# Supplementary material for: Proteomic Analyses Provide Novel Insights into Plant Growth and Ginsenoside Biosynthesis in Forest Cultivated Panax ginseng (F. Ginseng)
Source: Front Plant Sci. 2016 Jan 26;7:1. doi: 10.3389/fpls.2016.00001 (PMC4726751; doi:10.3389/fpls.2016.00001)
Supplement: Supplementary file 6 [file DataSheet1.ZIP › The raw files of MS/the raw files of MALDI-TOFTOF MS/K23.mht]

From: =?gb2312?B?08kgV2luZG93cyBJbnRlcm5ldCBFeHBsb3JlciA5ILGjtOY=?=
Subject: Protein Summary Report (Project: zxw, Spot Set: zxw\20121225, Label: K23, Spot Id: 795055, Peak List Id: 464842, MS Job Run Id: 23272)
Date: Wed, 26 Dec 2012 12:04:29 +0800
MIME-Version: 1.0
Content-Type: multipart/related;
	type="text/html";
	boundary="----=_NextPart_000_0048_01CDE361.28760B10"
X-MimeOLE: Produced By Microsoft MimeOLE V6.1.7601.17609

���� MIME ��ʽ�Ķ෽�ʼ���

------=_NextPart_000_0048_01CDE361.28760B10
Content-Type: text/html;
	charset="utf-8"
Content-Transfer-Encoding: quoted-printable
Content-Location: http://zxw-pc/mascot/cgi/master_results.pl?file=..%2Fdata%2F20121225%2FF002430.dat&REPTYPE=protein&_sigthreshold=0.05&REPORT=50&_server_mudpit_switch=99999999&_ignoreionsscorebelow=0&_showsubsets=0&_showpopups=TRUE&_sortunassigned=scoredown&_requireboldred=0

=EF=BB=BF<!DOCTYPE HTML PUBLIC "-//W3C//DTD HTML 4.0 Transitional//EN">
<!-- 0 seconds --><!-- 0 seconds --><!-- 0 seconds =
--><HTML><HEAD><TITLE>Protein Summary Report (Project: zxw, Spot Set: =
zxw\20121225, Label: K23, Spot Id: 795055, Peak List Id: 464842, MS Job =
Run Id: 23272)</TITLE>
<META content=3D"text/html; charset=3Dutf-8" http-equiv=3DContent-Type>
<STYLE type=3Dtext/css>.tooltip {
	POSITION: absolute; VISIBILITY: hidden; TOP: 0px; LEFT: 0px
}
</STYLE>

<SCRIPT language=3DJavaScript type=3Dtext/javascript=20
src=3D"http://zxw-pc/mascot/templates/browser.js"></SCRIPT>

<SCRIPT language=3DJavaScript>=0A=
<!-- Begin hiding Javascript from old browsers.=0A=
 =0A=
  var arrayReady=3D0;=0A=
  =0A=
  if (document.images){=0A=
    redBall =3D new Image();=0A=
    redBall.src =3D "../images/red_ball_white.gif";  =0A=
    cyanBall =3D new Image();=0A=
    cyanBall.src =3D "../images/cyan_ball_white.gif";  =0A=
  }=0A=
  =0A=
  function cover(hit,query,protSeq){=0A=
    document.Results.OV_Title.value =3D queryTitle[query];=0A=
    document.Results.OV_Accession.value =3D protName[hit];=0A=
    document.Results.OV_Sequence.value =3D protSeq;=0A=
    if (hit =3D=3D 0) {=0A=
      self.status =3D queryTitle[query];=0A=
    } else {=0A=
      self.status =3D protName[hit] + ": " + protSeq;=0A=
    }=0A=
    if (protSeq !=3D "" && document.fred && arrayReady =3D=3D 1){=0A=
      var i =3D 0;=0A=
      var element =3D 0;=0A=
      element =3D eval(protSeq+"["+i+"]");=0A=
      while(element) {=0A=
        document.images[element].src =3D redBall.src;=0A=
        i++;=0A=
        element =3D eval(protSeq+"["+i+"]");=0A=
      }=0A=
    }=0A=
  }=0A=
=0A=
  function uncover(hit,query,protSeq){=0A=
    document.Results.OV_Title.value =3D "-Query-";=0A=
    document.Results.OV_Accession.value=3D"-Accession-";=0A=
    document.Results.OV_Sequence.value=3D"-Sequence-";=0A=
    self.status=3D"";=0A=
    if (protSeq !=3D "" && document.fred && arrayReady =3D=3D 1){=0A=
      var i =3D 0;=0A=
      var element =3D 0;=0A=
      element =3D eval(protSeq+"["+i+"]");=0A=
      while(element) {=0A=
        document.images[element].src =3D cyanBall.src;=0A=
        i++;=0A=
        element =3D eval(protSeq+"["+i+"]");=0A=
      }=0A=
    }=0A=
  }=0A=
=0A=
  function checkQuery(checkState,numChecks,form){=0A=
    if (numChecks =3D=3D 1){=0A=
      form.QUE.checked =3D checkState;=0A=
    } else {=0A=
      for (var i =3D 0; i < form.elements.length; i++) {=0A=
        if (form.elements[i].name =3D=3D "QUE"){=0A=
          form.elements[i].checked =3D checkState;=0A=
        }=0A=
      }=0A=
    }=0A=
  }=0A=
=0A=
  function SaveClicks(checkBox,form){=0A=
    if (form.ErrTolRepeat && form.ErrTolRepeat.checked) {=0A=
      return;=0A=
    }=0A=
    var checkState =3D checkBox.checked;=0A=
    var thisHit =3D 0;=0A=
    for (var i =3D 0; i < form.elements.length; i++) {=0A=
      if (thisHit =3D=3D 1){=0A=
        if (form.elements[i].name =3D=3D "QUE") {=0A=
          form.elements[i].checked =3D !checkState;=0A=
        } else {=0A=
          break;=0A=
        }=0A=
      } else {=0A=
        if (form.elements[i] =3D=3D checkBox){=0A=
          thisHit =3D 1;=0A=
        }=0A=
      }=0A=
    }=0A=
  }=0A=
=0A=
  function unMatched(form){=0A=
    var numMisses =3D 0;=0A=
    for (var i =3D 0; i < form.elements.length; i++) {=0A=
      if (form.elements[i].name =3D=3D "MISSES"){=0A=
        numMisses++;=0A=
      } =0A=
    }=0A=
    if (numMisses < 1) {=0A=
      alert("No unmatched mass values to be searched");=0A=
      return false;=0A=
    }=0A=
    for (var i =3D 0; i < form.elements.length; i++) {=0A=
      if (form.elements[i].name =3D=3D "QUE"){=0A=
        form.elements[i].name =3D "DUMMY";=0A=
      } =0A=
    }=0A=
    for (var i =3D 0; i < form.elements.length; i++) {=0A=
      if (form.elements[i].name =3D=3D "MISSES"){=0A=
        form.elements[i].name =3D "QUE";=0A=
      } =0A=
    }=0A=
    form.submit();=0A=
    return true;=0A=
  }=0A=
=0A=
  function setReFormatAction(form){=0A=
    if (form.REPTYPE.options[form.REPTYPE.selectedIndex].value =3D=3D =
"export"){=0A=
      form.action =3D "./export_dat_2.pl";=0A=
    } else if (form.REPTYPE.options[form.REPTYPE.selectedIndex].value =
=3D=3D "family") {=0A=
      form.action =3D "./master_results_2.pl";=0A=
    } else {=0A=
      form.action =3D "./master_results.pl";=0A=
    }=0A=
  }=0A=
  =0A=
  function chooseQueryList(form) {=0A=
    var formatForm =3D window.document.forms['Re-format'];=0A=
    if (formatForm._querylist.value =3D=3D 'unassigned') {=0A=
      form.QUERYLIST.value =3D queryListUnassigned;=0A=
    } else if (formatForm._querylist.value =3D=3D 'identity') {=0A=
      form.QUERYLIST.value =3D queryListIdentity;=0A=
    } else if (formatForm._querylist.value =3D=3D 'homology') {=0A=
      form.QUERYLIST.value =3D queryListHomology;=0A=
    } else {=0A=
      form.QUERYLIST.value =3D "All";=0A=
    }=0A=
    return true;=0A=
  }=0A=
    =0A=
  function makeAccessionString(form){=0A=
    if (!form.ErrTolRepeat || !form.ErrTolRepeat.checked) {=0A=
      form.ACCESSION.value =3D "";=0A=
      return true;=0A=
    }=0A=
    var tempString =3D "";=0A=
    var numAccessions =3D 1;=0A=
    for (var i =3D 0; i < form.elements.length; i++) {=0A=
      if (form.elements[i].name =3D=3D "INCLUDE" && =
form.elements[i].checked){=0A=
        tempString =3D tempString + =
unescape(et_list[form.elements[i].value]) + ",";=0A=
      }=0A=
    }=0A=
    if (tempString =3D=3D "") {=0A=
      alert("No hits selected for error tolerant search");=0A=
      return false;=0A=
    }=0A=
    tempString =3D tempString.substring(0, tempString.length - 1);=0A=
    form.ACCESSION.value =3D tempString;=0A=
    checkQuery(1,46, form);=0A=
    return true;=0A=
  }=0A=
=0A=
  function clearEl() {}=0A=
=0A=
  function makeArchive(form){=0A=
    var tempUrl =3D =
"http://zxw-pc/mascot/cgi/master_results.pl?file=3D..%2Fdata%2F20121225%2=
FF002430.dat;REPTYPE=3Darchive;_sigthreshold=3D0.05;REPORT=3D50;_server_m=
udpit_switch=3D99999999;_ignoreionsscorebelow=3D0;_showsubsets=3D0;_showp=
opups=3DTRUE;_sortunassigned=3Dscoredown;_requireboldred=3D0&INTERMEDIATE=
=3D%2e%2e%2fdata%2f20121225%2fF002430%2edat";    for (var i =3D 0; i < =
form.elements.length; i++) {=0A=
      if (form.elements[i].name =3D=3D "INCLUDE" && =
form.elements[i].checked){=0A=
        tempUrl =3D tempUrl + "&INCLUDE=3D" + form.elements[i].value;=0A=
      }=0A=
    }=0A=
    window.location.href =3D tempUrl;=0A=
  }=0A=
=0A=
// End hiding Javascript from old browsers. -->=0A=
</SCRIPT>

<META name=3DGENERATOR content=3D"MSHTML 9.00.8112.16457"></HEAD>
<BODY aLink=3D#0000ff bgColor=3D#ffffff vLink=3D#0000ff>
<H1><IMG border=3D0 name=3Dfred align=3Dtop=20
src=3D"http://zxw-pc/mascot/images/88x31_logo_white.gif" width=3D88 =
height=3D31=20
NATURALSIZEFLAG=3D"3"> Mascot Search Results</H1><FONT=20
face=3D"Courier New,Courier,monospace"><PRE><B>User            : </B>
<B>Email           : </B>
<B>Search title    : Project: zxw, Spot Set: zxw\20121225, Label: K23, =
Spot Id: 795055, Peak List Id: 464842, MS Job Run Id: 23272</B>
<B>MS data file    : =
C:\Users\lei\Desktop\=EF=BF=BD=EF=BF=BD=EF=BF=BD=EF=BF=BD=EF=BF=BD=EF=BF=BD=
=EF=BF=BD=EF=BF=BD\201212\20121225\ppw_K23_135641680734.txt</B>
<B>Database        : viridiplantae p (1850050 sequences; 642453415 =
residues)</B>
<B>Timestamp       : 25 Dec 2012 at 08:19:54 GMT</B>
<B>Warning         : <FONT color=3D#ff0000>A Peptide summary report will =
usually give a much clearer picture of MS/MS search results.</FONT></B>
<B>Top Score       : 458 for <FONT color=3D#ff0000>gi|298549053</FONT>, =
unnamed protein product [Cucumis sativus]</B>
</PRE></FONT>
<H3>Mascot Score Histogram</H3>Protein score is -10*Log(P), where P is =
the=20
probability that the observed match is a random event.<BR>Protein scores =
greater=20
than 75 are significant (p&lt;0.05).<BR>Protein scores are derived from =
ions=20
scores as a non-probabilistic basis for ranking protein hits.
<P><IMG alt=3D"Score Distribution"=20
src=3D"http://zxw-pc/mascot/cgi/score_gif.pl?score_gif_125602124782" =
width=3D400=20
height=3D200>=20
<FORM onsubmit=3D"return setReFormatAction(this)" method=3Dget =
name=3DRe-format=20
action=3D./master_results.pl><INPUT name=3Dfile =
value=3D../data/20121225/F002430.dat=20
type=3Dhidden>=20
<H3>Protein Summary Report</H3>
<TABLE border=3D0 cellSpacing=3D1 cellPadding=3D3>
  <TBODY>
  <TR>
    <TD bgColor=3D#eeeeff noWrap><INPUT value=3D"Format As" =
type=3Dsubmit> </TD>
    <TD bgColor=3D#eeeeff noWrap><SELECT name=3DREPTYPE> <OPTION =
selected=20
        value=3Dprotein>Protein Summary (deprecated)</OPTION> <OPTION=20
        value=3Dfamily>Protein Family Summary</OPTION> <OPTION=20
        value=3Dpeptide>Peptide Summary</OPTION> <OPTION =
value=3Dselect>Select=20
        Summary (protein hits)</OPTION> <OPTION =
value=3Dunassigned>Select Summary=20
        (unassigned)</OPTION> <OPTION value=3Dexport>Export Search=20
      Results</OPTION></SELECT> </TD>
    <TD bgColor=3D#eeeeff>&nbsp;</TD>
    <TD bgColor=3D#eeeeff noWrap><A=20
      href=3D"http://zxw-pc/mascot/help/msms_summaries_help.html"=20
      target=3D_blank>Help</A> </TD></TR>
  <TR>
    <TD bgColor=3D#eeeeff>&nbsp;</TD>
    <TD bgColor=3D#eeeeff noWrap>Significance threshold p&lt; <INPUT=20
      name=3D_sigthreshold value=3D0.05 size=3D8> </TD>
    <TD bgColor=3D#eeeeff noWrap>Max. number of hits <INPUT =
name=3DREPORT value=3D50=20
      size=3D5> </TD>
    <TD bgColor=3D#eeeeff>&nbsp;</TD></TR></TBODY></TABLE></FORM>
<FORM method=3Dpost name=3DResults action=3D./search_form.pl><INPUT =
name=3DQUE=20
value=3D"743.343064 from(744.350340,1+)  intensity(3028.8235)  query(1)" =

type=3Dhidden> <INPUT name=3DQUE=20
value=3D"822.428084 from(823.435360,1+)  intensity(3753.9216)  query(2)" =

type=3Dhidden> <INPUT name=3DMISSES=20
value=3D"822.428084 from(823.435360,1+)  intensity(3753.9216)  query(2)" =

type=3Dhidden> <INPUT name=3DQUE=20
value=3D"841.440604 from(842.447880,1+)  intensity(9642.9414)  query(3)" =

type=3Dhidden> <INPUT name=3DMISSES=20
value=3D"841.440604 from(842.447880,1+)  intensity(9642.9414)  query(3)" =

type=3Dhidden> <INPUT name=3DQUE=20
value=3D"859.963424 from(860.970700,1+)  intensity(13639.6470)  =
query(4)"=20
type=3Dhidden> <INPUT name=3DMISSES=20
value=3D"859.963424 from(860.970700,1+)  intensity(13639.6470)  =
query(4)"=20
type=3Dhidden> <INPUT name=3DQUE=20
value=3D"869.474904 from(870.482180,1+)  intensity(3047.4509)  query(5)" =

type=3Dhidden> <INPUT name=3DMISSES=20
value=3D"869.474904 from(870.482180,1+)  intensity(3047.4509)  query(5)" =

type=3Dhidden> <INPUT name=3DQUE=20
value=3D"875.933824 from(876.941100,1+)  intensity(7735.5586)  query(6)" =

type=3Dhidden> <INPUT name=3DMISSES=20
value=3D"875.933824 from(876.941100,1+)  intensity(7735.5586)  query(6)" =

type=3Dhidden> <INPUT name=3DQUE=20
value=3D"992.374014 from(993.381290,1+)  intensity(46848.4340)  =
query(7)"=20
type=3Dhidden> <INPUT name=3DQUE=20
value=3D"992.374014 from(993.381290,1+)  intensity(0.0000)  =
title(Label%3a%20K23%2c%20Spot_Id%3a%20795055%2c%20Peak_List_Id%3a%204652=
26%2c%20MSMS%20Job_Run_Id%3a%2023273%2c%20Comment%3a%20)  query(8)"=20
type=3Dhidden> <INPUT name=3DQUE=20
value=3D"1006.465724 from(1007.473000,1+)  intensity(2442.1570)  =
query(9)"=20
type=3Dhidden> <INPUT name=3DQUE=20
value=3D"1032.496224 from(1033.503500,1+)  intensity(34794.3160)  =
query(10)"=20
type=3Dhidden> <INPUT name=3DQUE=20
value=3D"1032.496224 from(1033.503500,1+)  intensity(0.0000)  =
title(Label%3a%20K23%2c%20Spot_Id%3a%20795055%2c%20Peak_List_Id%3a%204652=
27%2c%20MSMS%20Job_Run_Id%3a%2023273%2c%20Comment%3a%20)  query(11)"=20
type=3Dhidden> <INPUT name=3DQUE=20
value=3D"1054.294724 from(1055.302000,1+)  intensity(11851.8130)  =
query(12)"=20
type=3Dhidden> <INPUT name=3DMISSES=20
value=3D"1054.294724 from(1055.302000,1+)  intensity(11851.8130)  =
query(12)"=20
type=3Dhidden> <INPUT name=3DQUE=20
value=3D"1054.294724 from(1055.302000,1+)  intensity(0.0000)  =
title(Label%3a%20K23%2c%20Spot_Id%3a%20795055%2c%20Peak_List_Id%3a%204652=
32%2c%20MSMS%20Job_Run_Id%3a%2023273%2c%20Comment%3a%20)  query(13)"=20
type=3Dhidden> <INPUT name=3DMISSES=20
value=3D"1054.294724 from(1055.302000,1+)  intensity(0.0000)  =
title(Label%3a%20K23%2c%20Spot_Id%3a%20795055%2c%20Peak_List_Id%3a%204652=
32%2c%20MSMS%20Job_Run_Id%3a%2023273%2c%20Comment%3a%20)  query(13)"=20
type=3Dhidden> <INPUT name=3DQUE=20
value=3D"1056.295124 from(1057.302400,1+)  intensity(2485.8350)  =
query(14)"=20
type=3Dhidden> <INPUT name=3DMISSES=20
value=3D"1056.295124 from(1057.302400,1+)  intensity(2485.8350)  =
query(14)"=20
type=3Dhidden> <INPUT name=3DQUE=20
value=3D"1057.494024 from(1058.501300,1+)  intensity(2334.5098)  =
query(15)"=20
type=3Dhidden> <INPUT name=3DMISSES=20
value=3D"1057.494024 from(1058.501300,1+)  intensity(2334.5098)  =
query(15)"=20
type=3Dhidden> <INPUT name=3DQUE=20
value=3D"1116.489224 from(1117.496500,1+)  intensity(34440.1990)  =
query(16)"=20
type=3Dhidden> <INPUT name=3DQUE=20
value=3D"1116.489224 from(1117.496500,1+)  intensity(0.0000)  =
title(Label%3a%20K23%2c%20Spot_Id%3a%20795055%2c%20Peak_List_Id%3a%204652=
28%2c%20MSMS%20Job_Run_Id%3a%2023273%2c%20Comment%3a%20)  query(17)"=20
type=3Dhidden> <INPUT name=3DQUE=20
value=3D"1132.433624 from(1133.440900,1+)  intensity(2661.8677)  =
query(18)"=20
type=3Dhidden> <INPUT name=3DMISSES=20
value=3D"1132.433624 from(1133.440900,1+)  intensity(2661.8677)  =
query(18)"=20
type=3Dhidden> <INPUT name=3DQUE=20
value=3D"1136.524324 from(1137.531600,1+)  intensity(3023.2305)  =
query(19)"=20
type=3Dhidden> <INPUT name=3DMISSES=20
value=3D"1136.524324 from(1137.531600,1+)  intensity(3023.2305)  =
query(19)"=20
type=3Dhidden> <INPUT name=3DQUE=20
value=3D"1149.507624 from(1150.514900,1+)  intensity(11214.3140)  =
query(20)"=20
type=3Dhidden> <INPUT name=3DMISSES=20
value=3D"1149.507624 from(1150.514900,1+)  intensity(11214.3140)  =
query(20)"=20
type=3Dhidden> <INPUT name=3DQUE=20
value=3D"1149.507624 from(1150.514900,1+)  intensity(0.0000)  =
title(Label%3a%20K23%2c%20Spot_Id%3a%20795055%2c%20Peak_List_Id%3a%204652=
33%2c%20MSMS%20Job_Run_Id%3a%2023273%2c%20Comment%3a%20)  query(21)"=20
type=3Dhidden> <INPUT name=3DMISSES=20
value=3D"1149.507624 from(1150.514900,1+)  intensity(0.0000)  =
title(Label%3a%20K23%2c%20Spot_Id%3a%20795055%2c%20Peak_List_Id%3a%204652=
33%2c%20MSMS%20Job_Run_Id%3a%2023273%2c%20Comment%3a%20)  query(21)"=20
type=3Dhidden> <INPUT name=3DQUE=20
value=3D"1178.406924 from(1179.414200,1+)  intensity(8392.9795)  =
query(22)"=20
type=3Dhidden> <INPUT name=3DMISSES=20
value=3D"1178.406924 from(1179.414200,1+)  intensity(8392.9795)  =
query(22)"=20
type=3Dhidden> <INPUT name=3DQUE=20
value=3D"1180.414624 from(1181.421900,1+)  intensity(2200.3542)  =
query(23)"=20
type=3Dhidden> <INPUT name=3DMISSES=20
value=3D"1180.414624 from(1181.421900,1+)  intensity(2200.3542)  =
query(23)"=20
type=3Dhidden> <INPUT name=3DQUE=20
value=3D"1202.597324 from(1203.604600,1+)  intensity(9919.4121)  =
query(24)"=20
type=3Dhidden> <INPUT name=3DMISSES=20
value=3D"1202.597324 from(1203.604600,1+)  intensity(9919.4121)  =
query(24)"=20
type=3Dhidden> <INPUT name=3DQUE=20
value=3D"1202.597324 from(1203.604600,1+)  intensity(0.0000)  =
title(Label%3a%20K23%2c%20Spot_Id%3a%20795055%2c%20Peak_List_Id%3a%204652=
34%2c%20MSMS%20Job_Run_Id%3a%2023273%2c%20Comment%3a%20)  query(25)"=20
type=3Dhidden> <INPUT name=3DMISSES=20
value=3D"1202.597324 from(1203.604600,1+)  intensity(0.0000)  =
title(Label%3a%20K23%2c%20Spot_Id%3a%20795055%2c%20Peak_List_Id%3a%204652=
34%2c%20MSMS%20Job_Run_Id%3a%2023273%2c%20Comment%3a%20)  query(25)"=20
type=3Dhidden> <INPUT name=3DQUE=20
value=3D"1220.549724 from(1221.557000,1+)  intensity(6097.2549)  =
query(26)"=20
type=3Dhidden> <INPUT name=3DMISSES=20
value=3D"1220.549724 from(1221.557000,1+)  intensity(6097.2549)  =
query(26)"=20
type=3Dhidden> <INPUT name=3DQUE=20
value=3D"1236.529024 from(1237.536300,1+)  intensity(2562.1570)  =
query(27)"=20
type=3Dhidden> <INPUT name=3DMISSES=20
value=3D"1236.529024 from(1237.536300,1+)  intensity(2562.1570)  =
query(27)"=20
type=3Dhidden> <INPUT name=3DQUE=20
value=3D"1354.594524 from(1355.601800,1+)  intensity(3060.3921)  =
query(28)"=20
type=3Dhidden> <INPUT name=3DQUE=20
value=3D"1376.538224 from(1377.545500,1+)  intensity(10271.0560)  =
query(29)"=20
type=3Dhidden> <INPUT name=3DMISSES=20
value=3D"1376.538224 from(1377.545500,1+)  intensity(10271.0560)  =
query(29)"=20
type=3Dhidden> <INPUT name=3DQUE=20
value=3D"1377.551324 from(1378.558600,1+)  intensity(31078.7320)  =
query(30)"=20
type=3Dhidden> <INPUT name=3DQUE=20
value=3D"1377.551324 from(1378.558600,1+)  intensity(0.0000)  =
title(Label%3a%20K23%2c%20Spot_Id%3a%20795055%2c%20Peak_List_Id%3a%204652=
29%2c%20MSMS%20Job_Run_Id%3a%2023273%2c%20Comment%3a%20)  query(31)"=20
type=3Dhidden> <INPUT name=3DQUE=20
value=3D"1382.568424 from(1383.575700,1+)  intensity(6691.1938)  =
query(32)"=20
type=3Dhidden> <INPUT name=3DMISSES=20
value=3D"1382.568424 from(1383.575700,1+)  intensity(6691.1938)  =
query(32)"=20
type=3Dhidden> <INPUT name=3DQUE=20
value=3D"1439.473524 from(1440.480800,1+)  intensity(9789.1064)  =
query(33)"=20
type=3Dhidden> <INPUT name=3DMISSES=20
value=3D"1439.473524 from(1440.480800,1+)  intensity(9789.1064)  =
query(33)"=20
type=3Dhidden> <INPUT name=3DQUE=20
value=3D"1509.746424 from(1510.753700,1+)  intensity(21735.0980)  =
query(34)"=20
type=3Dhidden> <INPUT name=3DMISSES=20
value=3D"1509.746424 from(1510.753700,1+)  intensity(21735.0980)  =
query(34)"=20
type=3Dhidden> <INPUT name=3DQUE=20
value=3D"1509.746424 from(1510.753700,1+)  intensity(0.0000)  =
title(Label%3a%20K23%2c%20Spot_Id%3a%20795055%2c%20Peak_List_Id%3a%204652=
31%2c%20MSMS%20Job_Run_Id%3a%2023273%2c%20Comment%3a%20)  query(35)"=20
type=3Dhidden> <INPUT name=3DMISSES=20
value=3D"1509.746424 from(1510.753700,1+)  intensity(0.0000)  =
title(Label%3a%20K23%2c%20Spot_Id%3a%20795055%2c%20Peak_List_Id%3a%204652=
31%2c%20MSMS%20Job_Run_Id%3a%2023273%2c%20Comment%3a%20)  query(35)"=20
type=3Dhidden> <INPUT name=3DQUE=20
value=3D"1543.630824 from(1544.638100,1+)  intensity(6036.0786)  =
query(36)"=20
type=3Dhidden> <INPUT name=3DMISSES=20
value=3D"1543.630824 from(1544.638100,1+)  intensity(6036.0786)  =
query(36)"=20
type=3Dhidden> <INPUT name=3DQUE=20
value=3D"1592.670824 from(1593.678100,1+)  intensity(26597.2540)  =
query(37)"=20
type=3Dhidden> <INPUT name=3DQUE=20
value=3D"1592.670824 from(1593.678100,1+)  intensity(0.0000)  =
title(Label%3a%20K23%2c%20Spot_Id%3a%20795055%2c%20Peak_List_Id%3a%204652=
30%2c%20MSMS%20Job_Run_Id%3a%2023273%2c%20Comment%3a%20)  query(38)"=20
type=3Dhidden> <INPUT name=3DQUE=20
value=3D"1654.589424 from(1655.596700,1+)  intensity(2858.6274)  =
query(39)"=20
type=3Dhidden> <INPUT name=3DMISSES=20
value=3D"1654.589424 from(1655.596700,1+)  intensity(2858.6274)  =
query(39)"=20
type=3Dhidden> <INPUT name=3DQUE=20
value=3D"1675.650524 from(1676.657800,1+)  intensity(2214.3137)  =
query(40)"=20
type=3Dhidden> <INPUT name=3DQUE=20
value=3D"1772.841824 from(1773.849100,1+)  intensity(9404.8555)  =
query(41)"=20
type=3Dhidden> <INPUT name=3DMISSES=20
value=3D"1772.841824 from(1773.849100,1+)  intensity(9404.8555)  =
query(41)"=20
type=3Dhidden> <INPUT name=3DQUE=20
value=3D"1782.737024 from(1783.744300,1+)  intensity(47862.1600)  =
query(42)"=20
type=3Dhidden> <INPUT name=3DQUE=20
value=3D"1782.737024 from(1783.744300,1+)  intensity(0.0000)  =
title(Label%3a%20K23%2c%20Spot_Id%3a%20795055%2c%20Peak_List_Id%3a%204652=
25%2c%20MSMS%20Job_Run_Id%3a%2023273%2c%20Comment%3a%20)  query(43)"=20
type=3Dhidden> <INPUT name=3DQUE=20
value=3D"1814.729224 from(1815.736500,1+)  intensity(2424.7058)  =
query(44)"=20
type=3Dhidden> <INPUT name=3DMISSES=20
value=3D"1814.729224 from(1815.736500,1+)  intensity(2424.7058)  =
query(44)"=20
type=3Dhidden> <INPUT name=3DQUE=20
value=3D"2209.961524 from(2210.968800,1+)  intensity(3378.4314)  =
query(45)"=20
type=3Dhidden> <INPUT name=3DMISSES=20
value=3D"2209.961524 from(2210.968800,1+)  intensity(3378.4314)  =
query(45)"=20
type=3Dhidden> <INPUT name=3DQUE=20
value=3D"2353.100124 from(2354.107400,1+)  intensity(1442.7451)  =
query(46)"=20
type=3Dhidden> <INPUT name=3DMISSES=20
value=3D"2353.100124 from(2354.107400,1+)  intensity(1442.7451)  =
query(46)"=20
type=3Dhidden> <INPUT name=3DFORMVER value=3D2 type=3Dhidden> <INPUT =
name=3DSEARCH=20
value=3DMIS type=3Dhidden> <INPUT name=3DUSERNAME type=3Dhidden> <INPUT =
name=3DUSEREMAIL=20
type=3Dhidden> <INPUT name=3DCOM=20
value=3D"Project: zxw, Spot Set: zxw\20121225, Label: K23, Spot Id: =
795055, Peak List Id: 464842, MS Job Run Id: 23272"=20
type=3Dhidden> <INPUT name=3DMODS type=3Dhidden> <INPUT name=3DIT_MODS=20
value=3D"Oxidation (M)" type=3Dhidden> <INPUT name=3DCLE value=3DTrypsin =
type=3Dhidden>=20
<INPUT name=3DMASS value=3DMonoisotopic type=3Dhidden> <INPUT name=3DSEG =
type=3Dhidden>=20
<INPUT name=3DTOL value=3D100 type=3Dhidden> <INPUT name=3DTOLU =
value=3Dppm type=3Dhidden>=20
<INPUT name=3DITOL value=3D0.8 type=3Dhidden> <INPUT name=3DITOLU =
value=3DDa type=3Dhidden>=20
<INPUT name=3DDB value=3Dviridiplantae type=3Dhidden> <INPUT =
name=3DCHARGE value=3D1+=20
type=3Dhidden> <INPUT name=3DPFA value=3D1 type=3Dhidden> <INPUT =
name=3DFILE=20
value=3DC:\Users\lei\Desktop\=EF=BF=BD=EF=BF=BD=EF=BF=BD=EF=BF=BD=EF=BF=BD=
=EF=BF=BD=EF=BF=BD=EF=BF=BD\201212\20121225\ppw_K23_135641680734.txt=20
type=3Dhidden> <INPUT name=3DFORMAT value=3D"Mascot generic" =
type=3Dhidden> <INPUT=20
name=3DINTERMEDIATE value=3D../data/20121225/F002430.dat type=3Dhidden> =
<INPUT=20
name=3DREPORT value=3D50 type=3Dhidden> <INPUT name=3DOVERVIEW =
value=3DOFF type=3Dhidden>=20
<INPUT name=3DPRECURSOR type=3Dhidden> <INPUT name=3DTAXONOMY =
value=3D"All entries"=20
type=3Dhidden> <INPUT name=3DREPTYPE type=3Dhidden> <INPUT =
name=3DrepeatSearch=20
value=3D"not again" type=3Dhidden> <INPUT name=3DINSTRUMENT =
value=3DMALDI-TOF-TOF=20
type=3Dhidden> <INPUT name=3DACCESSION type=3Dhidden> <INPUT =
name=3DQUANTITATION=20
type=3Dhidden>=20
<P><INPUT value=3D"Re-Search All" type=3Dsubmit> &nbsp;&nbsp;<INPUT =
onclick=3D"unMatched(this.form); return true" value=3D"Search Unmatched" =
type=3Dbutton>=20
</FORM>
<H3>Index</H3>
<TABLE border=3D0 cellSpacing=3D0 cellPadding=3D0>
  <TBODY>
  <TR>
    <TD>&nbsp;</TD>
    <TD><TT><B>&nbsp;Accession</B></TT></TD>
    <TD><TT><B>&nbsp;&nbsp;Mass</B></TT></TD>
    <TD><TT><B>&nbsp;&nbsp;Score</B></TT></TD>
    <TD><TT><B>&nbsp;&nbsp;Description</B></TT></TD></TR>
  <TR>
    <TD noWrap align=3Dright><TT><B>1.</B></TT></TD>
    <TD noWrap><TT><B>&nbsp;<A=20
      =
href=3D"http://zxw-pc/mascot/cgi/master_results.pl?file=3D..%2Fdata%2F201=
21225%2FF002430.dat&amp;REPTYPE=3Dprotein&amp;_sigthreshold=3D0.05&amp;RE=
PORT=3D50&amp;_server_mudpit_switch=3D99999999&amp;_ignoreionsscorebelow=3D=
0&amp;_showsubsets=3D0&amp;_showpopups=3DTRUE&amp;_sortunassigned=3Dscore=
down&amp;_requireboldred=3D0#Hit1">gi|298549053</A></B></TT></TD>
    <TD noWrap><TT>&nbsp;&nbsp;46147</TT></TD>
    <TD noWrap align=3Dright><TT>458</TT></TD>
    <TD noWrap><TT>&nbsp;&nbsp;unnamed protein product [Cucumis=20
    sativus]</TT></TD></TR>
  <TR>
    <TD noWrap align=3Dright><TT><B>2.</B></TT></TD>
    <TD noWrap><TT><B>&nbsp;<A=20
      =
href=3D"http://zxw-pc/mascot/cgi/master_results.pl?file=3D..%2Fdata%2F201=
21225%2FF002430.dat&amp;REPTYPE=3Dprotein&amp;_sigthreshold=3D0.05&amp;RE=
PORT=3D50&amp;_server_mudpit_switch=3D99999999&amp;_ignoreionsscorebelow=3D=
0&amp;_showsubsets=3D0&amp;_showpopups=3DTRUE&amp;_sortunassigned=3Dscore=
down&amp;_requireboldred=3D0#Hit2">gi|298533188</A></B></TT></TD>
    <TD noWrap><TT>&nbsp;&nbsp;46147</TT></TD>
    <TD noWrap align=3Dright><TT>458</TT></TD>
    <TD noWrap><TT>&nbsp;&nbsp;unnamed protein product [Cucumis=20
    sativus]</TT></TD></TR>
  <TR>
    <TD noWrap align=3Dright><TT><B>3.</B></TT></TD>
    <TD noWrap><TT><B>&nbsp;<A=20
      =
href=3D"http://zxw-pc/mascot/cgi/master_results.pl?file=3D..%2Fdata%2F201=
21225%2FF002430.dat&amp;REPTYPE=3Dprotein&amp;_sigthreshold=3D0.05&amp;RE=
PORT=3D50&amp;_server_mudpit_switch=3D99999999&amp;_ignoreionsscorebelow=3D=
0&amp;_showsubsets=3D0&amp;_showpopups=3DTRUE&amp;_sortunassigned=3Dscore=
down&amp;_requireboldred=3D0#Hit3">gi|19171610</A></B></TT></TD>
    <TD noWrap><TT>&nbsp;&nbsp;46147</TT></TD>
    <TD noWrap align=3Dright><TT>458</TT></TD>
    <TD noWrap><TT>&nbsp;&nbsp;isocitrate dehydrogenase [Cucumis=20
    sativus]</TT></TD></TR>
  <TR>
    <TD noWrap align=3Dright><TT><B>4.</B></TT></TD>
    <TD noWrap><TT><B>&nbsp;<A=20
      =
href=3D"http://zxw-pc/mascot/cgi/master_results.pl?file=3D..%2Fdata%2F201=
21225%2FF002430.dat&amp;REPTYPE=3Dprotein&amp;_sigthreshold=3D0.05&amp;RE=
PORT=3D50&amp;_server_mudpit_switch=3D99999999&amp;_ignoreionsscorebelow=3D=
0&amp;_showsubsets=3D0&amp;_showpopups=3DTRUE&amp;_sortunassigned=3Dscore=
down&amp;_requireboldred=3D0#Hit4">gi|255575226</A></B></TT></TD>
    <TD noWrap><TT>&nbsp;&nbsp;46235</TT></TD>
    <TD noWrap align=3Dright><TT>456</TT></TD>
    <TD noWrap><TT>&nbsp;&nbsp;NADP-specific isocitrate dehydrogenase,=20
      putative [Ricinus communis]</TT></TD></TR>
  <TR>
    <TD noWrap align=3Dright><TT><B>5.</B></TT></TD>
    <TD noWrap><TT><B>&nbsp;<A=20
      =
href=3D"http://zxw-pc/mascot/cgi/master_results.pl?file=3D..%2Fdata%2F201=
21225%2FF002430.dat&amp;REPTYPE=3Dprotein&amp;_sigthreshold=3D0.05&amp;RE=
PORT=3D50&amp;_server_mudpit_switch=3D99999999&amp;_ignoreionsscorebelow=3D=
0&amp;_showsubsets=3D0&amp;_showpopups=3DTRUE&amp;_sortunassigned=3Dscore=
down&amp;_requireboldred=3D0#Hit5">gi|223532077</A></B></TT></TD>
    <TD noWrap><TT>&nbsp;&nbsp;46235</TT></TD>
    <TD noWrap align=3Dright><TT>456</TT></TD>
    <TD noWrap><TT>&nbsp;&nbsp;NADP-specific isocitrate dehydrogenase,=20
      putative [Ricinus communis]</TT></TD></TR>
  <TR>
    <TD noWrap align=3Dright><TT><B>6.</B></TT></TD>
    <TD noWrap><TT><B>&nbsp;<A=20
      =
href=3D"http://zxw-pc/mascot/cgi/master_results.pl?file=3D..%2Fdata%2F201=
21225%2FF002430.dat&amp;REPTYPE=3Dprotein&amp;_sigthreshold=3D0.05&amp;RE=
PORT=3D50&amp;_server_mudpit_switch=3D99999999&amp;_ignoreionsscorebelow=3D=
0&amp;_showsubsets=3D0&amp;_showpopups=3DTRUE&amp;_sortunassigned=3Dscore=
down&amp;_requireboldred=3D0#Hit6">gi|298549071</A></B></TT></TD>
    <TD noWrap><TT>&nbsp;&nbsp;46481</TT></TD>
    <TD noWrap align=3Dright><TT>408</TT></TD>
    <TD noWrap><TT>&nbsp;&nbsp;unnamed protein product [Citrus=20
  limon]</TT></TD></TR>
  <TR>
    <TD noWrap align=3Dright><TT><B>7.</B></TT></TD>
    <TD noWrap><TT><B>&nbsp;<A=20
      =
href=3D"http://zxw-pc/mascot/cgi/master_results.pl?file=3D..%2Fdata%2F201=
21225%2FF002430.dat&amp;REPTYPE=3Dprotein&amp;_sigthreshold=3D0.05&amp;RE=
PORT=3D50&amp;_server_mudpit_switch=3D99999999&amp;_ignoreionsscorebelow=3D=
0&amp;_showsubsets=3D0&amp;_showpopups=3DTRUE&amp;_sortunassigned=3Dscore=
down&amp;_requireboldred=3D0#Hit7">gi|298533206</A></B></TT></TD>
    <TD noWrap><TT>&nbsp;&nbsp;46481</TT></TD>
    <TD noWrap align=3Dright><TT>408</TT></TD>
    <TD noWrap><TT>&nbsp;&nbsp;unnamed protein product [Citrus=20
  limon]</TT></TD></TR>
  <TR>
    <TD noWrap align=3Dright><TT><B>8.</B></TT></TD>
    <TD noWrap><TT><B>&nbsp;<A=20
      =
href=3D"http://zxw-pc/mascot/cgi/master_results.pl?file=3D..%2Fdata%2F201=
21225%2FF002430.dat&amp;REPTYPE=3Dprotein&amp;_sigthreshold=3D0.05&amp;RE=
PORT=3D50&amp;_server_mudpit_switch=3D99999999&amp;_ignoreionsscorebelow=3D=
0&amp;_showsubsets=3D0&amp;_showpopups=3DTRUE&amp;_sortunassigned=3Dscore=
down&amp;_requireboldred=3D0#Hit8">gi|5764653</A></B></TT></TD>
    <TD noWrap><TT>&nbsp;&nbsp;46481</TT></TD>
    <TD noWrap align=3Dright><TT>408</TT></TD>
    <TD noWrap><TT>&nbsp;&nbsp;NADP-isocitrate dehydrogenase [Citrus=20
      limon]</TT></TD></TR>
  <TR>
    <TD noWrap align=3Dright><TT><B>9.</B></TT></TD>
    <TD noWrap><TT><B>&nbsp;<A=20
      =
href=3D"http://zxw-pc/mascot/cgi/master_results.pl?file=3D..%2Fdata%2F201=
21225%2FF002430.dat&amp;REPTYPE=3Dprotein&amp;_sigthreshold=3D0.05&amp;RE=
PORT=3D50&amp;_server_mudpit_switch=3D99999999&amp;_ignoreionsscorebelow=3D=
0&amp;_showsubsets=3D0&amp;_showpopups=3DTRUE&amp;_sortunassigned=3Dscore=
down&amp;_requireboldred=3D0#Hit9">gi|298549037</A></B></TT></TD>
    <TD noWrap><TT>&nbsp;&nbsp;46096</TT></TD>
    <TD noWrap align=3Dright><TT>398</TT></TD>
    <TD noWrap><TT>&nbsp;&nbsp;unnamed protein product [Lupinus=20
  albus]</TT></TD></TR>
  <TR>
    <TD noWrap align=3Dright><TT><B>10.</B></TT></TD>
    <TD noWrap><TT><B>&nbsp;<A=20
      =
href=3D"http://zxw-pc/mascot/cgi/master_results.pl?file=3D..%2Fdata%2F201=
21225%2FF002430.dat&amp;REPTYPE=3Dprotein&amp;_sigthreshold=3D0.05&amp;RE=
PORT=3D50&amp;_server_mudpit_switch=3D99999999&amp;_ignoreionsscorebelow=3D=
0&amp;_showsubsets=3D0&amp;_showpopups=3DTRUE&amp;_sortunassigned=3Dscore=
down&amp;_requireboldred=3D0#Hit10">gi|298533172</A></B></TT></TD>
    <TD noWrap><TT>&nbsp;&nbsp;46096</TT></TD>
    <TD noWrap align=3Dright><TT>398</TT></TD>
    <TD noWrap><TT>&nbsp;&nbsp;unnamed protein product [Lupinus=20
  albus]</TT></TD></TR>
  <TR>
    <TD noWrap align=3Dright><TT><B>11.</B></TT></TD>
    <TD noWrap><TT><B>&nbsp;<A=20
      =
href=3D"http://zxw-pc/mascot/cgi/master_results.pl?file=3D..%2Fdata%2F201=
21225%2FF002430.dat&amp;REPTYPE=3Dprotein&amp;_sigthreshold=3D0.05&amp;RE=
PORT=3D50&amp;_server_mudpit_switch=3D99999999&amp;_ignoreionsscorebelow=3D=
0&amp;_showsubsets=3D0&amp;_showpopups=3DTRUE&amp;_sortunassigned=3Dscore=
down&amp;_requireboldred=3D0#Hit11">gi|31339158</A></B></TT></TD>
    <TD noWrap><TT>&nbsp;&nbsp;46096</TT></TD>
    <TD noWrap align=3Dright><TT>398</TT></TD>
    <TD noWrap><TT>&nbsp;&nbsp;NADP-specific isocitrate dehydrogenase =
[Lupinus=20
      albus]</TT></TD></TR>
  <TR>
    <TD noWrap align=3Dright><TT><B>12.</B></TT></TD>
    <TD noWrap><TT><B>&nbsp;<A=20
      =
href=3D"http://zxw-pc/mascot/cgi/master_results.pl?file=3D..%2Fdata%2F201=
21225%2FF002430.dat&amp;REPTYPE=3Dprotein&amp;_sigthreshold=3D0.05&amp;RE=
PORT=3D50&amp;_server_mudpit_switch=3D99999999&amp;_ignoreionsscorebelow=3D=
0&amp;_showsubsets=3D0&amp;_showpopups=3DTRUE&amp;_sortunassigned=3Dscore=
down&amp;_requireboldred=3D0#Hit12">gi|222852036</A></B></TT></TD>
    <TD noWrap><TT>&nbsp;&nbsp;46660</TT></TD>
    <TD noWrap align=3Dright><TT>396</TT></TD>
    <TD noWrap><TT>&nbsp;&nbsp;predicted protein [Populus=20
  trichocarpa]</TT></TD></TR>
  <TR>
    <TD noWrap align=3Dright><TT><B>13.</B></TT></TD>
    <TD noWrap><TT><B>&nbsp;<A=20
      =
href=3D"http://zxw-pc/mascot/cgi/master_results.pl?file=3D..%2Fdata%2F201=
21225%2FF002430.dat&amp;REPTYPE=3Dprotein&amp;_sigthreshold=3D0.05&amp;RE=
PORT=3D50&amp;_server_mudpit_switch=3D99999999&amp;_ignoreionsscorebelow=3D=
0&amp;_showsubsets=3D0&amp;_showpopups=3DTRUE&amp;_sortunassigned=3Dscore=
down&amp;_requireboldred=3D0#Hit13">gi|224101287</A></B></TT></TD>
    <TD noWrap><TT>&nbsp;&nbsp;46660</TT></TD>
    <TD noWrap align=3Dright><TT>396</TT></TD>
    <TD noWrap><TT>&nbsp;&nbsp;predicted protein [Populus=20
  trichocarpa]</TT></TD></TR>
  <TR>
    <TD noWrap align=3Dright><TT><B>14.</B></TT></TD>
    <TD noWrap><TT><B>&nbsp;<A=20
      =
href=3D"http://zxw-pc/mascot/cgi/master_results.pl?file=3D..%2Fdata%2F201=
21225%2FF002430.dat&amp;REPTYPE=3Dprotein&amp;_sigthreshold=3D0.05&amp;RE=
PORT=3D50&amp;_server_mudpit_switch=3D99999999&amp;_ignoreionsscorebelow=3D=
0&amp;_showsubsets=3D0&amp;_showpopups=3DTRUE&amp;_sortunassigned=3Dscore=
down&amp;_requireboldred=3D0#Hit14">gi|298548979</A></B></TT></TD>
    <TD noWrap><TT>&nbsp;&nbsp;46707</TT></TD>
    <TD noWrap align=3Dright><TT>372</TT></TD>
    <TD noWrap><TT>&nbsp;&nbsp;unnamed protein product [Eucalyptus=20
      globulus]</TT></TD></TR>
  <TR>
    <TD noWrap align=3Dright><TT><B>15.</B></TT></TD>
    <TD noWrap><TT><B>&nbsp;<A=20
      =
href=3D"http://zxw-pc/mascot/cgi/master_results.pl?file=3D..%2Fdata%2F201=
21225%2FF002430.dat&amp;REPTYPE=3Dprotein&amp;_sigthreshold=3D0.05&amp;RE=
PORT=3D50&amp;_server_mudpit_switch=3D99999999&amp;_ignoreionsscorebelow=3D=
0&amp;_showsubsets=3D0&amp;_showpopups=3DTRUE&amp;_sortunassigned=3Dscore=
down&amp;_requireboldred=3D0#Hit15">gi|298533114</A></B></TT></TD>
    <TD noWrap><TT>&nbsp;&nbsp;46707</TT></TD>
    <TD noWrap align=3Dright><TT>372</TT></TD>
    <TD noWrap><TT>&nbsp;&nbsp;unnamed protein product [Eucalyptus=20
      globulus]</TT></TD></TR>
  <TR>
    <TD noWrap align=3Dright><TT><B>16.</B></TT></TD>
    <TD noWrap><TT><B>&nbsp;<A=20
      =
href=3D"http://zxw-pc/mascot/cgi/master_results.pl?file=3D..%2Fdata%2F201=
21225%2FF002430.dat&amp;REPTYPE=3Dprotein&amp;_sigthreshold=3D0.05&amp;RE=
PORT=3D50&amp;_server_mudpit_switch=3D99999999&amp;_ignoreionsscorebelow=3D=
0&amp;_showsubsets=3D0&amp;_showpopups=3DTRUE&amp;_sortunassigned=3Dscore=
down&amp;_requireboldred=3D0#Hit16">gi|1750380</A></B></TT></TD>
    <TD noWrap><TT>&nbsp;&nbsp;46707</TT></TD>
    <TD noWrap align=3Dright><TT>372</TT></TD>
    <TD noWrap><TT>&nbsp;&nbsp;NADP-isocitrate dehydrogenase [Eucalyptus =

      globulus]</TT></TD></TR>
  <TR>
    <TD noWrap align=3Dright><TT><B>17.</B></TT></TD>
    <TD noWrap><TT><B>&nbsp;<A=20
      =
href=3D"http://zxw-pc/mascot/cgi/master_results.pl?file=3D..%2Fdata%2F201=
21225%2FF002430.dat&amp;REPTYPE=3Dprotein&amp;_sigthreshold=3D0.05&amp;RE=
PORT=3D50&amp;_server_mudpit_switch=3D99999999&amp;_ignoreionsscorebelow=3D=
0&amp;_showsubsets=3D0&amp;_showpopups=3DTRUE&amp;_sortunassigned=3Dscore=
down&amp;_requireboldred=3D0#Hit17">gi|269994009</A></B></TT></TD>
    <TD noWrap><TT>&nbsp;&nbsp;46661</TT></TD>
    <TD noWrap align=3Dright><TT>372</TT></TD>
    <TD noWrap><TT>&nbsp;&nbsp;NADP-dependent isocitrate dehydrogenase=20
      [Eucalyptus grandis x Eucalyptus urophylla]</TT></TD></TR>
  <TR>
    <TD noWrap align=3Dright><TT><B>18.</B></TT></TD>
    <TD noWrap><TT><B>&nbsp;<A=20
      =
href=3D"http://zxw-pc/mascot/cgi/master_results.pl?file=3D..%2Fdata%2F201=
21225%2FF002430.dat&amp;REPTYPE=3Dprotein&amp;_sigthreshold=3D0.05&amp;RE=
PORT=3D50&amp;_server_mudpit_switch=3D99999999&amp;_ignoreionsscorebelow=3D=
0&amp;_showsubsets=3D0&amp;_showpopups=3DTRUE&amp;_sortunassigned=3Dscore=
down&amp;_requireboldred=3D0#Hit18">gi|213493066</A></B></TT></TD>
    <TD noWrap><TT>&nbsp;&nbsp;46437</TT></TD>
    <TD noWrap align=3Dright><TT>336</TT></TD>
    <TD noWrap><TT>&nbsp;&nbsp;NADP-dependent isocitrate dehydrogenase=20
      [Passiflora edulis]</TT></TD></TR>
  <TR>
    <TD noWrap align=3Dright><TT><B>19.</B></TT></TD>
    <TD noWrap><TT><B>&nbsp;<A=20
      =
href=3D"http://zxw-pc/mascot/cgi/master_results.pl?file=3D..%2Fdata%2F201=
21225%2FF002430.dat&amp;REPTYPE=3Dprotein&amp;_sigthreshold=3D0.05&amp;RE=
PORT=3D50&amp;_server_mudpit_switch=3D99999999&amp;_ignoreionsscorebelow=3D=
0&amp;_showsubsets=3D0&amp;_showpopups=3DTRUE&amp;_sortunassigned=3Dscore=
down&amp;_requireboldred=3D0#Hit19">gi|75267781</A></B></TT></TD>
    <TD noWrap><TT>&nbsp;&nbsp;47213</TT></TD>
    <TD noWrap align=3Dright><TT>333</TT></TD>
    <TD noWrap><TT>&nbsp;&nbsp;cytosolic NADP+-isocitrate dehydrogenase=20
      [Populus tremula x Populus alba]</TT></TD></TR>
  <TR>
    <TD noWrap align=3Dright><TT><B>20.</B></TT></TD>
    <TD noWrap><TT><B>&nbsp;<A=20
      =
href=3D"http://zxw-pc/mascot/cgi/master_results.pl?file=3D..%2Fdata%2F201=
21225%2FF002430.dat&amp;REPTYPE=3Dprotein&amp;_sigthreshold=3D0.05&amp;RE=
PORT=3D50&amp;_server_mudpit_switch=3D99999999&amp;_ignoreionsscorebelow=3D=
0&amp;_showsubsets=3D0&amp;_showpopups=3DTRUE&amp;_sortunassigned=3Dscore=
down&amp;_requireboldred=3D0#Hit20">gi|224135233</A></B></TT></TD>
    <TD noWrap><TT>&nbsp;&nbsp;46365</TT></TD>
    <TD noWrap align=3Dright><TT>321</TT></TD>
    <TD noWrap><TT>&nbsp;&nbsp;predicted protein [Populus=20
  trichocarpa]</TT></TD></TR>
  <TR>
    <TD noWrap align=3Dright><TT><B>21.</B></TT></TD>
    <TD noWrap><TT><B>&nbsp;<A=20
      =
href=3D"http://zxw-pc/mascot/cgi/master_results.pl?file=3D..%2Fdata%2F201=
21225%2FF002430.dat&amp;REPTYPE=3Dprotein&amp;_sigthreshold=3D0.05&amp;RE=
PORT=3D50&amp;_server_mudpit_switch=3D99999999&amp;_ignoreionsscorebelow=3D=
0&amp;_showsubsets=3D0&amp;_showpopups=3DTRUE&amp;_sortunassigned=3Dscore=
down&amp;_requireboldred=3D0#Hit21">gi|222836152</A></B></TT></TD>
    <TD noWrap><TT>&nbsp;&nbsp;46365</TT></TD>
    <TD noWrap align=3Dright><TT>321</TT></TD>
    <TD noWrap><TT>&nbsp;&nbsp;predicted protein [Populus=20
  trichocarpa]</TT></TD></TR>
  <TR>
    <TD noWrap align=3Dright><TT><B>22.</B></TT></TD>
    <TD noWrap><TT><B>&nbsp;<A=20
      =
href=3D"http://zxw-pc/mascot/cgi/master_results.pl?file=3D..%2Fdata%2F201=
21225%2FF002430.dat&amp;REPTYPE=3Dprotein&amp;_sigthreshold=3D0.05&amp;RE=
PORT=3D50&amp;_server_mudpit_switch=3D99999999&amp;_ignoreionsscorebelow=3D=
0&amp;_showsubsets=3D0&amp;_showpopups=3DTRUE&amp;_sortunassigned=3Dscore=
down&amp;_requireboldred=3D0#Hit22">gi|2623962</A></B></TT></TD>
    <TD noWrap><TT>&nbsp;&nbsp;46017</TT></TD>
    <TD noWrap align=3Dright><TT>310</TT></TD>
    <TD noWrap><TT>&nbsp;&nbsp;isocitrate dehydrogenase (NADP+) [Apium=20
      graveolens]</TT></TD></TR>
  <TR>
    <TD noWrap align=3Dright><TT><B>23.</B></TT></TD>
    <TD noWrap><TT><B>&nbsp;<A=20
      =
href=3D"http://zxw-pc/mascot/cgi/master_results.pl?file=3D..%2Fdata%2F201=
21225%2FF002430.dat&amp;REPTYPE=3Dprotein&amp;_sigthreshold=3D0.05&amp;RE=
PORT=3D50&amp;_server_mudpit_switch=3D99999999&amp;_ignoreionsscorebelow=3D=
0&amp;_showsubsets=3D0&amp;_showpopups=3DTRUE&amp;_sortunassigned=3Dscore=
down&amp;_requireboldred=3D0#Hit23">gi|224079726</A></B></TT></TD>
    <TD noWrap><TT>&nbsp;&nbsp;46399</TT></TD>
    <TD noWrap align=3Dright><TT>310</TT></TD>
    <TD noWrap><TT>&nbsp;&nbsp;predicted protein [Populus=20
  trichocarpa]</TT></TD></TR>
  <TR>
    <TD noWrap align=3Dright><TT><B>24.</B></TT></TD>
    <TD noWrap><TT><B>&nbsp;<A=20
      =
href=3D"http://zxw-pc/mascot/cgi/master_results.pl?file=3D..%2Fdata%2F201=
21225%2FF002430.dat&amp;REPTYPE=3Dprotein&amp;_sigthreshold=3D0.05&amp;RE=
PORT=3D50&amp;_server_mudpit_switch=3D99999999&amp;_ignoreionsscorebelow=3D=
0&amp;_showsubsets=3D0&amp;_showpopups=3DTRUE&amp;_sortunassigned=3Dscore=
down&amp;_requireboldred=3D0#Hit24">gi|222848892</A></B></TT></TD>
    <TD noWrap><TT>&nbsp;&nbsp;46399</TT></TD>
    <TD noWrap align=3Dright><TT>310</TT></TD>
    <TD noWrap><TT>&nbsp;&nbsp;predicted protein [Populus=20
  trichocarpa]</TT></TD></TR>
  <TR>
    <TD noWrap align=3Dright><TT><B>25.</B></TT></TD>
    <TD noWrap><TT><B>&nbsp;<A=20
      =
href=3D"http://zxw-pc/mascot/cgi/master_results.pl?file=3D..%2Fdata%2F201=
21225%2FF002430.dat&amp;REPTYPE=3Dprotein&amp;_sigthreshold=3D0.05&amp;RE=
PORT=3D50&amp;_server_mudpit_switch=3D99999999&amp;_ignoreionsscorebelow=3D=
0&amp;_showsubsets=3D0&amp;_showpopups=3DTRUE&amp;_sortunassigned=3Dscore=
down&amp;_requireboldred=3D0#Hit25">gi|298549081</A></B></TT></TD>
    <TD noWrap><TT>&nbsp;&nbsp;45932</TT></TD>
    <TD noWrap align=3Dright><TT>309</TT></TD>
    <TD noWrap><TT>&nbsp;&nbsp;unnamed protein product [Daucus=20
  carota]</TT></TD></TR>
  <TR>
    <TD noWrap align=3Dright><TT><B>26.</B></TT></TD>
    <TD noWrap><TT><B>&nbsp;<A=20
      =
href=3D"http://zxw-pc/mascot/cgi/master_results.pl?file=3D..%2Fdata%2F201=
21225%2FF002430.dat&amp;REPTYPE=3Dprotein&amp;_sigthreshold=3D0.05&amp;RE=
PORT=3D50&amp;_server_mudpit_switch=3D99999999&amp;_ignoreionsscorebelow=3D=
0&amp;_showsubsets=3D0&amp;_showpopups=3DTRUE&amp;_sortunassigned=3Dscore=
down&amp;_requireboldred=3D0#Hit26">gi|298533216</A></B></TT></TD>
    <TD noWrap><TT>&nbsp;&nbsp;45932</TT></TD>
    <TD noWrap align=3Dright><TT>309</TT></TD>
    <TD noWrap><TT>&nbsp;&nbsp;unnamed protein product [Daucus=20
  carota]</TT></TD></TR>
  <TR>
    <TD noWrap align=3Dright><TT><B>27.</B></TT></TD>
    <TD noWrap><TT><B>&nbsp;<A=20
      =
href=3D"http://zxw-pc/mascot/cgi/master_results.pl?file=3D..%2Fdata%2F201=
21225%2FF002430.dat&amp;REPTYPE=3Dprotein&amp;_sigthreshold=3D0.05&amp;RE=
PORT=3D50&amp;_server_mudpit_switch=3D99999999&amp;_ignoreionsscorebelow=3D=
0&amp;_showsubsets=3D0&amp;_showpopups=3DTRUE&amp;_sortunassigned=3Dscore=
down&amp;_requireboldred=3D0#Hit27">gi|3811007</A></B></TT></TD>
    <TD noWrap><TT>&nbsp;&nbsp;45932</TT></TD>
    <TD noWrap align=3Dright><TT>309</TT></TD>
    <TD noWrap><TT>&nbsp;&nbsp;NADP specific isocitrate dehydrogenase =
[Daucus=20
      carota]</TT></TD></TR>
  <TR>
    <TD noWrap align=3Dright><TT><B>28.</B></TT></TD>
    <TD noWrap><TT><B>&nbsp;<A=20
      =
href=3D"http://zxw-pc/mascot/cgi/master_results.pl?file=3D..%2Fdata%2F201=
21225%2FF002430.dat&amp;REPTYPE=3Dprotein&amp;_sigthreshold=3D0.05&amp;RE=
PORT=3D50&amp;_server_mudpit_switch=3D99999999&amp;_ignoreionsscorebelow=3D=
0&amp;_showsubsets=3D0&amp;_showpopups=3DTRUE&amp;_sortunassigned=3Dscore=
down&amp;_requireboldred=3D0#Hit28">gi|297738151</A></B></TT></TD>
    <TD noWrap><TT>&nbsp;&nbsp;46254</TT></TD>
    <TD noWrap align=3Dright><TT>300</TT></TD>
    <TD noWrap><TT>&nbsp;&nbsp;unnamed protein product [Vitis=20
  vinifera]</TT></TD></TR>
  <TR>
    <TD noWrap align=3Dright><TT><B>29.</B></TT></TD>
    <TD noWrap><TT><B>&nbsp;<A=20
      =
href=3D"http://zxw-pc/mascot/cgi/master_results.pl?file=3D..%2Fdata%2F201=
21225%2FF002430.dat&amp;REPTYPE=3Dprotein&amp;_sigthreshold=3D0.05&amp;RE=
PORT=3D50&amp;_server_mudpit_switch=3D99999999&amp;_ignoreionsscorebelow=3D=
0&amp;_showsubsets=3D0&amp;_showpopups=3DTRUE&amp;_sortunassigned=3Dscore=
down&amp;_requireboldred=3D0#Hit29">gi|225466253</A></B></TT></TD>
    <TD noWrap><TT>&nbsp;&nbsp;46254</TT></TD>
    <TD noWrap align=3Dright><TT>300</TT></TD>
    <TD noWrap><TT>&nbsp;&nbsp;PREDICTED: hypothetical protein [Vitis=20
      vinifera]</TT></TD></TR>
  <TR>
    <TD noWrap align=3Dright><TT><B>30.</B></TT></TD>
    <TD noWrap><TT><B>&nbsp;<A=20
      =
href=3D"http://zxw-pc/mascot/cgi/master_results.pl?file=3D..%2Fdata%2F201=
21225%2FF002430.dat&amp;REPTYPE=3Dprotein&amp;_sigthreshold=3D0.05&amp;RE=
PORT=3D50&amp;_server_mudpit_switch=3D99999999&amp;_ignoreionsscorebelow=3D=
0&amp;_showsubsets=3D0&amp;_showpopups=3DTRUE&amp;_sortunassigned=3Dscore=
down&amp;_requireboldred=3D0#Hit30">gi|147826481</A></B></TT></TD>
    <TD noWrap><TT>&nbsp;&nbsp;46254</TT></TD>
    <TD noWrap align=3Dright><TT>300</TT></TD>
    <TD noWrap><TT>&nbsp;&nbsp;hypothetical protein VITISV_010484 [Vitis =

      vinifera]</TT></TD></TR>
  <TR>
    <TD noWrap align=3Dright><TT><B>31.</B></TT></TD>
    <TD noWrap><TT><B>&nbsp;<A=20
      =
href=3D"http://zxw-pc/mascot/cgi/master_results.pl?file=3D..%2Fdata%2F201=
21225%2FF002430.dat&amp;REPTYPE=3Dprotein&amp;_sigthreshold=3D0.05&amp;RE=
PORT=3D50&amp;_server_mudpit_switch=3D99999999&amp;_ignoreionsscorebelow=3D=
0&amp;_showsubsets=3D0&amp;_showpopups=3DTRUE&amp;_sortunassigned=3Dscore=
down&amp;_requireboldred=3D0#Hit31">gi|298548977</A></B></TT></TD>
    <TD noWrap><TT>&nbsp;&nbsp;46772</TT></TD>
    <TD noWrap align=3Dright><TT>299</TT></TD>
    <TD noWrap><TT>&nbsp;&nbsp;unnamed protein product [Glycine=20
max]</TT></TD></TR>
  <TR>
    <TD noWrap align=3Dright><TT><B>32.</B></TT></TD>
    <TD noWrap><TT><B>&nbsp;<A=20
      =
href=3D"http://zxw-pc/mascot/cgi/master_results.pl?file=3D..%2Fdata%2F201=
21225%2FF002430.dat&amp;REPTYPE=3Dprotein&amp;_sigthreshold=3D0.05&amp;RE=
PORT=3D50&amp;_server_mudpit_switch=3D99999999&amp;_ignoreionsscorebelow=3D=
0&amp;_showsubsets=3D0&amp;_showpopups=3DTRUE&amp;_sortunassigned=3Dscore=
down&amp;_requireboldred=3D0#Hit32">gi|298533112</A></B></TT></TD>
    <TD noWrap><TT>&nbsp;&nbsp;46772</TT></TD>
    <TD noWrap align=3Dright><TT>299</TT></TD>
    <TD noWrap><TT>&nbsp;&nbsp;unnamed protein product [Glycine=20
max]</TT></TD></TR>
  <TR>
    <TD noWrap align=3Dright><TT><B>33.</B></TT></TD>
    <TD noWrap><TT><B>&nbsp;<A=20
      =
href=3D"http://zxw-pc/mascot/cgi/master_results.pl?file=3D..%2Fdata%2F201=
21225%2FF002430.dat&amp;REPTYPE=3Dprotein&amp;_sigthreshold=3D0.05&amp;RE=
PORT=3D50&amp;_server_mudpit_switch=3D99999999&amp;_ignoreionsscorebelow=3D=
0&amp;_showsubsets=3D0&amp;_showpopups=3DTRUE&amp;_sortunassigned=3Dscore=
down&amp;_requireboldred=3D0#Hit33">gi|3747089</A></B></TT></TD>
    <TD noWrap><TT>&nbsp;&nbsp;46772</TT></TD>
    <TD noWrap align=3Dright><TT>299</TT></TD>
    <TD noWrap><TT>&nbsp;&nbsp;NADP-dependent isocitrate dehydrogenase=20
      [Glycine max]</TT></TD></TR>
  <TR>
    <TD noWrap align=3Dright><TT><B>34.</B></TT></TD>
    <TD noWrap><TT><B>&nbsp;<A=20
      =
href=3D"http://zxw-pc/mascot/cgi/master_results.pl?file=3D..%2Fdata%2F201=
21225%2FF002430.dat&amp;REPTYPE=3Dprotein&amp;_sigthreshold=3D0.05&amp;RE=
PORT=3D50&amp;_server_mudpit_switch=3D99999999&amp;_ignoreionsscorebelow=3D=
0&amp;_showsubsets=3D0&amp;_showpopups=3DTRUE&amp;_sortunassigned=3Dscore=
down&amp;_requireboldred=3D0#Hit34">gi|302772643</A></B></TT></TD>
    <TD noWrap><TT>&nbsp;&nbsp;46692</TT></TD>
    <TD noWrap align=3Dright><TT>299</TT></TD>
    <TD noWrap><TT>&nbsp;&nbsp;hypothetical protein SELMODRAFT_267315=20
      [Selaginella moellendorffii]</TT></TD></TR>
  <TR>
    <TD noWrap align=3Dright><TT><B>35.</B></TT></TD>
    <TD noWrap><TT><B>&nbsp;<A=20
      =
href=3D"http://zxw-pc/mascot/cgi/master_results.pl?file=3D..%2Fdata%2F201=
21225%2FF002430.dat&amp;REPTYPE=3Dprotein&amp;_sigthreshold=3D0.05&amp;RE=
PORT=3D50&amp;_server_mudpit_switch=3D99999999&amp;_ignoreionsscorebelow=3D=
0&amp;_showsubsets=3D0&amp;_showpopups=3DTRUE&amp;_sortunassigned=3Dscore=
down&amp;_requireboldred=3D0#Hit35">gi|300162250</A></B></TT></TD>
    <TD noWrap><TT>&nbsp;&nbsp;46692</TT></TD>
    <TD noWrap align=3Dright><TT>299</TT></TD>
    <TD noWrap><TT>&nbsp;&nbsp;hypothetical protein SELMODRAFT_267315=20
      [Selaginella moellendorffii]</TT></TD></TR>
  <TR>
    <TD noWrap align=3Dright><TT><B>36.</B></TT></TD>
    <TD noWrap><TT><B>&nbsp;<A=20
      =
href=3D"http://zxw-pc/mascot/cgi/master_results.pl?file=3D..%2Fdata%2F201=
21225%2FF002430.dat&amp;REPTYPE=3Dprotein&amp;_sigthreshold=3D0.05&amp;RE=
PORT=3D50&amp;_server_mudpit_switch=3D99999999&amp;_ignoreionsscorebelow=3D=
0&amp;_showsubsets=3D0&amp;_showpopups=3DTRUE&amp;_sortunassigned=3Dscore=
down&amp;_requireboldred=3D0#Hit36">gi|255641561</A></B></TT></TD>
    <TD noWrap><TT>&nbsp;&nbsp;46734</TT></TD>
    <TD noWrap align=3Dright><TT>299</TT></TD>
    <TD noWrap><TT>&nbsp;&nbsp;unknown [Glycine max]</TT></TD></TR>
  <TR>
    <TD noWrap align=3Dright><TT><B>37.</B></TT></TD>
    <TD noWrap><TT><B>&nbsp;<A=20
      =
href=3D"http://zxw-pc/mascot/cgi/master_results.pl?file=3D..%2Fdata%2F201=
21225%2FF002430.dat&amp;REPTYPE=3Dprotein&amp;_sigthreshold=3D0.05&amp;RE=
PORT=3D50&amp;_server_mudpit_switch=3D99999999&amp;_ignoreionsscorebelow=3D=
0&amp;_showsubsets=3D0&amp;_showpopups=3DTRUE&amp;_sortunassigned=3Dscore=
down&amp;_requireboldred=3D0#Hit37">gi|219363507</A></B></TT></TD>
    <TD noWrap><TT>&nbsp;&nbsp;46069</TT></TD>
    <TD noWrap align=3Dright><TT>296</TT></TD>
    <TD noWrap><TT>&nbsp;&nbsp;hypothetical protein LOC100217128 [Zea=20
      mays]</TT></TD></TR>
  <TR>
    <TD noWrap align=3Dright><TT><B>38.</B></TT></TD>
    <TD noWrap><TT><B>&nbsp;<A=20
      =
href=3D"http://zxw-pc/mascot/cgi/master_results.pl?file=3D..%2Fdata%2F201=
21225%2FF002430.dat&amp;REPTYPE=3Dprotein&amp;_sigthreshold=3D0.05&amp;RE=
PORT=3D50&amp;_server_mudpit_switch=3D99999999&amp;_ignoreionsscorebelow=3D=
0&amp;_showsubsets=3D0&amp;_showpopups=3DTRUE&amp;_sortunassigned=3Dscore=
down&amp;_requireboldred=3D0#Hit38">gi|194697804</A></B></TT></TD>
    <TD noWrap><TT>&nbsp;&nbsp;46069</TT></TD>
    <TD noWrap align=3Dright><TT>296</TT></TD>
    <TD noWrap><TT>&nbsp;&nbsp;unknown [Zea mays]</TT></TD></TR>
  <TR>
    <TD noWrap align=3Dright><TT><B>39.</B></TT></TD>
    <TD noWrap><TT><B>&nbsp;<A=20
      =
href=3D"http://zxw-pc/mascot/cgi/master_results.pl?file=3D..%2Fdata%2F201=
21225%2FF002430.dat&amp;REPTYPE=3Dprotein&amp;_sigthreshold=3D0.05&amp;RE=
PORT=3D50&amp;_server_mudpit_switch=3D99999999&amp;_ignoreionsscorebelow=3D=
0&amp;_showsubsets=3D0&amp;_showpopups=3DTRUE&amp;_sortunassigned=3Dscore=
down&amp;_requireboldred=3D0#Hit39">gi|125571425</A></B></TT></TD>
    <TD noWrap><TT>&nbsp;&nbsp;46013</TT></TD>
    <TD noWrap align=3Dright><TT>289</TT></TD>
    <TD noWrap><TT>&nbsp;&nbsp;hypothetical protein OsJ_02861 [Oryza =
sativa=20
      Japonica Group]</TT></TD></TR>
  <TR>
    <TD noWrap align=3Dright><TT><B>40.</B></TT></TD>
    <TD noWrap><TT><B>&nbsp;<A=20
      =
href=3D"http://zxw-pc/mascot/cgi/master_results.pl?file=3D..%2Fdata%2F201=
21225%2FF002430.dat&amp;REPTYPE=3Dprotein&amp;_sigthreshold=3D0.05&amp;RE=
PORT=3D50&amp;_server_mudpit_switch=3D99999999&amp;_ignoreionsscorebelow=3D=
0&amp;_showsubsets=3D0&amp;_showpopups=3DTRUE&amp;_sortunassigned=3Dscore=
down&amp;_requireboldred=3D0#Hit40">gi|125527107</A></B></TT></TD>
    <TD noWrap><TT>&nbsp;&nbsp;46013</TT></TD>
    <TD noWrap align=3Dright><TT>289</TT></TD>
    <TD noWrap><TT>&nbsp;&nbsp;hypothetical protein OsI_03110 [Oryza =
sativa=20
      Indica Group]</TT></TD></TR>
  <TR>
    <TD noWrap align=3Dright><TT><B>41.</B></TT></TD>
    <TD noWrap><TT><B>&nbsp;<A=20
      =
href=3D"http://zxw-pc/mascot/cgi/master_results.pl?file=3D..%2Fdata%2F201=
21225%2FF002430.dat&amp;REPTYPE=3Dprotein&amp;_sigthreshold=3D0.05&amp;RE=
PORT=3D50&amp;_server_mudpit_switch=3D99999999&amp;_ignoreionsscorebelow=3D=
0&amp;_showsubsets=3D0&amp;_showpopups=3DTRUE&amp;_sortunassigned=3Dscore=
down&amp;_requireboldred=3D0#Hit41">gi|306415983</A></B></TT></TD>
    <TD noWrap><TT>&nbsp;&nbsp;46013</TT></TD>
    <TD noWrap align=3Dright><TT>289</TT></TD>
    <TD noWrap><TT>&nbsp;&nbsp;NADP-specific isocitrate dehydrogenase =
[Oryza=20
      sativa Japonica Group]</TT></TD></TR>
  <TR>
    <TD noWrap align=3Dright><TT><B>42.</B></TT></TD>
    <TD noWrap><TT><B>&nbsp;<A=20
      =
href=3D"http://zxw-pc/mascot/cgi/master_results.pl?file=3D..%2Fdata%2F201=
21225%2FF002430.dat&amp;REPTYPE=3Dprotein&amp;_sigthreshold=3D0.05&amp;RE=
PORT=3D50&amp;_server_mudpit_switch=3D99999999&amp;_ignoreionsscorebelow=3D=
0&amp;_showsubsets=3D0&amp;_showpopups=3DTRUE&amp;_sortunassigned=3Dscore=
down&amp;_requireboldred=3D0#Hit42">gi|298549023</A></B></TT></TD>
    <TD noWrap><TT>&nbsp;&nbsp;46013</TT></TD>
    <TD noWrap align=3Dright><TT>289</TT></TD>
    <TD noWrap><TT>&nbsp;&nbsp;unnamed protein product [Oryza=20
  sativa]</TT></TD></TR>
  <TR>
    <TD noWrap align=3Dright><TT><B>43.</B></TT></TD>
    <TD noWrap><TT><B>&nbsp;<A=20
      =
href=3D"http://zxw-pc/mascot/cgi/master_results.pl?file=3D..%2Fdata%2F201=
21225%2FF002430.dat&amp;REPTYPE=3Dprotein&amp;_sigthreshold=3D0.05&amp;RE=
PORT=3D50&amp;_server_mudpit_switch=3D99999999&amp;_ignoreionsscorebelow=3D=
0&amp;_showsubsets=3D0&amp;_showpopups=3DTRUE&amp;_sortunassigned=3Dscore=
down&amp;_requireboldred=3D0#Hit43">gi|298533158</A></B></TT></TD>
    <TD noWrap><TT>&nbsp;&nbsp;46013</TT></TD>
    <TD noWrap align=3Dright><TT>289</TT></TD>
    <TD noWrap><TT>&nbsp;&nbsp;unnamed protein product [Oryza=20
  sativa]</TT></TD></TR>
  <TR>
    <TD noWrap align=3Dright><TT><B>44.</B></TT></TD>
    <TD noWrap><TT><B>&nbsp;<A=20
      =
href=3D"http://zxw-pc/mascot/cgi/master_results.pl?file=3D..%2Fdata%2F201=
21225%2FF002430.dat&amp;REPTYPE=3Dprotein&amp;_sigthreshold=3D0.05&amp;RE=
PORT=3D50&amp;_server_mudpit_switch=3D99999999&amp;_ignoreionsscorebelow=3D=
0&amp;_showsubsets=3D0&amp;_showpopups=3DTRUE&amp;_sortunassigned=3Dscore=
down&amp;_requireboldred=3D0#Hit44">gi|115438939</A></B></TT></TD>
    <TD noWrap><TT>&nbsp;&nbsp;46013</TT></TD>
    <TD noWrap align=3Dright><TT>289</TT></TD>
    <TD noWrap><TT>&nbsp;&nbsp;Os01g0654500 [Oryza sativa Japonica=20
    Group]</TT></TD></TR>
  <TR>
    <TD noWrap align=3Dright><TT><B>45.</B></TT></TD>
    <TD noWrap><TT><B>&nbsp;<A=20
      =
href=3D"http://zxw-pc/mascot/cgi/master_results.pl?file=3D..%2Fdata%2F201=
21225%2FF002430.dat&amp;REPTYPE=3Dprotein&amp;_sigthreshold=3D0.05&amp;RE=
PORT=3D50&amp;_server_mudpit_switch=3D99999999&amp;_ignoreionsscorebelow=3D=
0&amp;_showsubsets=3D0&amp;_showpopups=3DTRUE&amp;_sortunassigned=3Dscore=
down&amp;_requireboldred=3D0#Hit45">gi|5007084</A></B></TT></TD>
    <TD noWrap><TT>&nbsp;&nbsp;46013</TT></TD>
    <TD noWrap align=3Dright><TT>289</TT></TD>
    <TD noWrap><TT>&nbsp;&nbsp;NADP-specific isocitrate dehydrogenase =
[Oryza=20
      sativa]</TT></TD></TR>
  <TR>
    <TD noWrap align=3Dright><TT><B>46.</B></TT></TD>
    <TD noWrap><TT><B>&nbsp;<A=20
      =
href=3D"http://zxw-pc/mascot/cgi/master_results.pl?file=3D..%2Fdata%2F201=
21225%2FF002430.dat&amp;REPTYPE=3Dprotein&amp;_sigthreshold=3D0.05&amp;RE=
PORT=3D50&amp;_server_mudpit_switch=3D99999999&amp;_ignoreionsscorebelow=3D=
0&amp;_showsubsets=3D0&amp;_showpopups=3DTRUE&amp;_sortunassigned=3Dscore=
down&amp;_requireboldred=3D0#Hit46">gi|113533280</A></B></TT></TD>
    <TD noWrap><TT>&nbsp;&nbsp;46013</TT></TD>
    <TD noWrap align=3Dright><TT>289</TT></TD>
    <TD noWrap><TT>&nbsp;&nbsp;Os01g0654500 [Oryza sativa Japonica=20
    Group]</TT></TD></TR>
  <TR>
    <TD noWrap align=3Dright><TT><B>47.</B></TT></TD>
    <TD noWrap><TT><B>&nbsp;<A=20
      =
href=3D"http://zxw-pc/mascot/cgi/master_results.pl?file=3D..%2Fdata%2F201=
21225%2FF002430.dat&amp;REPTYPE=3Dprotein&amp;_sigthreshold=3D0.05&amp;RE=
PORT=3D50&amp;_server_mudpit_switch=3D99999999&amp;_ignoreionsscorebelow=3D=
0&amp;_showsubsets=3D0&amp;_showpopups=3DTRUE&amp;_sortunassigned=3Dscore=
down&amp;_requireboldred=3D0#Hit47">gi|55773928</A></B></TT></TD>
    <TD noWrap><TT>&nbsp;&nbsp;46013</TT></TD>
    <TD noWrap align=3Dright><TT>289</TT></TD>
    <TD noWrap><TT>&nbsp;&nbsp;putative NADP-specific isocitrate =
dehydrogenase=20
      [Oryza sativa Japonica Group]</TT></TD></TR>
  <TR>
    <TD noWrap align=3Dright><TT><B>48.</B></TT></TD>
    <TD noWrap><TT><B>&nbsp;<A=20
      =
href=3D"http://zxw-pc/mascot/cgi/master_results.pl?file=3D..%2Fdata%2F201=
21225%2FF002430.dat&amp;REPTYPE=3Dprotein&amp;_sigthreshold=3D0.05&amp;RE=
PORT=3D50&amp;_server_mudpit_switch=3D99999999&amp;_ignoreionsscorebelow=3D=
0&amp;_showsubsets=3D0&amp;_showpopups=3DTRUE&amp;_sortunassigned=3Dscore=
down&amp;_requireboldred=3D0#Hit48">gi|20161528</A></B></TT></TD>
    <TD noWrap><TT>&nbsp;&nbsp;46013</TT></TD>
    <TD noWrap align=3Dright><TT>289</TT></TD>
    <TD noWrap><TT>&nbsp;&nbsp;putative NADP-specific isocitrate =
dehydrogenase=20
      [Oryza sativa Japonica Group]</TT></TD></TR>
  <TR>
    <TD noWrap align=3Dright><TT><B>49.</B></TT></TD>
    <TD noWrap><TT><B>&nbsp;<A=20
      =
href=3D"http://zxw-pc/mascot/cgi/master_results.pl?file=3D..%2Fdata%2F201=
21225%2FF002430.dat&amp;REPTYPE=3Dprotein&amp;_sigthreshold=3D0.05&amp;RE=
PORT=3D50&amp;_server_mudpit_switch=3D99999999&amp;_ignoreionsscorebelow=3D=
0&amp;_showsubsets=3D0&amp;_showpopups=3DTRUE&amp;_sortunassigned=3Dscore=
down&amp;_requireboldred=3D0#Hit49">gi|215692671</A></B></TT></TD>
    <TD noWrap><TT>&nbsp;&nbsp;46013</TT></TD>
    <TD noWrap align=3Dright><TT>289</TT></TD>
    <TD noWrap><TT>&nbsp;&nbsp;unnamed protein product [Oryza sativa =
Japonica=20
      Group]</TT></TD></TR>
  <TR>
    <TD noWrap align=3Dright><TT><B>50.</B></TT></TD>
    <TD noWrap><TT><B>&nbsp;<A=20
      =
href=3D"http://zxw-pc/mascot/cgi/master_results.pl?file=3D..%2Fdata%2F201=
21225%2FF002430.dat&amp;REPTYPE=3Dprotein&amp;_sigthreshold=3D0.05&amp;RE=
PORT=3D50&amp;_server_mudpit_switch=3D99999999&amp;_ignoreionsscorebelow=3D=
0&amp;_showsubsets=3D0&amp;_showpopups=3DTRUE&amp;_sortunassigned=3Dscore=
down&amp;_requireboldred=3D0#Hit50">gi|169244431</A></B></TT></TD>
    <TD noWrap><TT>&nbsp;&nbsp;46013</TT></TD>
    <TD noWrap align=3Dright><TT>289</TT></TD>
    <TD noWrap><TT>&nbsp;&nbsp;NADP-specific isocitrate dehydrogenase =
[Oryza=20
      sativa Japonica Group]</TT></TD></TR></TBODY></TABLE>
<H3>Results List</H3>
<TABLE border=3D0 cellSpacing=3D0>
  <TBODY>
  <TR>
    <TD><TT><B><A =
name=3DHit1>1.</A>&nbsp;&nbsp;&nbsp;&nbsp;</B></TT></TD>
    <TD noWrap><TT><A=20
      =
href=3D"http://zxw-pc/mascot/cgi/protein_view.pl?file=3D../data/20121225/=
F002430.dat&amp;hit=3D1"=20
      =
target=3D_blank>gi|298549053</A>&nbsp;&nbsp;&nbsp;&nbsp;<B>Mass:</B>&nbsp=
;46147&nbsp;&nbsp;&nbsp;&nbsp;<B>Score:</B>&nbsp;458&nbsp;&nbsp;&nbsp;&nb=
sp;<B>Expect:</B>&nbsp;2.9e-040&nbsp;&nbsp;<B>Matches:</B>&nbsp;16</TT></=
TD></TR>
  <TR>
    <TD>&nbsp;</TD>
    <TD noWrap><TT>unnamed protein product [Cucumis=20
sativus]</TT></TD></TR></TBODY></TABLE>
<TABLE border=3D0 cellSpacing=3D0 cellPadding=3D0>
  <TBODY>
  <TR>
    <TD><TT>&nbsp;&nbsp;&nbsp;&nbsp;&nbsp;&nbsp;</TT></TD>
    <TD align=3Dright><TT><B>Observed&nbsp;&nbsp;</B></TT></TD>
    <TD noWrap align=3Dright><TT><B>Mr(expt)&nbsp;&nbsp;</B></TT></TD>
    <TD noWrap align=3Dright><TT><B>Mr(calc)&nbsp;&nbsp;</B></TT></TD>
    <TD align=3Dright><TT><B>&nbsp;ppm&nbsp;&nbsp;</B></TT></TD>
    <TD align=3Dright><TT><B>Start&nbsp;</B></TT></TD>
    <TD align=3Dright><TT><B>&nbsp;</B></TT></TD>
    <TD align=3Dright><TT><B>End&nbsp;</B></TT></TD>
    <TD align=3Dright><TT><B>Miss&nbsp;</B></TT></TD>
    <TD align=3Dright><TT><B>Ions&nbsp;</B></TT></TD>
    <TD><TT><B>&nbsp;Peptide</B></TT></TD></TR>
  <TR>
    <TD align=3Dright>&nbsp;</TD>
    <TD align=3Dright><TT>744.3503&nbsp;&nbsp;</TT></TD>
    <TD align=3Dright><TT>743.3431&nbsp;&nbsp;</TT></TD>
    <TD align=3Dright><TT>743.3926&nbsp;&nbsp;</TT></TD>
    <TD noWrap align=3Dright><TT>-66.63&nbsp;</TT></TD>
    <TD align=3Dright><TT>96&nbsp;</TT></TD>
    <TD noWrap align=3Dright><TT>-&nbsp;</TT></TD>
    <TD align=3Dright><TT>102&nbsp;</TT></TD>
    <TD align=3Dright><TT>0&nbsp;&nbsp;</TT></TD>
    <TD noWrap align=3Dright><TT>---&nbsp;&nbsp;</TT></TD>
    <TD noWrap><TT>&nbsp;R.SPNGTIR.N</TT></TD></TR>
  <TR>
    <TD align=3Dright>&nbsp;</TD>
    <TD align=3Dright><TT>993.3813&nbsp;&nbsp;</TT></TD>
    <TD align=3Dright><TT>992.3740&nbsp;&nbsp;</TT></TD>
    <TD align=3Dright><TT>992.4464&nbsp;&nbsp;</TT></TD>
    <TD noWrap align=3Dright><TT>-72.96&nbsp;</TT></TD>
    <TD align=3Dright><TT>135&nbsp;</TT></TD>
    <TD noWrap align=3Dright><TT>-&nbsp;</TT></TD>
    <TD align=3Dright><TT>142&nbsp;</TT></TD>
    <TD align=3Dright><TT>0&nbsp;&nbsp;</TT></TD>
    <TD noWrap align=3Dright><TT>---&nbsp;&nbsp;</TT></TD>
    <TD noWrap><TT>&nbsp;R.HAFGDQYR.A</TT></TD></TR>
  <TR>
    <TD align=3Dright>&nbsp;</TD>
    <TD align=3Dright><TT>993.3813&nbsp;&nbsp;</TT></TD>
    <TD align=3Dright><TT>992.3740&nbsp;&nbsp;</TT></TD>
    <TD align=3Dright><TT>992.4464&nbsp;&nbsp;</TT></TD>
    <TD noWrap align=3Dright><TT>-72.96&nbsp;</TT></TD>
    <TD align=3Dright><TT>135&nbsp;</TT></TD>
    <TD noWrap align=3Dright><TT>-&nbsp;</TT></TD>
    <TD align=3Dright><TT>142&nbsp;</TT></TD>
    <TD align=3Dright><TT>0&nbsp;&nbsp;</TT></TD>
    <TD noWrap align=3Dright><TT>61&nbsp;&nbsp;</TT></TD>
    <TD noWrap><TT>&nbsp;R.HAFGDQYR.A</TT></TD></TR>
  <TR>
    <TD align=3Dright>&nbsp;</TD>
    <TD align=3Dright><TT>1007.4730&nbsp;&nbsp;</TT></TD>
    <TD align=3Dright><TT>1006.4657&nbsp;&nbsp;</TT></TD>
    <TD align=3Dright><TT>1006.5488&nbsp;&nbsp;</TT></TD>
    <TD noWrap align=3Dright><TT>-82.49&nbsp;</TT></TD>
    <TD align=3Dright><TT>204&nbsp;</TT></TD>
    <TD noWrap align=3Dright><TT>-&nbsp;</TT></TD>
    <TD align=3Dright><TT>211&nbsp;</TT></TD>
    <TD align=3Dright><TT>0&nbsp;&nbsp;</TT></TD>
    <TD noWrap align=3Dright><TT>---&nbsp;&nbsp;</TT></TD>
    <TD noWrap><TT>&nbsp;K.WPLYLSTK.N</TT></TD></TR>
  <TR>
    <TD align=3Dright>&nbsp;</TD>
    <TD align=3Dright><TT>1033.5035&nbsp;&nbsp;</TT></TD>
    <TD align=3Dright><TT>1032.4962&nbsp;&nbsp;</TT></TD>
    <TD align=3Dright><TT>1032.5716&nbsp;&nbsp;</TT></TD>
    <TD noWrap align=3Dright><TT>-73.02&nbsp;</TT></TD>
    <TD align=3Dright><TT>103&nbsp;</TT></TD>
    <TD noWrap align=3Dright><TT>-&nbsp;</TT></TD>
    <TD align=3Dright><TT>111&nbsp;</TT></TD>
    <TD align=3Dright><TT>0&nbsp;&nbsp;</TT></TD>
    <TD noWrap align=3Dright><TT>---&nbsp;&nbsp;</TT></TD>
    <TD noWrap><TT>&nbsp;R.NILNGTVFR.E</TT></TD></TR>
  <TR>
    <TD align=3Dright>&nbsp;</TD>
    <TD align=3Dright><TT>1033.5035&nbsp;&nbsp;</TT></TD>
    <TD align=3Dright><TT>1032.4962&nbsp;&nbsp;</TT></TD>
    <TD align=3Dright><TT>1032.5716&nbsp;&nbsp;</TT></TD>
    <TD noWrap align=3Dright><TT>-73.02&nbsp;</TT></TD>
    <TD align=3Dright><TT>103&nbsp;</TT></TD>
    <TD noWrap align=3Dright><TT>-&nbsp;</TT></TD>
    <TD align=3Dright><TT>111&nbsp;</TT></TD>
    <TD align=3Dright><TT>0&nbsp;&nbsp;</TT></TD>
    <TD noWrap align=3Dright><TT>55&nbsp;&nbsp;</TT></TD>
    <TD noWrap><TT>&nbsp;R.NILNGTVFR.E</TT></TD></TR>
  <TR>
    <TD align=3Dright>&nbsp;</TD>
    <TD align=3Dright><TT>1117.4965&nbsp;&nbsp;</TT></TD>
    <TD align=3Dright><TT>1116.4892&nbsp;&nbsp;</TT></TD>
    <TD align=3Dright><TT>1116.5716&nbsp;&nbsp;</TT></TD>
    <TD noWrap align=3Dright><TT>-73.80&nbsp;</TT></TD>
    <TD align=3Dright><TT>43&nbsp;</TT></TD>
    <TD noWrap align=3Dright><TT>-&nbsp;</TT></TD>
    <TD align=3Dright><TT>51&nbsp;</TT></TD>
    <TD align=3Dright><TT>0&nbsp;&nbsp;</TT></TD>
    <TD noWrap align=3Dright><TT>---&nbsp;&nbsp;</TT></TD>
    <TD noWrap><TT>&nbsp;K.YFDLGLPHR.D</TT></TD></TR>
  <TR>
    <TD align=3Dright>&nbsp;</TD>
    <TD align=3Dright><TT>1117.4965&nbsp;&nbsp;</TT></TD>
    <TD align=3Dright><TT>1116.4892&nbsp;&nbsp;</TT></TD>
    <TD align=3Dright><TT>1116.5716&nbsp;&nbsp;</TT></TD>
    <TD noWrap align=3Dright><TT>-73.80&nbsp;</TT></TD>
    <TD align=3Dright><TT>43&nbsp;</TT></TD>
    <TD noWrap align=3Dright><TT>-&nbsp;</TT></TD>
    <TD align=3Dright><TT>51&nbsp;</TT></TD>
    <TD align=3Dright><TT>0&nbsp;&nbsp;</TT></TD>
    <TD noWrap align=3Dright><TT>38&nbsp;&nbsp;</TT></TD>
    <TD noWrap><TT>&nbsp;K.YFDLGLPHR.D</TT></TD></TR>
  <TR>
    <TD align=3Dright>&nbsp;</TD>
    <TD align=3Dright><TT>1355.6018&nbsp;&nbsp;</TT></TD>
    <TD align=3Dright><TT>1354.5945&nbsp;&nbsp;</TT></TD>
    <TD align=3Dright><TT>1354.6841&nbsp;&nbsp;</TT></TD>
    <TD noWrap align=3Dright><TT>-66.11&nbsp;</TT></TD>
    <TD align=3Dright><TT>301&nbsp;</TT></TD>
    <TD noWrap align=3Dright><TT>-&nbsp;</TT></TD>
    <TD align=3Dright><TT>313&nbsp;</TT></TD>
    <TD align=3Dright><TT>0&nbsp;&nbsp;</TT></TD>
    <TD noWrap align=3Dright><TT>---&nbsp;&nbsp;</TT></TD>
    <TD noWrap><TT>&nbsp;K.TIEAEAAHGTVTR.H</TT></TD></TR>
  <TR>
    <TD align=3Dright>&nbsp;</TD>
    <TD align=3Dright><TT>1378.5586&nbsp;&nbsp;</TT></TD>
    <TD align=3Dright><TT>1377.5513&nbsp;&nbsp;</TT></TD>
    <TD align=3Dright><TT>1377.6466&nbsp;&nbsp;</TT></TD>
    <TD noWrap align=3Dright><TT>-69.13&nbsp;</TT></TD>
    <TD align=3Dright><TT>238&nbsp;</TT></TD>
    <TD noWrap align=3Dright><TT>-&nbsp;</TT></TD>
    <TD align=3Dright><TT>248&nbsp;</TT></TD>
    <TD align=3Dright><TT>0&nbsp;&nbsp;</TT></TD>
    <TD noWrap align=3Dright><TT>---&nbsp;&nbsp;</TT></TD>
    <TD noWrap><TT>&nbsp;K.FEAAGIWYEHR.L</TT></TD></TR>
  <TR>
    <TD align=3Dright>&nbsp;</TD>
    <TD align=3Dright><TT>1378.5586&nbsp;&nbsp;</TT></TD>
    <TD align=3Dright><TT>1377.5513&nbsp;&nbsp;</TT></TD>
    <TD align=3Dright><TT>1377.6466&nbsp;&nbsp;</TT></TD>
    <TD noWrap align=3Dright><TT>-69.13&nbsp;</TT></TD>
    <TD align=3Dright><TT>238&nbsp;</TT></TD>
    <TD noWrap align=3Dright><TT>-&nbsp;</TT></TD>
    <TD align=3Dright><TT>248&nbsp;</TT></TD>
    <TD align=3Dright><TT>0&nbsp;&nbsp;</TT></TD>
    <TD noWrap align=3Dright><TT>59&nbsp;&nbsp;</TT></TD>
    <TD noWrap><TT>&nbsp;K.FEAAGIWYEHR.L</TT></TD></TR>
  <TR>
    <TD align=3Dright>&nbsp;</TD>
    <TD align=3Dright><TT>1593.6781&nbsp;&nbsp;</TT></TD>
    <TD align=3Dright><TT>1592.6708&nbsp;&nbsp;</TT></TD>
    <TD align=3Dright><TT>1592.7735&nbsp;&nbsp;</TT></TD>
    <TD noWrap align=3Dright><TT>-64.49&nbsp;</TT></TD>
    <TD align=3Dright><TT>236&nbsp;</TT></TD>
    <TD noWrap align=3Dright><TT>-&nbsp;</TT></TD>
    <TD align=3Dright><TT>248&nbsp;</TT></TD>
    <TD align=3Dright><TT>1&nbsp;&nbsp;</TT></TD>
    <TD noWrap align=3Dright><TT>---&nbsp;&nbsp;</TT></TD>
    <TD noWrap><TT>&nbsp;K.SKFEAAGIWYEHR.L</TT></TD></TR>
  <TR>
    <TD align=3Dright>&nbsp;</TD>
    <TD align=3Dright><TT>1593.6781&nbsp;&nbsp;</TT></TD>
    <TD align=3Dright><TT>1592.6708&nbsp;&nbsp;</TT></TD>
    <TD align=3Dright><TT>1592.7735&nbsp;&nbsp;</TT></TD>
    <TD noWrap align=3Dright><TT>-64.49&nbsp;</TT></TD>
    <TD align=3Dright><TT>236&nbsp;</TT></TD>
    <TD noWrap align=3Dright><TT>-&nbsp;</TT></TD>
    <TD align=3Dright><TT>248&nbsp;</TT></TD>
    <TD align=3Dright><TT>1&nbsp;&nbsp;</TT></TD>
    <TD noWrap align=3Dright><TT>66&nbsp;&nbsp;</TT></TD>
    <TD noWrap><TT>&nbsp;K.SKFEAAGIWYEHR.L</TT></TD></TR>
  <TR>
    <TD align=3Dright>&nbsp;</TD>
    <TD align=3Dright><TT>1676.6578&nbsp;&nbsp;</TT></TD>
    <TD align=3Dright><TT>1675.6505&nbsp;&nbsp;</TT></TD>
    <TD align=3Dright><TT>1675.7545&nbsp;&nbsp;</TT></TD>
    <TD noWrap align=3Dright><TT>-62.08&nbsp;</TT></TD>
    <TD align=3Dright><TT>8&nbsp;</TT></TD>
    <TD noWrap align=3Dright><TT>-&nbsp;</TT></TD>
    <TD align=3Dright><TT>22&nbsp;</TT></TD>
    <TD align=3Dright><TT>0&nbsp;&nbsp;</TT></TD>
    <TD noWrap align=3Dright><TT>---&nbsp;&nbsp;</TT></TD>
    <TD noWrap><TT>&nbsp;K.VANPIVEMDGDEMTR.V</TT></TD></TR>
  <TR>
    <TD align=3Dright>&nbsp;</TD>
    <TD align=3Dright><TT>1783.7443&nbsp;&nbsp;</TT></TD>
    <TD align=3Dright><TT>1782.7370&nbsp;&nbsp;</TT></TD>
    <TD align=3Dright><TT>1782.8537&nbsp;&nbsp;</TT></TD>
    <TD noWrap align=3Dright><TT>-65.43&nbsp;</TT></TD>
    <TD align=3Dright><TT>321&nbsp;</TT></TD>
    <TD noWrap align=3Dright><TT>-&nbsp;</TT></TD>
    <TD align=3Dright><TT>337&nbsp;</TT></TD>
    <TD align=3Dright><TT>0&nbsp;&nbsp;</TT></TD>
    <TD noWrap align=3Dright><TT>---&nbsp;&nbsp;</TT></TD>
    <TD noWrap><TT>&nbsp;K.GGETSTNSIASIFAWSR.G</TT></TD></TR>
  <TR>
    <TD align=3Dright>&nbsp;</TD>
    <TD align=3Dright><TT>1783.7443&nbsp;&nbsp;</TT></TD>
    <TD align=3Dright><TT>1782.7370&nbsp;&nbsp;</TT></TD>
    <TD align=3Dright><TT>1782.8537&nbsp;&nbsp;</TT></TD>
    <TD noWrap align=3Dright><TT>-65.43&nbsp;</TT></TD>
    <TD align=3Dright><TT>321&nbsp;</TT></TD>
    <TD noWrap align=3Dright><TT>-&nbsp;</TT></TD>
    <TD align=3Dright><TT>337&nbsp;</TT></TD>
    <TD align=3Dright><TT>0&nbsp;&nbsp;</TT></TD>
    <TD noWrap align=3Dright><TT>105&nbsp;&nbsp;</TT></TD>
    <TD =
noWrap><TT>&nbsp;K.GGETSTNSIASIFAWSR.G</TT></TD></TR></TBODY></TABLE>
<TABLE border=3D0 cellSpacing=3D0>
  <TBODY>
  <TR>
    <TD><TT>&nbsp;&nbsp;&nbsp;&nbsp;&nbsp;&nbsp;</TT></TD>
    <TD><TT><B>No match to: </B>823.4354, 842.4479, 860.9707, 870.4822,=20
      876.9411, 1055.3020, 1055.3020, 1057.3024, 1058.5013, 1133.4409,=20
      1137.5316, 1150.5149, 1150.5149, 1179.4142, 1181.4219, 1203.6046,=20
      1203.6046, 1221.5570, 1237.5363, 1377.5455, 1383.5757, 1440.4808,=20
      1510.7537, 1510.7537, 1544.6381, 1655.5967, 1773.8491, 1815.7365,=20
      2210.9688, 2354.1074</TT></TD></TR></TBODY></TABLE><BR>
<TABLE border=3D0 cellSpacing=3D0>
  <TBODY>
  <TR>
    <TD><TT><B><A =
name=3DHit2>2.</A>&nbsp;&nbsp;&nbsp;&nbsp;</B></TT></TD>
    <TD noWrap><TT><A=20
      =
href=3D"http://zxw-pc/mascot/cgi/protein_view.pl?file=3D../data/20121225/=
F002430.dat&amp;hit=3D2"=20
      =
target=3D_blank>gi|298533188</A>&nbsp;&nbsp;&nbsp;&nbsp;<B>Mass:</B>&nbsp=
;46147&nbsp;&nbsp;&nbsp;&nbsp;<B>Score:</B>&nbsp;458&nbsp;&nbsp;&nbsp;&nb=
sp;<B>Expect:</B>&nbsp;2.9e-040&nbsp;&nbsp;<B>Matches:</B>&nbsp;16</TT></=
TD></TR>
  <TR>
    <TD>&nbsp;</TD>
    <TD noWrap><TT>unnamed protein product [Cucumis=20
sativus]</TT></TD></TR></TBODY></TABLE>
<TABLE border=3D0 cellSpacing=3D0 cellPadding=3D0>
  <TBODY>
  <TR>
    <TD><TT>&nbsp;&nbsp;&nbsp;&nbsp;&nbsp;&nbsp;</TT></TD>
    <TD align=3Dright><TT><B>Observed&nbsp;&nbsp;</B></TT></TD>
    <TD noWrap align=3Dright><TT><B>Mr(expt)&nbsp;&nbsp;</B></TT></TD>
    <TD noWrap align=3Dright><TT><B>Mr(calc)&nbsp;&nbsp;</B></TT></TD>
    <TD align=3Dright><TT><B>&nbsp;ppm&nbsp;&nbsp;</B></TT></TD>
    <TD align=3Dright><TT><B>Start&nbsp;</B></TT></TD>
    <TD align=3Dright><TT><B>&nbsp;</B></TT></TD>
    <TD align=3Dright><TT><B>End&nbsp;</B></TT></TD>
    <TD align=3Dright><TT><B>Miss&nbsp;</B></TT></TD>
    <TD align=3Dright><TT><B>Ions&nbsp;</B></TT></TD>
    <TD><TT><B>&nbsp;Peptide</B></TT></TD></TR>
  <TR>
    <TD align=3Dright>&nbsp;</TD>
    <TD align=3Dright><TT>744.3503&nbsp;&nbsp;</TT></TD>
    <TD align=3Dright><TT>743.3431&nbsp;&nbsp;</TT></TD>
    <TD align=3Dright><TT>743.3926&nbsp;&nbsp;</TT></TD>
    <TD noWrap align=3Dright><TT>-66.63&nbsp;</TT></TD>
    <TD align=3Dright><TT>96&nbsp;</TT></TD>
    <TD noWrap align=3Dright><TT>-&nbsp;</TT></TD>
    <TD align=3Dright><TT>102&nbsp;</TT></TD>
    <TD align=3Dright><TT>0&nbsp;&nbsp;</TT></TD>
    <TD noWrap align=3Dright><TT>---&nbsp;&nbsp;</TT></TD>
    <TD noWrap><TT>&nbsp;R.SPNGTIR.N</TT></TD></TR>
  <TR>
    <TD align=3Dright>&nbsp;</TD>
    <TD align=3Dright><TT>993.3813&nbsp;&nbsp;</TT></TD>
    <TD align=3Dright><TT>992.3740&nbsp;&nbsp;</TT></TD>
    <TD align=3Dright><TT>992.4464&nbsp;&nbsp;</TT></TD>
    <TD noWrap align=3Dright><TT>-72.96&nbsp;</TT></TD>
    <TD align=3Dright><TT>135&nbsp;</TT></TD>
    <TD noWrap align=3Dright><TT>-&nbsp;</TT></TD>
    <TD align=3Dright><TT>142&nbsp;</TT></TD>
    <TD align=3Dright><TT>0&nbsp;&nbsp;</TT></TD>
    <TD noWrap align=3Dright><TT>---&nbsp;&nbsp;</TT></TD>
    <TD noWrap><TT>&nbsp;R.HAFGDQYR.A</TT></TD></TR>
  <TR>
    <TD align=3Dright>&nbsp;</TD>
    <TD align=3Dright><TT>993.3813&nbsp;&nbsp;</TT></TD>
    <TD align=3Dright><TT>992.3740&nbsp;&nbsp;</TT></TD>
    <TD align=3Dright><TT>992.4464&nbsp;&nbsp;</TT></TD>
    <TD noWrap align=3Dright><TT>-72.96&nbsp;</TT></TD>
    <TD align=3Dright><TT>135&nbsp;</TT></TD>
    <TD noWrap align=3Dright><TT>-&nbsp;</TT></TD>
    <TD align=3Dright><TT>142&nbsp;</TT></TD>
    <TD align=3Dright><TT>0&nbsp;&nbsp;</TT></TD>
    <TD noWrap align=3Dright><TT>61&nbsp;&nbsp;</TT></TD>
    <TD noWrap><TT>&nbsp;R.HAFGDQYR.A</TT></TD></TR>
  <TR>
    <TD align=3Dright>&nbsp;</TD>
    <TD align=3Dright><TT>1007.4730&nbsp;&nbsp;</TT></TD>
    <TD align=3Dright><TT>1006.4657&nbsp;&nbsp;</TT></TD>
    <TD align=3Dright><TT>1006.5488&nbsp;&nbsp;</TT></TD>
    <TD noWrap align=3Dright><TT>-82.49&nbsp;</TT></TD>
    <TD align=3Dright><TT>204&nbsp;</TT></TD>
    <TD noWrap align=3Dright><TT>-&nbsp;</TT></TD>
    <TD align=3Dright><TT>211&nbsp;</TT></TD>
    <TD align=3Dright><TT>0&nbsp;&nbsp;</TT></TD>
    <TD noWrap align=3Dright><TT>---&nbsp;&nbsp;</TT></TD>
    <TD noWrap><TT>&nbsp;K.WPLYLSTK.N</TT></TD></TR>
  <TR>
    <TD align=3Dright>&nbsp;</TD>
    <TD align=3Dright><TT>1033.5035&nbsp;&nbsp;</TT></TD>
    <TD align=3Dright><TT>1032.4962&nbsp;&nbsp;</TT></TD>
    <TD align=3Dright><TT>1032.5716&nbsp;&nbsp;</TT></TD>
    <TD noWrap align=3Dright><TT>-73.02&nbsp;</TT></TD>
    <TD align=3Dright><TT>103&nbsp;</TT></TD>
    <TD noWrap align=3Dright><TT>-&nbsp;</TT></TD>
    <TD align=3Dright><TT>111&nbsp;</TT></TD>
    <TD align=3Dright><TT>0&nbsp;&nbsp;</TT></TD>
    <TD noWrap align=3Dright><TT>---&nbsp;&nbsp;</TT></TD>
    <TD noWrap><TT>&nbsp;R.NILNGTVFR.E</TT></TD></TR>
  <TR>
    <TD align=3Dright>&nbsp;</TD>
    <TD align=3Dright><TT>1033.5035&nbsp;&nbsp;</TT></TD>
    <TD align=3Dright><TT>1032.4962&nbsp;&nbsp;</TT></TD>
    <TD align=3Dright><TT>1032.5716&nbsp;&nbsp;</TT></TD>
    <TD noWrap align=3Dright><TT>-73.02&nbsp;</TT></TD>
    <TD align=3Dright><TT>103&nbsp;</TT></TD>
    <TD noWrap align=3Dright><TT>-&nbsp;</TT></TD>
    <TD align=3Dright><TT>111&nbsp;</TT></TD>
    <TD align=3Dright><TT>0&nbsp;&nbsp;</TT></TD>
    <TD noWrap align=3Dright><TT>55&nbsp;&nbsp;</TT></TD>
    <TD noWrap><TT>&nbsp;R.NILNGTVFR.E</TT></TD></TR>
  <TR>
    <TD align=3Dright>&nbsp;</TD>
    <TD align=3Dright><TT>1117.4965&nbsp;&nbsp;</TT></TD>
    <TD align=3Dright><TT>1116.4892&nbsp;&nbsp;</TT></TD>
    <TD align=3Dright><TT>1116.5716&nbsp;&nbsp;</TT></TD>
    <TD noWrap align=3Dright><TT>-73.80&nbsp;</TT></TD>
    <TD align=3Dright><TT>43&nbsp;</TT></TD>
    <TD noWrap align=3Dright><TT>-&nbsp;</TT></TD>
    <TD align=3Dright><TT>51&nbsp;</TT></TD>
    <TD align=3Dright><TT>0&nbsp;&nbsp;</TT></TD>
    <TD noWrap align=3Dright><TT>---&nbsp;&nbsp;</TT></TD>
    <TD noWrap><TT>&nbsp;K.YFDLGLPHR.D</TT></TD></TR>
  <TR>
    <TD align=3Dright>&nbsp;</TD>
    <TD align=3Dright><TT>1117.4965&nbsp;&nbsp;</TT></TD>
    <TD align=3Dright><TT>1116.4892&nbsp;&nbsp;</TT></TD>
    <TD align=3Dright><TT>1116.5716&nbsp;&nbsp;</TT></TD>
    <TD noWrap align=3Dright><TT>-73.80&nbsp;</TT></TD>
    <TD align=3Dright><TT>43&nbsp;</TT></TD>
    <TD noWrap align=3Dright><TT>-&nbsp;</TT></TD>
    <TD align=3Dright><TT>51&nbsp;</TT></TD>
    <TD align=3Dright><TT>0&nbsp;&nbsp;</TT></TD>
    <TD noWrap align=3Dright><TT>38&nbsp;&nbsp;</TT></TD>
    <TD noWrap><TT>&nbsp;K.YFDLGLPHR.D</TT></TD></TR>
  <TR>
    <TD align=3Dright>&nbsp;</TD>
    <TD align=3Dright><TT>1355.6018&nbsp;&nbsp;</TT></TD>
    <TD align=3Dright><TT>1354.5945&nbsp;&nbsp;</TT></TD>
    <TD align=3Dright><TT>1354.6841&nbsp;&nbsp;</TT></TD>
    <TD noWrap align=3Dright><TT>-66.11&nbsp;</TT></TD>
    <TD align=3Dright><TT>301&nbsp;</TT></TD>
    <TD noWrap align=3Dright><TT>-&nbsp;</TT></TD>
    <TD align=3Dright><TT>313&nbsp;</TT></TD>
    <TD align=3Dright><TT>0&nbsp;&nbsp;</TT></TD>
    <TD noWrap align=3Dright><TT>---&nbsp;&nbsp;</TT></TD>
    <TD noWrap><TT>&nbsp;K.TIEAEAAHGTVTR.H</TT></TD></TR>
  <TR>
    <TD align=3Dright>&nbsp;</TD>
    <TD align=3Dright><TT>1378.5586&nbsp;&nbsp;</TT></TD>
    <TD align=3Dright><TT>1377.5513&nbsp;&nbsp;</TT></TD>
    <TD align=3Dright><TT>1377.6466&nbsp;&nbsp;</TT></TD>
    <TD noWrap align=3Dright><TT>-69.13&nbsp;</TT></TD>
    <TD align=3Dright><TT>238&nbsp;</TT></TD>
    <TD noWrap align=3Dright><TT>-&nbsp;</TT></TD>
    <TD align=3Dright><TT>248&nbsp;</TT></TD>
    <TD align=3Dright><TT>0&nbsp;&nbsp;</TT></TD>
    <TD noWrap align=3Dright><TT>---&nbsp;&nbsp;</TT></TD>
    <TD noWrap><TT>&nbsp;K.FEAAGIWYEHR.L</TT></TD></TR>
  <TR>
    <TD align=3Dright>&nbsp;</TD>
    <TD align=3Dright><TT>1378.5586&nbsp;&nbsp;</TT></TD>
    <TD align=3Dright><TT>1377.5513&nbsp;&nbsp;</TT></TD>
    <TD align=3Dright><TT>1377.6466&nbsp;&nbsp;</TT></TD>
    <TD noWrap align=3Dright><TT>-69.13&nbsp;</TT></TD>
    <TD align=3Dright><TT>238&nbsp;</TT></TD>
    <TD noWrap align=3Dright><TT>-&nbsp;</TT></TD>
    <TD align=3Dright><TT>248&nbsp;</TT></TD>
    <TD align=3Dright><TT>0&nbsp;&nbsp;</TT></TD>
    <TD noWrap align=3Dright><TT>59&nbsp;&nbsp;</TT></TD>
    <TD noWrap><TT>&nbsp;K.FEAAGIWYEHR.L</TT></TD></TR>
  <TR>
    <TD align=3Dright>&nbsp;</TD>
    <TD align=3Dright><TT>1593.6781&nbsp;&nbsp;</TT></TD>
    <TD align=3Dright><TT>1592.6708&nbsp;&nbsp;</TT></TD>
    <TD align=3Dright><TT>1592.7735&nbsp;&nbsp;</TT></TD>
    <TD noWrap align=3Dright><TT>-64.49&nbsp;</TT></TD>
    <TD align=3Dright><TT>236&nbsp;</TT></TD>
    <TD noWrap align=3Dright><TT>-&nbsp;</TT></TD>
    <TD align=3Dright><TT>248&nbsp;</TT></TD>
    <TD align=3Dright><TT>1&nbsp;&nbsp;</TT></TD>
    <TD noWrap align=3Dright><TT>---&nbsp;&nbsp;</TT></TD>
    <TD noWrap><TT>&nbsp;K.SKFEAAGIWYEHR.L</TT></TD></TR>
  <TR>
    <TD align=3Dright>&nbsp;</TD>
    <TD align=3Dright><TT>1593.6781&nbsp;&nbsp;</TT></TD>
    <TD align=3Dright><TT>1592.6708&nbsp;&nbsp;</TT></TD>
    <TD align=3Dright><TT>1592.7735&nbsp;&nbsp;</TT></TD>
    <TD noWrap align=3Dright><TT>-64.49&nbsp;</TT></TD>
    <TD align=3Dright><TT>236&nbsp;</TT></TD>
    <TD noWrap align=3Dright><TT>-&nbsp;</TT></TD>
    <TD align=3Dright><TT>248&nbsp;</TT></TD>
    <TD align=3Dright><TT>1&nbsp;&nbsp;</TT></TD>
    <TD noWrap align=3Dright><TT>66&nbsp;&nbsp;</TT></TD>
    <TD noWrap><TT>&nbsp;K.SKFEAAGIWYEHR.L</TT></TD></TR>
  <TR>
    <TD align=3Dright>&nbsp;</TD>
    <TD align=3Dright><TT>1676.6578&nbsp;&nbsp;</TT></TD>
    <TD align=3Dright><TT>1675.6505&nbsp;&nbsp;</TT></TD>
    <TD align=3Dright><TT>1675.7545&nbsp;&nbsp;</TT></TD>
    <TD noWrap align=3Dright><TT>-62.08&nbsp;</TT></TD>
    <TD align=3Dright><TT>8&nbsp;</TT></TD>
    <TD noWrap align=3Dright><TT>-&nbsp;</TT></TD>
    <TD align=3Dright><TT>22&nbsp;</TT></TD>
    <TD align=3Dright><TT>0&nbsp;&nbsp;</TT></TD>
    <TD noWrap align=3Dright><TT>---&nbsp;&nbsp;</TT></TD>
    <TD noWrap><TT>&nbsp;K.VANPIVEMDGDEMTR.V</TT></TD></TR>
  <TR>
    <TD align=3Dright>&nbsp;</TD>
    <TD align=3Dright><TT>1783.7443&nbsp;&nbsp;</TT></TD>
    <TD align=3Dright><TT>1782.7370&nbsp;&nbsp;</TT></TD>
    <TD align=3Dright><TT>1782.8537&nbsp;&nbsp;</TT></TD>
    <TD noWrap align=3Dright><TT>-65.43&nbsp;</TT></TD>
    <TD align=3Dright><TT>321&nbsp;</TT></TD>
    <TD noWrap align=3Dright><TT>-&nbsp;</TT></TD>
    <TD align=3Dright><TT>337&nbsp;</TT></TD>
    <TD align=3Dright><TT>0&nbsp;&nbsp;</TT></TD>
    <TD noWrap align=3Dright><TT>---&nbsp;&nbsp;</TT></TD>
    <TD noWrap><TT>&nbsp;K.GGETSTNSIASIFAWSR.G</TT></TD></TR>
  <TR>
    <TD align=3Dright>&nbsp;</TD>
    <TD align=3Dright><TT>1783.7443&nbsp;&nbsp;</TT></TD>
    <TD align=3Dright><TT>1782.7370&nbsp;&nbsp;</TT></TD>
    <TD align=3Dright><TT>1782.8537&nbsp;&nbsp;</TT></TD>
    <TD noWrap align=3Dright><TT>-65.43&nbsp;</TT></TD>
    <TD align=3Dright><TT>321&nbsp;</TT></TD>
    <TD noWrap align=3Dright><TT>-&nbsp;</TT></TD>
    <TD align=3Dright><TT>337&nbsp;</TT></TD>
    <TD align=3Dright><TT>0&nbsp;&nbsp;</TT></TD>
    <TD noWrap align=3Dright><TT>105&nbsp;&nbsp;</TT></TD>
    <TD =
noWrap><TT>&nbsp;K.GGETSTNSIASIFAWSR.G</TT></TD></TR></TBODY></TABLE>
<TABLE border=3D0 cellSpacing=3D0>
  <TBODY>
  <TR>
    <TD><TT>&nbsp;&nbsp;&nbsp;&nbsp;&nbsp;&nbsp;</TT></TD>
    <TD><TT><B>No match to: </B>823.4354, 842.4479, 860.9707, 870.4822,=20
      876.9411, 1055.3020, 1055.3020, 1057.3024, 1058.5013, 1133.4409,=20
      1137.5316, 1150.5149, 1150.5149, 1179.4142, 1181.4219, 1203.6046,=20
      1203.6046, 1221.5570, 1237.5363, 1377.5455, 1383.5757, 1440.4808,=20
      1510.7537, 1510.7537, 1544.6381, 1655.5967, 1773.8491, 1815.7365,=20
      2210.9688, 2354.1074</TT></TD></TR></TBODY></TABLE><BR>
<TABLE border=3D0 cellSpacing=3D0>
  <TBODY>
  <TR>
    <TD><TT><B><A =
name=3DHit3>3.</A>&nbsp;&nbsp;&nbsp;&nbsp;</B></TT></TD>
    <TD noWrap><TT><A=20
      =
href=3D"http://zxw-pc/mascot/cgi/protein_view.pl?file=3D../data/20121225/=
F002430.dat&amp;hit=3D3"=20
      =
target=3D_blank>gi|19171610</A>&nbsp;&nbsp;&nbsp;&nbsp;<B>Mass:</B>&nbsp;=
46147&nbsp;&nbsp;&nbsp;&nbsp;<B>Score:</B>&nbsp;458&nbsp;&nbsp;&nbsp;&nbs=
p;<B>Expect:</B>&nbsp;2.9e-040&nbsp;&nbsp;<B>Matches:</B>&nbsp;16</TT></T=
D></TR>
  <TR>
    <TD>&nbsp;</TD>
    <TD noWrap><TT>isocitrate dehydrogenase [Cucumis=20
  sativus]</TT></TD></TR></TBODY></TABLE>
<TABLE border=3D0 cellSpacing=3D0 cellPadding=3D0>
  <TBODY>
  <TR>
    <TD><TT>&nbsp;&nbsp;&nbsp;&nbsp;&nbsp;&nbsp;</TT></TD>
    <TD align=3Dright><TT><B>Observed&nbsp;&nbsp;</B></TT></TD>
    <TD noWrap align=3Dright><TT><B>Mr(expt)&nbsp;&nbsp;</B></TT></TD>
    <TD noWrap align=3Dright><TT><B>Mr(calc)&nbsp;&nbsp;</B></TT></TD>
    <TD align=3Dright><TT><B>&nbsp;ppm&nbsp;&nbsp;</B></TT></TD>
    <TD align=3Dright><TT><B>Start&nbsp;</B></TT></TD>
    <TD align=3Dright><TT><B>&nbsp;</B></TT></TD>
    <TD align=3Dright><TT><B>End&nbsp;</B></TT></TD>
    <TD align=3Dright><TT><B>Miss&nbsp;</B></TT></TD>
    <TD align=3Dright><TT><B>Ions&nbsp;</B></TT></TD>
    <TD><TT><B>&nbsp;Peptide</B></TT></TD></TR>
  <TR>
    <TD align=3Dright>&nbsp;</TD>
    <TD align=3Dright><TT>744.3503&nbsp;&nbsp;</TT></TD>
    <TD align=3Dright><TT>743.3431&nbsp;&nbsp;</TT></TD>
    <TD align=3Dright><TT>743.3926&nbsp;&nbsp;</TT></TD>
    <TD noWrap align=3Dright><TT>-66.63&nbsp;</TT></TD>
    <TD align=3Dright><TT>96&nbsp;</TT></TD>
    <TD noWrap align=3Dright><TT>-&nbsp;</TT></TD>
    <TD align=3Dright><TT>102&nbsp;</TT></TD>
    <TD align=3Dright><TT>0&nbsp;&nbsp;</TT></TD>
    <TD noWrap align=3Dright><TT>---&nbsp;&nbsp;</TT></TD>
    <TD noWrap><TT>&nbsp;R.SPNGTIR.N</TT></TD></TR>
  <TR>
    <TD align=3Dright>&nbsp;</TD>
    <TD align=3Dright><TT>993.3813&nbsp;&nbsp;</TT></TD>
    <TD align=3Dright><TT>992.3740&nbsp;&nbsp;</TT></TD>
    <TD align=3Dright><TT>992.4464&nbsp;&nbsp;</TT></TD>
    <TD noWrap align=3Dright><TT>-72.96&nbsp;</TT></TD>
    <TD align=3Dright><TT>135&nbsp;</TT></TD>
    <TD noWrap align=3Dright><TT>-&nbsp;</TT></TD>
    <TD align=3Dright><TT>142&nbsp;</TT></TD>
    <TD align=3Dright><TT>0&nbsp;&nbsp;</TT></TD>
    <TD noWrap align=3Dright><TT>---&nbsp;&nbsp;</TT></TD>
    <TD noWrap><TT>&nbsp;R.HAFGDQYR.A</TT></TD></TR>
  <TR>
    <TD align=3Dright>&nbsp;</TD>
    <TD align=3Dright><TT>993.3813&nbsp;&nbsp;</TT></TD>
    <TD align=3Dright><TT>992.3740&nbsp;&nbsp;</TT></TD>
    <TD align=3Dright><TT>992.4464&nbsp;&nbsp;</TT></TD>
    <TD noWrap align=3Dright><TT>-72.96&nbsp;</TT></TD>
    <TD align=3Dright><TT>135&nbsp;</TT></TD>
    <TD noWrap align=3Dright><TT>-&nbsp;</TT></TD>
    <TD align=3Dright><TT>142&nbsp;</TT></TD>
    <TD align=3Dright><TT>0&nbsp;&nbsp;</TT></TD>
    <TD noWrap align=3Dright><TT>61&nbsp;&nbsp;</TT></TD>
    <TD noWrap><TT>&nbsp;R.HAFGDQYR.A</TT></TD></TR>
  <TR>
    <TD align=3Dright>&nbsp;</TD>
    <TD align=3Dright><TT>1007.4730&nbsp;&nbsp;</TT></TD>
    <TD align=3Dright><TT>1006.4657&nbsp;&nbsp;</TT></TD>
    <TD align=3Dright><TT>1006.5488&nbsp;&nbsp;</TT></TD>
    <TD noWrap align=3Dright><TT>-82.49&nbsp;</TT></TD>
    <TD align=3Dright><TT>204&nbsp;</TT></TD>
    <TD noWrap align=3Dright><TT>-&nbsp;</TT></TD>
    <TD align=3Dright><TT>211&nbsp;</TT></TD>
    <TD align=3Dright><TT>0&nbsp;&nbsp;</TT></TD>
    <TD noWrap align=3Dright><TT>---&nbsp;&nbsp;</TT></TD>
    <TD noWrap><TT>&nbsp;K.WPLYLSTK.N</TT></TD></TR>
  <TR>
    <TD align=3Dright>&nbsp;</TD>
    <TD align=3Dright><TT>1033.5035&nbsp;&nbsp;</TT></TD>
    <TD align=3Dright><TT>1032.4962&nbsp;&nbsp;</TT></TD>
    <TD align=3Dright><TT>1032.5716&nbsp;&nbsp;</TT></TD>
    <TD noWrap align=3Dright><TT>-73.02&nbsp;</TT></TD>
    <TD align=3Dright><TT>103&nbsp;</TT></TD>
    <TD noWrap align=3Dright><TT>-&nbsp;</TT></TD>
    <TD align=3Dright><TT>111&nbsp;</TT></TD>
    <TD align=3Dright><TT>0&nbsp;&nbsp;</TT></TD>
    <TD noWrap align=3Dright><TT>---&nbsp;&nbsp;</TT></TD>
    <TD noWrap><TT>&nbsp;R.NILNGTVFR.E</TT></TD></TR>
  <TR>
    <TD align=3Dright>&nbsp;</TD>
    <TD align=3Dright><TT>1033.5035&nbsp;&nbsp;</TT></TD>
    <TD align=3Dright><TT>1032.4962&nbsp;&nbsp;</TT></TD>
    <TD align=3Dright><TT>1032.5716&nbsp;&nbsp;</TT></TD>
    <TD noWrap align=3Dright><TT>-73.02&nbsp;</TT></TD>
    <TD align=3Dright><TT>103&nbsp;</TT></TD>
    <TD noWrap align=3Dright><TT>-&nbsp;</TT></TD>
    <TD align=3Dright><TT>111&nbsp;</TT></TD>
    <TD align=3Dright><TT>0&nbsp;&nbsp;</TT></TD>
    <TD noWrap align=3Dright><TT>55&nbsp;&nbsp;</TT></TD>
    <TD noWrap><TT>&nbsp;R.NILNGTVFR.E</TT></TD></TR>
  <TR>
    <TD align=3Dright>&nbsp;</TD>
    <TD align=3Dright><TT>1117.4965&nbsp;&nbsp;</TT></TD>
    <TD align=3Dright><TT>1116.4892&nbsp;&nbsp;</TT></TD>
    <TD align=3Dright><TT>1116.5716&nbsp;&nbsp;</TT></TD>
    <TD noWrap align=3Dright><TT>-73.80&nbsp;</TT></TD>
    <TD align=3Dright><TT>43&nbsp;</TT></TD>
    <TD noWrap align=3Dright><TT>-&nbsp;</TT></TD>
    <TD align=3Dright><TT>51&nbsp;</TT></TD>
    <TD align=3Dright><TT>0&nbsp;&nbsp;</TT></TD>
    <TD noWrap align=3Dright><TT>---&nbsp;&nbsp;</TT></TD>
    <TD noWrap><TT>&nbsp;K.YFDLGLPHR.D</TT></TD></TR>
  <TR>
    <TD align=3Dright>&nbsp;</TD>
    <TD align=3Dright><TT>1117.4965&nbsp;&nbsp;</TT></TD>
    <TD align=3Dright><TT>1116.4892&nbsp;&nbsp;</TT></TD>
    <TD align=3Dright><TT>1116.5716&nbsp;&nbsp;</TT></TD>
    <TD noWrap align=3Dright><TT>-73.80&nbsp;</TT></TD>
    <TD align=3Dright><TT>43&nbsp;</TT></TD>
    <TD noWrap align=3Dright><TT>-&nbsp;</TT></TD>
    <TD align=3Dright><TT>51&nbsp;</TT></TD>
    <TD align=3Dright><TT>0&nbsp;&nbsp;</TT></TD>
    <TD noWrap align=3Dright><TT>38&nbsp;&nbsp;</TT></TD>
    <TD noWrap><TT>&nbsp;K.YFDLGLPHR.D</TT></TD></TR>
  <TR>
    <TD align=3Dright>&nbsp;</TD>
    <TD align=3Dright><TT>1355.6018&nbsp;&nbsp;</TT></TD>
    <TD align=3Dright><TT>1354.5945&nbsp;&nbsp;</TT></TD>
    <TD align=3Dright><TT>1354.6841&nbsp;&nbsp;</TT></TD>
    <TD noWrap align=3Dright><TT>-66.11&nbsp;</TT></TD>
    <TD align=3Dright><TT>301&nbsp;</TT></TD>
    <TD noWrap align=3Dright><TT>-&nbsp;</TT></TD>
    <TD align=3Dright><TT>313&nbsp;</TT></TD>
    <TD align=3Dright><TT>0&nbsp;&nbsp;</TT></TD>
    <TD noWrap align=3Dright><TT>---&nbsp;&nbsp;</TT></TD>
    <TD noWrap><TT>&nbsp;K.TIEAEAAHGTVTR.H</TT></TD></TR>
  <TR>
    <TD align=3Dright>&nbsp;</TD>
    <TD align=3Dright><TT>1378.5586&nbsp;&nbsp;</TT></TD>
    <TD align=3Dright><TT>1377.5513&nbsp;&nbsp;</TT></TD>
    <TD align=3Dright><TT>1377.6466&nbsp;&nbsp;</TT></TD>
    <TD noWrap align=3Dright><TT>-69.13&nbsp;</TT></TD>
    <TD align=3Dright><TT>238&nbsp;</TT></TD>
    <TD noWrap align=3Dright><TT>-&nbsp;</TT></TD>
    <TD align=3Dright><TT>248&nbsp;</TT></TD>
    <TD align=3Dright><TT>0&nbsp;&nbsp;</TT></TD>
    <TD noWrap align=3Dright><TT>---&nbsp;&nbsp;</TT></TD>
    <TD noWrap><TT>&nbsp;K.FEAAGIWYEHR.L</TT></TD></TR>
  <TR>
    <TD align=3Dright>&nbsp;</TD>
    <TD align=3Dright><TT>1378.5586&nbsp;&nbsp;</TT></TD>
    <TD align=3Dright><TT>1377.5513&nbsp;&nbsp;</TT></TD>
    <TD align=3Dright><TT>1377.6466&nbsp;&nbsp;</TT></TD>
    <TD noWrap align=3Dright><TT>-69.13&nbsp;</TT></TD>
    <TD align=3Dright><TT>238&nbsp;</TT></TD>
    <TD noWrap align=3Dright><TT>-&nbsp;</TT></TD>
    <TD align=3Dright><TT>248&nbsp;</TT></TD>
    <TD align=3Dright><TT>0&nbsp;&nbsp;</TT></TD>
    <TD noWrap align=3Dright><TT>59&nbsp;&nbsp;</TT></TD>
    <TD noWrap><TT>&nbsp;K.FEAAGIWYEHR.L</TT></TD></TR>
  <TR>
    <TD align=3Dright>&nbsp;</TD>
    <TD align=3Dright><TT>1593.6781&nbsp;&nbsp;</TT></TD>
    <TD align=3Dright><TT>1592.6708&nbsp;&nbsp;</TT></TD>
    <TD align=3Dright><TT>1592.7735&nbsp;&nbsp;</TT></TD>
    <TD noWrap align=3Dright><TT>-64.49&nbsp;</TT></TD>
    <TD align=3Dright><TT>236&nbsp;</TT></TD>
    <TD noWrap align=3Dright><TT>-&nbsp;</TT></TD>
    <TD align=3Dright><TT>248&nbsp;</TT></TD>
    <TD align=3Dright><TT>1&nbsp;&nbsp;</TT></TD>
    <TD noWrap align=3Dright><TT>---&nbsp;&nbsp;</TT></TD>
    <TD noWrap><TT>&nbsp;K.SKFEAAGIWYEHR.L</TT></TD></TR>
  <TR>
    <TD align=3Dright>&nbsp;</TD>
    <TD align=3Dright><TT>1593.6781&nbsp;&nbsp;</TT></TD>
    <TD align=3Dright><TT>1592.6708&nbsp;&nbsp;</TT></TD>
    <TD align=3Dright><TT>1592.7735&nbsp;&nbsp;</TT></TD>
    <TD noWrap align=3Dright><TT>-64.49&nbsp;</TT></TD>
    <TD align=3Dright><TT>236&nbsp;</TT></TD>
    <TD noWrap align=3Dright><TT>-&nbsp;</TT></TD>
    <TD align=3Dright><TT>248&nbsp;</TT></TD>
    <TD align=3Dright><TT>1&nbsp;&nbsp;</TT></TD>
    <TD noWrap align=3Dright><TT>66&nbsp;&nbsp;</TT></TD>
    <TD noWrap><TT>&nbsp;K.SKFEAAGIWYEHR.L</TT></TD></TR>
  <TR>
    <TD align=3Dright>&nbsp;</TD>
    <TD align=3Dright><TT>1676.6578&nbsp;&nbsp;</TT></TD>
    <TD align=3Dright><TT>1675.6505&nbsp;&nbsp;</TT></TD>
    <TD align=3Dright><TT>1675.7545&nbsp;&nbsp;</TT></TD>
    <TD noWrap align=3Dright><TT>-62.08&nbsp;</TT></TD>
    <TD align=3Dright><TT>8&nbsp;</TT></TD>
    <TD noWrap align=3Dright><TT>-&nbsp;</TT></TD>
    <TD align=3Dright><TT>22&nbsp;</TT></TD>
    <TD align=3Dright><TT>0&nbsp;&nbsp;</TT></TD>
    <TD noWrap align=3Dright><TT>---&nbsp;&nbsp;</TT></TD>
    <TD noWrap><TT>&nbsp;K.VANPIVEMDGDEMTR.V</TT></TD></TR>
  <TR>
    <TD align=3Dright>&nbsp;</TD>
    <TD align=3Dright><TT>1783.7443&nbsp;&nbsp;</TT></TD>
    <TD align=3Dright><TT>1782.7370&nbsp;&nbsp;</TT></TD>
    <TD align=3Dright><TT>1782.8537&nbsp;&nbsp;</TT></TD>
    <TD noWrap align=3Dright><TT>-65.43&nbsp;</TT></TD>
    <TD align=3Dright><TT>321&nbsp;</TT></TD>
    <TD noWrap align=3Dright><TT>-&nbsp;</TT></TD>
    <TD align=3Dright><TT>337&nbsp;</TT></TD>
    <TD align=3Dright><TT>0&nbsp;&nbsp;</TT></TD>
    <TD noWrap align=3Dright><TT>---&nbsp;&nbsp;</TT></TD>
    <TD noWrap><TT>&nbsp;K.GGETSTNSIASIFAWSR.G</TT></TD></TR>
  <TR>
    <TD align=3Dright>&nbsp;</TD>
    <TD align=3Dright><TT>1783.7443&nbsp;&nbsp;</TT></TD>
    <TD align=3Dright><TT>1782.7370&nbsp;&nbsp;</TT></TD>
    <TD align=3Dright><TT>1782.8537&nbsp;&nbsp;</TT></TD>
    <TD noWrap align=3Dright><TT>-65.43&nbsp;</TT></TD>
    <TD align=3Dright><TT>321&nbsp;</TT></TD>
    <TD noWrap align=3Dright><TT>-&nbsp;</TT></TD>
    <TD align=3Dright><TT>337&nbsp;</TT></TD>
    <TD align=3Dright><TT>0&nbsp;&nbsp;</TT></TD>
    <TD noWrap align=3Dright><TT>105&nbsp;&nbsp;</TT></TD>
    <TD =
noWrap><TT>&nbsp;K.GGETSTNSIASIFAWSR.G</TT></TD></TR></TBODY></TABLE>
<TABLE border=3D0 cellSpacing=3D0>
  <TBODY>
  <TR>
    <TD><TT>&nbsp;&nbsp;&nbsp;&nbsp;&nbsp;&nbsp;</TT></TD>
    <TD><TT><B>No match to: </B>823.4354, 842.4479, 860.9707, 870.4822,=20
      876.9411, 1055.3020, 1055.3020, 1057.3024, 1058.5013, 1133.4409,=20
      1137.5316, 1150.5149, 1150.5149, 1179.4142, 1181.4219, 1203.6046,=20
      1203.6046, 1221.5570, 1237.5363, 1377.5455, 1383.5757, 1440.4808,=20
      1510.7537, 1510.7537, 1544.6381, 1655.5967, 1773.8491, 1815.7365,=20
      2210.9688, 2354.1074</TT></TD></TR></TBODY></TABLE><BR>
<TABLE border=3D0 cellSpacing=3D0>
  <TBODY>
  <TR>
    <TD><TT><B><A =
name=3DHit4>4.</A>&nbsp;&nbsp;&nbsp;&nbsp;</B></TT></TD>
    <TD noWrap><TT><A=20
      =
href=3D"http://zxw-pc/mascot/cgi/protein_view.pl?file=3D../data/20121225/=
F002430.dat&amp;hit=3D4"=20
      =
target=3D_blank>gi|255575226</A>&nbsp;&nbsp;&nbsp;&nbsp;<B>Mass:</B>&nbsp=
;46235&nbsp;&nbsp;&nbsp;&nbsp;<B>Score:</B>&nbsp;456&nbsp;&nbsp;&nbsp;&nb=
sp;<B>Expect:</B>&nbsp;4.6e-040&nbsp;&nbsp;<B>Matches:</B>&nbsp;16</TT></=
TD></TR>
  <TR>
    <TD>&nbsp;</TD>
    <TD noWrap><TT>NADP-specific isocitrate dehydrogenase, putative =
[Ricinus=20
      communis]</TT></TD></TR></TBODY></TABLE>
<TABLE border=3D0 cellSpacing=3D0 cellPadding=3D0>
  <TBODY>
  <TR>
    <TD><TT>&nbsp;&nbsp;&nbsp;&nbsp;&nbsp;&nbsp;</TT></TD>
    <TD align=3Dright><TT><B>Observed&nbsp;&nbsp;</B></TT></TD>
    <TD noWrap align=3Dright><TT><B>Mr(expt)&nbsp;&nbsp;</B></TT></TD>
    <TD noWrap align=3Dright><TT><B>Mr(calc)&nbsp;&nbsp;</B></TT></TD>
    <TD align=3Dright><TT><B>&nbsp;ppm&nbsp;&nbsp;</B></TT></TD>
    <TD align=3Dright><TT><B>Start&nbsp;</B></TT></TD>
    <TD align=3Dright><TT><B>&nbsp;</B></TT></TD>
    <TD align=3Dright><TT><B>End&nbsp;</B></TT></TD>
    <TD align=3Dright><TT><B>Miss&nbsp;</B></TT></TD>
    <TD align=3Dright><TT><B>Ions&nbsp;</B></TT></TD>
    <TD><TT><B>&nbsp;Peptide</B></TT></TD></TR>
  <TR>
    <TD align=3Dright>&nbsp;</TD>
    <TD align=3Dright><TT>744.3503&nbsp;&nbsp;</TT></TD>
    <TD align=3Dright><TT>743.3431&nbsp;&nbsp;</TT></TD>
    <TD align=3Dright><TT>743.3926&nbsp;&nbsp;</TT></TD>
    <TD noWrap align=3Dright><TT>-66.63&nbsp;</TT></TD>
    <TD align=3Dright><TT>96&nbsp;</TT></TD>
    <TD noWrap align=3Dright><TT>-&nbsp;</TT></TD>
    <TD align=3Dright><TT>102&nbsp;</TT></TD>
    <TD align=3Dright><TT>0&nbsp;&nbsp;</TT></TD>
    <TD noWrap align=3Dright><TT>---&nbsp;&nbsp;</TT></TD>
    <TD noWrap><TT>&nbsp;K.SPNGTIR.N</TT></TD></TR>
  <TR>
    <TD align=3Dright>&nbsp;</TD>
    <TD align=3Dright><TT>993.3813&nbsp;&nbsp;</TT></TD>
    <TD align=3Dright><TT>992.3740&nbsp;&nbsp;</TT></TD>
    <TD align=3Dright><TT>992.4464&nbsp;&nbsp;</TT></TD>
    <TD noWrap align=3Dright><TT>-72.96&nbsp;</TT></TD>
    <TD align=3Dright><TT>135&nbsp;</TT></TD>
    <TD noWrap align=3Dright><TT>-&nbsp;</TT></TD>
    <TD align=3Dright><TT>142&nbsp;</TT></TD>
    <TD align=3Dright><TT>0&nbsp;&nbsp;</TT></TD>
    <TD noWrap align=3Dright><TT>---&nbsp;&nbsp;</TT></TD>
    <TD noWrap><TT>&nbsp;R.HAFGDQYR.A</TT></TD></TR>
  <TR>
    <TD align=3Dright>&nbsp;</TD>
    <TD align=3Dright><TT>993.3813&nbsp;&nbsp;</TT></TD>
    <TD align=3Dright><TT>992.3740&nbsp;&nbsp;</TT></TD>
    <TD align=3Dright><TT>992.4464&nbsp;&nbsp;</TT></TD>
    <TD noWrap align=3Dright><TT>-72.96&nbsp;</TT></TD>
    <TD align=3Dright><TT>135&nbsp;</TT></TD>
    <TD noWrap align=3Dright><TT>-&nbsp;</TT></TD>
    <TD align=3Dright><TT>142&nbsp;</TT></TD>
    <TD align=3Dright><TT>0&nbsp;&nbsp;</TT></TD>
    <TD noWrap align=3Dright><TT>61&nbsp;&nbsp;</TT></TD>
    <TD noWrap><TT>&nbsp;R.HAFGDQYR.A</TT></TD></TR>
  <TR>
    <TD align=3Dright>&nbsp;</TD>
    <TD align=3Dright><TT>1007.4730&nbsp;&nbsp;</TT></TD>
    <TD align=3Dright><TT>1006.4657&nbsp;&nbsp;</TT></TD>
    <TD align=3Dright><TT>1006.5488&nbsp;&nbsp;</TT></TD>
    <TD noWrap align=3Dright><TT>-82.49&nbsp;</TT></TD>
    <TD align=3Dright><TT>207&nbsp;</TT></TD>
    <TD noWrap align=3Dright><TT>-&nbsp;</TT></TD>
    <TD align=3Dright><TT>214&nbsp;</TT></TD>
    <TD align=3Dright><TT>0&nbsp;&nbsp;</TT></TD>
    <TD noWrap align=3Dright><TT>---&nbsp;&nbsp;</TT></TD>
    <TD noWrap><TT>&nbsp;K.WPLYLSTK.N</TT></TD></TR>
  <TR>
    <TD align=3Dright>&nbsp;</TD>
    <TD align=3Dright><TT>1033.5035&nbsp;&nbsp;</TT></TD>
    <TD align=3Dright><TT>1032.4962&nbsp;&nbsp;</TT></TD>
    <TD align=3Dright><TT>1032.5716&nbsp;&nbsp;</TT></TD>
    <TD noWrap align=3Dright><TT>-73.02&nbsp;</TT></TD>
    <TD align=3Dright><TT>103&nbsp;</TT></TD>
    <TD noWrap align=3Dright><TT>-&nbsp;</TT></TD>
    <TD align=3Dright><TT>111&nbsp;</TT></TD>
    <TD align=3Dright><TT>0&nbsp;&nbsp;</TT></TD>
    <TD noWrap align=3Dright><TT>---&nbsp;&nbsp;</TT></TD>
    <TD noWrap><TT>&nbsp;R.NILNGTVFR.E</TT></TD></TR>
  <TR>
    <TD align=3Dright>&nbsp;</TD>
    <TD align=3Dright><TT>1033.5035&nbsp;&nbsp;</TT></TD>
    <TD align=3Dright><TT>1032.4962&nbsp;&nbsp;</TT></TD>
    <TD align=3Dright><TT>1032.5716&nbsp;&nbsp;</TT></TD>
    <TD noWrap align=3Dright><TT>-73.02&nbsp;</TT></TD>
    <TD align=3Dright><TT>103&nbsp;</TT></TD>
    <TD noWrap align=3Dright><TT>-&nbsp;</TT></TD>
    <TD align=3Dright><TT>111&nbsp;</TT></TD>
    <TD align=3Dright><TT>0&nbsp;&nbsp;</TT></TD>
    <TD noWrap align=3Dright><TT>55&nbsp;&nbsp;</TT></TD>
    <TD noWrap><TT>&nbsp;R.NILNGTVFR.E</TT></TD></TR>
  <TR>
    <TD align=3Dright>&nbsp;</TD>
    <TD align=3Dright><TT>1117.4965&nbsp;&nbsp;</TT></TD>
    <TD align=3Dright><TT>1116.4892&nbsp;&nbsp;</TT></TD>
    <TD align=3Dright><TT>1116.5716&nbsp;&nbsp;</TT></TD>
    <TD noWrap align=3Dright><TT>-73.80&nbsp;</TT></TD>
    <TD align=3Dright><TT>43&nbsp;</TT></TD>
    <TD noWrap align=3Dright><TT>-&nbsp;</TT></TD>
    <TD align=3Dright><TT>51&nbsp;</TT></TD>
    <TD align=3Dright><TT>0&nbsp;&nbsp;</TT></TD>
    <TD noWrap align=3Dright><TT>---&nbsp;&nbsp;</TT></TD>
    <TD noWrap><TT>&nbsp;K.YFDLGLPHR.D</TT></TD></TR>
  <TR>
    <TD align=3Dright>&nbsp;</TD>
    <TD align=3Dright><TT>1117.4965&nbsp;&nbsp;</TT></TD>
    <TD align=3Dright><TT>1116.4892&nbsp;&nbsp;</TT></TD>
    <TD align=3Dright><TT>1116.5716&nbsp;&nbsp;</TT></TD>
    <TD noWrap align=3Dright><TT>-73.80&nbsp;</TT></TD>
    <TD align=3Dright><TT>43&nbsp;</TT></TD>
    <TD noWrap align=3Dright><TT>-&nbsp;</TT></TD>
    <TD align=3Dright><TT>51&nbsp;</TT></TD>
    <TD align=3Dright><TT>0&nbsp;&nbsp;</TT></TD>
    <TD noWrap align=3Dright><TT>38&nbsp;&nbsp;</TT></TD>
    <TD noWrap><TT>&nbsp;K.YFDLGLPHR.D</TT></TD></TR>
  <TR>
    <TD align=3Dright>&nbsp;</TD>
    <TD align=3Dright><TT>1355.6018&nbsp;&nbsp;</TT></TD>
    <TD align=3Dright><TT>1354.5945&nbsp;&nbsp;</TT></TD>
    <TD align=3Dright><TT>1354.6841&nbsp;&nbsp;</TT></TD>
    <TD noWrap align=3Dright><TT>-66.11&nbsp;</TT></TD>
    <TD align=3Dright><TT>304&nbsp;</TT></TD>
    <TD noWrap align=3Dright><TT>-&nbsp;</TT></TD>
    <TD align=3Dright><TT>316&nbsp;</TT></TD>
    <TD align=3Dright><TT>0&nbsp;&nbsp;</TT></TD>
    <TD noWrap align=3Dright><TT>---&nbsp;&nbsp;</TT></TD>
    <TD noWrap><TT>&nbsp;K.TIEAEAAHGTVTR.H</TT></TD></TR>
  <TR>
    <TD align=3Dright>&nbsp;</TD>
    <TD align=3Dright><TT>1378.5586&nbsp;&nbsp;</TT></TD>
    <TD align=3Dright><TT>1377.5513&nbsp;&nbsp;</TT></TD>
    <TD align=3Dright><TT>1377.6466&nbsp;&nbsp;</TT></TD>
    <TD noWrap align=3Dright><TT>-69.13&nbsp;</TT></TD>
    <TD align=3Dright><TT>241&nbsp;</TT></TD>
    <TD noWrap align=3Dright><TT>-&nbsp;</TT></TD>
    <TD align=3Dright><TT>251&nbsp;</TT></TD>
    <TD align=3Dright><TT>0&nbsp;&nbsp;</TT></TD>
    <TD noWrap align=3Dright><TT>---&nbsp;&nbsp;</TT></TD>
    <TD noWrap><TT>&nbsp;K.FEAAGIWYEHR.L</TT></TD></TR>
  <TR>
    <TD align=3Dright>&nbsp;</TD>
    <TD align=3Dright><TT>1378.5586&nbsp;&nbsp;</TT></TD>
    <TD align=3Dright><TT>1377.5513&nbsp;&nbsp;</TT></TD>
    <TD align=3Dright><TT>1377.6466&nbsp;&nbsp;</TT></TD>
    <TD noWrap align=3Dright><TT>-69.13&nbsp;</TT></TD>
    <TD align=3Dright><TT>241&nbsp;</TT></TD>
    <TD noWrap align=3Dright><TT>-&nbsp;</TT></TD>
    <TD align=3Dright><TT>251&nbsp;</TT></TD>
    <TD align=3Dright><TT>0&nbsp;&nbsp;</TT></TD>
    <TD noWrap align=3Dright><TT>59&nbsp;&nbsp;</TT></TD>
    <TD noWrap><TT>&nbsp;K.FEAAGIWYEHR.L</TT></TD></TR>
  <TR>
    <TD align=3Dright>&nbsp;</TD>
    <TD align=3Dright><TT>1593.6781&nbsp;&nbsp;</TT></TD>
    <TD align=3Dright><TT>1592.6708&nbsp;&nbsp;</TT></TD>
    <TD align=3Dright><TT>1592.7735&nbsp;&nbsp;</TT></TD>
    <TD noWrap align=3Dright><TT>-64.49&nbsp;</TT></TD>
    <TD align=3Dright><TT>239&nbsp;</TT></TD>
    <TD noWrap align=3Dright><TT>-&nbsp;</TT></TD>
    <TD align=3Dright><TT>251&nbsp;</TT></TD>
    <TD align=3Dright><TT>1&nbsp;&nbsp;</TT></TD>
    <TD noWrap align=3Dright><TT>---&nbsp;&nbsp;</TT></TD>
    <TD noWrap><TT>&nbsp;K.SKFEAAGIWYEHR.L</TT></TD></TR>
  <TR>
    <TD align=3Dright>&nbsp;</TD>
    <TD align=3Dright><TT>1593.6781&nbsp;&nbsp;</TT></TD>
    <TD align=3Dright><TT>1592.6708&nbsp;&nbsp;</TT></TD>
    <TD align=3Dright><TT>1592.7735&nbsp;&nbsp;</TT></TD>
    <TD noWrap align=3Dright><TT>-64.49&nbsp;</TT></TD>
    <TD align=3Dright><TT>239&nbsp;</TT></TD>
    <TD noWrap align=3Dright><TT>-&nbsp;</TT></TD>
    <TD align=3Dright><TT>251&nbsp;</TT></TD>
    <TD align=3Dright><TT>1&nbsp;&nbsp;</TT></TD>
    <TD noWrap align=3Dright><TT>66&nbsp;&nbsp;</TT></TD>
    <TD noWrap><TT>&nbsp;K.SKFEAAGIWYEHR.L</TT></TD></TR>
  <TR>
    <TD align=3Dright>&nbsp;</TD>
    <TD align=3Dright><TT>1676.6578&nbsp;&nbsp;</TT></TD>
    <TD align=3Dright><TT>1675.6505&nbsp;&nbsp;</TT></TD>
    <TD align=3Dright><TT>1675.7545&nbsp;&nbsp;</TT></TD>
    <TD noWrap align=3Dright><TT>-62.08&nbsp;</TT></TD>
    <TD align=3Dright><TT>8&nbsp;</TT></TD>
    <TD noWrap align=3Dright><TT>-&nbsp;</TT></TD>
    <TD align=3Dright><TT>22&nbsp;</TT></TD>
    <TD align=3Dright><TT>0&nbsp;&nbsp;</TT></TD>
    <TD noWrap align=3Dright><TT>---&nbsp;&nbsp;</TT></TD>
    <TD noWrap><TT>&nbsp;K.VANPIVEMDGDEMTR.I</TT></TD></TR>
  <TR>
    <TD align=3Dright>&nbsp;</TD>
    <TD align=3Dright><TT>1783.7443&nbsp;&nbsp;</TT></TD>
    <TD align=3Dright><TT>1782.7370&nbsp;&nbsp;</TT></TD>
    <TD align=3Dright><TT>1782.8537&nbsp;&nbsp;</TT></TD>
    <TD noWrap align=3Dright><TT>-65.43&nbsp;</TT></TD>
    <TD align=3Dright><TT>324&nbsp;</TT></TD>
    <TD noWrap align=3Dright><TT>-&nbsp;</TT></TD>
    <TD align=3Dright><TT>340&nbsp;</TT></TD>
    <TD align=3Dright><TT>0&nbsp;&nbsp;</TT></TD>
    <TD noWrap align=3Dright><TT>---&nbsp;&nbsp;</TT></TD>
    <TD noWrap><TT>&nbsp;K.GGETSTNSIASIFAWSR.G</TT></TD></TR>
  <TR>
    <TD align=3Dright>&nbsp;</TD>
    <TD align=3Dright><TT>1783.7443&nbsp;&nbsp;</TT></TD>
    <TD align=3Dright><TT>1782.7370&nbsp;&nbsp;</TT></TD>
    <TD align=3Dright><TT>1782.8537&nbsp;&nbsp;</TT></TD>
    <TD noWrap align=3Dright><TT>-65.43&nbsp;</TT></TD>
    <TD align=3Dright><TT>324&nbsp;</TT></TD>
    <TD noWrap align=3Dright><TT>-&nbsp;</TT></TD>
    <TD align=3Dright><TT>340&nbsp;</TT></TD>
    <TD align=3Dright><TT>0&nbsp;&nbsp;</TT></TD>
    <TD noWrap align=3Dright><TT>105&nbsp;&nbsp;</TT></TD>
    <TD =
noWrap><TT>&nbsp;K.GGETSTNSIASIFAWSR.G</TT></TD></TR></TBODY></TABLE>
<TABLE border=3D0 cellSpacing=3D0>
  <TBODY>
  <TR>
    <TD><TT>&nbsp;&nbsp;&nbsp;&nbsp;&nbsp;&nbsp;</TT></TD>
    <TD><TT><B>No match to: </B>823.4354, 842.4479, 860.9707, 870.4822,=20
      876.9411, 1055.3020, 1055.3020, 1057.3024, 1058.5013, 1133.4409,=20
      1137.5316, 1150.5149, 1150.5149, 1179.4142, 1181.4219, 1203.6046,=20
      1203.6046, 1221.5570, 1237.5363, 1377.5455, 1383.5757, 1440.4808,=20
      1510.7537, 1510.7537, 1544.6381, 1655.5967, 1773.8491, 1815.7365,=20
      2210.9688, 2354.1074</TT></TD></TR></TBODY></TABLE><BR>
<TABLE border=3D0 cellSpacing=3D0>
  <TBODY>
  <TR>
    <TD><TT><B><A =
name=3DHit5>5.</A>&nbsp;&nbsp;&nbsp;&nbsp;</B></TT></TD>
    <TD noWrap><TT><A=20
      =
href=3D"http://zxw-pc/mascot/cgi/protein_view.pl?file=3D../data/20121225/=
F002430.dat&amp;hit=3D5"=20
      =
target=3D_blank>gi|223532077</A>&nbsp;&nbsp;&nbsp;&nbsp;<B>Mass:</B>&nbsp=
;46235&nbsp;&nbsp;&nbsp;&nbsp;<B>Score:</B>&nbsp;456&nbsp;&nbsp;&nbsp;&nb=
sp;<B>Expect:</B>&nbsp;4.6e-040&nbsp;&nbsp;<B>Matches:</B>&nbsp;16</TT></=
TD></TR>
  <TR>
    <TD>&nbsp;</TD>
    <TD noWrap><TT>NADP-specific isocitrate dehydrogenase, putative =
[Ricinus=20
      communis]</TT></TD></TR></TBODY></TABLE>
<TABLE border=3D0 cellSpacing=3D0 cellPadding=3D0>
  <TBODY>
  <TR>
    <TD><TT>&nbsp;&nbsp;&nbsp;&nbsp;&nbsp;&nbsp;</TT></TD>
    <TD align=3Dright><TT><B>Observed&nbsp;&nbsp;</B></TT></TD>
    <TD noWrap align=3Dright><TT><B>Mr(expt)&nbsp;&nbsp;</B></TT></TD>
    <TD noWrap align=3Dright><TT><B>Mr(calc)&nbsp;&nbsp;</B></TT></TD>
    <TD align=3Dright><TT><B>&nbsp;ppm&nbsp;&nbsp;</B></TT></TD>
    <TD align=3Dright><TT><B>Start&nbsp;</B></TT></TD>
    <TD align=3Dright><TT><B>&nbsp;</B></TT></TD>
    <TD align=3Dright><TT><B>End&nbsp;</B></TT></TD>
    <TD align=3Dright><TT><B>Miss&nbsp;</B></TT></TD>
    <TD align=3Dright><TT><B>Ions&nbsp;</B></TT></TD>
    <TD><TT><B>&nbsp;Peptide</B></TT></TD></TR>
  <TR>
    <TD align=3Dright>&nbsp;</TD>
    <TD align=3Dright><TT>744.3503&nbsp;&nbsp;</TT></TD>
    <TD align=3Dright><TT>743.3431&nbsp;&nbsp;</TT></TD>
    <TD align=3Dright><TT>743.3926&nbsp;&nbsp;</TT></TD>
    <TD noWrap align=3Dright><TT>-66.63&nbsp;</TT></TD>
    <TD align=3Dright><TT>96&nbsp;</TT></TD>
    <TD noWrap align=3Dright><TT>-&nbsp;</TT></TD>
    <TD align=3Dright><TT>102&nbsp;</TT></TD>
    <TD align=3Dright><TT>0&nbsp;&nbsp;</TT></TD>
    <TD noWrap align=3Dright><TT>---&nbsp;&nbsp;</TT></TD>
    <TD noWrap><TT>&nbsp;K.SPNGTIR.N</TT></TD></TR>
  <TR>
    <TD align=3Dright>&nbsp;</TD>
    <TD align=3Dright><TT>993.3813&nbsp;&nbsp;</TT></TD>
    <TD align=3Dright><TT>992.3740&nbsp;&nbsp;</TT></TD>
    <TD align=3Dright><TT>992.4464&nbsp;&nbsp;</TT></TD>
    <TD noWrap align=3Dright><TT>-72.96&nbsp;</TT></TD>
    <TD align=3Dright><TT>135&nbsp;</TT></TD>
    <TD noWrap align=3Dright><TT>-&nbsp;</TT></TD>
    <TD align=3Dright><TT>142&nbsp;</TT></TD>
    <TD align=3Dright><TT>0&nbsp;&nbsp;</TT></TD>
    <TD noWrap align=3Dright><TT>---&nbsp;&nbsp;</TT></TD>
    <TD noWrap><TT>&nbsp;R.HAFGDQYR.A</TT></TD></TR>
  <TR>
    <TD align=3Dright>&nbsp;</TD>
    <TD align=3Dright><TT>993.3813&nbsp;&nbsp;</TT></TD>
    <TD align=3Dright><TT>992.3740&nbsp;&nbsp;</TT></TD>
    <TD align=3Dright><TT>992.4464&nbsp;&nbsp;</TT></TD>
    <TD noWrap align=3Dright><TT>-72.96&nbsp;</TT></TD>
    <TD align=3Dright><TT>135&nbsp;</TT></TD>
    <TD noWrap align=3Dright><TT>-&nbsp;</TT></TD>
    <TD align=3Dright><TT>142&nbsp;</TT></TD>
    <TD align=3Dright><TT>0&nbsp;&nbsp;</TT></TD>
    <TD noWrap align=3Dright><TT>61&nbsp;&nbsp;</TT></TD>
    <TD noWrap><TT>&nbsp;R.HAFGDQYR.A</TT></TD></TR>
  <TR>
    <TD align=3Dright>&nbsp;</TD>
    <TD align=3Dright><TT>1007.4730&nbsp;&nbsp;</TT></TD>
    <TD align=3Dright><TT>1006.4657&nbsp;&nbsp;</TT></TD>
    <TD align=3Dright><TT>1006.5488&nbsp;&nbsp;</TT></TD>
    <TD noWrap align=3Dright><TT>-82.49&nbsp;</TT></TD>
    <TD align=3Dright><TT>207&nbsp;</TT></TD>
    <TD noWrap align=3Dright><TT>-&nbsp;</TT></TD>
    <TD align=3Dright><TT>214&nbsp;</TT></TD>
    <TD align=3Dright><TT>0&nbsp;&nbsp;</TT></TD>
    <TD noWrap align=3Dright><TT>---&nbsp;&nbsp;</TT></TD>
    <TD noWrap><TT>&nbsp;K.WPLYLSTK.N</TT></TD></TR>
  <TR>
    <TD align=3Dright>&nbsp;</TD>
    <TD align=3Dright><TT>1033.5035&nbsp;&nbsp;</TT></TD>
    <TD align=3Dright><TT>1032.4962&nbsp;&nbsp;</TT></TD>
    <TD align=3Dright><TT>1032.5716&nbsp;&nbsp;</TT></TD>
    <TD noWrap align=3Dright><TT>-73.02&nbsp;</TT></TD>
    <TD align=3Dright><TT>103&nbsp;</TT></TD>
    <TD noWrap align=3Dright><TT>-&nbsp;</TT></TD>
    <TD align=3Dright><TT>111&nbsp;</TT></TD>
    <TD align=3Dright><TT>0&nbsp;&nbsp;</TT></TD>
    <TD noWrap align=3Dright><TT>---&nbsp;&nbsp;</TT></TD>
    <TD noWrap><TT>&nbsp;R.NILNGTVFR.E</TT></TD></TR>
  <TR>
    <TD align=3Dright>&nbsp;</TD>
    <TD align=3Dright><TT>1033.5035&nbsp;&nbsp;</TT></TD>
    <TD align=3Dright><TT>1032.4962&nbsp;&nbsp;</TT></TD>
    <TD align=3Dright><TT>1032.5716&nbsp;&nbsp;</TT></TD>
    <TD noWrap align=3Dright><TT>-73.02&nbsp;</TT></TD>
    <TD align=3Dright><TT>103&nbsp;</TT></TD>
    <TD noWrap align=3Dright><TT>-&nbsp;</TT></TD>
    <TD align=3Dright><TT>111&nbsp;</TT></TD>
    <TD align=3Dright><TT>0&nbsp;&nbsp;</TT></TD>
    <TD noWrap align=3Dright><TT>55&nbsp;&nbsp;</TT></TD>
    <TD noWrap><TT>&nbsp;R.NILNGTVFR.E</TT></TD></TR>
  <TR>
    <TD align=3Dright>&nbsp;</TD>
    <TD align=3Dright><TT>1117.4965&nbsp;&nbsp;</TT></TD>
    <TD align=3Dright><TT>1116.4892&nbsp;&nbsp;</TT></TD>
    <TD align=3Dright><TT>1116.5716&nbsp;&nbsp;</TT></TD>
    <TD noWrap align=3Dright><TT>-73.80&nbsp;</TT></TD>
    <TD align=3Dright><TT>43&nbsp;</TT></TD>
    <TD noWrap align=3Dright><TT>-&nbsp;</TT></TD>
    <TD align=3Dright><TT>51&nbsp;</TT></TD>
    <TD align=3Dright><TT>0&nbsp;&nbsp;</TT></TD>
    <TD noWrap align=3Dright><TT>---&nbsp;&nbsp;</TT></TD>
    <TD noWrap><TT>&nbsp;K.YFDLGLPHR.D</TT></TD></TR>
  <TR>
    <TD align=3Dright>&nbsp;</TD>
    <TD align=3Dright><TT>1117.4965&nbsp;&nbsp;</TT></TD>
    <TD align=3Dright><TT>1116.4892&nbsp;&nbsp;</TT></TD>
    <TD align=3Dright><TT>1116.5716&nbsp;&nbsp;</TT></TD>
    <TD noWrap align=3Dright><TT>-73.80&nbsp;</TT></TD>
    <TD align=3Dright><TT>43&nbsp;</TT></TD>
    <TD noWrap align=3Dright><TT>-&nbsp;</TT></TD>
    <TD align=3Dright><TT>51&nbsp;</TT></TD>
    <TD align=3Dright><TT>0&nbsp;&nbsp;</TT></TD>
    <TD noWrap align=3Dright><TT>38&nbsp;&nbsp;</TT></TD>
    <TD noWrap><TT>&nbsp;K.YFDLGLPHR.D</TT></TD></TR>
  <TR>
    <TD align=3Dright>&nbsp;</TD>
    <TD align=3Dright><TT>1355.6018&nbsp;&nbsp;</TT></TD>
    <TD align=3Dright><TT>1354.5945&nbsp;&nbsp;</TT></TD>
    <TD align=3Dright><TT>1354.6841&nbsp;&nbsp;</TT></TD>
    <TD noWrap align=3Dright><TT>-66.11&nbsp;</TT></TD>
    <TD align=3Dright><TT>304&nbsp;</TT></TD>
    <TD noWrap align=3Dright><TT>-&nbsp;</TT></TD>
    <TD align=3Dright><TT>316&nbsp;</TT></TD>
    <TD align=3Dright><TT>0&nbsp;&nbsp;</TT></TD>
    <TD noWrap align=3Dright><TT>---&nbsp;&nbsp;</TT></TD>
    <TD noWrap><TT>&nbsp;K.TIEAEAAHGTVTR.H</TT></TD></TR>
  <TR>
    <TD align=3Dright>&nbsp;</TD>
    <TD align=3Dright><TT>1378.5586&nbsp;&nbsp;</TT></TD>
    <TD align=3Dright><TT>1377.5513&nbsp;&nbsp;</TT></TD>
    <TD align=3Dright><TT>1377.6466&nbsp;&nbsp;</TT></TD>
    <TD noWrap align=3Dright><TT>-69.13&nbsp;</TT></TD>
    <TD align=3Dright><TT>241&nbsp;</TT></TD>
    <TD noWrap align=3Dright><TT>-&nbsp;</TT></TD>
    <TD align=3Dright><TT>251&nbsp;</TT></TD>
    <TD align=3Dright><TT>0&nbsp;&nbsp;</TT></TD>
    <TD noWrap align=3Dright><TT>---&nbsp;&nbsp;</TT></TD>
    <TD noWrap><TT>&nbsp;K.FEAAGIWYEHR.L</TT></TD></TR>
  <TR>
    <TD align=3Dright>&nbsp;</TD>
    <TD align=3Dright><TT>1378.5586&nbsp;&nbsp;</TT></TD>
    <TD align=3Dright><TT>1377.5513&nbsp;&nbsp;</TT></TD>
    <TD align=3Dright><TT>1377.6466&nbsp;&nbsp;</TT></TD>
    <TD noWrap align=3Dright><TT>-69.13&nbsp;</TT></TD>
    <TD align=3Dright><TT>241&nbsp;</TT></TD>
    <TD noWrap align=3Dright><TT>-&nbsp;</TT></TD>
    <TD align=3Dright><TT>251&nbsp;</TT></TD>
    <TD align=3Dright><TT>0&nbsp;&nbsp;</TT></TD>
    <TD noWrap align=3Dright><TT>59&nbsp;&nbsp;</TT></TD>
    <TD noWrap><TT>&nbsp;K.FEAAGIWYEHR.L</TT></TD></TR>
  <TR>
    <TD align=3Dright>&nbsp;</TD>
    <TD align=3Dright><TT>1593.6781&nbsp;&nbsp;</TT></TD>
    <TD align=3Dright><TT>1592.6708&nbsp;&nbsp;</TT></TD>
    <TD align=3Dright><TT>1592.7735&nbsp;&nbsp;</TT></TD>
    <TD noWrap align=3Dright><TT>-64.49&nbsp;</TT></TD>
    <TD align=3Dright><TT>239&nbsp;</TT></TD>
    <TD noWrap align=3Dright><TT>-&nbsp;</TT></TD>
    <TD align=3Dright><TT>251&nbsp;</TT></TD>
    <TD align=3Dright><TT>1&nbsp;&nbsp;</TT></TD>
    <TD noWrap align=3Dright><TT>---&nbsp;&nbsp;</TT></TD>
    <TD noWrap><TT>&nbsp;K.SKFEAAGIWYEHR.L</TT></TD></TR>
  <TR>
    <TD align=3Dright>&nbsp;</TD>
    <TD align=3Dright><TT>1593.6781&nbsp;&nbsp;</TT></TD>
    <TD align=3Dright><TT>1592.6708&nbsp;&nbsp;</TT></TD>
    <TD align=3Dright><TT>1592.7735&nbsp;&nbsp;</TT></TD>
    <TD noWrap align=3Dright><TT>-64.49&nbsp;</TT></TD>
    <TD align=3Dright><TT>239&nbsp;</TT></TD>
    <TD noWrap align=3Dright><TT>-&nbsp;</TT></TD>
    <TD align=3Dright><TT>251&nbsp;</TT></TD>
    <TD align=3Dright><TT>1&nbsp;&nbsp;</TT></TD>
    <TD noWrap align=3Dright><TT>66&nbsp;&nbsp;</TT></TD>
    <TD noWrap><TT>&nbsp;K.SKFEAAGIWYEHR.L</TT></TD></TR>
  <TR>
    <TD align=3Dright>&nbsp;</TD>
    <TD align=3Dright><TT>1676.6578&nbsp;&nbsp;</TT></TD>
    <TD align=3Dright><TT>1675.6505&nbsp;&nbsp;</TT></TD>
    <TD align=3Dright><TT>1675.7545&nbsp;&nbsp;</TT></TD>
    <TD noWrap align=3Dright><TT>-62.08&nbsp;</TT></TD>
    <TD align=3Dright><TT>8&nbsp;</TT></TD>
    <TD noWrap align=3Dright><TT>-&nbsp;</TT></TD>
    <TD align=3Dright><TT>22&nbsp;</TT></TD>
    <TD align=3Dright><TT>0&nbsp;&nbsp;</TT></TD>
    <TD noWrap align=3Dright><TT>---&nbsp;&nbsp;</TT></TD>
    <TD noWrap><TT>&nbsp;K.VANPIVEMDGDEMTR.I</TT></TD></TR>
  <TR>
    <TD align=3Dright>&nbsp;</TD>
    <TD align=3Dright><TT>1783.7443&nbsp;&nbsp;</TT></TD>
    <TD align=3Dright><TT>1782.7370&nbsp;&nbsp;</TT></TD>
    <TD align=3Dright><TT>1782.8537&nbsp;&nbsp;</TT></TD>
    <TD noWrap align=3Dright><TT>-65.43&nbsp;</TT></TD>
    <TD align=3Dright><TT>324&nbsp;</TT></TD>
    <TD noWrap align=3Dright><TT>-&nbsp;</TT></TD>
    <TD align=3Dright><TT>340&nbsp;</TT></TD>
    <TD align=3Dright><TT>0&nbsp;&nbsp;</TT></TD>
    <TD noWrap align=3Dright><TT>---&nbsp;&nbsp;</TT></TD>
    <TD noWrap><TT>&nbsp;K.GGETSTNSIASIFAWSR.G</TT></TD></TR>
  <TR>
    <TD align=3Dright>&nbsp;</TD>
    <TD align=3Dright><TT>1783.7443&nbsp;&nbsp;</TT></TD>
    <TD align=3Dright><TT>1782.7370&nbsp;&nbsp;</TT></TD>
    <TD align=3Dright><TT>1782.8537&nbsp;&nbsp;</TT></TD>
    <TD noWrap align=3Dright><TT>-65.43&nbsp;</TT></TD>
    <TD align=3Dright><TT>324&nbsp;</TT></TD>
    <TD noWrap align=3Dright><TT>-&nbsp;</TT></TD>
    <TD align=3Dright><TT>340&nbsp;</TT></TD>
    <TD align=3Dright><TT>0&nbsp;&nbsp;</TT></TD>
    <TD noWrap align=3Dright><TT>105&nbsp;&nbsp;</TT></TD>
    <TD =
noWrap><TT>&nbsp;K.GGETSTNSIASIFAWSR.G</TT></TD></TR></TBODY></TABLE>
<TABLE border=3D0 cellSpacing=3D0>
  <TBODY>
  <TR>
    <TD><TT>&nbsp;&nbsp;&nbsp;&nbsp;&nbsp;&nbsp;</TT></TD>
    <TD><TT><B>No match to: </B>823.4354, 842.4479, 860.9707, 870.4822,=20
      876.9411, 1055.3020, 1055.3020, 1057.3024, 1058.5013, 1133.4409,=20
      1137.5316, 1150.5149, 1150.5149, 1179.4142, 1181.4219, 1203.6046,=20
      1203.6046, 1221.5570, 1237.5363, 1377.5455, 1383.5757, 1440.4808,=20
      1510.7537, 1510.7537, 1544.6381, 1655.5967, 1773.8491, 1815.7365,=20
      2210.9688, 2354.1074</TT></TD></TR></TBODY></TABLE><BR>
<TABLE border=3D0 cellSpacing=3D0>
  <TBODY>
  <TR>
    <TD><TT><B><A =
name=3DHit6>6.</A>&nbsp;&nbsp;&nbsp;&nbsp;</B></TT></TD>
    <TD noWrap><TT><A=20
      =
href=3D"http://zxw-pc/mascot/cgi/protein_view.pl?file=3D../data/20121225/=
F002430.dat&amp;hit=3D6"=20
      =
target=3D_blank>gi|298549071</A>&nbsp;&nbsp;&nbsp;&nbsp;<B>Mass:</B>&nbsp=
;46481&nbsp;&nbsp;&nbsp;&nbsp;<B>Score:</B>&nbsp;408&nbsp;&nbsp;&nbsp;&nb=
sp;<B>Expect:</B>&nbsp;2.9e-035&nbsp;&nbsp;<B>Matches:</B>&nbsp;14</TT></=
TD></TR>
  <TR>
    <TD>&nbsp;</TD>
    <TD noWrap><TT>unnamed protein product [Citrus=20
limon]</TT></TD></TR></TBODY></TABLE>
<TABLE border=3D0 cellSpacing=3D0 cellPadding=3D0>
  <TBODY>
  <TR>
    <TD><TT>&nbsp;&nbsp;&nbsp;&nbsp;&nbsp;&nbsp;</TT></TD>
    <TD align=3Dright><TT><B>Observed&nbsp;&nbsp;</B></TT></TD>
    <TD noWrap align=3Dright><TT><B>Mr(expt)&nbsp;&nbsp;</B></TT></TD>
    <TD noWrap align=3Dright><TT><B>Mr(calc)&nbsp;&nbsp;</B></TT></TD>
    <TD align=3Dright><TT><B>&nbsp;ppm&nbsp;&nbsp;</B></TT></TD>
    <TD align=3Dright><TT><B>Start&nbsp;</B></TT></TD>
    <TD align=3Dright><TT><B>&nbsp;</B></TT></TD>
    <TD align=3Dright><TT><B>End&nbsp;</B></TT></TD>
    <TD align=3Dright><TT><B>Miss&nbsp;</B></TT></TD>
    <TD align=3Dright><TT><B>Ions&nbsp;</B></TT></TD>
    <TD><TT><B>&nbsp;Peptide</B></TT></TD></TR>
  <TR>
    <TD align=3Dright>&nbsp;</TD>
    <TD align=3Dright><TT>744.3503&nbsp;&nbsp;</TT></TD>
    <TD align=3Dright><TT>743.3431&nbsp;&nbsp;</TT></TD>
    <TD align=3Dright><TT>743.3926&nbsp;&nbsp;</TT></TD>
    <TD noWrap align=3Dright><TT>-66.63&nbsp;</TT></TD>
    <TD align=3Dright><TT>96&nbsp;</TT></TD>
    <TD noWrap align=3Dright><TT>-&nbsp;</TT></TD>
    <TD align=3Dright><TT>102&nbsp;</TT></TD>
    <TD align=3Dright><TT>0&nbsp;&nbsp;</TT></TD>
    <TD noWrap align=3Dright><TT>---&nbsp;&nbsp;</TT></TD>
    <TD noWrap><TT>&nbsp;K.SPNGTIR.N</TT></TD></TR>
  <TR>
    <TD align=3Dright>&nbsp;</TD>
    <TD align=3Dright><TT>993.3813&nbsp;&nbsp;</TT></TD>
    <TD align=3Dright><TT>992.3740&nbsp;&nbsp;</TT></TD>
    <TD align=3Dright><TT>992.4464&nbsp;&nbsp;</TT></TD>
    <TD noWrap align=3Dright><TT>-72.96&nbsp;</TT></TD>
    <TD align=3Dright><TT>135&nbsp;</TT></TD>
    <TD noWrap align=3Dright><TT>-&nbsp;</TT></TD>
    <TD align=3Dright><TT>142&nbsp;</TT></TD>
    <TD align=3Dright><TT>0&nbsp;&nbsp;</TT></TD>
    <TD noWrap align=3Dright><TT>---&nbsp;&nbsp;</TT></TD>
    <TD noWrap><TT>&nbsp;R.HAFGDQYR.A</TT></TD></TR>
  <TR>
    <TD align=3Dright>&nbsp;</TD>
    <TD align=3Dright><TT>993.3813&nbsp;&nbsp;</TT></TD>
    <TD align=3Dright><TT>992.3740&nbsp;&nbsp;</TT></TD>
    <TD align=3Dright><TT>992.4464&nbsp;&nbsp;</TT></TD>
    <TD noWrap align=3Dright><TT>-72.96&nbsp;</TT></TD>
    <TD align=3Dright><TT>135&nbsp;</TT></TD>
    <TD noWrap align=3Dright><TT>-&nbsp;</TT></TD>
    <TD align=3Dright><TT>142&nbsp;</TT></TD>
    <TD align=3Dright><TT>0&nbsp;&nbsp;</TT></TD>
    <TD noWrap align=3Dright><TT>61&nbsp;&nbsp;</TT></TD>
    <TD noWrap><TT>&nbsp;R.HAFGDQYR.A</TT></TD></TR>
  <TR>
    <TD align=3Dright>&nbsp;</TD>
    <TD align=3Dright><TT>1007.4730&nbsp;&nbsp;</TT></TD>
    <TD align=3Dright><TT>1006.4657&nbsp;&nbsp;</TT></TD>
    <TD align=3Dright><TT>1006.5488&nbsp;&nbsp;</TT></TD>
    <TD noWrap align=3Dright><TT>-82.49&nbsp;</TT></TD>
    <TD align=3Dright><TT>207&nbsp;</TT></TD>
    <TD noWrap align=3Dright><TT>-&nbsp;</TT></TD>
    <TD align=3Dright><TT>214&nbsp;</TT></TD>
    <TD align=3Dright><TT>0&nbsp;&nbsp;</TT></TD>
    <TD noWrap align=3Dright><TT>---&nbsp;&nbsp;</TT></TD>
    <TD noWrap><TT>&nbsp;K.WPLYLSTK.N</TT></TD></TR>
  <TR>
    <TD align=3Dright>&nbsp;</TD>
    <TD align=3Dright><TT>1033.5035&nbsp;&nbsp;</TT></TD>
    <TD align=3Dright><TT>1032.4962&nbsp;&nbsp;</TT></TD>
    <TD align=3Dright><TT>1032.5716&nbsp;&nbsp;</TT></TD>
    <TD noWrap align=3Dright><TT>-73.02&nbsp;</TT></TD>
    <TD align=3Dright><TT>103&nbsp;</TT></TD>
    <TD noWrap align=3Dright><TT>-&nbsp;</TT></TD>
    <TD align=3Dright><TT>111&nbsp;</TT></TD>
    <TD align=3Dright><TT>0&nbsp;&nbsp;</TT></TD>
    <TD noWrap align=3Dright><TT>---&nbsp;&nbsp;</TT></TD>
    <TD noWrap><TT>&nbsp;R.NILNGTVFR.E</TT></TD></TR>
  <TR>
    <TD align=3Dright>&nbsp;</TD>
    <TD align=3Dright><TT>1033.5035&nbsp;&nbsp;</TT></TD>
    <TD align=3Dright><TT>1032.4962&nbsp;&nbsp;</TT></TD>
    <TD align=3Dright><TT>1032.5716&nbsp;&nbsp;</TT></TD>
    <TD noWrap align=3Dright><TT>-73.02&nbsp;</TT></TD>
    <TD align=3Dright><TT>103&nbsp;</TT></TD>
    <TD noWrap align=3Dright><TT>-&nbsp;</TT></TD>
    <TD align=3Dright><TT>111&nbsp;</TT></TD>
    <TD align=3Dright><TT>0&nbsp;&nbsp;</TT></TD>
    <TD noWrap align=3Dright><TT>55&nbsp;&nbsp;</TT></TD>
    <TD noWrap><TT>&nbsp;R.NILNGTVFR.E</TT></TD></TR>
  <TR>
    <TD align=3Dright>&nbsp;</TD>
    <TD align=3Dright><TT>1355.6018&nbsp;&nbsp;</TT></TD>
    <TD align=3Dright><TT>1354.5945&nbsp;&nbsp;</TT></TD>
    <TD align=3Dright><TT>1354.6841&nbsp;&nbsp;</TT></TD>
    <TD noWrap align=3Dright><TT>-66.11&nbsp;</TT></TD>
    <TD align=3Dright><TT>304&nbsp;</TT></TD>
    <TD noWrap align=3Dright><TT>-&nbsp;</TT></TD>
    <TD align=3Dright><TT>316&nbsp;</TT></TD>
    <TD align=3Dright><TT>0&nbsp;&nbsp;</TT></TD>
    <TD noWrap align=3Dright><TT>---&nbsp;&nbsp;</TT></TD>
    <TD noWrap><TT>&nbsp;K.TIEAEAAHGTVTR.H</TT></TD></TR>
  <TR>
    <TD align=3Dright>&nbsp;</TD>
    <TD align=3Dright><TT>1378.5586&nbsp;&nbsp;</TT></TD>
    <TD align=3Dright><TT>1377.5513&nbsp;&nbsp;</TT></TD>
    <TD align=3Dright><TT>1377.6466&nbsp;&nbsp;</TT></TD>
    <TD noWrap align=3Dright><TT>-69.13&nbsp;</TT></TD>
    <TD align=3Dright><TT>241&nbsp;</TT></TD>
    <TD noWrap align=3Dright><TT>-&nbsp;</TT></TD>
    <TD align=3Dright><TT>251&nbsp;</TT></TD>
    <TD align=3Dright><TT>0&nbsp;&nbsp;</TT></TD>
    <TD noWrap align=3Dright><TT>---&nbsp;&nbsp;</TT></TD>
    <TD noWrap><TT>&nbsp;K.FEAAGIWYEHR.L</TT></TD></TR>
  <TR>
    <TD align=3Dright>&nbsp;</TD>
    <TD align=3Dright><TT>1378.5586&nbsp;&nbsp;</TT></TD>
    <TD align=3Dright><TT>1377.5513&nbsp;&nbsp;</TT></TD>
    <TD align=3Dright><TT>1377.6466&nbsp;&nbsp;</TT></TD>
    <TD noWrap align=3Dright><TT>-69.13&nbsp;</TT></TD>
    <TD align=3Dright><TT>241&nbsp;</TT></TD>
    <TD noWrap align=3Dright><TT>-&nbsp;</TT></TD>
    <TD align=3Dright><TT>251&nbsp;</TT></TD>
    <TD align=3Dright><TT>0&nbsp;&nbsp;</TT></TD>
    <TD noWrap align=3Dright><TT>59&nbsp;&nbsp;</TT></TD>
    <TD noWrap><TT>&nbsp;K.FEAAGIWYEHR.L</TT></TD></TR>
  <TR>
    <TD align=3Dright>&nbsp;</TD>
    <TD align=3Dright><TT>1593.6781&nbsp;&nbsp;</TT></TD>
    <TD align=3Dright><TT>1592.6708&nbsp;&nbsp;</TT></TD>
    <TD align=3Dright><TT>1592.7735&nbsp;&nbsp;</TT></TD>
    <TD noWrap align=3Dright><TT>-64.49&nbsp;</TT></TD>
    <TD align=3Dright><TT>239&nbsp;</TT></TD>
    <TD noWrap align=3Dright><TT>-&nbsp;</TT></TD>
    <TD align=3Dright><TT>251&nbsp;</TT></TD>
    <TD align=3Dright><TT>1&nbsp;&nbsp;</TT></TD>
    <TD noWrap align=3Dright><TT>---&nbsp;&nbsp;</TT></TD>
    <TD noWrap><TT>&nbsp;K.SKFEAAGIWYEHR.L</TT></TD></TR>
  <TR>
    <TD align=3Dright>&nbsp;</TD>
    <TD align=3Dright><TT>1593.6781&nbsp;&nbsp;</TT></TD>
    <TD align=3Dright><TT>1592.6708&nbsp;&nbsp;</TT></TD>
    <TD align=3Dright><TT>1592.7735&nbsp;&nbsp;</TT></TD>
    <TD noWrap align=3Dright><TT>-64.49&nbsp;</TT></TD>
    <TD align=3Dright><TT>239&nbsp;</TT></TD>
    <TD noWrap align=3Dright><TT>-&nbsp;</TT></TD>
    <TD align=3Dright><TT>251&nbsp;</TT></TD>
    <TD align=3Dright><TT>1&nbsp;&nbsp;</TT></TD>
    <TD noWrap align=3Dright><TT>66&nbsp;&nbsp;</TT></TD>
    <TD noWrap><TT>&nbsp;K.SKFEAAGIWYEHR.L</TT></TD></TR>
  <TR>
    <TD align=3Dright>&nbsp;</TD>
    <TD align=3Dright><TT>1676.6578&nbsp;&nbsp;</TT></TD>
    <TD align=3Dright><TT>1675.6505&nbsp;&nbsp;</TT></TD>
    <TD align=3Dright><TT>1675.7545&nbsp;&nbsp;</TT></TD>
    <TD noWrap align=3Dright><TT>-62.08&nbsp;</TT></TD>
    <TD align=3Dright><TT>8&nbsp;</TT></TD>
    <TD noWrap align=3Dright><TT>-&nbsp;</TT></TD>
    <TD align=3Dright><TT>22&nbsp;</TT></TD>
    <TD align=3Dright><TT>0&nbsp;&nbsp;</TT></TD>
    <TD noWrap align=3Dright><TT>---&nbsp;&nbsp;</TT></TD>
    <TD noWrap><TT>&nbsp;K.VANPIVEMDGDEMTR.V</TT></TD></TR>
  <TR>
    <TD align=3Dright>&nbsp;</TD>
    <TD align=3Dright><TT>1783.7443&nbsp;&nbsp;</TT></TD>
    <TD align=3Dright><TT>1782.7370&nbsp;&nbsp;</TT></TD>
    <TD align=3Dright><TT>1782.8537&nbsp;&nbsp;</TT></TD>
    <TD noWrap align=3Dright><TT>-65.43&nbsp;</TT></TD>
    <TD align=3Dright><TT>324&nbsp;</TT></TD>
    <TD noWrap align=3Dright><TT>-&nbsp;</TT></TD>
    <TD align=3Dright><TT>340&nbsp;</TT></TD>
    <TD align=3Dright><TT>0&nbsp;&nbsp;</TT></TD>
    <TD noWrap align=3Dright><TT>---&nbsp;&nbsp;</TT></TD>
    <TD noWrap><TT>&nbsp;K.GGETSTNSIASIFAWSR.G</TT></TD></TR>
  <TR>
    <TD align=3Dright>&nbsp;</TD>
    <TD align=3Dright><TT>1783.7443&nbsp;&nbsp;</TT></TD>
    <TD align=3Dright><TT>1782.7370&nbsp;&nbsp;</TT></TD>
    <TD align=3Dright><TT>1782.8537&nbsp;&nbsp;</TT></TD>
    <TD noWrap align=3Dright><TT>-65.43&nbsp;</TT></TD>
    <TD align=3Dright><TT>324&nbsp;</TT></TD>
    <TD noWrap align=3Dright><TT>-&nbsp;</TT></TD>
    <TD align=3Dright><TT>340&nbsp;</TT></TD>
    <TD align=3Dright><TT>0&nbsp;&nbsp;</TT></TD>
    <TD noWrap align=3Dright><TT>105&nbsp;&nbsp;</TT></TD>
    <TD =
noWrap><TT>&nbsp;K.GGETSTNSIASIFAWSR.G</TT></TD></TR></TBODY></TABLE>
<TABLE border=3D0 cellSpacing=3D0>
  <TBODY>
  <TR>
    <TD><TT>&nbsp;&nbsp;&nbsp;&nbsp;&nbsp;&nbsp;</TT></TD>
    <TD><TT><B>No match to: </B>823.4354, 842.4479, 860.9707, 870.4822,=20
      876.9411, 1055.3020, 1055.3020, 1057.3024, 1058.5013, 1117.4965,=20
      1117.4965, 1133.4409, 1137.5316, 1150.5149, 1150.5149, 1179.4142,=20
      1181.4219, 1203.6046, 1203.6046, 1221.5570, 1237.5363, 1377.5455,=20
      1383.5757, 1440.4808, 1510.7537, 1510.7537, 1544.6381, 1655.5967,=20
      1773.8491, 1815.7365, 2210.9688, =
2354.1074</TT></TD></TR></TBODY></TABLE><BR>
<TABLE border=3D0 cellSpacing=3D0>
  <TBODY>
  <TR>
    <TD><TT><B><A =
name=3DHit7>7.</A>&nbsp;&nbsp;&nbsp;&nbsp;</B></TT></TD>
    <TD noWrap><TT><A=20
      =
href=3D"http://zxw-pc/mascot/cgi/protein_view.pl?file=3D../data/20121225/=
F002430.dat&amp;hit=3D7"=20
      =
target=3D_blank>gi|298533206</A>&nbsp;&nbsp;&nbsp;&nbsp;<B>Mass:</B>&nbsp=
;46481&nbsp;&nbsp;&nbsp;&nbsp;<B>Score:</B>&nbsp;408&nbsp;&nbsp;&nbsp;&nb=
sp;<B>Expect:</B>&nbsp;2.9e-035&nbsp;&nbsp;<B>Matches:</B>&nbsp;14</TT></=
TD></TR>
  <TR>
    <TD>&nbsp;</TD>
    <TD noWrap><TT>unnamed protein product [Citrus=20
limon]</TT></TD></TR></TBODY></TABLE>
<TABLE border=3D0 cellSpacing=3D0 cellPadding=3D0>
  <TBODY>
  <TR>
    <TD><TT>&nbsp;&nbsp;&nbsp;&nbsp;&nbsp;&nbsp;</TT></TD>
    <TD align=3Dright><TT><B>Observed&nbsp;&nbsp;</B></TT></TD>
    <TD noWrap align=3Dright><TT><B>Mr(expt)&nbsp;&nbsp;</B></TT></TD>
    <TD noWrap align=3Dright><TT><B>Mr(calc)&nbsp;&nbsp;</B></TT></TD>
    <TD align=3Dright><TT><B>&nbsp;ppm&nbsp;&nbsp;</B></TT></TD>
    <TD align=3Dright><TT><B>Start&nbsp;</B></TT></TD>
    <TD align=3Dright><TT><B>&nbsp;</B></TT></TD>
    <TD align=3Dright><TT><B>End&nbsp;</B></TT></TD>
    <TD align=3Dright><TT><B>Miss&nbsp;</B></TT></TD>
    <TD align=3Dright><TT><B>Ions&nbsp;</B></TT></TD>
    <TD><TT><B>&nbsp;Peptide</B></TT></TD></TR>
  <TR>
    <TD align=3Dright>&nbsp;</TD>
    <TD align=3Dright><TT>744.3503&nbsp;&nbsp;</TT></TD>
    <TD align=3Dright><TT>743.3431&nbsp;&nbsp;</TT></TD>
    <TD align=3Dright><TT>743.3926&nbsp;&nbsp;</TT></TD>
    <TD noWrap align=3Dright><TT>-66.63&nbsp;</TT></TD>
    <TD align=3Dright><TT>96&nbsp;</TT></TD>
    <TD noWrap align=3Dright><TT>-&nbsp;</TT></TD>
    <TD align=3Dright><TT>102&nbsp;</TT></TD>
    <TD align=3Dright><TT>0&nbsp;&nbsp;</TT></TD>
    <TD noWrap align=3Dright><TT>---&nbsp;&nbsp;</TT></TD>
    <TD noWrap><TT>&nbsp;K.SPNGTIR.N</TT></TD></TR>
  <TR>
    <TD align=3Dright>&nbsp;</TD>
    <TD align=3Dright><TT>993.3813&nbsp;&nbsp;</TT></TD>
    <TD align=3Dright><TT>992.3740&nbsp;&nbsp;</TT></TD>
    <TD align=3Dright><TT>992.4464&nbsp;&nbsp;</TT></TD>
    <TD noWrap align=3Dright><TT>-72.96&nbsp;</TT></TD>
    <TD align=3Dright><TT>135&nbsp;</TT></TD>
    <TD noWrap align=3Dright><TT>-&nbsp;</TT></TD>
    <TD align=3Dright><TT>142&nbsp;</TT></TD>
    <TD align=3Dright><TT>0&nbsp;&nbsp;</TT></TD>
    <TD noWrap align=3Dright><TT>---&nbsp;&nbsp;</TT></TD>
    <TD noWrap><TT>&nbsp;R.HAFGDQYR.A</TT></TD></TR>
  <TR>
    <TD align=3Dright>&nbsp;</TD>
    <TD align=3Dright><TT>993.3813&nbsp;&nbsp;</TT></TD>
    <TD align=3Dright><TT>992.3740&nbsp;&nbsp;</TT></TD>
    <TD align=3Dright><TT>992.4464&nbsp;&nbsp;</TT></TD>
    <TD noWrap align=3Dright><TT>-72.96&nbsp;</TT></TD>
    <TD align=3Dright><TT>135&nbsp;</TT></TD>
    <TD noWrap align=3Dright><TT>-&nbsp;</TT></TD>
    <TD align=3Dright><TT>142&nbsp;</TT></TD>
    <TD align=3Dright><TT>0&nbsp;&nbsp;</TT></TD>
    <TD noWrap align=3Dright><TT>61&nbsp;&nbsp;</TT></TD>
    <TD noWrap><TT>&nbsp;R.HAFGDQYR.A</TT></TD></TR>
  <TR>
    <TD align=3Dright>&nbsp;</TD>
    <TD align=3Dright><TT>1007.4730&nbsp;&nbsp;</TT></TD>
    <TD align=3Dright><TT>1006.4657&nbsp;&nbsp;</TT></TD>
    <TD align=3Dright><TT>1006.5488&nbsp;&nbsp;</TT></TD>
    <TD noWrap align=3Dright><TT>-82.49&nbsp;</TT></TD>
    <TD align=3Dright><TT>207&nbsp;</TT></TD>
    <TD noWrap align=3Dright><TT>-&nbsp;</TT></TD>
    <TD align=3Dright><TT>214&nbsp;</TT></TD>
    <TD align=3Dright><TT>0&nbsp;&nbsp;</TT></TD>
    <TD noWrap align=3Dright><TT>---&nbsp;&nbsp;</TT></TD>
    <TD noWrap><TT>&nbsp;K.WPLYLSTK.N</TT></TD></TR>
  <TR>
    <TD align=3Dright>&nbsp;</TD>
    <TD align=3Dright><TT>1033.5035&nbsp;&nbsp;</TT></TD>
    <TD align=3Dright><TT>1032.4962&nbsp;&nbsp;</TT></TD>
    <TD align=3Dright><TT>1032.5716&nbsp;&nbsp;</TT></TD>
    <TD noWrap align=3Dright><TT>-73.02&nbsp;</TT></TD>
    <TD align=3Dright><TT>103&nbsp;</TT></TD>
    <TD noWrap align=3Dright><TT>-&nbsp;</TT></TD>
    <TD align=3Dright><TT>111&nbsp;</TT></TD>
    <TD align=3Dright><TT>0&nbsp;&nbsp;</TT></TD>
    <TD noWrap align=3Dright><TT>---&nbsp;&nbsp;</TT></TD>
    <TD noWrap><TT>&nbsp;R.NILNGTVFR.E</TT></TD></TR>
  <TR>
    <TD align=3Dright>&nbsp;</TD>
    <TD align=3Dright><TT>1033.5035&nbsp;&nbsp;</TT></TD>
    <TD align=3Dright><TT>1032.4962&nbsp;&nbsp;</TT></TD>
    <TD align=3Dright><TT>1032.5716&nbsp;&nbsp;</TT></TD>
    <TD noWrap align=3Dright><TT>-73.02&nbsp;</TT></TD>
    <TD align=3Dright><TT>103&nbsp;</TT></TD>
    <TD noWrap align=3Dright><TT>-&nbsp;</TT></TD>
    <TD align=3Dright><TT>111&nbsp;</TT></TD>
    <TD align=3Dright><TT>0&nbsp;&nbsp;</TT></TD>
    <TD noWrap align=3Dright><TT>55&nbsp;&nbsp;</TT></TD>
    <TD noWrap><TT>&nbsp;R.NILNGTVFR.E</TT></TD></TR>
  <TR>
    <TD align=3Dright>&nbsp;</TD>
    <TD align=3Dright><TT>1355.6018&nbsp;&nbsp;</TT></TD>
    <TD align=3Dright><TT>1354.5945&nbsp;&nbsp;</TT></TD>
    <TD align=3Dright><TT>1354.6841&nbsp;&nbsp;</TT></TD>
    <TD noWrap align=3Dright><TT>-66.11&nbsp;</TT></TD>
    <TD align=3Dright><TT>304&nbsp;</TT></TD>
    <TD noWrap align=3Dright><TT>-&nbsp;</TT></TD>
    <TD align=3Dright><TT>316&nbsp;</TT></TD>
    <TD align=3Dright><TT>0&nbsp;&nbsp;</TT></TD>
    <TD noWrap align=3Dright><TT>---&nbsp;&nbsp;</TT></TD>
    <TD noWrap><TT>&nbsp;K.TIEAEAAHGTVTR.H</TT></TD></TR>
  <TR>
    <TD align=3Dright>&nbsp;</TD>
    <TD align=3Dright><TT>1378.5586&nbsp;&nbsp;</TT></TD>
    <TD align=3Dright><TT>1377.5513&nbsp;&nbsp;</TT></TD>
    <TD align=3Dright><TT>1377.6466&nbsp;&nbsp;</TT></TD>
    <TD noWrap align=3Dright><TT>-69.13&nbsp;</TT></TD>
    <TD align=3Dright><TT>241&nbsp;</TT></TD>
    <TD noWrap align=3Dright><TT>-&nbsp;</TT></TD>
    <TD align=3Dright><TT>251&nbsp;</TT></TD>
    <TD align=3Dright><TT>0&nbsp;&nbsp;</TT></TD>
    <TD noWrap align=3Dright><TT>---&nbsp;&nbsp;</TT></TD>
    <TD noWrap><TT>&nbsp;K.FEAAGIWYEHR.L</TT></TD></TR>
  <TR>
    <TD align=3Dright>&nbsp;</TD>
    <TD align=3Dright><TT>1378.5586&nbsp;&nbsp;</TT></TD>
    <TD align=3Dright><TT>1377.5513&nbsp;&nbsp;</TT></TD>
    <TD align=3Dright><TT>1377.6466&nbsp;&nbsp;</TT></TD>
    <TD noWrap align=3Dright><TT>-69.13&nbsp;</TT></TD>
    <TD align=3Dright><TT>241&nbsp;</TT></TD>
    <TD noWrap align=3Dright><TT>-&nbsp;</TT></TD>
    <TD align=3Dright><TT>251&nbsp;</TT></TD>
    <TD align=3Dright><TT>0&nbsp;&nbsp;</TT></TD>
    <TD noWrap align=3Dright><TT>59&nbsp;&nbsp;</TT></TD>
    <TD noWrap><TT>&nbsp;K.FEAAGIWYEHR.L</TT></TD></TR>
  <TR>
    <TD align=3Dright>&nbsp;</TD>
    <TD align=3Dright><TT>1593.6781&nbsp;&nbsp;</TT></TD>
    <TD align=3Dright><TT>1592.6708&nbsp;&nbsp;</TT></TD>
    <TD align=3Dright><TT>1592.7735&nbsp;&nbsp;</TT></TD>
    <TD noWrap align=3Dright><TT>-64.49&nbsp;</TT></TD>
    <TD align=3Dright><TT>239&nbsp;</TT></TD>
    <TD noWrap align=3Dright><TT>-&nbsp;</TT></TD>
    <TD align=3Dright><TT>251&nbsp;</TT></TD>
    <TD align=3Dright><TT>1&nbsp;&nbsp;</TT></TD>
    <TD noWrap align=3Dright><TT>---&nbsp;&nbsp;</TT></TD>
    <TD noWrap><TT>&nbsp;K.SKFEAAGIWYEHR.L</TT></TD></TR>
  <TR>
    <TD align=3Dright>&nbsp;</TD>
    <TD align=3Dright><TT>1593.6781&nbsp;&nbsp;</TT></TD>
    <TD align=3Dright><TT>1592.6708&nbsp;&nbsp;</TT></TD>
    <TD align=3Dright><TT>1592.7735&nbsp;&nbsp;</TT></TD>
    <TD noWrap align=3Dright><TT>-64.49&nbsp;</TT></TD>
    <TD align=3Dright><TT>239&nbsp;</TT></TD>
    <TD noWrap align=3Dright><TT>-&nbsp;</TT></TD>
    <TD align=3Dright><TT>251&nbsp;</TT></TD>
    <TD align=3Dright><TT>1&nbsp;&nbsp;</TT></TD>
    <TD noWrap align=3Dright><TT>66&nbsp;&nbsp;</TT></TD>
    <TD noWrap><TT>&nbsp;K.SKFEAAGIWYEHR.L</TT></TD></TR>
  <TR>
    <TD align=3Dright>&nbsp;</TD>
    <TD align=3Dright><TT>1676.6578&nbsp;&nbsp;</TT></TD>
    <TD align=3Dright><TT>1675.6505&nbsp;&nbsp;</TT></TD>
    <TD align=3Dright><TT>1675.7545&nbsp;&nbsp;</TT></TD>
    <TD noWrap align=3Dright><TT>-62.08&nbsp;</TT></TD>
    <TD align=3Dright><TT>8&nbsp;</TT></TD>
    <TD noWrap align=3Dright><TT>-&nbsp;</TT></TD>
    <TD align=3Dright><TT>22&nbsp;</TT></TD>
    <TD align=3Dright><TT>0&nbsp;&nbsp;</TT></TD>
    <TD noWrap align=3Dright><TT>---&nbsp;&nbsp;</TT></TD>
    <TD noWrap><TT>&nbsp;K.VANPIVEMDGDEMTR.V</TT></TD></TR>
  <TR>
    <TD align=3Dright>&nbsp;</TD>
    <TD align=3Dright><TT>1783.7443&nbsp;&nbsp;</TT></TD>
    <TD align=3Dright><TT>1782.7370&nbsp;&nbsp;</TT></TD>
    <TD align=3Dright><TT>1782.8537&nbsp;&nbsp;</TT></TD>
    <TD noWrap align=3Dright><TT>-65.43&nbsp;</TT></TD>
    <TD align=3Dright><TT>324&nbsp;</TT></TD>
    <TD noWrap align=3Dright><TT>-&nbsp;</TT></TD>
    <TD align=3Dright><TT>340&nbsp;</TT></TD>
    <TD align=3Dright><TT>0&nbsp;&nbsp;</TT></TD>
    <TD noWrap align=3Dright><TT>---&nbsp;&nbsp;</TT></TD>
    <TD noWrap><TT>&nbsp;K.GGETSTNSIASIFAWSR.G</TT></TD></TR>
  <TR>
    <TD align=3Dright>&nbsp;</TD>
    <TD align=3Dright><TT>1783.7443&nbsp;&nbsp;</TT></TD>
    <TD align=3Dright><TT>1782.7370&nbsp;&nbsp;</TT></TD>
    <TD align=3Dright><TT>1782.8537&nbsp;&nbsp;</TT></TD>
    <TD noWrap align=3Dright><TT>-65.43&nbsp;</TT></TD>
    <TD align=3Dright><TT>324&nbsp;</TT></TD>
    <TD noWrap align=3Dright><TT>-&nbsp;</TT></TD>
    <TD align=3Dright><TT>340&nbsp;</TT></TD>
    <TD align=3Dright><TT>0&nbsp;&nbsp;</TT></TD>
    <TD noWrap align=3Dright><TT>105&nbsp;&nbsp;</TT></TD>
    <TD =
noWrap><TT>&nbsp;K.GGETSTNSIASIFAWSR.G</TT></TD></TR></TBODY></TABLE>
<TABLE border=3D0 cellSpacing=3D0>
  <TBODY>
  <TR>
    <TD><TT>&nbsp;&nbsp;&nbsp;&nbsp;&nbsp;&nbsp;</TT></TD>
    <TD><TT><B>No match to: </B>823.4354, 842.4479, 860.9707, 870.4822,=20
      876.9411, 1055.3020, 1055.3020, 1057.3024, 1058.5013, 1117.4965,=20
      1117.4965, 1133.4409, 1137.5316, 1150.5149, 1150.5149, 1179.4142,=20
      1181.4219, 1203.6046, 1203.6046, 1221.5570, 1237.5363, 1377.5455,=20
      1383.5757, 1440.4808, 1510.7537, 1510.7537, 1544.6381, 1655.5967,=20
      1773.8491, 1815.7365, 2210.9688, =
2354.1074</TT></TD></TR></TBODY></TABLE><BR>
<TABLE border=3D0 cellSpacing=3D0>
  <TBODY>
  <TR>
    <TD><TT><B><A =
name=3DHit8>8.</A>&nbsp;&nbsp;&nbsp;&nbsp;</B></TT></TD>
    <TD noWrap><TT><A=20
      =
href=3D"http://zxw-pc/mascot/cgi/protein_view.pl?file=3D../data/20121225/=
F002430.dat&amp;hit=3D8"=20
      =
target=3D_blank>gi|5764653</A>&nbsp;&nbsp;&nbsp;&nbsp;<B>Mass:</B>&nbsp;4=
6481&nbsp;&nbsp;&nbsp;&nbsp;<B>Score:</B>&nbsp;408&nbsp;&nbsp;&nbsp;&nbsp=
;<B>Expect:</B>&nbsp;2.9e-035&nbsp;&nbsp;<B>Matches:</B>&nbsp;14</TT></TD=
></TR>
  <TR>
    <TD>&nbsp;</TD>
    <TD noWrap><TT>NADP-isocitrate dehydrogenase [Citrus=20
  limon]</TT></TD></TR></TBODY></TABLE>
<TABLE border=3D0 cellSpacing=3D0 cellPadding=3D0>
  <TBODY>
  <TR>
    <TD><TT>&nbsp;&nbsp;&nbsp;&nbsp;&nbsp;&nbsp;</TT></TD>
    <TD align=3Dright><TT><B>Observed&nbsp;&nbsp;</B></TT></TD>
    <TD noWrap align=3Dright><TT><B>Mr(expt)&nbsp;&nbsp;</B></TT></TD>
    <TD noWrap align=3Dright><TT><B>Mr(calc)&nbsp;&nbsp;</B></TT></TD>
    <TD align=3Dright><TT><B>&nbsp;ppm&nbsp;&nbsp;</B></TT></TD>
    <TD align=3Dright><TT><B>Start&nbsp;</B></TT></TD>
    <TD align=3Dright><TT><B>&nbsp;</B></TT></TD>
    <TD align=3Dright><TT><B>End&nbsp;</B></TT></TD>
    <TD align=3Dright><TT><B>Miss&nbsp;</B></TT></TD>
    <TD align=3Dright><TT><B>Ions&nbsp;</B></TT></TD>
    <TD><TT><B>&nbsp;Peptide</B></TT></TD></TR>
  <TR>
    <TD align=3Dright>&nbsp;</TD>
    <TD align=3Dright><TT>744.3503&nbsp;&nbsp;</TT></TD>
    <TD align=3Dright><TT>743.3431&nbsp;&nbsp;</TT></TD>
    <TD align=3Dright><TT>743.3926&nbsp;&nbsp;</TT></TD>
    <TD noWrap align=3Dright><TT>-66.63&nbsp;</TT></TD>
    <TD align=3Dright><TT>96&nbsp;</TT></TD>
    <TD noWrap align=3Dright><TT>-&nbsp;</TT></TD>
    <TD align=3Dright><TT>102&nbsp;</TT></TD>
    <TD align=3Dright><TT>0&nbsp;&nbsp;</TT></TD>
    <TD noWrap align=3Dright><TT>---&nbsp;&nbsp;</TT></TD>
    <TD noWrap><TT>&nbsp;K.SPNGTIR.N</TT></TD></TR>
  <TR>
    <TD align=3Dright>&nbsp;</TD>
    <TD align=3Dright><TT>993.3813&nbsp;&nbsp;</TT></TD>
    <TD align=3Dright><TT>992.3740&nbsp;&nbsp;</TT></TD>
    <TD align=3Dright><TT>992.4464&nbsp;&nbsp;</TT></TD>
    <TD noWrap align=3Dright><TT>-72.96&nbsp;</TT></TD>
    <TD align=3Dright><TT>135&nbsp;</TT></TD>
    <TD noWrap align=3Dright><TT>-&nbsp;</TT></TD>
    <TD align=3Dright><TT>142&nbsp;</TT></TD>
    <TD align=3Dright><TT>0&nbsp;&nbsp;</TT></TD>
    <TD noWrap align=3Dright><TT>---&nbsp;&nbsp;</TT></TD>
    <TD noWrap><TT>&nbsp;R.HAFGDQYR.A</TT></TD></TR>
  <TR>
    <TD align=3Dright>&nbsp;</TD>
    <TD align=3Dright><TT>993.3813&nbsp;&nbsp;</TT></TD>
    <TD align=3Dright><TT>992.3740&nbsp;&nbsp;</TT></TD>
    <TD align=3Dright><TT>992.4464&nbsp;&nbsp;</TT></TD>
    <TD noWrap align=3Dright><TT>-72.96&nbsp;</TT></TD>
    <TD align=3Dright><TT>135&nbsp;</TT></TD>
    <TD noWrap align=3Dright><TT>-&nbsp;</TT></TD>
    <TD align=3Dright><TT>142&nbsp;</TT></TD>
    <TD align=3Dright><TT>0&nbsp;&nbsp;</TT></TD>
    <TD noWrap align=3Dright><TT>61&nbsp;&nbsp;</TT></TD>
    <TD noWrap><TT>&nbsp;R.HAFGDQYR.A</TT></TD></TR>
  <TR>
    <TD align=3Dright>&nbsp;</TD>
    <TD align=3Dright><TT>1007.4730&nbsp;&nbsp;</TT></TD>
    <TD align=3Dright><TT>1006.4657&nbsp;&nbsp;</TT></TD>
    <TD align=3Dright><TT>1006.5488&nbsp;&nbsp;</TT></TD>
    <TD noWrap align=3Dright><TT>-82.49&nbsp;</TT></TD>
    <TD align=3Dright><TT>207&nbsp;</TT></TD>
    <TD noWrap align=3Dright><TT>-&nbsp;</TT></TD>
    <TD align=3Dright><TT>214&nbsp;</TT></TD>
    <TD align=3Dright><TT>0&nbsp;&nbsp;</TT></TD>
    <TD noWrap align=3Dright><TT>---&nbsp;&nbsp;</TT></TD>
    <TD noWrap><TT>&nbsp;K.WPLYLSTK.N</TT></TD></TR>
  <TR>
    <TD align=3Dright>&nbsp;</TD>
    <TD align=3Dright><TT>1033.5035&nbsp;&nbsp;</TT></TD>
    <TD align=3Dright><TT>1032.4962&nbsp;&nbsp;</TT></TD>
    <TD align=3Dright><TT>1032.5716&nbsp;&nbsp;</TT></TD>
    <TD noWrap align=3Dright><TT>-73.02&nbsp;</TT></TD>
    <TD align=3Dright><TT>103&nbsp;</TT></TD>
    <TD noWrap align=3Dright><TT>-&nbsp;</TT></TD>
    <TD align=3Dright><TT>111&nbsp;</TT></TD>
    <TD align=3Dright><TT>0&nbsp;&nbsp;</TT></TD>
    <TD noWrap align=3Dright><TT>---&nbsp;&nbsp;</TT></TD>
    <TD noWrap><TT>&nbsp;R.NILNGTVFR.E</TT></TD></TR>
  <TR>
    <TD align=3Dright>&nbsp;</TD>
    <TD align=3Dright><TT>1033.5035&nbsp;&nbsp;</TT></TD>
    <TD align=3Dright><TT>1032.4962&nbsp;&nbsp;</TT></TD>
    <TD align=3Dright><TT>1032.5716&nbsp;&nbsp;</TT></TD>
    <TD noWrap align=3Dright><TT>-73.02&nbsp;</TT></TD>
    <TD align=3Dright><TT>103&nbsp;</TT></TD>
    <TD noWrap align=3Dright><TT>-&nbsp;</TT></TD>
    <TD align=3Dright><TT>111&nbsp;</TT></TD>
    <TD align=3Dright><TT>0&nbsp;&nbsp;</TT></TD>
    <TD noWrap align=3Dright><TT>55&nbsp;&nbsp;</TT></TD>
    <TD noWrap><TT>&nbsp;R.NILNGTVFR.E</TT></TD></TR>
  <TR>
    <TD align=3Dright>&nbsp;</TD>
    <TD align=3Dright><TT>1355.6018&nbsp;&nbsp;</TT></TD>
    <TD align=3Dright><TT>1354.5945&nbsp;&nbsp;</TT></TD>
    <TD align=3Dright><TT>1354.6841&nbsp;&nbsp;</TT></TD>
    <TD noWrap align=3Dright><TT>-66.11&nbsp;</TT></TD>
    <TD align=3Dright><TT>304&nbsp;</TT></TD>
    <TD noWrap align=3Dright><TT>-&nbsp;</TT></TD>
    <TD align=3Dright><TT>316&nbsp;</TT></TD>
    <TD align=3Dright><TT>0&nbsp;&nbsp;</TT></TD>
    <TD noWrap align=3Dright><TT>---&nbsp;&nbsp;</TT></TD>
    <TD noWrap><TT>&nbsp;K.TIEAEAAHGTVTR.H</TT></TD></TR>
  <TR>
    <TD align=3Dright>&nbsp;</TD>
    <TD align=3Dright><TT>1378.5586&nbsp;&nbsp;</TT></TD>
    <TD align=3Dright><TT>1377.5513&nbsp;&nbsp;</TT></TD>
    <TD align=3Dright><TT>1377.6466&nbsp;&nbsp;</TT></TD>
    <TD noWrap align=3Dright><TT>-69.13&nbsp;</TT></TD>
    <TD align=3Dright><TT>241&nbsp;</TT></TD>
    <TD noWrap align=3Dright><TT>-&nbsp;</TT></TD>
    <TD align=3Dright><TT>251&nbsp;</TT></TD>
    <TD align=3Dright><TT>0&nbsp;&nbsp;</TT></TD>
    <TD noWrap align=3Dright><TT>---&nbsp;&nbsp;</TT></TD>
    <TD noWrap><TT>&nbsp;K.FEAAGIWYEHR.L</TT></TD></TR>
  <TR>
    <TD align=3Dright>&nbsp;</TD>
    <TD align=3Dright><TT>1378.5586&nbsp;&nbsp;</TT></TD>
    <TD align=3Dright><TT>1377.5513&nbsp;&nbsp;</TT></TD>
    <TD align=3Dright><TT>1377.6466&nbsp;&nbsp;</TT></TD>
    <TD noWrap align=3Dright><TT>-69.13&nbsp;</TT></TD>
    <TD align=3Dright><TT>241&nbsp;</TT></TD>
    <TD noWrap align=3Dright><TT>-&nbsp;</TT></TD>
    <TD align=3Dright><TT>251&nbsp;</TT></TD>
    <TD align=3Dright><TT>0&nbsp;&nbsp;</TT></TD>
    <TD noWrap align=3Dright><TT>59&nbsp;&nbsp;</TT></TD>
    <TD noWrap><TT>&nbsp;K.FEAAGIWYEHR.L</TT></TD></TR>
  <TR>
    <TD align=3Dright>&nbsp;</TD>
    <TD align=3Dright><TT>1593.6781&nbsp;&nbsp;</TT></TD>
    <TD align=3Dright><TT>1592.6708&nbsp;&nbsp;</TT></TD>
    <TD align=3Dright><TT>1592.7735&nbsp;&nbsp;</TT></TD>
    <TD noWrap align=3Dright><TT>-64.49&nbsp;</TT></TD>
    <TD align=3Dright><TT>239&nbsp;</TT></TD>
    <TD noWrap align=3Dright><TT>-&nbsp;</TT></TD>
    <TD align=3Dright><TT>251&nbsp;</TT></TD>
    <TD align=3Dright><TT>1&nbsp;&nbsp;</TT></TD>
    <TD noWrap align=3Dright><TT>---&nbsp;&nbsp;</TT></TD>
    <TD noWrap><TT>&nbsp;K.SKFEAAGIWYEHR.L</TT></TD></TR>
  <TR>
    <TD align=3Dright>&nbsp;</TD>
    <TD align=3Dright><TT>1593.6781&nbsp;&nbsp;</TT></TD>
    <TD align=3Dright><TT>1592.6708&nbsp;&nbsp;</TT></TD>
    <TD align=3Dright><TT>1592.7735&nbsp;&nbsp;</TT></TD>
    <TD noWrap align=3Dright><TT>-64.49&nbsp;</TT></TD>
    <TD align=3Dright><TT>239&nbsp;</TT></TD>
    <TD noWrap align=3Dright><TT>-&nbsp;</TT></TD>
    <TD align=3Dright><TT>251&nbsp;</TT></TD>
    <TD align=3Dright><TT>1&nbsp;&nbsp;</TT></TD>
    <TD noWrap align=3Dright><TT>66&nbsp;&nbsp;</TT></TD>
    <TD noWrap><TT>&nbsp;K.SKFEAAGIWYEHR.L</TT></TD></TR>
  <TR>
    <TD align=3Dright>&nbsp;</TD>
    <TD align=3Dright><TT>1676.6578&nbsp;&nbsp;</TT></TD>
    <TD align=3Dright><TT>1675.6505&nbsp;&nbsp;</TT></TD>
    <TD align=3Dright><TT>1675.7545&nbsp;&nbsp;</TT></TD>
    <TD noWrap align=3Dright><TT>-62.08&nbsp;</TT></TD>
    <TD align=3Dright><TT>8&nbsp;</TT></TD>
    <TD noWrap align=3Dright><TT>-&nbsp;</TT></TD>
    <TD align=3Dright><TT>22&nbsp;</TT></TD>
    <TD align=3Dright><TT>0&nbsp;&nbsp;</TT></TD>
    <TD noWrap align=3Dright><TT>---&nbsp;&nbsp;</TT></TD>
    <TD noWrap><TT>&nbsp;K.VANPIVEMDGDEMTR.V</TT></TD></TR>
  <TR>
    <TD align=3Dright>&nbsp;</TD>
    <TD align=3Dright><TT>1783.7443&nbsp;&nbsp;</TT></TD>
    <TD align=3Dright><TT>1782.7370&nbsp;&nbsp;</TT></TD>
    <TD align=3Dright><TT>1782.8537&nbsp;&nbsp;</TT></TD>
    <TD noWrap align=3Dright><TT>-65.43&nbsp;</TT></TD>
    <TD align=3Dright><TT>324&nbsp;</TT></TD>
    <TD noWrap align=3Dright><TT>-&nbsp;</TT></TD>
    <TD align=3Dright><TT>340&nbsp;</TT></TD>
    <TD align=3Dright><TT>0&nbsp;&nbsp;</TT></TD>
    <TD noWrap align=3Dright><TT>---&nbsp;&nbsp;</TT></TD>
    <TD noWrap><TT>&nbsp;K.GGETSTNSIASIFAWSR.G</TT></TD></TR>
  <TR>
    <TD align=3Dright>&nbsp;</TD>
    <TD align=3Dright><TT>1783.7443&nbsp;&nbsp;</TT></TD>
    <TD align=3Dright><TT>1782.7370&nbsp;&nbsp;</TT></TD>
    <TD align=3Dright><TT>1782.8537&nbsp;&nbsp;</TT></TD>
    <TD noWrap align=3Dright><TT>-65.43&nbsp;</TT></TD>
    <TD align=3Dright><TT>324&nbsp;</TT></TD>
    <TD noWrap align=3Dright><TT>-&nbsp;</TT></TD>
    <TD align=3Dright><TT>340&nbsp;</TT></TD>
    <TD align=3Dright><TT>0&nbsp;&nbsp;</TT></TD>
    <TD noWrap align=3Dright><TT>105&nbsp;&nbsp;</TT></TD>
    <TD =
noWrap><TT>&nbsp;K.GGETSTNSIASIFAWSR.G</TT></TD></TR></TBODY></TABLE>
<TABLE border=3D0 cellSpacing=3D0>
  <TBODY>
  <TR>
    <TD><TT>&nbsp;&nbsp;&nbsp;&nbsp;&nbsp;&nbsp;</TT></TD>
    <TD><TT><B>No match to: </B>823.4354, 842.4479, 860.9707, 870.4822,=20
      876.9411, 1055.3020, 1055.3020, 1057.3024, 1058.5013, 1117.4965,=20
      1117.4965, 1133.4409, 1137.5316, 1150.5149, 1150.5149, 1179.4142,=20
      1181.4219, 1203.6046, 1203.6046, 1221.5570, 1237.5363, 1377.5455,=20
      1383.5757, 1440.4808, 1510.7537, 1510.7537, 1544.6381, 1655.5967,=20
      1773.8491, 1815.7365, 2210.9688, =
2354.1074</TT></TD></TR></TBODY></TABLE><BR>
<TABLE border=3D0 cellSpacing=3D0>
  <TBODY>
  <TR>
    <TD><TT><B><A =
name=3DHit9>9.</A>&nbsp;&nbsp;&nbsp;&nbsp;</B></TT></TD>
    <TD noWrap><TT><A=20
      =
href=3D"http://zxw-pc/mascot/cgi/protein_view.pl?file=3D../data/20121225/=
F002430.dat&amp;hit=3D9"=20
      =
target=3D_blank>gi|298549037</A>&nbsp;&nbsp;&nbsp;&nbsp;<B>Mass:</B>&nbsp=
;46096&nbsp;&nbsp;&nbsp;&nbsp;<B>Score:</B>&nbsp;398&nbsp;&nbsp;&nbsp;&nb=
sp;<B>Expect:</B>&nbsp;2.9e-034&nbsp;&nbsp;<B>Matches:</B>&nbsp;13</TT></=
TD></TR>
  <TR>
    <TD>&nbsp;</TD>
    <TD noWrap><TT>unnamed protein product [Lupinus=20
albus]</TT></TD></TR></TBODY></TABLE>
<TABLE border=3D0 cellSpacing=3D0 cellPadding=3D0>
  <TBODY>
  <TR>
    <TD><TT>&nbsp;&nbsp;&nbsp;&nbsp;&nbsp;&nbsp;</TT></TD>
    <TD align=3Dright><TT><B>Observed&nbsp;&nbsp;</B></TT></TD>
    <TD noWrap align=3Dright><TT><B>Mr(expt)&nbsp;&nbsp;</B></TT></TD>
    <TD noWrap align=3Dright><TT><B>Mr(calc)&nbsp;&nbsp;</B></TT></TD>
    <TD align=3Dright><TT><B>&nbsp;ppm&nbsp;&nbsp;</B></TT></TD>
    <TD align=3Dright><TT><B>Start&nbsp;</B></TT></TD>
    <TD align=3Dright><TT><B>&nbsp;</B></TT></TD>
    <TD align=3Dright><TT><B>End&nbsp;</B></TT></TD>
    <TD align=3Dright><TT><B>Miss&nbsp;</B></TT></TD>
    <TD align=3Dright><TT><B>Ions&nbsp;</B></TT></TD>
    <TD><TT><B>&nbsp;Peptide</B></TT></TD></TR>
  <TR>
    <TD align=3Dright>&nbsp;</TD>
    <TD align=3Dright><TT>744.3503&nbsp;&nbsp;</TT></TD>
    <TD align=3Dright><TT>743.3431&nbsp;&nbsp;</TT></TD>
    <TD align=3Dright><TT>743.3926&nbsp;&nbsp;</TT></TD>
    <TD noWrap align=3Dright><TT>-66.63&nbsp;</TT></TD>
    <TD align=3Dright><TT>96&nbsp;</TT></TD>
    <TD noWrap align=3Dright><TT>-&nbsp;</TT></TD>
    <TD align=3Dright><TT>102&nbsp;</TT></TD>
    <TD align=3Dright><TT>0&nbsp;&nbsp;</TT></TD>
    <TD noWrap align=3Dright><TT>---&nbsp;&nbsp;</TT></TD>
    <TD noWrap><TT>&nbsp;R.SPNGTIR.N</TT></TD></TR>
  <TR>
    <TD align=3Dright>&nbsp;</TD>
    <TD align=3Dright><TT>993.3813&nbsp;&nbsp;</TT></TD>
    <TD align=3Dright><TT>992.3740&nbsp;&nbsp;</TT></TD>
    <TD align=3Dright><TT>992.4464&nbsp;&nbsp;</TT></TD>
    <TD noWrap align=3Dright><TT>-72.96&nbsp;</TT></TD>
    <TD align=3Dright><TT>135&nbsp;</TT></TD>
    <TD noWrap align=3Dright><TT>-&nbsp;</TT></TD>
    <TD align=3Dright><TT>142&nbsp;</TT></TD>
    <TD align=3Dright><TT>0&nbsp;&nbsp;</TT></TD>
    <TD noWrap align=3Dright><TT>---&nbsp;&nbsp;</TT></TD>
    <TD noWrap><TT>&nbsp;R.HAFGDQYR.A</TT></TD></TR>
  <TR>
    <TD align=3Dright>&nbsp;</TD>
    <TD align=3Dright><TT>993.3813&nbsp;&nbsp;</TT></TD>
    <TD align=3Dright><TT>992.3740&nbsp;&nbsp;</TT></TD>
    <TD align=3Dright><TT>992.4464&nbsp;&nbsp;</TT></TD>
    <TD noWrap align=3Dright><TT>-72.96&nbsp;</TT></TD>
    <TD align=3Dright><TT>135&nbsp;</TT></TD>
    <TD noWrap align=3Dright><TT>-&nbsp;</TT></TD>
    <TD align=3Dright><TT>142&nbsp;</TT></TD>
    <TD align=3Dright><TT>0&nbsp;&nbsp;</TT></TD>
    <TD noWrap align=3Dright><TT>61&nbsp;&nbsp;</TT></TD>
    <TD noWrap><TT>&nbsp;R.HAFGDQYR.A</TT></TD></TR>
  <TR>
    <TD align=3Dright>&nbsp;</TD>
    <TD align=3Dright><TT>1007.4730&nbsp;&nbsp;</TT></TD>
    <TD align=3Dright><TT>1006.4657&nbsp;&nbsp;</TT></TD>
    <TD align=3Dright><TT>1006.5488&nbsp;&nbsp;</TT></TD>
    <TD noWrap align=3Dright><TT>-82.49&nbsp;</TT></TD>
    <TD align=3Dright><TT>207&nbsp;</TT></TD>
    <TD noWrap align=3Dright><TT>-&nbsp;</TT></TD>
    <TD align=3Dright><TT>214&nbsp;</TT></TD>
    <TD align=3Dright><TT>0&nbsp;&nbsp;</TT></TD>
    <TD noWrap align=3Dright><TT>---&nbsp;&nbsp;</TT></TD>
    <TD noWrap><TT>&nbsp;K.WPLYLSTK.N</TT></TD></TR>
  <TR>
    <TD align=3Dright>&nbsp;</TD>
    <TD align=3Dright><TT>1033.5035&nbsp;&nbsp;</TT></TD>
    <TD align=3Dright><TT>1032.4962&nbsp;&nbsp;</TT></TD>
    <TD align=3Dright><TT>1032.5716&nbsp;&nbsp;</TT></TD>
    <TD noWrap align=3Dright><TT>-73.02&nbsp;</TT></TD>
    <TD align=3Dright><TT>103&nbsp;</TT></TD>
    <TD noWrap align=3Dright><TT>-&nbsp;</TT></TD>
    <TD align=3Dright><TT>111&nbsp;</TT></TD>
    <TD align=3Dright><TT>0&nbsp;&nbsp;</TT></TD>
    <TD noWrap align=3Dright><TT>---&nbsp;&nbsp;</TT></TD>
    <TD noWrap><TT>&nbsp;R.NILNGTVFR.E</TT></TD></TR>
  <TR>
    <TD align=3Dright>&nbsp;</TD>
    <TD align=3Dright><TT>1033.5035&nbsp;&nbsp;</TT></TD>
    <TD align=3Dright><TT>1032.4962&nbsp;&nbsp;</TT></TD>
    <TD align=3Dright><TT>1032.5716&nbsp;&nbsp;</TT></TD>
    <TD noWrap align=3Dright><TT>-73.02&nbsp;</TT></TD>
    <TD align=3Dright><TT>103&nbsp;</TT></TD>
    <TD noWrap align=3Dright><TT>-&nbsp;</TT></TD>
    <TD align=3Dright><TT>111&nbsp;</TT></TD>
    <TD align=3Dright><TT>0&nbsp;&nbsp;</TT></TD>
    <TD noWrap align=3Dright><TT>55&nbsp;&nbsp;</TT></TD>
    <TD noWrap><TT>&nbsp;R.NILNGTVFR.E</TT></TD></TR>
  <TR>
    <TD align=3Dright>&nbsp;</TD>
    <TD align=3Dright><TT>1237.5363&nbsp;&nbsp;</TT></TD>
    <TD align=3Dright><TT>1236.5290&nbsp;&nbsp;</TT></TD>
    <TD align=3Dright><TT>1236.6424&nbsp;&nbsp;</TT></TD>
    <TD noWrap align=3Dright><TT>-91.68&nbsp;</TT></TD>
    <TD align=3Dright><TT>252&nbsp;</TT></TD>
    <TD noWrap align=3Dright><TT>-&nbsp;</TT></TD>
    <TD align=3Dright><TT>262&nbsp;</TT></TD>
    <TD align=3Dright><TT>0&nbsp;&nbsp;</TT></TD>
    <TD noWrap align=3Dright><TT>---&nbsp;&nbsp;</TT></TD>
    <TD noWrap><TT>&nbsp;R.LIDDMVAYAVK.S</TT></TD></TR>
  <TR>
    <TD align=3Dright>&nbsp;</TD>
    <TD align=3Dright><TT>1378.5586&nbsp;&nbsp;</TT></TD>
    <TD align=3Dright><TT>1377.5513&nbsp;&nbsp;</TT></TD>
    <TD align=3Dright><TT>1377.6466&nbsp;&nbsp;</TT></TD>
    <TD noWrap align=3Dright><TT>-69.13&nbsp;</TT></TD>
    <TD align=3Dright><TT>241&nbsp;</TT></TD>
    <TD noWrap align=3Dright><TT>-&nbsp;</TT></TD>
    <TD align=3Dright><TT>251&nbsp;</TT></TD>
    <TD align=3Dright><TT>0&nbsp;&nbsp;</TT></TD>
    <TD noWrap align=3Dright><TT>---&nbsp;&nbsp;</TT></TD>
    <TD noWrap><TT>&nbsp;K.FEAAGIWYEHR.L</TT></TD></TR>
  <TR>
    <TD align=3Dright>&nbsp;</TD>
    <TD align=3Dright><TT>1378.5586&nbsp;&nbsp;</TT></TD>
    <TD align=3Dright><TT>1377.5513&nbsp;&nbsp;</TT></TD>
    <TD align=3Dright><TT>1377.6466&nbsp;&nbsp;</TT></TD>
    <TD noWrap align=3Dright><TT>-69.13&nbsp;</TT></TD>
    <TD align=3Dright><TT>241&nbsp;</TT></TD>
    <TD noWrap align=3Dright><TT>-&nbsp;</TT></TD>
    <TD align=3Dright><TT>251&nbsp;</TT></TD>
    <TD align=3Dright><TT>0&nbsp;&nbsp;</TT></TD>
    <TD noWrap align=3Dright><TT>59&nbsp;&nbsp;</TT></TD>
    <TD noWrap><TT>&nbsp;K.FEAAGIWYEHR.L</TT></TD></TR>
  <TR>
    <TD align=3Dright>&nbsp;</TD>
    <TD align=3Dright><TT>1593.6781&nbsp;&nbsp;</TT></TD>
    <TD align=3Dright><TT>1592.6708&nbsp;&nbsp;</TT></TD>
    <TD align=3Dright><TT>1592.7735&nbsp;&nbsp;</TT></TD>
    <TD noWrap align=3Dright><TT>-64.49&nbsp;</TT></TD>
    <TD align=3Dright><TT>239&nbsp;</TT></TD>
    <TD noWrap align=3Dright><TT>-&nbsp;</TT></TD>
    <TD align=3Dright><TT>251&nbsp;</TT></TD>
    <TD align=3Dright><TT>1&nbsp;&nbsp;</TT></TD>
    <TD noWrap align=3Dright><TT>---&nbsp;&nbsp;</TT></TD>
    <TD noWrap><TT>&nbsp;K.SKFEAAGIWYEHR.L</TT></TD></TR>
  <TR>
    <TD align=3Dright>&nbsp;</TD>
    <TD align=3Dright><TT>1593.6781&nbsp;&nbsp;</TT></TD>
    <TD align=3Dright><TT>1592.6708&nbsp;&nbsp;</TT></TD>
    <TD align=3Dright><TT>1592.7735&nbsp;&nbsp;</TT></TD>
    <TD noWrap align=3Dright><TT>-64.49&nbsp;</TT></TD>
    <TD align=3Dright><TT>239&nbsp;</TT></TD>
    <TD noWrap align=3Dright><TT>-&nbsp;</TT></TD>
    <TD align=3Dright><TT>251&nbsp;</TT></TD>
    <TD align=3Dright><TT>1&nbsp;&nbsp;</TT></TD>
    <TD noWrap align=3Dright><TT>66&nbsp;&nbsp;</TT></TD>
    <TD noWrap><TT>&nbsp;K.SKFEAAGIWYEHR.L</TT></TD></TR>
  <TR>
    <TD align=3Dright>&nbsp;</TD>
    <TD align=3Dright><TT>1783.7443&nbsp;&nbsp;</TT></TD>
    <TD align=3Dright><TT>1782.7370&nbsp;&nbsp;</TT></TD>
    <TD align=3Dright><TT>1782.8537&nbsp;&nbsp;</TT></TD>
    <TD noWrap align=3Dright><TT>-65.43&nbsp;</TT></TD>
    <TD align=3Dright><TT>324&nbsp;</TT></TD>
    <TD noWrap align=3Dright><TT>-&nbsp;</TT></TD>
    <TD align=3Dright><TT>340&nbsp;</TT></TD>
    <TD align=3Dright><TT>0&nbsp;&nbsp;</TT></TD>
    <TD noWrap align=3Dright><TT>---&nbsp;&nbsp;</TT></TD>
    <TD noWrap><TT>&nbsp;K.GGETSTNSIASIFAWSR.G</TT></TD></TR>
  <TR>
    <TD align=3Dright>&nbsp;</TD>
    <TD align=3Dright><TT>1783.7443&nbsp;&nbsp;</TT></TD>
    <TD align=3Dright><TT>1782.7370&nbsp;&nbsp;</TT></TD>
    <TD align=3Dright><TT>1782.8537&nbsp;&nbsp;</TT></TD>
    <TD noWrap align=3Dright><TT>-65.43&nbsp;</TT></TD>
    <TD align=3Dright><TT>324&nbsp;</TT></TD>
    <TD noWrap align=3Dright><TT>-&nbsp;</TT></TD>
    <TD align=3Dright><TT>340&nbsp;</TT></TD>
    <TD align=3Dright><TT>0&nbsp;&nbsp;</TT></TD>
    <TD noWrap align=3Dright><TT>105&nbsp;&nbsp;</TT></TD>
    <TD =
noWrap><TT>&nbsp;K.GGETSTNSIASIFAWSR.G</TT></TD></TR></TBODY></TABLE>
<TABLE border=3D0 cellSpacing=3D0>
  <TBODY>
  <TR>
    <TD><TT>&nbsp;&nbsp;&nbsp;&nbsp;&nbsp;&nbsp;</TT></TD>
    <TD><TT><B>No match to: </B>823.4354, 842.4479, 860.9707, 870.4822,=20
      876.9411, 1055.3020, 1055.3020, 1057.3024, 1058.5013, 1117.4965,=20
      1117.4965, 1133.4409, 1137.5316, 1150.5149, 1150.5149, 1179.4142,=20
      1181.4219, 1203.6046, 1203.6046, 1221.5570, 1355.6018, 1377.5455,=20
      1383.5757, 1440.4808, 1510.7537, 1510.7537, 1544.6381, 1655.5967,=20
      1676.6578, 1773.8491, 1815.7365, 2210.9688,=20
2354.1074</TT></TD></TR></TBODY></TABLE><BR>
<TABLE border=3D0 cellSpacing=3D0>
  <TBODY>
  <TR>
    <TD><TT><B><A name=3DHit10>10.</A>&nbsp;&nbsp;&nbsp;</B></TT></TD>
    <TD noWrap><TT><A=20
      =
href=3D"http://zxw-pc/mascot/cgi/protein_view.pl?file=3D../data/20121225/=
F002430.dat&amp;hit=3D10"=20
      =
target=3D_blank>gi|298533172</A>&nbsp;&nbsp;&nbsp;&nbsp;<B>Mass:</B>&nbsp=
;46096&nbsp;&nbsp;&nbsp;&nbsp;<B>Score:</B>&nbsp;398&nbsp;&nbsp;&nbsp;&nb=
sp;<B>Expect:</B>&nbsp;2.9e-034&nbsp;&nbsp;<B>Matches:</B>&nbsp;13</TT></=
TD></TR>
  <TR>
    <TD>&nbsp;</TD>
    <TD noWrap><TT>unnamed protein product [Lupinus=20
albus]</TT></TD></TR></TBODY></TABLE>
<TABLE border=3D0 cellSpacing=3D0 cellPadding=3D0>
  <TBODY>
  <TR>
    <TD><TT>&nbsp;&nbsp;&nbsp;&nbsp;&nbsp;&nbsp;</TT></TD>
    <TD align=3Dright><TT><B>Observed&nbsp;&nbsp;</B></TT></TD>
    <TD noWrap align=3Dright><TT><B>Mr(expt)&nbsp;&nbsp;</B></TT></TD>
    <TD noWrap align=3Dright><TT><B>Mr(calc)&nbsp;&nbsp;</B></TT></TD>
    <TD align=3Dright><TT><B>&nbsp;ppm&nbsp;&nbsp;</B></TT></TD>
    <TD align=3Dright><TT><B>Start&nbsp;</B></TT></TD>
    <TD align=3Dright><TT><B>&nbsp;</B></TT></TD>
    <TD align=3Dright><TT><B>End&nbsp;</B></TT></TD>
    <TD align=3Dright><TT><B>Miss&nbsp;</B></TT></TD>
    <TD align=3Dright><TT><B>Ions&nbsp;</B></TT></TD>
    <TD><TT><B>&nbsp;Peptide</B></TT></TD></TR>
  <TR>
    <TD align=3Dright>&nbsp;</TD>
    <TD align=3Dright><TT>744.3503&nbsp;&nbsp;</TT></TD>
    <TD align=3Dright><TT>743.3431&nbsp;&nbsp;</TT></TD>
    <TD align=3Dright><TT>743.3926&nbsp;&nbsp;</TT></TD>
    <TD noWrap align=3Dright><TT>-66.63&nbsp;</TT></TD>
    <TD align=3Dright><TT>96&nbsp;</TT></TD>
    <TD noWrap align=3Dright><TT>-&nbsp;</TT></TD>
    <TD align=3Dright><TT>102&nbsp;</TT></TD>
    <TD align=3Dright><TT>0&nbsp;&nbsp;</TT></TD>
    <TD noWrap align=3Dright><TT>---&nbsp;&nbsp;</TT></TD>
    <TD noWrap><TT>&nbsp;R.SPNGTIR.N</TT></TD></TR>
  <TR>
    <TD align=3Dright>&nbsp;</TD>
    <TD align=3Dright><TT>993.3813&nbsp;&nbsp;</TT></TD>
    <TD align=3Dright><TT>992.3740&nbsp;&nbsp;</TT></TD>
    <TD align=3Dright><TT>992.4464&nbsp;&nbsp;</TT></TD>
    <TD noWrap align=3Dright><TT>-72.96&nbsp;</TT></TD>
    <TD align=3Dright><TT>135&nbsp;</TT></TD>
    <TD noWrap align=3Dright><TT>-&nbsp;</TT></TD>
    <TD align=3Dright><TT>142&nbsp;</TT></TD>
    <TD align=3Dright><TT>0&nbsp;&nbsp;</TT></TD>
    <TD noWrap align=3Dright><TT>---&nbsp;&nbsp;</TT></TD>
    <TD noWrap><TT>&nbsp;R.HAFGDQYR.A</TT></TD></TR>
  <TR>
    <TD align=3Dright>&nbsp;</TD>
    <TD align=3Dright><TT>993.3813&nbsp;&nbsp;</TT></TD>
    <TD align=3Dright><TT>992.3740&nbsp;&nbsp;</TT></TD>
    <TD align=3Dright><TT>992.4464&nbsp;&nbsp;</TT></TD>
    <TD noWrap align=3Dright><TT>-72.96&nbsp;</TT></TD>
    <TD align=3Dright><TT>135&nbsp;</TT></TD>
    <TD noWrap align=3Dright><TT>-&nbsp;</TT></TD>
    <TD align=3Dright><TT>142&nbsp;</TT></TD>
    <TD align=3Dright><TT>0&nbsp;&nbsp;</TT></TD>
    <TD noWrap align=3Dright><TT>61&nbsp;&nbsp;</TT></TD>
    <TD noWrap><TT>&nbsp;R.HAFGDQYR.A</TT></TD></TR>
  <TR>
    <TD align=3Dright>&nbsp;</TD>
    <TD align=3Dright><TT>1007.4730&nbsp;&nbsp;</TT></TD>
    <TD align=3Dright><TT>1006.4657&nbsp;&nbsp;</TT></TD>
    <TD align=3Dright><TT>1006.5488&nbsp;&nbsp;</TT></TD>
    <TD noWrap align=3Dright><TT>-82.49&nbsp;</TT></TD>
    <TD align=3Dright><TT>207&nbsp;</TT></TD>
    <TD noWrap align=3Dright><TT>-&nbsp;</TT></TD>
    <TD align=3Dright><TT>214&nbsp;</TT></TD>
    <TD align=3Dright><TT>0&nbsp;&nbsp;</TT></TD>
    <TD noWrap align=3Dright><TT>---&nbsp;&nbsp;</TT></TD>
    <TD noWrap><TT>&nbsp;K.WPLYLSTK.N</TT></TD></TR>
  <TR>
    <TD align=3Dright>&nbsp;</TD>
    <TD align=3Dright><TT>1033.5035&nbsp;&nbsp;</TT></TD>
    <TD align=3Dright><TT>1032.4962&nbsp;&nbsp;</TT></TD>
    <TD align=3Dright><TT>1032.5716&nbsp;&nbsp;</TT></TD>
    <TD noWrap align=3Dright><TT>-73.02&nbsp;</TT></TD>
    <TD align=3Dright><TT>103&nbsp;</TT></TD>
    <TD noWrap align=3Dright><TT>-&nbsp;</TT></TD>
    <TD align=3Dright><TT>111&nbsp;</TT></TD>
    <TD align=3Dright><TT>0&nbsp;&nbsp;</TT></TD>
    <TD noWrap align=3Dright><TT>---&nbsp;&nbsp;</TT></TD>
    <TD noWrap><TT>&nbsp;R.NILNGTVFR.E</TT></TD></TR>
  <TR>
    <TD align=3Dright>&nbsp;</TD>
    <TD align=3Dright><TT>1033.5035&nbsp;&nbsp;</TT></TD>
    <TD align=3Dright><TT>1032.4962&nbsp;&nbsp;</TT></TD>
    <TD align=3Dright><TT>1032.5716&nbsp;&nbsp;</TT></TD>
    <TD noWrap align=3Dright><TT>-73.02&nbsp;</TT></TD>
    <TD align=3Dright><TT>103&nbsp;</TT></TD>
    <TD noWrap align=3Dright><TT>-&nbsp;</TT></TD>
    <TD align=3Dright><TT>111&nbsp;</TT></TD>
    <TD align=3Dright><TT>0&nbsp;&nbsp;</TT></TD>
    <TD noWrap align=3Dright><TT>55&nbsp;&nbsp;</TT></TD>
    <TD noWrap><TT>&nbsp;R.NILNGTVFR.E</TT></TD></TR>
  <TR>
    <TD align=3Dright>&nbsp;</TD>
    <TD align=3Dright><TT>1237.5363&nbsp;&nbsp;</TT></TD>
    <TD align=3Dright><TT>1236.5290&nbsp;&nbsp;</TT></TD>
    <TD align=3Dright><TT>1236.6424&nbsp;&nbsp;</TT></TD>
    <TD noWrap align=3Dright><TT>-91.68&nbsp;</TT></TD>
    <TD align=3Dright><TT>252&nbsp;</TT></TD>
    <TD noWrap align=3Dright><TT>-&nbsp;</TT></TD>
    <TD align=3Dright><TT>262&nbsp;</TT></TD>
    <TD align=3Dright><TT>0&nbsp;&nbsp;</TT></TD>
    <TD noWrap align=3Dright><TT>---&nbsp;&nbsp;</TT></TD>
    <TD noWrap><TT>&nbsp;R.LIDDMVAYAVK.S</TT></TD></TR>
  <TR>
    <TD align=3Dright>&nbsp;</TD>
    <TD align=3Dright><TT>1378.5586&nbsp;&nbsp;</TT></TD>
    <TD align=3Dright><TT>1377.5513&nbsp;&nbsp;</TT></TD>
    <TD align=3Dright><TT>1377.6466&nbsp;&nbsp;</TT></TD>
    <TD noWrap align=3Dright><TT>-69.13&nbsp;</TT></TD>
    <TD align=3Dright><TT>241&nbsp;</TT></TD>
    <TD noWrap align=3Dright><TT>-&nbsp;</TT></TD>
    <TD align=3Dright><TT>251&nbsp;</TT></TD>
    <TD align=3Dright><TT>0&nbsp;&nbsp;</TT></TD>
    <TD noWrap align=3Dright><TT>---&nbsp;&nbsp;</TT></TD>
    <TD noWrap><TT>&nbsp;K.FEAAGIWYEHR.L</TT></TD></TR>
  <TR>
    <TD align=3Dright>&nbsp;</TD>
    <TD align=3Dright><TT>1378.5586&nbsp;&nbsp;</TT></TD>
    <TD align=3Dright><TT>1377.5513&nbsp;&nbsp;</TT></TD>
    <TD align=3Dright><TT>1377.6466&nbsp;&nbsp;</TT></TD>
    <TD noWrap align=3Dright><TT>-69.13&nbsp;</TT></TD>
    <TD align=3Dright><TT>241&nbsp;</TT></TD>
    <TD noWrap align=3Dright><TT>-&nbsp;</TT></TD>
    <TD align=3Dright><TT>251&nbsp;</TT></TD>
    <TD align=3Dright><TT>0&nbsp;&nbsp;</TT></TD>
    <TD noWrap align=3Dright><TT>59&nbsp;&nbsp;</TT></TD>
    <TD noWrap><TT>&nbsp;K.FEAAGIWYEHR.L</TT></TD></TR>
  <TR>
    <TD align=3Dright>&nbsp;</TD>
    <TD align=3Dright><TT>1593.6781&nbsp;&nbsp;</TT></TD>
    <TD align=3Dright><TT>1592.6708&nbsp;&nbsp;</TT></TD>
    <TD align=3Dright><TT>1592.7735&nbsp;&nbsp;</TT></TD>
    <TD noWrap align=3Dright><TT>-64.49&nbsp;</TT></TD>
    <TD align=3Dright><TT>239&nbsp;</TT></TD>
    <TD noWrap align=3Dright><TT>-&nbsp;</TT></TD>
    <TD align=3Dright><TT>251&nbsp;</TT></TD>
    <TD align=3Dright><TT>1&nbsp;&nbsp;</TT></TD>
    <TD noWrap align=3Dright><TT>---&nbsp;&nbsp;</TT></TD>
    <TD noWrap><TT>&nbsp;K.SKFEAAGIWYEHR.L</TT></TD></TR>
  <TR>
    <TD align=3Dright>&nbsp;</TD>
    <TD align=3Dright><TT>1593.6781&nbsp;&nbsp;</TT></TD>
    <TD align=3Dright><TT>1592.6708&nbsp;&nbsp;</TT></TD>
    <TD align=3Dright><TT>1592.7735&nbsp;&nbsp;</TT></TD>
    <TD noWrap align=3Dright><TT>-64.49&nbsp;</TT></TD>
    <TD align=3Dright><TT>239&nbsp;</TT></TD>
    <TD noWrap align=3Dright><TT>-&nbsp;</TT></TD>
    <TD align=3Dright><TT>251&nbsp;</TT></TD>
    <TD align=3Dright><TT>1&nbsp;&nbsp;</TT></TD>
    <TD noWrap align=3Dright><TT>66&nbsp;&nbsp;</TT></TD>
    <TD noWrap><TT>&nbsp;K.SKFEAAGIWYEHR.L</TT></TD></TR>
  <TR>
    <TD align=3Dright>&nbsp;</TD>
    <TD align=3Dright><TT>1783.7443&nbsp;&nbsp;</TT></TD>
    <TD align=3Dright><TT>1782.7370&nbsp;&nbsp;</TT></TD>
    <TD align=3Dright><TT>1782.8537&nbsp;&nbsp;</TT></TD>
    <TD noWrap align=3Dright><TT>-65.43&nbsp;</TT></TD>
    <TD align=3Dright><TT>324&nbsp;</TT></TD>
    <TD noWrap align=3Dright><TT>-&nbsp;</TT></TD>
    <TD align=3Dright><TT>340&nbsp;</TT></TD>
    <TD align=3Dright><TT>0&nbsp;&nbsp;</TT></TD>
    <TD noWrap align=3Dright><TT>---&nbsp;&nbsp;</TT></TD>
    <TD noWrap><TT>&nbsp;K.GGETSTNSIASIFAWSR.G</TT></TD></TR>
  <TR>
    <TD align=3Dright>&nbsp;</TD>
    <TD align=3Dright><TT>1783.7443&nbsp;&nbsp;</TT></TD>
    <TD align=3Dright><TT>1782.7370&nbsp;&nbsp;</TT></TD>
    <TD align=3Dright><TT>1782.8537&nbsp;&nbsp;</TT></TD>
    <TD noWrap align=3Dright><TT>-65.43&nbsp;</TT></TD>
    <TD align=3Dright><TT>324&nbsp;</TT></TD>
    <TD noWrap align=3Dright><TT>-&nbsp;</TT></TD>
    <TD align=3Dright><TT>340&nbsp;</TT></TD>
    <TD align=3Dright><TT>0&nbsp;&nbsp;</TT></TD>
    <TD noWrap align=3Dright><TT>105&nbsp;&nbsp;</TT></TD>
    <TD =
noWrap><TT>&nbsp;K.GGETSTNSIASIFAWSR.G</TT></TD></TR></TBODY></TABLE>
<TABLE border=3D0 cellSpacing=3D0>
  <TBODY>
  <TR>
    <TD><TT>&nbsp;&nbsp;&nbsp;&nbsp;&nbsp;&nbsp;</TT></TD>
    <TD><TT><B>No match to: </B>823.4354, 842.4479, 860.9707, 870.4822,=20
      876.9411, 1055.3020, 1055.3020, 1057.3024, 1058.5013, 1117.4965,=20
      1117.4965, 1133.4409, 1137.5316, 1150.5149, 1150.5149, 1179.4142,=20
      1181.4219, 1203.6046, 1203.6046, 1221.5570, 1355.6018, 1377.5455,=20
      1383.5757, 1440.4808, 1510.7537, 1510.7537, 1544.6381, 1655.5967,=20
      1676.6578, 1773.8491, 1815.7365, 2210.9688,=20
2354.1074</TT></TD></TR></TBODY></TABLE><BR>
<TABLE border=3D0 cellSpacing=3D0>
  <TBODY>
  <TR>
    <TD><TT><B><A name=3DHit11>11.</A>&nbsp;&nbsp;&nbsp;</B></TT></TD>
    <TD noWrap><TT><A=20
      =
href=3D"http://zxw-pc/mascot/cgi/protein_view.pl?file=3D../data/20121225/=
F002430.dat&amp;hit=3D11"=20
      =
target=3D_blank>gi|31339158</A>&nbsp;&nbsp;&nbsp;&nbsp;<B>Mass:</B>&nbsp;=
46096&nbsp;&nbsp;&nbsp;&nbsp;<B>Score:</B>&nbsp;398&nbsp;&nbsp;&nbsp;&nbs=
p;<B>Expect:</B>&nbsp;2.9e-034&nbsp;&nbsp;<B>Matches:</B>&nbsp;13</TT></T=
D></TR>
  <TR>
    <TD>&nbsp;</TD>
    <TD noWrap><TT>NADP-specific isocitrate dehydrogenase [Lupinus=20
    albus]</TT></TD></TR></TBODY></TABLE>
<TABLE border=3D0 cellSpacing=3D0 cellPadding=3D0>
  <TBODY>
  <TR>
    <TD><TT>&nbsp;&nbsp;&nbsp;&nbsp;&nbsp;&nbsp;</TT></TD>
    <TD align=3Dright><TT><B>Observed&nbsp;&nbsp;</B></TT></TD>
    <TD noWrap align=3Dright><TT><B>Mr(expt)&nbsp;&nbsp;</B></TT></TD>
    <TD noWrap align=3Dright><TT><B>Mr(calc)&nbsp;&nbsp;</B></TT></TD>
    <TD align=3Dright><TT><B>&nbsp;ppm&nbsp;&nbsp;</B></TT></TD>
    <TD align=3Dright><TT><B>Start&nbsp;</B></TT></TD>
    <TD align=3Dright><TT><B>&nbsp;</B></TT></TD>
    <TD align=3Dright><TT><B>End&nbsp;</B></TT></TD>
    <TD align=3Dright><TT><B>Miss&nbsp;</B></TT></TD>
    <TD align=3Dright><TT><B>Ions&nbsp;</B></TT></TD>
    <TD><TT><B>&nbsp;Peptide</B></TT></TD></TR>
  <TR>
    <TD align=3Dright>&nbsp;</TD>
    <TD align=3Dright><TT>744.3503&nbsp;&nbsp;</TT></TD>
    <TD align=3Dright><TT>743.3431&nbsp;&nbsp;</TT></TD>
    <TD align=3Dright><TT>743.3926&nbsp;&nbsp;</TT></TD>
    <TD noWrap align=3Dright><TT>-66.63&nbsp;</TT></TD>
    <TD align=3Dright><TT>96&nbsp;</TT></TD>
    <TD noWrap align=3Dright><TT>-&nbsp;</TT></TD>
    <TD align=3Dright><TT>102&nbsp;</TT></TD>
    <TD align=3Dright><TT>0&nbsp;&nbsp;</TT></TD>
    <TD noWrap align=3Dright><TT>---&nbsp;&nbsp;</TT></TD>
    <TD noWrap><TT>&nbsp;R.SPNGTIR.N</TT></TD></TR>
  <TR>
    <TD align=3Dright>&nbsp;</TD>
    <TD align=3Dright><TT>993.3813&nbsp;&nbsp;</TT></TD>
    <TD align=3Dright><TT>992.3740&nbsp;&nbsp;</TT></TD>
    <TD align=3Dright><TT>992.4464&nbsp;&nbsp;</TT></TD>
    <TD noWrap align=3Dright><TT>-72.96&nbsp;</TT></TD>
    <TD align=3Dright><TT>135&nbsp;</TT></TD>
    <TD noWrap align=3Dright><TT>-&nbsp;</TT></TD>
    <TD align=3Dright><TT>142&nbsp;</TT></TD>
    <TD align=3Dright><TT>0&nbsp;&nbsp;</TT></TD>
    <TD noWrap align=3Dright><TT>---&nbsp;&nbsp;</TT></TD>
    <TD noWrap><TT>&nbsp;R.HAFGDQYR.A</TT></TD></TR>
  <TR>
    <TD align=3Dright>&nbsp;</TD>
    <TD align=3Dright><TT>993.3813&nbsp;&nbsp;</TT></TD>
    <TD align=3Dright><TT>992.3740&nbsp;&nbsp;</TT></TD>
    <TD align=3Dright><TT>992.4464&nbsp;&nbsp;</TT></TD>
    <TD noWrap align=3Dright><TT>-72.96&nbsp;</TT></TD>
    <TD align=3Dright><TT>135&nbsp;</TT></TD>
    <TD noWrap align=3Dright><TT>-&nbsp;</TT></TD>
    <TD align=3Dright><TT>142&nbsp;</TT></TD>
    <TD align=3Dright><TT>0&nbsp;&nbsp;</TT></TD>
    <TD noWrap align=3Dright><TT>61&nbsp;&nbsp;</TT></TD>
    <TD noWrap><TT>&nbsp;R.HAFGDQYR.A</TT></TD></TR>
  <TR>
    <TD align=3Dright>&nbsp;</TD>
    <TD align=3Dright><TT>1007.4730&nbsp;&nbsp;</TT></TD>
    <TD align=3Dright><TT>1006.4657&nbsp;&nbsp;</TT></TD>
    <TD align=3Dright><TT>1006.5488&nbsp;&nbsp;</TT></TD>
    <TD noWrap align=3Dright><TT>-82.49&nbsp;</TT></TD>
    <TD align=3Dright><TT>207&nbsp;</TT></TD>
    <TD noWrap align=3Dright><TT>-&nbsp;</TT></TD>
    <TD align=3Dright><TT>214&nbsp;</TT></TD>
    <TD align=3Dright><TT>0&nbsp;&nbsp;</TT></TD>
    <TD noWrap align=3Dright><TT>---&nbsp;&nbsp;</TT></TD>
    <TD noWrap><TT>&nbsp;K.WPLYLSTK.N</TT></TD></TR>
  <TR>
    <TD align=3Dright>&nbsp;</TD>
    <TD align=3Dright><TT>1033.5035&nbsp;&nbsp;</TT></TD>
    <TD align=3Dright><TT>1032.4962&nbsp;&nbsp;</TT></TD>
    <TD align=3Dright><TT>1032.5716&nbsp;&nbsp;</TT></TD>
    <TD noWrap align=3Dright><TT>-73.02&nbsp;</TT></TD>
    <TD align=3Dright><TT>103&nbsp;</TT></TD>
    <TD noWrap align=3Dright><TT>-&nbsp;</TT></TD>
    <TD align=3Dright><TT>111&nbsp;</TT></TD>
    <TD align=3Dright><TT>0&nbsp;&nbsp;</TT></TD>
    <TD noWrap align=3Dright><TT>---&nbsp;&nbsp;</TT></TD>
    <TD noWrap><TT>&nbsp;R.NILNGTVFR.E</TT></TD></TR>
  <TR>
    <TD align=3Dright>&nbsp;</TD>
    <TD align=3Dright><TT>1033.5035&nbsp;&nbsp;</TT></TD>
    <TD align=3Dright><TT>1032.4962&nbsp;&nbsp;</TT></TD>
    <TD align=3Dright><TT>1032.5716&nbsp;&nbsp;</TT></TD>
    <TD noWrap align=3Dright><TT>-73.02&nbsp;</TT></TD>
    <TD align=3Dright><TT>103&nbsp;</TT></TD>
    <TD noWrap align=3Dright><TT>-&nbsp;</TT></TD>
    <TD align=3Dright><TT>111&nbsp;</TT></TD>
    <TD align=3Dright><TT>0&nbsp;&nbsp;</TT></TD>
    <TD noWrap align=3Dright><TT>55&nbsp;&nbsp;</TT></TD>
    <TD noWrap><TT>&nbsp;R.NILNGTVFR.E</TT></TD></TR>
  <TR>
    <TD align=3Dright>&nbsp;</TD>
    <TD align=3Dright><TT>1237.5363&nbsp;&nbsp;</TT></TD>
    <TD align=3Dright><TT>1236.5290&nbsp;&nbsp;</TT></TD>
    <TD align=3Dright><TT>1236.6424&nbsp;&nbsp;</TT></TD>
    <TD noWrap align=3Dright><TT>-91.68&nbsp;</TT></TD>
    <TD align=3Dright><TT>252&nbsp;</TT></TD>
    <TD noWrap align=3Dright><TT>-&nbsp;</TT></TD>
    <TD align=3Dright><TT>262&nbsp;</TT></TD>
    <TD align=3Dright><TT>0&nbsp;&nbsp;</TT></TD>
    <TD noWrap align=3Dright><TT>---&nbsp;&nbsp;</TT></TD>
    <TD noWrap><TT>&nbsp;R.LIDDMVAYAVK.S</TT></TD></TR>
  <TR>
    <TD align=3Dright>&nbsp;</TD>
    <TD align=3Dright><TT>1378.5586&nbsp;&nbsp;</TT></TD>
    <TD align=3Dright><TT>1377.5513&nbsp;&nbsp;</TT></TD>
    <TD align=3Dright><TT>1377.6466&nbsp;&nbsp;</TT></TD>
    <TD noWrap align=3Dright><TT>-69.13&nbsp;</TT></TD>
    <TD align=3Dright><TT>241&nbsp;</TT></TD>
    <TD noWrap align=3Dright><TT>-&nbsp;</TT></TD>
    <TD align=3Dright><TT>251&nbsp;</TT></TD>
    <TD align=3Dright><TT>0&nbsp;&nbsp;</TT></TD>
    <TD noWrap align=3Dright><TT>---&nbsp;&nbsp;</TT></TD>
    <TD noWrap><TT>&nbsp;K.FEAAGIWYEHR.L</TT></TD></TR>
  <TR>
    <TD align=3Dright>&nbsp;</TD>
    <TD align=3Dright><TT>1378.5586&nbsp;&nbsp;</TT></TD>
    <TD align=3Dright><TT>1377.5513&nbsp;&nbsp;</TT></TD>
    <TD align=3Dright><TT>1377.6466&nbsp;&nbsp;</TT></TD>
    <TD noWrap align=3Dright><TT>-69.13&nbsp;</TT></TD>
    <TD align=3Dright><TT>241&nbsp;</TT></TD>
    <TD noWrap align=3Dright><TT>-&nbsp;</TT></TD>
    <TD align=3Dright><TT>251&nbsp;</TT></TD>
    <TD align=3Dright><TT>0&nbsp;&nbsp;</TT></TD>
    <TD noWrap align=3Dright><TT>59&nbsp;&nbsp;</TT></TD>
    <TD noWrap><TT>&nbsp;K.FEAAGIWYEHR.L</TT></TD></TR>
  <TR>
    <TD align=3Dright>&nbsp;</TD>
    <TD align=3Dright><TT>1593.6781&nbsp;&nbsp;</TT></TD>
    <TD align=3Dright><TT>1592.6708&nbsp;&nbsp;</TT></TD>
    <TD align=3Dright><TT>1592.7735&nbsp;&nbsp;</TT></TD>
    <TD noWrap align=3Dright><TT>-64.49&nbsp;</TT></TD>
    <TD align=3Dright><TT>239&nbsp;</TT></TD>
    <TD noWrap align=3Dright><TT>-&nbsp;</TT></TD>
    <TD align=3Dright><TT>251&nbsp;</TT></TD>
    <TD align=3Dright><TT>1&nbsp;&nbsp;</TT></TD>
    <TD noWrap align=3Dright><TT>---&nbsp;&nbsp;</TT></TD>
    <TD noWrap><TT>&nbsp;K.SKFEAAGIWYEHR.L</TT></TD></TR>
  <TR>
    <TD align=3Dright>&nbsp;</TD>
    <TD align=3Dright><TT>1593.6781&nbsp;&nbsp;</TT></TD>
    <TD align=3Dright><TT>1592.6708&nbsp;&nbsp;</TT></TD>
    <TD align=3Dright><TT>1592.7735&nbsp;&nbsp;</TT></TD>
    <TD noWrap align=3Dright><TT>-64.49&nbsp;</TT></TD>
    <TD align=3Dright><TT>239&nbsp;</TT></TD>
    <TD noWrap align=3Dright><TT>-&nbsp;</TT></TD>
    <TD align=3Dright><TT>251&nbsp;</TT></TD>
    <TD align=3Dright><TT>1&nbsp;&nbsp;</TT></TD>
    <TD noWrap align=3Dright><TT>66&nbsp;&nbsp;</TT></TD>
    <TD noWrap><TT>&nbsp;K.SKFEAAGIWYEHR.L</TT></TD></TR>
  <TR>
    <TD align=3Dright>&nbsp;</TD>
    <TD align=3Dright><TT>1783.7443&nbsp;&nbsp;</TT></TD>
    <TD align=3Dright><TT>1782.7370&nbsp;&nbsp;</TT></TD>
    <TD align=3Dright><TT>1782.8537&nbsp;&nbsp;</TT></TD>
    <TD noWrap align=3Dright><TT>-65.43&nbsp;</TT></TD>
    <TD align=3Dright><TT>324&nbsp;</TT></TD>
    <TD noWrap align=3Dright><TT>-&nbsp;</TT></TD>
    <TD align=3Dright><TT>340&nbsp;</TT></TD>
    <TD align=3Dright><TT>0&nbsp;&nbsp;</TT></TD>
    <TD noWrap align=3Dright><TT>---&nbsp;&nbsp;</TT></TD>
    <TD noWrap><TT>&nbsp;K.GGETSTNSIASIFAWSR.G</TT></TD></TR>
  <TR>
    <TD align=3Dright>&nbsp;</TD>
    <TD align=3Dright><TT>1783.7443&nbsp;&nbsp;</TT></TD>
    <TD align=3Dright><TT>1782.7370&nbsp;&nbsp;</TT></TD>
    <TD align=3Dright><TT>1782.8537&nbsp;&nbsp;</TT></TD>
    <TD noWrap align=3Dright><TT>-65.43&nbsp;</TT></TD>
    <TD align=3Dright><TT>324&nbsp;</TT></TD>
    <TD noWrap align=3Dright><TT>-&nbsp;</TT></TD>
    <TD align=3Dright><TT>340&nbsp;</TT></TD>
    <TD align=3Dright><TT>0&nbsp;&nbsp;</TT></TD>
    <TD noWrap align=3Dright><TT>105&nbsp;&nbsp;</TT></TD>
    <TD =
noWrap><TT>&nbsp;K.GGETSTNSIASIFAWSR.G</TT></TD></TR></TBODY></TABLE>
<TABLE border=3D0 cellSpacing=3D0>
  <TBODY>
  <TR>
    <TD><TT>&nbsp;&nbsp;&nbsp;&nbsp;&nbsp;&nbsp;</TT></TD>
    <TD><TT><B>No match to: </B>823.4354, 842.4479, 860.9707, 870.4822,=20
      876.9411, 1055.3020, 1055.3020, 1057.3024, 1058.5013, 1117.4965,=20
      1117.4965, 1133.4409, 1137.5316, 1150.5149, 1150.5149, 1179.4142,=20
      1181.4219, 1203.6046, 1203.6046, 1221.5570, 1355.6018, 1377.5455,=20
      1383.5757, 1440.4808, 1510.7537, 1510.7537, 1544.6381, 1655.5967,=20
      1676.6578, 1773.8491, 1815.7365, 2210.9688,=20
2354.1074</TT></TD></TR></TBODY></TABLE><BR>
<TABLE border=3D0 cellSpacing=3D0>
  <TBODY>
  <TR>
    <TD><TT><B><A name=3DHit12>12.</A>&nbsp;&nbsp;&nbsp;</B></TT></TD>
    <TD noWrap><TT><A=20
      =
href=3D"http://zxw-pc/mascot/cgi/protein_view.pl?file=3D../data/20121225/=
F002430.dat&amp;hit=3D12"=20
      =
target=3D_blank>gi|222852036</A>&nbsp;&nbsp;&nbsp;&nbsp;<B>Mass:</B>&nbsp=
;46660&nbsp;&nbsp;&nbsp;&nbsp;<B>Score:</B>&nbsp;396&nbsp;&nbsp;&nbsp;&nb=
sp;<B>Expect:</B>&nbsp;4.6e-034&nbsp;&nbsp;<B>Matches:</B>&nbsp;13</TT></=
TD></TR>
  <TR>
    <TD>&nbsp;</TD>
    <TD noWrap><TT>predicted protein [Populus=20
trichocarpa]</TT></TD></TR></TBODY></TABLE>
<TABLE border=3D0 cellSpacing=3D0 cellPadding=3D0>
  <TBODY>
  <TR>
    <TD><TT>&nbsp;&nbsp;&nbsp;&nbsp;&nbsp;&nbsp;</TT></TD>
    <TD align=3Dright><TT><B>Observed&nbsp;&nbsp;</B></TT></TD>
    <TD noWrap align=3Dright><TT><B>Mr(expt)&nbsp;&nbsp;</B></TT></TD>
    <TD noWrap align=3Dright><TT><B>Mr(calc)&nbsp;&nbsp;</B></TT></TD>
    <TD align=3Dright><TT><B>&nbsp;ppm&nbsp;&nbsp;</B></TT></TD>
    <TD align=3Dright><TT><B>Start&nbsp;</B></TT></TD>
    <TD align=3Dright><TT><B>&nbsp;</B></TT></TD>
    <TD align=3Dright><TT><B>End&nbsp;</B></TT></TD>
    <TD align=3Dright><TT><B>Miss&nbsp;</B></TT></TD>
    <TD align=3Dright><TT><B>Ions&nbsp;</B></TT></TD>
    <TD><TT><B>&nbsp;Peptide</B></TT></TD></TR>
  <TR>
    <TD align=3Dright>&nbsp;</TD>
    <TD align=3Dright><TT>744.3503&nbsp;&nbsp;</TT></TD>
    <TD align=3Dright><TT>743.3431&nbsp;&nbsp;</TT></TD>
    <TD align=3Dright><TT>743.3926&nbsp;&nbsp;</TT></TD>
    <TD noWrap align=3Dright><TT>-66.63&nbsp;</TT></TD>
    <TD align=3Dright><TT>96&nbsp;</TT></TD>
    <TD noWrap align=3Dright><TT>-&nbsp;</TT></TD>
    <TD align=3Dright><TT>102&nbsp;</TT></TD>
    <TD align=3Dright><TT>0&nbsp;&nbsp;</TT></TD>
    <TD noWrap align=3Dright><TT>---&nbsp;&nbsp;</TT></TD>
    <TD noWrap><TT>&nbsp;K.SPNGTIR.N</TT></TD></TR>
  <TR>
    <TD align=3Dright>&nbsp;</TD>
    <TD align=3Dright><TT>993.3813&nbsp;&nbsp;</TT></TD>
    <TD align=3Dright><TT>992.3740&nbsp;&nbsp;</TT></TD>
    <TD align=3Dright><TT>992.4464&nbsp;&nbsp;</TT></TD>
    <TD noWrap align=3Dright><TT>-72.96&nbsp;</TT></TD>
    <TD align=3Dright><TT>135&nbsp;</TT></TD>
    <TD noWrap align=3Dright><TT>-&nbsp;</TT></TD>
    <TD align=3Dright><TT>142&nbsp;</TT></TD>
    <TD align=3Dright><TT>0&nbsp;&nbsp;</TT></TD>
    <TD noWrap align=3Dright><TT>---&nbsp;&nbsp;</TT></TD>
    <TD noWrap><TT>&nbsp;R.HAFGDQYR.A</TT></TD></TR>
  <TR>
    <TD align=3Dright>&nbsp;</TD>
    <TD align=3Dright><TT>993.3813&nbsp;&nbsp;</TT></TD>
    <TD align=3Dright><TT>992.3740&nbsp;&nbsp;</TT></TD>
    <TD align=3Dright><TT>992.4464&nbsp;&nbsp;</TT></TD>
    <TD noWrap align=3Dright><TT>-72.96&nbsp;</TT></TD>
    <TD align=3Dright><TT>135&nbsp;</TT></TD>
    <TD noWrap align=3Dright><TT>-&nbsp;</TT></TD>
    <TD align=3Dright><TT>142&nbsp;</TT></TD>
    <TD align=3Dright><TT>0&nbsp;&nbsp;</TT></TD>
    <TD noWrap align=3Dright><TT>61&nbsp;&nbsp;</TT></TD>
    <TD noWrap><TT>&nbsp;R.HAFGDQYR.A</TT></TD></TR>
  <TR>
    <TD align=3Dright>&nbsp;</TD>
    <TD align=3Dright><TT>1007.4730&nbsp;&nbsp;</TT></TD>
    <TD align=3Dright><TT>1006.4657&nbsp;&nbsp;</TT></TD>
    <TD align=3Dright><TT>1006.5488&nbsp;&nbsp;</TT></TD>
    <TD noWrap align=3Dright><TT>-82.49&nbsp;</TT></TD>
    <TD align=3Dright><TT>207&nbsp;</TT></TD>
    <TD noWrap align=3Dright><TT>-&nbsp;</TT></TD>
    <TD align=3Dright><TT>214&nbsp;</TT></TD>
    <TD align=3Dright><TT>0&nbsp;&nbsp;</TT></TD>
    <TD noWrap align=3Dright><TT>---&nbsp;&nbsp;</TT></TD>
    <TD noWrap><TT>&nbsp;K.WPLYLSTK.N</TT></TD></TR>
  <TR>
    <TD align=3Dright>&nbsp;</TD>
    <TD align=3Dright><TT>1033.5035&nbsp;&nbsp;</TT></TD>
    <TD align=3Dright><TT>1032.4962&nbsp;&nbsp;</TT></TD>
    <TD align=3Dright><TT>1032.5716&nbsp;&nbsp;</TT></TD>
    <TD noWrap align=3Dright><TT>-73.02&nbsp;</TT></TD>
    <TD align=3Dright><TT>103&nbsp;</TT></TD>
    <TD noWrap align=3Dright><TT>-&nbsp;</TT></TD>
    <TD align=3Dright><TT>111&nbsp;</TT></TD>
    <TD align=3Dright><TT>0&nbsp;&nbsp;</TT></TD>
    <TD noWrap align=3Dright><TT>---&nbsp;&nbsp;</TT></TD>
    <TD noWrap><TT>&nbsp;R.NILNGTVFR.E</TT></TD></TR>
  <TR>
    <TD align=3Dright>&nbsp;</TD>
    <TD align=3Dright><TT>1033.5035&nbsp;&nbsp;</TT></TD>
    <TD align=3Dright><TT>1032.4962&nbsp;&nbsp;</TT></TD>
    <TD align=3Dright><TT>1032.5716&nbsp;&nbsp;</TT></TD>
    <TD noWrap align=3Dright><TT>-73.02&nbsp;</TT></TD>
    <TD align=3Dright><TT>103&nbsp;</TT></TD>
    <TD noWrap align=3Dright><TT>-&nbsp;</TT></TD>
    <TD align=3Dright><TT>111&nbsp;</TT></TD>
    <TD align=3Dright><TT>0&nbsp;&nbsp;</TT></TD>
    <TD noWrap align=3Dright><TT>55&nbsp;&nbsp;</TT></TD>
    <TD noWrap><TT>&nbsp;R.NILNGTVFR.E</TT></TD></TR>
  <TR>
    <TD align=3Dright>&nbsp;</TD>
    <TD align=3Dright><TT>1355.6018&nbsp;&nbsp;</TT></TD>
    <TD align=3Dright><TT>1354.5945&nbsp;&nbsp;</TT></TD>
    <TD align=3Dright><TT>1354.6841&nbsp;&nbsp;</TT></TD>
    <TD noWrap align=3Dright><TT>-66.11&nbsp;</TT></TD>
    <TD align=3Dright><TT>304&nbsp;</TT></TD>
    <TD noWrap align=3Dright><TT>-&nbsp;</TT></TD>
    <TD align=3Dright><TT>316&nbsp;</TT></TD>
    <TD align=3Dright><TT>0&nbsp;&nbsp;</TT></TD>
    <TD noWrap align=3Dright><TT>---&nbsp;&nbsp;</TT></TD>
    <TD noWrap><TT>&nbsp;K.TIEAEAAHGTVTR.H</TT></TD></TR>
  <TR>
    <TD align=3Dright>&nbsp;</TD>
    <TD align=3Dright><TT>1378.5586&nbsp;&nbsp;</TT></TD>
    <TD align=3Dright><TT>1377.5513&nbsp;&nbsp;</TT></TD>
    <TD align=3Dright><TT>1377.6466&nbsp;&nbsp;</TT></TD>
    <TD noWrap align=3Dright><TT>-69.13&nbsp;</TT></TD>
    <TD align=3Dright><TT>241&nbsp;</TT></TD>
    <TD noWrap align=3Dright><TT>-&nbsp;</TT></TD>
    <TD align=3Dright><TT>251&nbsp;</TT></TD>
    <TD align=3Dright><TT>0&nbsp;&nbsp;</TT></TD>
    <TD noWrap align=3Dright><TT>---&nbsp;&nbsp;</TT></TD>
    <TD noWrap><TT>&nbsp;K.FEAAGIWYEHR.L</TT></TD></TR>
  <TR>
    <TD align=3Dright>&nbsp;</TD>
    <TD align=3Dright><TT>1378.5586&nbsp;&nbsp;</TT></TD>
    <TD align=3Dright><TT>1377.5513&nbsp;&nbsp;</TT></TD>
    <TD align=3Dright><TT>1377.6466&nbsp;&nbsp;</TT></TD>
    <TD noWrap align=3Dright><TT>-69.13&nbsp;</TT></TD>
    <TD align=3Dright><TT>241&nbsp;</TT></TD>
    <TD noWrap align=3Dright><TT>-&nbsp;</TT></TD>
    <TD align=3Dright><TT>251&nbsp;</TT></TD>
    <TD align=3Dright><TT>0&nbsp;&nbsp;</TT></TD>
    <TD noWrap align=3Dright><TT>59&nbsp;&nbsp;</TT></TD>
    <TD noWrap><TT>&nbsp;K.FEAAGIWYEHR.L</TT></TD></TR>
  <TR>
    <TD align=3Dright>&nbsp;</TD>
    <TD align=3Dright><TT>1593.6781&nbsp;&nbsp;</TT></TD>
    <TD align=3Dright><TT>1592.6708&nbsp;&nbsp;</TT></TD>
    <TD align=3Dright><TT>1592.7735&nbsp;&nbsp;</TT></TD>
    <TD noWrap align=3Dright><TT>-64.49&nbsp;</TT></TD>
    <TD align=3Dright><TT>239&nbsp;</TT></TD>
    <TD noWrap align=3Dright><TT>-&nbsp;</TT></TD>
    <TD align=3Dright><TT>251&nbsp;</TT></TD>
    <TD align=3Dright><TT>1&nbsp;&nbsp;</TT></TD>
    <TD noWrap align=3Dright><TT>---&nbsp;&nbsp;</TT></TD>
    <TD noWrap><TT>&nbsp;K.SKFEAAGIWYEHR.L</TT></TD></TR>
  <TR>
    <TD align=3Dright>&nbsp;</TD>
    <TD align=3Dright><TT>1593.6781&nbsp;&nbsp;</TT></TD>
    <TD align=3Dright><TT>1592.6708&nbsp;&nbsp;</TT></TD>
    <TD align=3Dright><TT>1592.7735&nbsp;&nbsp;</TT></TD>
    <TD noWrap align=3Dright><TT>-64.49&nbsp;</TT></TD>
    <TD align=3Dright><TT>239&nbsp;</TT></TD>
    <TD noWrap align=3Dright><TT>-&nbsp;</TT></TD>
    <TD align=3Dright><TT>251&nbsp;</TT></TD>
    <TD align=3Dright><TT>1&nbsp;&nbsp;</TT></TD>
    <TD noWrap align=3Dright><TT>66&nbsp;&nbsp;</TT></TD>
    <TD noWrap><TT>&nbsp;K.SKFEAAGIWYEHR.L</TT></TD></TR>
  <TR>
    <TD align=3Dright>&nbsp;</TD>
    <TD align=3Dright><TT>1783.7443&nbsp;&nbsp;</TT></TD>
    <TD align=3Dright><TT>1782.7370&nbsp;&nbsp;</TT></TD>
    <TD align=3Dright><TT>1782.8537&nbsp;&nbsp;</TT></TD>
    <TD noWrap align=3Dright><TT>-65.43&nbsp;</TT></TD>
    <TD align=3Dright><TT>324&nbsp;</TT></TD>
    <TD noWrap align=3Dright><TT>-&nbsp;</TT></TD>
    <TD align=3Dright><TT>340&nbsp;</TT></TD>
    <TD align=3Dright><TT>0&nbsp;&nbsp;</TT></TD>
    <TD noWrap align=3Dright><TT>---&nbsp;&nbsp;</TT></TD>
    <TD noWrap><TT>&nbsp;K.GGETSTNSIASIFAWSR.G</TT></TD></TR>
  <TR>
    <TD align=3Dright>&nbsp;</TD>
    <TD align=3Dright><TT>1783.7443&nbsp;&nbsp;</TT></TD>
    <TD align=3Dright><TT>1782.7370&nbsp;&nbsp;</TT></TD>
    <TD align=3Dright><TT>1782.8537&nbsp;&nbsp;</TT></TD>
    <TD noWrap align=3Dright><TT>-65.43&nbsp;</TT></TD>
    <TD align=3Dright><TT>324&nbsp;</TT></TD>
    <TD noWrap align=3Dright><TT>-&nbsp;</TT></TD>
    <TD align=3Dright><TT>340&nbsp;</TT></TD>
    <TD align=3Dright><TT>0&nbsp;&nbsp;</TT></TD>
    <TD noWrap align=3Dright><TT>105&nbsp;&nbsp;</TT></TD>
    <TD =
noWrap><TT>&nbsp;K.GGETSTNSIASIFAWSR.G</TT></TD></TR></TBODY></TABLE>
<TABLE border=3D0 cellSpacing=3D0>
  <TBODY>
  <TR>
    <TD><TT>&nbsp;&nbsp;&nbsp;&nbsp;&nbsp;&nbsp;</TT></TD>
    <TD><TT><B>No match to: </B>823.4354, 842.4479, 860.9707, 870.4822,=20
      876.9411, 1055.3020, 1055.3020, 1057.3024, 1058.5013, 1117.4965,=20
      1117.4965, 1133.4409, 1137.5316, 1150.5149, 1150.5149, 1179.4142,=20
      1181.4219, 1203.6046, 1203.6046, 1221.5570, 1237.5363, 1377.5455,=20
      1383.5757, 1440.4808, 1510.7537, 1510.7537, 1544.6381, 1655.5967,=20
      1676.6578, 1773.8491, 1815.7365, 2210.9688,=20
2354.1074</TT></TD></TR></TBODY></TABLE><BR>
<TABLE border=3D0 cellSpacing=3D0>
  <TBODY>
  <TR>
    <TD><TT><B><A name=3DHit13>13.</A>&nbsp;&nbsp;&nbsp;</B></TT></TD>
    <TD noWrap><TT><A=20
      =
href=3D"http://zxw-pc/mascot/cgi/protein_view.pl?file=3D../data/20121225/=
F002430.dat&amp;hit=3D13"=20
      =
target=3D_blank>gi|224101287</A>&nbsp;&nbsp;&nbsp;&nbsp;<B>Mass:</B>&nbsp=
;46660&nbsp;&nbsp;&nbsp;&nbsp;<B>Score:</B>&nbsp;396&nbsp;&nbsp;&nbsp;&nb=
sp;<B>Expect:</B>&nbsp;4.6e-034&nbsp;&nbsp;<B>Matches:</B>&nbsp;13</TT></=
TD></TR>
  <TR>
    <TD>&nbsp;</TD>
    <TD noWrap><TT>predicted protein [Populus=20
trichocarpa]</TT></TD></TR></TBODY></TABLE>
<TABLE border=3D0 cellSpacing=3D0 cellPadding=3D0>
  <TBODY>
  <TR>
    <TD><TT>&nbsp;&nbsp;&nbsp;&nbsp;&nbsp;&nbsp;</TT></TD>
    <TD align=3Dright><TT><B>Observed&nbsp;&nbsp;</B></TT></TD>
    <TD noWrap align=3Dright><TT><B>Mr(expt)&nbsp;&nbsp;</B></TT></TD>
    <TD noWrap align=3Dright><TT><B>Mr(calc)&nbsp;&nbsp;</B></TT></TD>
    <TD align=3Dright><TT><B>&nbsp;ppm&nbsp;&nbsp;</B></TT></TD>
    <TD align=3Dright><TT><B>Start&nbsp;</B></TT></TD>
    <TD align=3Dright><TT><B>&nbsp;</B></TT></TD>
    <TD align=3Dright><TT><B>End&nbsp;</B></TT></TD>
    <TD align=3Dright><TT><B>Miss&nbsp;</B></TT></TD>
    <TD align=3Dright><TT><B>Ions&nbsp;</B></TT></TD>
    <TD><TT><B>&nbsp;Peptide</B></TT></TD></TR>
  <TR>
    <TD align=3Dright>&nbsp;</TD>
    <TD align=3Dright><TT>744.3503&nbsp;&nbsp;</TT></TD>
    <TD align=3Dright><TT>743.3431&nbsp;&nbsp;</TT></TD>
    <TD align=3Dright><TT>743.3926&nbsp;&nbsp;</TT></TD>
    <TD noWrap align=3Dright><TT>-66.63&nbsp;</TT></TD>
    <TD align=3Dright><TT>96&nbsp;</TT></TD>
    <TD noWrap align=3Dright><TT>-&nbsp;</TT></TD>
    <TD align=3Dright><TT>102&nbsp;</TT></TD>
    <TD align=3Dright><TT>0&nbsp;&nbsp;</TT></TD>
    <TD noWrap align=3Dright><TT>---&nbsp;&nbsp;</TT></TD>
    <TD noWrap><TT>&nbsp;K.SPNGTIR.N</TT></TD></TR>
  <TR>
    <TD align=3Dright>&nbsp;</TD>
    <TD align=3Dright><TT>993.3813&nbsp;&nbsp;</TT></TD>
    <TD align=3Dright><TT>992.3740&nbsp;&nbsp;</TT></TD>
    <TD align=3Dright><TT>992.4464&nbsp;&nbsp;</TT></TD>
    <TD noWrap align=3Dright><TT>-72.96&nbsp;</TT></TD>
    <TD align=3Dright><TT>135&nbsp;</TT></TD>
    <TD noWrap align=3Dright><TT>-&nbsp;</TT></TD>
    <TD align=3Dright><TT>142&nbsp;</TT></TD>
    <TD align=3Dright><TT>0&nbsp;&nbsp;</TT></TD>
    <TD noWrap align=3Dright><TT>---&nbsp;&nbsp;</TT></TD>
    <TD noWrap><TT>&nbsp;R.HAFGDQYR.A</TT></TD></TR>
  <TR>
    <TD align=3Dright>&nbsp;</TD>
    <TD align=3Dright><TT>993.3813&nbsp;&nbsp;</TT></TD>
    <TD align=3Dright><TT>992.3740&nbsp;&nbsp;</TT></TD>
    <TD align=3Dright><TT>992.4464&nbsp;&nbsp;</TT></TD>
    <TD noWrap align=3Dright><TT>-72.96&nbsp;</TT></TD>
    <TD align=3Dright><TT>135&nbsp;</TT></TD>
    <TD noWrap align=3Dright><TT>-&nbsp;</TT></TD>
    <TD align=3Dright><TT>142&nbsp;</TT></TD>
    <TD align=3Dright><TT>0&nbsp;&nbsp;</TT></TD>
    <TD noWrap align=3Dright><TT>61&nbsp;&nbsp;</TT></TD>
    <TD noWrap><TT>&nbsp;R.HAFGDQYR.A</TT></TD></TR>
  <TR>
    <TD align=3Dright>&nbsp;</TD>
    <TD align=3Dright><TT>1007.4730&nbsp;&nbsp;</TT></TD>
    <TD align=3Dright><TT>1006.4657&nbsp;&nbsp;</TT></TD>
    <TD align=3Dright><TT>1006.5488&nbsp;&nbsp;</TT></TD>
    <TD noWrap align=3Dright><TT>-82.49&nbsp;</TT></TD>
    <TD align=3Dright><TT>207&nbsp;</TT></TD>
    <TD noWrap align=3Dright><TT>-&nbsp;</TT></TD>
    <TD align=3Dright><TT>214&nbsp;</TT></TD>
    <TD align=3Dright><TT>0&nbsp;&nbsp;</TT></TD>
    <TD noWrap align=3Dright><TT>---&nbsp;&nbsp;</TT></TD>
    <TD noWrap><TT>&nbsp;K.WPLYLSTK.N</TT></TD></TR>
  <TR>
    <TD align=3Dright>&nbsp;</TD>
    <TD align=3Dright><TT>1033.5035&nbsp;&nbsp;</TT></TD>
    <TD align=3Dright><TT>1032.4962&nbsp;&nbsp;</TT></TD>
    <TD align=3Dright><TT>1032.5716&nbsp;&nbsp;</TT></TD>
    <TD noWrap align=3Dright><TT>-73.02&nbsp;</TT></TD>
    <TD align=3Dright><TT>103&nbsp;</TT></TD>
    <TD noWrap align=3Dright><TT>-&nbsp;</TT></TD>
    <TD align=3Dright><TT>111&nbsp;</TT></TD>
    <TD align=3Dright><TT>0&nbsp;&nbsp;</TT></TD>
    <TD noWrap align=3Dright><TT>---&nbsp;&nbsp;</TT></TD>
    <TD noWrap><TT>&nbsp;R.NILNGTVFR.E</TT></TD></TR>
  <TR>
    <TD align=3Dright>&nbsp;</TD>
    <TD align=3Dright><TT>1033.5035&nbsp;&nbsp;</TT></TD>
    <TD align=3Dright><TT>1032.4962&nbsp;&nbsp;</TT></TD>
    <TD align=3Dright><TT>1032.5716&nbsp;&nbsp;</TT></TD>
    <TD noWrap align=3Dright><TT>-73.02&nbsp;</TT></TD>
    <TD align=3Dright><TT>103&nbsp;</TT></TD>
    <TD noWrap align=3Dright><TT>-&nbsp;</TT></TD>
    <TD align=3Dright><TT>111&nbsp;</TT></TD>
    <TD align=3Dright><TT>0&nbsp;&nbsp;</TT></TD>
    <TD noWrap align=3Dright><TT>55&nbsp;&nbsp;</TT></TD>
    <TD noWrap><TT>&nbsp;R.NILNGTVFR.E</TT></TD></TR>
  <TR>
    <TD align=3Dright>&nbsp;</TD>
    <TD align=3Dright><TT>1355.6018&nbsp;&nbsp;</TT></TD>
    <TD align=3Dright><TT>1354.5945&nbsp;&nbsp;</TT></TD>
    <TD align=3Dright><TT>1354.6841&nbsp;&nbsp;</TT></TD>
    <TD noWrap align=3Dright><TT>-66.11&nbsp;</TT></TD>
    <TD align=3Dright><TT>304&nbsp;</TT></TD>
    <TD noWrap align=3Dright><TT>-&nbsp;</TT></TD>
    <TD align=3Dright><TT>316&nbsp;</TT></TD>
    <TD align=3Dright><TT>0&nbsp;&nbsp;</TT></TD>
    <TD noWrap align=3Dright><TT>---&nbsp;&nbsp;</TT></TD>
    <TD noWrap><TT>&nbsp;K.TIEAEAAHGTVTR.H</TT></TD></TR>
  <TR>
    <TD align=3Dright>&nbsp;</TD>
    <TD align=3Dright><TT>1378.5586&nbsp;&nbsp;</TT></TD>
    <TD align=3Dright><TT>1377.5513&nbsp;&nbsp;</TT></TD>
    <TD align=3Dright><TT>1377.6466&nbsp;&nbsp;</TT></TD>
    <TD noWrap align=3Dright><TT>-69.13&nbsp;</TT></TD>
    <TD align=3Dright><TT>241&nbsp;</TT></TD>
    <TD noWrap align=3Dright><TT>-&nbsp;</TT></TD>
    <TD align=3Dright><TT>251&nbsp;</TT></TD>
    <TD align=3Dright><TT>0&nbsp;&nbsp;</TT></TD>
    <TD noWrap align=3Dright><TT>---&nbsp;&nbsp;</TT></TD>
    <TD noWrap><TT>&nbsp;K.FEAAGIWYEHR.L</TT></TD></TR>
  <TR>
    <TD align=3Dright>&nbsp;</TD>
    <TD align=3Dright><TT>1378.5586&nbsp;&nbsp;</TT></TD>
    <TD align=3Dright><TT>1377.5513&nbsp;&nbsp;</TT></TD>
    <TD align=3Dright><TT>1377.6466&nbsp;&nbsp;</TT></TD>
    <TD noWrap align=3Dright><TT>-69.13&nbsp;</TT></TD>
    <TD align=3Dright><TT>241&nbsp;</TT></TD>
    <TD noWrap align=3Dright><TT>-&nbsp;</TT></TD>
    <TD align=3Dright><TT>251&nbsp;</TT></TD>
    <TD align=3Dright><TT>0&nbsp;&nbsp;</TT></TD>
    <TD noWrap align=3Dright><TT>59&nbsp;&nbsp;</TT></TD>
    <TD noWrap><TT>&nbsp;K.FEAAGIWYEHR.L</TT></TD></TR>
  <TR>
    <TD align=3Dright>&nbsp;</TD>
    <TD align=3Dright><TT>1593.6781&nbsp;&nbsp;</TT></TD>
    <TD align=3Dright><TT>1592.6708&nbsp;&nbsp;</TT></TD>
    <TD align=3Dright><TT>1592.7735&nbsp;&nbsp;</TT></TD>
    <TD noWrap align=3Dright><TT>-64.49&nbsp;</TT></TD>
    <TD align=3Dright><TT>239&nbsp;</TT></TD>
    <TD noWrap align=3Dright><TT>-&nbsp;</TT></TD>
    <TD align=3Dright><TT>251&nbsp;</TT></TD>
    <TD align=3Dright><TT>1&nbsp;&nbsp;</TT></TD>
    <TD noWrap align=3Dright><TT>---&nbsp;&nbsp;</TT></TD>
    <TD noWrap><TT>&nbsp;K.SKFEAAGIWYEHR.L</TT></TD></TR>
  <TR>
    <TD align=3Dright>&nbsp;</TD>
    <TD align=3Dright><TT>1593.6781&nbsp;&nbsp;</TT></TD>
    <TD align=3Dright><TT>1592.6708&nbsp;&nbsp;</TT></TD>
    <TD align=3Dright><TT>1592.7735&nbsp;&nbsp;</TT></TD>
    <TD noWrap align=3Dright><TT>-64.49&nbsp;</TT></TD>
    <TD align=3Dright><TT>239&nbsp;</TT></TD>
    <TD noWrap align=3Dright><TT>-&nbsp;</TT></TD>
    <TD align=3Dright><TT>251&nbsp;</TT></TD>
    <TD align=3Dright><TT>1&nbsp;&nbsp;</TT></TD>
    <TD noWrap align=3Dright><TT>66&nbsp;&nbsp;</TT></TD>
    <TD noWrap><TT>&nbsp;K.SKFEAAGIWYEHR.L</TT></TD></TR>
  <TR>
    <TD align=3Dright>&nbsp;</TD>
    <TD align=3Dright><TT>1783.7443&nbsp;&nbsp;</TT></TD>
    <TD align=3Dright><TT>1782.7370&nbsp;&nbsp;</TT></TD>
    <TD align=3Dright><TT>1782.8537&nbsp;&nbsp;</TT></TD>
    <TD noWrap align=3Dright><TT>-65.43&nbsp;</TT></TD>
    <TD align=3Dright><TT>324&nbsp;</TT></TD>
    <TD noWrap align=3Dright><TT>-&nbsp;</TT></TD>
    <TD align=3Dright><TT>340&nbsp;</TT></TD>
    <TD align=3Dright><TT>0&nbsp;&nbsp;</TT></TD>
    <TD noWrap align=3Dright><TT>---&nbsp;&nbsp;</TT></TD>
    <TD noWrap><TT>&nbsp;K.GGETSTNSIASIFAWSR.G</TT></TD></TR>
  <TR>
    <TD align=3Dright>&nbsp;</TD>
    <TD align=3Dright><TT>1783.7443&nbsp;&nbsp;</TT></TD>
    <TD align=3Dright><TT>1782.7370&nbsp;&nbsp;</TT></TD>
    <TD align=3Dright><TT>1782.8537&nbsp;&nbsp;</TT></TD>
    <TD noWrap align=3Dright><TT>-65.43&nbsp;</TT></TD>
    <TD align=3Dright><TT>324&nbsp;</TT></TD>
    <TD noWrap align=3Dright><TT>-&nbsp;</TT></TD>
    <TD align=3Dright><TT>340&nbsp;</TT></TD>
    <TD align=3Dright><TT>0&nbsp;&nbsp;</TT></TD>
    <TD noWrap align=3Dright><TT>105&nbsp;&nbsp;</TT></TD>
    <TD =
noWrap><TT>&nbsp;K.GGETSTNSIASIFAWSR.G</TT></TD></TR></TBODY></TABLE>
<TABLE border=3D0 cellSpacing=3D0>
  <TBODY>
  <TR>
    <TD><TT>&nbsp;&nbsp;&nbsp;&nbsp;&nbsp;&nbsp;</TT></TD>
    <TD><TT><B>No match to: </B>823.4354, 842.4479, 860.9707, 870.4822,=20
      876.9411, 1055.3020, 1055.3020, 1057.3024, 1058.5013, 1117.4965,=20
      1117.4965, 1133.4409, 1137.5316, 1150.5149, 1150.5149, 1179.4142,=20
      1181.4219, 1203.6046, 1203.6046, 1221.5570, 1237.5363, 1377.5455,=20
      1383.5757, 1440.4808, 1510.7537, 1510.7537, 1544.6381, 1655.5967,=20
      1676.6578, 1773.8491, 1815.7365, 2210.9688,=20
2354.1074</TT></TD></TR></TBODY></TABLE><BR>
<TABLE border=3D0 cellSpacing=3D0>
  <TBODY>
  <TR>
    <TD><TT><B><A name=3DHit14>14.</A>&nbsp;&nbsp;&nbsp;</B></TT></TD>
    <TD noWrap><TT><A=20
      =
href=3D"http://zxw-pc/mascot/cgi/protein_view.pl?file=3D../data/20121225/=
F002430.dat&amp;hit=3D14"=20
      =
target=3D_blank>gi|298548979</A>&nbsp;&nbsp;&nbsp;&nbsp;<B>Mass:</B>&nbsp=
;46707&nbsp;&nbsp;&nbsp;&nbsp;<B>Score:</B>&nbsp;372&nbsp;&nbsp;&nbsp;&nb=
sp;<B>Expect:</B>&nbsp;1.2e-031&nbsp;&nbsp;<B>Matches:</B>&nbsp;13</TT></=
TD></TR>
  <TR>
    <TD>&nbsp;</TD>
    <TD noWrap><TT>unnamed protein product [Eucalyptus=20
  globulus]</TT></TD></TR></TBODY></TABLE>
<TABLE border=3D0 cellSpacing=3D0 cellPadding=3D0>
  <TBODY>
  <TR>
    <TD><TT>&nbsp;&nbsp;&nbsp;&nbsp;&nbsp;&nbsp;</TT></TD>
    <TD align=3Dright><TT><B>Observed&nbsp;&nbsp;</B></TT></TD>
    <TD noWrap align=3Dright><TT><B>Mr(expt)&nbsp;&nbsp;</B></TT></TD>
    <TD noWrap align=3Dright><TT><B>Mr(calc)&nbsp;&nbsp;</B></TT></TD>
    <TD align=3Dright><TT><B>&nbsp;ppm&nbsp;&nbsp;</B></TT></TD>
    <TD align=3Dright><TT><B>Start&nbsp;</B></TT></TD>
    <TD align=3Dright><TT><B>&nbsp;</B></TT></TD>
    <TD align=3Dright><TT><B>End&nbsp;</B></TT></TD>
    <TD align=3Dright><TT><B>Miss&nbsp;</B></TT></TD>
    <TD align=3Dright><TT><B>Ions&nbsp;</B></TT></TD>
    <TD><TT><B>&nbsp;Peptide</B></TT></TD></TR>
  <TR>
    <TD align=3Dright>&nbsp;</TD>
    <TD align=3Dright><TT>744.3503&nbsp;&nbsp;</TT></TD>
    <TD align=3Dright><TT>743.3431&nbsp;&nbsp;</TT></TD>
    <TD align=3Dright><TT>743.3926&nbsp;&nbsp;</TT></TD>
    <TD noWrap align=3Dright><TT>-66.63&nbsp;</TT></TD>
    <TD align=3Dright><TT>96&nbsp;</TT></TD>
    <TD noWrap align=3Dright><TT>-&nbsp;</TT></TD>
    <TD align=3Dright><TT>102&nbsp;</TT></TD>
    <TD align=3Dright><TT>0&nbsp;&nbsp;</TT></TD>
    <TD noWrap align=3Dright><TT>---&nbsp;&nbsp;</TT></TD>
    <TD noWrap><TT>&nbsp;K.SPNGTIR.N</TT></TD></TR>
  <TR>
    <TD align=3Dright>&nbsp;</TD>
    <TD align=3Dright><TT>1007.4730&nbsp;&nbsp;</TT></TD>
    <TD align=3Dright><TT>1006.4657&nbsp;&nbsp;</TT></TD>
    <TD align=3Dright><TT>1006.5488&nbsp;&nbsp;</TT></TD>
    <TD noWrap align=3Dright><TT>-82.49&nbsp;</TT></TD>
    <TD align=3Dright><TT>207&nbsp;</TT></TD>
    <TD noWrap align=3Dright><TT>-&nbsp;</TT></TD>
    <TD align=3Dright><TT>214&nbsp;</TT></TD>
    <TD align=3Dright><TT>0&nbsp;&nbsp;</TT></TD>
    <TD noWrap align=3Dright><TT>---&nbsp;&nbsp;</TT></TD>
    <TD noWrap><TT>&nbsp;K.WPLYLSTK.N</TT></TD></TR>
  <TR>
    <TD align=3Dright>&nbsp;</TD>
    <TD align=3Dright><TT>1033.5035&nbsp;&nbsp;</TT></TD>
    <TD align=3Dright><TT>1032.4962&nbsp;&nbsp;</TT></TD>
    <TD align=3Dright><TT>1032.5716&nbsp;&nbsp;</TT></TD>
    <TD noWrap align=3Dright><TT>-73.02&nbsp;</TT></TD>
    <TD align=3Dright><TT>103&nbsp;</TT></TD>
    <TD noWrap align=3Dright><TT>-&nbsp;</TT></TD>
    <TD align=3Dright><TT>111&nbsp;</TT></TD>
    <TD align=3Dright><TT>0&nbsp;&nbsp;</TT></TD>
    <TD noWrap align=3Dright><TT>---&nbsp;&nbsp;</TT></TD>
    <TD noWrap><TT>&nbsp;R.NILNGTVFR.E</TT></TD></TR>
  <TR>
    <TD align=3Dright>&nbsp;</TD>
    <TD align=3Dright><TT>1033.5035&nbsp;&nbsp;</TT></TD>
    <TD align=3Dright><TT>1032.4962&nbsp;&nbsp;</TT></TD>
    <TD align=3Dright><TT>1032.5716&nbsp;&nbsp;</TT></TD>
    <TD noWrap align=3Dright><TT>-73.02&nbsp;</TT></TD>
    <TD align=3Dright><TT>103&nbsp;</TT></TD>
    <TD noWrap align=3Dright><TT>-&nbsp;</TT></TD>
    <TD align=3Dright><TT>111&nbsp;</TT></TD>
    <TD align=3Dright><TT>0&nbsp;&nbsp;</TT></TD>
    <TD noWrap align=3Dright><TT>55&nbsp;&nbsp;</TT></TD>
    <TD noWrap><TT>&nbsp;R.NILNGTVFR.E</TT></TD></TR>
  <TR>
    <TD align=3Dright>&nbsp;</TD>
    <TD align=3Dright><TT>1117.4965&nbsp;&nbsp;</TT></TD>
    <TD align=3Dright><TT>1116.4892&nbsp;&nbsp;</TT></TD>
    <TD align=3Dright><TT>1116.5716&nbsp;&nbsp;</TT></TD>
    <TD noWrap align=3Dright><TT>-73.80&nbsp;</TT></TD>
    <TD align=3Dright><TT>43&nbsp;</TT></TD>
    <TD noWrap align=3Dright><TT>-&nbsp;</TT></TD>
    <TD align=3Dright><TT>51&nbsp;</TT></TD>
    <TD align=3Dright><TT>0&nbsp;&nbsp;</TT></TD>
    <TD noWrap align=3Dright><TT>---&nbsp;&nbsp;</TT></TD>
    <TD noWrap><TT>&nbsp;K.YFDLGLPHR.D</TT></TD></TR>
  <TR>
    <TD align=3Dright>&nbsp;</TD>
    <TD align=3Dright><TT>1117.4965&nbsp;&nbsp;</TT></TD>
    <TD align=3Dright><TT>1116.4892&nbsp;&nbsp;</TT></TD>
    <TD align=3Dright><TT>1116.5716&nbsp;&nbsp;</TT></TD>
    <TD noWrap align=3Dright><TT>-73.80&nbsp;</TT></TD>
    <TD align=3Dright><TT>43&nbsp;</TT></TD>
    <TD noWrap align=3Dright><TT>-&nbsp;</TT></TD>
    <TD align=3Dright><TT>51&nbsp;</TT></TD>
    <TD align=3Dright><TT>0&nbsp;&nbsp;</TT></TD>
    <TD noWrap align=3Dright><TT>38&nbsp;&nbsp;</TT></TD>
    <TD noWrap><TT>&nbsp;K.YFDLGLPHR.D</TT></TD></TR>
  <TR>
    <TD align=3Dright>&nbsp;</TD>
    <TD align=3Dright><TT>1355.6018&nbsp;&nbsp;</TT></TD>
    <TD align=3Dright><TT>1354.5945&nbsp;&nbsp;</TT></TD>
    <TD align=3Dright><TT>1354.6841&nbsp;&nbsp;</TT></TD>
    <TD noWrap align=3Dright><TT>-66.11&nbsp;</TT></TD>
    <TD align=3Dright><TT>304&nbsp;</TT></TD>
    <TD noWrap align=3Dright><TT>-&nbsp;</TT></TD>
    <TD align=3Dright><TT>316&nbsp;</TT></TD>
    <TD align=3Dright><TT>0&nbsp;&nbsp;</TT></TD>
    <TD noWrap align=3Dright><TT>---&nbsp;&nbsp;</TT></TD>
    <TD noWrap><TT>&nbsp;K.TIEAEAAHGTVTR.H</TT></TD></TR>
  <TR>
    <TD align=3Dright>&nbsp;</TD>
    <TD align=3Dright><TT>1378.5586&nbsp;&nbsp;</TT></TD>
    <TD align=3Dright><TT>1377.5513&nbsp;&nbsp;</TT></TD>
    <TD align=3Dright><TT>1377.6466&nbsp;&nbsp;</TT></TD>
    <TD noWrap align=3Dright><TT>-69.13&nbsp;</TT></TD>
    <TD align=3Dright><TT>241&nbsp;</TT></TD>
    <TD noWrap align=3Dright><TT>-&nbsp;</TT></TD>
    <TD align=3Dright><TT>251&nbsp;</TT></TD>
    <TD align=3Dright><TT>0&nbsp;&nbsp;</TT></TD>
    <TD noWrap align=3Dright><TT>---&nbsp;&nbsp;</TT></TD>
    <TD noWrap><TT>&nbsp;K.FEAAGIWYEHR.L</TT></TD></TR>
  <TR>
    <TD align=3Dright>&nbsp;</TD>
    <TD align=3Dright><TT>1378.5586&nbsp;&nbsp;</TT></TD>
    <TD align=3Dright><TT>1377.5513&nbsp;&nbsp;</TT></TD>
    <TD align=3Dright><TT>1377.6466&nbsp;&nbsp;</TT></TD>
    <TD noWrap align=3Dright><TT>-69.13&nbsp;</TT></TD>
    <TD align=3Dright><TT>241&nbsp;</TT></TD>
    <TD noWrap align=3Dright><TT>-&nbsp;</TT></TD>
    <TD align=3Dright><TT>251&nbsp;</TT></TD>
    <TD align=3Dright><TT>0&nbsp;&nbsp;</TT></TD>
    <TD noWrap align=3Dright><TT>59&nbsp;&nbsp;</TT></TD>
    <TD noWrap><TT>&nbsp;K.FEAAGIWYEHR.L</TT></TD></TR>
  <TR>
    <TD align=3Dright>&nbsp;</TD>
    <TD align=3Dright><TT>1593.6781&nbsp;&nbsp;</TT></TD>
    <TD align=3Dright><TT>1592.6708&nbsp;&nbsp;</TT></TD>
    <TD align=3Dright><TT>1592.7735&nbsp;&nbsp;</TT></TD>
    <TD noWrap align=3Dright><TT>-64.49&nbsp;</TT></TD>
    <TD align=3Dright><TT>239&nbsp;</TT></TD>
    <TD noWrap align=3Dright><TT>-&nbsp;</TT></TD>
    <TD align=3Dright><TT>251&nbsp;</TT></TD>
    <TD align=3Dright><TT>1&nbsp;&nbsp;</TT></TD>
    <TD noWrap align=3Dright><TT>---&nbsp;&nbsp;</TT></TD>
    <TD noWrap><TT>&nbsp;K.SKFEAAGIWYEHR.L</TT></TD></TR>
  <TR>
    <TD align=3Dright>&nbsp;</TD>
    <TD align=3Dright><TT>1593.6781&nbsp;&nbsp;</TT></TD>
    <TD align=3Dright><TT>1592.6708&nbsp;&nbsp;</TT></TD>
    <TD align=3Dright><TT>1592.7735&nbsp;&nbsp;</TT></TD>
    <TD noWrap align=3Dright><TT>-64.49&nbsp;</TT></TD>
    <TD align=3Dright><TT>239&nbsp;</TT></TD>
    <TD noWrap align=3Dright><TT>-&nbsp;</TT></TD>
    <TD align=3Dright><TT>251&nbsp;</TT></TD>
    <TD align=3Dright><TT>1&nbsp;&nbsp;</TT></TD>
    <TD noWrap align=3Dright><TT>66&nbsp;&nbsp;</TT></TD>
    <TD noWrap><TT>&nbsp;K.SKFEAAGIWYEHR.L</TT></TD></TR>
  <TR>
    <TD align=3Dright>&nbsp;</TD>
    <TD align=3Dright><TT>1783.7443&nbsp;&nbsp;</TT></TD>
    <TD align=3Dright><TT>1782.7370&nbsp;&nbsp;</TT></TD>
    <TD align=3Dright><TT>1782.8537&nbsp;&nbsp;</TT></TD>
    <TD noWrap align=3Dright><TT>-65.43&nbsp;</TT></TD>
    <TD align=3Dright><TT>324&nbsp;</TT></TD>
    <TD noWrap align=3Dright><TT>-&nbsp;</TT></TD>
    <TD align=3Dright><TT>340&nbsp;</TT></TD>
    <TD align=3Dright><TT>0&nbsp;&nbsp;</TT></TD>
    <TD noWrap align=3Dright><TT>---&nbsp;&nbsp;</TT></TD>
    <TD noWrap><TT>&nbsp;K.GGETSTNSIASIFAWSR.G</TT></TD></TR>
  <TR>
    <TD align=3Dright>&nbsp;</TD>
    <TD align=3Dright><TT>1783.7443&nbsp;&nbsp;</TT></TD>
    <TD align=3Dright><TT>1782.7370&nbsp;&nbsp;</TT></TD>
    <TD align=3Dright><TT>1782.8537&nbsp;&nbsp;</TT></TD>
    <TD noWrap align=3Dright><TT>-65.43&nbsp;</TT></TD>
    <TD align=3Dright><TT>324&nbsp;</TT></TD>
    <TD noWrap align=3Dright><TT>-&nbsp;</TT></TD>
    <TD align=3Dright><TT>340&nbsp;</TT></TD>
    <TD align=3Dright><TT>0&nbsp;&nbsp;</TT></TD>
    <TD noWrap align=3Dright><TT>105&nbsp;&nbsp;</TT></TD>
    <TD =
noWrap><TT>&nbsp;K.GGETSTNSIASIFAWSR.G</TT></TD></TR></TBODY></TABLE>
<TABLE border=3D0 cellSpacing=3D0>
  <TBODY>
  <TR>
    <TD><TT>&nbsp;&nbsp;&nbsp;&nbsp;&nbsp;&nbsp;</TT></TD>
    <TD><TT><B>No match to: </B>823.4354, 842.4479, 860.9707, 870.4822,=20
      876.9411, 993.3813, 993.3813, 1055.3020, 1055.3020, 1057.3024, =
1058.5013,=20
      1133.4409, 1137.5316, 1150.5149, 1150.5149, 1179.4142, 1181.4219,=20
      1203.6046, 1203.6046, 1221.5570, 1237.5363, 1377.5455, 1383.5757,=20
      1440.4808, 1510.7537, 1510.7537, 1544.6381, 1655.5967, 1676.6578,=20
      1773.8491, 1815.7365, 2210.9688, =
2354.1074</TT></TD></TR></TBODY></TABLE><BR>
<TABLE border=3D0 cellSpacing=3D0>
  <TBODY>
  <TR>
    <TD><TT><B><A name=3DHit15>15.</A>&nbsp;&nbsp;&nbsp;</B></TT></TD>
    <TD noWrap><TT><A=20
      =
href=3D"http://zxw-pc/mascot/cgi/protein_view.pl?file=3D../data/20121225/=
F002430.dat&amp;hit=3D15"=20
      =
target=3D_blank>gi|298533114</A>&nbsp;&nbsp;&nbsp;&nbsp;<B>Mass:</B>&nbsp=
;46707&nbsp;&nbsp;&nbsp;&nbsp;<B>Score:</B>&nbsp;372&nbsp;&nbsp;&nbsp;&nb=
sp;<B>Expect:</B>&nbsp;1.2e-031&nbsp;&nbsp;<B>Matches:</B>&nbsp;13</TT></=
TD></TR>
  <TR>
    <TD>&nbsp;</TD>
    <TD noWrap><TT>unnamed protein product [Eucalyptus=20
  globulus]</TT></TD></TR></TBODY></TABLE>
<TABLE border=3D0 cellSpacing=3D0 cellPadding=3D0>
  <TBODY>
  <TR>
    <TD><TT>&nbsp;&nbsp;&nbsp;&nbsp;&nbsp;&nbsp;</TT></TD>
    <TD align=3Dright><TT><B>Observed&nbsp;&nbsp;</B></TT></TD>
    <TD noWrap align=3Dright><TT><B>Mr(expt)&nbsp;&nbsp;</B></TT></TD>
    <TD noWrap align=3Dright><TT><B>Mr(calc)&nbsp;&nbsp;</B></TT></TD>
    <TD align=3Dright><TT><B>&nbsp;ppm&nbsp;&nbsp;</B></TT></TD>
    <TD align=3Dright><TT><B>Start&nbsp;</B></TT></TD>
    <TD align=3Dright><TT><B>&nbsp;</B></TT></TD>
    <TD align=3Dright><TT><B>End&nbsp;</B></TT></TD>
    <TD align=3Dright><TT><B>Miss&nbsp;</B></TT></TD>
    <TD align=3Dright><TT><B>Ions&nbsp;</B></TT></TD>
    <TD><TT><B>&nbsp;Peptide</B></TT></TD></TR>
  <TR>
    <TD align=3Dright>&nbsp;</TD>
    <TD align=3Dright><TT>744.3503&nbsp;&nbsp;</TT></TD>
    <TD align=3Dright><TT>743.3431&nbsp;&nbsp;</TT></TD>
    <TD align=3Dright><TT>743.3926&nbsp;&nbsp;</TT></TD>
    <TD noWrap align=3Dright><TT>-66.63&nbsp;</TT></TD>
    <TD align=3Dright><TT>96&nbsp;</TT></TD>
    <TD noWrap align=3Dright><TT>-&nbsp;</TT></TD>
    <TD align=3Dright><TT>102&nbsp;</TT></TD>
    <TD align=3Dright><TT>0&nbsp;&nbsp;</TT></TD>
    <TD noWrap align=3Dright><TT>---&nbsp;&nbsp;</TT></TD>
    <TD noWrap><TT>&nbsp;K.SPNGTIR.N</TT></TD></TR>
  <TR>
    <TD align=3Dright>&nbsp;</TD>
    <TD align=3Dright><TT>1007.4730&nbsp;&nbsp;</TT></TD>
    <TD align=3Dright><TT>1006.4657&nbsp;&nbsp;</TT></TD>
    <TD align=3Dright><TT>1006.5488&nbsp;&nbsp;</TT></TD>
    <TD noWrap align=3Dright><TT>-82.49&nbsp;</TT></TD>
    <TD align=3Dright><TT>207&nbsp;</TT></TD>
    <TD noWrap align=3Dright><TT>-&nbsp;</TT></TD>
    <TD align=3Dright><TT>214&nbsp;</TT></TD>
    <TD align=3Dright><TT>0&nbsp;&nbsp;</TT></TD>
    <TD noWrap align=3Dright><TT>---&nbsp;&nbsp;</TT></TD>
    <TD noWrap><TT>&nbsp;K.WPLYLSTK.N</TT></TD></TR>
  <TR>
    <TD align=3Dright>&nbsp;</TD>
    <TD align=3Dright><TT>1033.5035&nbsp;&nbsp;</TT></TD>
    <TD align=3Dright><TT>1032.4962&nbsp;&nbsp;</TT></TD>
    <TD align=3Dright><TT>1032.5716&nbsp;&nbsp;</TT></TD>
    <TD noWrap align=3Dright><TT>-73.02&nbsp;</TT></TD>
    <TD align=3Dright><TT>103&nbsp;</TT></TD>
    <TD noWrap align=3Dright><TT>-&nbsp;</TT></TD>
    <TD align=3Dright><TT>111&nbsp;</TT></TD>
    <TD align=3Dright><TT>0&nbsp;&nbsp;</TT></TD>
    <TD noWrap align=3Dright><TT>---&nbsp;&nbsp;</TT></TD>
    <TD noWrap><TT>&nbsp;R.NILNGTVFR.E</TT></TD></TR>
  <TR>
    <TD align=3Dright>&nbsp;</TD>
    <TD align=3Dright><TT>1033.5035&nbsp;&nbsp;</TT></TD>
    <TD align=3Dright><TT>1032.4962&nbsp;&nbsp;</TT></TD>
    <TD align=3Dright><TT>1032.5716&nbsp;&nbsp;</TT></TD>
    <TD noWrap align=3Dright><TT>-73.02&nbsp;</TT></TD>
    <TD align=3Dright><TT>103&nbsp;</TT></TD>
    <TD noWrap align=3Dright><TT>-&nbsp;</TT></TD>
    <TD align=3Dright><TT>111&nbsp;</TT></TD>
    <TD align=3Dright><TT>0&nbsp;&nbsp;</TT></TD>
    <TD noWrap align=3Dright><TT>55&nbsp;&nbsp;</TT></TD>
    <TD noWrap><TT>&nbsp;R.NILNGTVFR.E</TT></TD></TR>
  <TR>
    <TD align=3Dright>&nbsp;</TD>
    <TD align=3Dright><TT>1117.4965&nbsp;&nbsp;</TT></TD>
    <TD align=3Dright><TT>1116.4892&nbsp;&nbsp;</TT></TD>
    <TD align=3Dright><TT>1116.5716&nbsp;&nbsp;</TT></TD>
    <TD noWrap align=3Dright><TT>-73.80&nbsp;</TT></TD>
    <TD align=3Dright><TT>43&nbsp;</TT></TD>
    <TD noWrap align=3Dright><TT>-&nbsp;</TT></TD>
    <TD align=3Dright><TT>51&nbsp;</TT></TD>
    <TD align=3Dright><TT>0&nbsp;&nbsp;</TT></TD>
    <TD noWrap align=3Dright><TT>---&nbsp;&nbsp;</TT></TD>
    <TD noWrap><TT>&nbsp;K.YFDLGLPHR.D</TT></TD></TR>
  <TR>
    <TD align=3Dright>&nbsp;</TD>
    <TD align=3Dright><TT>1117.4965&nbsp;&nbsp;</TT></TD>
    <TD align=3Dright><TT>1116.4892&nbsp;&nbsp;</TT></TD>
    <TD align=3Dright><TT>1116.5716&nbsp;&nbsp;</TT></TD>
    <TD noWrap align=3Dright><TT>-73.80&nbsp;</TT></TD>
    <TD align=3Dright><TT>43&nbsp;</TT></TD>
    <TD noWrap align=3Dright><TT>-&nbsp;</TT></TD>
    <TD align=3Dright><TT>51&nbsp;</TT></TD>
    <TD align=3Dright><TT>0&nbsp;&nbsp;</TT></TD>
    <TD noWrap align=3Dright><TT>38&nbsp;&nbsp;</TT></TD>
    <TD noWrap><TT>&nbsp;K.YFDLGLPHR.D</TT></TD></TR>
  <TR>
    <TD align=3Dright>&nbsp;</TD>
    <TD align=3Dright><TT>1355.6018&nbsp;&nbsp;</TT></TD>
    <TD align=3Dright><TT>1354.5945&nbsp;&nbsp;</TT></TD>
    <TD align=3Dright><TT>1354.6841&nbsp;&nbsp;</TT></TD>
    <TD noWrap align=3Dright><TT>-66.11&nbsp;</TT></TD>
    <TD align=3Dright><TT>304&nbsp;</TT></TD>
    <TD noWrap align=3Dright><TT>-&nbsp;</TT></TD>
    <TD align=3Dright><TT>316&nbsp;</TT></TD>
    <TD align=3Dright><TT>0&nbsp;&nbsp;</TT></TD>
    <TD noWrap align=3Dright><TT>---&nbsp;&nbsp;</TT></TD>
    <TD noWrap><TT>&nbsp;K.TIEAEAAHGTVTR.H</TT></TD></TR>
  <TR>
    <TD align=3Dright>&nbsp;</TD>
    <TD align=3Dright><TT>1378.5586&nbsp;&nbsp;</TT></TD>
    <TD align=3Dright><TT>1377.5513&nbsp;&nbsp;</TT></TD>
    <TD align=3Dright><TT>1377.6466&nbsp;&nbsp;</TT></TD>
    <TD noWrap align=3Dright><TT>-69.13&nbsp;</TT></TD>
    <TD align=3Dright><TT>241&nbsp;</TT></TD>
    <TD noWrap align=3Dright><TT>-&nbsp;</TT></TD>
    <TD align=3Dright><TT>251&nbsp;</TT></TD>
    <TD align=3Dright><TT>0&nbsp;&nbsp;</TT></TD>
    <TD noWrap align=3Dright><TT>---&nbsp;&nbsp;</TT></TD>
    <TD noWrap><TT>&nbsp;K.FEAAGIWYEHR.L</TT></TD></TR>
  <TR>
    <TD align=3Dright>&nbsp;</TD>
    <TD align=3Dright><TT>1378.5586&nbsp;&nbsp;</TT></TD>
    <TD align=3Dright><TT>1377.5513&nbsp;&nbsp;</TT></TD>
    <TD align=3Dright><TT>1377.6466&nbsp;&nbsp;</TT></TD>
    <TD noWrap align=3Dright><TT>-69.13&nbsp;</TT></TD>
    <TD align=3Dright><TT>241&nbsp;</TT></TD>
    <TD noWrap align=3Dright><TT>-&nbsp;</TT></TD>
    <TD align=3Dright><TT>251&nbsp;</TT></TD>
    <TD align=3Dright><TT>0&nbsp;&nbsp;</TT></TD>
    <TD noWrap align=3Dright><TT>59&nbsp;&nbsp;</TT></TD>
    <TD noWrap><TT>&nbsp;K.FEAAGIWYEHR.L</TT></TD></TR>
  <TR>
    <TD align=3Dright>&nbsp;</TD>
    <TD align=3Dright><TT>1593.6781&nbsp;&nbsp;</TT></TD>
    <TD align=3Dright><TT>1592.6708&nbsp;&nbsp;</TT></TD>
    <TD align=3Dright><TT>1592.7735&nbsp;&nbsp;</TT></TD>
    <TD noWrap align=3Dright><TT>-64.49&nbsp;</TT></TD>
    <TD align=3Dright><TT>239&nbsp;</TT></TD>
    <TD noWrap align=3Dright><TT>-&nbsp;</TT></TD>
    <TD align=3Dright><TT>251&nbsp;</TT></TD>
    <TD align=3Dright><TT>1&nbsp;&nbsp;</TT></TD>
    <TD noWrap align=3Dright><TT>---&nbsp;&nbsp;</TT></TD>
    <TD noWrap><TT>&nbsp;K.SKFEAAGIWYEHR.L</TT></TD></TR>
  <TR>
    <TD align=3Dright>&nbsp;</TD>
    <TD align=3Dright><TT>1593.6781&nbsp;&nbsp;</TT></TD>
    <TD align=3Dright><TT>1592.6708&nbsp;&nbsp;</TT></TD>
    <TD align=3Dright><TT>1592.7735&nbsp;&nbsp;</TT></TD>
    <TD noWrap align=3Dright><TT>-64.49&nbsp;</TT></TD>
    <TD align=3Dright><TT>239&nbsp;</TT></TD>
    <TD noWrap align=3Dright><TT>-&nbsp;</TT></TD>
    <TD align=3Dright><TT>251&nbsp;</TT></TD>
    <TD align=3Dright><TT>1&nbsp;&nbsp;</TT></TD>
    <TD noWrap align=3Dright><TT>66&nbsp;&nbsp;</TT></TD>
    <TD noWrap><TT>&nbsp;K.SKFEAAGIWYEHR.L</TT></TD></TR>
  <TR>
    <TD align=3Dright>&nbsp;</TD>
    <TD align=3Dright><TT>1783.7443&nbsp;&nbsp;</TT></TD>
    <TD align=3Dright><TT>1782.7370&nbsp;&nbsp;</TT></TD>
    <TD align=3Dright><TT>1782.8537&nbsp;&nbsp;</TT></TD>
    <TD noWrap align=3Dright><TT>-65.43&nbsp;</TT></TD>
    <TD align=3Dright><TT>324&nbsp;</TT></TD>
    <TD noWrap align=3Dright><TT>-&nbsp;</TT></TD>
    <TD align=3Dright><TT>340&nbsp;</TT></TD>
    <TD align=3Dright><TT>0&nbsp;&nbsp;</TT></TD>
    <TD noWrap align=3Dright><TT>---&nbsp;&nbsp;</TT></TD>
    <TD noWrap><TT>&nbsp;K.GGETSTNSIASIFAWSR.G</TT></TD></TR>
  <TR>
    <TD align=3Dright>&nbsp;</TD>
    <TD align=3Dright><TT>1783.7443&nbsp;&nbsp;</TT></TD>
    <TD align=3Dright><TT>1782.7370&nbsp;&nbsp;</TT></TD>
    <TD align=3Dright><TT>1782.8537&nbsp;&nbsp;</TT></TD>
    <TD noWrap align=3Dright><TT>-65.43&nbsp;</TT></TD>
    <TD align=3Dright><TT>324&nbsp;</TT></TD>
    <TD noWrap align=3Dright><TT>-&nbsp;</TT></TD>
    <TD align=3Dright><TT>340&nbsp;</TT></TD>
    <TD align=3Dright><TT>0&nbsp;&nbsp;</TT></TD>
    <TD noWrap align=3Dright><TT>105&nbsp;&nbsp;</TT></TD>
    <TD =
noWrap><TT>&nbsp;K.GGETSTNSIASIFAWSR.G</TT></TD></TR></TBODY></TABLE>
<TABLE border=3D0 cellSpacing=3D0>
  <TBODY>
  <TR>
    <TD><TT>&nbsp;&nbsp;&nbsp;&nbsp;&nbsp;&nbsp;</TT></TD>
    <TD><TT><B>No match to: </B>823.4354, 842.4479, 860.9707, 870.4822,=20
      876.9411, 993.3813, 993.3813, 1055.3020, 1055.3020, 1057.3024, =
1058.5013,=20
      1133.4409, 1137.5316, 1150.5149, 1150.5149, 1179.4142, 1181.4219,=20
      1203.6046, 1203.6046, 1221.5570, 1237.5363, 1377.5455, 1383.5757,=20
      1440.4808, 1510.7537, 1510.7537, 1544.6381, 1655.5967, 1676.6578,=20
      1773.8491, 1815.7365, 2210.9688, =
2354.1074</TT></TD></TR></TBODY></TABLE><BR>
<TABLE border=3D0 cellSpacing=3D0>
  <TBODY>
  <TR>
    <TD><TT><B><A name=3DHit16>16.</A>&nbsp;&nbsp;&nbsp;</B></TT></TD>
    <TD noWrap><TT><A=20
      =
href=3D"http://zxw-pc/mascot/cgi/protein_view.pl?file=3D../data/20121225/=
F002430.dat&amp;hit=3D16"=20
      =
target=3D_blank>gi|1750380</A>&nbsp;&nbsp;&nbsp;&nbsp;<B>Mass:</B>&nbsp;4=
6707&nbsp;&nbsp;&nbsp;&nbsp;<B>Score:</B>&nbsp;372&nbsp;&nbsp;&nbsp;&nbsp=
;<B>Expect:</B>&nbsp;1.2e-031&nbsp;&nbsp;<B>Matches:</B>&nbsp;13</TT></TD=
></TR>
  <TR>
    <TD>&nbsp;</TD>
    <TD noWrap><TT>NADP-isocitrate dehydrogenase [Eucalyptus=20
  globulus]</TT></TD></TR></TBODY></TABLE>
<TABLE border=3D0 cellSpacing=3D0 cellPadding=3D0>
  <TBODY>
  <TR>
    <TD><TT>&nbsp;&nbsp;&nbsp;&nbsp;&nbsp;&nbsp;</TT></TD>
    <TD align=3Dright><TT><B>Observed&nbsp;&nbsp;</B></TT></TD>
    <TD noWrap align=3Dright><TT><B>Mr(expt)&nbsp;&nbsp;</B></TT></TD>
    <TD noWrap align=3Dright><TT><B>Mr(calc)&nbsp;&nbsp;</B></TT></TD>
    <TD align=3Dright><TT><B>&nbsp;ppm&nbsp;&nbsp;</B></TT></TD>
    <TD align=3Dright><TT><B>Start&nbsp;</B></TT></TD>
    <TD align=3Dright><TT><B>&nbsp;</B></TT></TD>
    <TD align=3Dright><TT><B>End&nbsp;</B></TT></TD>
    <TD align=3Dright><TT><B>Miss&nbsp;</B></TT></TD>
    <TD align=3Dright><TT><B>Ions&nbsp;</B></TT></TD>
    <TD><TT><B>&nbsp;Peptide</B></TT></TD></TR>
  <TR>
    <TD align=3Dright>&nbsp;</TD>
    <TD align=3Dright><TT>744.3503&nbsp;&nbsp;</TT></TD>
    <TD align=3Dright><TT>743.3431&nbsp;&nbsp;</TT></TD>
    <TD align=3Dright><TT>743.3926&nbsp;&nbsp;</TT></TD>
    <TD noWrap align=3Dright><TT>-66.63&nbsp;</TT></TD>
    <TD align=3Dright><TT>96&nbsp;</TT></TD>
    <TD noWrap align=3Dright><TT>-&nbsp;</TT></TD>
    <TD align=3Dright><TT>102&nbsp;</TT></TD>
    <TD align=3Dright><TT>0&nbsp;&nbsp;</TT></TD>
    <TD noWrap align=3Dright><TT>---&nbsp;&nbsp;</TT></TD>
    <TD noWrap><TT>&nbsp;K.SPNGTIR.N</TT></TD></TR>
  <TR>
    <TD align=3Dright>&nbsp;</TD>
    <TD align=3Dright><TT>1007.4730&nbsp;&nbsp;</TT></TD>
    <TD align=3Dright><TT>1006.4657&nbsp;&nbsp;</TT></TD>
    <TD align=3Dright><TT>1006.5488&nbsp;&nbsp;</TT></TD>
    <TD noWrap align=3Dright><TT>-82.49&nbsp;</TT></TD>
    <TD align=3Dright><TT>207&nbsp;</TT></TD>
    <TD noWrap align=3Dright><TT>-&nbsp;</TT></TD>
    <TD align=3Dright><TT>214&nbsp;</TT></TD>
    <TD align=3Dright><TT>0&nbsp;&nbsp;</TT></TD>
    <TD noWrap align=3Dright><TT>---&nbsp;&nbsp;</TT></TD>
    <TD noWrap><TT>&nbsp;K.WPLYLSTK.N</TT></TD></TR>
  <TR>
    <TD align=3Dright>&nbsp;</TD>
    <TD align=3Dright><TT>1033.5035&nbsp;&nbsp;</TT></TD>
    <TD align=3Dright><TT>1032.4962&nbsp;&nbsp;</TT></TD>
    <TD align=3Dright><TT>1032.5716&nbsp;&nbsp;</TT></TD>
    <TD noWrap align=3Dright><TT>-73.02&nbsp;</TT></TD>
    <TD align=3Dright><TT>103&nbsp;</TT></TD>
    <TD noWrap align=3Dright><TT>-&nbsp;</TT></TD>
    <TD align=3Dright><TT>111&nbsp;</TT></TD>
    <TD align=3Dright><TT>0&nbsp;&nbsp;</TT></TD>
    <TD noWrap align=3Dright><TT>---&nbsp;&nbsp;</TT></TD>
    <TD noWrap><TT>&nbsp;R.NILNGTVFR.E</TT></TD></TR>
  <TR>
    <TD align=3Dright>&nbsp;</TD>
    <TD align=3Dright><TT>1033.5035&nbsp;&nbsp;</TT></TD>
    <TD align=3Dright><TT>1032.4962&nbsp;&nbsp;</TT></TD>
    <TD align=3Dright><TT>1032.5716&nbsp;&nbsp;</TT></TD>
    <TD noWrap align=3Dright><TT>-73.02&nbsp;</TT></TD>
    <TD align=3Dright><TT>103&nbsp;</TT></TD>
    <TD noWrap align=3Dright><TT>-&nbsp;</TT></TD>
    <TD align=3Dright><TT>111&nbsp;</TT></TD>
    <TD align=3Dright><TT>0&nbsp;&nbsp;</TT></TD>
    <TD noWrap align=3Dright><TT>55&nbsp;&nbsp;</TT></TD>
    <TD noWrap><TT>&nbsp;R.NILNGTVFR.E</TT></TD></TR>
  <TR>
    <TD align=3Dright>&nbsp;</TD>
    <TD align=3Dright><TT>1117.4965&nbsp;&nbsp;</TT></TD>
    <TD align=3Dright><TT>1116.4892&nbsp;&nbsp;</TT></TD>
    <TD align=3Dright><TT>1116.5716&nbsp;&nbsp;</TT></TD>
    <TD noWrap align=3Dright><TT>-73.80&nbsp;</TT></TD>
    <TD align=3Dright><TT>43&nbsp;</TT></TD>
    <TD noWrap align=3Dright><TT>-&nbsp;</TT></TD>
    <TD align=3Dright><TT>51&nbsp;</TT></TD>
    <TD align=3Dright><TT>0&nbsp;&nbsp;</TT></TD>
    <TD noWrap align=3Dright><TT>---&nbsp;&nbsp;</TT></TD>
    <TD noWrap><TT>&nbsp;K.YFDLGLPHR.D</TT></TD></TR>
  <TR>
    <TD align=3Dright>&nbsp;</TD>
    <TD align=3Dright><TT>1117.4965&nbsp;&nbsp;</TT></TD>
    <TD align=3Dright><TT>1116.4892&nbsp;&nbsp;</TT></TD>
    <TD align=3Dright><TT>1116.5716&nbsp;&nbsp;</TT></TD>
    <TD noWrap align=3Dright><TT>-73.80&nbsp;</TT></TD>
    <TD align=3Dright><TT>43&nbsp;</TT></TD>
    <TD noWrap align=3Dright><TT>-&nbsp;</TT></TD>
    <TD align=3Dright><TT>51&nbsp;</TT></TD>
    <TD align=3Dright><TT>0&nbsp;&nbsp;</TT></TD>
    <TD noWrap align=3Dright><TT>38&nbsp;&nbsp;</TT></TD>
    <TD noWrap><TT>&nbsp;K.YFDLGLPHR.D</TT></TD></TR>
  <TR>
    <TD align=3Dright>&nbsp;</TD>
    <TD align=3Dright><TT>1355.6018&nbsp;&nbsp;</TT></TD>
    <TD align=3Dright><TT>1354.5945&nbsp;&nbsp;</TT></TD>
    <TD align=3Dright><TT>1354.6841&nbsp;&nbsp;</TT></TD>
    <TD noWrap align=3Dright><TT>-66.11&nbsp;</TT></TD>
    <TD align=3Dright><TT>304&nbsp;</TT></TD>
    <TD noWrap align=3Dright><TT>-&nbsp;</TT></TD>
    <TD align=3Dright><TT>316&nbsp;</TT></TD>
    <TD align=3Dright><TT>0&nbsp;&nbsp;</TT></TD>
    <TD noWrap align=3Dright><TT>---&nbsp;&nbsp;</TT></TD>
    <TD noWrap><TT>&nbsp;K.TIEAEAAHGTVTR.H</TT></TD></TR>
  <TR>
    <TD align=3Dright>&nbsp;</TD>
    <TD align=3Dright><TT>1378.5586&nbsp;&nbsp;</TT></TD>
    <TD align=3Dright><TT>1377.5513&nbsp;&nbsp;</TT></TD>
    <TD align=3Dright><TT>1377.6466&nbsp;&nbsp;</TT></TD>
    <TD noWrap align=3Dright><TT>-69.13&nbsp;</TT></TD>
    <TD align=3Dright><TT>241&nbsp;</TT></TD>
    <TD noWrap align=3Dright><TT>-&nbsp;</TT></TD>
    <TD align=3Dright><TT>251&nbsp;</TT></TD>
    <TD align=3Dright><TT>0&nbsp;&nbsp;</TT></TD>
    <TD noWrap align=3Dright><TT>---&nbsp;&nbsp;</TT></TD>
    <TD noWrap><TT>&nbsp;K.FEAAGIWYEHR.L</TT></TD></TR>
  <TR>
    <TD align=3Dright>&nbsp;</TD>
    <TD align=3Dright><TT>1378.5586&nbsp;&nbsp;</TT></TD>
    <TD align=3Dright><TT>1377.5513&nbsp;&nbsp;</TT></TD>
    <TD align=3Dright><TT>1377.6466&nbsp;&nbsp;</TT></TD>
    <TD noWrap align=3Dright><TT>-69.13&nbsp;</TT></TD>
    <TD align=3Dright><TT>241&nbsp;</TT></TD>
    <TD noWrap align=3Dright><TT>-&nbsp;</TT></TD>
    <TD align=3Dright><TT>251&nbsp;</TT></TD>
    <TD align=3Dright><TT>0&nbsp;&nbsp;</TT></TD>
    <TD noWrap align=3Dright><TT>59&nbsp;&nbsp;</TT></TD>
    <TD noWrap><TT>&nbsp;K.FEAAGIWYEHR.L</TT></TD></TR>
  <TR>
    <TD align=3Dright>&nbsp;</TD>
    <TD align=3Dright><TT>1593.6781&nbsp;&nbsp;</TT></TD>
    <TD align=3Dright><TT>1592.6708&nbsp;&nbsp;</TT></TD>
    <TD align=3Dright><TT>1592.7735&nbsp;&nbsp;</TT></TD>
    <TD noWrap align=3Dright><TT>-64.49&nbsp;</TT></TD>
    <TD align=3Dright><TT>239&nbsp;</TT></TD>
    <TD noWrap align=3Dright><TT>-&nbsp;</TT></TD>
    <TD align=3Dright><TT>251&nbsp;</TT></TD>
    <TD align=3Dright><TT>1&nbsp;&nbsp;</TT></TD>
    <TD noWrap align=3Dright><TT>---&nbsp;&nbsp;</TT></TD>
    <TD noWrap><TT>&nbsp;K.SKFEAAGIWYEHR.L</TT></TD></TR>
  <TR>
    <TD align=3Dright>&nbsp;</TD>
    <TD align=3Dright><TT>1593.6781&nbsp;&nbsp;</TT></TD>
    <TD align=3Dright><TT>1592.6708&nbsp;&nbsp;</TT></TD>
    <TD align=3Dright><TT>1592.7735&nbsp;&nbsp;</TT></TD>
    <TD noWrap align=3Dright><TT>-64.49&nbsp;</TT></TD>
    <TD align=3Dright><TT>239&nbsp;</TT></TD>
    <TD noWrap align=3Dright><TT>-&nbsp;</TT></TD>
    <TD align=3Dright><TT>251&nbsp;</TT></TD>
    <TD align=3Dright><TT>1&nbsp;&nbsp;</TT></TD>
    <TD noWrap align=3Dright><TT>66&nbsp;&nbsp;</TT></TD>
    <TD noWrap><TT>&nbsp;K.SKFEAAGIWYEHR.L</TT></TD></TR>
  <TR>
    <TD align=3Dright>&nbsp;</TD>
    <TD align=3Dright><TT>1783.7443&nbsp;&nbsp;</TT></TD>
    <TD align=3Dright><TT>1782.7370&nbsp;&nbsp;</TT></TD>
    <TD align=3Dright><TT>1782.8537&nbsp;&nbsp;</TT></TD>
    <TD noWrap align=3Dright><TT>-65.43&nbsp;</TT></TD>
    <TD align=3Dright><TT>324&nbsp;</TT></TD>
    <TD noWrap align=3Dright><TT>-&nbsp;</TT></TD>
    <TD align=3Dright><TT>340&nbsp;</TT></TD>
    <TD align=3Dright><TT>0&nbsp;&nbsp;</TT></TD>
    <TD noWrap align=3Dright><TT>---&nbsp;&nbsp;</TT></TD>
    <TD noWrap><TT>&nbsp;K.GGETSTNSIASIFAWSR.G</TT></TD></TR>
  <TR>
    <TD align=3Dright>&nbsp;</TD>
    <TD align=3Dright><TT>1783.7443&nbsp;&nbsp;</TT></TD>
    <TD align=3Dright><TT>1782.7370&nbsp;&nbsp;</TT></TD>
    <TD align=3Dright><TT>1782.8537&nbsp;&nbsp;</TT></TD>
    <TD noWrap align=3Dright><TT>-65.43&nbsp;</TT></TD>
    <TD align=3Dright><TT>324&nbsp;</TT></TD>
    <TD noWrap align=3Dright><TT>-&nbsp;</TT></TD>
    <TD align=3Dright><TT>340&nbsp;</TT></TD>
    <TD align=3Dright><TT>0&nbsp;&nbsp;</TT></TD>
    <TD noWrap align=3Dright><TT>105&nbsp;&nbsp;</TT></TD>
    <TD =
noWrap><TT>&nbsp;K.GGETSTNSIASIFAWSR.G</TT></TD></TR></TBODY></TABLE>
<TABLE border=3D0 cellSpacing=3D0>
  <TBODY>
  <TR>
    <TD><TT>&nbsp;&nbsp;&nbsp;&nbsp;&nbsp;&nbsp;</TT></TD>
    <TD><TT><B>No match to: </B>823.4354, 842.4479, 860.9707, 870.4822,=20
      876.9411, 993.3813, 993.3813, 1055.3020, 1055.3020, 1057.3024, =
1058.5013,=20
      1133.4409, 1137.5316, 1150.5149, 1150.5149, 1179.4142, 1181.4219,=20
      1203.6046, 1203.6046, 1221.5570, 1237.5363, 1377.5455, 1383.5757,=20
      1440.4808, 1510.7537, 1510.7537, 1544.6381, 1655.5967, 1676.6578,=20
      1773.8491, 1815.7365, 2210.9688, =
2354.1074</TT></TD></TR></TBODY></TABLE><BR>
<TABLE border=3D0 cellSpacing=3D0>
  <TBODY>
  <TR>
    <TD><TT><B><A name=3DHit17>17.</A>&nbsp;&nbsp;&nbsp;</B></TT></TD>
    <TD noWrap><TT><A=20
      =
href=3D"http://zxw-pc/mascot/cgi/protein_view.pl?file=3D../data/20121225/=
F002430.dat&amp;hit=3D17"=20
      =
target=3D_blank>gi|269994009</A>&nbsp;&nbsp;&nbsp;&nbsp;<B>Mass:</B>&nbsp=
;46661&nbsp;&nbsp;&nbsp;&nbsp;<B>Score:</B>&nbsp;372&nbsp;&nbsp;&nbsp;&nb=
sp;<B>Expect:</B>&nbsp;1.2e-031&nbsp;&nbsp;<B>Matches:</B>&nbsp;13</TT></=
TD></TR>
  <TR>
    <TD>&nbsp;</TD>
    <TD noWrap><TT>NADP-dependent isocitrate dehydrogenase [Eucalyptus =
grandis=20
      x Eucalyptus urophylla]</TT></TD></TR></TBODY></TABLE>
<TABLE border=3D0 cellSpacing=3D0 cellPadding=3D0>
  <TBODY>
  <TR>
    <TD><TT>&nbsp;&nbsp;&nbsp;&nbsp;&nbsp;&nbsp;</TT></TD>
    <TD align=3Dright><TT><B>Observed&nbsp;&nbsp;</B></TT></TD>
    <TD noWrap align=3Dright><TT><B>Mr(expt)&nbsp;&nbsp;</B></TT></TD>
    <TD noWrap align=3Dright><TT><B>Mr(calc)&nbsp;&nbsp;</B></TT></TD>
    <TD align=3Dright><TT><B>&nbsp;ppm&nbsp;&nbsp;</B></TT></TD>
    <TD align=3Dright><TT><B>Start&nbsp;</B></TT></TD>
    <TD align=3Dright><TT><B>&nbsp;</B></TT></TD>
    <TD align=3Dright><TT><B>End&nbsp;</B></TT></TD>
    <TD align=3Dright><TT><B>Miss&nbsp;</B></TT></TD>
    <TD align=3Dright><TT><B>Ions&nbsp;</B></TT></TD>
    <TD><TT><B>&nbsp;Peptide</B></TT></TD></TR>
  <TR>
    <TD align=3Dright>&nbsp;</TD>
    <TD align=3Dright><TT>744.3503&nbsp;&nbsp;</TT></TD>
    <TD align=3Dright><TT>743.3431&nbsp;&nbsp;</TT></TD>
    <TD align=3Dright><TT>743.3926&nbsp;&nbsp;</TT></TD>
    <TD noWrap align=3Dright><TT>-66.63&nbsp;</TT></TD>
    <TD align=3Dright><TT>96&nbsp;</TT></TD>
    <TD noWrap align=3Dright><TT>-&nbsp;</TT></TD>
    <TD align=3Dright><TT>102&nbsp;</TT></TD>
    <TD align=3Dright><TT>0&nbsp;&nbsp;</TT></TD>
    <TD noWrap align=3Dright><TT>---&nbsp;&nbsp;</TT></TD>
    <TD noWrap><TT>&nbsp;K.SPNGTIR.N</TT></TD></TR>
  <TR>
    <TD align=3Dright>&nbsp;</TD>
    <TD align=3Dright><TT>1007.4730&nbsp;&nbsp;</TT></TD>
    <TD align=3Dright><TT>1006.4657&nbsp;&nbsp;</TT></TD>
    <TD align=3Dright><TT>1006.5488&nbsp;&nbsp;</TT></TD>
    <TD noWrap align=3Dright><TT>-82.49&nbsp;</TT></TD>
    <TD align=3Dright><TT>207&nbsp;</TT></TD>
    <TD noWrap align=3Dright><TT>-&nbsp;</TT></TD>
    <TD align=3Dright><TT>214&nbsp;</TT></TD>
    <TD align=3Dright><TT>0&nbsp;&nbsp;</TT></TD>
    <TD noWrap align=3Dright><TT>---&nbsp;&nbsp;</TT></TD>
    <TD noWrap><TT>&nbsp;K.WPLYLSTK.N</TT></TD></TR>
  <TR>
    <TD align=3Dright>&nbsp;</TD>
    <TD align=3Dright><TT>1033.5035&nbsp;&nbsp;</TT></TD>
    <TD align=3Dright><TT>1032.4962&nbsp;&nbsp;</TT></TD>
    <TD align=3Dright><TT>1032.5716&nbsp;&nbsp;</TT></TD>
    <TD noWrap align=3Dright><TT>-73.02&nbsp;</TT></TD>
    <TD align=3Dright><TT>103&nbsp;</TT></TD>
    <TD noWrap align=3Dright><TT>-&nbsp;</TT></TD>
    <TD align=3Dright><TT>111&nbsp;</TT></TD>
    <TD align=3Dright><TT>0&nbsp;&nbsp;</TT></TD>
    <TD noWrap align=3Dright><TT>---&nbsp;&nbsp;</TT></TD>
    <TD noWrap><TT>&nbsp;R.NILNGTVFR.E</TT></TD></TR>
  <TR>
    <TD align=3Dright>&nbsp;</TD>
    <TD align=3Dright><TT>1033.5035&nbsp;&nbsp;</TT></TD>
    <TD align=3Dright><TT>1032.4962&nbsp;&nbsp;</TT></TD>
    <TD align=3Dright><TT>1032.5716&nbsp;&nbsp;</TT></TD>
    <TD noWrap align=3Dright><TT>-73.02&nbsp;</TT></TD>
    <TD align=3Dright><TT>103&nbsp;</TT></TD>
    <TD noWrap align=3Dright><TT>-&nbsp;</TT></TD>
    <TD align=3Dright><TT>111&nbsp;</TT></TD>
    <TD align=3Dright><TT>0&nbsp;&nbsp;</TT></TD>
    <TD noWrap align=3Dright><TT>55&nbsp;&nbsp;</TT></TD>
    <TD noWrap><TT>&nbsp;R.NILNGTVFR.E</TT></TD></TR>
  <TR>
    <TD align=3Dright>&nbsp;</TD>
    <TD align=3Dright><TT>1117.4965&nbsp;&nbsp;</TT></TD>
    <TD align=3Dright><TT>1116.4892&nbsp;&nbsp;</TT></TD>
    <TD align=3Dright><TT>1116.5716&nbsp;&nbsp;</TT></TD>
    <TD noWrap align=3Dright><TT>-73.80&nbsp;</TT></TD>
    <TD align=3Dright><TT>43&nbsp;</TT></TD>
    <TD noWrap align=3Dright><TT>-&nbsp;</TT></TD>
    <TD align=3Dright><TT>51&nbsp;</TT></TD>
    <TD align=3Dright><TT>0&nbsp;&nbsp;</TT></TD>
    <TD noWrap align=3Dright><TT>---&nbsp;&nbsp;</TT></TD>
    <TD noWrap><TT>&nbsp;K.YFDLGLPHR.D</TT></TD></TR>
  <TR>
    <TD align=3Dright>&nbsp;</TD>
    <TD align=3Dright><TT>1117.4965&nbsp;&nbsp;</TT></TD>
    <TD align=3Dright><TT>1116.4892&nbsp;&nbsp;</TT></TD>
    <TD align=3Dright><TT>1116.5716&nbsp;&nbsp;</TT></TD>
    <TD noWrap align=3Dright><TT>-73.80&nbsp;</TT></TD>
    <TD align=3Dright><TT>43&nbsp;</TT></TD>
    <TD noWrap align=3Dright><TT>-&nbsp;</TT></TD>
    <TD align=3Dright><TT>51&nbsp;</TT></TD>
    <TD align=3Dright><TT>0&nbsp;&nbsp;</TT></TD>
    <TD noWrap align=3Dright><TT>38&nbsp;&nbsp;</TT></TD>
    <TD noWrap><TT>&nbsp;K.YFDLGLPHR.D</TT></TD></TR>
  <TR>
    <TD align=3Dright>&nbsp;</TD>
    <TD align=3Dright><TT>1355.6018&nbsp;&nbsp;</TT></TD>
    <TD align=3Dright><TT>1354.5945&nbsp;&nbsp;</TT></TD>
    <TD align=3Dright><TT>1354.6841&nbsp;&nbsp;</TT></TD>
    <TD noWrap align=3Dright><TT>-66.11&nbsp;</TT></TD>
    <TD align=3Dright><TT>304&nbsp;</TT></TD>
    <TD noWrap align=3Dright><TT>-&nbsp;</TT></TD>
    <TD align=3Dright><TT>316&nbsp;</TT></TD>
    <TD align=3Dright><TT>0&nbsp;&nbsp;</TT></TD>
    <TD noWrap align=3Dright><TT>---&nbsp;&nbsp;</TT></TD>
    <TD noWrap><TT>&nbsp;K.TIEAEAAHGTVTR.H</TT></TD></TR>
  <TR>
    <TD align=3Dright>&nbsp;</TD>
    <TD align=3Dright><TT>1378.5586&nbsp;&nbsp;</TT></TD>
    <TD align=3Dright><TT>1377.5513&nbsp;&nbsp;</TT></TD>
    <TD align=3Dright><TT>1377.6466&nbsp;&nbsp;</TT></TD>
    <TD noWrap align=3Dright><TT>-69.13&nbsp;</TT></TD>
    <TD align=3Dright><TT>241&nbsp;</TT></TD>
    <TD noWrap align=3Dright><TT>-&nbsp;</TT></TD>
    <TD align=3Dright><TT>251&nbsp;</TT></TD>
    <TD align=3Dright><TT>0&nbsp;&nbsp;</TT></TD>
    <TD noWrap align=3Dright><TT>---&nbsp;&nbsp;</TT></TD>
    <TD noWrap><TT>&nbsp;K.FEAAGIWYEHR.L</TT></TD></TR>
  <TR>
    <TD align=3Dright>&nbsp;</TD>
    <TD align=3Dright><TT>1378.5586&nbsp;&nbsp;</TT></TD>
    <TD align=3Dright><TT>1377.5513&nbsp;&nbsp;</TT></TD>
    <TD align=3Dright><TT>1377.6466&nbsp;&nbsp;</TT></TD>
    <TD noWrap align=3Dright><TT>-69.13&nbsp;</TT></TD>
    <TD align=3Dright><TT>241&nbsp;</TT></TD>
    <TD noWrap align=3Dright><TT>-&nbsp;</TT></TD>
    <TD align=3Dright><TT>251&nbsp;</TT></TD>
    <TD align=3Dright><TT>0&nbsp;&nbsp;</TT></TD>
    <TD noWrap align=3Dright><TT>59&nbsp;&nbsp;</TT></TD>
    <TD noWrap><TT>&nbsp;K.FEAAGIWYEHR.L</TT></TD></TR>
  <TR>
    <TD align=3Dright>&nbsp;</TD>
    <TD align=3Dright><TT>1593.6781&nbsp;&nbsp;</TT></TD>
    <TD align=3Dright><TT>1592.6708&nbsp;&nbsp;</TT></TD>
    <TD align=3Dright><TT>1592.7735&nbsp;&nbsp;</TT></TD>
    <TD noWrap align=3Dright><TT>-64.49&nbsp;</TT></TD>
    <TD align=3Dright><TT>239&nbsp;</TT></TD>
    <TD noWrap align=3Dright><TT>-&nbsp;</TT></TD>
    <TD align=3Dright><TT>251&nbsp;</TT></TD>
    <TD align=3Dright><TT>1&nbsp;&nbsp;</TT></TD>
    <TD noWrap align=3Dright><TT>---&nbsp;&nbsp;</TT></TD>
    <TD noWrap><TT>&nbsp;K.SKFEAAGIWYEHR.L</TT></TD></TR>
  <TR>
    <TD align=3Dright>&nbsp;</TD>
    <TD align=3Dright><TT>1593.6781&nbsp;&nbsp;</TT></TD>
    <TD align=3Dright><TT>1592.6708&nbsp;&nbsp;</TT></TD>
    <TD align=3Dright><TT>1592.7735&nbsp;&nbsp;</TT></TD>
    <TD noWrap align=3Dright><TT>-64.49&nbsp;</TT></TD>
    <TD align=3Dright><TT>239&nbsp;</TT></TD>
    <TD noWrap align=3Dright><TT>-&nbsp;</TT></TD>
    <TD align=3Dright><TT>251&nbsp;</TT></TD>
    <TD align=3Dright><TT>1&nbsp;&nbsp;</TT></TD>
    <TD noWrap align=3Dright><TT>66&nbsp;&nbsp;</TT></TD>
    <TD noWrap><TT>&nbsp;K.SKFEAAGIWYEHR.L</TT></TD></TR>
  <TR>
    <TD align=3Dright>&nbsp;</TD>
    <TD align=3Dright><TT>1783.7443&nbsp;&nbsp;</TT></TD>
    <TD align=3Dright><TT>1782.7370&nbsp;&nbsp;</TT></TD>
    <TD align=3Dright><TT>1782.8537&nbsp;&nbsp;</TT></TD>
    <TD noWrap align=3Dright><TT>-65.43&nbsp;</TT></TD>
    <TD align=3Dright><TT>324&nbsp;</TT></TD>
    <TD noWrap align=3Dright><TT>-&nbsp;</TT></TD>
    <TD align=3Dright><TT>340&nbsp;</TT></TD>
    <TD align=3Dright><TT>0&nbsp;&nbsp;</TT></TD>
    <TD noWrap align=3Dright><TT>---&nbsp;&nbsp;</TT></TD>
    <TD noWrap><TT>&nbsp;K.GGETSTNSIASIFAWSR.G</TT></TD></TR>
  <TR>
    <TD align=3Dright>&nbsp;</TD>
    <TD align=3Dright><TT>1783.7443&nbsp;&nbsp;</TT></TD>
    <TD align=3Dright><TT>1782.7370&nbsp;&nbsp;</TT></TD>
    <TD align=3Dright><TT>1782.8537&nbsp;&nbsp;</TT></TD>
    <TD noWrap align=3Dright><TT>-65.43&nbsp;</TT></TD>
    <TD align=3Dright><TT>324&nbsp;</TT></TD>
    <TD noWrap align=3Dright><TT>-&nbsp;</TT></TD>
    <TD align=3Dright><TT>340&nbsp;</TT></TD>
    <TD align=3Dright><TT>0&nbsp;&nbsp;</TT></TD>
    <TD noWrap align=3Dright><TT>105&nbsp;&nbsp;</TT></TD>
    <TD =
noWrap><TT>&nbsp;K.GGETSTNSIASIFAWSR.G</TT></TD></TR></TBODY></TABLE>
<TABLE border=3D0 cellSpacing=3D0>
  <TBODY>
  <TR>
    <TD><TT>&nbsp;&nbsp;&nbsp;&nbsp;&nbsp;&nbsp;</TT></TD>
    <TD><TT><B>No match to: </B>823.4354, 842.4479, 860.9707, 870.4822,=20
      876.9411, 993.3813, 993.3813, 1055.3020, 1055.3020, 1057.3024, =
1058.5013,=20
      1133.4409, 1137.5316, 1150.5149, 1150.5149, 1179.4142, 1181.4219,=20
      1203.6046, 1203.6046, 1221.5570, 1237.5363, 1377.5455, 1383.5757,=20
      1440.4808, 1510.7537, 1510.7537, 1544.6381, 1655.5967, 1676.6578,=20
      1773.8491, 1815.7365, 2210.9688, =
2354.1074</TT></TD></TR></TBODY></TABLE><BR>
<TABLE border=3D0 cellSpacing=3D0>
  <TBODY>
  <TR>
    <TD><TT><B><A name=3DHit18>18.</A>&nbsp;&nbsp;&nbsp;</B></TT></TD>
    <TD noWrap><TT><A=20
      =
href=3D"http://zxw-pc/mascot/cgi/protein_view.pl?file=3D../data/20121225/=
F002430.dat&amp;hit=3D18"=20
      =
target=3D_blank>gi|213493066</A>&nbsp;&nbsp;&nbsp;&nbsp;<B>Mass:</B>&nbsp=
;46437&nbsp;&nbsp;&nbsp;&nbsp;<B>Score:</B>&nbsp;336&nbsp;&nbsp;&nbsp;&nb=
sp;<B>Expect:</B>&nbsp;4.6e-028&nbsp;&nbsp;<B>Matches:</B>&nbsp;14</TT></=
TD></TR>
  <TR>
    <TD>&nbsp;</TD>
    <TD noWrap><TT>NADP-dependent isocitrate dehydrogenase [Passiflora=20
      edulis]</TT></TD></TR></TBODY></TABLE>
<TABLE border=3D0 cellSpacing=3D0 cellPadding=3D0>
  <TBODY>
  <TR>
    <TD><TT>&nbsp;&nbsp;&nbsp;&nbsp;&nbsp;&nbsp;</TT></TD>
    <TD align=3Dright><TT><B>Observed&nbsp;&nbsp;</B></TT></TD>
    <TD noWrap align=3Dright><TT><B>Mr(expt)&nbsp;&nbsp;</B></TT></TD>
    <TD noWrap align=3Dright><TT><B>Mr(calc)&nbsp;&nbsp;</B></TT></TD>
    <TD align=3Dright><TT><B>&nbsp;ppm&nbsp;&nbsp;</B></TT></TD>
    <TD align=3Dright><TT><B>Start&nbsp;</B></TT></TD>
    <TD align=3Dright><TT><B>&nbsp;</B></TT></TD>
    <TD align=3Dright><TT><B>End&nbsp;</B></TT></TD>
    <TD align=3Dright><TT><B>Miss&nbsp;</B></TT></TD>
    <TD align=3Dright><TT><B>Ions&nbsp;</B></TT></TD>
    <TD><TT><B>&nbsp;Peptide</B></TT></TD></TR>
  <TR>
    <TD align=3Dright>&nbsp;</TD>
    <TD align=3Dright><TT>744.3503&nbsp;&nbsp;</TT></TD>
    <TD align=3Dright><TT>743.3431&nbsp;&nbsp;</TT></TD>
    <TD align=3Dright><TT>743.3926&nbsp;&nbsp;</TT></TD>
    <TD noWrap align=3Dright><TT>-66.63&nbsp;</TT></TD>
    <TD align=3Dright><TT>96&nbsp;</TT></TD>
    <TD noWrap align=3Dright><TT>-&nbsp;</TT></TD>
    <TD align=3Dright><TT>102&nbsp;</TT></TD>
    <TD align=3Dright><TT>0&nbsp;&nbsp;</TT></TD>
    <TD noWrap align=3Dright><TT>---&nbsp;&nbsp;</TT></TD>
    <TD noWrap><TT>&nbsp;R.SPNGTIR.N</TT></TD></TR>
  <TR>
    <TD align=3Dright>&nbsp;</TD>
    <TD align=3Dright><TT>993.3813&nbsp;&nbsp;</TT></TD>
    <TD align=3Dright><TT>992.3740&nbsp;&nbsp;</TT></TD>
    <TD align=3Dright><TT>992.4464&nbsp;&nbsp;</TT></TD>
    <TD noWrap align=3Dright><TT>-72.96&nbsp;</TT></TD>
    <TD align=3Dright><TT>135&nbsp;</TT></TD>
    <TD noWrap align=3Dright><TT>-&nbsp;</TT></TD>
    <TD align=3Dright><TT>142&nbsp;</TT></TD>
    <TD align=3Dright><TT>0&nbsp;&nbsp;</TT></TD>
    <TD noWrap align=3Dright><TT>---&nbsp;&nbsp;</TT></TD>
    <TD noWrap><TT>&nbsp;R.HAFGDQYR.A</TT></TD></TR>
  <TR>
    <TD align=3Dright>&nbsp;</TD>
    <TD align=3Dright><TT>993.3813&nbsp;&nbsp;</TT></TD>
    <TD align=3Dright><TT>992.3740&nbsp;&nbsp;</TT></TD>
    <TD align=3Dright><TT>992.4464&nbsp;&nbsp;</TT></TD>
    <TD noWrap align=3Dright><TT>-72.96&nbsp;</TT></TD>
    <TD align=3Dright><TT>135&nbsp;</TT></TD>
    <TD noWrap align=3Dright><TT>-&nbsp;</TT></TD>
    <TD align=3Dright><TT>142&nbsp;</TT></TD>
    <TD align=3Dright><TT>0&nbsp;&nbsp;</TT></TD>
    <TD noWrap align=3Dright><TT>61&nbsp;&nbsp;</TT></TD>
    <TD noWrap><TT>&nbsp;R.HAFGDQYR.A</TT></TD></TR>
  <TR>
    <TD align=3Dright>&nbsp;</TD>
    <TD align=3Dright><TT>1007.4730&nbsp;&nbsp;</TT></TD>
    <TD align=3Dright><TT>1006.4657&nbsp;&nbsp;</TT></TD>
    <TD align=3Dright><TT>1006.5488&nbsp;&nbsp;</TT></TD>
    <TD noWrap align=3Dright><TT>-82.49&nbsp;</TT></TD>
    <TD align=3Dright><TT>207&nbsp;</TT></TD>
    <TD noWrap align=3Dright><TT>-&nbsp;</TT></TD>
    <TD align=3Dright><TT>214&nbsp;</TT></TD>
    <TD align=3Dright><TT>0&nbsp;&nbsp;</TT></TD>
    <TD noWrap align=3Dright><TT>---&nbsp;&nbsp;</TT></TD>
    <TD noWrap><TT>&nbsp;K.WPLYLSTK.N</TT></TD></TR>
  <TR>
    <TD align=3Dright>&nbsp;</TD>
    <TD align=3Dright><TT>1033.5035&nbsp;&nbsp;</TT></TD>
    <TD align=3Dright><TT>1032.4962&nbsp;&nbsp;</TT></TD>
    <TD align=3Dright><TT>1032.5716&nbsp;&nbsp;</TT></TD>
    <TD noWrap align=3Dright><TT>-73.02&nbsp;</TT></TD>
    <TD align=3Dright><TT>103&nbsp;</TT></TD>
    <TD noWrap align=3Dright><TT>-&nbsp;</TT></TD>
    <TD align=3Dright><TT>111&nbsp;</TT></TD>
    <TD align=3Dright><TT>0&nbsp;&nbsp;</TT></TD>
    <TD noWrap align=3Dright><TT>---&nbsp;&nbsp;</TT></TD>
    <TD noWrap><TT>&nbsp;R.NILNGTVFR.E</TT></TD></TR>
  <TR>
    <TD align=3Dright>&nbsp;</TD>
    <TD align=3Dright><TT>1033.5035&nbsp;&nbsp;</TT></TD>
    <TD align=3Dright><TT>1032.4962&nbsp;&nbsp;</TT></TD>
    <TD align=3Dright><TT>1032.5716&nbsp;&nbsp;</TT></TD>
    <TD noWrap align=3Dright><TT>-73.02&nbsp;</TT></TD>
    <TD align=3Dright><TT>103&nbsp;</TT></TD>
    <TD noWrap align=3Dright><TT>-&nbsp;</TT></TD>
    <TD align=3Dright><TT>111&nbsp;</TT></TD>
    <TD align=3Dright><TT>0&nbsp;&nbsp;</TT></TD>
    <TD noWrap align=3Dright><TT>55&nbsp;&nbsp;</TT></TD>
    <TD noWrap><TT>&nbsp;R.NILNGTVFR.E</TT></TD></TR>
  <TR>
    <TD align=3Dright>&nbsp;</TD>
    <TD align=3Dright><TT>1117.4965&nbsp;&nbsp;</TT></TD>
    <TD align=3Dright><TT>1116.4892&nbsp;&nbsp;</TT></TD>
    <TD align=3Dright><TT>1116.5716&nbsp;&nbsp;</TT></TD>
    <TD noWrap align=3Dright><TT>-73.80&nbsp;</TT></TD>
    <TD align=3Dright><TT>43&nbsp;</TT></TD>
    <TD noWrap align=3Dright><TT>-&nbsp;</TT></TD>
    <TD align=3Dright><TT>51&nbsp;</TT></TD>
    <TD align=3Dright><TT>0&nbsp;&nbsp;</TT></TD>
    <TD noWrap align=3Dright><TT>---&nbsp;&nbsp;</TT></TD>
    <TD noWrap><TT>&nbsp;K.YFDLGLPHR.D</TT></TD></TR>
  <TR>
    <TD align=3Dright>&nbsp;</TD>
    <TD align=3Dright><TT>1117.4965&nbsp;&nbsp;</TT></TD>
    <TD align=3Dright><TT>1116.4892&nbsp;&nbsp;</TT></TD>
    <TD align=3Dright><TT>1116.5716&nbsp;&nbsp;</TT></TD>
    <TD noWrap align=3Dright><TT>-73.80&nbsp;</TT></TD>
    <TD align=3Dright><TT>43&nbsp;</TT></TD>
    <TD noWrap align=3Dright><TT>-&nbsp;</TT></TD>
    <TD align=3Dright><TT>51&nbsp;</TT></TD>
    <TD align=3Dright><TT>0&nbsp;&nbsp;</TT></TD>
    <TD noWrap align=3Dright><TT>38&nbsp;&nbsp;</TT></TD>
    <TD noWrap><TT>&nbsp;K.YFDLGLPHR.D</TT></TD></TR>
  <TR>
    <TD align=3Dright>&nbsp;</TD>
    <TD align=3Dright><TT>1355.6018&nbsp;&nbsp;</TT></TD>
    <TD align=3Dright><TT>1354.5945&nbsp;&nbsp;</TT></TD>
    <TD align=3Dright><TT>1354.6841&nbsp;&nbsp;</TT></TD>
    <TD noWrap align=3Dright><TT>-66.11&nbsp;</TT></TD>
    <TD align=3Dright><TT>304&nbsp;</TT></TD>
    <TD noWrap align=3Dright><TT>-&nbsp;</TT></TD>
    <TD align=3Dright><TT>316&nbsp;</TT></TD>
    <TD align=3Dright><TT>0&nbsp;&nbsp;</TT></TD>
    <TD noWrap align=3Dright><TT>---&nbsp;&nbsp;</TT></TD>
    <TD noWrap><TT>&nbsp;K.TIEAEAAHGTVTR.H</TT></TD></TR>
  <TR>
    <TD align=3Dright>&nbsp;</TD>
    <TD align=3Dright><TT>1378.5586&nbsp;&nbsp;</TT></TD>
    <TD align=3Dright><TT>1377.5513&nbsp;&nbsp;</TT></TD>
    <TD align=3Dright><TT>1377.6466&nbsp;&nbsp;</TT></TD>
    <TD noWrap align=3Dright><TT>-69.13&nbsp;</TT></TD>
    <TD align=3Dright><TT>241&nbsp;</TT></TD>
    <TD noWrap align=3Dright><TT>-&nbsp;</TT></TD>
    <TD align=3Dright><TT>251&nbsp;</TT></TD>
    <TD align=3Dright><TT>0&nbsp;&nbsp;</TT></TD>
    <TD noWrap align=3Dright><TT>---&nbsp;&nbsp;</TT></TD>
    <TD noWrap><TT>&nbsp;K.FEAAGIWYEHR.L</TT></TD></TR>
  <TR>
    <TD align=3Dright>&nbsp;</TD>
    <TD align=3Dright><TT>1378.5586&nbsp;&nbsp;</TT></TD>
    <TD align=3Dright><TT>1377.5513&nbsp;&nbsp;</TT></TD>
    <TD align=3Dright><TT>1377.6466&nbsp;&nbsp;</TT></TD>
    <TD noWrap align=3Dright><TT>-69.13&nbsp;</TT></TD>
    <TD align=3Dright><TT>241&nbsp;</TT></TD>
    <TD noWrap align=3Dright><TT>-&nbsp;</TT></TD>
    <TD align=3Dright><TT>251&nbsp;</TT></TD>
    <TD align=3Dright><TT>0&nbsp;&nbsp;</TT></TD>
    <TD noWrap align=3Dright><TT>59&nbsp;&nbsp;</TT></TD>
    <TD noWrap><TT>&nbsp;K.FEAAGIWYEHR.L</TT></TD></TR>
  <TR>
    <TD align=3Dright>&nbsp;</TD>
    <TD align=3Dright><TT>1593.6781&nbsp;&nbsp;</TT></TD>
    <TD align=3Dright><TT>1592.6708&nbsp;&nbsp;</TT></TD>
    <TD align=3Dright><TT>1592.7735&nbsp;&nbsp;</TT></TD>
    <TD noWrap align=3Dright><TT>-64.49&nbsp;</TT></TD>
    <TD align=3Dright><TT>239&nbsp;</TT></TD>
    <TD noWrap align=3Dright><TT>-&nbsp;</TT></TD>
    <TD align=3Dright><TT>251&nbsp;</TT></TD>
    <TD align=3Dright><TT>1&nbsp;&nbsp;</TT></TD>
    <TD noWrap align=3Dright><TT>---&nbsp;&nbsp;</TT></TD>
    <TD noWrap><TT>&nbsp;K.SKFEAAGIWYEHR.L</TT></TD></TR>
  <TR>
    <TD align=3Dright>&nbsp;</TD>
    <TD align=3Dright><TT>1593.6781&nbsp;&nbsp;</TT></TD>
    <TD align=3Dright><TT>1592.6708&nbsp;&nbsp;</TT></TD>
    <TD align=3Dright><TT>1592.7735&nbsp;&nbsp;</TT></TD>
    <TD noWrap align=3Dright><TT>-64.49&nbsp;</TT></TD>
    <TD align=3Dright><TT>239&nbsp;</TT></TD>
    <TD noWrap align=3Dright><TT>-&nbsp;</TT></TD>
    <TD align=3Dright><TT>251&nbsp;</TT></TD>
    <TD align=3Dright><TT>1&nbsp;&nbsp;</TT></TD>
    <TD noWrap align=3Dright><TT>66&nbsp;&nbsp;</TT></TD>
    <TD noWrap><TT>&nbsp;K.SKFEAAGIWYEHR.L</TT></TD></TR>
  <TR>
    <TD align=3Dright>&nbsp;</TD>
    <TD align=3Dright><TT>1676.6578&nbsp;&nbsp;</TT></TD>
    <TD align=3Dright><TT>1675.6505&nbsp;&nbsp;</TT></TD>
    <TD align=3Dright><TT>1675.7545&nbsp;&nbsp;</TT></TD>
    <TD noWrap align=3Dright><TT>-62.08&nbsp;</TT></TD>
    <TD align=3Dright><TT>8&nbsp;</TT></TD>
    <TD noWrap align=3Dright><TT>-&nbsp;</TT></TD>
    <TD align=3Dright><TT>22&nbsp;</TT></TD>
    <TD align=3Dright><TT>0&nbsp;&nbsp;</TT></TD>
    <TD noWrap align=3Dright><TT>---&nbsp;&nbsp;</TT></TD>
    <TD =
noWrap><TT>&nbsp;K.VANPIVEMDGDEMTR.V</TT></TD></TR></TBODY></TABLE>
<TABLE border=3D0 cellSpacing=3D0>
  <TBODY>
  <TR>
    <TD><TT>&nbsp;&nbsp;&nbsp;&nbsp;&nbsp;&nbsp;</TT></TD>
    <TD><TT><B>No match to: </B>823.4354, 842.4479, 860.9707, 870.4822,=20
      876.9411, 1055.3020, 1055.3020, 1057.3024, 1058.5013, 1133.4409,=20
      1137.5316, 1150.5149, 1150.5149, 1179.4142, 1181.4219, 1203.6046,=20
      1203.6046, 1221.5570, 1237.5363, 1377.5455, 1383.5757, 1440.4808,=20
      1510.7537, 1510.7537, 1544.6381, 1655.5967, 1773.8491, 1783.7443,=20
      1783.7443, 1815.7365, 2210.9688, =
2354.1074</TT></TD></TR></TBODY></TABLE><BR>
<TABLE border=3D0 cellSpacing=3D0>
  <TBODY>
  <TR>
    <TD><TT><B><A name=3DHit19>19.</A>&nbsp;&nbsp;&nbsp;</B></TT></TD>
    <TD noWrap><TT><A=20
      =
href=3D"http://zxw-pc/mascot/cgi/protein_view.pl?file=3D../data/20121225/=
F002430.dat&amp;hit=3D19"=20
      =
target=3D_blank>gi|75267781</A>&nbsp;&nbsp;&nbsp;&nbsp;<B>Mass:</B>&nbsp;=
47213&nbsp;&nbsp;&nbsp;&nbsp;<B>Score:</B>&nbsp;333&nbsp;&nbsp;&nbsp;&nbs=
p;<B>Expect:</B>&nbsp;9.3e-028&nbsp;&nbsp;<B>Matches:</B>&nbsp;15</TT></T=
D></TR>
  <TR>
    <TD>&nbsp;</TD>
    <TD noWrap><TT>cytosolic NADP+-isocitrate dehydrogenase [Populus =
tremula x=20
      Populus alba]</TT></TD></TR></TBODY></TABLE>
<TABLE border=3D0 cellSpacing=3D0 cellPadding=3D0>
  <TBODY>
  <TR>
    <TD><TT>&nbsp;&nbsp;&nbsp;&nbsp;&nbsp;&nbsp;</TT></TD>
    <TD align=3Dright><TT><B>Observed&nbsp;&nbsp;</B></TT></TD>
    <TD noWrap align=3Dright><TT><B>Mr(expt)&nbsp;&nbsp;</B></TT></TD>
    <TD noWrap align=3Dright><TT><B>Mr(calc)&nbsp;&nbsp;</B></TT></TD>
    <TD align=3Dright><TT><B>&nbsp;ppm&nbsp;&nbsp;</B></TT></TD>
    <TD align=3Dright><TT><B>Start&nbsp;</B></TT></TD>
    <TD align=3Dright><TT><B>&nbsp;</B></TT></TD>
    <TD align=3Dright><TT><B>End&nbsp;</B></TT></TD>
    <TD align=3Dright><TT><B>Miss&nbsp;</B></TT></TD>
    <TD align=3Dright><TT><B>Ions&nbsp;</B></TT></TD>
    <TD><TT><B>&nbsp;Peptide</B></TT></TD></TR>
  <TR>
    <TD align=3Dright>&nbsp;</TD>
    <TD align=3Dright><TT>744.3503&nbsp;&nbsp;</TT></TD>
    <TD align=3Dright><TT>743.3431&nbsp;&nbsp;</TT></TD>
    <TD align=3Dright><TT>743.3926&nbsp;&nbsp;</TT></TD>
    <TD noWrap align=3Dright><TT>-66.63&nbsp;</TT></TD>
    <TD align=3Dright><TT>96&nbsp;</TT></TD>
    <TD noWrap align=3Dright><TT>-&nbsp;</TT></TD>
    <TD align=3Dright><TT>102&nbsp;</TT></TD>
    <TD align=3Dright><TT>0&nbsp;&nbsp;</TT></TD>
    <TD noWrap align=3Dright><TT>---&nbsp;&nbsp;</TT></TD>
    <TD noWrap><TT>&nbsp;K.SPNGTIR.N</TT></TD></TR>
  <TR>
    <TD align=3Dright>&nbsp;</TD>
    <TD align=3Dright><TT>993.3813&nbsp;&nbsp;</TT></TD>
    <TD align=3Dright><TT>992.3740&nbsp;&nbsp;</TT></TD>
    <TD align=3Dright><TT>992.4464&nbsp;&nbsp;</TT></TD>
    <TD noWrap align=3Dright><TT>-72.96&nbsp;</TT></TD>
    <TD align=3Dright><TT>135&nbsp;</TT></TD>
    <TD noWrap align=3Dright><TT>-&nbsp;</TT></TD>
    <TD align=3Dright><TT>142&nbsp;</TT></TD>
    <TD align=3Dright><TT>0&nbsp;&nbsp;</TT></TD>
    <TD noWrap align=3Dright><TT>---&nbsp;&nbsp;</TT></TD>
    <TD noWrap><TT>&nbsp;R.HAFGDQYR.A</TT></TD></TR>
  <TR>
    <TD align=3Dright>&nbsp;</TD>
    <TD align=3Dright><TT>993.3813&nbsp;&nbsp;</TT></TD>
    <TD align=3Dright><TT>992.3740&nbsp;&nbsp;</TT></TD>
    <TD align=3Dright><TT>992.4464&nbsp;&nbsp;</TT></TD>
    <TD noWrap align=3Dright><TT>-72.96&nbsp;</TT></TD>
    <TD align=3Dright><TT>135&nbsp;</TT></TD>
    <TD noWrap align=3Dright><TT>-&nbsp;</TT></TD>
    <TD align=3Dright><TT>142&nbsp;</TT></TD>
    <TD align=3Dright><TT>0&nbsp;&nbsp;</TT></TD>
    <TD noWrap align=3Dright><TT>61&nbsp;&nbsp;</TT></TD>
    <TD noWrap><TT>&nbsp;R.HAFGDQYR.A</TT></TD></TR>
  <TR>
    <TD align=3Dright>&nbsp;</TD>
    <TD align=3Dright><TT>1007.4730&nbsp;&nbsp;</TT></TD>
    <TD align=3Dright><TT>1006.4657&nbsp;&nbsp;</TT></TD>
    <TD align=3Dright><TT>1006.5488&nbsp;&nbsp;</TT></TD>
    <TD noWrap align=3Dright><TT>-82.49&nbsp;</TT></TD>
    <TD align=3Dright><TT>207&nbsp;</TT></TD>
    <TD noWrap align=3Dright><TT>-&nbsp;</TT></TD>
    <TD align=3Dright><TT>214&nbsp;</TT></TD>
    <TD align=3Dright><TT>0&nbsp;&nbsp;</TT></TD>
    <TD noWrap align=3Dright><TT>---&nbsp;&nbsp;</TT></TD>
    <TD noWrap><TT>&nbsp;K.WPLYLSTK.N</TT></TD></TR>
  <TR>
    <TD align=3Dright>&nbsp;</TD>
    <TD align=3Dright><TT>1033.5035&nbsp;&nbsp;</TT></TD>
    <TD align=3Dright><TT>1032.4962&nbsp;&nbsp;</TT></TD>
    <TD align=3Dright><TT>1032.5716&nbsp;&nbsp;</TT></TD>
    <TD noWrap align=3Dright><TT>-73.02&nbsp;</TT></TD>
    <TD align=3Dright><TT>103&nbsp;</TT></TD>
    <TD noWrap align=3Dright><TT>-&nbsp;</TT></TD>
    <TD align=3Dright><TT>111&nbsp;</TT></TD>
    <TD align=3Dright><TT>0&nbsp;&nbsp;</TT></TD>
    <TD noWrap align=3Dright><TT>---&nbsp;&nbsp;</TT></TD>
    <TD noWrap><TT>&nbsp;R.NILNGTVFR.E</TT></TD></TR>
  <TR>
    <TD align=3Dright>&nbsp;</TD>
    <TD align=3Dright><TT>1033.5035&nbsp;&nbsp;</TT></TD>
    <TD align=3Dright><TT>1032.4962&nbsp;&nbsp;</TT></TD>
    <TD align=3Dright><TT>1032.5716&nbsp;&nbsp;</TT></TD>
    <TD noWrap align=3Dright><TT>-73.02&nbsp;</TT></TD>
    <TD align=3Dright><TT>103&nbsp;</TT></TD>
    <TD noWrap align=3Dright><TT>-&nbsp;</TT></TD>
    <TD align=3Dright><TT>111&nbsp;</TT></TD>
    <TD align=3Dright><TT>0&nbsp;&nbsp;</TT></TD>
    <TD noWrap align=3Dright><TT>55&nbsp;&nbsp;</TT></TD>
    <TD noWrap><TT>&nbsp;R.NILNGTVFR.E</TT></TD></TR>
  <TR>
    <TD align=3Dright>&nbsp;</TD>
    <TD align=3Dright><TT>1117.4965&nbsp;&nbsp;</TT></TD>
    <TD align=3Dright><TT>1116.4892&nbsp;&nbsp;</TT></TD>
    <TD align=3Dright><TT>1116.5716&nbsp;&nbsp;</TT></TD>
    <TD noWrap align=3Dright><TT>-73.80&nbsp;</TT></TD>
    <TD align=3Dright><TT>43&nbsp;</TT></TD>
    <TD noWrap align=3Dright><TT>-&nbsp;</TT></TD>
    <TD align=3Dright><TT>51&nbsp;</TT></TD>
    <TD align=3Dright><TT>0&nbsp;&nbsp;</TT></TD>
    <TD noWrap align=3Dright><TT>---&nbsp;&nbsp;</TT></TD>
    <TD noWrap><TT>&nbsp;K.YFDLGLPHR.D</TT></TD></TR>
  <TR>
    <TD align=3Dright>&nbsp;</TD>
    <TD align=3Dright><TT>1117.4965&nbsp;&nbsp;</TT></TD>
    <TD align=3Dright><TT>1116.4892&nbsp;&nbsp;</TT></TD>
    <TD align=3Dright><TT>1116.5716&nbsp;&nbsp;</TT></TD>
    <TD noWrap align=3Dright><TT>-73.80&nbsp;</TT></TD>
    <TD align=3Dright><TT>43&nbsp;</TT></TD>
    <TD noWrap align=3Dright><TT>-&nbsp;</TT></TD>
    <TD align=3Dright><TT>51&nbsp;</TT></TD>
    <TD align=3Dright><TT>0&nbsp;&nbsp;</TT></TD>
    <TD noWrap align=3Dright><TT>38&nbsp;&nbsp;</TT></TD>
    <TD noWrap><TT>&nbsp;K.YFDLGLPHR.D</TT></TD></TR>
  <TR>
    <TD align=3Dright>&nbsp;</TD>
    <TD align=3Dright><TT>1355.6018&nbsp;&nbsp;</TT></TD>
    <TD align=3Dright><TT>1354.5945&nbsp;&nbsp;</TT></TD>
    <TD align=3Dright><TT>1354.6841&nbsp;&nbsp;</TT></TD>
    <TD noWrap align=3Dright><TT>-66.11&nbsp;</TT></TD>
    <TD align=3Dright><TT>304&nbsp;</TT></TD>
    <TD noWrap align=3Dright><TT>-&nbsp;</TT></TD>
    <TD align=3Dright><TT>316&nbsp;</TT></TD>
    <TD align=3Dright><TT>0&nbsp;&nbsp;</TT></TD>
    <TD noWrap align=3Dright><TT>---&nbsp;&nbsp;</TT></TD>
    <TD noWrap><TT>&nbsp;K.TIEAEAAHGTVTR.H</TT></TD></TR>
  <TR>
    <TD align=3Dright>&nbsp;</TD>
    <TD align=3Dright><TT>1593.6781&nbsp;&nbsp;</TT></TD>
    <TD align=3Dright><TT>1592.6708&nbsp;&nbsp;</TT></TD>
    <TD align=3Dright><TT>1592.7902&nbsp;&nbsp;</TT></TD>
    <TD noWrap align=3Dright><TT>-74.94&nbsp;</TT></TD>
    <TD align=3Dright><TT>361&nbsp;</TT></TD>
    <TD noWrap align=3Dright><TT>-&nbsp;</TT></TD>
    <TD align=3Dright><TT>376&nbsp;</TT></TD>
    <TD align=3Dright><TT>1&nbsp;&nbsp;</TT></TD>
    <TD noWrap align=3Dright><TT>---&nbsp;&nbsp;</TT></TD>
    <TD noWrap><TT>&nbsp;K.LEAACVGAVESGKMTK.D</TT></TD></TR>
  <TR>
    <TD align=3Dright>&nbsp;</TD>
    <TD align=3Dright><TT>1593.6781&nbsp;&nbsp;</TT></TD>
    <TD align=3Dright><TT>1592.6708&nbsp;&nbsp;</TT></TD>
    <TD align=3Dright><TT>1592.7902&nbsp;&nbsp;</TT></TD>
    <TD noWrap align=3Dright><TT>-74.94&nbsp;</TT></TD>
    <TD align=3Dright><TT>361&nbsp;</TT></TD>
    <TD noWrap align=3Dright><TT>-&nbsp;</TT></TD>
    <TD align=3Dright><TT>376&nbsp;</TT></TD>
    <TD align=3Dright><TT>1&nbsp;&nbsp;</TT></TD>
    <TD noWrap align=3Dright><TT>---&nbsp;&nbsp;</TT></TD>
    <TD noWrap><TT>&nbsp;K.LEAACVGAVESGKMTK.D</TT></TD></TR>
  <TR>
    <TD align=3Dright>&nbsp;</TD>
    <TD align=3Dright><TT>1676.6578&nbsp;&nbsp;</TT></TD>
    <TD align=3Dright><TT>1675.6505&nbsp;&nbsp;</TT></TD>
    <TD align=3Dright><TT>1675.7545&nbsp;&nbsp;</TT></TD>
    <TD noWrap align=3Dright><TT>-62.08&nbsp;</TT></TD>
    <TD align=3Dright><TT>8&nbsp;</TT></TD>
    <TD noWrap align=3Dright><TT>-&nbsp;</TT></TD>
    <TD align=3Dright><TT>22&nbsp;</TT></TD>
    <TD align=3Dright><TT>0&nbsp;&nbsp;</TT></TD>
    <TD noWrap align=3Dright><TT>---&nbsp;&nbsp;</TT></TD>
    <TD noWrap><TT>&nbsp;K.VANPIVEMDGDEMTR.V</TT></TD></TR>
  <TR>
    <TD align=3Dright>&nbsp;</TD>
    <TD align=3Dright><TT>1783.7443&nbsp;&nbsp;</TT></TD>
    <TD align=3Dright><TT>1782.7370&nbsp;&nbsp;</TT></TD>
    <TD align=3Dright><TT>1782.8537&nbsp;&nbsp;</TT></TD>
    <TD noWrap align=3Dright><TT>-65.43&nbsp;</TT></TD>
    <TD align=3Dright><TT>324&nbsp;</TT></TD>
    <TD noWrap align=3Dright><TT>-&nbsp;</TT></TD>
    <TD align=3Dright><TT>340&nbsp;</TT></TD>
    <TD align=3Dright><TT>0&nbsp;&nbsp;</TT></TD>
    <TD noWrap align=3Dright><TT>---&nbsp;&nbsp;</TT></TD>
    <TD noWrap><TT>&nbsp;K.GGETSTNSIASIFAWSR.E</TT></TD></TR>
  <TR>
    <TD align=3Dright>&nbsp;</TD>
    <TD align=3Dright><TT>1783.7443&nbsp;&nbsp;</TT></TD>
    <TD align=3Dright><TT>1782.7370&nbsp;&nbsp;</TT></TD>
    <TD align=3Dright><TT>1782.8537&nbsp;&nbsp;</TT></TD>
    <TD noWrap align=3Dright><TT>-65.43&nbsp;</TT></TD>
    <TD align=3Dright><TT>324&nbsp;</TT></TD>
    <TD noWrap align=3Dright><TT>-&nbsp;</TT></TD>
    <TD align=3Dright><TT>340&nbsp;</TT></TD>
    <TD align=3Dright><TT>0&nbsp;&nbsp;</TT></TD>
    <TD noWrap align=3Dright><TT>105&nbsp;&nbsp;</TT></TD>
    <TD noWrap><TT>&nbsp;K.GGETSTNSIASIFAWSR.E</TT></TD></TR>
  <TR>
    <TD align=3Dright>&nbsp;</TD>
    <TD align=3Dright><TT>2354.1074&nbsp;&nbsp;</TT></TD>
    <TD align=3Dright><TT>2353.1001&nbsp;&nbsp;</TT></TD>
    <TD align=3Dright><TT>2353.1437&nbsp;&nbsp;</TT></TD>
    <TD noWrap align=3Dright><TT>-18.53&nbsp;</TT></TD>
    <TD align=3Dright><TT>390&nbsp;</TT></TD>
    <TD noWrap align=3Dright><TT>-&nbsp;</TT></TD>
    <TD align=3Dright><TT>409&nbsp;</TT></TD>
    <TD align=3Dright><TT>1&nbsp;&nbsp;</TT></TD>
    <TD noWrap align=3Dright><TT>---&nbsp;&nbsp;</TT></TD>
    <TD =
noWrap><TT>&nbsp;R.DQYLNTEEFIDAVAEELKAR.L</TT></TD></TR></TBODY></TABLE>
<TABLE border=3D0 cellSpacing=3D0>
  <TBODY>
  <TR>
    <TD><TT>&nbsp;&nbsp;&nbsp;&nbsp;&nbsp;&nbsp;</TT></TD>
    <TD><TT><B>No match to: </B>823.4354, 842.4479, 860.9707, 870.4822,=20
      876.9411, 1055.3020, 1055.3020, 1057.3024, 1058.5013, 1133.4409,=20
      1137.5316, 1150.5149, 1150.5149, 1179.4142, 1181.4219, 1203.6046,=20
      1203.6046, 1221.5570, 1237.5363, 1377.5455, 1378.5586, 1378.5586,=20
      1383.5757, 1440.4808, 1510.7537, 1510.7537, 1544.6381, 1655.5967,=20
      1773.8491, 1815.7365, 2210.9688</TT></TD></TR></TBODY></TABLE><BR>
<TABLE border=3D0 cellSpacing=3D0>
  <TBODY>
  <TR>
    <TD><TT><B><A name=3DHit20>20.</A>&nbsp;&nbsp;&nbsp;</B></TT></TD>
    <TD noWrap><TT><A=20
      =
href=3D"http://zxw-pc/mascot/cgi/protein_view.pl?file=3D../data/20121225/=
F002430.dat&amp;hit=3D20"=20
      =
target=3D_blank>gi|224135233</A>&nbsp;&nbsp;&nbsp;&nbsp;<B>Mass:</B>&nbsp=
;46365&nbsp;&nbsp;&nbsp;&nbsp;<B>Score:</B>&nbsp;321&nbsp;&nbsp;&nbsp;&nb=
sp;<B>Expect:</B>&nbsp;1.5e-026&nbsp;&nbsp;<B>Matches:</B>&nbsp;14</TT></=
TD></TR>
  <TR>
    <TD>&nbsp;</TD>
    <TD noWrap><TT>predicted protein [Populus=20
trichocarpa]</TT></TD></TR></TBODY></TABLE>
<TABLE border=3D0 cellSpacing=3D0 cellPadding=3D0>
  <TBODY>
  <TR>
    <TD><TT>&nbsp;&nbsp;&nbsp;&nbsp;&nbsp;&nbsp;</TT></TD>
    <TD align=3Dright><TT><B>Observed&nbsp;&nbsp;</B></TT></TD>
    <TD noWrap align=3Dright><TT><B>Mr(expt)&nbsp;&nbsp;</B></TT></TD>
    <TD noWrap align=3Dright><TT><B>Mr(calc)&nbsp;&nbsp;</B></TT></TD>
    <TD align=3Dright><TT><B>&nbsp;ppm&nbsp;&nbsp;</B></TT></TD>
    <TD align=3Dright><TT><B>Start&nbsp;</B></TT></TD>
    <TD align=3Dright><TT><B>&nbsp;</B></TT></TD>
    <TD align=3Dright><TT><B>End&nbsp;</B></TT></TD>
    <TD align=3Dright><TT><B>Miss&nbsp;</B></TT></TD>
    <TD align=3Dright><TT><B>Ions&nbsp;</B></TT></TD>
    <TD><TT><B>&nbsp;Peptide</B></TT></TD></TR>
  <TR>
    <TD align=3Dright>&nbsp;</TD>
    <TD align=3Dright><TT>744.3503&nbsp;&nbsp;</TT></TD>
    <TD align=3Dright><TT>743.3431&nbsp;&nbsp;</TT></TD>
    <TD align=3Dright><TT>743.3926&nbsp;&nbsp;</TT></TD>
    <TD noWrap align=3Dright><TT>-66.63&nbsp;</TT></TD>
    <TD align=3Dright><TT>96&nbsp;</TT></TD>
    <TD noWrap align=3Dright><TT>-&nbsp;</TT></TD>
    <TD align=3Dright><TT>102&nbsp;</TT></TD>
    <TD align=3Dright><TT>0&nbsp;&nbsp;</TT></TD>
    <TD noWrap align=3Dright><TT>---&nbsp;&nbsp;</TT></TD>
    <TD noWrap><TT>&nbsp;K.SPNGTIR.N</TT></TD></TR>
  <TR>
    <TD align=3Dright>&nbsp;</TD>
    <TD align=3Dright><TT>993.3813&nbsp;&nbsp;</TT></TD>
    <TD align=3Dright><TT>992.3740&nbsp;&nbsp;</TT></TD>
    <TD align=3Dright><TT>992.4464&nbsp;&nbsp;</TT></TD>
    <TD noWrap align=3Dright><TT>-72.96&nbsp;</TT></TD>
    <TD align=3Dright><TT>135&nbsp;</TT></TD>
    <TD noWrap align=3Dright><TT>-&nbsp;</TT></TD>
    <TD align=3Dright><TT>142&nbsp;</TT></TD>
    <TD align=3Dright><TT>0&nbsp;&nbsp;</TT></TD>
    <TD noWrap align=3Dright><TT>---&nbsp;&nbsp;</TT></TD>
    <TD noWrap><TT>&nbsp;R.HAFGDQYR.A</TT></TD></TR>
  <TR>
    <TD align=3Dright>&nbsp;</TD>
    <TD align=3Dright><TT>993.3813&nbsp;&nbsp;</TT></TD>
    <TD align=3Dright><TT>992.3740&nbsp;&nbsp;</TT></TD>
    <TD align=3Dright><TT>992.4464&nbsp;&nbsp;</TT></TD>
    <TD noWrap align=3Dright><TT>-72.96&nbsp;</TT></TD>
    <TD align=3Dright><TT>135&nbsp;</TT></TD>
    <TD noWrap align=3Dright><TT>-&nbsp;</TT></TD>
    <TD align=3Dright><TT>142&nbsp;</TT></TD>
    <TD align=3Dright><TT>0&nbsp;&nbsp;</TT></TD>
    <TD noWrap align=3Dright><TT>61&nbsp;&nbsp;</TT></TD>
    <TD noWrap><TT>&nbsp;R.HAFGDQYR.A</TT></TD></TR>
  <TR>
    <TD align=3Dright>&nbsp;</TD>
    <TD align=3Dright><TT>1007.4730&nbsp;&nbsp;</TT></TD>
    <TD align=3Dright><TT>1006.4657&nbsp;&nbsp;</TT></TD>
    <TD align=3Dright><TT>1006.5488&nbsp;&nbsp;</TT></TD>
    <TD noWrap align=3Dright><TT>-82.49&nbsp;</TT></TD>
    <TD align=3Dright><TT>207&nbsp;</TT></TD>
    <TD noWrap align=3Dright><TT>-&nbsp;</TT></TD>
    <TD align=3Dright><TT>214&nbsp;</TT></TD>
    <TD align=3Dright><TT>0&nbsp;&nbsp;</TT></TD>
    <TD noWrap align=3Dright><TT>---&nbsp;&nbsp;</TT></TD>
    <TD noWrap><TT>&nbsp;K.WPLYLSTK.N</TT></TD></TR>
  <TR>
    <TD align=3Dright>&nbsp;</TD>
    <TD align=3Dright><TT>1033.5035&nbsp;&nbsp;</TT></TD>
    <TD align=3Dright><TT>1032.4962&nbsp;&nbsp;</TT></TD>
    <TD align=3Dright><TT>1032.5716&nbsp;&nbsp;</TT></TD>
    <TD noWrap align=3Dright><TT>-73.02&nbsp;</TT></TD>
    <TD align=3Dright><TT>103&nbsp;</TT></TD>
    <TD noWrap align=3Dright><TT>-&nbsp;</TT></TD>
    <TD align=3Dright><TT>111&nbsp;</TT></TD>
    <TD align=3Dright><TT>0&nbsp;&nbsp;</TT></TD>
    <TD noWrap align=3Dright><TT>---&nbsp;&nbsp;</TT></TD>
    <TD noWrap><TT>&nbsp;R.NILNGTVFR.E</TT></TD></TR>
  <TR>
    <TD align=3Dright>&nbsp;</TD>
    <TD align=3Dright><TT>1033.5035&nbsp;&nbsp;</TT></TD>
    <TD align=3Dright><TT>1032.4962&nbsp;&nbsp;</TT></TD>
    <TD align=3Dright><TT>1032.5716&nbsp;&nbsp;</TT></TD>
    <TD noWrap align=3Dright><TT>-73.02&nbsp;</TT></TD>
    <TD align=3Dright><TT>103&nbsp;</TT></TD>
    <TD noWrap align=3Dright><TT>-&nbsp;</TT></TD>
    <TD align=3Dright><TT>111&nbsp;</TT></TD>
    <TD align=3Dright><TT>0&nbsp;&nbsp;</TT></TD>
    <TD noWrap align=3Dright><TT>55&nbsp;&nbsp;</TT></TD>
    <TD noWrap><TT>&nbsp;R.NILNGTVFR.E</TT></TD></TR>
  <TR>
    <TD align=3Dright>&nbsp;</TD>
    <TD align=3Dright><TT>1117.4965&nbsp;&nbsp;</TT></TD>
    <TD align=3Dright><TT>1116.4892&nbsp;&nbsp;</TT></TD>
    <TD align=3Dright><TT>1116.5716&nbsp;&nbsp;</TT></TD>
    <TD noWrap align=3Dright><TT>-73.80&nbsp;</TT></TD>
    <TD align=3Dright><TT>43&nbsp;</TT></TD>
    <TD noWrap align=3Dright><TT>-&nbsp;</TT></TD>
    <TD align=3Dright><TT>51&nbsp;</TT></TD>
    <TD align=3Dright><TT>0&nbsp;&nbsp;</TT></TD>
    <TD noWrap align=3Dright><TT>---&nbsp;&nbsp;</TT></TD>
    <TD noWrap><TT>&nbsp;K.YFDLGLPHR.D</TT></TD></TR>
  <TR>
    <TD align=3Dright>&nbsp;</TD>
    <TD align=3Dright><TT>1117.4965&nbsp;&nbsp;</TT></TD>
    <TD align=3Dright><TT>1116.4892&nbsp;&nbsp;</TT></TD>
    <TD align=3Dright><TT>1116.5716&nbsp;&nbsp;</TT></TD>
    <TD noWrap align=3Dright><TT>-73.80&nbsp;</TT></TD>
    <TD align=3Dright><TT>43&nbsp;</TT></TD>
    <TD noWrap align=3Dright><TT>-&nbsp;</TT></TD>
    <TD align=3Dright><TT>51&nbsp;</TT></TD>
    <TD align=3Dright><TT>0&nbsp;&nbsp;</TT></TD>
    <TD noWrap align=3Dright><TT>38&nbsp;&nbsp;</TT></TD>
    <TD noWrap><TT>&nbsp;K.YFDLGLPHR.D</TT></TD></TR>
  <TR>
    <TD align=3Dright>&nbsp;</TD>
    <TD align=3Dright><TT>1355.6018&nbsp;&nbsp;</TT></TD>
    <TD align=3Dright><TT>1354.5945&nbsp;&nbsp;</TT></TD>
    <TD align=3Dright><TT>1354.6841&nbsp;&nbsp;</TT></TD>
    <TD noWrap align=3Dright><TT>-66.11&nbsp;</TT></TD>
    <TD align=3Dright><TT>304&nbsp;</TT></TD>
    <TD noWrap align=3Dright><TT>-&nbsp;</TT></TD>
    <TD align=3Dright><TT>316&nbsp;</TT></TD>
    <TD align=3Dright><TT>0&nbsp;&nbsp;</TT></TD>
    <TD noWrap align=3Dright><TT>---&nbsp;&nbsp;</TT></TD>
    <TD noWrap><TT>&nbsp;K.TIEAEAAHGTVTR.H</TT></TD></TR>
  <TR>
    <TD align=3Dright>&nbsp;</TD>
    <TD align=3Dright><TT>1593.6781&nbsp;&nbsp;</TT></TD>
    <TD align=3Dright><TT>1592.6708&nbsp;&nbsp;</TT></TD>
    <TD align=3Dright><TT>1592.7902&nbsp;&nbsp;</TT></TD>
    <TD noWrap align=3Dright><TT>-74.94&nbsp;</TT></TD>
    <TD align=3Dright><TT>361&nbsp;</TT></TD>
    <TD noWrap align=3Dright><TT>-&nbsp;</TT></TD>
    <TD align=3Dright><TT>376&nbsp;</TT></TD>
    <TD align=3Dright><TT>1&nbsp;&nbsp;</TT></TD>
    <TD noWrap align=3Dright><TT>---&nbsp;&nbsp;</TT></TD>
    <TD noWrap><TT>&nbsp;K.LEAACVGAVESGKMTK.D</TT></TD></TR>
  <TR>
    <TD align=3Dright>&nbsp;</TD>
    <TD align=3Dright><TT>1593.6781&nbsp;&nbsp;</TT></TD>
    <TD align=3Dright><TT>1592.6708&nbsp;&nbsp;</TT></TD>
    <TD align=3Dright><TT>1592.7902&nbsp;&nbsp;</TT></TD>
    <TD noWrap align=3Dright><TT>-74.94&nbsp;</TT></TD>
    <TD align=3Dright><TT>361&nbsp;</TT></TD>
    <TD noWrap align=3Dright><TT>-&nbsp;</TT></TD>
    <TD align=3Dright><TT>376&nbsp;</TT></TD>
    <TD align=3Dright><TT>1&nbsp;&nbsp;</TT></TD>
    <TD noWrap align=3Dright><TT>---&nbsp;&nbsp;</TT></TD>
    <TD noWrap><TT>&nbsp;K.LEAACVGAVESGKMTK.D</TT></TD></TR>
  <TR>
    <TD align=3Dright>&nbsp;</TD>
    <TD align=3Dright><TT>1676.6578&nbsp;&nbsp;</TT></TD>
    <TD align=3Dright><TT>1675.6505&nbsp;&nbsp;</TT></TD>
    <TD align=3Dright><TT>1675.7545&nbsp;&nbsp;</TT></TD>
    <TD noWrap align=3Dright><TT>-62.08&nbsp;</TT></TD>
    <TD align=3Dright><TT>8&nbsp;</TT></TD>
    <TD noWrap align=3Dright><TT>-&nbsp;</TT></TD>
    <TD align=3Dright><TT>22&nbsp;</TT></TD>
    <TD align=3Dright><TT>0&nbsp;&nbsp;</TT></TD>
    <TD noWrap align=3Dright><TT>---&nbsp;&nbsp;</TT></TD>
    <TD noWrap><TT>&nbsp;K.VANPIVEMDGDEMTR.V</TT></TD></TR>
  <TR>
    <TD align=3Dright>&nbsp;</TD>
    <TD align=3Dright><TT>1783.7443&nbsp;&nbsp;</TT></TD>
    <TD align=3Dright><TT>1782.7370&nbsp;&nbsp;</TT></TD>
    <TD align=3Dright><TT>1782.8537&nbsp;&nbsp;</TT></TD>
    <TD noWrap align=3Dright><TT>-65.43&nbsp;</TT></TD>
    <TD align=3Dright><TT>324&nbsp;</TT></TD>
    <TD noWrap align=3Dright><TT>-&nbsp;</TT></TD>
    <TD align=3Dright><TT>340&nbsp;</TT></TD>
    <TD align=3Dright><TT>0&nbsp;&nbsp;</TT></TD>
    <TD noWrap align=3Dright><TT>---&nbsp;&nbsp;</TT></TD>
    <TD noWrap><TT>&nbsp;K.GGETSTNSIASIFAWSR.G</TT></TD></TR>
  <TR>
    <TD align=3Dright>&nbsp;</TD>
    <TD align=3Dright><TT>1783.7443&nbsp;&nbsp;</TT></TD>
    <TD align=3Dright><TT>1782.7370&nbsp;&nbsp;</TT></TD>
    <TD align=3Dright><TT>1782.8537&nbsp;&nbsp;</TT></TD>
    <TD noWrap align=3Dright><TT>-65.43&nbsp;</TT></TD>
    <TD align=3Dright><TT>324&nbsp;</TT></TD>
    <TD noWrap align=3Dright><TT>-&nbsp;</TT></TD>
    <TD align=3Dright><TT>340&nbsp;</TT></TD>
    <TD align=3Dright><TT>0&nbsp;&nbsp;</TT></TD>
    <TD noWrap align=3Dright><TT>105&nbsp;&nbsp;</TT></TD>
    <TD =
noWrap><TT>&nbsp;K.GGETSTNSIASIFAWSR.G</TT></TD></TR></TBODY></TABLE>
<TABLE border=3D0 cellSpacing=3D0>
  <TBODY>
  <TR>
    <TD><TT>&nbsp;&nbsp;&nbsp;&nbsp;&nbsp;&nbsp;</TT></TD>
    <TD><TT><B>No match to: </B>823.4354, 842.4479, 860.9707, 870.4822,=20
      876.9411, 1055.3020, 1055.3020, 1057.3024, 1058.5013, 1133.4409,=20
      1137.5316, 1150.5149, 1150.5149, 1179.4142, 1181.4219, 1203.6046,=20
      1203.6046, 1221.5570, 1237.5363, 1377.5455, 1378.5586, 1378.5586,=20
      1383.5757, 1440.4808, 1510.7537, 1510.7537, 1544.6381, 1655.5967,=20
      1773.8491, 1815.7365, 2210.9688, =
2354.1074</TT></TD></TR></TBODY></TABLE><BR>
<TABLE border=3D0 cellSpacing=3D0>
  <TBODY>
  <TR>
    <TD><TT><B><A name=3DHit21>21.</A>&nbsp;&nbsp;&nbsp;</B></TT></TD>
    <TD noWrap><TT><A=20
      =
href=3D"http://zxw-pc/mascot/cgi/protein_view.pl?file=3D../data/20121225/=
F002430.dat&amp;hit=3D21"=20
      =
target=3D_blank>gi|222836152</A>&nbsp;&nbsp;&nbsp;&nbsp;<B>Mass:</B>&nbsp=
;46365&nbsp;&nbsp;&nbsp;&nbsp;<B>Score:</B>&nbsp;321&nbsp;&nbsp;&nbsp;&nb=
sp;<B>Expect:</B>&nbsp;1.5e-026&nbsp;&nbsp;<B>Matches:</B>&nbsp;14</TT></=
TD></TR>
  <TR>
    <TD>&nbsp;</TD>
    <TD noWrap><TT>predicted protein [Populus=20
trichocarpa]</TT></TD></TR></TBODY></TABLE>
<TABLE border=3D0 cellSpacing=3D0 cellPadding=3D0>
  <TBODY>
  <TR>
    <TD><TT>&nbsp;&nbsp;&nbsp;&nbsp;&nbsp;&nbsp;</TT></TD>
    <TD align=3Dright><TT><B>Observed&nbsp;&nbsp;</B></TT></TD>
    <TD noWrap align=3Dright><TT><B>Mr(expt)&nbsp;&nbsp;</B></TT></TD>
    <TD noWrap align=3Dright><TT><B>Mr(calc)&nbsp;&nbsp;</B></TT></TD>
    <TD align=3Dright><TT><B>&nbsp;ppm&nbsp;&nbsp;</B></TT></TD>
    <TD align=3Dright><TT><B>Start&nbsp;</B></TT></TD>
    <TD align=3Dright><TT><B>&nbsp;</B></TT></TD>
    <TD align=3Dright><TT><B>End&nbsp;</B></TT></TD>
    <TD align=3Dright><TT><B>Miss&nbsp;</B></TT></TD>
    <TD align=3Dright><TT><B>Ions&nbsp;</B></TT></TD>
    <TD><TT><B>&nbsp;Peptide</B></TT></TD></TR>
  <TR>
    <TD align=3Dright>&nbsp;</TD>
    <TD align=3Dright><TT>744.3503&nbsp;&nbsp;</TT></TD>
    <TD align=3Dright><TT>743.3431&nbsp;&nbsp;</TT></TD>
    <TD align=3Dright><TT>743.3926&nbsp;&nbsp;</TT></TD>
    <TD noWrap align=3Dright><TT>-66.63&nbsp;</TT></TD>
    <TD align=3Dright><TT>96&nbsp;</TT></TD>
    <TD noWrap align=3Dright><TT>-&nbsp;</TT></TD>
    <TD align=3Dright><TT>102&nbsp;</TT></TD>
    <TD align=3Dright><TT>0&nbsp;&nbsp;</TT></TD>
    <TD noWrap align=3Dright><TT>---&nbsp;&nbsp;</TT></TD>
    <TD noWrap><TT>&nbsp;K.SPNGTIR.N</TT></TD></TR>
  <TR>
    <TD align=3Dright>&nbsp;</TD>
    <TD align=3Dright><TT>993.3813&nbsp;&nbsp;</TT></TD>
    <TD align=3Dright><TT>992.3740&nbsp;&nbsp;</TT></TD>
    <TD align=3Dright><TT>992.4464&nbsp;&nbsp;</TT></TD>
    <TD noWrap align=3Dright><TT>-72.96&nbsp;</TT></TD>
    <TD align=3Dright><TT>135&nbsp;</TT></TD>
    <TD noWrap align=3Dright><TT>-&nbsp;</TT></TD>
    <TD align=3Dright><TT>142&nbsp;</TT></TD>
    <TD align=3Dright><TT>0&nbsp;&nbsp;</TT></TD>
    <TD noWrap align=3Dright><TT>---&nbsp;&nbsp;</TT></TD>
    <TD noWrap><TT>&nbsp;R.HAFGDQYR.A</TT></TD></TR>
  <TR>
    <TD align=3Dright>&nbsp;</TD>
    <TD align=3Dright><TT>993.3813&nbsp;&nbsp;</TT></TD>
    <TD align=3Dright><TT>992.3740&nbsp;&nbsp;</TT></TD>
    <TD align=3Dright><TT>992.4464&nbsp;&nbsp;</TT></TD>
    <TD noWrap align=3Dright><TT>-72.96&nbsp;</TT></TD>
    <TD align=3Dright><TT>135&nbsp;</TT></TD>
    <TD noWrap align=3Dright><TT>-&nbsp;</TT></TD>
    <TD align=3Dright><TT>142&nbsp;</TT></TD>
    <TD align=3Dright><TT>0&nbsp;&nbsp;</TT></TD>
    <TD noWrap align=3Dright><TT>61&nbsp;&nbsp;</TT></TD>
    <TD noWrap><TT>&nbsp;R.HAFGDQYR.A</TT></TD></TR>
  <TR>
    <TD align=3Dright>&nbsp;</TD>
    <TD align=3Dright><TT>1007.4730&nbsp;&nbsp;</TT></TD>
    <TD align=3Dright><TT>1006.4657&nbsp;&nbsp;</TT></TD>
    <TD align=3Dright><TT>1006.5488&nbsp;&nbsp;</TT></TD>
    <TD noWrap align=3Dright><TT>-82.49&nbsp;</TT></TD>
    <TD align=3Dright><TT>207&nbsp;</TT></TD>
    <TD noWrap align=3Dright><TT>-&nbsp;</TT></TD>
    <TD align=3Dright><TT>214&nbsp;</TT></TD>
    <TD align=3Dright><TT>0&nbsp;&nbsp;</TT></TD>
    <TD noWrap align=3Dright><TT>---&nbsp;&nbsp;</TT></TD>
    <TD noWrap><TT>&nbsp;K.WPLYLSTK.N</TT></TD></TR>
  <TR>
    <TD align=3Dright>&nbsp;</TD>
    <TD align=3Dright><TT>1033.5035&nbsp;&nbsp;</TT></TD>
    <TD align=3Dright><TT>1032.4962&nbsp;&nbsp;</TT></TD>
    <TD align=3Dright><TT>1032.5716&nbsp;&nbsp;</TT></TD>
    <TD noWrap align=3Dright><TT>-73.02&nbsp;</TT></TD>
    <TD align=3Dright><TT>103&nbsp;</TT></TD>
    <TD noWrap align=3Dright><TT>-&nbsp;</TT></TD>
    <TD align=3Dright><TT>111&nbsp;</TT></TD>
    <TD align=3Dright><TT>0&nbsp;&nbsp;</TT></TD>
    <TD noWrap align=3Dright><TT>---&nbsp;&nbsp;</TT></TD>
    <TD noWrap><TT>&nbsp;R.NILNGTVFR.E</TT></TD></TR>
  <TR>
    <TD align=3Dright>&nbsp;</TD>
    <TD align=3Dright><TT>1033.5035&nbsp;&nbsp;</TT></TD>
    <TD align=3Dright><TT>1032.4962&nbsp;&nbsp;</TT></TD>
    <TD align=3Dright><TT>1032.5716&nbsp;&nbsp;</TT></TD>
    <TD noWrap align=3Dright><TT>-73.02&nbsp;</TT></TD>
    <TD align=3Dright><TT>103&nbsp;</TT></TD>
    <TD noWrap align=3Dright><TT>-&nbsp;</TT></TD>
    <TD align=3Dright><TT>111&nbsp;</TT></TD>
    <TD align=3Dright><TT>0&nbsp;&nbsp;</TT></TD>
    <TD noWrap align=3Dright><TT>55&nbsp;&nbsp;</TT></TD>
    <TD noWrap><TT>&nbsp;R.NILNGTVFR.E</TT></TD></TR>
  <TR>
    <TD align=3Dright>&nbsp;</TD>
    <TD align=3Dright><TT>1117.4965&nbsp;&nbsp;</TT></TD>
    <TD align=3Dright><TT>1116.4892&nbsp;&nbsp;</TT></TD>
    <TD align=3Dright><TT>1116.5716&nbsp;&nbsp;</TT></TD>
    <TD noWrap align=3Dright><TT>-73.80&nbsp;</TT></TD>
    <TD align=3Dright><TT>43&nbsp;</TT></TD>
    <TD noWrap align=3Dright><TT>-&nbsp;</TT></TD>
    <TD align=3Dright><TT>51&nbsp;</TT></TD>
    <TD align=3Dright><TT>0&nbsp;&nbsp;</TT></TD>
    <TD noWrap align=3Dright><TT>---&nbsp;&nbsp;</TT></TD>
    <TD noWrap><TT>&nbsp;K.YFDLGLPHR.D</TT></TD></TR>
  <TR>
    <TD align=3Dright>&nbsp;</TD>
    <TD align=3Dright><TT>1117.4965&nbsp;&nbsp;</TT></TD>
    <TD align=3Dright><TT>1116.4892&nbsp;&nbsp;</TT></TD>
    <TD align=3Dright><TT>1116.5716&nbsp;&nbsp;</TT></TD>
    <TD noWrap align=3Dright><TT>-73.80&nbsp;</TT></TD>
    <TD align=3Dright><TT>43&nbsp;</TT></TD>
    <TD noWrap align=3Dright><TT>-&nbsp;</TT></TD>
    <TD align=3Dright><TT>51&nbsp;</TT></TD>
    <TD align=3Dright><TT>0&nbsp;&nbsp;</TT></TD>
    <TD noWrap align=3Dright><TT>38&nbsp;&nbsp;</TT></TD>
    <TD noWrap><TT>&nbsp;K.YFDLGLPHR.D</TT></TD></TR>
  <TR>
    <TD align=3Dright>&nbsp;</TD>
    <TD align=3Dright><TT>1355.6018&nbsp;&nbsp;</TT></TD>
    <TD align=3Dright><TT>1354.5945&nbsp;&nbsp;</TT></TD>
    <TD align=3Dright><TT>1354.6841&nbsp;&nbsp;</TT></TD>
    <TD noWrap align=3Dright><TT>-66.11&nbsp;</TT></TD>
    <TD align=3Dright><TT>304&nbsp;</TT></TD>
    <TD noWrap align=3Dright><TT>-&nbsp;</TT></TD>
    <TD align=3Dright><TT>316&nbsp;</TT></TD>
    <TD align=3Dright><TT>0&nbsp;&nbsp;</TT></TD>
    <TD noWrap align=3Dright><TT>---&nbsp;&nbsp;</TT></TD>
    <TD noWrap><TT>&nbsp;K.TIEAEAAHGTVTR.H</TT></TD></TR>
  <TR>
    <TD align=3Dright>&nbsp;</TD>
    <TD align=3Dright><TT>1593.6781&nbsp;&nbsp;</TT></TD>
    <TD align=3Dright><TT>1592.6708&nbsp;&nbsp;</TT></TD>
    <TD align=3Dright><TT>1592.7902&nbsp;&nbsp;</TT></TD>
    <TD noWrap align=3Dright><TT>-74.94&nbsp;</TT></TD>
    <TD align=3Dright><TT>361&nbsp;</TT></TD>
    <TD noWrap align=3Dright><TT>-&nbsp;</TT></TD>
    <TD align=3Dright><TT>376&nbsp;</TT></TD>
    <TD align=3Dright><TT>1&nbsp;&nbsp;</TT></TD>
    <TD noWrap align=3Dright><TT>---&nbsp;&nbsp;</TT></TD>
    <TD noWrap><TT>&nbsp;K.LEAACVGAVESGKMTK.D</TT></TD></TR>
  <TR>
    <TD align=3Dright>&nbsp;</TD>
    <TD align=3Dright><TT>1593.6781&nbsp;&nbsp;</TT></TD>
    <TD align=3Dright><TT>1592.6708&nbsp;&nbsp;</TT></TD>
    <TD align=3Dright><TT>1592.7902&nbsp;&nbsp;</TT></TD>
    <TD noWrap align=3Dright><TT>-74.94&nbsp;</TT></TD>
    <TD align=3Dright><TT>361&nbsp;</TT></TD>
    <TD noWrap align=3Dright><TT>-&nbsp;</TT></TD>
    <TD align=3Dright><TT>376&nbsp;</TT></TD>
    <TD align=3Dright><TT>1&nbsp;&nbsp;</TT></TD>
    <TD noWrap align=3Dright><TT>---&nbsp;&nbsp;</TT></TD>
    <TD noWrap><TT>&nbsp;K.LEAACVGAVESGKMTK.D</TT></TD></TR>
  <TR>
    <TD align=3Dright>&nbsp;</TD>
    <TD align=3Dright><TT>1676.6578&nbsp;&nbsp;</TT></TD>
    <TD align=3Dright><TT>1675.6505&nbsp;&nbsp;</TT></TD>
    <TD align=3Dright><TT>1675.7545&nbsp;&nbsp;</TT></TD>
    <TD noWrap align=3Dright><TT>-62.08&nbsp;</TT></TD>
    <TD align=3Dright><TT>8&nbsp;</TT></TD>
    <TD noWrap align=3Dright><TT>-&nbsp;</TT></TD>
    <TD align=3Dright><TT>22&nbsp;</TT></TD>
    <TD align=3Dright><TT>0&nbsp;&nbsp;</TT></TD>
    <TD noWrap align=3Dright><TT>---&nbsp;&nbsp;</TT></TD>
    <TD noWrap><TT>&nbsp;K.VANPIVEMDGDEMTR.V</TT></TD></TR>
  <TR>
    <TD align=3Dright>&nbsp;</TD>
    <TD align=3Dright><TT>1783.7443&nbsp;&nbsp;</TT></TD>
    <TD align=3Dright><TT>1782.7370&nbsp;&nbsp;</TT></TD>
    <TD align=3Dright><TT>1782.8537&nbsp;&nbsp;</TT></TD>
    <TD noWrap align=3Dright><TT>-65.43&nbsp;</TT></TD>
    <TD align=3Dright><TT>324&nbsp;</TT></TD>
    <TD noWrap align=3Dright><TT>-&nbsp;</TT></TD>
    <TD align=3Dright><TT>340&nbsp;</TT></TD>
    <TD align=3Dright><TT>0&nbsp;&nbsp;</TT></TD>
    <TD noWrap align=3Dright><TT>---&nbsp;&nbsp;</TT></TD>
    <TD noWrap><TT>&nbsp;K.GGETSTNSIASIFAWSR.G</TT></TD></TR>
  <TR>
    <TD align=3Dright>&nbsp;</TD>
    <TD align=3Dright><TT>1783.7443&nbsp;&nbsp;</TT></TD>
    <TD align=3Dright><TT>1782.7370&nbsp;&nbsp;</TT></TD>
    <TD align=3Dright><TT>1782.8537&nbsp;&nbsp;</TT></TD>
    <TD noWrap align=3Dright><TT>-65.43&nbsp;</TT></TD>
    <TD align=3Dright><TT>324&nbsp;</TT></TD>
    <TD noWrap align=3Dright><TT>-&nbsp;</TT></TD>
    <TD align=3Dright><TT>340&nbsp;</TT></TD>
    <TD align=3Dright><TT>0&nbsp;&nbsp;</TT></TD>
    <TD noWrap align=3Dright><TT>105&nbsp;&nbsp;</TT></TD>
    <TD =
noWrap><TT>&nbsp;K.GGETSTNSIASIFAWSR.G</TT></TD></TR></TBODY></TABLE>
<TABLE border=3D0 cellSpacing=3D0>
  <TBODY>
  <TR>
    <TD><TT>&nbsp;&nbsp;&nbsp;&nbsp;&nbsp;&nbsp;</TT></TD>
    <TD><TT><B>No match to: </B>823.4354, 842.4479, 860.9707, 870.4822,=20
      876.9411, 1055.3020, 1055.3020, 1057.3024, 1058.5013, 1133.4409,=20
      1137.5316, 1150.5149, 1150.5149, 1179.4142, 1181.4219, 1203.6046,=20
      1203.6046, 1221.5570, 1237.5363, 1377.5455, 1378.5586, 1378.5586,=20
      1383.5757, 1440.4808, 1510.7537, 1510.7537, 1544.6381, 1655.5967,=20
      1773.8491, 1815.7365, 2210.9688, =
2354.1074</TT></TD></TR></TBODY></TABLE><BR>
<TABLE border=3D0 cellSpacing=3D0>
  <TBODY>
  <TR>
    <TD><TT><B><A name=3DHit22>22.</A>&nbsp;&nbsp;&nbsp;</B></TT></TD>
    <TD noWrap><TT><A=20
      =
href=3D"http://zxw-pc/mascot/cgi/protein_view.pl?file=3D../data/20121225/=
F002430.dat&amp;hit=3D22"=20
      =
target=3D_blank>gi|2623962</A>&nbsp;&nbsp;&nbsp;&nbsp;<B>Mass:</B>&nbsp;4=
6017&nbsp;&nbsp;&nbsp;&nbsp;<B>Score:</B>&nbsp;310&nbsp;&nbsp;&nbsp;&nbsp=
;<B>Expect:</B>&nbsp;1.9e-025&nbsp;&nbsp;<B>Matches:</B>&nbsp;12</TT></TD=
></TR>
  <TR>
    <TD>&nbsp;</TD>
    <TD noWrap><TT>isocitrate dehydrogenase (NADP+) [Apium=20
  graveolens]</TT></TD></TR></TBODY></TABLE>
<TABLE border=3D0 cellSpacing=3D0 cellPadding=3D0>
  <TBODY>
  <TR>
    <TD><TT>&nbsp;&nbsp;&nbsp;&nbsp;&nbsp;&nbsp;</TT></TD>
    <TD align=3Dright><TT><B>Observed&nbsp;&nbsp;</B></TT></TD>
    <TD noWrap align=3Dright><TT><B>Mr(expt)&nbsp;&nbsp;</B></TT></TD>
    <TD noWrap align=3Dright><TT><B>Mr(calc)&nbsp;&nbsp;</B></TT></TD>
    <TD align=3Dright><TT><B>&nbsp;ppm&nbsp;&nbsp;</B></TT></TD>
    <TD align=3Dright><TT><B>Start&nbsp;</B></TT></TD>
    <TD align=3Dright><TT><B>&nbsp;</B></TT></TD>
    <TD align=3Dright><TT><B>End&nbsp;</B></TT></TD>
    <TD align=3Dright><TT><B>Miss&nbsp;</B></TT></TD>
    <TD align=3Dright><TT><B>Ions&nbsp;</B></TT></TD>
    <TD><TT><B>&nbsp;Peptide</B></TT></TD></TR>
  <TR>
    <TD align=3Dright>&nbsp;</TD>
    <TD align=3Dright><TT>744.3503&nbsp;&nbsp;</TT></TD>
    <TD align=3Dright><TT>743.3431&nbsp;&nbsp;</TT></TD>
    <TD align=3Dright><TT>743.3926&nbsp;&nbsp;</TT></TD>
    <TD noWrap align=3Dright><TT>-66.63&nbsp;</TT></TD>
    <TD align=3Dright><TT>96&nbsp;</TT></TD>
    <TD noWrap align=3Dright><TT>-&nbsp;</TT></TD>
    <TD align=3Dright><TT>102&nbsp;</TT></TD>
    <TD align=3Dright><TT>0&nbsp;&nbsp;</TT></TD>
    <TD noWrap align=3Dright><TT>---&nbsp;&nbsp;</TT></TD>
    <TD noWrap><TT>&nbsp;K.SPNGTIR.N</TT></TD></TR>
  <TR>
    <TD align=3Dright>&nbsp;</TD>
    <TD align=3Dright><TT>993.3813&nbsp;&nbsp;</TT></TD>
    <TD align=3Dright><TT>992.3740&nbsp;&nbsp;</TT></TD>
    <TD align=3Dright><TT>992.4464&nbsp;&nbsp;</TT></TD>
    <TD noWrap align=3Dright><TT>-72.96&nbsp;</TT></TD>
    <TD align=3Dright><TT>135&nbsp;</TT></TD>
    <TD noWrap align=3Dright><TT>-&nbsp;</TT></TD>
    <TD align=3Dright><TT>142&nbsp;</TT></TD>
    <TD align=3Dright><TT>0&nbsp;&nbsp;</TT></TD>
    <TD noWrap align=3Dright><TT>---&nbsp;&nbsp;</TT></TD>
    <TD noWrap><TT>&nbsp;R.HAFGDQYR.A</TT></TD></TR>
  <TR>
    <TD align=3Dright>&nbsp;</TD>
    <TD align=3Dright><TT>993.3813&nbsp;&nbsp;</TT></TD>
    <TD align=3Dright><TT>992.3740&nbsp;&nbsp;</TT></TD>
    <TD align=3Dright><TT>992.4464&nbsp;&nbsp;</TT></TD>
    <TD noWrap align=3Dright><TT>-72.96&nbsp;</TT></TD>
    <TD align=3Dright><TT>135&nbsp;</TT></TD>
    <TD noWrap align=3Dright><TT>-&nbsp;</TT></TD>
    <TD align=3Dright><TT>142&nbsp;</TT></TD>
    <TD align=3Dright><TT>0&nbsp;&nbsp;</TT></TD>
    <TD noWrap align=3Dright><TT>61&nbsp;&nbsp;</TT></TD>
    <TD noWrap><TT>&nbsp;R.HAFGDQYR.A</TT></TD></TR>
  <TR>
    <TD align=3Dright>&nbsp;</TD>
    <TD align=3Dright><TT>1007.4730&nbsp;&nbsp;</TT></TD>
    <TD align=3Dright><TT>1006.4657&nbsp;&nbsp;</TT></TD>
    <TD align=3Dright><TT>1006.5488&nbsp;&nbsp;</TT></TD>
    <TD noWrap align=3Dright><TT>-82.49&nbsp;</TT></TD>
    <TD align=3Dright><TT>207&nbsp;</TT></TD>
    <TD noWrap align=3Dright><TT>-&nbsp;</TT></TD>
    <TD align=3Dright><TT>214&nbsp;</TT></TD>
    <TD align=3Dright><TT>0&nbsp;&nbsp;</TT></TD>
    <TD noWrap align=3Dright><TT>---&nbsp;&nbsp;</TT></TD>
    <TD noWrap><TT>&nbsp;K.WPLYLSTK.N</TT></TD></TR>
  <TR>
    <TD align=3Dright>&nbsp;</TD>
    <TD align=3Dright><TT>1033.5035&nbsp;&nbsp;</TT></TD>
    <TD align=3Dright><TT>1032.4962&nbsp;&nbsp;</TT></TD>
    <TD align=3Dright><TT>1032.5716&nbsp;&nbsp;</TT></TD>
    <TD noWrap align=3Dright><TT>-73.02&nbsp;</TT></TD>
    <TD align=3Dright><TT>103&nbsp;</TT></TD>
    <TD noWrap align=3Dright><TT>-&nbsp;</TT></TD>
    <TD align=3Dright><TT>111&nbsp;</TT></TD>
    <TD align=3Dright><TT>0&nbsp;&nbsp;</TT></TD>
    <TD noWrap align=3Dright><TT>---&nbsp;&nbsp;</TT></TD>
    <TD noWrap><TT>&nbsp;R.NILNGTVFR.E</TT></TD></TR>
  <TR>
    <TD align=3Dright>&nbsp;</TD>
    <TD align=3Dright><TT>1033.5035&nbsp;&nbsp;</TT></TD>
    <TD align=3Dright><TT>1032.4962&nbsp;&nbsp;</TT></TD>
    <TD align=3Dright><TT>1032.5716&nbsp;&nbsp;</TT></TD>
    <TD noWrap align=3Dright><TT>-73.02&nbsp;</TT></TD>
    <TD align=3Dright><TT>103&nbsp;</TT></TD>
    <TD noWrap align=3Dright><TT>-&nbsp;</TT></TD>
    <TD align=3Dright><TT>111&nbsp;</TT></TD>
    <TD align=3Dright><TT>0&nbsp;&nbsp;</TT></TD>
    <TD noWrap align=3Dright><TT>55&nbsp;&nbsp;</TT></TD>
    <TD noWrap><TT>&nbsp;R.NILNGTVFR.E</TT></TD></TR>
  <TR>
    <TD align=3Dright>&nbsp;</TD>
    <TD align=3Dright><TT>1117.4965&nbsp;&nbsp;</TT></TD>
    <TD align=3Dright><TT>1116.4892&nbsp;&nbsp;</TT></TD>
    <TD align=3Dright><TT>1116.5716&nbsp;&nbsp;</TT></TD>
    <TD noWrap align=3Dright><TT>-73.80&nbsp;</TT></TD>
    <TD align=3Dright><TT>43&nbsp;</TT></TD>
    <TD noWrap align=3Dright><TT>-&nbsp;</TT></TD>
    <TD align=3Dright><TT>51&nbsp;</TT></TD>
    <TD align=3Dright><TT>0&nbsp;&nbsp;</TT></TD>
    <TD noWrap align=3Dright><TT>---&nbsp;&nbsp;</TT></TD>
    <TD noWrap><TT>&nbsp;K.YFDLGLPHR.D</TT></TD></TR>
  <TR>
    <TD align=3Dright>&nbsp;</TD>
    <TD align=3Dright><TT>1117.4965&nbsp;&nbsp;</TT></TD>
    <TD align=3Dright><TT>1116.4892&nbsp;&nbsp;</TT></TD>
    <TD align=3Dright><TT>1116.5716&nbsp;&nbsp;</TT></TD>
    <TD noWrap align=3Dright><TT>-73.80&nbsp;</TT></TD>
    <TD align=3Dright><TT>43&nbsp;</TT></TD>
    <TD noWrap align=3Dright><TT>-&nbsp;</TT></TD>
    <TD align=3Dright><TT>51&nbsp;</TT></TD>
    <TD align=3Dright><TT>0&nbsp;&nbsp;</TT></TD>
    <TD noWrap align=3Dright><TT>38&nbsp;&nbsp;</TT></TD>
    <TD noWrap><TT>&nbsp;K.YFDLGLPHR.D</TT></TD></TR>
  <TR>
    <TD align=3Dright>&nbsp;</TD>
    <TD align=3Dright><TT>1355.6018&nbsp;&nbsp;</TT></TD>
    <TD align=3Dright><TT>1354.5945&nbsp;&nbsp;</TT></TD>
    <TD align=3Dright><TT>1354.6841&nbsp;&nbsp;</TT></TD>
    <TD noWrap align=3Dright><TT>-66.11&nbsp;</TT></TD>
    <TD align=3Dright><TT>304&nbsp;</TT></TD>
    <TD noWrap align=3Dright><TT>-&nbsp;</TT></TD>
    <TD align=3Dright><TT>316&nbsp;</TT></TD>
    <TD align=3Dright><TT>0&nbsp;&nbsp;</TT></TD>
    <TD noWrap align=3Dright><TT>---&nbsp;&nbsp;</TT></TD>
    <TD noWrap><TT>&nbsp;K.TIEAEAAHGTVTR.H</TT></TD></TR>
  <TR>
    <TD align=3Dright>&nbsp;</TD>
    <TD align=3Dright><TT>1676.6578&nbsp;&nbsp;</TT></TD>
    <TD align=3Dright><TT>1675.6505&nbsp;&nbsp;</TT></TD>
    <TD align=3Dright><TT>1675.7545&nbsp;&nbsp;</TT></TD>
    <TD noWrap align=3Dright><TT>-62.08&nbsp;</TT></TD>
    <TD align=3Dright><TT>8&nbsp;</TT></TD>
    <TD noWrap align=3Dright><TT>-&nbsp;</TT></TD>
    <TD align=3Dright><TT>22&nbsp;</TT></TD>
    <TD align=3Dright><TT>0&nbsp;&nbsp;</TT></TD>
    <TD noWrap align=3Dright><TT>---&nbsp;&nbsp;</TT></TD>
    <TD noWrap><TT>&nbsp;K.VANPIVEMDGDEMTR.V</TT></TD></TR>
  <TR>
    <TD align=3Dright>&nbsp;</TD>
    <TD align=3Dright><TT>1783.7443&nbsp;&nbsp;</TT></TD>
    <TD align=3Dright><TT>1782.7370&nbsp;&nbsp;</TT></TD>
    <TD align=3Dright><TT>1782.8537&nbsp;&nbsp;</TT></TD>
    <TD noWrap align=3Dright><TT>-65.43&nbsp;</TT></TD>
    <TD align=3Dright><TT>324&nbsp;</TT></TD>
    <TD noWrap align=3Dright><TT>-&nbsp;</TT></TD>
    <TD align=3Dright><TT>340&nbsp;</TT></TD>
    <TD align=3Dright><TT>0&nbsp;&nbsp;</TT></TD>
    <TD noWrap align=3Dright><TT>---&nbsp;&nbsp;</TT></TD>
    <TD noWrap><TT>&nbsp;K.GGETSTNSIASIFAWSR.G</TT></TD></TR>
  <TR>
    <TD align=3Dright>&nbsp;</TD>
    <TD align=3Dright><TT>1783.7443&nbsp;&nbsp;</TT></TD>
    <TD align=3Dright><TT>1782.7370&nbsp;&nbsp;</TT></TD>
    <TD align=3Dright><TT>1782.8537&nbsp;&nbsp;</TT></TD>
    <TD noWrap align=3Dright><TT>-65.43&nbsp;</TT></TD>
    <TD align=3Dright><TT>324&nbsp;</TT></TD>
    <TD noWrap align=3Dright><TT>-&nbsp;</TT></TD>
    <TD align=3Dright><TT>340&nbsp;</TT></TD>
    <TD align=3Dright><TT>0&nbsp;&nbsp;</TT></TD>
    <TD noWrap align=3Dright><TT>105&nbsp;&nbsp;</TT></TD>
    <TD =
noWrap><TT>&nbsp;K.GGETSTNSIASIFAWSR.G</TT></TD></TR></TBODY></TABLE>
<TABLE border=3D0 cellSpacing=3D0>
  <TBODY>
  <TR>
    <TD><TT>&nbsp;&nbsp;&nbsp;&nbsp;&nbsp;&nbsp;</TT></TD>
    <TD><TT><B>No match to: </B>823.4354, 842.4479, 860.9707, 870.4822,=20
      876.9411, 1055.3020, 1055.3020, 1057.3024, 1058.5013, 1133.4409,=20
      1137.5316, 1150.5149, 1150.5149, 1179.4142, 1181.4219, 1203.6046,=20
      1203.6046, 1221.5570, 1237.5363, 1377.5455, 1378.5586, 1378.5586,=20
      1383.5757, 1440.4808, 1510.7537, 1510.7537, 1544.6381, 1593.6781,=20
      1593.6781, 1655.5967, 1773.8491, 1815.7365, 2210.9688,=20
  2354.1074</TT></TD></TR></TBODY></TABLE><BR>
<TABLE border=3D0 cellSpacing=3D0>
  <TBODY>
  <TR>
    <TD><TT><B><A name=3DHit23>23.</A>&nbsp;&nbsp;&nbsp;</B></TT></TD>
    <TD noWrap><TT><A=20
      =
href=3D"http://zxw-pc/mascot/cgi/protein_view.pl?file=3D../data/20121225/=
F002430.dat&amp;hit=3D23"=20
      =
target=3D_blank>gi|224079726</A>&nbsp;&nbsp;&nbsp;&nbsp;<B>Mass:</B>&nbsp=
;46399&nbsp;&nbsp;&nbsp;&nbsp;<B>Score:</B>&nbsp;310&nbsp;&nbsp;&nbsp;&nb=
sp;<B>Expect:</B>&nbsp;1.9e-025&nbsp;&nbsp;<B>Matches:</B>&nbsp;12</TT></=
TD></TR>
  <TR>
    <TD>&nbsp;</TD>
    <TD noWrap><TT>predicted protein [Populus=20
trichocarpa]</TT></TD></TR></TBODY></TABLE>
<TABLE border=3D0 cellSpacing=3D0 cellPadding=3D0>
  <TBODY>
  <TR>
    <TD><TT>&nbsp;&nbsp;&nbsp;&nbsp;&nbsp;&nbsp;</TT></TD>
    <TD align=3Dright><TT><B>Observed&nbsp;&nbsp;</B></TT></TD>
    <TD noWrap align=3Dright><TT><B>Mr(expt)&nbsp;&nbsp;</B></TT></TD>
    <TD noWrap align=3Dright><TT><B>Mr(calc)&nbsp;&nbsp;</B></TT></TD>
    <TD align=3Dright><TT><B>&nbsp;ppm&nbsp;&nbsp;</B></TT></TD>
    <TD align=3Dright><TT><B>Start&nbsp;</B></TT></TD>
    <TD align=3Dright><TT><B>&nbsp;</B></TT></TD>
    <TD align=3Dright><TT><B>End&nbsp;</B></TT></TD>
    <TD align=3Dright><TT><B>Miss&nbsp;</B></TT></TD>
    <TD align=3Dright><TT><B>Ions&nbsp;</B></TT></TD>
    <TD><TT><B>&nbsp;Peptide</B></TT></TD></TR>
  <TR>
    <TD align=3Dright>&nbsp;</TD>
    <TD align=3Dright><TT>744.3503&nbsp;&nbsp;</TT></TD>
    <TD align=3Dright><TT>743.3431&nbsp;&nbsp;</TT></TD>
    <TD align=3Dright><TT>743.3926&nbsp;&nbsp;</TT></TD>
    <TD noWrap align=3Dright><TT>-66.63&nbsp;</TT></TD>
    <TD align=3Dright><TT>96&nbsp;</TT></TD>
    <TD noWrap align=3Dright><TT>-&nbsp;</TT></TD>
    <TD align=3Dright><TT>102&nbsp;</TT></TD>
    <TD align=3Dright><TT>0&nbsp;&nbsp;</TT></TD>
    <TD noWrap align=3Dright><TT>---&nbsp;&nbsp;</TT></TD>
    <TD noWrap><TT>&nbsp;K.SPNGTIR.N</TT></TD></TR>
  <TR>
    <TD align=3Dright>&nbsp;</TD>
    <TD align=3Dright><TT>993.3813&nbsp;&nbsp;</TT></TD>
    <TD align=3Dright><TT>992.3740&nbsp;&nbsp;</TT></TD>
    <TD align=3Dright><TT>992.4464&nbsp;&nbsp;</TT></TD>
    <TD noWrap align=3Dright><TT>-72.96&nbsp;</TT></TD>
    <TD align=3Dright><TT>135&nbsp;</TT></TD>
    <TD noWrap align=3Dright><TT>-&nbsp;</TT></TD>
    <TD align=3Dright><TT>142&nbsp;</TT></TD>
    <TD align=3Dright><TT>0&nbsp;&nbsp;</TT></TD>
    <TD noWrap align=3Dright><TT>---&nbsp;&nbsp;</TT></TD>
    <TD noWrap><TT>&nbsp;R.HAFGDQYR.A</TT></TD></TR>
  <TR>
    <TD align=3Dright>&nbsp;</TD>
    <TD align=3Dright><TT>993.3813&nbsp;&nbsp;</TT></TD>
    <TD align=3Dright><TT>992.3740&nbsp;&nbsp;</TT></TD>
    <TD align=3Dright><TT>992.4464&nbsp;&nbsp;</TT></TD>
    <TD noWrap align=3Dright><TT>-72.96&nbsp;</TT></TD>
    <TD align=3Dright><TT>135&nbsp;</TT></TD>
    <TD noWrap align=3Dright><TT>-&nbsp;</TT></TD>
    <TD align=3Dright><TT>142&nbsp;</TT></TD>
    <TD align=3Dright><TT>0&nbsp;&nbsp;</TT></TD>
    <TD noWrap align=3Dright><TT>61&nbsp;&nbsp;</TT></TD>
    <TD noWrap><TT>&nbsp;R.HAFGDQYR.A</TT></TD></TR>
  <TR>
    <TD align=3Dright>&nbsp;</TD>
    <TD align=3Dright><TT>1007.4730&nbsp;&nbsp;</TT></TD>
    <TD align=3Dright><TT>1006.4657&nbsp;&nbsp;</TT></TD>
    <TD align=3Dright><TT>1006.5488&nbsp;&nbsp;</TT></TD>
    <TD noWrap align=3Dright><TT>-82.49&nbsp;</TT></TD>
    <TD align=3Dright><TT>207&nbsp;</TT></TD>
    <TD noWrap align=3Dright><TT>-&nbsp;</TT></TD>
    <TD align=3Dright><TT>214&nbsp;</TT></TD>
    <TD align=3Dright><TT>0&nbsp;&nbsp;</TT></TD>
    <TD noWrap align=3Dright><TT>---&nbsp;&nbsp;</TT></TD>
    <TD noWrap><TT>&nbsp;K.WPLYLSTK.N</TT></TD></TR>
  <TR>
    <TD align=3Dright>&nbsp;</TD>
    <TD align=3Dright><TT>1033.5035&nbsp;&nbsp;</TT></TD>
    <TD align=3Dright><TT>1032.4962&nbsp;&nbsp;</TT></TD>
    <TD align=3Dright><TT>1032.5716&nbsp;&nbsp;</TT></TD>
    <TD noWrap align=3Dright><TT>-73.02&nbsp;</TT></TD>
    <TD align=3Dright><TT>103&nbsp;</TT></TD>
    <TD noWrap align=3Dright><TT>-&nbsp;</TT></TD>
    <TD align=3Dright><TT>111&nbsp;</TT></TD>
    <TD align=3Dright><TT>0&nbsp;&nbsp;</TT></TD>
    <TD noWrap align=3Dright><TT>---&nbsp;&nbsp;</TT></TD>
    <TD noWrap><TT>&nbsp;R.NILNGTVFR.E</TT></TD></TR>
  <TR>
    <TD align=3Dright>&nbsp;</TD>
    <TD align=3Dright><TT>1033.5035&nbsp;&nbsp;</TT></TD>
    <TD align=3Dright><TT>1032.4962&nbsp;&nbsp;</TT></TD>
    <TD align=3Dright><TT>1032.5716&nbsp;&nbsp;</TT></TD>
    <TD noWrap align=3Dright><TT>-73.02&nbsp;</TT></TD>
    <TD align=3Dright><TT>103&nbsp;</TT></TD>
    <TD noWrap align=3Dright><TT>-&nbsp;</TT></TD>
    <TD align=3Dright><TT>111&nbsp;</TT></TD>
    <TD align=3Dright><TT>0&nbsp;&nbsp;</TT></TD>
    <TD noWrap align=3Dright><TT>55&nbsp;&nbsp;</TT></TD>
    <TD noWrap><TT>&nbsp;R.NILNGTVFR.E</TT></TD></TR>
  <TR>
    <TD align=3Dright>&nbsp;</TD>
    <TD align=3Dright><TT>1117.4965&nbsp;&nbsp;</TT></TD>
    <TD align=3Dright><TT>1116.4892&nbsp;&nbsp;</TT></TD>
    <TD align=3Dright><TT>1116.5716&nbsp;&nbsp;</TT></TD>
    <TD noWrap align=3Dright><TT>-73.80&nbsp;</TT></TD>
    <TD align=3Dright><TT>43&nbsp;</TT></TD>
    <TD noWrap align=3Dright><TT>-&nbsp;</TT></TD>
    <TD align=3Dright><TT>51&nbsp;</TT></TD>
    <TD align=3Dright><TT>0&nbsp;&nbsp;</TT></TD>
    <TD noWrap align=3Dright><TT>---&nbsp;&nbsp;</TT></TD>
    <TD noWrap><TT>&nbsp;K.YFDLGLPHR.D</TT></TD></TR>
  <TR>
    <TD align=3Dright>&nbsp;</TD>
    <TD align=3Dright><TT>1117.4965&nbsp;&nbsp;</TT></TD>
    <TD align=3Dright><TT>1116.4892&nbsp;&nbsp;</TT></TD>
    <TD align=3Dright><TT>1116.5716&nbsp;&nbsp;</TT></TD>
    <TD noWrap align=3Dright><TT>-73.80&nbsp;</TT></TD>
    <TD align=3Dright><TT>43&nbsp;</TT></TD>
    <TD noWrap align=3Dright><TT>-&nbsp;</TT></TD>
    <TD align=3Dright><TT>51&nbsp;</TT></TD>
    <TD align=3Dright><TT>0&nbsp;&nbsp;</TT></TD>
    <TD noWrap align=3Dright><TT>38&nbsp;&nbsp;</TT></TD>
    <TD noWrap><TT>&nbsp;K.YFDLGLPHR.D</TT></TD></TR>
  <TR>
    <TD align=3Dright>&nbsp;</TD>
    <TD align=3Dright><TT>1355.6018&nbsp;&nbsp;</TT></TD>
    <TD align=3Dright><TT>1354.5945&nbsp;&nbsp;</TT></TD>
    <TD align=3Dright><TT>1354.6841&nbsp;&nbsp;</TT></TD>
    <TD noWrap align=3Dright><TT>-66.11&nbsp;</TT></TD>
    <TD align=3Dright><TT>304&nbsp;</TT></TD>
    <TD noWrap align=3Dright><TT>-&nbsp;</TT></TD>
    <TD align=3Dright><TT>316&nbsp;</TT></TD>
    <TD align=3Dright><TT>0&nbsp;&nbsp;</TT></TD>
    <TD noWrap align=3Dright><TT>---&nbsp;&nbsp;</TT></TD>
    <TD noWrap><TT>&nbsp;K.TIEAEAAHGTVTR.H</TT></TD></TR>
  <TR>
    <TD align=3Dright>&nbsp;</TD>
    <TD align=3Dright><TT>1676.6578&nbsp;&nbsp;</TT></TD>
    <TD align=3Dright><TT>1675.6505&nbsp;&nbsp;</TT></TD>
    <TD align=3Dright><TT>1675.7545&nbsp;&nbsp;</TT></TD>
    <TD noWrap align=3Dright><TT>-62.08&nbsp;</TT></TD>
    <TD align=3Dright><TT>8&nbsp;</TT></TD>
    <TD noWrap align=3Dright><TT>-&nbsp;</TT></TD>
    <TD align=3Dright><TT>22&nbsp;</TT></TD>
    <TD align=3Dright><TT>0&nbsp;&nbsp;</TT></TD>
    <TD noWrap align=3Dright><TT>---&nbsp;&nbsp;</TT></TD>
    <TD noWrap><TT>&nbsp;K.VANPIVEMDGDEMTR.I</TT></TD></TR>
  <TR>
    <TD align=3Dright>&nbsp;</TD>
    <TD align=3Dright><TT>1783.7443&nbsp;&nbsp;</TT></TD>
    <TD align=3Dright><TT>1782.7370&nbsp;&nbsp;</TT></TD>
    <TD align=3Dright><TT>1782.8537&nbsp;&nbsp;</TT></TD>
    <TD noWrap align=3Dright><TT>-65.43&nbsp;</TT></TD>
    <TD align=3Dright><TT>324&nbsp;</TT></TD>
    <TD noWrap align=3Dright><TT>-&nbsp;</TT></TD>
    <TD align=3Dright><TT>340&nbsp;</TT></TD>
    <TD align=3Dright><TT>0&nbsp;&nbsp;</TT></TD>
    <TD noWrap align=3Dright><TT>---&nbsp;&nbsp;</TT></TD>
    <TD noWrap><TT>&nbsp;K.GGETSTNSIASIFAWSR.G</TT></TD></TR>
  <TR>
    <TD align=3Dright>&nbsp;</TD>
    <TD align=3Dright><TT>1783.7443&nbsp;&nbsp;</TT></TD>
    <TD align=3Dright><TT>1782.7370&nbsp;&nbsp;</TT></TD>
    <TD align=3Dright><TT>1782.8537&nbsp;&nbsp;</TT></TD>
    <TD noWrap align=3Dright><TT>-65.43&nbsp;</TT></TD>
    <TD align=3Dright><TT>324&nbsp;</TT></TD>
    <TD noWrap align=3Dright><TT>-&nbsp;</TT></TD>
    <TD align=3Dright><TT>340&nbsp;</TT></TD>
    <TD align=3Dright><TT>0&nbsp;&nbsp;</TT></TD>
    <TD noWrap align=3Dright><TT>105&nbsp;&nbsp;</TT></TD>
    <TD =
noWrap><TT>&nbsp;K.GGETSTNSIASIFAWSR.G</TT></TD></TR></TBODY></TABLE>
<TABLE border=3D0 cellSpacing=3D0>
  <TBODY>
  <TR>
    <TD><TT>&nbsp;&nbsp;&nbsp;&nbsp;&nbsp;&nbsp;</TT></TD>
    <TD><TT><B>No match to: </B>823.4354, 842.4479, 860.9707, 870.4822,=20
      876.9411, 1055.3020, 1055.3020, 1057.3024, 1058.5013, 1133.4409,=20
      1137.5316, 1150.5149, 1150.5149, 1179.4142, 1181.4219, 1203.6046,=20
      1203.6046, 1221.5570, 1237.5363, 1377.5455, 1378.5586, 1378.5586,=20
      1383.5757, 1440.4808, 1510.7537, 1510.7537, 1544.6381, 1593.6781,=20
      1593.6781, 1655.5967, 1773.8491, 1815.7365, 2210.9688,=20
  2354.1074</TT></TD></TR></TBODY></TABLE><BR>
<TABLE border=3D0 cellSpacing=3D0>
  <TBODY>
  <TR>
    <TD><TT><B><A name=3DHit24>24.</A>&nbsp;&nbsp;&nbsp;</B></TT></TD>
    <TD noWrap><TT><A=20
      =
href=3D"http://zxw-pc/mascot/cgi/protein_view.pl?file=3D../data/20121225/=
F002430.dat&amp;hit=3D24"=20
      =
target=3D_blank>gi|222848892</A>&nbsp;&nbsp;&nbsp;&nbsp;<B>Mass:</B>&nbsp=
;46399&nbsp;&nbsp;&nbsp;&nbsp;<B>Score:</B>&nbsp;310&nbsp;&nbsp;&nbsp;&nb=
sp;<B>Expect:</B>&nbsp;1.9e-025&nbsp;&nbsp;<B>Matches:</B>&nbsp;12</TT></=
TD></TR>
  <TR>
    <TD>&nbsp;</TD>
    <TD noWrap><TT>predicted protein [Populus=20
trichocarpa]</TT></TD></TR></TBODY></TABLE>
<TABLE border=3D0 cellSpacing=3D0 cellPadding=3D0>
  <TBODY>
  <TR>
    <TD><TT>&nbsp;&nbsp;&nbsp;&nbsp;&nbsp;&nbsp;</TT></TD>
    <TD align=3Dright><TT><B>Observed&nbsp;&nbsp;</B></TT></TD>
    <TD noWrap align=3Dright><TT><B>Mr(expt)&nbsp;&nbsp;</B></TT></TD>
    <TD noWrap align=3Dright><TT><B>Mr(calc)&nbsp;&nbsp;</B></TT></TD>
    <TD align=3Dright><TT><B>&nbsp;ppm&nbsp;&nbsp;</B></TT></TD>
    <TD align=3Dright><TT><B>Start&nbsp;</B></TT></TD>
    <TD align=3Dright><TT><B>&nbsp;</B></TT></TD>
    <TD align=3Dright><TT><B>End&nbsp;</B></TT></TD>
    <TD align=3Dright><TT><B>Miss&nbsp;</B></TT></TD>
    <TD align=3Dright><TT><B>Ions&nbsp;</B></TT></TD>
    <TD><TT><B>&nbsp;Peptide</B></TT></TD></TR>
  <TR>
    <TD align=3Dright>&nbsp;</TD>
    <TD align=3Dright><TT>744.3503&nbsp;&nbsp;</TT></TD>
    <TD align=3Dright><TT>743.3431&nbsp;&nbsp;</TT></TD>
    <TD align=3Dright><TT>743.3926&nbsp;&nbsp;</TT></TD>
    <TD noWrap align=3Dright><TT>-66.63&nbsp;</TT></TD>
    <TD align=3Dright><TT>96&nbsp;</TT></TD>
    <TD noWrap align=3Dright><TT>-&nbsp;</TT></TD>
    <TD align=3Dright><TT>102&nbsp;</TT></TD>
    <TD align=3Dright><TT>0&nbsp;&nbsp;</TT></TD>
    <TD noWrap align=3Dright><TT>---&nbsp;&nbsp;</TT></TD>
    <TD noWrap><TT>&nbsp;K.SPNGTIR.N</TT></TD></TR>
  <TR>
    <TD align=3Dright>&nbsp;</TD>
    <TD align=3Dright><TT>993.3813&nbsp;&nbsp;</TT></TD>
    <TD align=3Dright><TT>992.3740&nbsp;&nbsp;</TT></TD>
    <TD align=3Dright><TT>992.4464&nbsp;&nbsp;</TT></TD>
    <TD noWrap align=3Dright><TT>-72.96&nbsp;</TT></TD>
    <TD align=3Dright><TT>135&nbsp;</TT></TD>
    <TD noWrap align=3Dright><TT>-&nbsp;</TT></TD>
    <TD align=3Dright><TT>142&nbsp;</TT></TD>
    <TD align=3Dright><TT>0&nbsp;&nbsp;</TT></TD>
    <TD noWrap align=3Dright><TT>---&nbsp;&nbsp;</TT></TD>
    <TD noWrap><TT>&nbsp;R.HAFGDQYR.A</TT></TD></TR>
  <TR>
    <TD align=3Dright>&nbsp;</TD>
    <TD align=3Dright><TT>993.3813&nbsp;&nbsp;</TT></TD>
    <TD align=3Dright><TT>992.3740&nbsp;&nbsp;</TT></TD>
    <TD align=3Dright><TT>992.4464&nbsp;&nbsp;</TT></TD>
    <TD noWrap align=3Dright><TT>-72.96&nbsp;</TT></TD>
    <TD align=3Dright><TT>135&nbsp;</TT></TD>
    <TD noWrap align=3Dright><TT>-&nbsp;</TT></TD>
    <TD align=3Dright><TT>142&nbsp;</TT></TD>
    <TD align=3Dright><TT>0&nbsp;&nbsp;</TT></TD>
    <TD noWrap align=3Dright><TT>61&nbsp;&nbsp;</TT></TD>
    <TD noWrap><TT>&nbsp;R.HAFGDQYR.A</TT></TD></TR>
  <TR>
    <TD align=3Dright>&nbsp;</TD>
    <TD align=3Dright><TT>1007.4730&nbsp;&nbsp;</TT></TD>
    <TD align=3Dright><TT>1006.4657&nbsp;&nbsp;</TT></TD>
    <TD align=3Dright><TT>1006.5488&nbsp;&nbsp;</TT></TD>
    <TD noWrap align=3Dright><TT>-82.49&nbsp;</TT></TD>
    <TD align=3Dright><TT>207&nbsp;</TT></TD>
    <TD noWrap align=3Dright><TT>-&nbsp;</TT></TD>
    <TD align=3Dright><TT>214&nbsp;</TT></TD>
    <TD align=3Dright><TT>0&nbsp;&nbsp;</TT></TD>
    <TD noWrap align=3Dright><TT>---&nbsp;&nbsp;</TT></TD>
    <TD noWrap><TT>&nbsp;K.WPLYLSTK.N</TT></TD></TR>
  <TR>
    <TD align=3Dright>&nbsp;</TD>
    <TD align=3Dright><TT>1033.5035&nbsp;&nbsp;</TT></TD>
    <TD align=3Dright><TT>1032.4962&nbsp;&nbsp;</TT></TD>
    <TD align=3Dright><TT>1032.5716&nbsp;&nbsp;</TT></TD>
    <TD noWrap align=3Dright><TT>-73.02&nbsp;</TT></TD>
    <TD align=3Dright><TT>103&nbsp;</TT></TD>
    <TD noWrap align=3Dright><TT>-&nbsp;</TT></TD>
    <TD align=3Dright><TT>111&nbsp;</TT></TD>
    <TD align=3Dright><TT>0&nbsp;&nbsp;</TT></TD>
    <TD noWrap align=3Dright><TT>---&nbsp;&nbsp;</TT></TD>
    <TD noWrap><TT>&nbsp;R.NILNGTVFR.E</TT></TD></TR>
  <TR>
    <TD align=3Dright>&nbsp;</TD>
    <TD align=3Dright><TT>1033.5035&nbsp;&nbsp;</TT></TD>
    <TD align=3Dright><TT>1032.4962&nbsp;&nbsp;</TT></TD>
    <TD align=3Dright><TT>1032.5716&nbsp;&nbsp;</TT></TD>
    <TD noWrap align=3Dright><TT>-73.02&nbsp;</TT></TD>
    <TD align=3Dright><TT>103&nbsp;</TT></TD>
    <TD noWrap align=3Dright><TT>-&nbsp;</TT></TD>
    <TD align=3Dright><TT>111&nbsp;</TT></TD>
    <TD align=3Dright><TT>0&nbsp;&nbsp;</TT></TD>
    <TD noWrap align=3Dright><TT>55&nbsp;&nbsp;</TT></TD>
    <TD noWrap><TT>&nbsp;R.NILNGTVFR.E</TT></TD></TR>
  <TR>
    <TD align=3Dright>&nbsp;</TD>
    <TD align=3Dright><TT>1117.4965&nbsp;&nbsp;</TT></TD>
    <TD align=3Dright><TT>1116.4892&nbsp;&nbsp;</TT></TD>
    <TD align=3Dright><TT>1116.5716&nbsp;&nbsp;</TT></TD>
    <TD noWrap align=3Dright><TT>-73.80&nbsp;</TT></TD>
    <TD align=3Dright><TT>43&nbsp;</TT></TD>
    <TD noWrap align=3Dright><TT>-&nbsp;</TT></TD>
    <TD align=3Dright><TT>51&nbsp;</TT></TD>
    <TD align=3Dright><TT>0&nbsp;&nbsp;</TT></TD>
    <TD noWrap align=3Dright><TT>---&nbsp;&nbsp;</TT></TD>
    <TD noWrap><TT>&nbsp;K.YFDLGLPHR.D</TT></TD></TR>
  <TR>
    <TD align=3Dright>&nbsp;</TD>
    <TD align=3Dright><TT>1117.4965&nbsp;&nbsp;</TT></TD>
    <TD align=3Dright><TT>1116.4892&nbsp;&nbsp;</TT></TD>
    <TD align=3Dright><TT>1116.5716&nbsp;&nbsp;</TT></TD>
    <TD noWrap align=3Dright><TT>-73.80&nbsp;</TT></TD>
    <TD align=3Dright><TT>43&nbsp;</TT></TD>
    <TD noWrap align=3Dright><TT>-&nbsp;</TT></TD>
    <TD align=3Dright><TT>51&nbsp;</TT></TD>
    <TD align=3Dright><TT>0&nbsp;&nbsp;</TT></TD>
    <TD noWrap align=3Dright><TT>38&nbsp;&nbsp;</TT></TD>
    <TD noWrap><TT>&nbsp;K.YFDLGLPHR.D</TT></TD></TR>
  <TR>
    <TD align=3Dright>&nbsp;</TD>
    <TD align=3Dright><TT>1355.6018&nbsp;&nbsp;</TT></TD>
    <TD align=3Dright><TT>1354.5945&nbsp;&nbsp;</TT></TD>
    <TD align=3Dright><TT>1354.6841&nbsp;&nbsp;</TT></TD>
    <TD noWrap align=3Dright><TT>-66.11&nbsp;</TT></TD>
    <TD align=3Dright><TT>304&nbsp;</TT></TD>
    <TD noWrap align=3Dright><TT>-&nbsp;</TT></TD>
    <TD align=3Dright><TT>316&nbsp;</TT></TD>
    <TD align=3Dright><TT>0&nbsp;&nbsp;</TT></TD>
    <TD noWrap align=3Dright><TT>---&nbsp;&nbsp;</TT></TD>
    <TD noWrap><TT>&nbsp;K.TIEAEAAHGTVTR.H</TT></TD></TR>
  <TR>
    <TD align=3Dright>&nbsp;</TD>
    <TD align=3Dright><TT>1676.6578&nbsp;&nbsp;</TT></TD>
    <TD align=3Dright><TT>1675.6505&nbsp;&nbsp;</TT></TD>
    <TD align=3Dright><TT>1675.7545&nbsp;&nbsp;</TT></TD>
    <TD noWrap align=3Dright><TT>-62.08&nbsp;</TT></TD>
    <TD align=3Dright><TT>8&nbsp;</TT></TD>
    <TD noWrap align=3Dright><TT>-&nbsp;</TT></TD>
    <TD align=3Dright><TT>22&nbsp;</TT></TD>
    <TD align=3Dright><TT>0&nbsp;&nbsp;</TT></TD>
    <TD noWrap align=3Dright><TT>---&nbsp;&nbsp;</TT></TD>
    <TD noWrap><TT>&nbsp;K.VANPIVEMDGDEMTR.I</TT></TD></TR>
  <TR>
    <TD align=3Dright>&nbsp;</TD>
    <TD align=3Dright><TT>1783.7443&nbsp;&nbsp;</TT></TD>
    <TD align=3Dright><TT>1782.7370&nbsp;&nbsp;</TT></TD>
    <TD align=3Dright><TT>1782.8537&nbsp;&nbsp;</TT></TD>
    <TD noWrap align=3Dright><TT>-65.43&nbsp;</TT></TD>
    <TD align=3Dright><TT>324&nbsp;</TT></TD>
    <TD noWrap align=3Dright><TT>-&nbsp;</TT></TD>
    <TD align=3Dright><TT>340&nbsp;</TT></TD>
    <TD align=3Dright><TT>0&nbsp;&nbsp;</TT></TD>
    <TD noWrap align=3Dright><TT>---&nbsp;&nbsp;</TT></TD>
    <TD noWrap><TT>&nbsp;K.GGETSTNSIASIFAWSR.G</TT></TD></TR>
  <TR>
    <TD align=3Dright>&nbsp;</TD>
    <TD align=3Dright><TT>1783.7443&nbsp;&nbsp;</TT></TD>
    <TD align=3Dright><TT>1782.7370&nbsp;&nbsp;</TT></TD>
    <TD align=3Dright><TT>1782.8537&nbsp;&nbsp;</TT></TD>
    <TD noWrap align=3Dright><TT>-65.43&nbsp;</TT></TD>
    <TD align=3Dright><TT>324&nbsp;</TT></TD>
    <TD noWrap align=3Dright><TT>-&nbsp;</TT></TD>
    <TD align=3Dright><TT>340&nbsp;</TT></TD>
    <TD align=3Dright><TT>0&nbsp;&nbsp;</TT></TD>
    <TD noWrap align=3Dright><TT>105&nbsp;&nbsp;</TT></TD>
    <TD =
noWrap><TT>&nbsp;K.GGETSTNSIASIFAWSR.G</TT></TD></TR></TBODY></TABLE>
<TABLE border=3D0 cellSpacing=3D0>
  <TBODY>
  <TR>
    <TD><TT>&nbsp;&nbsp;&nbsp;&nbsp;&nbsp;&nbsp;</TT></TD>
    <TD><TT><B>No match to: </B>823.4354, 842.4479, 860.9707, 870.4822,=20
      876.9411, 1055.3020, 1055.3020, 1057.3024, 1058.5013, 1133.4409,=20
      1137.5316, 1150.5149, 1150.5149, 1179.4142, 1181.4219, 1203.6046,=20
      1203.6046, 1221.5570, 1237.5363, 1377.5455, 1378.5586, 1378.5586,=20
      1383.5757, 1440.4808, 1510.7537, 1510.7537, 1544.6381, 1593.6781,=20
      1593.6781, 1655.5967, 1773.8491, 1815.7365, 2210.9688,=20
  2354.1074</TT></TD></TR></TBODY></TABLE><BR>
<TABLE border=3D0 cellSpacing=3D0>
  <TBODY>
  <TR>
    <TD><TT><B><A name=3DHit25>25.</A>&nbsp;&nbsp;&nbsp;</B></TT></TD>
    <TD noWrap><TT><A=20
      =
href=3D"http://zxw-pc/mascot/cgi/protein_view.pl?file=3D../data/20121225/=
F002430.dat&amp;hit=3D25"=20
      =
target=3D_blank>gi|298549081</A>&nbsp;&nbsp;&nbsp;&nbsp;<B>Mass:</B>&nbsp=
;45932&nbsp;&nbsp;&nbsp;&nbsp;<B>Score:</B>&nbsp;309&nbsp;&nbsp;&nbsp;&nb=
sp;<B>Expect:</B>&nbsp;2.3e-025&nbsp;&nbsp;<B>Matches:</B>&nbsp;12</TT></=
TD></TR>
  <TR>
    <TD>&nbsp;</TD>
    <TD noWrap><TT>unnamed protein product [Daucus=20
carota]</TT></TD></TR></TBODY></TABLE>
<TABLE border=3D0 cellSpacing=3D0 cellPadding=3D0>
  <TBODY>
  <TR>
    <TD><TT>&nbsp;&nbsp;&nbsp;&nbsp;&nbsp;&nbsp;</TT></TD>
    <TD align=3Dright><TT><B>Observed&nbsp;&nbsp;</B></TT></TD>
    <TD noWrap align=3Dright><TT><B>Mr(expt)&nbsp;&nbsp;</B></TT></TD>
    <TD noWrap align=3Dright><TT><B>Mr(calc)&nbsp;&nbsp;</B></TT></TD>
    <TD align=3Dright><TT><B>&nbsp;ppm&nbsp;&nbsp;</B></TT></TD>
    <TD align=3Dright><TT><B>Start&nbsp;</B></TT></TD>
    <TD align=3Dright><TT><B>&nbsp;</B></TT></TD>
    <TD align=3Dright><TT><B>End&nbsp;</B></TT></TD>
    <TD align=3Dright><TT><B>Miss&nbsp;</B></TT></TD>
    <TD align=3Dright><TT><B>Ions&nbsp;</B></TT></TD>
    <TD><TT><B>&nbsp;Peptide</B></TT></TD></TR>
  <TR>
    <TD align=3Dright>&nbsp;</TD>
    <TD align=3Dright><TT>744.3503&nbsp;&nbsp;</TT></TD>
    <TD align=3Dright><TT>743.3431&nbsp;&nbsp;</TT></TD>
    <TD align=3Dright><TT>743.3926&nbsp;&nbsp;</TT></TD>
    <TD noWrap align=3Dright><TT>-66.63&nbsp;</TT></TD>
    <TD align=3Dright><TT>96&nbsp;</TT></TD>
    <TD noWrap align=3Dright><TT>-&nbsp;</TT></TD>
    <TD align=3Dright><TT>102&nbsp;</TT></TD>
    <TD align=3Dright><TT>0&nbsp;&nbsp;</TT></TD>
    <TD noWrap align=3Dright><TT>---&nbsp;&nbsp;</TT></TD>
    <TD noWrap><TT>&nbsp;K.SPNGTIR.N</TT></TD></TR>
  <TR>
    <TD align=3Dright>&nbsp;</TD>
    <TD align=3Dright><TT>993.3813&nbsp;&nbsp;</TT></TD>
    <TD align=3Dright><TT>992.3740&nbsp;&nbsp;</TT></TD>
    <TD align=3Dright><TT>992.4464&nbsp;&nbsp;</TT></TD>
    <TD noWrap align=3Dright><TT>-72.96&nbsp;</TT></TD>
    <TD align=3Dright><TT>135&nbsp;</TT></TD>
    <TD noWrap align=3Dright><TT>-&nbsp;</TT></TD>
    <TD align=3Dright><TT>142&nbsp;</TT></TD>
    <TD align=3Dright><TT>0&nbsp;&nbsp;</TT></TD>
    <TD noWrap align=3Dright><TT>---&nbsp;&nbsp;</TT></TD>
    <TD noWrap><TT>&nbsp;R.HAFGDQYR.A</TT></TD></TR>
  <TR>
    <TD align=3Dright>&nbsp;</TD>
    <TD align=3Dright><TT>993.3813&nbsp;&nbsp;</TT></TD>
    <TD align=3Dright><TT>992.3740&nbsp;&nbsp;</TT></TD>
    <TD align=3Dright><TT>992.4464&nbsp;&nbsp;</TT></TD>
    <TD noWrap align=3Dright><TT>-72.96&nbsp;</TT></TD>
    <TD align=3Dright><TT>135&nbsp;</TT></TD>
    <TD noWrap align=3Dright><TT>-&nbsp;</TT></TD>
    <TD align=3Dright><TT>142&nbsp;</TT></TD>
    <TD align=3Dright><TT>0&nbsp;&nbsp;</TT></TD>
    <TD noWrap align=3Dright><TT>61&nbsp;&nbsp;</TT></TD>
    <TD noWrap><TT>&nbsp;R.HAFGDQYR.A</TT></TD></TR>
  <TR>
    <TD align=3Dright>&nbsp;</TD>
    <TD align=3Dright><TT>1007.4730&nbsp;&nbsp;</TT></TD>
    <TD align=3Dright><TT>1006.4657&nbsp;&nbsp;</TT></TD>
    <TD align=3Dright><TT>1006.5488&nbsp;&nbsp;</TT></TD>
    <TD noWrap align=3Dright><TT>-82.49&nbsp;</TT></TD>
    <TD align=3Dright><TT>207&nbsp;</TT></TD>
    <TD noWrap align=3Dright><TT>-&nbsp;</TT></TD>
    <TD align=3Dright><TT>214&nbsp;</TT></TD>
    <TD align=3Dright><TT>0&nbsp;&nbsp;</TT></TD>
    <TD noWrap align=3Dright><TT>---&nbsp;&nbsp;</TT></TD>
    <TD noWrap><TT>&nbsp;K.WPLYLSTK.N</TT></TD></TR>
  <TR>
    <TD align=3Dright>&nbsp;</TD>
    <TD align=3Dright><TT>1033.5035&nbsp;&nbsp;</TT></TD>
    <TD align=3Dright><TT>1032.4962&nbsp;&nbsp;</TT></TD>
    <TD align=3Dright><TT>1032.5716&nbsp;&nbsp;</TT></TD>
    <TD noWrap align=3Dright><TT>-73.02&nbsp;</TT></TD>
    <TD align=3Dright><TT>103&nbsp;</TT></TD>
    <TD noWrap align=3Dright><TT>-&nbsp;</TT></TD>
    <TD align=3Dright><TT>111&nbsp;</TT></TD>
    <TD align=3Dright><TT>0&nbsp;&nbsp;</TT></TD>
    <TD noWrap align=3Dright><TT>---&nbsp;&nbsp;</TT></TD>
    <TD noWrap><TT>&nbsp;R.NILNGTVFR.E</TT></TD></TR>
  <TR>
    <TD align=3Dright>&nbsp;</TD>
    <TD align=3Dright><TT>1033.5035&nbsp;&nbsp;</TT></TD>
    <TD align=3Dright><TT>1032.4962&nbsp;&nbsp;</TT></TD>
    <TD align=3Dright><TT>1032.5716&nbsp;&nbsp;</TT></TD>
    <TD noWrap align=3Dright><TT>-73.02&nbsp;</TT></TD>
    <TD align=3Dright><TT>103&nbsp;</TT></TD>
    <TD noWrap align=3Dright><TT>-&nbsp;</TT></TD>
    <TD align=3Dright><TT>111&nbsp;</TT></TD>
    <TD align=3Dright><TT>0&nbsp;&nbsp;</TT></TD>
    <TD noWrap align=3Dright><TT>55&nbsp;&nbsp;</TT></TD>
    <TD noWrap><TT>&nbsp;R.NILNGTVFR.E</TT></TD></TR>
  <TR>
    <TD align=3Dright>&nbsp;</TD>
    <TD align=3Dright><TT>1117.4965&nbsp;&nbsp;</TT></TD>
    <TD align=3Dright><TT>1116.4892&nbsp;&nbsp;</TT></TD>
    <TD align=3Dright><TT>1116.5716&nbsp;&nbsp;</TT></TD>
    <TD noWrap align=3Dright><TT>-73.80&nbsp;</TT></TD>
    <TD align=3Dright><TT>43&nbsp;</TT></TD>
    <TD noWrap align=3Dright><TT>-&nbsp;</TT></TD>
    <TD align=3Dright><TT>51&nbsp;</TT></TD>
    <TD align=3Dright><TT>0&nbsp;&nbsp;</TT></TD>
    <TD noWrap align=3Dright><TT>---&nbsp;&nbsp;</TT></TD>
    <TD noWrap><TT>&nbsp;K.YFDLGLPHR.D</TT></TD></TR>
  <TR>
    <TD align=3Dright>&nbsp;</TD>
    <TD align=3Dright><TT>1117.4965&nbsp;&nbsp;</TT></TD>
    <TD align=3Dright><TT>1116.4892&nbsp;&nbsp;</TT></TD>
    <TD align=3Dright><TT>1116.5716&nbsp;&nbsp;</TT></TD>
    <TD noWrap align=3Dright><TT>-73.80&nbsp;</TT></TD>
    <TD align=3Dright><TT>43&nbsp;</TT></TD>
    <TD noWrap align=3Dright><TT>-&nbsp;</TT></TD>
    <TD align=3Dright><TT>51&nbsp;</TT></TD>
    <TD align=3Dright><TT>0&nbsp;&nbsp;</TT></TD>
    <TD noWrap align=3Dright><TT>38&nbsp;&nbsp;</TT></TD>
    <TD noWrap><TT>&nbsp;K.YFDLGLPHR.D</TT></TD></TR>
  <TR>
    <TD align=3Dright>&nbsp;</TD>
    <TD align=3Dright><TT>1355.6018&nbsp;&nbsp;</TT></TD>
    <TD align=3Dright><TT>1354.5945&nbsp;&nbsp;</TT></TD>
    <TD align=3Dright><TT>1354.6841&nbsp;&nbsp;</TT></TD>
    <TD noWrap align=3Dright><TT>-66.11&nbsp;</TT></TD>
    <TD align=3Dright><TT>304&nbsp;</TT></TD>
    <TD noWrap align=3Dright><TT>-&nbsp;</TT></TD>
    <TD align=3Dright><TT>316&nbsp;</TT></TD>
    <TD align=3Dright><TT>0&nbsp;&nbsp;</TT></TD>
    <TD noWrap align=3Dright><TT>---&nbsp;&nbsp;</TT></TD>
    <TD noWrap><TT>&nbsp;K.TIEAEAAHGTVTR.H</TT></TD></TR>
  <TR>
    <TD align=3Dright>&nbsp;</TD>
    <TD align=3Dright><TT>1676.6578&nbsp;&nbsp;</TT></TD>
    <TD align=3Dright><TT>1675.6505&nbsp;&nbsp;</TT></TD>
    <TD align=3Dright><TT>1675.7545&nbsp;&nbsp;</TT></TD>
    <TD noWrap align=3Dright><TT>-62.08&nbsp;</TT></TD>
    <TD align=3Dright><TT>8&nbsp;</TT></TD>
    <TD noWrap align=3Dright><TT>-&nbsp;</TT></TD>
    <TD align=3Dright><TT>22&nbsp;</TT></TD>
    <TD align=3Dright><TT>0&nbsp;&nbsp;</TT></TD>
    <TD noWrap align=3Dright><TT>---&nbsp;&nbsp;</TT></TD>
    <TD noWrap><TT>&nbsp;K.VANPIVEMDGDEMTR.V</TT></TD></TR>
  <TR>
    <TD align=3Dright>&nbsp;</TD>
    <TD align=3Dright><TT>1783.7443&nbsp;&nbsp;</TT></TD>
    <TD align=3Dright><TT>1782.7370&nbsp;&nbsp;</TT></TD>
    <TD align=3Dright><TT>1782.8537&nbsp;&nbsp;</TT></TD>
    <TD noWrap align=3Dright><TT>-65.43&nbsp;</TT></TD>
    <TD align=3Dright><TT>324&nbsp;</TT></TD>
    <TD noWrap align=3Dright><TT>-&nbsp;</TT></TD>
    <TD align=3Dright><TT>340&nbsp;</TT></TD>
    <TD align=3Dright><TT>0&nbsp;&nbsp;</TT></TD>
    <TD noWrap align=3Dright><TT>---&nbsp;&nbsp;</TT></TD>
    <TD noWrap><TT>&nbsp;K.GGETSTNSIASIFAWSR.G</TT></TD></TR>
  <TR>
    <TD align=3Dright>&nbsp;</TD>
    <TD align=3Dright><TT>1783.7443&nbsp;&nbsp;</TT></TD>
    <TD align=3Dright><TT>1782.7370&nbsp;&nbsp;</TT></TD>
    <TD align=3Dright><TT>1782.8537&nbsp;&nbsp;</TT></TD>
    <TD noWrap align=3Dright><TT>-65.43&nbsp;</TT></TD>
    <TD align=3Dright><TT>324&nbsp;</TT></TD>
    <TD noWrap align=3Dright><TT>-&nbsp;</TT></TD>
    <TD align=3Dright><TT>340&nbsp;</TT></TD>
    <TD align=3Dright><TT>0&nbsp;&nbsp;</TT></TD>
    <TD noWrap align=3Dright><TT>105&nbsp;&nbsp;</TT></TD>
    <TD =
noWrap><TT>&nbsp;K.GGETSTNSIASIFAWSR.G</TT></TD></TR></TBODY></TABLE>
<TABLE border=3D0 cellSpacing=3D0>
  <TBODY>
  <TR>
    <TD><TT>&nbsp;&nbsp;&nbsp;&nbsp;&nbsp;&nbsp;</TT></TD>
    <TD><TT><B>No match to: </B>823.4354, 842.4479, 860.9707, 870.4822,=20
      876.9411, 1055.3020, 1055.3020, 1057.3024, 1058.5013, 1133.4409,=20
      1137.5316, 1150.5149, 1150.5149, 1179.4142, 1181.4219, 1203.6046,=20
      1203.6046, 1221.5570, 1237.5363, 1377.5455, 1378.5586, 1378.5586,=20
      1383.5757, 1440.4808, 1510.7537, 1510.7537, 1544.6381, 1593.6781,=20
      1593.6781, 1655.5967, 1773.8491, 1815.7365, 2210.9688,=20
  2354.1074</TT></TD></TR></TBODY></TABLE><BR>
<TABLE border=3D0 cellSpacing=3D0>
  <TBODY>
  <TR>
    <TD><TT><B><A name=3DHit26>26.</A>&nbsp;&nbsp;&nbsp;</B></TT></TD>
    <TD noWrap><TT><A=20
      =
href=3D"http://zxw-pc/mascot/cgi/protein_view.pl?file=3D../data/20121225/=
F002430.dat&amp;hit=3D26"=20
      =
target=3D_blank>gi|298533216</A>&nbsp;&nbsp;&nbsp;&nbsp;<B>Mass:</B>&nbsp=
;45932&nbsp;&nbsp;&nbsp;&nbsp;<B>Score:</B>&nbsp;309&nbsp;&nbsp;&nbsp;&nb=
sp;<B>Expect:</B>&nbsp;2.3e-025&nbsp;&nbsp;<B>Matches:</B>&nbsp;12</TT></=
TD></TR>
  <TR>
    <TD>&nbsp;</TD>
    <TD noWrap><TT>unnamed protein product [Daucus=20
carota]</TT></TD></TR></TBODY></TABLE>
<TABLE border=3D0 cellSpacing=3D0 cellPadding=3D0>
  <TBODY>
  <TR>
    <TD><TT>&nbsp;&nbsp;&nbsp;&nbsp;&nbsp;&nbsp;</TT></TD>
    <TD align=3Dright><TT><B>Observed&nbsp;&nbsp;</B></TT></TD>
    <TD noWrap align=3Dright><TT><B>Mr(expt)&nbsp;&nbsp;</B></TT></TD>
    <TD noWrap align=3Dright><TT><B>Mr(calc)&nbsp;&nbsp;</B></TT></TD>
    <TD align=3Dright><TT><B>&nbsp;ppm&nbsp;&nbsp;</B></TT></TD>
    <TD align=3Dright><TT><B>Start&nbsp;</B></TT></TD>
    <TD align=3Dright><TT><B>&nbsp;</B></TT></TD>
    <TD align=3Dright><TT><B>End&nbsp;</B></TT></TD>
    <TD align=3Dright><TT><B>Miss&nbsp;</B></TT></TD>
    <TD align=3Dright><TT><B>Ions&nbsp;</B></TT></TD>
    <TD><TT><B>&nbsp;Peptide</B></TT></TD></TR>
  <TR>
    <TD align=3Dright>&nbsp;</TD>
    <TD align=3Dright><TT>744.3503&nbsp;&nbsp;</TT></TD>
    <TD align=3Dright><TT>743.3431&nbsp;&nbsp;</TT></TD>
    <TD align=3Dright><TT>743.3926&nbsp;&nbsp;</TT></TD>
    <TD noWrap align=3Dright><TT>-66.63&nbsp;</TT></TD>
    <TD align=3Dright><TT>96&nbsp;</TT></TD>
    <TD noWrap align=3Dright><TT>-&nbsp;</TT></TD>
    <TD align=3Dright><TT>102&nbsp;</TT></TD>
    <TD align=3Dright><TT>0&nbsp;&nbsp;</TT></TD>
    <TD noWrap align=3Dright><TT>---&nbsp;&nbsp;</TT></TD>
    <TD noWrap><TT>&nbsp;K.SPNGTIR.N</TT></TD></TR>
  <TR>
    <TD align=3Dright>&nbsp;</TD>
    <TD align=3Dright><TT>993.3813&nbsp;&nbsp;</TT></TD>
    <TD align=3Dright><TT>992.3740&nbsp;&nbsp;</TT></TD>
    <TD align=3Dright><TT>992.4464&nbsp;&nbsp;</TT></TD>
    <TD noWrap align=3Dright><TT>-72.96&nbsp;</TT></TD>
    <TD align=3Dright><TT>135&nbsp;</TT></TD>
    <TD noWrap align=3Dright><TT>-&nbsp;</TT></TD>
    <TD align=3Dright><TT>142&nbsp;</TT></TD>
    <TD align=3Dright><TT>0&nbsp;&nbsp;</TT></TD>
    <TD noWrap align=3Dright><TT>---&nbsp;&nbsp;</TT></TD>
    <TD noWrap><TT>&nbsp;R.HAFGDQYR.A</TT></TD></TR>
  <TR>
    <TD align=3Dright>&nbsp;</TD>
    <TD align=3Dright><TT>993.3813&nbsp;&nbsp;</TT></TD>
    <TD align=3Dright><TT>992.3740&nbsp;&nbsp;</TT></TD>
    <TD align=3Dright><TT>992.4464&nbsp;&nbsp;</TT></TD>
    <TD noWrap align=3Dright><TT>-72.96&nbsp;</TT></TD>
    <TD align=3Dright><TT>135&nbsp;</TT></TD>
    <TD noWrap align=3Dright><TT>-&nbsp;</TT></TD>
    <TD align=3Dright><TT>142&nbsp;</TT></TD>
    <TD align=3Dright><TT>0&nbsp;&nbsp;</TT></TD>
    <TD noWrap align=3Dright><TT>61&nbsp;&nbsp;</TT></TD>
    <TD noWrap><TT>&nbsp;R.HAFGDQYR.A</TT></TD></TR>
  <TR>
    <TD align=3Dright>&nbsp;</TD>
    <TD align=3Dright><TT>1007.4730&nbsp;&nbsp;</TT></TD>
    <TD align=3Dright><TT>1006.4657&nbsp;&nbsp;</TT></TD>
    <TD align=3Dright><TT>1006.5488&nbsp;&nbsp;</TT></TD>
    <TD noWrap align=3Dright><TT>-82.49&nbsp;</TT></TD>
    <TD align=3Dright><TT>207&nbsp;</TT></TD>
    <TD noWrap align=3Dright><TT>-&nbsp;</TT></TD>
    <TD align=3Dright><TT>214&nbsp;</TT></TD>
    <TD align=3Dright><TT>0&nbsp;&nbsp;</TT></TD>
    <TD noWrap align=3Dright><TT>---&nbsp;&nbsp;</TT></TD>
    <TD noWrap><TT>&nbsp;K.WPLYLSTK.N</TT></TD></TR>
  <TR>
    <TD align=3Dright>&nbsp;</TD>
    <TD align=3Dright><TT>1033.5035&nbsp;&nbsp;</TT></TD>
    <TD align=3Dright><TT>1032.4962&nbsp;&nbsp;</TT></TD>
    <TD align=3Dright><TT>1032.5716&nbsp;&nbsp;</TT></TD>
    <TD noWrap align=3Dright><TT>-73.02&nbsp;</TT></TD>
    <TD align=3Dright><TT>103&nbsp;</TT></TD>
    <TD noWrap align=3Dright><TT>-&nbsp;</TT></TD>
    <TD align=3Dright><TT>111&nbsp;</TT></TD>
    <TD align=3Dright><TT>0&nbsp;&nbsp;</TT></TD>
    <TD noWrap align=3Dright><TT>---&nbsp;&nbsp;</TT></TD>
    <TD noWrap><TT>&nbsp;R.NILNGTVFR.E</TT></TD></TR>
  <TR>
    <TD align=3Dright>&nbsp;</TD>
    <TD align=3Dright><TT>1033.5035&nbsp;&nbsp;</TT></TD>
    <TD align=3Dright><TT>1032.4962&nbsp;&nbsp;</TT></TD>
    <TD align=3Dright><TT>1032.5716&nbsp;&nbsp;</TT></TD>
    <TD noWrap align=3Dright><TT>-73.02&nbsp;</TT></TD>
    <TD align=3Dright><TT>103&nbsp;</TT></TD>
    <TD noWrap align=3Dright><TT>-&nbsp;</TT></TD>
    <TD align=3Dright><TT>111&nbsp;</TT></TD>
    <TD align=3Dright><TT>0&nbsp;&nbsp;</TT></TD>
    <TD noWrap align=3Dright><TT>55&nbsp;&nbsp;</TT></TD>
    <TD noWrap><TT>&nbsp;R.NILNGTVFR.E</TT></TD></TR>
  <TR>
    <TD align=3Dright>&nbsp;</TD>
    <TD align=3Dright><TT>1117.4965&nbsp;&nbsp;</TT></TD>
    <TD align=3Dright><TT>1116.4892&nbsp;&nbsp;</TT></TD>
    <TD align=3Dright><TT>1116.5716&nbsp;&nbsp;</TT></TD>
    <TD noWrap align=3Dright><TT>-73.80&nbsp;</TT></TD>
    <TD align=3Dright><TT>43&nbsp;</TT></TD>
    <TD noWrap align=3Dright><TT>-&nbsp;</TT></TD>
    <TD align=3Dright><TT>51&nbsp;</TT></TD>
    <TD align=3Dright><TT>0&nbsp;&nbsp;</TT></TD>
    <TD noWrap align=3Dright><TT>---&nbsp;&nbsp;</TT></TD>
    <TD noWrap><TT>&nbsp;K.YFDLGLPHR.D</TT></TD></TR>
  <TR>
    <TD align=3Dright>&nbsp;</TD>
    <TD align=3Dright><TT>1117.4965&nbsp;&nbsp;</TT></TD>
    <TD align=3Dright><TT>1116.4892&nbsp;&nbsp;</TT></TD>
    <TD align=3Dright><TT>1116.5716&nbsp;&nbsp;</TT></TD>
    <TD noWrap align=3Dright><TT>-73.80&nbsp;</TT></TD>
    <TD align=3Dright><TT>43&nbsp;</TT></TD>
    <TD noWrap align=3Dright><TT>-&nbsp;</TT></TD>
    <TD align=3Dright><TT>51&nbsp;</TT></TD>
    <TD align=3Dright><TT>0&nbsp;&nbsp;</TT></TD>
    <TD noWrap align=3Dright><TT>38&nbsp;&nbsp;</TT></TD>
    <TD noWrap><TT>&nbsp;K.YFDLGLPHR.D</TT></TD></TR>
  <TR>
    <TD align=3Dright>&nbsp;</TD>
    <TD align=3Dright><TT>1355.6018&nbsp;&nbsp;</TT></TD>
    <TD align=3Dright><TT>1354.5945&nbsp;&nbsp;</TT></TD>
    <TD align=3Dright><TT>1354.6841&nbsp;&nbsp;</TT></TD>
    <TD noWrap align=3Dright><TT>-66.11&nbsp;</TT></TD>
    <TD align=3Dright><TT>304&nbsp;</TT></TD>
    <TD noWrap align=3Dright><TT>-&nbsp;</TT></TD>
    <TD align=3Dright><TT>316&nbsp;</TT></TD>
    <TD align=3Dright><TT>0&nbsp;&nbsp;</TT></TD>
    <TD noWrap align=3Dright><TT>---&nbsp;&nbsp;</TT></TD>
    <TD noWrap><TT>&nbsp;K.TIEAEAAHGTVTR.H</TT></TD></TR>
  <TR>
    <TD align=3Dright>&nbsp;</TD>
    <TD align=3Dright><TT>1676.6578&nbsp;&nbsp;</TT></TD>
    <TD align=3Dright><TT>1675.6505&nbsp;&nbsp;</TT></TD>
    <TD align=3Dright><TT>1675.7545&nbsp;&nbsp;</TT></TD>
    <TD noWrap align=3Dright><TT>-62.08&nbsp;</TT></TD>
    <TD align=3Dright><TT>8&nbsp;</TT></TD>
    <TD noWrap align=3Dright><TT>-&nbsp;</TT></TD>
    <TD align=3Dright><TT>22&nbsp;</TT></TD>
    <TD align=3Dright><TT>0&nbsp;&nbsp;</TT></TD>
    <TD noWrap align=3Dright><TT>---&nbsp;&nbsp;</TT></TD>
    <TD noWrap><TT>&nbsp;K.VANPIVEMDGDEMTR.V</TT></TD></TR>
  <TR>
    <TD align=3Dright>&nbsp;</TD>
    <TD align=3Dright><TT>1783.7443&nbsp;&nbsp;</TT></TD>
    <TD align=3Dright><TT>1782.7370&nbsp;&nbsp;</TT></TD>
    <TD align=3Dright><TT>1782.8537&nbsp;&nbsp;</TT></TD>
    <TD noWrap align=3Dright><TT>-65.43&nbsp;</TT></TD>
    <TD align=3Dright><TT>324&nbsp;</TT></TD>
    <TD noWrap align=3Dright><TT>-&nbsp;</TT></TD>
    <TD align=3Dright><TT>340&nbsp;</TT></TD>
    <TD align=3Dright><TT>0&nbsp;&nbsp;</TT></TD>
    <TD noWrap align=3Dright><TT>---&nbsp;&nbsp;</TT></TD>
    <TD noWrap><TT>&nbsp;K.GGETSTNSIASIFAWSR.G</TT></TD></TR>
  <TR>
    <TD align=3Dright>&nbsp;</TD>
    <TD align=3Dright><TT>1783.7443&nbsp;&nbsp;</TT></TD>
    <TD align=3Dright><TT>1782.7370&nbsp;&nbsp;</TT></TD>
    <TD align=3Dright><TT>1782.8537&nbsp;&nbsp;</TT></TD>
    <TD noWrap align=3Dright><TT>-65.43&nbsp;</TT></TD>
    <TD align=3Dright><TT>324&nbsp;</TT></TD>
    <TD noWrap align=3Dright><TT>-&nbsp;</TT></TD>
    <TD align=3Dright><TT>340&nbsp;</TT></TD>
    <TD align=3Dright><TT>0&nbsp;&nbsp;</TT></TD>
    <TD noWrap align=3Dright><TT>105&nbsp;&nbsp;</TT></TD>
    <TD =
noWrap><TT>&nbsp;K.GGETSTNSIASIFAWSR.G</TT></TD></TR></TBODY></TABLE>
<TABLE border=3D0 cellSpacing=3D0>
  <TBODY>
  <TR>
    <TD><TT>&nbsp;&nbsp;&nbsp;&nbsp;&nbsp;&nbsp;</TT></TD>
    <TD><TT><B>No match to: </B>823.4354, 842.4479, 860.9707, 870.4822,=20
      876.9411, 1055.3020, 1055.3020, 1057.3024, 1058.5013, 1133.4409,=20
      1137.5316, 1150.5149, 1150.5149, 1179.4142, 1181.4219, 1203.6046,=20
      1203.6046, 1221.5570, 1237.5363, 1377.5455, 1378.5586, 1378.5586,=20
      1383.5757, 1440.4808, 1510.7537, 1510.7537, 1544.6381, 1593.6781,=20
      1593.6781, 1655.5967, 1773.8491, 1815.7365, 2210.9688,=20
  2354.1074</TT></TD></TR></TBODY></TABLE><BR>
<TABLE border=3D0 cellSpacing=3D0>
  <TBODY>
  <TR>
    <TD><TT><B><A name=3DHit27>27.</A>&nbsp;&nbsp;&nbsp;</B></TT></TD>
    <TD noWrap><TT><A=20
      =
href=3D"http://zxw-pc/mascot/cgi/protein_view.pl?file=3D../data/20121225/=
F002430.dat&amp;hit=3D27"=20
      =
target=3D_blank>gi|3811007</A>&nbsp;&nbsp;&nbsp;&nbsp;<B>Mass:</B>&nbsp;4=
5932&nbsp;&nbsp;&nbsp;&nbsp;<B>Score:</B>&nbsp;309&nbsp;&nbsp;&nbsp;&nbsp=
;<B>Expect:</B>&nbsp;2.3e-025&nbsp;&nbsp;<B>Matches:</B>&nbsp;12</TT></TD=
></TR>
  <TR>
    <TD>&nbsp;</TD>
    <TD noWrap><TT>NADP specific isocitrate dehydrogenase [Daucus=20
    carota]</TT></TD></TR></TBODY></TABLE>
<TABLE border=3D0 cellSpacing=3D0 cellPadding=3D0>
  <TBODY>
  <TR>
    <TD><TT>&nbsp;&nbsp;&nbsp;&nbsp;&nbsp;&nbsp;</TT></TD>
    <TD align=3Dright><TT><B>Observed&nbsp;&nbsp;</B></TT></TD>
    <TD noWrap align=3Dright><TT><B>Mr(expt)&nbsp;&nbsp;</B></TT></TD>
    <TD noWrap align=3Dright><TT><B>Mr(calc)&nbsp;&nbsp;</B></TT></TD>
    <TD align=3Dright><TT><B>&nbsp;ppm&nbsp;&nbsp;</B></TT></TD>
    <TD align=3Dright><TT><B>Start&nbsp;</B></TT></TD>
    <TD align=3Dright><TT><B>&nbsp;</B></TT></TD>
    <TD align=3Dright><TT><B>End&nbsp;</B></TT></TD>
    <TD align=3Dright><TT><B>Miss&nbsp;</B></TT></TD>
    <TD align=3Dright><TT><B>Ions&nbsp;</B></TT></TD>
    <TD><TT><B>&nbsp;Peptide</B></TT></TD></TR>
  <TR>
    <TD align=3Dright>&nbsp;</TD>
    <TD align=3Dright><TT>744.3503&nbsp;&nbsp;</TT></TD>
    <TD align=3Dright><TT>743.3431&nbsp;&nbsp;</TT></TD>
    <TD align=3Dright><TT>743.3926&nbsp;&nbsp;</TT></TD>
    <TD noWrap align=3Dright><TT>-66.63&nbsp;</TT></TD>
    <TD align=3Dright><TT>96&nbsp;</TT></TD>
    <TD noWrap align=3Dright><TT>-&nbsp;</TT></TD>
    <TD align=3Dright><TT>102&nbsp;</TT></TD>
    <TD align=3Dright><TT>0&nbsp;&nbsp;</TT></TD>
    <TD noWrap align=3Dright><TT>---&nbsp;&nbsp;</TT></TD>
    <TD noWrap><TT>&nbsp;K.SPNGTIR.N</TT></TD></TR>
  <TR>
    <TD align=3Dright>&nbsp;</TD>
    <TD align=3Dright><TT>993.3813&nbsp;&nbsp;</TT></TD>
    <TD align=3Dright><TT>992.3740&nbsp;&nbsp;</TT></TD>
    <TD align=3Dright><TT>992.4464&nbsp;&nbsp;</TT></TD>
    <TD noWrap align=3Dright><TT>-72.96&nbsp;</TT></TD>
    <TD align=3Dright><TT>135&nbsp;</TT></TD>
    <TD noWrap align=3Dright><TT>-&nbsp;</TT></TD>
    <TD align=3Dright><TT>142&nbsp;</TT></TD>
    <TD align=3Dright><TT>0&nbsp;&nbsp;</TT></TD>
    <TD noWrap align=3Dright><TT>---&nbsp;&nbsp;</TT></TD>
    <TD noWrap><TT>&nbsp;R.HAFGDQYR.A</TT></TD></TR>
  <TR>
    <TD align=3Dright>&nbsp;</TD>
    <TD align=3Dright><TT>993.3813&nbsp;&nbsp;</TT></TD>
    <TD align=3Dright><TT>992.3740&nbsp;&nbsp;</TT></TD>
    <TD align=3Dright><TT>992.4464&nbsp;&nbsp;</TT></TD>
    <TD noWrap align=3Dright><TT>-72.96&nbsp;</TT></TD>
    <TD align=3Dright><TT>135&nbsp;</TT></TD>
    <TD noWrap align=3Dright><TT>-&nbsp;</TT></TD>
    <TD align=3Dright><TT>142&nbsp;</TT></TD>
    <TD align=3Dright><TT>0&nbsp;&nbsp;</TT></TD>
    <TD noWrap align=3Dright><TT>61&nbsp;&nbsp;</TT></TD>
    <TD noWrap><TT>&nbsp;R.HAFGDQYR.A</TT></TD></TR>
  <TR>
    <TD align=3Dright>&nbsp;</TD>
    <TD align=3Dright><TT>1007.4730&nbsp;&nbsp;</TT></TD>
    <TD align=3Dright><TT>1006.4657&nbsp;&nbsp;</TT></TD>
    <TD align=3Dright><TT>1006.5488&nbsp;&nbsp;</TT></TD>
    <TD noWrap align=3Dright><TT>-82.49&nbsp;</TT></TD>
    <TD align=3Dright><TT>207&nbsp;</TT></TD>
    <TD noWrap align=3Dright><TT>-&nbsp;</TT></TD>
    <TD align=3Dright><TT>214&nbsp;</TT></TD>
    <TD align=3Dright><TT>0&nbsp;&nbsp;</TT></TD>
    <TD noWrap align=3Dright><TT>---&nbsp;&nbsp;</TT></TD>
    <TD noWrap><TT>&nbsp;K.WPLYLSTK.N</TT></TD></TR>
  <TR>
    <TD align=3Dright>&nbsp;</TD>
    <TD align=3Dright><TT>1033.5035&nbsp;&nbsp;</TT></TD>
    <TD align=3Dright><TT>1032.4962&nbsp;&nbsp;</TT></TD>
    <TD align=3Dright><TT>1032.5716&nbsp;&nbsp;</TT></TD>
    <TD noWrap align=3Dright><TT>-73.02&nbsp;</TT></TD>
    <TD align=3Dright><TT>103&nbsp;</TT></TD>
    <TD noWrap align=3Dright><TT>-&nbsp;</TT></TD>
    <TD align=3Dright><TT>111&nbsp;</TT></TD>
    <TD align=3Dright><TT>0&nbsp;&nbsp;</TT></TD>
    <TD noWrap align=3Dright><TT>---&nbsp;&nbsp;</TT></TD>
    <TD noWrap><TT>&nbsp;R.NILNGTVFR.E</TT></TD></TR>
  <TR>
    <TD align=3Dright>&nbsp;</TD>
    <TD align=3Dright><TT>1033.5035&nbsp;&nbsp;</TT></TD>
    <TD align=3Dright><TT>1032.4962&nbsp;&nbsp;</TT></TD>
    <TD align=3Dright><TT>1032.5716&nbsp;&nbsp;</TT></TD>
    <TD noWrap align=3Dright><TT>-73.02&nbsp;</TT></TD>
    <TD align=3Dright><TT>103&nbsp;</TT></TD>
    <TD noWrap align=3Dright><TT>-&nbsp;</TT></TD>
    <TD align=3Dright><TT>111&nbsp;</TT></TD>
    <TD align=3Dright><TT>0&nbsp;&nbsp;</TT></TD>
    <TD noWrap align=3Dright><TT>55&nbsp;&nbsp;</TT></TD>
    <TD noWrap><TT>&nbsp;R.NILNGTVFR.E</TT></TD></TR>
  <TR>
    <TD align=3Dright>&nbsp;</TD>
    <TD align=3Dright><TT>1117.4965&nbsp;&nbsp;</TT></TD>
    <TD align=3Dright><TT>1116.4892&nbsp;&nbsp;</TT></TD>
    <TD align=3Dright><TT>1116.5716&nbsp;&nbsp;</TT></TD>
    <TD noWrap align=3Dright><TT>-73.80&nbsp;</TT></TD>
    <TD align=3Dright><TT>43&nbsp;</TT></TD>
    <TD noWrap align=3Dright><TT>-&nbsp;</TT></TD>
    <TD align=3Dright><TT>51&nbsp;</TT></TD>
    <TD align=3Dright><TT>0&nbsp;&nbsp;</TT></TD>
    <TD noWrap align=3Dright><TT>---&nbsp;&nbsp;</TT></TD>
    <TD noWrap><TT>&nbsp;K.YFDLGLPHR.D</TT></TD></TR>
  <TR>
    <TD align=3Dright>&nbsp;</TD>
    <TD align=3Dright><TT>1117.4965&nbsp;&nbsp;</TT></TD>
    <TD align=3Dright><TT>1116.4892&nbsp;&nbsp;</TT></TD>
    <TD align=3Dright><TT>1116.5716&nbsp;&nbsp;</TT></TD>
    <TD noWrap align=3Dright><TT>-73.80&nbsp;</TT></TD>
    <TD align=3Dright><TT>43&nbsp;</TT></TD>
    <TD noWrap align=3Dright><TT>-&nbsp;</TT></TD>
    <TD align=3Dright><TT>51&nbsp;</TT></TD>
    <TD align=3Dright><TT>0&nbsp;&nbsp;</TT></TD>
    <TD noWrap align=3Dright><TT>38&nbsp;&nbsp;</TT></TD>
    <TD noWrap><TT>&nbsp;K.YFDLGLPHR.D</TT></TD></TR>
  <TR>
    <TD align=3Dright>&nbsp;</TD>
    <TD align=3Dright><TT>1355.6018&nbsp;&nbsp;</TT></TD>
    <TD align=3Dright><TT>1354.5945&nbsp;&nbsp;</TT></TD>
    <TD align=3Dright><TT>1354.6841&nbsp;&nbsp;</TT></TD>
    <TD noWrap align=3Dright><TT>-66.11&nbsp;</TT></TD>
    <TD align=3Dright><TT>304&nbsp;</TT></TD>
    <TD noWrap align=3Dright><TT>-&nbsp;</TT></TD>
    <TD align=3Dright><TT>316&nbsp;</TT></TD>
    <TD align=3Dright><TT>0&nbsp;&nbsp;</TT></TD>
    <TD noWrap align=3Dright><TT>---&nbsp;&nbsp;</TT></TD>
    <TD noWrap><TT>&nbsp;K.TIEAEAAHGTVTR.H</TT></TD></TR>
  <TR>
    <TD align=3Dright>&nbsp;</TD>
    <TD align=3Dright><TT>1676.6578&nbsp;&nbsp;</TT></TD>
    <TD align=3Dright><TT>1675.6505&nbsp;&nbsp;</TT></TD>
    <TD align=3Dright><TT>1675.7545&nbsp;&nbsp;</TT></TD>
    <TD noWrap align=3Dright><TT>-62.08&nbsp;</TT></TD>
    <TD align=3Dright><TT>8&nbsp;</TT></TD>
    <TD noWrap align=3Dright><TT>-&nbsp;</TT></TD>
    <TD align=3Dright><TT>22&nbsp;</TT></TD>
    <TD align=3Dright><TT>0&nbsp;&nbsp;</TT></TD>
    <TD noWrap align=3Dright><TT>---&nbsp;&nbsp;</TT></TD>
    <TD noWrap><TT>&nbsp;K.VANPIVEMDGDEMTR.V</TT></TD></TR>
  <TR>
    <TD align=3Dright>&nbsp;</TD>
    <TD align=3Dright><TT>1783.7443&nbsp;&nbsp;</TT></TD>
    <TD align=3Dright><TT>1782.7370&nbsp;&nbsp;</TT></TD>
    <TD align=3Dright><TT>1782.8537&nbsp;&nbsp;</TT></TD>
    <TD noWrap align=3Dright><TT>-65.43&nbsp;</TT></TD>
    <TD align=3Dright><TT>324&nbsp;</TT></TD>
    <TD noWrap align=3Dright><TT>-&nbsp;</TT></TD>
    <TD align=3Dright><TT>340&nbsp;</TT></TD>
    <TD align=3Dright><TT>0&nbsp;&nbsp;</TT></TD>
    <TD noWrap align=3Dright><TT>---&nbsp;&nbsp;</TT></TD>
    <TD noWrap><TT>&nbsp;K.GGETSTNSIASIFAWSR.G</TT></TD></TR>
  <TR>
    <TD align=3Dright>&nbsp;</TD>
    <TD align=3Dright><TT>1783.7443&nbsp;&nbsp;</TT></TD>
    <TD align=3Dright><TT>1782.7370&nbsp;&nbsp;</TT></TD>
    <TD align=3Dright><TT>1782.8537&nbsp;&nbsp;</TT></TD>
    <TD noWrap align=3Dright><TT>-65.43&nbsp;</TT></TD>
    <TD align=3Dright><TT>324&nbsp;</TT></TD>
    <TD noWrap align=3Dright><TT>-&nbsp;</TT></TD>
    <TD align=3Dright><TT>340&nbsp;</TT></TD>
    <TD align=3Dright><TT>0&nbsp;&nbsp;</TT></TD>
    <TD noWrap align=3Dright><TT>105&nbsp;&nbsp;</TT></TD>
    <TD =
noWrap><TT>&nbsp;K.GGETSTNSIASIFAWSR.G</TT></TD></TR></TBODY></TABLE>
<TABLE border=3D0 cellSpacing=3D0>
  <TBODY>
  <TR>
    <TD><TT>&nbsp;&nbsp;&nbsp;&nbsp;&nbsp;&nbsp;</TT></TD>
    <TD><TT><B>No match to: </B>823.4354, 842.4479, 860.9707, 870.4822,=20
      876.9411, 1055.3020, 1055.3020, 1057.3024, 1058.5013, 1133.4409,=20
      1137.5316, 1150.5149, 1150.5149, 1179.4142, 1181.4219, 1203.6046,=20
      1203.6046, 1221.5570, 1237.5363, 1377.5455, 1378.5586, 1378.5586,=20
      1383.5757, 1440.4808, 1510.7537, 1510.7537, 1544.6381, 1593.6781,=20
      1593.6781, 1655.5967, 1773.8491, 1815.7365, 2210.9688,=20
  2354.1074</TT></TD></TR></TBODY></TABLE><BR>
<TABLE border=3D0 cellSpacing=3D0>
  <TBODY>
  <TR>
    <TD><TT><B><A name=3DHit28>28.</A>&nbsp;&nbsp;&nbsp;</B></TT></TD>
    <TD noWrap><TT><A=20
      =
href=3D"http://zxw-pc/mascot/cgi/protein_view.pl?file=3D../data/20121225/=
F002430.dat&amp;hit=3D28"=20
      =
target=3D_blank>gi|297738151</A>&nbsp;&nbsp;&nbsp;&nbsp;<B>Mass:</B>&nbsp=
;46254&nbsp;&nbsp;&nbsp;&nbsp;<B>Score:</B>&nbsp;300&nbsp;&nbsp;&nbsp;&nb=
sp;<B>Expect:</B>&nbsp;1.9e-024&nbsp;&nbsp;<B>Matches:</B>&nbsp;11</TT></=
TD></TR>
  <TR>
    <TD>&nbsp;</TD>
    <TD noWrap><TT>unnamed protein product [Vitis=20
vinifera]</TT></TD></TR></TBODY></TABLE>
<TABLE border=3D0 cellSpacing=3D0 cellPadding=3D0>
  <TBODY>
  <TR>
    <TD><TT>&nbsp;&nbsp;&nbsp;&nbsp;&nbsp;&nbsp;</TT></TD>
    <TD align=3Dright><TT><B>Observed&nbsp;&nbsp;</B></TT></TD>
    <TD noWrap align=3Dright><TT><B>Mr(expt)&nbsp;&nbsp;</B></TT></TD>
    <TD noWrap align=3Dright><TT><B>Mr(calc)&nbsp;&nbsp;</B></TT></TD>
    <TD align=3Dright><TT><B>&nbsp;ppm&nbsp;&nbsp;</B></TT></TD>
    <TD align=3Dright><TT><B>Start&nbsp;</B></TT></TD>
    <TD align=3Dright><TT><B>&nbsp;</B></TT></TD>
    <TD align=3Dright><TT><B>End&nbsp;</B></TT></TD>
    <TD align=3Dright><TT><B>Miss&nbsp;</B></TT></TD>
    <TD align=3Dright><TT><B>Ions&nbsp;</B></TT></TD>
    <TD><TT><B>&nbsp;Peptide</B></TT></TD></TR>
  <TR>
    <TD align=3Dright>&nbsp;</TD>
    <TD align=3Dright><TT>744.3503&nbsp;&nbsp;</TT></TD>
    <TD align=3Dright><TT>743.3431&nbsp;&nbsp;</TT></TD>
    <TD align=3Dright><TT>743.3926&nbsp;&nbsp;</TT></TD>
    <TD noWrap align=3Dright><TT>-66.63&nbsp;</TT></TD>
    <TD align=3Dright><TT>96&nbsp;</TT></TD>
    <TD noWrap align=3Dright><TT>-&nbsp;</TT></TD>
    <TD align=3Dright><TT>102&nbsp;</TT></TD>
    <TD align=3Dright><TT>0&nbsp;&nbsp;</TT></TD>
    <TD noWrap align=3Dright><TT>---&nbsp;&nbsp;</TT></TD>
    <TD noWrap><TT>&nbsp;K.SPNGTIR.N</TT></TD></TR>
  <TR>
    <TD align=3Dright>&nbsp;</TD>
    <TD align=3Dright><TT>993.3813&nbsp;&nbsp;</TT></TD>
    <TD align=3Dright><TT>992.3740&nbsp;&nbsp;</TT></TD>
    <TD align=3Dright><TT>992.4464&nbsp;&nbsp;</TT></TD>
    <TD noWrap align=3Dright><TT>-72.96&nbsp;</TT></TD>
    <TD align=3Dright><TT>135&nbsp;</TT></TD>
    <TD noWrap align=3Dright><TT>-&nbsp;</TT></TD>
    <TD align=3Dright><TT>142&nbsp;</TT></TD>
    <TD align=3Dright><TT>0&nbsp;&nbsp;</TT></TD>
    <TD noWrap align=3Dright><TT>---&nbsp;&nbsp;</TT></TD>
    <TD noWrap><TT>&nbsp;R.HAFGDQYR.A</TT></TD></TR>
  <TR>
    <TD align=3Dright>&nbsp;</TD>
    <TD align=3Dright><TT>993.3813&nbsp;&nbsp;</TT></TD>
    <TD align=3Dright><TT>992.3740&nbsp;&nbsp;</TT></TD>
    <TD align=3Dright><TT>992.4464&nbsp;&nbsp;</TT></TD>
    <TD noWrap align=3Dright><TT>-72.96&nbsp;</TT></TD>
    <TD align=3Dright><TT>135&nbsp;</TT></TD>
    <TD noWrap align=3Dright><TT>-&nbsp;</TT></TD>
    <TD align=3Dright><TT>142&nbsp;</TT></TD>
    <TD align=3Dright><TT>0&nbsp;&nbsp;</TT></TD>
    <TD noWrap align=3Dright><TT>61&nbsp;&nbsp;</TT></TD>
    <TD noWrap><TT>&nbsp;R.HAFGDQYR.A</TT></TD></TR>
  <TR>
    <TD align=3Dright>&nbsp;</TD>
    <TD align=3Dright><TT>1033.5035&nbsp;&nbsp;</TT></TD>
    <TD align=3Dright><TT>1032.4962&nbsp;&nbsp;</TT></TD>
    <TD align=3Dright><TT>1032.5716&nbsp;&nbsp;</TT></TD>
    <TD noWrap align=3Dright><TT>-73.02&nbsp;</TT></TD>
    <TD align=3Dright><TT>103&nbsp;</TT></TD>
    <TD noWrap align=3Dright><TT>-&nbsp;</TT></TD>
    <TD align=3Dright><TT>111&nbsp;</TT></TD>
    <TD align=3Dright><TT>0&nbsp;&nbsp;</TT></TD>
    <TD noWrap align=3Dright><TT>---&nbsp;&nbsp;</TT></TD>
    <TD noWrap><TT>&nbsp;R.NILNGTVFR.E</TT></TD></TR>
  <TR>
    <TD align=3Dright>&nbsp;</TD>
    <TD align=3Dright><TT>1033.5035&nbsp;&nbsp;</TT></TD>
    <TD align=3Dright><TT>1032.4962&nbsp;&nbsp;</TT></TD>
    <TD align=3Dright><TT>1032.5716&nbsp;&nbsp;</TT></TD>
    <TD noWrap align=3Dright><TT>-73.02&nbsp;</TT></TD>
    <TD align=3Dright><TT>103&nbsp;</TT></TD>
    <TD noWrap align=3Dright><TT>-&nbsp;</TT></TD>
    <TD align=3Dright><TT>111&nbsp;</TT></TD>
    <TD align=3Dright><TT>0&nbsp;&nbsp;</TT></TD>
    <TD noWrap align=3Dright><TT>55&nbsp;&nbsp;</TT></TD>
    <TD noWrap><TT>&nbsp;R.NILNGTVFR.E</TT></TD></TR>
  <TR>
    <TD align=3Dright>&nbsp;</TD>
    <TD align=3Dright><TT>1117.4965&nbsp;&nbsp;</TT></TD>
    <TD align=3Dright><TT>1116.4892&nbsp;&nbsp;</TT></TD>
    <TD align=3Dright><TT>1116.5716&nbsp;&nbsp;</TT></TD>
    <TD noWrap align=3Dright><TT>-73.80&nbsp;</TT></TD>
    <TD align=3Dright><TT>43&nbsp;</TT></TD>
    <TD noWrap align=3Dright><TT>-&nbsp;</TT></TD>
    <TD align=3Dright><TT>51&nbsp;</TT></TD>
    <TD align=3Dright><TT>0&nbsp;&nbsp;</TT></TD>
    <TD noWrap align=3Dright><TT>---&nbsp;&nbsp;</TT></TD>
    <TD noWrap><TT>&nbsp;K.YFDLGLPHR.D</TT></TD></TR>
  <TR>
    <TD align=3Dright>&nbsp;</TD>
    <TD align=3Dright><TT>1117.4965&nbsp;&nbsp;</TT></TD>
    <TD align=3Dright><TT>1116.4892&nbsp;&nbsp;</TT></TD>
    <TD align=3Dright><TT>1116.5716&nbsp;&nbsp;</TT></TD>
    <TD noWrap align=3Dright><TT>-73.80&nbsp;</TT></TD>
    <TD align=3Dright><TT>43&nbsp;</TT></TD>
    <TD noWrap align=3Dright><TT>-&nbsp;</TT></TD>
    <TD align=3Dright><TT>51&nbsp;</TT></TD>
    <TD align=3Dright><TT>0&nbsp;&nbsp;</TT></TD>
    <TD noWrap align=3Dright><TT>38&nbsp;&nbsp;</TT></TD>
    <TD noWrap><TT>&nbsp;K.YFDLGLPHR.D</TT></TD></TR>
  <TR>
    <TD align=3Dright>&nbsp;</TD>
    <TD align=3Dright><TT>1355.6018&nbsp;&nbsp;</TT></TD>
    <TD align=3Dright><TT>1354.5945&nbsp;&nbsp;</TT></TD>
    <TD align=3Dright><TT>1354.6841&nbsp;&nbsp;</TT></TD>
    <TD noWrap align=3Dright><TT>-66.11&nbsp;</TT></TD>
    <TD align=3Dright><TT>304&nbsp;</TT></TD>
    <TD noWrap align=3Dright><TT>-&nbsp;</TT></TD>
    <TD align=3Dright><TT>316&nbsp;</TT></TD>
    <TD align=3Dright><TT>0&nbsp;&nbsp;</TT></TD>
    <TD noWrap align=3Dright><TT>---&nbsp;&nbsp;</TT></TD>
    <TD noWrap><TT>&nbsp;K.TIEAEAAHGTVTR.H</TT></TD></TR>
  <TR>
    <TD align=3Dright>&nbsp;</TD>
    <TD align=3Dright><TT>1676.6578&nbsp;&nbsp;</TT></TD>
    <TD align=3Dright><TT>1675.6505&nbsp;&nbsp;</TT></TD>
    <TD align=3Dright><TT>1675.7545&nbsp;&nbsp;</TT></TD>
    <TD noWrap align=3Dright><TT>-62.08&nbsp;</TT></TD>
    <TD align=3Dright><TT>8&nbsp;</TT></TD>
    <TD noWrap align=3Dright><TT>-&nbsp;</TT></TD>
    <TD align=3Dright><TT>22&nbsp;</TT></TD>
    <TD align=3Dright><TT>0&nbsp;&nbsp;</TT></TD>
    <TD noWrap align=3Dright><TT>---&nbsp;&nbsp;</TT></TD>
    <TD noWrap><TT>&nbsp;K.VANPIVEMDGDEMTR.V</TT></TD></TR>
  <TR>
    <TD align=3Dright>&nbsp;</TD>
    <TD align=3Dright><TT>1783.7443&nbsp;&nbsp;</TT></TD>
    <TD align=3Dright><TT>1782.7370&nbsp;&nbsp;</TT></TD>
    <TD align=3Dright><TT>1782.8537&nbsp;&nbsp;</TT></TD>
    <TD noWrap align=3Dright><TT>-65.43&nbsp;</TT></TD>
    <TD align=3Dright><TT>324&nbsp;</TT></TD>
    <TD noWrap align=3Dright><TT>-&nbsp;</TT></TD>
    <TD align=3Dright><TT>340&nbsp;</TT></TD>
    <TD align=3Dright><TT>0&nbsp;&nbsp;</TT></TD>
    <TD noWrap align=3Dright><TT>---&nbsp;&nbsp;</TT></TD>
    <TD noWrap><TT>&nbsp;K.GGETSTNSIASIFAWSR.G</TT></TD></TR>
  <TR>
    <TD align=3Dright>&nbsp;</TD>
    <TD align=3Dright><TT>1783.7443&nbsp;&nbsp;</TT></TD>
    <TD align=3Dright><TT>1782.7370&nbsp;&nbsp;</TT></TD>
    <TD align=3Dright><TT>1782.8537&nbsp;&nbsp;</TT></TD>
    <TD noWrap align=3Dright><TT>-65.43&nbsp;</TT></TD>
    <TD align=3Dright><TT>324&nbsp;</TT></TD>
    <TD noWrap align=3Dright><TT>-&nbsp;</TT></TD>
    <TD align=3Dright><TT>340&nbsp;</TT></TD>
    <TD align=3Dright><TT>0&nbsp;&nbsp;</TT></TD>
    <TD noWrap align=3Dright><TT>105&nbsp;&nbsp;</TT></TD>
    <TD =
noWrap><TT>&nbsp;K.GGETSTNSIASIFAWSR.G</TT></TD></TR></TBODY></TABLE>
<TABLE border=3D0 cellSpacing=3D0>
  <TBODY>
  <TR>
    <TD><TT>&nbsp;&nbsp;&nbsp;&nbsp;&nbsp;&nbsp;</TT></TD>
    <TD><TT><B>No match to: </B>823.4354, 842.4479, 860.9707, 870.4822,=20
      876.9411, 1007.4730, 1055.3020, 1055.3020, 1057.3024, 1058.5013,=20
      1133.4409, 1137.5316, 1150.5149, 1150.5149, 1179.4142, 1181.4219,=20
      1203.6046, 1203.6046, 1221.5570, 1237.5363, 1377.5455, 1378.5586,=20
      1378.5586, 1383.5757, 1440.4808, 1510.7537, 1510.7537, 1544.6381,=20
      1593.6781, 1593.6781, 1655.5967, 1773.8491, 1815.7365, 2210.9688,=20
      2354.1074</TT></TD></TR></TBODY></TABLE><BR>
<TABLE border=3D0 cellSpacing=3D0>
  <TBODY>
  <TR>
    <TD><TT><B><A name=3DHit29>29.</A>&nbsp;&nbsp;&nbsp;</B></TT></TD>
    <TD noWrap><TT><A=20
      =
href=3D"http://zxw-pc/mascot/cgi/protein_view.pl?file=3D../data/20121225/=
F002430.dat&amp;hit=3D29"=20
      =
target=3D_blank>gi|225466253</A>&nbsp;&nbsp;&nbsp;&nbsp;<B>Mass:</B>&nbsp=
;46254&nbsp;&nbsp;&nbsp;&nbsp;<B>Score:</B>&nbsp;300&nbsp;&nbsp;&nbsp;&nb=
sp;<B>Expect:</B>&nbsp;1.9e-024&nbsp;&nbsp;<B>Matches:</B>&nbsp;11</TT></=
TD></TR>
  <TR>
    <TD>&nbsp;</TD>
    <TD noWrap><TT>PREDICTED: hypothetical protein [Vitis=20
  vinifera]</TT></TD></TR></TBODY></TABLE>
<TABLE border=3D0 cellSpacing=3D0 cellPadding=3D0>
  <TBODY>
  <TR>
    <TD><TT>&nbsp;&nbsp;&nbsp;&nbsp;&nbsp;&nbsp;</TT></TD>
    <TD align=3Dright><TT><B>Observed&nbsp;&nbsp;</B></TT></TD>
    <TD noWrap align=3Dright><TT><B>Mr(expt)&nbsp;&nbsp;</B></TT></TD>
    <TD noWrap align=3Dright><TT><B>Mr(calc)&nbsp;&nbsp;</B></TT></TD>
    <TD align=3Dright><TT><B>&nbsp;ppm&nbsp;&nbsp;</B></TT></TD>
    <TD align=3Dright><TT><B>Start&nbsp;</B></TT></TD>
    <TD align=3Dright><TT><B>&nbsp;</B></TT></TD>
    <TD align=3Dright><TT><B>End&nbsp;</B></TT></TD>
    <TD align=3Dright><TT><B>Miss&nbsp;</B></TT></TD>
    <TD align=3Dright><TT><B>Ions&nbsp;</B></TT></TD>
    <TD><TT><B>&nbsp;Peptide</B></TT></TD></TR>
  <TR>
    <TD align=3Dright>&nbsp;</TD>
    <TD align=3Dright><TT>744.3503&nbsp;&nbsp;</TT></TD>
    <TD align=3Dright><TT>743.3431&nbsp;&nbsp;</TT></TD>
    <TD align=3Dright><TT>743.3926&nbsp;&nbsp;</TT></TD>
    <TD noWrap align=3Dright><TT>-66.63&nbsp;</TT></TD>
    <TD align=3Dright><TT>96&nbsp;</TT></TD>
    <TD noWrap align=3Dright><TT>-&nbsp;</TT></TD>
    <TD align=3Dright><TT>102&nbsp;</TT></TD>
    <TD align=3Dright><TT>0&nbsp;&nbsp;</TT></TD>
    <TD noWrap align=3Dright><TT>---&nbsp;&nbsp;</TT></TD>
    <TD noWrap><TT>&nbsp;K.SPNGTIR.N</TT></TD></TR>
  <TR>
    <TD align=3Dright>&nbsp;</TD>
    <TD align=3Dright><TT>993.3813&nbsp;&nbsp;</TT></TD>
    <TD align=3Dright><TT>992.3740&nbsp;&nbsp;</TT></TD>
    <TD align=3Dright><TT>992.4464&nbsp;&nbsp;</TT></TD>
    <TD noWrap align=3Dright><TT>-72.96&nbsp;</TT></TD>
    <TD align=3Dright><TT>135&nbsp;</TT></TD>
    <TD noWrap align=3Dright><TT>-&nbsp;</TT></TD>
    <TD align=3Dright><TT>142&nbsp;</TT></TD>
    <TD align=3Dright><TT>0&nbsp;&nbsp;</TT></TD>
    <TD noWrap align=3Dright><TT>---&nbsp;&nbsp;</TT></TD>
    <TD noWrap><TT>&nbsp;R.HAFGDQYR.A</TT></TD></TR>
  <TR>
    <TD align=3Dright>&nbsp;</TD>
    <TD align=3Dright><TT>993.3813&nbsp;&nbsp;</TT></TD>
    <TD align=3Dright><TT>992.3740&nbsp;&nbsp;</TT></TD>
    <TD align=3Dright><TT>992.4464&nbsp;&nbsp;</TT></TD>
    <TD noWrap align=3Dright><TT>-72.96&nbsp;</TT></TD>
    <TD align=3Dright><TT>135&nbsp;</TT></TD>
    <TD noWrap align=3Dright><TT>-&nbsp;</TT></TD>
    <TD align=3Dright><TT>142&nbsp;</TT></TD>
    <TD align=3Dright><TT>0&nbsp;&nbsp;</TT></TD>
    <TD noWrap align=3Dright><TT>61&nbsp;&nbsp;</TT></TD>
    <TD noWrap><TT>&nbsp;R.HAFGDQYR.A</TT></TD></TR>
  <TR>
    <TD align=3Dright>&nbsp;</TD>
    <TD align=3Dright><TT>1033.5035&nbsp;&nbsp;</TT></TD>
    <TD align=3Dright><TT>1032.4962&nbsp;&nbsp;</TT></TD>
    <TD align=3Dright><TT>1032.5716&nbsp;&nbsp;</TT></TD>
    <TD noWrap align=3Dright><TT>-73.02&nbsp;</TT></TD>
    <TD align=3Dright><TT>103&nbsp;</TT></TD>
    <TD noWrap align=3Dright><TT>-&nbsp;</TT></TD>
    <TD align=3Dright><TT>111&nbsp;</TT></TD>
    <TD align=3Dright><TT>0&nbsp;&nbsp;</TT></TD>
    <TD noWrap align=3Dright><TT>---&nbsp;&nbsp;</TT></TD>
    <TD noWrap><TT>&nbsp;R.NILNGTVFR.E</TT></TD></TR>
  <TR>
    <TD align=3Dright>&nbsp;</TD>
    <TD align=3Dright><TT>1033.5035&nbsp;&nbsp;</TT></TD>
    <TD align=3Dright><TT>1032.4962&nbsp;&nbsp;</TT></TD>
    <TD align=3Dright><TT>1032.5716&nbsp;&nbsp;</TT></TD>
    <TD noWrap align=3Dright><TT>-73.02&nbsp;</TT></TD>
    <TD align=3Dright><TT>103&nbsp;</TT></TD>
    <TD noWrap align=3Dright><TT>-&nbsp;</TT></TD>
    <TD align=3Dright><TT>111&nbsp;</TT></TD>
    <TD align=3Dright><TT>0&nbsp;&nbsp;</TT></TD>
    <TD noWrap align=3Dright><TT>55&nbsp;&nbsp;</TT></TD>
    <TD noWrap><TT>&nbsp;R.NILNGTVFR.E</TT></TD></TR>
  <TR>
    <TD align=3Dright>&nbsp;</TD>
    <TD align=3Dright><TT>1117.4965&nbsp;&nbsp;</TT></TD>
    <TD align=3Dright><TT>1116.4892&nbsp;&nbsp;</TT></TD>
    <TD align=3Dright><TT>1116.5716&nbsp;&nbsp;</TT></TD>
    <TD noWrap align=3Dright><TT>-73.80&nbsp;</TT></TD>
    <TD align=3Dright><TT>43&nbsp;</TT></TD>
    <TD noWrap align=3Dright><TT>-&nbsp;</TT></TD>
    <TD align=3Dright><TT>51&nbsp;</TT></TD>
    <TD align=3Dright><TT>0&nbsp;&nbsp;</TT></TD>
    <TD noWrap align=3Dright><TT>---&nbsp;&nbsp;</TT></TD>
    <TD noWrap><TT>&nbsp;K.YFDLGLPHR.D</TT></TD></TR>
  <TR>
    <TD align=3Dright>&nbsp;</TD>
    <TD align=3Dright><TT>1117.4965&nbsp;&nbsp;</TT></TD>
    <TD align=3Dright><TT>1116.4892&nbsp;&nbsp;</TT></TD>
    <TD align=3Dright><TT>1116.5716&nbsp;&nbsp;</TT></TD>
    <TD noWrap align=3Dright><TT>-73.80&nbsp;</TT></TD>
    <TD align=3Dright><TT>43&nbsp;</TT></TD>
    <TD noWrap align=3Dright><TT>-&nbsp;</TT></TD>
    <TD align=3Dright><TT>51&nbsp;</TT></TD>
    <TD align=3Dright><TT>0&nbsp;&nbsp;</TT></TD>
    <TD noWrap align=3Dright><TT>38&nbsp;&nbsp;</TT></TD>
    <TD noWrap><TT>&nbsp;K.YFDLGLPHR.D</TT></TD></TR>
  <TR>
    <TD align=3Dright>&nbsp;</TD>
    <TD align=3Dright><TT>1355.6018&nbsp;&nbsp;</TT></TD>
    <TD align=3Dright><TT>1354.5945&nbsp;&nbsp;</TT></TD>
    <TD align=3Dright><TT>1354.6841&nbsp;&nbsp;</TT></TD>
    <TD noWrap align=3Dright><TT>-66.11&nbsp;</TT></TD>
    <TD align=3Dright><TT>304&nbsp;</TT></TD>
    <TD noWrap align=3Dright><TT>-&nbsp;</TT></TD>
    <TD align=3Dright><TT>316&nbsp;</TT></TD>
    <TD align=3Dright><TT>0&nbsp;&nbsp;</TT></TD>
    <TD noWrap align=3Dright><TT>---&nbsp;&nbsp;</TT></TD>
    <TD noWrap><TT>&nbsp;K.TIEAEAAHGTVTR.H</TT></TD></TR>
  <TR>
    <TD align=3Dright>&nbsp;</TD>
    <TD align=3Dright><TT>1676.6578&nbsp;&nbsp;</TT></TD>
    <TD align=3Dright><TT>1675.6505&nbsp;&nbsp;</TT></TD>
    <TD align=3Dright><TT>1675.7545&nbsp;&nbsp;</TT></TD>
    <TD noWrap align=3Dright><TT>-62.08&nbsp;</TT></TD>
    <TD align=3Dright><TT>8&nbsp;</TT></TD>
    <TD noWrap align=3Dright><TT>-&nbsp;</TT></TD>
    <TD align=3Dright><TT>22&nbsp;</TT></TD>
    <TD align=3Dright><TT>0&nbsp;&nbsp;</TT></TD>
    <TD noWrap align=3Dright><TT>---&nbsp;&nbsp;</TT></TD>
    <TD noWrap><TT>&nbsp;K.VANPIVEMDGDEMTR.V</TT></TD></TR>
  <TR>
    <TD align=3Dright>&nbsp;</TD>
    <TD align=3Dright><TT>1783.7443&nbsp;&nbsp;</TT></TD>
    <TD align=3Dright><TT>1782.7370&nbsp;&nbsp;</TT></TD>
    <TD align=3Dright><TT>1782.8537&nbsp;&nbsp;</TT></TD>
    <TD noWrap align=3Dright><TT>-65.43&nbsp;</TT></TD>
    <TD align=3Dright><TT>324&nbsp;</TT></TD>
    <TD noWrap align=3Dright><TT>-&nbsp;</TT></TD>
    <TD align=3Dright><TT>340&nbsp;</TT></TD>
    <TD align=3Dright><TT>0&nbsp;&nbsp;</TT></TD>
    <TD noWrap align=3Dright><TT>---&nbsp;&nbsp;</TT></TD>
    <TD noWrap><TT>&nbsp;K.GGETSTNSIASIFAWSR.G</TT></TD></TR>
  <TR>
    <TD align=3Dright>&nbsp;</TD>
    <TD align=3Dright><TT>1783.7443&nbsp;&nbsp;</TT></TD>
    <TD align=3Dright><TT>1782.7370&nbsp;&nbsp;</TT></TD>
    <TD align=3Dright><TT>1782.8537&nbsp;&nbsp;</TT></TD>
    <TD noWrap align=3Dright><TT>-65.43&nbsp;</TT></TD>
    <TD align=3Dright><TT>324&nbsp;</TT></TD>
    <TD noWrap align=3Dright><TT>-&nbsp;</TT></TD>
    <TD align=3Dright><TT>340&nbsp;</TT></TD>
    <TD align=3Dright><TT>0&nbsp;&nbsp;</TT></TD>
    <TD noWrap align=3Dright><TT>105&nbsp;&nbsp;</TT></TD>
    <TD =
noWrap><TT>&nbsp;K.GGETSTNSIASIFAWSR.G</TT></TD></TR></TBODY></TABLE>
<TABLE border=3D0 cellSpacing=3D0>
  <TBODY>
  <TR>
    <TD><TT>&nbsp;&nbsp;&nbsp;&nbsp;&nbsp;&nbsp;</TT></TD>
    <TD><TT><B>No match to: </B>823.4354, 842.4479, 860.9707, 870.4822,=20
      876.9411, 1007.4730, 1055.3020, 1055.3020, 1057.3024, 1058.5013,=20
      1133.4409, 1137.5316, 1150.5149, 1150.5149, 1179.4142, 1181.4219,=20
      1203.6046, 1203.6046, 1221.5570, 1237.5363, 1377.5455, 1378.5586,=20
      1378.5586, 1383.5757, 1440.4808, 1510.7537, 1510.7537, 1544.6381,=20
      1593.6781, 1593.6781, 1655.5967, 1773.8491, 1815.7365, 2210.9688,=20
      2354.1074</TT></TD></TR></TBODY></TABLE><BR>
<TABLE border=3D0 cellSpacing=3D0>
  <TBODY>
  <TR>
    <TD><TT><B><A name=3DHit30>30.</A>&nbsp;&nbsp;&nbsp;</B></TT></TD>
    <TD noWrap><TT><A=20
      =
href=3D"http://zxw-pc/mascot/cgi/protein_view.pl?file=3D../data/20121225/=
F002430.dat&amp;hit=3D30"=20
      =
target=3D_blank>gi|147826481</A>&nbsp;&nbsp;&nbsp;&nbsp;<B>Mass:</B>&nbsp=
;46254&nbsp;&nbsp;&nbsp;&nbsp;<B>Score:</B>&nbsp;300&nbsp;&nbsp;&nbsp;&nb=
sp;<B>Expect:</B>&nbsp;1.9e-024&nbsp;&nbsp;<B>Matches:</B>&nbsp;11</TT></=
TD></TR>
  <TR>
    <TD>&nbsp;</TD>
    <TD noWrap><TT>hypothetical protein VITISV_010484 [Vitis=20
  vinifera]</TT></TD></TR></TBODY></TABLE>
<TABLE border=3D0 cellSpacing=3D0 cellPadding=3D0>
  <TBODY>
  <TR>
    <TD><TT>&nbsp;&nbsp;&nbsp;&nbsp;&nbsp;&nbsp;</TT></TD>
    <TD align=3Dright><TT><B>Observed&nbsp;&nbsp;</B></TT></TD>
    <TD noWrap align=3Dright><TT><B>Mr(expt)&nbsp;&nbsp;</B></TT></TD>
    <TD noWrap align=3Dright><TT><B>Mr(calc)&nbsp;&nbsp;</B></TT></TD>
    <TD align=3Dright><TT><B>&nbsp;ppm&nbsp;&nbsp;</B></TT></TD>
    <TD align=3Dright><TT><B>Start&nbsp;</B></TT></TD>
    <TD align=3Dright><TT><B>&nbsp;</B></TT></TD>
    <TD align=3Dright><TT><B>End&nbsp;</B></TT></TD>
    <TD align=3Dright><TT><B>Miss&nbsp;</B></TT></TD>
    <TD align=3Dright><TT><B>Ions&nbsp;</B></TT></TD>
    <TD><TT><B>&nbsp;Peptide</B></TT></TD></TR>
  <TR>
    <TD align=3Dright>&nbsp;</TD>
    <TD align=3Dright><TT>744.3503&nbsp;&nbsp;</TT></TD>
    <TD align=3Dright><TT>743.3431&nbsp;&nbsp;</TT></TD>
    <TD align=3Dright><TT>743.3926&nbsp;&nbsp;</TT></TD>
    <TD noWrap align=3Dright><TT>-66.63&nbsp;</TT></TD>
    <TD align=3Dright><TT>96&nbsp;</TT></TD>
    <TD noWrap align=3Dright><TT>-&nbsp;</TT></TD>
    <TD align=3Dright><TT>102&nbsp;</TT></TD>
    <TD align=3Dright><TT>0&nbsp;&nbsp;</TT></TD>
    <TD noWrap align=3Dright><TT>---&nbsp;&nbsp;</TT></TD>
    <TD noWrap><TT>&nbsp;K.SPNGTIR.N</TT></TD></TR>
  <TR>
    <TD align=3Dright>&nbsp;</TD>
    <TD align=3Dright><TT>993.3813&nbsp;&nbsp;</TT></TD>
    <TD align=3Dright><TT>992.3740&nbsp;&nbsp;</TT></TD>
    <TD align=3Dright><TT>992.4464&nbsp;&nbsp;</TT></TD>
    <TD noWrap align=3Dright><TT>-72.96&nbsp;</TT></TD>
    <TD align=3Dright><TT>135&nbsp;</TT></TD>
    <TD noWrap align=3Dright><TT>-&nbsp;</TT></TD>
    <TD align=3Dright><TT>142&nbsp;</TT></TD>
    <TD align=3Dright><TT>0&nbsp;&nbsp;</TT></TD>
    <TD noWrap align=3Dright><TT>---&nbsp;&nbsp;</TT></TD>
    <TD noWrap><TT>&nbsp;R.HAFGDQYR.A</TT></TD></TR>
  <TR>
    <TD align=3Dright>&nbsp;</TD>
    <TD align=3Dright><TT>993.3813&nbsp;&nbsp;</TT></TD>
    <TD align=3Dright><TT>992.3740&nbsp;&nbsp;</TT></TD>
    <TD align=3Dright><TT>992.4464&nbsp;&nbsp;</TT></TD>
    <TD noWrap align=3Dright><TT>-72.96&nbsp;</TT></TD>
    <TD align=3Dright><TT>135&nbsp;</TT></TD>
    <TD noWrap align=3Dright><TT>-&nbsp;</TT></TD>
    <TD align=3Dright><TT>142&nbsp;</TT></TD>
    <TD align=3Dright><TT>0&nbsp;&nbsp;</TT></TD>
    <TD noWrap align=3Dright><TT>61&nbsp;&nbsp;</TT></TD>
    <TD noWrap><TT>&nbsp;R.HAFGDQYR.A</TT></TD></TR>
  <TR>
    <TD align=3Dright>&nbsp;</TD>
    <TD align=3Dright><TT>1033.5035&nbsp;&nbsp;</TT></TD>
    <TD align=3Dright><TT>1032.4962&nbsp;&nbsp;</TT></TD>
    <TD align=3Dright><TT>1032.5716&nbsp;&nbsp;</TT></TD>
    <TD noWrap align=3Dright><TT>-73.02&nbsp;</TT></TD>
    <TD align=3Dright><TT>103&nbsp;</TT></TD>
    <TD noWrap align=3Dright><TT>-&nbsp;</TT></TD>
    <TD align=3Dright><TT>111&nbsp;</TT></TD>
    <TD align=3Dright><TT>0&nbsp;&nbsp;</TT></TD>
    <TD noWrap align=3Dright><TT>---&nbsp;&nbsp;</TT></TD>
    <TD noWrap><TT>&nbsp;R.NILNGTVFR.E</TT></TD></TR>
  <TR>
    <TD align=3Dright>&nbsp;</TD>
    <TD align=3Dright><TT>1033.5035&nbsp;&nbsp;</TT></TD>
    <TD align=3Dright><TT>1032.4962&nbsp;&nbsp;</TT></TD>
    <TD align=3Dright><TT>1032.5716&nbsp;&nbsp;</TT></TD>
    <TD noWrap align=3Dright><TT>-73.02&nbsp;</TT></TD>
    <TD align=3Dright><TT>103&nbsp;</TT></TD>
    <TD noWrap align=3Dright><TT>-&nbsp;</TT></TD>
    <TD align=3Dright><TT>111&nbsp;</TT></TD>
    <TD align=3Dright><TT>0&nbsp;&nbsp;</TT></TD>
    <TD noWrap align=3Dright><TT>55&nbsp;&nbsp;</TT></TD>
    <TD noWrap><TT>&nbsp;R.NILNGTVFR.E</TT></TD></TR>
  <TR>
    <TD align=3Dright>&nbsp;</TD>
    <TD align=3Dright><TT>1117.4965&nbsp;&nbsp;</TT></TD>
    <TD align=3Dright><TT>1116.4892&nbsp;&nbsp;</TT></TD>
    <TD align=3Dright><TT>1116.5716&nbsp;&nbsp;</TT></TD>
    <TD noWrap align=3Dright><TT>-73.80&nbsp;</TT></TD>
    <TD align=3Dright><TT>43&nbsp;</TT></TD>
    <TD noWrap align=3Dright><TT>-&nbsp;</TT></TD>
    <TD align=3Dright><TT>51&nbsp;</TT></TD>
    <TD align=3Dright><TT>0&nbsp;&nbsp;</TT></TD>
    <TD noWrap align=3Dright><TT>---&nbsp;&nbsp;</TT></TD>
    <TD noWrap><TT>&nbsp;K.YFDLGLPHR.D</TT></TD></TR>
  <TR>
    <TD align=3Dright>&nbsp;</TD>
    <TD align=3Dright><TT>1117.4965&nbsp;&nbsp;</TT></TD>
    <TD align=3Dright><TT>1116.4892&nbsp;&nbsp;</TT></TD>
    <TD align=3Dright><TT>1116.5716&nbsp;&nbsp;</TT></TD>
    <TD noWrap align=3Dright><TT>-73.80&nbsp;</TT></TD>
    <TD align=3Dright><TT>43&nbsp;</TT></TD>
    <TD noWrap align=3Dright><TT>-&nbsp;</TT></TD>
    <TD align=3Dright><TT>51&nbsp;</TT></TD>
    <TD align=3Dright><TT>0&nbsp;&nbsp;</TT></TD>
    <TD noWrap align=3Dright><TT>38&nbsp;&nbsp;</TT></TD>
    <TD noWrap><TT>&nbsp;K.YFDLGLPHR.D</TT></TD></TR>
  <TR>
    <TD align=3Dright>&nbsp;</TD>
    <TD align=3Dright><TT>1355.6018&nbsp;&nbsp;</TT></TD>
    <TD align=3Dright><TT>1354.5945&nbsp;&nbsp;</TT></TD>
    <TD align=3Dright><TT>1354.6841&nbsp;&nbsp;</TT></TD>
    <TD noWrap align=3Dright><TT>-66.11&nbsp;</TT></TD>
    <TD align=3Dright><TT>304&nbsp;</TT></TD>
    <TD noWrap align=3Dright><TT>-&nbsp;</TT></TD>
    <TD align=3Dright><TT>316&nbsp;</TT></TD>
    <TD align=3Dright><TT>0&nbsp;&nbsp;</TT></TD>
    <TD noWrap align=3Dright><TT>---&nbsp;&nbsp;</TT></TD>
    <TD noWrap><TT>&nbsp;K.TIEAEAAHGTVTR.H</TT></TD></TR>
  <TR>
    <TD align=3Dright>&nbsp;</TD>
    <TD align=3Dright><TT>1676.6578&nbsp;&nbsp;</TT></TD>
    <TD align=3Dright><TT>1675.6505&nbsp;&nbsp;</TT></TD>
    <TD align=3Dright><TT>1675.7545&nbsp;&nbsp;</TT></TD>
    <TD noWrap align=3Dright><TT>-62.08&nbsp;</TT></TD>
    <TD align=3Dright><TT>8&nbsp;</TT></TD>
    <TD noWrap align=3Dright><TT>-&nbsp;</TT></TD>
    <TD align=3Dright><TT>22&nbsp;</TT></TD>
    <TD align=3Dright><TT>0&nbsp;&nbsp;</TT></TD>
    <TD noWrap align=3Dright><TT>---&nbsp;&nbsp;</TT></TD>
    <TD noWrap><TT>&nbsp;K.VANPIVEMDGDEMTR.V</TT></TD></TR>
  <TR>
    <TD align=3Dright>&nbsp;</TD>
    <TD align=3Dright><TT>1783.7443&nbsp;&nbsp;</TT></TD>
    <TD align=3Dright><TT>1782.7370&nbsp;&nbsp;</TT></TD>
    <TD align=3Dright><TT>1782.8537&nbsp;&nbsp;</TT></TD>
    <TD noWrap align=3Dright><TT>-65.43&nbsp;</TT></TD>
    <TD align=3Dright><TT>324&nbsp;</TT></TD>
    <TD noWrap align=3Dright><TT>-&nbsp;</TT></TD>
    <TD align=3Dright><TT>340&nbsp;</TT></TD>
    <TD align=3Dright><TT>0&nbsp;&nbsp;</TT></TD>
    <TD noWrap align=3Dright><TT>---&nbsp;&nbsp;</TT></TD>
    <TD noWrap><TT>&nbsp;K.GGETSTNSIASIFAWSR.G</TT></TD></TR>
  <TR>
    <TD align=3Dright>&nbsp;</TD>
    <TD align=3Dright><TT>1783.7443&nbsp;&nbsp;</TT></TD>
    <TD align=3Dright><TT>1782.7370&nbsp;&nbsp;</TT></TD>
    <TD align=3Dright><TT>1782.8537&nbsp;&nbsp;</TT></TD>
    <TD noWrap align=3Dright><TT>-65.43&nbsp;</TT></TD>
    <TD align=3Dright><TT>324&nbsp;</TT></TD>
    <TD noWrap align=3Dright><TT>-&nbsp;</TT></TD>
    <TD align=3Dright><TT>340&nbsp;</TT></TD>
    <TD align=3Dright><TT>0&nbsp;&nbsp;</TT></TD>
    <TD noWrap align=3Dright><TT>105&nbsp;&nbsp;</TT></TD>
    <TD =
noWrap><TT>&nbsp;K.GGETSTNSIASIFAWSR.G</TT></TD></TR></TBODY></TABLE>
<TABLE border=3D0 cellSpacing=3D0>
  <TBODY>
  <TR>
    <TD><TT>&nbsp;&nbsp;&nbsp;&nbsp;&nbsp;&nbsp;</TT></TD>
    <TD><TT><B>No match to: </B>823.4354, 842.4479, 860.9707, 870.4822,=20
      876.9411, 1007.4730, 1055.3020, 1055.3020, 1057.3024, 1058.5013,=20
      1133.4409, 1137.5316, 1150.5149, 1150.5149, 1179.4142, 1181.4219,=20
      1203.6046, 1203.6046, 1221.5570, 1237.5363, 1377.5455, 1378.5586,=20
      1378.5586, 1383.5757, 1440.4808, 1510.7537, 1510.7537, 1544.6381,=20
      1593.6781, 1593.6781, 1655.5967, 1773.8491, 1815.7365, 2210.9688,=20
      2354.1074</TT></TD></TR></TBODY></TABLE><BR>
<TABLE border=3D0 cellSpacing=3D0>
  <TBODY>
  <TR>
    <TD><TT><B><A name=3DHit31>31.</A>&nbsp;&nbsp;&nbsp;</B></TT></TD>
    <TD noWrap><TT><A=20
      =
href=3D"http://zxw-pc/mascot/cgi/protein_view.pl?file=3D../data/20121225/=
F002430.dat&amp;hit=3D31"=20
      =
target=3D_blank>gi|298548977</A>&nbsp;&nbsp;&nbsp;&nbsp;<B>Mass:</B>&nbsp=
;46772&nbsp;&nbsp;&nbsp;&nbsp;<B>Score:</B>&nbsp;299&nbsp;&nbsp;&nbsp;&nb=
sp;<B>Expect:</B>&nbsp;2.3e-024&nbsp;&nbsp;<B>Matches:</B>&nbsp;11</TT></=
TD></TR>
  <TR>
    <TD>&nbsp;</TD>
    <TD noWrap><TT>unnamed protein product [Glycine=20
max]</TT></TD></TR></TBODY></TABLE>
<TABLE border=3D0 cellSpacing=3D0 cellPadding=3D0>
  <TBODY>
  <TR>
    <TD><TT>&nbsp;&nbsp;&nbsp;&nbsp;&nbsp;&nbsp;</TT></TD>
    <TD align=3Dright><TT><B>Observed&nbsp;&nbsp;</B></TT></TD>
    <TD noWrap align=3Dright><TT><B>Mr(expt)&nbsp;&nbsp;</B></TT></TD>
    <TD noWrap align=3Dright><TT><B>Mr(calc)&nbsp;&nbsp;</B></TT></TD>
    <TD align=3Dright><TT><B>&nbsp;ppm&nbsp;&nbsp;</B></TT></TD>
    <TD align=3Dright><TT><B>Start&nbsp;</B></TT></TD>
    <TD align=3Dright><TT><B>&nbsp;</B></TT></TD>
    <TD align=3Dright><TT><B>End&nbsp;</B></TT></TD>
    <TD align=3Dright><TT><B>Miss&nbsp;</B></TT></TD>
    <TD align=3Dright><TT><B>Ions&nbsp;</B></TT></TD>
    <TD><TT><B>&nbsp;Peptide</B></TT></TD></TR>
  <TR>
    <TD align=3Dright>&nbsp;</TD>
    <TD align=3Dright><TT>744.3503&nbsp;&nbsp;</TT></TD>
    <TD align=3Dright><TT>743.3431&nbsp;&nbsp;</TT></TD>
    <TD align=3Dright><TT>743.3926&nbsp;&nbsp;</TT></TD>
    <TD noWrap align=3Dright><TT>-66.63&nbsp;</TT></TD>
    <TD align=3Dright><TT>96&nbsp;</TT></TD>
    <TD noWrap align=3Dright><TT>-&nbsp;</TT></TD>
    <TD align=3Dright><TT>102&nbsp;</TT></TD>
    <TD align=3Dright><TT>0&nbsp;&nbsp;</TT></TD>
    <TD noWrap align=3Dright><TT>---&nbsp;&nbsp;</TT></TD>
    <TD noWrap><TT>&nbsp;R.SPNGTIR.N</TT></TD></TR>
  <TR>
    <TD align=3Dright>&nbsp;</TD>
    <TD align=3Dright><TT>993.3813&nbsp;&nbsp;</TT></TD>
    <TD align=3Dright><TT>992.3740&nbsp;&nbsp;</TT></TD>
    <TD align=3Dright><TT>992.4464&nbsp;&nbsp;</TT></TD>
    <TD noWrap align=3Dright><TT>-72.96&nbsp;</TT></TD>
    <TD align=3Dright><TT>135&nbsp;</TT></TD>
    <TD noWrap align=3Dright><TT>-&nbsp;</TT></TD>
    <TD align=3Dright><TT>142&nbsp;</TT></TD>
    <TD align=3Dright><TT>0&nbsp;&nbsp;</TT></TD>
    <TD noWrap align=3Dright><TT>---&nbsp;&nbsp;</TT></TD>
    <TD noWrap><TT>&nbsp;R.HAFGDQYR.A</TT></TD></TR>
  <TR>
    <TD align=3Dright>&nbsp;</TD>
    <TD align=3Dright><TT>993.3813&nbsp;&nbsp;</TT></TD>
    <TD align=3Dright><TT>992.3740&nbsp;&nbsp;</TT></TD>
    <TD align=3Dright><TT>992.4464&nbsp;&nbsp;</TT></TD>
    <TD noWrap align=3Dright><TT>-72.96&nbsp;</TT></TD>
    <TD align=3Dright><TT>135&nbsp;</TT></TD>
    <TD noWrap align=3Dright><TT>-&nbsp;</TT></TD>
    <TD align=3Dright><TT>142&nbsp;</TT></TD>
    <TD align=3Dright><TT>0&nbsp;&nbsp;</TT></TD>
    <TD noWrap align=3Dright><TT>61&nbsp;&nbsp;</TT></TD>
    <TD noWrap><TT>&nbsp;R.HAFGDQYR.A</TT></TD></TR>
  <TR>
    <TD align=3Dright>&nbsp;</TD>
    <TD align=3Dright><TT>1007.4730&nbsp;&nbsp;</TT></TD>
    <TD align=3Dright><TT>1006.4657&nbsp;&nbsp;</TT></TD>
    <TD align=3Dright><TT>1006.5488&nbsp;&nbsp;</TT></TD>
    <TD noWrap align=3Dright><TT>-82.49&nbsp;</TT></TD>
    <TD align=3Dright><TT>207&nbsp;</TT></TD>
    <TD noWrap align=3Dright><TT>-&nbsp;</TT></TD>
    <TD align=3Dright><TT>214&nbsp;</TT></TD>
    <TD align=3Dright><TT>0&nbsp;&nbsp;</TT></TD>
    <TD noWrap align=3Dright><TT>---&nbsp;&nbsp;</TT></TD>
    <TD noWrap><TT>&nbsp;K.WPLYLSTK.N</TT></TD></TR>
  <TR>
    <TD align=3Dright>&nbsp;</TD>
    <TD align=3Dright><TT>1033.5035&nbsp;&nbsp;</TT></TD>
    <TD align=3Dright><TT>1032.4962&nbsp;&nbsp;</TT></TD>
    <TD align=3Dright><TT>1032.5716&nbsp;&nbsp;</TT></TD>
    <TD noWrap align=3Dright><TT>-73.02&nbsp;</TT></TD>
    <TD align=3Dright><TT>103&nbsp;</TT></TD>
    <TD noWrap align=3Dright><TT>-&nbsp;</TT></TD>
    <TD align=3Dright><TT>111&nbsp;</TT></TD>
    <TD align=3Dright><TT>0&nbsp;&nbsp;</TT></TD>
    <TD noWrap align=3Dright><TT>---&nbsp;&nbsp;</TT></TD>
    <TD noWrap><TT>&nbsp;R.NILNGTVFR.E</TT></TD></TR>
  <TR>
    <TD align=3Dright>&nbsp;</TD>
    <TD align=3Dright><TT>1033.5035&nbsp;&nbsp;</TT></TD>
    <TD align=3Dright><TT>1032.4962&nbsp;&nbsp;</TT></TD>
    <TD align=3Dright><TT>1032.5716&nbsp;&nbsp;</TT></TD>
    <TD noWrap align=3Dright><TT>-73.02&nbsp;</TT></TD>
    <TD align=3Dright><TT>103&nbsp;</TT></TD>
    <TD noWrap align=3Dright><TT>-&nbsp;</TT></TD>
    <TD align=3Dright><TT>111&nbsp;</TT></TD>
    <TD align=3Dright><TT>0&nbsp;&nbsp;</TT></TD>
    <TD noWrap align=3Dright><TT>55&nbsp;&nbsp;</TT></TD>
    <TD noWrap><TT>&nbsp;R.NILNGTVFR.E</TT></TD></TR>
  <TR>
    <TD align=3Dright>&nbsp;</TD>
    <TD align=3Dright><TT>1117.4965&nbsp;&nbsp;</TT></TD>
    <TD align=3Dright><TT>1116.4892&nbsp;&nbsp;</TT></TD>
    <TD align=3Dright><TT>1116.5716&nbsp;&nbsp;</TT></TD>
    <TD noWrap align=3Dright><TT>-73.80&nbsp;</TT></TD>
    <TD align=3Dright><TT>43&nbsp;</TT></TD>
    <TD noWrap align=3Dright><TT>-&nbsp;</TT></TD>
    <TD align=3Dright><TT>51&nbsp;</TT></TD>
    <TD align=3Dright><TT>0&nbsp;&nbsp;</TT></TD>
    <TD noWrap align=3Dright><TT>---&nbsp;&nbsp;</TT></TD>
    <TD noWrap><TT>&nbsp;K.YFDLGLPHR.D</TT></TD></TR>
  <TR>
    <TD align=3Dright>&nbsp;</TD>
    <TD align=3Dright><TT>1117.4965&nbsp;&nbsp;</TT></TD>
    <TD align=3Dright><TT>1116.4892&nbsp;&nbsp;</TT></TD>
    <TD align=3Dright><TT>1116.5716&nbsp;&nbsp;</TT></TD>
    <TD noWrap align=3Dright><TT>-73.80&nbsp;</TT></TD>
    <TD align=3Dright><TT>43&nbsp;</TT></TD>
    <TD noWrap align=3Dright><TT>-&nbsp;</TT></TD>
    <TD align=3Dright><TT>51&nbsp;</TT></TD>
    <TD align=3Dright><TT>0&nbsp;&nbsp;</TT></TD>
    <TD noWrap align=3Dright><TT>38&nbsp;&nbsp;</TT></TD>
    <TD noWrap><TT>&nbsp;K.YFDLGLPHR.D</TT></TD></TR>
  <TR>
    <TD align=3Dright>&nbsp;</TD>
    <TD align=3Dright><TT>1355.6018&nbsp;&nbsp;</TT></TD>
    <TD align=3Dright><TT>1354.5945&nbsp;&nbsp;</TT></TD>
    <TD align=3Dright><TT>1354.6841&nbsp;&nbsp;</TT></TD>
    <TD noWrap align=3Dright><TT>-66.11&nbsp;</TT></TD>
    <TD align=3Dright><TT>304&nbsp;</TT></TD>
    <TD noWrap align=3Dright><TT>-&nbsp;</TT></TD>
    <TD align=3Dright><TT>316&nbsp;</TT></TD>
    <TD align=3Dright><TT>0&nbsp;&nbsp;</TT></TD>
    <TD noWrap align=3Dright><TT>---&nbsp;&nbsp;</TT></TD>
    <TD noWrap><TT>&nbsp;K.TIEAEAAHGTVTR.H</TT></TD></TR>
  <TR>
    <TD align=3Dright>&nbsp;</TD>
    <TD align=3Dright><TT>1783.7443&nbsp;&nbsp;</TT></TD>
    <TD align=3Dright><TT>1782.7370&nbsp;&nbsp;</TT></TD>
    <TD align=3Dright><TT>1782.8537&nbsp;&nbsp;</TT></TD>
    <TD noWrap align=3Dright><TT>-65.43&nbsp;</TT></TD>
    <TD align=3Dright><TT>324&nbsp;</TT></TD>
    <TD noWrap align=3Dright><TT>-&nbsp;</TT></TD>
    <TD align=3Dright><TT>340&nbsp;</TT></TD>
    <TD align=3Dright><TT>0&nbsp;&nbsp;</TT></TD>
    <TD noWrap align=3Dright><TT>---&nbsp;&nbsp;</TT></TD>
    <TD noWrap><TT>&nbsp;K.GGETSTNSIASIFAWSR.G</TT></TD></TR>
  <TR>
    <TD align=3Dright>&nbsp;</TD>
    <TD align=3Dright><TT>1783.7443&nbsp;&nbsp;</TT></TD>
    <TD align=3Dright><TT>1782.7370&nbsp;&nbsp;</TT></TD>
    <TD align=3Dright><TT>1782.8537&nbsp;&nbsp;</TT></TD>
    <TD noWrap align=3Dright><TT>-65.43&nbsp;</TT></TD>
    <TD align=3Dright><TT>324&nbsp;</TT></TD>
    <TD noWrap align=3Dright><TT>-&nbsp;</TT></TD>
    <TD align=3Dright><TT>340&nbsp;</TT></TD>
    <TD align=3Dright><TT>0&nbsp;&nbsp;</TT></TD>
    <TD noWrap align=3Dright><TT>105&nbsp;&nbsp;</TT></TD>
    <TD =
noWrap><TT>&nbsp;K.GGETSTNSIASIFAWSR.G</TT></TD></TR></TBODY></TABLE>
<TABLE border=3D0 cellSpacing=3D0>
  <TBODY>
  <TR>
    <TD><TT>&nbsp;&nbsp;&nbsp;&nbsp;&nbsp;&nbsp;</TT></TD>
    <TD><TT><B>No match to: </B>823.4354, 842.4479, 860.9707, 870.4822,=20
      876.9411, 1055.3020, 1055.3020, 1057.3024, 1058.5013, 1133.4409,=20
      1137.5316, 1150.5149, 1150.5149, 1179.4142, 1181.4219, 1203.6046,=20
      1203.6046, 1221.5570, 1237.5363, 1377.5455, 1378.5586, 1378.5586,=20
      1383.5757, 1440.4808, 1510.7537, 1510.7537, 1544.6381, 1593.6781,=20
      1593.6781, 1655.5967, 1676.6578, 1773.8491, 1815.7365, 2210.9688,=20
      2354.1074</TT></TD></TR></TBODY></TABLE><BR>
<TABLE border=3D0 cellSpacing=3D0>
  <TBODY>
  <TR>
    <TD><TT><B><A name=3DHit32>32.</A>&nbsp;&nbsp;&nbsp;</B></TT></TD>
    <TD noWrap><TT><A=20
      =
href=3D"http://zxw-pc/mascot/cgi/protein_view.pl?file=3D../data/20121225/=
F002430.dat&amp;hit=3D32"=20
      =
target=3D_blank>gi|298533112</A>&nbsp;&nbsp;&nbsp;&nbsp;<B>Mass:</B>&nbsp=
;46772&nbsp;&nbsp;&nbsp;&nbsp;<B>Score:</B>&nbsp;299&nbsp;&nbsp;&nbsp;&nb=
sp;<B>Expect:</B>&nbsp;2.3e-024&nbsp;&nbsp;<B>Matches:</B>&nbsp;11</TT></=
TD></TR>
  <TR>
    <TD>&nbsp;</TD>
    <TD noWrap><TT>unnamed protein product [Glycine=20
max]</TT></TD></TR></TBODY></TABLE>
<TABLE border=3D0 cellSpacing=3D0 cellPadding=3D0>
  <TBODY>
  <TR>
    <TD><TT>&nbsp;&nbsp;&nbsp;&nbsp;&nbsp;&nbsp;</TT></TD>
    <TD align=3Dright><TT><B>Observed&nbsp;&nbsp;</B></TT></TD>
    <TD noWrap align=3Dright><TT><B>Mr(expt)&nbsp;&nbsp;</B></TT></TD>
    <TD noWrap align=3Dright><TT><B>Mr(calc)&nbsp;&nbsp;</B></TT></TD>
    <TD align=3Dright><TT><B>&nbsp;ppm&nbsp;&nbsp;</B></TT></TD>
    <TD align=3Dright><TT><B>Start&nbsp;</B></TT></TD>
    <TD align=3Dright><TT><B>&nbsp;</B></TT></TD>
    <TD align=3Dright><TT><B>End&nbsp;</B></TT></TD>
    <TD align=3Dright><TT><B>Miss&nbsp;</B></TT></TD>
    <TD align=3Dright><TT><B>Ions&nbsp;</B></TT></TD>
    <TD><TT><B>&nbsp;Peptide</B></TT></TD></TR>
  <TR>
    <TD align=3Dright>&nbsp;</TD>
    <TD align=3Dright><TT>744.3503&nbsp;&nbsp;</TT></TD>
    <TD align=3Dright><TT>743.3431&nbsp;&nbsp;</TT></TD>
    <TD align=3Dright><TT>743.3926&nbsp;&nbsp;</TT></TD>
    <TD noWrap align=3Dright><TT>-66.63&nbsp;</TT></TD>
    <TD align=3Dright><TT>96&nbsp;</TT></TD>
    <TD noWrap align=3Dright><TT>-&nbsp;</TT></TD>
    <TD align=3Dright><TT>102&nbsp;</TT></TD>
    <TD align=3Dright><TT>0&nbsp;&nbsp;</TT></TD>
    <TD noWrap align=3Dright><TT>---&nbsp;&nbsp;</TT></TD>
    <TD noWrap><TT>&nbsp;R.SPNGTIR.N</TT></TD></TR>
  <TR>
    <TD align=3Dright>&nbsp;</TD>
    <TD align=3Dright><TT>993.3813&nbsp;&nbsp;</TT></TD>
    <TD align=3Dright><TT>992.3740&nbsp;&nbsp;</TT></TD>
    <TD align=3Dright><TT>992.4464&nbsp;&nbsp;</TT></TD>
    <TD noWrap align=3Dright><TT>-72.96&nbsp;</TT></TD>
    <TD align=3Dright><TT>135&nbsp;</TT></TD>
    <TD noWrap align=3Dright><TT>-&nbsp;</TT></TD>
    <TD align=3Dright><TT>142&nbsp;</TT></TD>
    <TD align=3Dright><TT>0&nbsp;&nbsp;</TT></TD>
    <TD noWrap align=3Dright><TT>---&nbsp;&nbsp;</TT></TD>
    <TD noWrap><TT>&nbsp;R.HAFGDQYR.A</TT></TD></TR>
  <TR>
    <TD align=3Dright>&nbsp;</TD>
    <TD align=3Dright><TT>993.3813&nbsp;&nbsp;</TT></TD>
    <TD align=3Dright><TT>992.3740&nbsp;&nbsp;</TT></TD>
    <TD align=3Dright><TT>992.4464&nbsp;&nbsp;</TT></TD>
    <TD noWrap align=3Dright><TT>-72.96&nbsp;</TT></TD>
    <TD align=3Dright><TT>135&nbsp;</TT></TD>
    <TD noWrap align=3Dright><TT>-&nbsp;</TT></TD>
    <TD align=3Dright><TT>142&nbsp;</TT></TD>
    <TD align=3Dright><TT>0&nbsp;&nbsp;</TT></TD>
    <TD noWrap align=3Dright><TT>61&nbsp;&nbsp;</TT></TD>
    <TD noWrap><TT>&nbsp;R.HAFGDQYR.A</TT></TD></TR>
  <TR>
    <TD align=3Dright>&nbsp;</TD>
    <TD align=3Dright><TT>1007.4730&nbsp;&nbsp;</TT></TD>
    <TD align=3Dright><TT>1006.4657&nbsp;&nbsp;</TT></TD>
    <TD align=3Dright><TT>1006.5488&nbsp;&nbsp;</TT></TD>
    <TD noWrap align=3Dright><TT>-82.49&nbsp;</TT></TD>
    <TD align=3Dright><TT>207&nbsp;</TT></TD>
    <TD noWrap align=3Dright><TT>-&nbsp;</TT></TD>
    <TD align=3Dright><TT>214&nbsp;</TT></TD>
    <TD align=3Dright><TT>0&nbsp;&nbsp;</TT></TD>
    <TD noWrap align=3Dright><TT>---&nbsp;&nbsp;</TT></TD>
    <TD noWrap><TT>&nbsp;K.WPLYLSTK.N</TT></TD></TR>
  <TR>
    <TD align=3Dright>&nbsp;</TD>
    <TD align=3Dright><TT>1033.5035&nbsp;&nbsp;</TT></TD>
    <TD align=3Dright><TT>1032.4962&nbsp;&nbsp;</TT></TD>
    <TD align=3Dright><TT>1032.5716&nbsp;&nbsp;</TT></TD>
    <TD noWrap align=3Dright><TT>-73.02&nbsp;</TT></TD>
    <TD align=3Dright><TT>103&nbsp;</TT></TD>
    <TD noWrap align=3Dright><TT>-&nbsp;</TT></TD>
    <TD align=3Dright><TT>111&nbsp;</TT></TD>
    <TD align=3Dright><TT>0&nbsp;&nbsp;</TT></TD>
    <TD noWrap align=3Dright><TT>---&nbsp;&nbsp;</TT></TD>
    <TD noWrap><TT>&nbsp;R.NILNGTVFR.E</TT></TD></TR>
  <TR>
    <TD align=3Dright>&nbsp;</TD>
    <TD align=3Dright><TT>1033.5035&nbsp;&nbsp;</TT></TD>
    <TD align=3Dright><TT>1032.4962&nbsp;&nbsp;</TT></TD>
    <TD align=3Dright><TT>1032.5716&nbsp;&nbsp;</TT></TD>
    <TD noWrap align=3Dright><TT>-73.02&nbsp;</TT></TD>
    <TD align=3Dright><TT>103&nbsp;</TT></TD>
    <TD noWrap align=3Dright><TT>-&nbsp;</TT></TD>
    <TD align=3Dright><TT>111&nbsp;</TT></TD>
    <TD align=3Dright><TT>0&nbsp;&nbsp;</TT></TD>
    <TD noWrap align=3Dright><TT>55&nbsp;&nbsp;</TT></TD>
    <TD noWrap><TT>&nbsp;R.NILNGTVFR.E</TT></TD></TR>
  <TR>
    <TD align=3Dright>&nbsp;</TD>
    <TD align=3Dright><TT>1117.4965&nbsp;&nbsp;</TT></TD>
    <TD align=3Dright><TT>1116.4892&nbsp;&nbsp;</TT></TD>
    <TD align=3Dright><TT>1116.5716&nbsp;&nbsp;</TT></TD>
    <TD noWrap align=3Dright><TT>-73.80&nbsp;</TT></TD>
    <TD align=3Dright><TT>43&nbsp;</TT></TD>
    <TD noWrap align=3Dright><TT>-&nbsp;</TT></TD>
    <TD align=3Dright><TT>51&nbsp;</TT></TD>
    <TD align=3Dright><TT>0&nbsp;&nbsp;</TT></TD>
    <TD noWrap align=3Dright><TT>---&nbsp;&nbsp;</TT></TD>
    <TD noWrap><TT>&nbsp;K.YFDLGLPHR.D</TT></TD></TR>
  <TR>
    <TD align=3Dright>&nbsp;</TD>
    <TD align=3Dright><TT>1117.4965&nbsp;&nbsp;</TT></TD>
    <TD align=3Dright><TT>1116.4892&nbsp;&nbsp;</TT></TD>
    <TD align=3Dright><TT>1116.5716&nbsp;&nbsp;</TT></TD>
    <TD noWrap align=3Dright><TT>-73.80&nbsp;</TT></TD>
    <TD align=3Dright><TT>43&nbsp;</TT></TD>
    <TD noWrap align=3Dright><TT>-&nbsp;</TT></TD>
    <TD align=3Dright><TT>51&nbsp;</TT></TD>
    <TD align=3Dright><TT>0&nbsp;&nbsp;</TT></TD>
    <TD noWrap align=3Dright><TT>38&nbsp;&nbsp;</TT></TD>
    <TD noWrap><TT>&nbsp;K.YFDLGLPHR.D</TT></TD></TR>
  <TR>
    <TD align=3Dright>&nbsp;</TD>
    <TD align=3Dright><TT>1355.6018&nbsp;&nbsp;</TT></TD>
    <TD align=3Dright><TT>1354.5945&nbsp;&nbsp;</TT></TD>
    <TD align=3Dright><TT>1354.6841&nbsp;&nbsp;</TT></TD>
    <TD noWrap align=3Dright><TT>-66.11&nbsp;</TT></TD>
    <TD align=3Dright><TT>304&nbsp;</TT></TD>
    <TD noWrap align=3Dright><TT>-&nbsp;</TT></TD>
    <TD align=3Dright><TT>316&nbsp;</TT></TD>
    <TD align=3Dright><TT>0&nbsp;&nbsp;</TT></TD>
    <TD noWrap align=3Dright><TT>---&nbsp;&nbsp;</TT></TD>
    <TD noWrap><TT>&nbsp;K.TIEAEAAHGTVTR.H</TT></TD></TR>
  <TR>
    <TD align=3Dright>&nbsp;</TD>
    <TD align=3Dright><TT>1783.7443&nbsp;&nbsp;</TT></TD>
    <TD align=3Dright><TT>1782.7370&nbsp;&nbsp;</TT></TD>
    <TD align=3Dright><TT>1782.8537&nbsp;&nbsp;</TT></TD>
    <TD noWrap align=3Dright><TT>-65.43&nbsp;</TT></TD>
    <TD align=3Dright><TT>324&nbsp;</TT></TD>
    <TD noWrap align=3Dright><TT>-&nbsp;</TT></TD>
    <TD align=3Dright><TT>340&nbsp;</TT></TD>
    <TD align=3Dright><TT>0&nbsp;&nbsp;</TT></TD>
    <TD noWrap align=3Dright><TT>---&nbsp;&nbsp;</TT></TD>
    <TD noWrap><TT>&nbsp;K.GGETSTNSIASIFAWSR.G</TT></TD></TR>
  <TR>
    <TD align=3Dright>&nbsp;</TD>
    <TD align=3Dright><TT>1783.7443&nbsp;&nbsp;</TT></TD>
    <TD align=3Dright><TT>1782.7370&nbsp;&nbsp;</TT></TD>
    <TD align=3Dright><TT>1782.8537&nbsp;&nbsp;</TT></TD>
    <TD noWrap align=3Dright><TT>-65.43&nbsp;</TT></TD>
    <TD align=3Dright><TT>324&nbsp;</TT></TD>
    <TD noWrap align=3Dright><TT>-&nbsp;</TT></TD>
    <TD align=3Dright><TT>340&nbsp;</TT></TD>
    <TD align=3Dright><TT>0&nbsp;&nbsp;</TT></TD>
    <TD noWrap align=3Dright><TT>105&nbsp;&nbsp;</TT></TD>
    <TD =
noWrap><TT>&nbsp;K.GGETSTNSIASIFAWSR.G</TT></TD></TR></TBODY></TABLE>
<TABLE border=3D0 cellSpacing=3D0>
  <TBODY>
  <TR>
    <TD><TT>&nbsp;&nbsp;&nbsp;&nbsp;&nbsp;&nbsp;</TT></TD>
    <TD><TT><B>No match to: </B>823.4354, 842.4479, 860.9707, 870.4822,=20
      876.9411, 1055.3020, 1055.3020, 1057.3024, 1058.5013, 1133.4409,=20
      1137.5316, 1150.5149, 1150.5149, 1179.4142, 1181.4219, 1203.6046,=20
      1203.6046, 1221.5570, 1237.5363, 1377.5455, 1378.5586, 1378.5586,=20
      1383.5757, 1440.4808, 1510.7537, 1510.7537, 1544.6381, 1593.6781,=20
      1593.6781, 1655.5967, 1676.6578, 1773.8491, 1815.7365, 2210.9688,=20
      2354.1074</TT></TD></TR></TBODY></TABLE><BR>
<TABLE border=3D0 cellSpacing=3D0>
  <TBODY>
  <TR>
    <TD><TT><B><A name=3DHit33>33.</A>&nbsp;&nbsp;&nbsp;</B></TT></TD>
    <TD noWrap><TT><A=20
      =
href=3D"http://zxw-pc/mascot/cgi/protein_view.pl?file=3D../data/20121225/=
F002430.dat&amp;hit=3D33"=20
      =
target=3D_blank>gi|3747089</A>&nbsp;&nbsp;&nbsp;&nbsp;<B>Mass:</B>&nbsp;4=
6772&nbsp;&nbsp;&nbsp;&nbsp;<B>Score:</B>&nbsp;299&nbsp;&nbsp;&nbsp;&nbsp=
;<B>Expect:</B>&nbsp;2.3e-024&nbsp;&nbsp;<B>Matches:</B>&nbsp;11</TT></TD=
></TR>
  <TR>
    <TD>&nbsp;</TD>
    <TD noWrap><TT>NADP-dependent isocitrate dehydrogenase [Glycine=20
    max]</TT></TD></TR></TBODY></TABLE>
<TABLE border=3D0 cellSpacing=3D0 cellPadding=3D0>
  <TBODY>
  <TR>
    <TD><TT>&nbsp;&nbsp;&nbsp;&nbsp;&nbsp;&nbsp;</TT></TD>
    <TD align=3Dright><TT><B>Observed&nbsp;&nbsp;</B></TT></TD>
    <TD noWrap align=3Dright><TT><B>Mr(expt)&nbsp;&nbsp;</B></TT></TD>
    <TD noWrap align=3Dright><TT><B>Mr(calc)&nbsp;&nbsp;</B></TT></TD>
    <TD align=3Dright><TT><B>&nbsp;ppm&nbsp;&nbsp;</B></TT></TD>
    <TD align=3Dright><TT><B>Start&nbsp;</B></TT></TD>
    <TD align=3Dright><TT><B>&nbsp;</B></TT></TD>
    <TD align=3Dright><TT><B>End&nbsp;</B></TT></TD>
    <TD align=3Dright><TT><B>Miss&nbsp;</B></TT></TD>
    <TD align=3Dright><TT><B>Ions&nbsp;</B></TT></TD>
    <TD><TT><B>&nbsp;Peptide</B></TT></TD></TR>
  <TR>
    <TD align=3Dright>&nbsp;</TD>
    <TD align=3Dright><TT>744.3503&nbsp;&nbsp;</TT></TD>
    <TD align=3Dright><TT>743.3431&nbsp;&nbsp;</TT></TD>
    <TD align=3Dright><TT>743.3926&nbsp;&nbsp;</TT></TD>
    <TD noWrap align=3Dright><TT>-66.63&nbsp;</TT></TD>
    <TD align=3Dright><TT>96&nbsp;</TT></TD>
    <TD noWrap align=3Dright><TT>-&nbsp;</TT></TD>
    <TD align=3Dright><TT>102&nbsp;</TT></TD>
    <TD align=3Dright><TT>0&nbsp;&nbsp;</TT></TD>
    <TD noWrap align=3Dright><TT>---&nbsp;&nbsp;</TT></TD>
    <TD noWrap><TT>&nbsp;R.SPNGTIR.N</TT></TD></TR>
  <TR>
    <TD align=3Dright>&nbsp;</TD>
    <TD align=3Dright><TT>993.3813&nbsp;&nbsp;</TT></TD>
    <TD align=3Dright><TT>992.3740&nbsp;&nbsp;</TT></TD>
    <TD align=3Dright><TT>992.4464&nbsp;&nbsp;</TT></TD>
    <TD noWrap align=3Dright><TT>-72.96&nbsp;</TT></TD>
    <TD align=3Dright><TT>135&nbsp;</TT></TD>
    <TD noWrap align=3Dright><TT>-&nbsp;</TT></TD>
    <TD align=3Dright><TT>142&nbsp;</TT></TD>
    <TD align=3Dright><TT>0&nbsp;&nbsp;</TT></TD>
    <TD noWrap align=3Dright><TT>---&nbsp;&nbsp;</TT></TD>
    <TD noWrap><TT>&nbsp;R.HAFGDQYR.A</TT></TD></TR>
  <TR>
    <TD align=3Dright>&nbsp;</TD>
    <TD align=3Dright><TT>993.3813&nbsp;&nbsp;</TT></TD>
    <TD align=3Dright><TT>992.3740&nbsp;&nbsp;</TT></TD>
    <TD align=3Dright><TT>992.4464&nbsp;&nbsp;</TT></TD>
    <TD noWrap align=3Dright><TT>-72.96&nbsp;</TT></TD>
    <TD align=3Dright><TT>135&nbsp;</TT></TD>
    <TD noWrap align=3Dright><TT>-&nbsp;</TT></TD>
    <TD align=3Dright><TT>142&nbsp;</TT></TD>
    <TD align=3Dright><TT>0&nbsp;&nbsp;</TT></TD>
    <TD noWrap align=3Dright><TT>61&nbsp;&nbsp;</TT></TD>
    <TD noWrap><TT>&nbsp;R.HAFGDQYR.A</TT></TD></TR>
  <TR>
    <TD align=3Dright>&nbsp;</TD>
    <TD align=3Dright><TT>1007.4730&nbsp;&nbsp;</TT></TD>
    <TD align=3Dright><TT>1006.4657&nbsp;&nbsp;</TT></TD>
    <TD align=3Dright><TT>1006.5488&nbsp;&nbsp;</TT></TD>
    <TD noWrap align=3Dright><TT>-82.49&nbsp;</TT></TD>
    <TD align=3Dright><TT>207&nbsp;</TT></TD>
    <TD noWrap align=3Dright><TT>-&nbsp;</TT></TD>
    <TD align=3Dright><TT>214&nbsp;</TT></TD>
    <TD align=3Dright><TT>0&nbsp;&nbsp;</TT></TD>
    <TD noWrap align=3Dright><TT>---&nbsp;&nbsp;</TT></TD>
    <TD noWrap><TT>&nbsp;K.WPLYLSTK.N</TT></TD></TR>
  <TR>
    <TD align=3Dright>&nbsp;</TD>
    <TD align=3Dright><TT>1033.5035&nbsp;&nbsp;</TT></TD>
    <TD align=3Dright><TT>1032.4962&nbsp;&nbsp;</TT></TD>
    <TD align=3Dright><TT>1032.5716&nbsp;&nbsp;</TT></TD>
    <TD noWrap align=3Dright><TT>-73.02&nbsp;</TT></TD>
    <TD align=3Dright><TT>103&nbsp;</TT></TD>
    <TD noWrap align=3Dright><TT>-&nbsp;</TT></TD>
    <TD align=3Dright><TT>111&nbsp;</TT></TD>
    <TD align=3Dright><TT>0&nbsp;&nbsp;</TT></TD>
    <TD noWrap align=3Dright><TT>---&nbsp;&nbsp;</TT></TD>
    <TD noWrap><TT>&nbsp;R.NILNGTVFR.E</TT></TD></TR>
  <TR>
    <TD align=3Dright>&nbsp;</TD>
    <TD align=3Dright><TT>1033.5035&nbsp;&nbsp;</TT></TD>
    <TD align=3Dright><TT>1032.4962&nbsp;&nbsp;</TT></TD>
    <TD align=3Dright><TT>1032.5716&nbsp;&nbsp;</TT></TD>
    <TD noWrap align=3Dright><TT>-73.02&nbsp;</TT></TD>
    <TD align=3Dright><TT>103&nbsp;</TT></TD>
    <TD noWrap align=3Dright><TT>-&nbsp;</TT></TD>
    <TD align=3Dright><TT>111&nbsp;</TT></TD>
    <TD align=3Dright><TT>0&nbsp;&nbsp;</TT></TD>
    <TD noWrap align=3Dright><TT>55&nbsp;&nbsp;</TT></TD>
    <TD noWrap><TT>&nbsp;R.NILNGTVFR.E</TT></TD></TR>
  <TR>
    <TD align=3Dright>&nbsp;</TD>
    <TD align=3Dright><TT>1117.4965&nbsp;&nbsp;</TT></TD>
    <TD align=3Dright><TT>1116.4892&nbsp;&nbsp;</TT></TD>
    <TD align=3Dright><TT>1116.5716&nbsp;&nbsp;</TT></TD>
    <TD noWrap align=3Dright><TT>-73.80&nbsp;</TT></TD>
    <TD align=3Dright><TT>43&nbsp;</TT></TD>
    <TD noWrap align=3Dright><TT>-&nbsp;</TT></TD>
    <TD align=3Dright><TT>51&nbsp;</TT></TD>
    <TD align=3Dright><TT>0&nbsp;&nbsp;</TT></TD>
    <TD noWrap align=3Dright><TT>---&nbsp;&nbsp;</TT></TD>
    <TD noWrap><TT>&nbsp;K.YFDLGLPHR.D</TT></TD></TR>
  <TR>
    <TD align=3Dright>&nbsp;</TD>
    <TD align=3Dright><TT>1117.4965&nbsp;&nbsp;</TT></TD>
    <TD align=3Dright><TT>1116.4892&nbsp;&nbsp;</TT></TD>
    <TD align=3Dright><TT>1116.5716&nbsp;&nbsp;</TT></TD>
    <TD noWrap align=3Dright><TT>-73.80&nbsp;</TT></TD>
    <TD align=3Dright><TT>43&nbsp;</TT></TD>
    <TD noWrap align=3Dright><TT>-&nbsp;</TT></TD>
    <TD align=3Dright><TT>51&nbsp;</TT></TD>
    <TD align=3Dright><TT>0&nbsp;&nbsp;</TT></TD>
    <TD noWrap align=3Dright><TT>38&nbsp;&nbsp;</TT></TD>
    <TD noWrap><TT>&nbsp;K.YFDLGLPHR.D</TT></TD></TR>
  <TR>
    <TD align=3Dright>&nbsp;</TD>
    <TD align=3Dright><TT>1355.6018&nbsp;&nbsp;</TT></TD>
    <TD align=3Dright><TT>1354.5945&nbsp;&nbsp;</TT></TD>
    <TD align=3Dright><TT>1354.6841&nbsp;&nbsp;</TT></TD>
    <TD noWrap align=3Dright><TT>-66.11&nbsp;</TT></TD>
    <TD align=3Dright><TT>304&nbsp;</TT></TD>
    <TD noWrap align=3Dright><TT>-&nbsp;</TT></TD>
    <TD align=3Dright><TT>316&nbsp;</TT></TD>
    <TD align=3Dright><TT>0&nbsp;&nbsp;</TT></TD>
    <TD noWrap align=3Dright><TT>---&nbsp;&nbsp;</TT></TD>
    <TD noWrap><TT>&nbsp;K.TIEAEAAHGTVTR.H</TT></TD></TR>
  <TR>
    <TD align=3Dright>&nbsp;</TD>
    <TD align=3Dright><TT>1783.7443&nbsp;&nbsp;</TT></TD>
    <TD align=3Dright><TT>1782.7370&nbsp;&nbsp;</TT></TD>
    <TD align=3Dright><TT>1782.8537&nbsp;&nbsp;</TT></TD>
    <TD noWrap align=3Dright><TT>-65.43&nbsp;</TT></TD>
    <TD align=3Dright><TT>324&nbsp;</TT></TD>
    <TD noWrap align=3Dright><TT>-&nbsp;</TT></TD>
    <TD align=3Dright><TT>340&nbsp;</TT></TD>
    <TD align=3Dright><TT>0&nbsp;&nbsp;</TT></TD>
    <TD noWrap align=3Dright><TT>---&nbsp;&nbsp;</TT></TD>
    <TD noWrap><TT>&nbsp;K.GGETSTNSIASIFAWSR.G</TT></TD></TR>
  <TR>
    <TD align=3Dright>&nbsp;</TD>
    <TD align=3Dright><TT>1783.7443&nbsp;&nbsp;</TT></TD>
    <TD align=3Dright><TT>1782.7370&nbsp;&nbsp;</TT></TD>
    <TD align=3Dright><TT>1782.8537&nbsp;&nbsp;</TT></TD>
    <TD noWrap align=3Dright><TT>-65.43&nbsp;</TT></TD>
    <TD align=3Dright><TT>324&nbsp;</TT></TD>
    <TD noWrap align=3Dright><TT>-&nbsp;</TT></TD>
    <TD align=3Dright><TT>340&nbsp;</TT></TD>
    <TD align=3Dright><TT>0&nbsp;&nbsp;</TT></TD>
    <TD noWrap align=3Dright><TT>105&nbsp;&nbsp;</TT></TD>
    <TD =
noWrap><TT>&nbsp;K.GGETSTNSIASIFAWSR.G</TT></TD></TR></TBODY></TABLE>
<TABLE border=3D0 cellSpacing=3D0>
  <TBODY>
  <TR>
    <TD><TT>&nbsp;&nbsp;&nbsp;&nbsp;&nbsp;&nbsp;</TT></TD>
    <TD><TT><B>No match to: </B>823.4354, 842.4479, 860.9707, 870.4822,=20
      876.9411, 1055.3020, 1055.3020, 1057.3024, 1058.5013, 1133.4409,=20
      1137.5316, 1150.5149, 1150.5149, 1179.4142, 1181.4219, 1203.6046,=20
      1203.6046, 1221.5570, 1237.5363, 1377.5455, 1378.5586, 1378.5586,=20
      1383.5757, 1440.4808, 1510.7537, 1510.7537, 1544.6381, 1593.6781,=20
      1593.6781, 1655.5967, 1676.6578, 1773.8491, 1815.7365, 2210.9688,=20
      2354.1074</TT></TD></TR></TBODY></TABLE><BR>
<TABLE border=3D0 cellSpacing=3D0>
  <TBODY>
  <TR>
    <TD><TT><B><A name=3DHit34>34.</A>&nbsp;&nbsp;&nbsp;</B></TT></TD>
    <TD noWrap><TT><A=20
      =
href=3D"http://zxw-pc/mascot/cgi/protein_view.pl?file=3D../data/20121225/=
F002430.dat&amp;hit=3D34"=20
      =
target=3D_blank>gi|302772643</A>&nbsp;&nbsp;&nbsp;&nbsp;<B>Mass:</B>&nbsp=
;46692&nbsp;&nbsp;&nbsp;&nbsp;<B>Score:</B>&nbsp;299&nbsp;&nbsp;&nbsp;&nb=
sp;<B>Expect:</B>&nbsp;2.3e-024&nbsp;&nbsp;<B>Matches:</B>&nbsp;11</TT></=
TD></TR>
  <TR>
    <TD>&nbsp;</TD>
    <TD noWrap><TT>hypothetical protein SELMODRAFT_267315 [Selaginella=20
      moellendorffii]</TT></TD></TR></TBODY></TABLE>
<TABLE border=3D0 cellSpacing=3D0 cellPadding=3D0>
  <TBODY>
  <TR>
    <TD><TT>&nbsp;&nbsp;&nbsp;&nbsp;&nbsp;&nbsp;</TT></TD>
    <TD align=3Dright><TT><B>Observed&nbsp;&nbsp;</B></TT></TD>
    <TD noWrap align=3Dright><TT><B>Mr(expt)&nbsp;&nbsp;</B></TT></TD>
    <TD noWrap align=3Dright><TT><B>Mr(calc)&nbsp;&nbsp;</B></TT></TD>
    <TD align=3Dright><TT><B>&nbsp;ppm&nbsp;&nbsp;</B></TT></TD>
    <TD align=3Dright><TT><B>Start&nbsp;</B></TT></TD>
    <TD align=3Dright><TT><B>&nbsp;</B></TT></TD>
    <TD align=3Dright><TT><B>End&nbsp;</B></TT></TD>
    <TD align=3Dright><TT><B>Miss&nbsp;</B></TT></TD>
    <TD align=3Dright><TT><B>Ions&nbsp;</B></TT></TD>
    <TD><TT><B>&nbsp;Peptide</B></TT></TD></TR>
  <TR>
    <TD align=3Dright>&nbsp;</TD>
    <TD align=3Dright><TT>744.3503&nbsp;&nbsp;</TT></TD>
    <TD align=3Dright><TT>743.3431&nbsp;&nbsp;</TT></TD>
    <TD align=3Dright><TT>743.3926&nbsp;&nbsp;</TT></TD>
    <TD noWrap align=3Dright><TT>-66.63&nbsp;</TT></TD>
    <TD align=3Dright><TT>96&nbsp;</TT></TD>
    <TD noWrap align=3Dright><TT>-&nbsp;</TT></TD>
    <TD align=3Dright><TT>102&nbsp;</TT></TD>
    <TD align=3Dright><TT>0&nbsp;&nbsp;</TT></TD>
    <TD noWrap align=3Dright><TT>---&nbsp;&nbsp;</TT></TD>
    <TD noWrap><TT>&nbsp;K.SPNGTIR.N</TT></TD></TR>
  <TR>
    <TD align=3Dright>&nbsp;</TD>
    <TD align=3Dright><TT>993.3813&nbsp;&nbsp;</TT></TD>
    <TD align=3Dright><TT>992.3740&nbsp;&nbsp;</TT></TD>
    <TD align=3Dright><TT>992.4464&nbsp;&nbsp;</TT></TD>
    <TD noWrap align=3Dright><TT>-72.96&nbsp;</TT></TD>
    <TD align=3Dright><TT>135&nbsp;</TT></TD>
    <TD noWrap align=3Dright><TT>-&nbsp;</TT></TD>
    <TD align=3Dright><TT>142&nbsp;</TT></TD>
    <TD align=3Dright><TT>0&nbsp;&nbsp;</TT></TD>
    <TD noWrap align=3Dright><TT>---&nbsp;&nbsp;</TT></TD>
    <TD noWrap><TT>&nbsp;R.HAFGDQYR.A</TT></TD></TR>
  <TR>
    <TD align=3Dright>&nbsp;</TD>
    <TD align=3Dright><TT>993.3813&nbsp;&nbsp;</TT></TD>
    <TD align=3Dright><TT>992.3740&nbsp;&nbsp;</TT></TD>
    <TD align=3Dright><TT>992.4464&nbsp;&nbsp;</TT></TD>
    <TD noWrap align=3Dright><TT>-72.96&nbsp;</TT></TD>
    <TD align=3Dright><TT>135&nbsp;</TT></TD>
    <TD noWrap align=3Dright><TT>-&nbsp;</TT></TD>
    <TD align=3Dright><TT>142&nbsp;</TT></TD>
    <TD align=3Dright><TT>0&nbsp;&nbsp;</TT></TD>
    <TD noWrap align=3Dright><TT>61&nbsp;&nbsp;</TT></TD>
    <TD noWrap><TT>&nbsp;R.HAFGDQYR.A</TT></TD></TR>
  <TR>
    <TD align=3Dright>&nbsp;</TD>
    <TD align=3Dright><TT>1007.4730&nbsp;&nbsp;</TT></TD>
    <TD align=3Dright><TT>1006.4657&nbsp;&nbsp;</TT></TD>
    <TD align=3Dright><TT>1006.5488&nbsp;&nbsp;</TT></TD>
    <TD noWrap align=3Dright><TT>-82.49&nbsp;</TT></TD>
    <TD align=3Dright><TT>206&nbsp;</TT></TD>
    <TD noWrap align=3Dright><TT>-&nbsp;</TT></TD>
    <TD align=3Dright><TT>213&nbsp;</TT></TD>
    <TD align=3Dright><TT>0&nbsp;&nbsp;</TT></TD>
    <TD noWrap align=3Dright><TT>---&nbsp;&nbsp;</TT></TD>
    <TD noWrap><TT>&nbsp;K.WPLYLSTK.N</TT></TD></TR>
  <TR>
    <TD align=3Dright>&nbsp;</TD>
    <TD align=3Dright><TT>1033.5035&nbsp;&nbsp;</TT></TD>
    <TD align=3Dright><TT>1032.4962&nbsp;&nbsp;</TT></TD>
    <TD align=3Dright><TT>1032.5716&nbsp;&nbsp;</TT></TD>
    <TD noWrap align=3Dright><TT>-73.02&nbsp;</TT></TD>
    <TD align=3Dright><TT>103&nbsp;</TT></TD>
    <TD noWrap align=3Dright><TT>-&nbsp;</TT></TD>
    <TD align=3Dright><TT>111&nbsp;</TT></TD>
    <TD align=3Dright><TT>0&nbsp;&nbsp;</TT></TD>
    <TD noWrap align=3Dright><TT>---&nbsp;&nbsp;</TT></TD>
    <TD noWrap><TT>&nbsp;R.NILNGTVFR.E</TT></TD></TR>
  <TR>
    <TD align=3Dright>&nbsp;</TD>
    <TD align=3Dright><TT>1033.5035&nbsp;&nbsp;</TT></TD>
    <TD align=3Dright><TT>1032.4962&nbsp;&nbsp;</TT></TD>
    <TD align=3Dright><TT>1032.5716&nbsp;&nbsp;</TT></TD>
    <TD noWrap align=3Dright><TT>-73.02&nbsp;</TT></TD>
    <TD align=3Dright><TT>103&nbsp;</TT></TD>
    <TD noWrap align=3Dright><TT>-&nbsp;</TT></TD>
    <TD align=3Dright><TT>111&nbsp;</TT></TD>
    <TD align=3Dright><TT>0&nbsp;&nbsp;</TT></TD>
    <TD noWrap align=3Dright><TT>55&nbsp;&nbsp;</TT></TD>
    <TD noWrap><TT>&nbsp;R.NILNGTVFR.E</TT></TD></TR>
  <TR>
    <TD align=3Dright>&nbsp;</TD>
    <TD align=3Dright><TT>1117.4965&nbsp;&nbsp;</TT></TD>
    <TD align=3Dright><TT>1116.4892&nbsp;&nbsp;</TT></TD>
    <TD align=3Dright><TT>1116.5716&nbsp;&nbsp;</TT></TD>
    <TD noWrap align=3Dright><TT>-73.80&nbsp;</TT></TD>
    <TD align=3Dright><TT>43&nbsp;</TT></TD>
    <TD noWrap align=3Dright><TT>-&nbsp;</TT></TD>
    <TD align=3Dright><TT>51&nbsp;</TT></TD>
    <TD align=3Dright><TT>0&nbsp;&nbsp;</TT></TD>
    <TD noWrap align=3Dright><TT>---&nbsp;&nbsp;</TT></TD>
    <TD noWrap><TT>&nbsp;K.YFDLGLPHR.D</TT></TD></TR>
  <TR>
    <TD align=3Dright>&nbsp;</TD>
    <TD align=3Dright><TT>1117.4965&nbsp;&nbsp;</TT></TD>
    <TD align=3Dright><TT>1116.4892&nbsp;&nbsp;</TT></TD>
    <TD align=3Dright><TT>1116.5716&nbsp;&nbsp;</TT></TD>
    <TD noWrap align=3Dright><TT>-73.80&nbsp;</TT></TD>
    <TD align=3Dright><TT>43&nbsp;</TT></TD>
    <TD noWrap align=3Dright><TT>-&nbsp;</TT></TD>
    <TD align=3Dright><TT>51&nbsp;</TT></TD>
    <TD align=3Dright><TT>0&nbsp;&nbsp;</TT></TD>
    <TD noWrap align=3Dright><TT>38&nbsp;&nbsp;</TT></TD>
    <TD noWrap><TT>&nbsp;K.YFDLGLPHR.D</TT></TD></TR>
  <TR>
    <TD align=3Dright>&nbsp;</TD>
    <TD align=3Dright><TT>1355.6018&nbsp;&nbsp;</TT></TD>
    <TD align=3Dright><TT>1354.5945&nbsp;&nbsp;</TT></TD>
    <TD align=3Dright><TT>1354.6841&nbsp;&nbsp;</TT></TD>
    <TD noWrap align=3Dright><TT>-66.11&nbsp;</TT></TD>
    <TD align=3Dright><TT>303&nbsp;</TT></TD>
    <TD noWrap align=3Dright><TT>-&nbsp;</TT></TD>
    <TD align=3Dright><TT>315&nbsp;</TT></TD>
    <TD align=3Dright><TT>0&nbsp;&nbsp;</TT></TD>
    <TD noWrap align=3Dright><TT>---&nbsp;&nbsp;</TT></TD>
    <TD noWrap><TT>&nbsp;K.TIEAEAAHGTVTR.H</TT></TD></TR>
  <TR>
    <TD align=3Dright>&nbsp;</TD>
    <TD align=3Dright><TT>1783.7443&nbsp;&nbsp;</TT></TD>
    <TD align=3Dright><TT>1782.7370&nbsp;&nbsp;</TT></TD>
    <TD align=3Dright><TT>1782.8537&nbsp;&nbsp;</TT></TD>
    <TD noWrap align=3Dright><TT>-65.43&nbsp;</TT></TD>
    <TD align=3Dright><TT>323&nbsp;</TT></TD>
    <TD noWrap align=3Dright><TT>-&nbsp;</TT></TD>
    <TD align=3Dright><TT>339&nbsp;</TT></TD>
    <TD align=3Dright><TT>0&nbsp;&nbsp;</TT></TD>
    <TD noWrap align=3Dright><TT>---&nbsp;&nbsp;</TT></TD>
    <TD noWrap><TT>&nbsp;K.GGETSTNSIASIFAWSR.G</TT></TD></TR>
  <TR>
    <TD align=3Dright>&nbsp;</TD>
    <TD align=3Dright><TT>1783.7443&nbsp;&nbsp;</TT></TD>
    <TD align=3Dright><TT>1782.7370&nbsp;&nbsp;</TT></TD>
    <TD align=3Dright><TT>1782.8537&nbsp;&nbsp;</TT></TD>
    <TD noWrap align=3Dright><TT>-65.43&nbsp;</TT></TD>
    <TD align=3Dright><TT>323&nbsp;</TT></TD>
    <TD noWrap align=3Dright><TT>-&nbsp;</TT></TD>
    <TD align=3Dright><TT>339&nbsp;</TT></TD>
    <TD align=3Dright><TT>0&nbsp;&nbsp;</TT></TD>
    <TD noWrap align=3Dright><TT>105&nbsp;&nbsp;</TT></TD>
    <TD =
noWrap><TT>&nbsp;K.GGETSTNSIASIFAWSR.G</TT></TD></TR></TBODY></TABLE>
<TABLE border=3D0 cellSpacing=3D0>
  <TBODY>
  <TR>
    <TD><TT>&nbsp;&nbsp;&nbsp;&nbsp;&nbsp;&nbsp;</TT></TD>
    <TD><TT><B>No match to: </B>823.4354, 842.4479, 860.9707, 870.4822,=20
      876.9411, 1055.3020, 1055.3020, 1057.3024, 1058.5013, 1133.4409,=20
      1137.5316, 1150.5149, 1150.5149, 1179.4142, 1181.4219, 1203.6046,=20
      1203.6046, 1221.5570, 1237.5363, 1377.5455, 1378.5586, 1378.5586,=20
      1383.5757, 1440.4808, 1510.7537, 1510.7537, 1544.6381, 1593.6781,=20
      1593.6781, 1655.5967, 1676.6578, 1773.8491, 1815.7365, 2210.9688,=20
      2354.1074</TT></TD></TR></TBODY></TABLE><BR>
<TABLE border=3D0 cellSpacing=3D0>
  <TBODY>
  <TR>
    <TD><TT><B><A name=3DHit35>35.</A>&nbsp;&nbsp;&nbsp;</B></TT></TD>
    <TD noWrap><TT><A=20
      =
href=3D"http://zxw-pc/mascot/cgi/protein_view.pl?file=3D../data/20121225/=
F002430.dat&amp;hit=3D35"=20
      =
target=3D_blank>gi|300162250</A>&nbsp;&nbsp;&nbsp;&nbsp;<B>Mass:</B>&nbsp=
;46692&nbsp;&nbsp;&nbsp;&nbsp;<B>Score:</B>&nbsp;299&nbsp;&nbsp;&nbsp;&nb=
sp;<B>Expect:</B>&nbsp;2.3e-024&nbsp;&nbsp;<B>Matches:</B>&nbsp;11</TT></=
TD></TR>
  <TR>
    <TD>&nbsp;</TD>
    <TD noWrap><TT>hypothetical protein SELMODRAFT_267315 [Selaginella=20
      moellendorffii]</TT></TD></TR></TBODY></TABLE>
<TABLE border=3D0 cellSpacing=3D0 cellPadding=3D0>
  <TBODY>
  <TR>
    <TD><TT>&nbsp;&nbsp;&nbsp;&nbsp;&nbsp;&nbsp;</TT></TD>
    <TD align=3Dright><TT><B>Observed&nbsp;&nbsp;</B></TT></TD>
    <TD noWrap align=3Dright><TT><B>Mr(expt)&nbsp;&nbsp;</B></TT></TD>
    <TD noWrap align=3Dright><TT><B>Mr(calc)&nbsp;&nbsp;</B></TT></TD>
    <TD align=3Dright><TT><B>&nbsp;ppm&nbsp;&nbsp;</B></TT></TD>
    <TD align=3Dright><TT><B>Start&nbsp;</B></TT></TD>
    <TD align=3Dright><TT><B>&nbsp;</B></TT></TD>
    <TD align=3Dright><TT><B>End&nbsp;</B></TT></TD>
    <TD align=3Dright><TT><B>Miss&nbsp;</B></TT></TD>
    <TD align=3Dright><TT><B>Ions&nbsp;</B></TT></TD>
    <TD><TT><B>&nbsp;Peptide</B></TT></TD></TR>
  <TR>
    <TD align=3Dright>&nbsp;</TD>
    <TD align=3Dright><TT>744.3503&nbsp;&nbsp;</TT></TD>
    <TD align=3Dright><TT>743.3431&nbsp;&nbsp;</TT></TD>
    <TD align=3Dright><TT>743.3926&nbsp;&nbsp;</TT></TD>
    <TD noWrap align=3Dright><TT>-66.63&nbsp;</TT></TD>
    <TD align=3Dright><TT>96&nbsp;</TT></TD>
    <TD noWrap align=3Dright><TT>-&nbsp;</TT></TD>
    <TD align=3Dright><TT>102&nbsp;</TT></TD>
    <TD align=3Dright><TT>0&nbsp;&nbsp;</TT></TD>
    <TD noWrap align=3Dright><TT>---&nbsp;&nbsp;</TT></TD>
    <TD noWrap><TT>&nbsp;K.SPNGTIR.N</TT></TD></TR>
  <TR>
    <TD align=3Dright>&nbsp;</TD>
    <TD align=3Dright><TT>993.3813&nbsp;&nbsp;</TT></TD>
    <TD align=3Dright><TT>992.3740&nbsp;&nbsp;</TT></TD>
    <TD align=3Dright><TT>992.4464&nbsp;&nbsp;</TT></TD>
    <TD noWrap align=3Dright><TT>-72.96&nbsp;</TT></TD>
    <TD align=3Dright><TT>135&nbsp;</TT></TD>
    <TD noWrap align=3Dright><TT>-&nbsp;</TT></TD>
    <TD align=3Dright><TT>142&nbsp;</TT></TD>
    <TD align=3Dright><TT>0&nbsp;&nbsp;</TT></TD>
    <TD noWrap align=3Dright><TT>---&nbsp;&nbsp;</TT></TD>
    <TD noWrap><TT>&nbsp;R.HAFGDQYR.A</TT></TD></TR>
  <TR>
    <TD align=3Dright>&nbsp;</TD>
    <TD align=3Dright><TT>993.3813&nbsp;&nbsp;</TT></TD>
    <TD align=3Dright><TT>992.3740&nbsp;&nbsp;</TT></TD>
    <TD align=3Dright><TT>992.4464&nbsp;&nbsp;</TT></TD>
    <TD noWrap align=3Dright><TT>-72.96&nbsp;</TT></TD>
    <TD align=3Dright><TT>135&nbsp;</TT></TD>
    <TD noWrap align=3Dright><TT>-&nbsp;</TT></TD>
    <TD align=3Dright><TT>142&nbsp;</TT></TD>
    <TD align=3Dright><TT>0&nbsp;&nbsp;</TT></TD>
    <TD noWrap align=3Dright><TT>61&nbsp;&nbsp;</TT></TD>
    <TD noWrap><TT>&nbsp;R.HAFGDQYR.A</TT></TD></TR>
  <TR>
    <TD align=3Dright>&nbsp;</TD>
    <TD align=3Dright><TT>1007.4730&nbsp;&nbsp;</TT></TD>
    <TD align=3Dright><TT>1006.4657&nbsp;&nbsp;</TT></TD>
    <TD align=3Dright><TT>1006.5488&nbsp;&nbsp;</TT></TD>
    <TD noWrap align=3Dright><TT>-82.49&nbsp;</TT></TD>
    <TD align=3Dright><TT>206&nbsp;</TT></TD>
    <TD noWrap align=3Dright><TT>-&nbsp;</TT></TD>
    <TD align=3Dright><TT>213&nbsp;</TT></TD>
    <TD align=3Dright><TT>0&nbsp;&nbsp;</TT></TD>
    <TD noWrap align=3Dright><TT>---&nbsp;&nbsp;</TT></TD>
    <TD noWrap><TT>&nbsp;K.WPLYLSTK.N</TT></TD></TR>
  <TR>
    <TD align=3Dright>&nbsp;</TD>
    <TD align=3Dright><TT>1033.5035&nbsp;&nbsp;</TT></TD>
    <TD align=3Dright><TT>1032.4962&nbsp;&nbsp;</TT></TD>
    <TD align=3Dright><TT>1032.5716&nbsp;&nbsp;</TT></TD>
    <TD noWrap align=3Dright><TT>-73.02&nbsp;</TT></TD>
    <TD align=3Dright><TT>103&nbsp;</TT></TD>
    <TD noWrap align=3Dright><TT>-&nbsp;</TT></TD>
    <TD align=3Dright><TT>111&nbsp;</TT></TD>
    <TD align=3Dright><TT>0&nbsp;&nbsp;</TT></TD>
    <TD noWrap align=3Dright><TT>---&nbsp;&nbsp;</TT></TD>
    <TD noWrap><TT>&nbsp;R.NILNGTVFR.E</TT></TD></TR>
  <TR>
    <TD align=3Dright>&nbsp;</TD>
    <TD align=3Dright><TT>1033.5035&nbsp;&nbsp;</TT></TD>
    <TD align=3Dright><TT>1032.4962&nbsp;&nbsp;</TT></TD>
    <TD align=3Dright><TT>1032.5716&nbsp;&nbsp;</TT></TD>
    <TD noWrap align=3Dright><TT>-73.02&nbsp;</TT></TD>
    <TD align=3Dright><TT>103&nbsp;</TT></TD>
    <TD noWrap align=3Dright><TT>-&nbsp;</TT></TD>
    <TD align=3Dright><TT>111&nbsp;</TT></TD>
    <TD align=3Dright><TT>0&nbsp;&nbsp;</TT></TD>
    <TD noWrap align=3Dright><TT>55&nbsp;&nbsp;</TT></TD>
    <TD noWrap><TT>&nbsp;R.NILNGTVFR.E</TT></TD></TR>
  <TR>
    <TD align=3Dright>&nbsp;</TD>
    <TD align=3Dright><TT>1117.4965&nbsp;&nbsp;</TT></TD>
    <TD align=3Dright><TT>1116.4892&nbsp;&nbsp;</TT></TD>
    <TD align=3Dright><TT>1116.5716&nbsp;&nbsp;</TT></TD>
    <TD noWrap align=3Dright><TT>-73.80&nbsp;</TT></TD>
    <TD align=3Dright><TT>43&nbsp;</TT></TD>
    <TD noWrap align=3Dright><TT>-&nbsp;</TT></TD>
    <TD align=3Dright><TT>51&nbsp;</TT></TD>
    <TD align=3Dright><TT>0&nbsp;&nbsp;</TT></TD>
    <TD noWrap align=3Dright><TT>---&nbsp;&nbsp;</TT></TD>
    <TD noWrap><TT>&nbsp;K.YFDLGLPHR.D</TT></TD></TR>
  <TR>
    <TD align=3Dright>&nbsp;</TD>
    <TD align=3Dright><TT>1117.4965&nbsp;&nbsp;</TT></TD>
    <TD align=3Dright><TT>1116.4892&nbsp;&nbsp;</TT></TD>
    <TD align=3Dright><TT>1116.5716&nbsp;&nbsp;</TT></TD>
    <TD noWrap align=3Dright><TT>-73.80&nbsp;</TT></TD>
    <TD align=3Dright><TT>43&nbsp;</TT></TD>
    <TD noWrap align=3Dright><TT>-&nbsp;</TT></TD>
    <TD align=3Dright><TT>51&nbsp;</TT></TD>
    <TD align=3Dright><TT>0&nbsp;&nbsp;</TT></TD>
    <TD noWrap align=3Dright><TT>38&nbsp;&nbsp;</TT></TD>
    <TD noWrap><TT>&nbsp;K.YFDLGLPHR.D</TT></TD></TR>
  <TR>
    <TD align=3Dright>&nbsp;</TD>
    <TD align=3Dright><TT>1355.6018&nbsp;&nbsp;</TT></TD>
    <TD align=3Dright><TT>1354.5945&nbsp;&nbsp;</TT></TD>
    <TD align=3Dright><TT>1354.6841&nbsp;&nbsp;</TT></TD>
    <TD noWrap align=3Dright><TT>-66.11&nbsp;</TT></TD>
    <TD align=3Dright><TT>303&nbsp;</TT></TD>
    <TD noWrap align=3Dright><TT>-&nbsp;</TT></TD>
    <TD align=3Dright><TT>315&nbsp;</TT></TD>
    <TD align=3Dright><TT>0&nbsp;&nbsp;</TT></TD>
    <TD noWrap align=3Dright><TT>---&nbsp;&nbsp;</TT></TD>
    <TD noWrap><TT>&nbsp;K.TIEAEAAHGTVTR.H</TT></TD></TR>
  <TR>
    <TD align=3Dright>&nbsp;</TD>
    <TD align=3Dright><TT>1783.7443&nbsp;&nbsp;</TT></TD>
    <TD align=3Dright><TT>1782.7370&nbsp;&nbsp;</TT></TD>
    <TD align=3Dright><TT>1782.8537&nbsp;&nbsp;</TT></TD>
    <TD noWrap align=3Dright><TT>-65.43&nbsp;</TT></TD>
    <TD align=3Dright><TT>323&nbsp;</TT></TD>
    <TD noWrap align=3Dright><TT>-&nbsp;</TT></TD>
    <TD align=3Dright><TT>339&nbsp;</TT></TD>
    <TD align=3Dright><TT>0&nbsp;&nbsp;</TT></TD>
    <TD noWrap align=3Dright><TT>---&nbsp;&nbsp;</TT></TD>
    <TD noWrap><TT>&nbsp;K.GGETSTNSIASIFAWSR.G</TT></TD></TR>
  <TR>
    <TD align=3Dright>&nbsp;</TD>
    <TD align=3Dright><TT>1783.7443&nbsp;&nbsp;</TT></TD>
    <TD align=3Dright><TT>1782.7370&nbsp;&nbsp;</TT></TD>
    <TD align=3Dright><TT>1782.8537&nbsp;&nbsp;</TT></TD>
    <TD noWrap align=3Dright><TT>-65.43&nbsp;</TT></TD>
    <TD align=3Dright><TT>323&nbsp;</TT></TD>
    <TD noWrap align=3Dright><TT>-&nbsp;</TT></TD>
    <TD align=3Dright><TT>339&nbsp;</TT></TD>
    <TD align=3Dright><TT>0&nbsp;&nbsp;</TT></TD>
    <TD noWrap align=3Dright><TT>105&nbsp;&nbsp;</TT></TD>
    <TD =
noWrap><TT>&nbsp;K.GGETSTNSIASIFAWSR.G</TT></TD></TR></TBODY></TABLE>
<TABLE border=3D0 cellSpacing=3D0>
  <TBODY>
  <TR>
    <TD><TT>&nbsp;&nbsp;&nbsp;&nbsp;&nbsp;&nbsp;</TT></TD>
    <TD><TT><B>No match to: </B>823.4354, 842.4479, 860.9707, 870.4822,=20
      876.9411, 1055.3020, 1055.3020, 1057.3024, 1058.5013, 1133.4409,=20
      1137.5316, 1150.5149, 1150.5149, 1179.4142, 1181.4219, 1203.6046,=20
      1203.6046, 1221.5570, 1237.5363, 1377.5455, 1378.5586, 1378.5586,=20
      1383.5757, 1440.4808, 1510.7537, 1510.7537, 1544.6381, 1593.6781,=20
      1593.6781, 1655.5967, 1676.6578, 1773.8491, 1815.7365, 2210.9688,=20
      2354.1074</TT></TD></TR></TBODY></TABLE><BR>
<TABLE border=3D0 cellSpacing=3D0>
  <TBODY>
  <TR>
    <TD><TT><B><A name=3DHit36>36.</A>&nbsp;&nbsp;&nbsp;</B></TT></TD>
    <TD noWrap><TT><A=20
      =
href=3D"http://zxw-pc/mascot/cgi/protein_view.pl?file=3D../data/20121225/=
F002430.dat&amp;hit=3D36"=20
      =
target=3D_blank>gi|255641561</A>&nbsp;&nbsp;&nbsp;&nbsp;<B>Mass:</B>&nbsp=
;46734&nbsp;&nbsp;&nbsp;&nbsp;<B>Score:</B>&nbsp;299&nbsp;&nbsp;&nbsp;&nb=
sp;<B>Expect:</B>&nbsp;2.3e-024&nbsp;&nbsp;<B>Matches:</B>&nbsp;11</TT></=
TD></TR>
  <TR>
    <TD>&nbsp;</TD>
    <TD noWrap><TT>unknown [Glycine max]</TT></TD></TR></TBODY></TABLE>
<TABLE border=3D0 cellSpacing=3D0 cellPadding=3D0>
  <TBODY>
  <TR>
    <TD><TT>&nbsp;&nbsp;&nbsp;&nbsp;&nbsp;&nbsp;</TT></TD>
    <TD align=3Dright><TT><B>Observed&nbsp;&nbsp;</B></TT></TD>
    <TD noWrap align=3Dright><TT><B>Mr(expt)&nbsp;&nbsp;</B></TT></TD>
    <TD noWrap align=3Dright><TT><B>Mr(calc)&nbsp;&nbsp;</B></TT></TD>
    <TD align=3Dright><TT><B>&nbsp;ppm&nbsp;&nbsp;</B></TT></TD>
    <TD align=3Dright><TT><B>Start&nbsp;</B></TT></TD>
    <TD align=3Dright><TT><B>&nbsp;</B></TT></TD>
    <TD align=3Dright><TT><B>End&nbsp;</B></TT></TD>
    <TD align=3Dright><TT><B>Miss&nbsp;</B></TT></TD>
    <TD align=3Dright><TT><B>Ions&nbsp;</B></TT></TD>
    <TD><TT><B>&nbsp;Peptide</B></TT></TD></TR>
  <TR>
    <TD align=3Dright>&nbsp;</TD>
    <TD align=3Dright><TT>744.3503&nbsp;&nbsp;</TT></TD>
    <TD align=3Dright><TT>743.3431&nbsp;&nbsp;</TT></TD>
    <TD align=3Dright><TT>743.3926&nbsp;&nbsp;</TT></TD>
    <TD noWrap align=3Dright><TT>-66.63&nbsp;</TT></TD>
    <TD align=3Dright><TT>96&nbsp;</TT></TD>
    <TD noWrap align=3Dright><TT>-&nbsp;</TT></TD>
    <TD align=3Dright><TT>102&nbsp;</TT></TD>
    <TD align=3Dright><TT>0&nbsp;&nbsp;</TT></TD>
    <TD noWrap align=3Dright><TT>---&nbsp;&nbsp;</TT></TD>
    <TD noWrap><TT>&nbsp;R.SPNGTIR.N</TT></TD></TR>
  <TR>
    <TD align=3Dright>&nbsp;</TD>
    <TD align=3Dright><TT>993.3813&nbsp;&nbsp;</TT></TD>
    <TD align=3Dright><TT>992.3740&nbsp;&nbsp;</TT></TD>
    <TD align=3Dright><TT>992.4464&nbsp;&nbsp;</TT></TD>
    <TD noWrap align=3Dright><TT>-72.96&nbsp;</TT></TD>
    <TD align=3Dright><TT>135&nbsp;</TT></TD>
    <TD noWrap align=3Dright><TT>-&nbsp;</TT></TD>
    <TD align=3Dright><TT>142&nbsp;</TT></TD>
    <TD align=3Dright><TT>0&nbsp;&nbsp;</TT></TD>
    <TD noWrap align=3Dright><TT>---&nbsp;&nbsp;</TT></TD>
    <TD noWrap><TT>&nbsp;R.HAFGDQYR.A</TT></TD></TR>
  <TR>
    <TD align=3Dright>&nbsp;</TD>
    <TD align=3Dright><TT>993.3813&nbsp;&nbsp;</TT></TD>
    <TD align=3Dright><TT>992.3740&nbsp;&nbsp;</TT></TD>
    <TD align=3Dright><TT>992.4464&nbsp;&nbsp;</TT></TD>
    <TD noWrap align=3Dright><TT>-72.96&nbsp;</TT></TD>
    <TD align=3Dright><TT>135&nbsp;</TT></TD>
    <TD noWrap align=3Dright><TT>-&nbsp;</TT></TD>
    <TD align=3Dright><TT>142&nbsp;</TT></TD>
    <TD align=3Dright><TT>0&nbsp;&nbsp;</TT></TD>
    <TD noWrap align=3Dright><TT>61&nbsp;&nbsp;</TT></TD>
    <TD noWrap><TT>&nbsp;R.HAFGDQYR.A</TT></TD></TR>
  <TR>
    <TD align=3Dright>&nbsp;</TD>
    <TD align=3Dright><TT>1007.4730&nbsp;&nbsp;</TT></TD>
    <TD align=3Dright><TT>1006.4657&nbsp;&nbsp;</TT></TD>
    <TD align=3Dright><TT>1006.5488&nbsp;&nbsp;</TT></TD>
    <TD noWrap align=3Dright><TT>-82.49&nbsp;</TT></TD>
    <TD align=3Dright><TT>207&nbsp;</TT></TD>
    <TD noWrap align=3Dright><TT>-&nbsp;</TT></TD>
    <TD align=3Dright><TT>214&nbsp;</TT></TD>
    <TD align=3Dright><TT>0&nbsp;&nbsp;</TT></TD>
    <TD noWrap align=3Dright><TT>---&nbsp;&nbsp;</TT></TD>
    <TD noWrap><TT>&nbsp;K.WPLYLSTK.N</TT></TD></TR>
  <TR>
    <TD align=3Dright>&nbsp;</TD>
    <TD align=3Dright><TT>1033.5035&nbsp;&nbsp;</TT></TD>
    <TD align=3Dright><TT>1032.4962&nbsp;&nbsp;</TT></TD>
    <TD align=3Dright><TT>1032.5716&nbsp;&nbsp;</TT></TD>
    <TD noWrap align=3Dright><TT>-73.02&nbsp;</TT></TD>
    <TD align=3Dright><TT>103&nbsp;</TT></TD>
    <TD noWrap align=3Dright><TT>-&nbsp;</TT></TD>
    <TD align=3Dright><TT>111&nbsp;</TT></TD>
    <TD align=3Dright><TT>0&nbsp;&nbsp;</TT></TD>
    <TD noWrap align=3Dright><TT>---&nbsp;&nbsp;</TT></TD>
    <TD noWrap><TT>&nbsp;R.NILNGTVFR.E</TT></TD></TR>
  <TR>
    <TD align=3Dright>&nbsp;</TD>
    <TD align=3Dright><TT>1033.5035&nbsp;&nbsp;</TT></TD>
    <TD align=3Dright><TT>1032.4962&nbsp;&nbsp;</TT></TD>
    <TD align=3Dright><TT>1032.5716&nbsp;&nbsp;</TT></TD>
    <TD noWrap align=3Dright><TT>-73.02&nbsp;</TT></TD>
    <TD align=3Dright><TT>103&nbsp;</TT></TD>
    <TD noWrap align=3Dright><TT>-&nbsp;</TT></TD>
    <TD align=3Dright><TT>111&nbsp;</TT></TD>
    <TD align=3Dright><TT>0&nbsp;&nbsp;</TT></TD>
    <TD noWrap align=3Dright><TT>55&nbsp;&nbsp;</TT></TD>
    <TD noWrap><TT>&nbsp;R.NILNGTVFR.E</TT></TD></TR>
  <TR>
    <TD align=3Dright>&nbsp;</TD>
    <TD align=3Dright><TT>1117.4965&nbsp;&nbsp;</TT></TD>
    <TD align=3Dright><TT>1116.4892&nbsp;&nbsp;</TT></TD>
    <TD align=3Dright><TT>1116.5716&nbsp;&nbsp;</TT></TD>
    <TD noWrap align=3Dright><TT>-73.80&nbsp;</TT></TD>
    <TD align=3Dright><TT>43&nbsp;</TT></TD>
    <TD noWrap align=3Dright><TT>-&nbsp;</TT></TD>
    <TD align=3Dright><TT>51&nbsp;</TT></TD>
    <TD align=3Dright><TT>0&nbsp;&nbsp;</TT></TD>
    <TD noWrap align=3Dright><TT>---&nbsp;&nbsp;</TT></TD>
    <TD noWrap><TT>&nbsp;K.YFDLGLPHR.D</TT></TD></TR>
  <TR>
    <TD align=3Dright>&nbsp;</TD>
    <TD align=3Dright><TT>1117.4965&nbsp;&nbsp;</TT></TD>
    <TD align=3Dright><TT>1116.4892&nbsp;&nbsp;</TT></TD>
    <TD align=3Dright><TT>1116.5716&nbsp;&nbsp;</TT></TD>
    <TD noWrap align=3Dright><TT>-73.80&nbsp;</TT></TD>
    <TD align=3Dright><TT>43&nbsp;</TT></TD>
    <TD noWrap align=3Dright><TT>-&nbsp;</TT></TD>
    <TD align=3Dright><TT>51&nbsp;</TT></TD>
    <TD align=3Dright><TT>0&nbsp;&nbsp;</TT></TD>
    <TD noWrap align=3Dright><TT>38&nbsp;&nbsp;</TT></TD>
    <TD noWrap><TT>&nbsp;K.YFDLGLPHR.D</TT></TD></TR>
  <TR>
    <TD align=3Dright>&nbsp;</TD>
    <TD align=3Dright><TT>1355.6018&nbsp;&nbsp;</TT></TD>
    <TD align=3Dright><TT>1354.5945&nbsp;&nbsp;</TT></TD>
    <TD align=3Dright><TT>1354.6841&nbsp;&nbsp;</TT></TD>
    <TD noWrap align=3Dright><TT>-66.11&nbsp;</TT></TD>
    <TD align=3Dright><TT>304&nbsp;</TT></TD>
    <TD noWrap align=3Dright><TT>-&nbsp;</TT></TD>
    <TD align=3Dright><TT>316&nbsp;</TT></TD>
    <TD align=3Dright><TT>0&nbsp;&nbsp;</TT></TD>
    <TD noWrap align=3Dright><TT>---&nbsp;&nbsp;</TT></TD>
    <TD noWrap><TT>&nbsp;K.TIEAEAAHGTVTR.H</TT></TD></TR>
  <TR>
    <TD align=3Dright>&nbsp;</TD>
    <TD align=3Dright><TT>1783.7443&nbsp;&nbsp;</TT></TD>
    <TD align=3Dright><TT>1782.7370&nbsp;&nbsp;</TT></TD>
    <TD align=3Dright><TT>1782.8537&nbsp;&nbsp;</TT></TD>
    <TD noWrap align=3Dright><TT>-65.43&nbsp;</TT></TD>
    <TD align=3Dright><TT>324&nbsp;</TT></TD>
    <TD noWrap align=3Dright><TT>-&nbsp;</TT></TD>
    <TD align=3Dright><TT>340&nbsp;</TT></TD>
    <TD align=3Dright><TT>0&nbsp;&nbsp;</TT></TD>
    <TD noWrap align=3Dright><TT>---&nbsp;&nbsp;</TT></TD>
    <TD noWrap><TT>&nbsp;K.GGETSTNSIASIFAWSR.G</TT></TD></TR>
  <TR>
    <TD align=3Dright>&nbsp;</TD>
    <TD align=3Dright><TT>1783.7443&nbsp;&nbsp;</TT></TD>
    <TD align=3Dright><TT>1782.7370&nbsp;&nbsp;</TT></TD>
    <TD align=3Dright><TT>1782.8537&nbsp;&nbsp;</TT></TD>
    <TD noWrap align=3Dright><TT>-65.43&nbsp;</TT></TD>
    <TD align=3Dright><TT>324&nbsp;</TT></TD>
    <TD noWrap align=3Dright><TT>-&nbsp;</TT></TD>
    <TD align=3Dright><TT>340&nbsp;</TT></TD>
    <TD align=3Dright><TT>0&nbsp;&nbsp;</TT></TD>
    <TD noWrap align=3Dright><TT>105&nbsp;&nbsp;</TT></TD>
    <TD =
noWrap><TT>&nbsp;K.GGETSTNSIASIFAWSR.G</TT></TD></TR></TBODY></TABLE>
<TABLE border=3D0 cellSpacing=3D0>
  <TBODY>
  <TR>
    <TD><TT>&nbsp;&nbsp;&nbsp;&nbsp;&nbsp;&nbsp;</TT></TD>
    <TD><TT><B>No match to: </B>823.4354, 842.4479, 860.9707, 870.4822,=20
      876.9411, 1055.3020, 1055.3020, 1057.3024, 1058.5013, 1133.4409,=20
      1137.5316, 1150.5149, 1150.5149, 1179.4142, 1181.4219, 1203.6046,=20
      1203.6046, 1221.5570, 1237.5363, 1377.5455, 1378.5586, 1378.5586,=20
      1383.5757, 1440.4808, 1510.7537, 1510.7537, 1544.6381, 1593.6781,=20
      1593.6781, 1655.5967, 1676.6578, 1773.8491, 1815.7365, 2210.9688,=20
      2354.1074</TT></TD></TR></TBODY></TABLE><BR>
<TABLE border=3D0 cellSpacing=3D0>
  <TBODY>
  <TR>
    <TD><TT><B><A name=3DHit37>37.</A>&nbsp;&nbsp;&nbsp;</B></TT></TD>
    <TD noWrap><TT><A=20
      =
href=3D"http://zxw-pc/mascot/cgi/protein_view.pl?file=3D../data/20121225/=
F002430.dat&amp;hit=3D37"=20
      =
target=3D_blank>gi|219363507</A>&nbsp;&nbsp;&nbsp;&nbsp;<B>Mass:</B>&nbsp=
;46069&nbsp;&nbsp;&nbsp;&nbsp;<B>Score:</B>&nbsp;296&nbsp;&nbsp;&nbsp;&nb=
sp;<B>Expect:</B>&nbsp;4.6e-024&nbsp;&nbsp;<B>Matches:</B>&nbsp;14</TT></=
TD></TR>
  <TR>
    <TD>&nbsp;</TD>
    <TD noWrap><TT>hypothetical protein LOC100217128 [Zea=20
  mays]</TT></TD></TR></TBODY></TABLE>
<TABLE border=3D0 cellSpacing=3D0 cellPadding=3D0>
  <TBODY>
  <TR>
    <TD><TT>&nbsp;&nbsp;&nbsp;&nbsp;&nbsp;&nbsp;</TT></TD>
    <TD align=3Dright><TT><B>Observed&nbsp;&nbsp;</B></TT></TD>
    <TD noWrap align=3Dright><TT><B>Mr(expt)&nbsp;&nbsp;</B></TT></TD>
    <TD noWrap align=3Dright><TT><B>Mr(calc)&nbsp;&nbsp;</B></TT></TD>
    <TD align=3Dright><TT><B>&nbsp;ppm&nbsp;&nbsp;</B></TT></TD>
    <TD align=3Dright><TT><B>Start&nbsp;</B></TT></TD>
    <TD align=3Dright><TT><B>&nbsp;</B></TT></TD>
    <TD align=3Dright><TT><B>End&nbsp;</B></TT></TD>
    <TD align=3Dright><TT><B>Miss&nbsp;</B></TT></TD>
    <TD align=3Dright><TT><B>Ions&nbsp;</B></TT></TD>
    <TD><TT><B>&nbsp;Peptide</B></TT></TD></TR>
  <TR>
    <TD align=3Dright>&nbsp;</TD>
    <TD align=3Dright><TT>744.3503&nbsp;&nbsp;</TT></TD>
    <TD align=3Dright><TT>743.3431&nbsp;&nbsp;</TT></TD>
    <TD align=3Dright><TT>743.3926&nbsp;&nbsp;</TT></TD>
    <TD noWrap align=3Dright><TT>-66.63&nbsp;</TT></TD>
    <TD align=3Dright><TT>96&nbsp;</TT></TD>
    <TD noWrap align=3Dright><TT>-&nbsp;</TT></TD>
    <TD align=3Dright><TT>102&nbsp;</TT></TD>
    <TD align=3Dright><TT>0&nbsp;&nbsp;</TT></TD>
    <TD noWrap align=3Dright><TT>---&nbsp;&nbsp;</TT></TD>
    <TD noWrap><TT>&nbsp;K.SPNGTIR.N</TT></TD></TR>
  <TR>
    <TD align=3Dright>&nbsp;</TD>
    <TD align=3Dright><TT>993.3813&nbsp;&nbsp;</TT></TD>
    <TD align=3Dright><TT>992.3740&nbsp;&nbsp;</TT></TD>
    <TD align=3Dright><TT>992.4464&nbsp;&nbsp;</TT></TD>
    <TD noWrap align=3Dright><TT>-72.96&nbsp;</TT></TD>
    <TD align=3Dright><TT>135&nbsp;</TT></TD>
    <TD noWrap align=3Dright><TT>-&nbsp;</TT></TD>
    <TD align=3Dright><TT>142&nbsp;</TT></TD>
    <TD align=3Dright><TT>0&nbsp;&nbsp;</TT></TD>
    <TD noWrap align=3Dright><TT>---&nbsp;&nbsp;</TT></TD>
    <TD noWrap><TT>&nbsp;R.HAFGDQYR.A</TT></TD></TR>
  <TR>
    <TD align=3Dright>&nbsp;</TD>
    <TD align=3Dright><TT>993.3813&nbsp;&nbsp;</TT></TD>
    <TD align=3Dright><TT>992.3740&nbsp;&nbsp;</TT></TD>
    <TD align=3Dright><TT>992.4464&nbsp;&nbsp;</TT></TD>
    <TD noWrap align=3Dright><TT>-72.96&nbsp;</TT></TD>
    <TD align=3Dright><TT>135&nbsp;</TT></TD>
    <TD noWrap align=3Dright><TT>-&nbsp;</TT></TD>
    <TD align=3Dright><TT>142&nbsp;</TT></TD>
    <TD align=3Dright><TT>0&nbsp;&nbsp;</TT></TD>
    <TD noWrap align=3Dright><TT>61&nbsp;&nbsp;</TT></TD>
    <TD noWrap><TT>&nbsp;R.HAFGDQYR.A</TT></TD></TR>
  <TR>
    <TD align=3Dright>&nbsp;</TD>
    <TD align=3Dright><TT>1007.4730&nbsp;&nbsp;</TT></TD>
[truncated: 137,307 more chars]
