# Supplementary material for: Proteomic Analyses Provide Novel Insights into Plant Growth and Ginsenoside Biosynthesis in Forest Cultivated Panax ginseng (F. Ginseng)
Source: Front Plant Sci. 2016 Jan 26;7:1. doi: 10.3389/fpls.2016.00001 (PMC4726751; doi:10.3389/fpls.2016.00001)
Supplement: Supplementary file 6 [file DataSheet1.ZIP › The raw files of MS/the raw files of MALDI-TOFTOF MS/K24.mht]

From: =?gb2312?B?08kgV2luZG93cyBJbnRlcm5ldCBFeHBsb3JlciA5ILGjtOY=?=
Subject: Protein Summary Report (Project: zxw, Spot Set: zxw\20121225, Label: K24, Spot Id: 795056, Peak List Id: 464843, MS Job Run Id: 23272)
Date: Wed, 26 Dec 2012 12:04:36 +0800
MIME-Version: 1.0
Content-Type: multipart/related;
	type="text/html";
	boundary="----=_NextPart_000_0000_01CDE361.2CFB9330"
X-MimeOLE: Produced By Microsoft MimeOLE V6.1.7601.17609

���� MIME ��ʽ�Ķ෽�ʼ���

------=_NextPart_000_0000_01CDE361.2CFB9330
Content-Type: text/html;
	charset="utf-8"
Content-Transfer-Encoding: quoted-printable
Content-Location: http://zxw-pc/mascot/cgi/master_results.pl?file=..%2Fdata%2F20121225%2FF002431.dat&REPTYPE=protein&_sigthreshold=0.05&REPORT=50&_server_mudpit_switch=99999999&_ignoreionsscorebelow=0&_showsubsets=0&_showpopups=TRUE&_sortunassigned=scoredown&_requireboldred=0

=EF=BB=BF<!DOCTYPE HTML PUBLIC "-//W3C//DTD HTML 4.0 Transitional//EN">
<!-- 0 seconds --><!-- 0 seconds --><!-- 0 seconds =
--><HTML><HEAD><TITLE>Protein Summary Report (Project: zxw, Spot Set: =
zxw\20121225, Label: K24, Spot Id: 795056, Peak List Id: 464843, MS Job =
Run Id: 23272)</TITLE>
<META content=3D"text/html; charset=3Dutf-8" http-equiv=3DContent-Type>
<STYLE type=3Dtext/css>.tooltip {
	POSITION: absolute; VISIBILITY: hidden; TOP: 0px; LEFT: 0px
}
</STYLE>

<SCRIPT language=3DJavaScript type=3Dtext/javascript=20
src=3D"http://zxw-pc/mascot/templates/browser.js"></SCRIPT>

<SCRIPT language=3DJavaScript>=0A=
<!-- Begin hiding Javascript from old browsers.=0A=
 =0A=
  var arrayReady=3D0;=0A=
  =0A=
  if (document.images){=0A=
    redBall =3D new Image();=0A=
    redBall.src =3D "../images/red_ball_white.gif";  =0A=
    cyanBall =3D new Image();=0A=
    cyanBall.src =3D "../images/cyan_ball_white.gif";  =0A=
  }=0A=
  =0A=
  function cover(hit,query,protSeq){=0A=
    document.Results.OV_Title.value =3D queryTitle[query];=0A=
    document.Results.OV_Accession.value =3D protName[hit];=0A=
    document.Results.OV_Sequence.value =3D protSeq;=0A=
    if (hit =3D=3D 0) {=0A=
      self.status =3D queryTitle[query];=0A=
    } else {=0A=
      self.status =3D protName[hit] + ": " + protSeq;=0A=
    }=0A=
    if (protSeq !=3D "" && document.fred && arrayReady =3D=3D 1){=0A=
      var i =3D 0;=0A=
      var element =3D 0;=0A=
      element =3D eval(protSeq+"["+i+"]");=0A=
      while(element) {=0A=
        document.images[element].src =3D redBall.src;=0A=
        i++;=0A=
        element =3D eval(protSeq+"["+i+"]");=0A=
      }=0A=
    }=0A=
  }=0A=
=0A=
  function uncover(hit,query,protSeq){=0A=
    document.Results.OV_Title.value =3D "-Query-";=0A=
    document.Results.OV_Accession.value=3D"-Accession-";=0A=
    document.Results.OV_Sequence.value=3D"-Sequence-";=0A=
    self.status=3D"";=0A=
    if (protSeq !=3D "" && document.fred && arrayReady =3D=3D 1){=0A=
      var i =3D 0;=0A=
      var element =3D 0;=0A=
      element =3D eval(protSeq+"["+i+"]");=0A=
      while(element) {=0A=
        document.images[element].src =3D cyanBall.src;=0A=
        i++;=0A=
        element =3D eval(protSeq+"["+i+"]");=0A=
      }=0A=
    }=0A=
  }=0A=
=0A=
  function checkQuery(checkState,numChecks,form){=0A=
    if (numChecks =3D=3D 1){=0A=
      form.QUE.checked =3D checkState;=0A=
    } else {=0A=
      for (var i =3D 0; i < form.elements.length; i++) {=0A=
        if (form.elements[i].name =3D=3D "QUE"){=0A=
          form.elements[i].checked =3D checkState;=0A=
        }=0A=
      }=0A=
    }=0A=
  }=0A=
=0A=
  function SaveClicks(checkBox,form){=0A=
    if (form.ErrTolRepeat && form.ErrTolRepeat.checked) {=0A=
      return;=0A=
    }=0A=
    var checkState =3D checkBox.checked;=0A=
    var thisHit =3D 0;=0A=
    for (var i =3D 0; i < form.elements.length; i++) {=0A=
      if (thisHit =3D=3D 1){=0A=
        if (form.elements[i].name =3D=3D "QUE") {=0A=
          form.elements[i].checked =3D !checkState;=0A=
        } else {=0A=
          break;=0A=
        }=0A=
      } else {=0A=
        if (form.elements[i] =3D=3D checkBox){=0A=
          thisHit =3D 1;=0A=
        }=0A=
      }=0A=
    }=0A=
  }=0A=
=0A=
  function unMatched(form){=0A=
    var numMisses =3D 0;=0A=
    for (var i =3D 0; i < form.elements.length; i++) {=0A=
      if (form.elements[i].name =3D=3D "MISSES"){=0A=
        numMisses++;=0A=
      } =0A=
    }=0A=
    if (numMisses < 1) {=0A=
      alert("No unmatched mass values to be searched");=0A=
      return false;=0A=
    }=0A=
    for (var i =3D 0; i < form.elements.length; i++) {=0A=
      if (form.elements[i].name =3D=3D "QUE"){=0A=
        form.elements[i].name =3D "DUMMY";=0A=
      } =0A=
    }=0A=
    for (var i =3D 0; i < form.elements.length; i++) {=0A=
      if (form.elements[i].name =3D=3D "MISSES"){=0A=
        form.elements[i].name =3D "QUE";=0A=
      } =0A=
    }=0A=
    form.submit();=0A=
    return true;=0A=
  }=0A=
=0A=
  function setReFormatAction(form){=0A=
    if (form.REPTYPE.options[form.REPTYPE.selectedIndex].value =3D=3D =
"export"){=0A=
      form.action =3D "./export_dat_2.pl";=0A=
    } else if (form.REPTYPE.options[form.REPTYPE.selectedIndex].value =
=3D=3D "family") {=0A=
      form.action =3D "./master_results_2.pl";=0A=
    } else {=0A=
      form.action =3D "./master_results.pl";=0A=
    }=0A=
  }=0A=
  =0A=
  function chooseQueryList(form) {=0A=
    var formatForm =3D window.document.forms['Re-format'];=0A=
    if (formatForm._querylist.value =3D=3D 'unassigned') {=0A=
      form.QUERYLIST.value =3D queryListUnassigned;=0A=
    } else if (formatForm._querylist.value =3D=3D 'identity') {=0A=
      form.QUERYLIST.value =3D queryListIdentity;=0A=
    } else if (formatForm._querylist.value =3D=3D 'homology') {=0A=
      form.QUERYLIST.value =3D queryListHomology;=0A=
    } else {=0A=
      form.QUERYLIST.value =3D "All";=0A=
    }=0A=
    return true;=0A=
  }=0A=
    =0A=
  function makeAccessionString(form){=0A=
    if (!form.ErrTolRepeat || !form.ErrTolRepeat.checked) {=0A=
      form.ACCESSION.value =3D "";=0A=
      return true;=0A=
    }=0A=
    var tempString =3D "";=0A=
    var numAccessions =3D 1;=0A=
    for (var i =3D 0; i < form.elements.length; i++) {=0A=
      if (form.elements[i].name =3D=3D "INCLUDE" && =
form.elements[i].checked){=0A=
        tempString =3D tempString + =
unescape(et_list[form.elements[i].value]) + ",";=0A=
      }=0A=
    }=0A=
    if (tempString =3D=3D "") {=0A=
      alert("No hits selected for error tolerant search");=0A=
      return false;=0A=
    }=0A=
    tempString =3D tempString.substring(0, tempString.length - 1);=0A=
    form.ACCESSION.value =3D tempString;=0A=
    checkQuery(1,36, form);=0A=
    return true;=0A=
  }=0A=
=0A=
  function clearEl() {}=0A=
=0A=
  function makeArchive(form){=0A=
    var tempUrl =3D =
"http://zxw-pc/mascot/cgi/master_results.pl?file=3D..%2Fdata%2F20121225%2=
FF002431.dat;REPTYPE=3Darchive;_sigthreshold=3D0.05;REPORT=3D50;_server_m=
udpit_switch=3D99999999;_ignoreionsscorebelow=3D0;_showsubsets=3D0;_showp=
opups=3DTRUE;_sortunassigned=3Dscoredown;_requireboldred=3D0&INTERMEDIATE=
=3D%2e%2e%2fdata%2f20121225%2fF002431%2edat";    for (var i =3D 0; i < =
form.elements.length; i++) {=0A=
      if (form.elements[i].name =3D=3D "INCLUDE" && =
form.elements[i].checked){=0A=
        tempUrl =3D tempUrl + "&INCLUDE=3D" + form.elements[i].value;=0A=
      }=0A=
    }=0A=
    window.location.href =3D tempUrl;=0A=
  }=0A=
=0A=
// End hiding Javascript from old browsers. -->=0A=
</SCRIPT>

<META name=3DGENERATOR content=3D"MSHTML 9.00.8112.16457"></HEAD>
<BODY aLink=3D#0000ff bgColor=3D#ffffff vLink=3D#0000ff>
<H1><IMG border=3D0 name=3Dfred align=3Dtop=20
src=3D"http://zxw-pc/mascot/images/88x31_logo_white.gif" width=3D88 =
height=3D31=20
NATURALSIZEFLAG=3D"3"> Mascot Search Results</H1><FONT=20
face=3D"Courier New,Courier,monospace"><PRE><B>User            : </B>
<B>Email           : </B>
<B>Search title    : Project: zxw, Spot Set: zxw\20121225, Label: K24, =
Spot Id: 795056, Peak List Id: 464843, MS Job Run Id: 23272</B>
<B>MS data file    : =
C:\Users\lei\Desktop\=EF=BF=BD=EF=BF=BD=EF=BF=BD=EF=BF=BD=EF=BF=BD=EF=BF=BD=
=EF=BF=BD=EF=BF=BD\201212\20121225\ppw_K24_135641680835.txt</B>
<B>Database        : viridiplantae p (1850050 sequences; 642453415 =
residues)</B>
<B>Timestamp       : 25 Dec 2012 at 08:20:46 GMT</B>
<B>Warning         : <FONT color=3D#ff0000>A Peptide summary report will =
usually give a much clearer picture of MS/MS search results.</FONT></B>
<B>Top Score       : 455 for <FONT color=3D#ff0000>gi|298549053</FONT>, =
unnamed protein product [Cucumis sativus]</B>
</PRE></FONT>
<H3>Mascot Score Histogram</H3>Protein score is -10*Log(P), where P is =
the=20
probability that the observed match is a random event.<BR>Protein scores =
greater=20
than 75 are significant (p&lt;0.05).<BR>Protein scores are derived from =
ions=20
scores as a non-probabilistic basis for ranking protein hits.
<P><IMG alt=3D"Score Distribution"=20
src=3D"http://zxw-pc/mascot/cgi/score_gif.pl?score_gif_821505793956" =
width=3D400=20
height=3D200>=20
<FORM onsubmit=3D"return setReFormatAction(this)" method=3Dget =
name=3DRe-format=20
action=3D./master_results.pl><INPUT name=3Dfile =
value=3D../data/20121225/F002431.dat=20
type=3Dhidden>=20
<H3>Protein Summary Report</H3>
<TABLE border=3D0 cellSpacing=3D1 cellPadding=3D3>
  <TBODY>
  <TR>
    <TD bgColor=3D#eeeeff noWrap><INPUT value=3D"Format As" =
type=3Dsubmit> </TD>
    <TD bgColor=3D#eeeeff noWrap><SELECT name=3DREPTYPE> <OPTION =
selected=20
        value=3Dprotein>Protein Summary (deprecated)</OPTION> <OPTION=20
        value=3Dfamily>Protein Family Summary</OPTION> <OPTION=20
        value=3Dpeptide>Peptide Summary</OPTION> <OPTION =
value=3Dselect>Select=20
        Summary (protein hits)</OPTION> <OPTION =
value=3Dunassigned>Select Summary=20
        (unassigned)</OPTION> <OPTION value=3Dexport>Export Search=20
      Results</OPTION></SELECT> </TD>
    <TD bgColor=3D#eeeeff>&nbsp;</TD>
    <TD bgColor=3D#eeeeff noWrap><A=20
      href=3D"http://zxw-pc/mascot/help/msms_summaries_help.html"=20
      target=3D_blank>Help</A> </TD></TR>
  <TR>
    <TD bgColor=3D#eeeeff>&nbsp;</TD>
    <TD bgColor=3D#eeeeff noWrap>Significance threshold p&lt; <INPUT=20
      name=3D_sigthreshold value=3D0.05 size=3D8> </TD>
    <TD bgColor=3D#eeeeff noWrap>Max. number of hits <INPUT =
name=3DREPORT value=3D50=20
      size=3D5> </TD>
    <TD bgColor=3D#eeeeff>&nbsp;</TD></TR></TBODY></TABLE></FORM>
<FORM method=3Dpost name=3DResults action=3D./search_form.pl><INPUT =
name=3DQUE=20
value=3D"714.343984 from(715.351260,1+)  intensity(3615.4902)  query(1)" =

type=3Dhidden> <INPUT name=3DMISSES=20
value=3D"714.343984 from(715.351260,1+)  intensity(3615.4902)  query(1)" =

type=3Dhidden> <INPUT name=3DQUE=20
value=3D"743.341294 from(744.348570,1+)  intensity(4492.7451)  query(2)" =

type=3Dhidden> <INPUT name=3DQUE=20
value=3D"822.036544 from(823.043820,1+)  intensity(4618.9243)  query(3)" =

type=3Dhidden> <INPUT name=3DMISSES=20
value=3D"822.036544 from(823.043820,1+)  intensity(4618.9243)  query(3)" =

type=3Dhidden> <INPUT name=3DQUE=20
value=3D"822.431324 from(823.438600,1+)  intensity(2879.2156)  query(4)" =

type=3Dhidden> <INPUT name=3DMISSES=20
value=3D"822.431324 from(823.438600,1+)  intensity(2879.2156)  query(4)" =

type=3Dhidden> <INPUT name=3DQUE=20
value=3D"824.026784 from(825.034060,1+)  intensity(30379.7030)  =
query(5)"=20
type=3Dhidden> <INPUT name=3DMISSES=20
value=3D"824.026784 from(825.034060,1+)  intensity(30379.7030)  =
query(5)"=20
type=3Dhidden> <INPUT name=3DQUE=20
value=3D"839.995474 from(841.002750,1+)  intensity(9221.3730)  query(6)" =

type=3Dhidden> <INPUT name=3DMISSES=20
value=3D"839.995474 from(841.002750,1+)  intensity(9221.3730)  query(6)" =

type=3Dhidden> <INPUT name=3DQUE=20
value=3D"841.445364 from(842.452640,1+)  intensity(11288.4320)  =
query(7)"=20
type=3Dhidden> <INPUT name=3DMISSES=20
value=3D"841.445364 from(842.452640,1+)  intensity(11288.4320)  =
query(7)"=20
type=3Dhidden> <INPUT name=3DQUE=20
value=3D"869.476734 from(870.484010,1+)  intensity(4568.2354)  query(8)" =

type=3Dhidden> <INPUT name=3DMISSES=20
value=3D"869.476734 from(870.484010,1+)  intensity(4568.2354)  query(8)" =

type=3Dhidden> <INPUT name=3DQUE=20
value=3D"992.376574 from(993.383850,1+)  intensity(73538.2340)  =
query(9)"=20
type=3Dhidden> <INPUT name=3DQUE=20
value=3D"992.376574 from(993.383850,1+)  intensity(0.0000)  =
title(Label%3a%20K24%2c%20Spot_Id%3a%20795056%2c%20Peak_List_Id%3a%204652=
35%2c%20MSMS%20Job_Run_Id%3a%2023273%2c%20Comment%3a%20)  query(10)"=20
type=3Dhidden> <INPUT name=3DQUE=20
value=3D"1006.465024 from(1007.472300,1+)  intensity(4496.6670)  =
query(11)"=20
type=3Dhidden> <INPUT name=3DQUE=20
value=3D"1016.336624 from(1017.343900,1+)  intensity(10001.7650)  =
query(12)"=20
type=3Dhidden> <INPUT name=3DMISSES=20
value=3D"1016.336624 from(1017.343900,1+)  intensity(10001.7650)  =
query(12)"=20
type=3Dhidden> <INPUT name=3DQUE=20
value=3D"1016.336624 from(1017.343900,1+)  intensity(0.0000)  =
title(Label%3a%20K24%2c%20Spot_Id%3a%20795056%2c%20Peak_List_Id%3a%204652=
42%2c%20MSMS%20Job_Run_Id%3a%2023273%2c%20Comment%3a%20)  query(13)"=20
type=3Dhidden> <INPUT name=3DMISSES=20
value=3D"1016.336624 from(1017.343900,1+)  intensity(0.0000)  =
title(Label%3a%20K24%2c%20Spot_Id%3a%20795056%2c%20Peak_List_Id%3a%204652=
42%2c%20MSMS%20Job_Run_Id%3a%2023273%2c%20Comment%3a%20)  query(13)"=20
type=3Dhidden> <INPUT name=3DQUE=20
value=3D"1032.499224 from(1033.506500,1+)  intensity(56750.9840)  =
query(14)"=20
type=3Dhidden> <INPUT name=3DQUE=20
value=3D"1032.499224 from(1033.506500,1+)  intensity(0.0000)  =
title(Label%3a%20K24%2c%20Spot_Id%3a%20795056%2c%20Peak_List_Id%3a%204652=
36%2c%20MSMS%20Job_Run_Id%3a%2023273%2c%20Comment%3a%20)  query(15)"=20
type=3Dhidden> <INPUT name=3DQUE=20
value=3D"1035.041324 from(1036.048600,1+)  intensity(10065.1470)  =
query(16)"=20
type=3Dhidden> <INPUT name=3DMISSES=20
value=3D"1035.041324 from(1036.048600,1+)  intensity(10065.1470)  =
query(16)"=20
type=3Dhidden> <INPUT name=3DQUE=20
value=3D"1116.490124 from(1117.497400,1+)  intensity(48265.6880)  =
query(17)"=20
type=3Dhidden> <INPUT name=3DQUE=20
value=3D"1116.490124 from(1117.497400,1+)  intensity(0.0000)  =
title(Label%3a%20K24%2c%20Spot_Id%3a%20795056%2c%20Peak_List_Id%3a%204652=
37%2c%20MSMS%20Job_Run_Id%3a%2023273%2c%20Comment%3a%20)  query(18)"=20
type=3Dhidden> <INPUT name=3DQUE=20
value=3D"1132.439524 from(1133.446800,1+)  intensity(3119.5369)  =
query(19)"=20
type=3Dhidden> <INPUT name=3DMISSES=20
value=3D"1132.439524 from(1133.446800,1+)  intensity(3119.5369)  =
query(19)"=20
type=3Dhidden> <INPUT name=3DQUE=20
value=3D"1136.525424 from(1137.532700,1+)  intensity(3982.6243)  =
query(20)"=20
type=3Dhidden> <INPUT name=3DMISSES=20
value=3D"1136.525424 from(1137.532700,1+)  intensity(3982.6243)  =
query(20)"=20
type=3Dhidden> <INPUT name=3DQUE=20
value=3D"1141.396824 from(1142.404100,1+)  intensity(4197.3062)  =
query(21)"=20
type=3Dhidden> <INPUT name=3DMISSES=20
value=3D"1141.396824 from(1142.404100,1+)  intensity(4197.3062)  =
query(21)"=20
type=3Dhidden> <INPUT name=3DQUE=20
value=3D"1149.508824 from(1150.516100,1+)  intensity(6837.7881)  =
query(22)"=20
type=3Dhidden> <INPUT name=3DMISSES=20
value=3D"1149.508824 from(1150.516100,1+)  intensity(6837.7881)  =
query(22)"=20
type=3Dhidden> <INPUT name=3DQUE=20
value=3D"1149.508824 from(1150.516100,1+)  intensity(0.0000)  =
title(Label%3a%20K24%2c%20Spot_Id%3a%20795056%2c%20Peak_List_Id%3a%204652=
44%2c%20MSMS%20Job_Run_Id%3a%2023273%2c%20Comment%3a%20)  query(23)"=20
type=3Dhidden> <INPUT name=3DMISSES=20
value=3D"1149.508824 from(1150.516100,1+)  intensity(0.0000)  =
title(Label%3a%20K24%2c%20Spot_Id%3a%20795056%2c%20Peak_List_Id%3a%204652=
44%2c%20MSMS%20Job_Run_Id%3a%2023273%2c%20Comment%3a%20)  query(23)"=20
type=3Dhidden> <INPUT name=3DQUE=20
value=3D"1202.593924 from(1203.601200,1+)  intensity(6448.4316)  =
query(24)"=20
type=3Dhidden> <INPUT name=3DMISSES=20
value=3D"1202.593924 from(1203.601200,1+)  intensity(6448.4316)  =
query(24)"=20
type=3Dhidden> <INPUT name=3DQUE=20
value=3D"1354.598824 from(1355.606100,1+)  intensity(6909.0195)  =
query(25)"=20
type=3Dhidden> <INPUT name=3DQUE=20
value=3D"1354.598824 from(1355.606100,1+)  intensity(0.0000)  =
title(Label%3a%20K24%2c%20Spot_Id%3a%20795056%2c%20Peak_List_Id%3a%204652=
43%2c%20MSMS%20Job_Run_Id%3a%2023273%2c%20Comment%3a%20)  query(26)"=20
type=3Dhidden> <INPUT name=3DQUE=20
value=3D"1377.549724 from(1378.557000,1+)  intensity(44567.2030)  =
query(27)"=20
type=3Dhidden> <INPUT name=3DQUE=20
value=3D"1377.549724 from(1378.557000,1+)  intensity(0.0000)  =
title(Label%3a%20K24%2c%20Spot_Id%3a%20795056%2c%20Peak_List_Id%3a%204652=
39%2c%20MSMS%20Job_Run_Id%3a%2023273%2c%20Comment%3a%20)  query(28)"=20
type=3Dhidden> <INPUT name=3DQUE=20
value=3D"1509.743624 from(1510.750900,1+)  intensity(26835.2950)  =
query(29)"=20
type=3Dhidden> <INPUT name=3DMISSES=20
value=3D"1509.743624 from(1510.750900,1+)  intensity(26835.2950)  =
query(29)"=20
type=3Dhidden> <INPUT name=3DQUE=20
value=3D"1509.743624 from(1510.750900,1+)  intensity(0.0000)  =
title(Label%3a%20K24%2c%20Spot_Id%3a%20795056%2c%20Peak_List_Id%3a%204652=
40%2c%20MSMS%20Job_Run_Id%3a%2023273%2c%20Comment%3a%20)  query(30)"=20
type=3Dhidden> <INPUT name=3DMISSES=20
value=3D"1509.743624 from(1510.750900,1+)  intensity(0.0000)  =
title(Label%3a%20K24%2c%20Spot_Id%3a%20795056%2c%20Peak_List_Id%3a%204652=
40%2c%20MSMS%20Job_Run_Id%3a%2023273%2c%20Comment%3a%20)  query(30)"=20
type=3Dhidden> <INPUT name=3DQUE=20
value=3D"1592.663224 from(1593.670500,1+)  intensity(25566.8630)  =
query(31)"=20
type=3Dhidden> <INPUT name=3DQUE=20
value=3D"1592.663224 from(1593.670500,1+)  intensity(0.0000)  =
title(Label%3a%20K24%2c%20Spot_Id%3a%20795056%2c%20Peak_List_Id%3a%204652=
41%2c%20MSMS%20Job_Run_Id%3a%2023273%2c%20Comment%3a%20)  query(32)"=20
type=3Dhidden> <INPUT name=3DQUE=20
value=3D"1772.843224 from(1773.850500,1+)  intensity(5337.6475)  =
query(33)"=20
type=3Dhidden> <INPUT name=3DMISSES=20
value=3D"1772.843224 from(1773.850500,1+)  intensity(5337.6475)  =
query(33)"=20
type=3Dhidden> <INPUT name=3DQUE=20
value=3D"1782.737224 from(1783.744500,1+)  intensity(46183.3320)  =
query(34)"=20
type=3Dhidden> <INPUT name=3DQUE=20
value=3D"1782.737224 from(1783.744500,1+)  intensity(0.0000)  =
title(Label%3a%20K24%2c%20Spot_Id%3a%20795056%2c%20Peak_List_Id%3a%204652=
38%2c%20MSMS%20Job_Run_Id%3a%2023273%2c%20Comment%3a%20)  query(35)"=20
type=3Dhidden> <INPUT name=3DQUE=20
value=3D"2675.319624 from(2676.326900,1+)  intensity(948.7582)  =
query(36)"=20
type=3Dhidden> <INPUT name=3DMISSES=20
value=3D"2675.319624 from(2676.326900,1+)  intensity(948.7582)  =
query(36)"=20
type=3Dhidden> <INPUT name=3DFORMVER value=3D2 type=3Dhidden> <INPUT =
name=3DSEARCH=20
value=3DMIS type=3Dhidden> <INPUT name=3DUSERNAME type=3Dhidden> <INPUT =
name=3DUSEREMAIL=20
type=3Dhidden> <INPUT name=3DCOM=20
value=3D"Project: zxw, Spot Set: zxw\20121225, Label: K24, Spot Id: =
795056, Peak List Id: 464843, MS Job Run Id: 23272"=20
type=3Dhidden> <INPUT name=3DMODS type=3Dhidden> <INPUT name=3DIT_MODS=20
value=3D"Oxidation (M)" type=3Dhidden> <INPUT name=3DCLE value=3DTrypsin =
type=3Dhidden>=20
<INPUT name=3DMASS value=3DMonoisotopic type=3Dhidden> <INPUT name=3DSEG =
type=3Dhidden>=20
<INPUT name=3DTOL value=3D100 type=3Dhidden> <INPUT name=3DTOLU =
value=3Dppm type=3Dhidden>=20
<INPUT name=3DITOL value=3D0.8 type=3Dhidden> <INPUT name=3DITOLU =
value=3DDa type=3Dhidden>=20
<INPUT name=3DDB value=3Dviridiplantae type=3Dhidden> <INPUT =
name=3DCHARGE value=3D1+=20
type=3Dhidden> <INPUT name=3DPFA value=3D1 type=3Dhidden> <INPUT =
name=3DFILE=20
value=3DC:\Users\lei\Desktop\=EF=BF=BD=EF=BF=BD=EF=BF=BD=EF=BF=BD=EF=BF=BD=
=EF=BF=BD=EF=BF=BD=EF=BF=BD\201212\20121225\ppw_K24_135641680835.txt=20
type=3Dhidden> <INPUT name=3DFORMAT value=3D"Mascot generic" =
type=3Dhidden> <INPUT=20
name=3DINTERMEDIATE value=3D../data/20121225/F002431.dat type=3Dhidden> =
<INPUT=20
name=3DREPORT value=3D50 type=3Dhidden> <INPUT name=3DOVERVIEW =
value=3DOFF type=3Dhidden>=20
<INPUT name=3DPRECURSOR type=3Dhidden> <INPUT name=3DTAXONOMY =
value=3D"All entries"=20
type=3Dhidden> <INPUT name=3DREPTYPE type=3Dhidden> <INPUT =
name=3DrepeatSearch=20
value=3D"not again" type=3Dhidden> <INPUT name=3DINSTRUMENT =
value=3DMALDI-TOF-TOF=20
type=3Dhidden> <INPUT name=3DACCESSION type=3Dhidden> <INPUT =
name=3DQUANTITATION=20
type=3Dhidden>=20
<P><INPUT value=3D"Re-Search All" type=3Dsubmit> &nbsp;&nbsp;<INPUT =
onclick=3D"unMatched(this.form); return true" value=3D"Search Unmatched" =
type=3Dbutton>=20
</FORM>
<H3>Index</H3>
<TABLE border=3D0 cellSpacing=3D0 cellPadding=3D0>
  <TBODY>
  <TR>
    <TD>&nbsp;</TD>
    <TD><TT><B>&nbsp;Accession</B></TT></TD>
    <TD><TT><B>&nbsp;&nbsp;Mass</B></TT></TD>
    <TD><TT><B>&nbsp;&nbsp;Score</B></TT></TD>
    <TD><TT><B>&nbsp;&nbsp;Description</B></TT></TD></TR>
  <TR>
    <TD noWrap align=3Dright><TT><B>1.</B></TT></TD>
    <TD noWrap><TT><B>&nbsp;<A=20
      =
href=3D"http://zxw-pc/mascot/cgi/master_results.pl?file=3D..%2Fdata%2F201=
21225%2FF002431.dat&amp;REPTYPE=3Dprotein&amp;_sigthreshold=3D0.05&amp;RE=
PORT=3D50&amp;_server_mudpit_switch=3D99999999&amp;_ignoreionsscorebelow=3D=
0&amp;_showsubsets=3D0&amp;_showpopups=3DTRUE&amp;_sortunassigned=3Dscore=
down&amp;_requireboldred=3D0#Hit1">gi|298549053</A></B></TT></TD>
    <TD noWrap><TT>&nbsp;&nbsp;46147</TT></TD>
    <TD noWrap align=3Dright><TT>455</TT></TD>
    <TD noWrap><TT>&nbsp;&nbsp;unnamed protein product [Cucumis=20
    sativus]</TT></TD></TR>
  <TR>
    <TD noWrap align=3Dright><TT><B>2.</B></TT></TD>
    <TD noWrap><TT><B>&nbsp;<A=20
      =
href=3D"http://zxw-pc/mascot/cgi/master_results.pl?file=3D..%2Fdata%2F201=
21225%2FF002431.dat&amp;REPTYPE=3Dprotein&amp;_sigthreshold=3D0.05&amp;RE=
PORT=3D50&amp;_server_mudpit_switch=3D99999999&amp;_ignoreionsscorebelow=3D=
0&amp;_showsubsets=3D0&amp;_showpopups=3DTRUE&amp;_sortunassigned=3Dscore=
down&amp;_requireboldred=3D0#Hit2">gi|298533188</A></B></TT></TD>
    <TD noWrap><TT>&nbsp;&nbsp;46147</TT></TD>
    <TD noWrap align=3Dright><TT>455</TT></TD>
    <TD noWrap><TT>&nbsp;&nbsp;unnamed protein product [Cucumis=20
    sativus]</TT></TD></TR>
  <TR>
    <TD noWrap align=3Dright><TT><B>3.</B></TT></TD>
    <TD noWrap><TT><B>&nbsp;<A=20
      =
href=3D"http://zxw-pc/mascot/cgi/master_results.pl?file=3D..%2Fdata%2F201=
21225%2FF002431.dat&amp;REPTYPE=3Dprotein&amp;_sigthreshold=3D0.05&amp;RE=
PORT=3D50&amp;_server_mudpit_switch=3D99999999&amp;_ignoreionsscorebelow=3D=
0&amp;_showsubsets=3D0&amp;_showpopups=3DTRUE&amp;_sortunassigned=3Dscore=
down&amp;_requireboldred=3D0#Hit3">gi|19171610</A></B></TT></TD>
    <TD noWrap><TT>&nbsp;&nbsp;46147</TT></TD>
    <TD noWrap align=3Dright><TT>455</TT></TD>
    <TD noWrap><TT>&nbsp;&nbsp;isocitrate dehydrogenase [Cucumis=20
    sativus]</TT></TD></TR>
  <TR>
    <TD noWrap align=3Dright><TT><B>4.</B></TT></TD>
    <TD noWrap><TT><B>&nbsp;<A=20
      =
href=3D"http://zxw-pc/mascot/cgi/master_results.pl?file=3D..%2Fdata%2F201=
21225%2FF002431.dat&amp;REPTYPE=3Dprotein&amp;_sigthreshold=3D0.05&amp;RE=
PORT=3D50&amp;_server_mudpit_switch=3D99999999&amp;_ignoreionsscorebelow=3D=
0&amp;_showsubsets=3D0&amp;_showpopups=3DTRUE&amp;_sortunassigned=3Dscore=
down&amp;_requireboldred=3D0#Hit4">gi|255575226</A></B></TT></TD>
    <TD noWrap><TT>&nbsp;&nbsp;46235</TT></TD>
    <TD noWrap align=3Dright><TT>454</TT></TD>
    <TD noWrap><TT>&nbsp;&nbsp;NADP-specific isocitrate dehydrogenase,=20
      putative [Ricinus communis]</TT></TD></TR>
  <TR>
    <TD noWrap align=3Dright><TT><B>5.</B></TT></TD>
    <TD noWrap><TT><B>&nbsp;<A=20
      =
href=3D"http://zxw-pc/mascot/cgi/master_results.pl?file=3D..%2Fdata%2F201=
21225%2FF002431.dat&amp;REPTYPE=3Dprotein&amp;_sigthreshold=3D0.05&amp;RE=
PORT=3D50&amp;_server_mudpit_switch=3D99999999&amp;_ignoreionsscorebelow=3D=
0&amp;_showsubsets=3D0&amp;_showpopups=3DTRUE&amp;_sortunassigned=3Dscore=
down&amp;_requireboldred=3D0#Hit5">gi|223532077</A></B></TT></TD>
    <TD noWrap><TT>&nbsp;&nbsp;46235</TT></TD>
    <TD noWrap align=3Dright><TT>454</TT></TD>
    <TD noWrap><TT>&nbsp;&nbsp;NADP-specific isocitrate dehydrogenase,=20
      putative [Ricinus communis]</TT></TD></TR>
  <TR>
    <TD noWrap align=3Dright><TT><B>6.</B></TT></TD>
    <TD noWrap><TT><B>&nbsp;<A=20
      =
href=3D"http://zxw-pc/mascot/cgi/master_results.pl?file=3D..%2Fdata%2F201=
21225%2FF002431.dat&amp;REPTYPE=3Dprotein&amp;_sigthreshold=3D0.05&amp;RE=
PORT=3D50&amp;_server_mudpit_switch=3D99999999&amp;_ignoreionsscorebelow=3D=
0&amp;_showsubsets=3D0&amp;_showpopups=3DTRUE&amp;_sortunassigned=3Dscore=
down&amp;_requireboldred=3D0#Hit6">gi|298549071</A></B></TT></TD>
    <TD noWrap><TT>&nbsp;&nbsp;46481</TT></TD>
    <TD noWrap align=3Dright><TT>403</TT></TD>
    <TD noWrap><TT>&nbsp;&nbsp;unnamed protein product [Citrus=20
  limon]</TT></TD></TR>
  <TR>
    <TD noWrap align=3Dright><TT><B>7.</B></TT></TD>
    <TD noWrap><TT><B>&nbsp;<A=20
      =
href=3D"http://zxw-pc/mascot/cgi/master_results.pl?file=3D..%2Fdata%2F201=
21225%2FF002431.dat&amp;REPTYPE=3Dprotein&amp;_sigthreshold=3D0.05&amp;RE=
PORT=3D50&amp;_server_mudpit_switch=3D99999999&amp;_ignoreionsscorebelow=3D=
0&amp;_showsubsets=3D0&amp;_showpopups=3DTRUE&amp;_sortunassigned=3Dscore=
down&amp;_requireboldred=3D0#Hit7">gi|298533206</A></B></TT></TD>
    <TD noWrap><TT>&nbsp;&nbsp;46481</TT></TD>
    <TD noWrap align=3Dright><TT>403</TT></TD>
    <TD noWrap><TT>&nbsp;&nbsp;unnamed protein product [Citrus=20
  limon]</TT></TD></TR>
  <TR>
    <TD noWrap align=3Dright><TT><B>8.</B></TT></TD>
    <TD noWrap><TT><B>&nbsp;<A=20
      =
href=3D"http://zxw-pc/mascot/cgi/master_results.pl?file=3D..%2Fdata%2F201=
21225%2FF002431.dat&amp;REPTYPE=3Dprotein&amp;_sigthreshold=3D0.05&amp;RE=
PORT=3D50&amp;_server_mudpit_switch=3D99999999&amp;_ignoreionsscorebelow=3D=
0&amp;_showsubsets=3D0&amp;_showpopups=3DTRUE&amp;_sortunassigned=3Dscore=
down&amp;_requireboldred=3D0#Hit8">gi|5764653</A></B></TT></TD>
    <TD noWrap><TT>&nbsp;&nbsp;46481</TT></TD>
    <TD noWrap align=3Dright><TT>403</TT></TD>
    <TD noWrap><TT>&nbsp;&nbsp;NADP-isocitrate dehydrogenase [Citrus=20
      limon]</TT></TD></TR>
  <TR>
    <TD noWrap align=3Dright><TT><B>9.</B></TT></TD>
    <TD noWrap><TT><B>&nbsp;<A=20
      =
href=3D"http://zxw-pc/mascot/cgi/master_results.pl?file=3D..%2Fdata%2F201=
21225%2FF002431.dat&amp;REPTYPE=3Dprotein&amp;_sigthreshold=3D0.05&amp;RE=
PORT=3D50&amp;_server_mudpit_switch=3D99999999&amp;_ignoreionsscorebelow=3D=
0&amp;_showsubsets=3D0&amp;_showpopups=3DTRUE&amp;_sortunassigned=3Dscore=
down&amp;_requireboldred=3D0#Hit9">gi|222852036</A></B></TT></TD>
    <TD noWrap><TT>&nbsp;&nbsp;46660</TT></TD>
    <TD noWrap align=3Dright><TT>402</TT></TD>
    <TD noWrap><TT>&nbsp;&nbsp;predicted protein [Populus=20
  trichocarpa]</TT></TD></TR>
  <TR>
    <TD noWrap align=3Dright><TT><B>10.</B></TT></TD>
    <TD noWrap><TT><B>&nbsp;<A=20
      =
href=3D"http://zxw-pc/mascot/cgi/master_results.pl?file=3D..%2Fdata%2F201=
21225%2FF002431.dat&amp;REPTYPE=3Dprotein&amp;_sigthreshold=3D0.05&amp;RE=
PORT=3D50&amp;_server_mudpit_switch=3D99999999&amp;_ignoreionsscorebelow=3D=
0&amp;_showsubsets=3D0&amp;_showpopups=3DTRUE&amp;_sortunassigned=3Dscore=
down&amp;_requireboldred=3D0#Hit10">gi|224101287</A></B></TT></TD>
    <TD noWrap><TT>&nbsp;&nbsp;46660</TT></TD>
    <TD noWrap align=3Dright><TT>402</TT></TD>
    <TD noWrap><TT>&nbsp;&nbsp;predicted protein [Populus=20
  trichocarpa]</TT></TD></TR>
  <TR>
    <TD noWrap align=3Dright><TT><B>11.</B></TT></TD>
    <TD noWrap><TT><B>&nbsp;<A=20
      =
href=3D"http://zxw-pc/mascot/cgi/master_results.pl?file=3D..%2Fdata%2F201=
21225%2FF002431.dat&amp;REPTYPE=3Dprotein&amp;_sigthreshold=3D0.05&amp;RE=
PORT=3D50&amp;_server_mudpit_switch=3D99999999&amp;_ignoreionsscorebelow=3D=
0&amp;_showsubsets=3D0&amp;_showpopups=3DTRUE&amp;_sortunassigned=3Dscore=
down&amp;_requireboldred=3D0#Hit11">gi|298548979</A></B></TT></TD>
    <TD noWrap><TT>&nbsp;&nbsp;46707</TT></TD>
    <TD noWrap align=3Dright><TT>380</TT></TD>
    <TD noWrap><TT>&nbsp;&nbsp;unnamed protein product [Eucalyptus=20
      globulus]</TT></TD></TR>
  <TR>
    <TD noWrap align=3Dright><TT><B>12.</B></TT></TD>
    <TD noWrap><TT><B>&nbsp;<A=20
      =
href=3D"http://zxw-pc/mascot/cgi/master_results.pl?file=3D..%2Fdata%2F201=
21225%2FF002431.dat&amp;REPTYPE=3Dprotein&amp;_sigthreshold=3D0.05&amp;RE=
PORT=3D50&amp;_server_mudpit_switch=3D99999999&amp;_ignoreionsscorebelow=3D=
0&amp;_showsubsets=3D0&amp;_showpopups=3DTRUE&amp;_sortunassigned=3Dscore=
down&amp;_requireboldred=3D0#Hit12">gi|298533114</A></B></TT></TD>
    <TD noWrap><TT>&nbsp;&nbsp;46707</TT></TD>
    <TD noWrap align=3Dright><TT>380</TT></TD>
    <TD noWrap><TT>&nbsp;&nbsp;unnamed protein product [Eucalyptus=20
      globulus]</TT></TD></TR>
  <TR>
    <TD noWrap align=3Dright><TT><B>13.</B></TT></TD>
    <TD noWrap><TT><B>&nbsp;<A=20
      =
href=3D"http://zxw-pc/mascot/cgi/master_results.pl?file=3D..%2Fdata%2F201=
21225%2FF002431.dat&amp;REPTYPE=3Dprotein&amp;_sigthreshold=3D0.05&amp;RE=
PORT=3D50&amp;_server_mudpit_switch=3D99999999&amp;_ignoreionsscorebelow=3D=
0&amp;_showsubsets=3D0&amp;_showpopups=3DTRUE&amp;_sortunassigned=3Dscore=
down&amp;_requireboldred=3D0#Hit13">gi|1750380</A></B></TT></TD>
    <TD noWrap><TT>&nbsp;&nbsp;46707</TT></TD>
    <TD noWrap align=3Dright><TT>380</TT></TD>
    <TD noWrap><TT>&nbsp;&nbsp;NADP-isocitrate dehydrogenase [Eucalyptus =

      globulus]</TT></TD></TR>
  <TR>
    <TD noWrap align=3Dright><TT><B>14.</B></TT></TD>
    <TD noWrap><TT><B>&nbsp;<A=20
      =
href=3D"http://zxw-pc/mascot/cgi/master_results.pl?file=3D..%2Fdata%2F201=
21225%2FF002431.dat&amp;REPTYPE=3Dprotein&amp;_sigthreshold=3D0.05&amp;RE=
PORT=3D50&amp;_server_mudpit_switch=3D99999999&amp;_ignoreionsscorebelow=3D=
0&amp;_showsubsets=3D0&amp;_showpopups=3DTRUE&amp;_sortunassigned=3Dscore=
down&amp;_requireboldred=3D0#Hit14">gi|269994009</A></B></TT></TD>
    <TD noWrap><TT>&nbsp;&nbsp;46661</TT></TD>
    <TD noWrap align=3Dright><TT>380</TT></TD>
    <TD noWrap><TT>&nbsp;&nbsp;NADP-dependent isocitrate dehydrogenase=20
      [Eucalyptus grandis x Eucalyptus urophylla]</TT></TD></TR>
  <TR>
    <TD noWrap align=3Dright><TT><B>15.</B></TT></TD>
    <TD noWrap><TT><B>&nbsp;<A=20
      =
href=3D"http://zxw-pc/mascot/cgi/master_results.pl?file=3D..%2Fdata%2F201=
21225%2FF002431.dat&amp;REPTYPE=3Dprotein&amp;_sigthreshold=3D0.05&amp;RE=
PORT=3D50&amp;_server_mudpit_switch=3D99999999&amp;_ignoreionsscorebelow=3D=
0&amp;_showsubsets=3D0&amp;_showpopups=3DTRUE&amp;_sortunassigned=3Dscore=
down&amp;_requireboldred=3D0#Hit15">gi|213493066</A></B></TT></TD>
    <TD noWrap><TT>&nbsp;&nbsp;46437</TT></TD>
    <TD noWrap align=3Dright><TT>351</TT></TD>
    <TD noWrap><TT>&nbsp;&nbsp;NADP-dependent isocitrate dehydrogenase=20
      [Passiflora edulis]</TT></TD></TR>
  <TR>
    <TD noWrap align=3Dright><TT><B>16.</B></TT></TD>
    <TD noWrap><TT><B>&nbsp;<A=20
      =
href=3D"http://zxw-pc/mascot/cgi/master_results.pl?file=3D..%2Fdata%2F201=
21225%2FF002431.dat&amp;REPTYPE=3Dprotein&amp;_sigthreshold=3D0.05&amp;RE=
PORT=3D50&amp;_server_mudpit_switch=3D99999999&amp;_ignoreionsscorebelow=3D=
0&amp;_showsubsets=3D0&amp;_showpopups=3DTRUE&amp;_sortunassigned=3Dscore=
down&amp;_requireboldred=3D0#Hit16">gi|298549037</A></B></TT></TD>
    <TD noWrap><TT>&nbsp;&nbsp;46096</TT></TD>
    <TD noWrap align=3Dright><TT>346</TT></TD>
    <TD noWrap><TT>&nbsp;&nbsp;unnamed protein product [Lupinus=20
  albus]</TT></TD></TR>
  <TR>
    <TD noWrap align=3Dright><TT><B>17.</B></TT></TD>
    <TD noWrap><TT><B>&nbsp;<A=20
      =
href=3D"http://zxw-pc/mascot/cgi/master_results.pl?file=3D..%2Fdata%2F201=
21225%2FF002431.dat&amp;REPTYPE=3Dprotein&amp;_sigthreshold=3D0.05&amp;RE=
PORT=3D50&amp;_server_mudpit_switch=3D99999999&amp;_ignoreionsscorebelow=3D=
0&amp;_showsubsets=3D0&amp;_showpopups=3DTRUE&amp;_sortunassigned=3Dscore=
down&amp;_requireboldred=3D0#Hit17">gi|298533172</A></B></TT></TD>
    <TD noWrap><TT>&nbsp;&nbsp;46096</TT></TD>
    <TD noWrap align=3Dright><TT>346</TT></TD>
    <TD noWrap><TT>&nbsp;&nbsp;unnamed protein product [Lupinus=20
  albus]</TT></TD></TR>
  <TR>
    <TD noWrap align=3Dright><TT><B>18.</B></TT></TD>
    <TD noWrap><TT><B>&nbsp;<A=20
      =
href=3D"http://zxw-pc/mascot/cgi/master_results.pl?file=3D..%2Fdata%2F201=
21225%2FF002431.dat&amp;REPTYPE=3Dprotein&amp;_sigthreshold=3D0.05&amp;RE=
PORT=3D50&amp;_server_mudpit_switch=3D99999999&amp;_ignoreionsscorebelow=3D=
0&amp;_showsubsets=3D0&amp;_showpopups=3DTRUE&amp;_sortunassigned=3Dscore=
down&amp;_requireboldred=3D0#Hit18">gi|31339158</A></B></TT></TD>
    <TD noWrap><TT>&nbsp;&nbsp;46096</TT></TD>
    <TD noWrap align=3Dright><TT>346</TT></TD>
    <TD noWrap><TT>&nbsp;&nbsp;NADP-specific isocitrate dehydrogenase =
[Lupinus=20
      albus]</TT></TD></TR>
  <TR>
    <TD noWrap align=3Dright><TT><B>19.</B></TT></TD>
    <TD noWrap><TT><B>&nbsp;<A=20
      =
href=3D"http://zxw-pc/mascot/cgi/master_results.pl?file=3D..%2Fdata%2F201=
21225%2FF002431.dat&amp;REPTYPE=3Dprotein&amp;_sigthreshold=3D0.05&amp;RE=
PORT=3D50&amp;_server_mudpit_switch=3D99999999&amp;_ignoreionsscorebelow=3D=
0&amp;_showsubsets=3D0&amp;_showpopups=3DTRUE&amp;_sortunassigned=3Dscore=
down&amp;_requireboldred=3D0#Hit19">gi|224135233</A></B></TT></TD>
    <TD noWrap><TT>&nbsp;&nbsp;46365</TT></TD>
    <TD noWrap align=3Dright><TT>332</TT></TD>
    <TD noWrap><TT>&nbsp;&nbsp;predicted protein [Populus=20
  trichocarpa]</TT></TD></TR>
  <TR>
    <TD noWrap align=3Dright><TT><B>20.</B></TT></TD>
    <TD noWrap><TT><B>&nbsp;<A=20
      =
href=3D"http://zxw-pc/mascot/cgi/master_results.pl?file=3D..%2Fdata%2F201=
21225%2FF002431.dat&amp;REPTYPE=3Dprotein&amp;_sigthreshold=3D0.05&amp;RE=
PORT=3D50&amp;_server_mudpit_switch=3D99999999&amp;_ignoreionsscorebelow=3D=
0&amp;_showsubsets=3D0&amp;_showpopups=3DTRUE&amp;_sortunassigned=3Dscore=
down&amp;_requireboldred=3D0#Hit20">gi|222836152</A></B></TT></TD>
    <TD noWrap><TT>&nbsp;&nbsp;46365</TT></TD>
    <TD noWrap align=3Dright><TT>332</TT></TD>
    <TD noWrap><TT>&nbsp;&nbsp;predicted protein [Populus=20
  trichocarpa]</TT></TD></TR>
  <TR>
    <TD noWrap align=3Dright><TT><B>21.</B></TT></TD>
    <TD noWrap><TT><B>&nbsp;<A=20
      =
href=3D"http://zxw-pc/mascot/cgi/master_results.pl?file=3D..%2Fdata%2F201=
21225%2FF002431.dat&amp;REPTYPE=3Dprotein&amp;_sigthreshold=3D0.05&amp;RE=
PORT=3D50&amp;_server_mudpit_switch=3D99999999&amp;_ignoreionsscorebelow=3D=
0&amp;_showsubsets=3D0&amp;_showpopups=3DTRUE&amp;_sortunassigned=3Dscore=
down&amp;_requireboldred=3D0#Hit21">gi|75267781</A></B></TT></TD>
    <TD noWrap><TT>&nbsp;&nbsp;47213</TT></TD>
    <TD noWrap align=3Dright><TT>332</TT></TD>
    <TD noWrap><TT>&nbsp;&nbsp;cytosolic NADP+-isocitrate dehydrogenase=20
      [Populus tremula x Populus alba]</TT></TD></TR>
  <TR>
    <TD noWrap align=3Dright><TT><B>22.</B></TT></TD>
    <TD noWrap><TT><B>&nbsp;<A=20
      =
href=3D"http://zxw-pc/mascot/cgi/master_results.pl?file=3D..%2Fdata%2F201=
21225%2FF002431.dat&amp;REPTYPE=3Dprotein&amp;_sigthreshold=3D0.05&amp;RE=
PORT=3D50&amp;_server_mudpit_switch=3D99999999&amp;_ignoreionsscorebelow=3D=
0&amp;_showsubsets=3D0&amp;_showpopups=3DTRUE&amp;_sortunassigned=3Dscore=
down&amp;_requireboldred=3D0#Hit22">gi|2623962</A></B></TT></TD>
    <TD noWrap><TT>&nbsp;&nbsp;46017</TT></TD>
    <TD noWrap align=3Dright><TT>320</TT></TD>
    <TD noWrap><TT>&nbsp;&nbsp;isocitrate dehydrogenase (NADP+) [Apium=20
      graveolens]</TT></TD></TR>
  <TR>
    <TD noWrap align=3Dright><TT><B>23.</B></TT></TD>
    <TD noWrap><TT><B>&nbsp;<A=20
      =
href=3D"http://zxw-pc/mascot/cgi/master_results.pl?file=3D..%2Fdata%2F201=
21225%2FF002431.dat&amp;REPTYPE=3Dprotein&amp;_sigthreshold=3D0.05&amp;RE=
PORT=3D50&amp;_server_mudpit_switch=3D99999999&amp;_ignoreionsscorebelow=3D=
0&amp;_showsubsets=3D0&amp;_showpopups=3DTRUE&amp;_sortunassigned=3Dscore=
down&amp;_requireboldred=3D0#Hit23">gi|224079726</A></B></TT></TD>
    <TD noWrap><TT>&nbsp;&nbsp;46399</TT></TD>
    <TD noWrap align=3Dright><TT>319</TT></TD>
    <TD noWrap><TT>&nbsp;&nbsp;predicted protein [Populus=20
  trichocarpa]</TT></TD></TR>
  <TR>
    <TD noWrap align=3Dright><TT><B>24.</B></TT></TD>
    <TD noWrap><TT><B>&nbsp;<A=20
      =
href=3D"http://zxw-pc/mascot/cgi/master_results.pl?file=3D..%2Fdata%2F201=
21225%2FF002431.dat&amp;REPTYPE=3Dprotein&amp;_sigthreshold=3D0.05&amp;RE=
PORT=3D50&amp;_server_mudpit_switch=3D99999999&amp;_ignoreionsscorebelow=3D=
0&amp;_showsubsets=3D0&amp;_showpopups=3DTRUE&amp;_sortunassigned=3Dscore=
down&amp;_requireboldred=3D0#Hit24">gi|222848892</A></B></TT></TD>
    <TD noWrap><TT>&nbsp;&nbsp;46399</TT></TD>
    <TD noWrap align=3Dright><TT>319</TT></TD>
    <TD noWrap><TT>&nbsp;&nbsp;predicted protein [Populus=20
  trichocarpa]</TT></TD></TR>
  <TR>
    <TD noWrap align=3Dright><TT><B>25.</B></TT></TD>
    <TD noWrap><TT><B>&nbsp;<A=20
      =
href=3D"http://zxw-pc/mascot/cgi/master_results.pl?file=3D..%2Fdata%2F201=
21225%2FF002431.dat&amp;REPTYPE=3Dprotein&amp;_sigthreshold=3D0.05&amp;RE=
PORT=3D50&amp;_server_mudpit_switch=3D99999999&amp;_ignoreionsscorebelow=3D=
0&amp;_showsubsets=3D0&amp;_showpopups=3DTRUE&amp;_sortunassigned=3Dscore=
down&amp;_requireboldred=3D0#Hit25">gi|298549081</A></B></TT></TD>
    <TD noWrap><TT>&nbsp;&nbsp;45932</TT></TD>
    <TD noWrap align=3Dright><TT>319</TT></TD>
    <TD noWrap><TT>&nbsp;&nbsp;unnamed protein product [Daucus=20
  carota]</TT></TD></TR>
  <TR>
    <TD noWrap align=3Dright><TT><B>26.</B></TT></TD>
    <TD noWrap><TT><B>&nbsp;<A=20
      =
href=3D"http://zxw-pc/mascot/cgi/master_results.pl?file=3D..%2Fdata%2F201=
21225%2FF002431.dat&amp;REPTYPE=3Dprotein&amp;_sigthreshold=3D0.05&amp;RE=
PORT=3D50&amp;_server_mudpit_switch=3D99999999&amp;_ignoreionsscorebelow=3D=
0&amp;_showsubsets=3D0&amp;_showpopups=3DTRUE&amp;_sortunassigned=3Dscore=
down&amp;_requireboldred=3D0#Hit26">gi|298533216</A></B></TT></TD>
    <TD noWrap><TT>&nbsp;&nbsp;45932</TT></TD>
    <TD noWrap align=3Dright><TT>319</TT></TD>
    <TD noWrap><TT>&nbsp;&nbsp;unnamed protein product [Daucus=20
  carota]</TT></TD></TR>
  <TR>
    <TD noWrap align=3Dright><TT><B>27.</B></TT></TD>
    <TD noWrap><TT><B>&nbsp;<A=20
      =
href=3D"http://zxw-pc/mascot/cgi/master_results.pl?file=3D..%2Fdata%2F201=
21225%2FF002431.dat&amp;REPTYPE=3Dprotein&amp;_sigthreshold=3D0.05&amp;RE=
PORT=3D50&amp;_server_mudpit_switch=3D99999999&amp;_ignoreionsscorebelow=3D=
0&amp;_showsubsets=3D0&amp;_showpopups=3DTRUE&amp;_sortunassigned=3Dscore=
down&amp;_requireboldred=3D0#Hit27">gi|3811007</A></B></TT></TD>
    <TD noWrap><TT>&nbsp;&nbsp;45932</TT></TD>
    <TD noWrap align=3Dright><TT>319</TT></TD>
    <TD noWrap><TT>&nbsp;&nbsp;NADP specific isocitrate dehydrogenase =
[Daucus=20
      carota]</TT></TD></TR>
  <TR>
    <TD noWrap align=3Dright><TT><B>28.</B></TT></TD>
    <TD noWrap><TT><B>&nbsp;<A=20
      =
href=3D"http://zxw-pc/mascot/cgi/master_results.pl?file=3D..%2Fdata%2F201=
21225%2FF002431.dat&amp;REPTYPE=3Dprotein&amp;_sigthreshold=3D0.05&amp;RE=
PORT=3D50&amp;_server_mudpit_switch=3D99999999&amp;_ignoreionsscorebelow=3D=
0&amp;_showsubsets=3D0&amp;_showpopups=3DTRUE&amp;_sortunassigned=3Dscore=
down&amp;_requireboldred=3D0#Hit28">gi|298548977</A></B></TT></TD>
    <TD noWrap><TT>&nbsp;&nbsp;46772</TT></TD>
    <TD noWrap align=3Dright><TT>319</TT></TD>
    <TD noWrap><TT>&nbsp;&nbsp;unnamed protein product [Glycine=20
max]</TT></TD></TR>
  <TR>
    <TD noWrap align=3Dright><TT><B>29.</B></TT></TD>
    <TD noWrap><TT><B>&nbsp;<A=20
      =
href=3D"http://zxw-pc/mascot/cgi/master_results.pl?file=3D..%2Fdata%2F201=
21225%2FF002431.dat&amp;REPTYPE=3Dprotein&amp;_sigthreshold=3D0.05&amp;RE=
PORT=3D50&amp;_server_mudpit_switch=3D99999999&amp;_ignoreionsscorebelow=3D=
0&amp;_showsubsets=3D0&amp;_showpopups=3DTRUE&amp;_sortunassigned=3Dscore=
down&amp;_requireboldred=3D0#Hit29">gi|298533112</A></B></TT></TD>
    <TD noWrap><TT>&nbsp;&nbsp;46772</TT></TD>
    <TD noWrap align=3Dright><TT>319</TT></TD>
    <TD noWrap><TT>&nbsp;&nbsp;unnamed protein product [Glycine=20
max]</TT></TD></TR>
  <TR>
    <TD noWrap align=3Dright><TT><B>30.</B></TT></TD>
    <TD noWrap><TT><B>&nbsp;<A=20
      =
href=3D"http://zxw-pc/mascot/cgi/master_results.pl?file=3D..%2Fdata%2F201=
21225%2FF002431.dat&amp;REPTYPE=3Dprotein&amp;_sigthreshold=3D0.05&amp;RE=
PORT=3D50&amp;_server_mudpit_switch=3D99999999&amp;_ignoreionsscorebelow=3D=
0&amp;_showsubsets=3D0&amp;_showpopups=3DTRUE&amp;_sortunassigned=3Dscore=
down&amp;_requireboldred=3D0#Hit30">gi|3747089</A></B></TT></TD>
    <TD noWrap><TT>&nbsp;&nbsp;46772</TT></TD>
    <TD noWrap align=3Dright><TT>319</TT></TD>
    <TD noWrap><TT>&nbsp;&nbsp;NADP-dependent isocitrate dehydrogenase=20
      [Glycine max]</TT></TD></TR>
  <TR>
    <TD noWrap align=3Dright><TT><B>31.</B></TT></TD>
    <TD noWrap><TT><B>&nbsp;<A=20
      =
href=3D"http://zxw-pc/mascot/cgi/master_results.pl?file=3D..%2Fdata%2F201=
21225%2FF002431.dat&amp;REPTYPE=3Dprotein&amp;_sigthreshold=3D0.05&amp;RE=
PORT=3D50&amp;_server_mudpit_switch=3D99999999&amp;_ignoreionsscorebelow=3D=
0&amp;_showsubsets=3D0&amp;_showpopups=3DTRUE&amp;_sortunassigned=3Dscore=
down&amp;_requireboldred=3D0#Hit31">gi|302772643</A></B></TT></TD>
    <TD noWrap><TT>&nbsp;&nbsp;46692</TT></TD>
    <TD noWrap align=3Dright><TT>319</TT></TD>
    <TD noWrap><TT>&nbsp;&nbsp;hypothetical protein SELMODRAFT_267315=20
      [Selaginella moellendorffii]</TT></TD></TR>
  <TR>
    <TD noWrap align=3Dright><TT><B>32.</B></TT></TD>
    <TD noWrap><TT><B>&nbsp;<A=20
      =
href=3D"http://zxw-pc/mascot/cgi/master_results.pl?file=3D..%2Fdata%2F201=
21225%2FF002431.dat&amp;REPTYPE=3Dprotein&amp;_sigthreshold=3D0.05&amp;RE=
PORT=3D50&amp;_server_mudpit_switch=3D99999999&amp;_ignoreionsscorebelow=3D=
0&amp;_showsubsets=3D0&amp;_showpopups=3DTRUE&amp;_sortunassigned=3Dscore=
down&amp;_requireboldred=3D0#Hit32">gi|300162250</A></B></TT></TD>
    <TD noWrap><TT>&nbsp;&nbsp;46692</TT></TD>
    <TD noWrap align=3Dright><TT>319</TT></TD>
    <TD noWrap><TT>&nbsp;&nbsp;hypothetical protein SELMODRAFT_267315=20
      [Selaginella moellendorffii]</TT></TD></TR>
  <TR>
    <TD noWrap align=3Dright><TT><B>33.</B></TT></TD>
    <TD noWrap><TT><B>&nbsp;<A=20
      =
href=3D"http://zxw-pc/mascot/cgi/master_results.pl?file=3D..%2Fdata%2F201=
21225%2FF002431.dat&amp;REPTYPE=3Dprotein&amp;_sigthreshold=3D0.05&amp;RE=
PORT=3D50&amp;_server_mudpit_switch=3D99999999&amp;_ignoreionsscorebelow=3D=
0&amp;_showsubsets=3D0&amp;_showpopups=3DTRUE&amp;_sortunassigned=3Dscore=
down&amp;_requireboldred=3D0#Hit33">gi|255641561</A></B></TT></TD>
    <TD noWrap><TT>&nbsp;&nbsp;46734</TT></TD>
    <TD noWrap align=3Dright><TT>318</TT></TD>
    <TD noWrap><TT>&nbsp;&nbsp;unknown [Glycine max]</TT></TD></TR>
  <TR>
    <TD noWrap align=3Dright><TT><B>34.</B></TT></TD>
    <TD noWrap><TT><B>&nbsp;<A=20
      =
href=3D"http://zxw-pc/mascot/cgi/master_results.pl?file=3D..%2Fdata%2F201=
21225%2FF002431.dat&amp;REPTYPE=3Dprotein&amp;_sigthreshold=3D0.05&amp;RE=
PORT=3D50&amp;_server_mudpit_switch=3D99999999&amp;_ignoreionsscorebelow=3D=
0&amp;_showsubsets=3D0&amp;_showpopups=3DTRUE&amp;_sortunassigned=3Dscore=
down&amp;_requireboldred=3D0#Hit34">gi|219363507</A></B></TT></TD>
    <TD noWrap><TT>&nbsp;&nbsp;46069</TT></TD>
    <TD noWrap align=3Dright><TT>311</TT></TD>
    <TD noWrap><TT>&nbsp;&nbsp;hypothetical protein LOC100217128 [Zea=20
      mays]</TT></TD></TR>
  <TR>
    <TD noWrap align=3Dright><TT><B>35.</B></TT></TD>
    <TD noWrap><TT><B>&nbsp;<A=20
      =
href=3D"http://zxw-pc/mascot/cgi/master_results.pl?file=3D..%2Fdata%2F201=
21225%2FF002431.dat&amp;REPTYPE=3Dprotein&amp;_sigthreshold=3D0.05&amp;RE=
PORT=3D50&amp;_server_mudpit_switch=3D99999999&amp;_ignoreionsscorebelow=3D=
0&amp;_showsubsets=3D0&amp;_showpopups=3DTRUE&amp;_sortunassigned=3Dscore=
down&amp;_requireboldred=3D0#Hit35">gi|194697804</A></B></TT></TD>
    <TD noWrap><TT>&nbsp;&nbsp;46069</TT></TD>
    <TD noWrap align=3Dright><TT>311</TT></TD>
    <TD noWrap><TT>&nbsp;&nbsp;unknown [Zea mays]</TT></TD></TR>
  <TR>
    <TD noWrap align=3Dright><TT><B>36.</B></TT></TD>
    <TD noWrap><TT><B>&nbsp;<A=20
      =
href=3D"http://zxw-pc/mascot/cgi/master_results.pl?file=3D..%2Fdata%2F201=
21225%2FF002431.dat&amp;REPTYPE=3Dprotein&amp;_sigthreshold=3D0.05&amp;RE=
PORT=3D50&amp;_server_mudpit_switch=3D99999999&amp;_ignoreionsscorebelow=3D=
0&amp;_showsubsets=3D0&amp;_showpopups=3DTRUE&amp;_sortunassigned=3Dscore=
down&amp;_requireboldred=3D0#Hit36">gi|479386</A></B></TT></TD>
    <TD noWrap><TT>&nbsp;&nbsp;50186</TT></TD>
    <TD noWrap align=3Dright><TT>311</TT></TD>
    <TD noWrap><TT>&nbsp;&nbsp;isocitrate dehydrogenase (NADP) (EC =
1.1.1.42) -=20
      soybean</TT></TD></TR>
  <TR>
    <TD noWrap align=3Dright><TT><B>37.</B></TT></TD>
    <TD noWrap><TT><B>&nbsp;<A=20
      =
href=3D"http://zxw-pc/mascot/cgi/master_results.pl?file=3D..%2Fdata%2F201=
21225%2FF002431.dat&amp;REPTYPE=3Dprotein&amp;_sigthreshold=3D0.05&amp;RE=
PORT=3D50&amp;_server_mudpit_switch=3D99999999&amp;_ignoreionsscorebelow=3D=
0&amp;_showsubsets=3D0&amp;_showpopups=3DTRUE&amp;_sortunassigned=3Dscore=
down&amp;_requireboldred=3D0#Hit37">gi|169989</A></B></TT></TD>
    <TD noWrap><TT>&nbsp;&nbsp;49109</TT></TD>
    <TD noWrap align=3Dright><TT>311</TT></TD>
    <TD noWrap><TT>&nbsp;&nbsp;NADPH-specific isocitrate dehydrogenase=20
      [Glycine max]</TT></TD></TR>
  <TR>
    <TD noWrap align=3Dright><TT><B>38.</B></TT></TD>
    <TD noWrap><TT><B>&nbsp;<A=20
      =
href=3D"http://zxw-pc/mascot/cgi/master_results.pl?file=3D..%2Fdata%2F201=
21225%2FF002431.dat&amp;REPTYPE=3Dprotein&amp;_sigthreshold=3D0.05&amp;RE=
PORT=3D50&amp;_server_mudpit_switch=3D99999999&amp;_ignoreionsscorebelow=3D=
0&amp;_showsubsets=3D0&amp;_showpopups=3DTRUE&amp;_sortunassigned=3Dscore=
down&amp;_requireboldred=3D0#Hit38">gi|1708401</A></B></TT></TD>
    <TD noWrap><TT>&nbsp;&nbsp;46021</TT></TD>
    <TD noWrap align=3Dright><TT>310</TT></TD>
    <TD noWrap><TT>&nbsp;&nbsp;RecName: Full=3DIsocitrate dehydrogenase =
[NADP];=20
      Short=3DIDH; AltName: Full=3DIDP; AltName: Full=3DNADP(+)-specific =
ICDH;=20
      AltName: Full=3DOxalosuccinate decarboxylase</TT></TD></TR>
  <TR>
    <TD noWrap align=3Dright><TT><B>39.</B></TT></TD>
    <TD noWrap><TT><B>&nbsp;<A=20
      =
href=3D"http://zxw-pc/mascot/cgi/master_results.pl?file=3D..%2Fdata%2F201=
21225%2FF002431.dat&amp;REPTYPE=3Dprotein&amp;_sigthreshold=3D0.05&amp;RE=
PORT=3D50&amp;_server_mudpit_switch=3D99999999&amp;_ignoreionsscorebelow=3D=
0&amp;_showsubsets=3D0&amp;_showpopups=3DTRUE&amp;_sortunassigned=3Dscore=
down&amp;_requireboldred=3D0#Hit39">gi|298549085</A></B></TT></TD>
    <TD noWrap><TT>&nbsp;&nbsp;46021</TT></TD>
    <TD noWrap align=3Dright><TT>310</TT></TD>
    <TD noWrap><TT>&nbsp;&nbsp;unnamed protein product [Glycine=20
max]</TT></TD></TR>
  <TR>
    <TD noWrap align=3Dright><TT><B>40.</B></TT></TD>
    <TD noWrap><TT><B>&nbsp;<A=20
      =
href=3D"http://zxw-pc/mascot/cgi/master_results.pl?file=3D..%2Fdata%2F201=
21225%2FF002431.dat&amp;REPTYPE=3Dprotein&amp;_sigthreshold=3D0.05&amp;RE=
PORT=3D50&amp;_server_mudpit_switch=3D99999999&amp;_ignoreionsscorebelow=3D=
0&amp;_showsubsets=3D0&amp;_showpopups=3DTRUE&amp;_sortunassigned=3Dscore=
down&amp;_requireboldred=3D0#Hit40">gi|298533220</A></B></TT></TD>
    <TD noWrap><TT>&nbsp;&nbsp;46021</TT></TD>
    <TD noWrap align=3Dright><TT>310</TT></TD>
    <TD noWrap><TT>&nbsp;&nbsp;unnamed protein product [Glycine=20
max]</TT></TD></TR>
  <TR>
    <TD noWrap align=3Dright><TT><B>41.</B></TT></TD>
    <TD noWrap><TT><B>&nbsp;<A=20
      =
href=3D"http://zxw-pc/mascot/cgi/master_results.pl?file=3D..%2Fdata%2F201=
21225%2FF002431.dat&amp;REPTYPE=3Dprotein&amp;_sigthreshold=3D0.05&amp;RE=
PORT=3D50&amp;_server_mudpit_switch=3D99999999&amp;_ignoreionsscorebelow=3D=
0&amp;_showsubsets=3D0&amp;_showpopups=3DTRUE&amp;_sortunassigned=3Dscore=
down&amp;_requireboldred=3D0#Hit41">gi|255635311</A></B></TT></TD>
    <TD noWrap><TT>&nbsp;&nbsp;46051</TT></TD>
    <TD noWrap align=3Dright><TT>310</TT></TD>
    <TD noWrap><TT>&nbsp;&nbsp;unknown [Glycine max]</TT></TD></TR>
  <TR>
    <TD noWrap align=3Dright><TT><B>42.</B></TT></TD>
    <TD noWrap><TT><B>&nbsp;<A=20
      =
href=3D"http://zxw-pc/mascot/cgi/master_results.pl?file=3D..%2Fdata%2F201=
21225%2FF002431.dat&amp;REPTYPE=3Dprotein&amp;_sigthreshold=3D0.05&amp;RE=
PORT=3D50&amp;_server_mudpit_switch=3D99999999&amp;_ignoreionsscorebelow=3D=
0&amp;_showsubsets=3D0&amp;_showpopups=3DTRUE&amp;_sortunassigned=3Dscore=
down&amp;_requireboldred=3D0#Hit42">gi|297738151</A></B></TT></TD>
    <TD noWrap><TT>&nbsp;&nbsp;46254</TT></TD>
    <TD noWrap align=3Dright><TT>309</TT></TD>
    <TD noWrap><TT>&nbsp;&nbsp;unnamed protein product [Vitis=20
  vinifera]</TT></TD></TR>
  <TR>
    <TD noWrap align=3Dright><TT><B>43.</B></TT></TD>
    <TD noWrap><TT><B>&nbsp;<A=20
      =
href=3D"http://zxw-pc/mascot/cgi/master_results.pl?file=3D..%2Fdata%2F201=
21225%2FF002431.dat&amp;REPTYPE=3Dprotein&amp;_sigthreshold=3D0.05&amp;RE=
PORT=3D50&amp;_server_mudpit_switch=3D99999999&amp;_ignoreionsscorebelow=3D=
0&amp;_showsubsets=3D0&amp;_showpopups=3DTRUE&amp;_sortunassigned=3Dscore=
down&amp;_requireboldred=3D0#Hit43">gi|225466253</A></B></TT></TD>
    <TD noWrap><TT>&nbsp;&nbsp;46254</TT></TD>
    <TD noWrap align=3Dright><TT>309</TT></TD>
    <TD noWrap><TT>&nbsp;&nbsp;PREDICTED: hypothetical protein [Vitis=20
      vinifera]</TT></TD></TR>
  <TR>
    <TD noWrap align=3Dright><TT><B>44.</B></TT></TD>
    <TD noWrap><TT><B>&nbsp;<A=20
      =
href=3D"http://zxw-pc/mascot/cgi/master_results.pl?file=3D..%2Fdata%2F201=
21225%2FF002431.dat&amp;REPTYPE=3Dprotein&amp;_sigthreshold=3D0.05&amp;RE=
PORT=3D50&amp;_server_mudpit_switch=3D99999999&amp;_ignoreionsscorebelow=3D=
0&amp;_showsubsets=3D0&amp;_showpopups=3DTRUE&amp;_sortunassigned=3Dscore=
down&amp;_requireboldred=3D0#Hit44">gi|147826481</A></B></TT></TD>
    <TD noWrap><TT>&nbsp;&nbsp;46254</TT></TD>
    <TD noWrap align=3Dright><TT>309</TT></TD>
    <TD noWrap><TT>&nbsp;&nbsp;hypothetical protein VITISV_010484 [Vitis =

      vinifera]</TT></TD></TR>
  <TR>
    <TD noWrap align=3Dright><TT><B>45.</B></TT></TD>
    <TD noWrap><TT><B>&nbsp;<A=20
      =
href=3D"http://zxw-pc/mascot/cgi/master_results.pl?file=3D..%2Fdata%2F201=
21225%2FF002431.dat&amp;REPTYPE=3Dprotein&amp;_sigthreshold=3D0.05&amp;RE=
PORT=3D50&amp;_server_mudpit_switch=3D99999999&amp;_ignoreionsscorebelow=3D=
0&amp;_showsubsets=3D0&amp;_showpopups=3DTRUE&amp;_sortunassigned=3Dscore=
down&amp;_requireboldred=3D0#Hit45">gi|125571425</A></B></TT></TD>
    <TD noWrap><TT>&nbsp;&nbsp;46013</TT></TD>
    <TD noWrap align=3Dright><TT>303</TT></TD>
    <TD noWrap><TT>&nbsp;&nbsp;hypothetical protein OsJ_02861 [Oryza =
sativa=20
      Japonica Group]</TT></TD></TR>
  <TR>
    <TD noWrap align=3Dright><TT><B>46.</B></TT></TD>
    <TD noWrap><TT><B>&nbsp;<A=20
      =
href=3D"http://zxw-pc/mascot/cgi/master_results.pl?file=3D..%2Fdata%2F201=
21225%2FF002431.dat&amp;REPTYPE=3Dprotein&amp;_sigthreshold=3D0.05&amp;RE=
PORT=3D50&amp;_server_mudpit_switch=3D99999999&amp;_ignoreionsscorebelow=3D=
0&amp;_showsubsets=3D0&amp;_showpopups=3DTRUE&amp;_sortunassigned=3Dscore=
down&amp;_requireboldred=3D0#Hit46">gi|125527107</A></B></TT></TD>
    <TD noWrap><TT>&nbsp;&nbsp;46013</TT></TD>
    <TD noWrap align=3Dright><TT>303</TT></TD>
    <TD noWrap><TT>&nbsp;&nbsp;hypothetical protein OsI_03110 [Oryza =
sativa=20
      Indica Group]</TT></TD></TR>
  <TR>
    <TD noWrap align=3Dright><TT><B>47.</B></TT></TD>
    <TD noWrap><TT><B>&nbsp;<A=20
      =
href=3D"http://zxw-pc/mascot/cgi/master_results.pl?file=3D..%2Fdata%2F201=
21225%2FF002431.dat&amp;REPTYPE=3Dprotein&amp;_sigthreshold=3D0.05&amp;RE=
PORT=3D50&amp;_server_mudpit_switch=3D99999999&amp;_ignoreionsscorebelow=3D=
0&amp;_showsubsets=3D0&amp;_showpopups=3DTRUE&amp;_sortunassigned=3Dscore=
down&amp;_requireboldred=3D0#Hit47">gi|306415983</A></B></TT></TD>
    <TD noWrap><TT>&nbsp;&nbsp;46013</TT></TD>
    <TD noWrap align=3Dright><TT>303</TT></TD>
    <TD noWrap><TT>&nbsp;&nbsp;NADP-specific isocitrate dehydrogenase =
[Oryza=20
      sativa Japonica Group]</TT></TD></TR>
  <TR>
    <TD noWrap align=3Dright><TT><B>48.</B></TT></TD>
    <TD noWrap><TT><B>&nbsp;<A=20
      =
href=3D"http://zxw-pc/mascot/cgi/master_results.pl?file=3D..%2Fdata%2F201=
21225%2FF002431.dat&amp;REPTYPE=3Dprotein&amp;_sigthreshold=3D0.05&amp;RE=
PORT=3D50&amp;_server_mudpit_switch=3D99999999&amp;_ignoreionsscorebelow=3D=
0&amp;_showsubsets=3D0&amp;_showpopups=3DTRUE&amp;_sortunassigned=3Dscore=
down&amp;_requireboldred=3D0#Hit48">gi|298549023</A></B></TT></TD>
    <TD noWrap><TT>&nbsp;&nbsp;46013</TT></TD>
    <TD noWrap align=3Dright><TT>303</TT></TD>
    <TD noWrap><TT>&nbsp;&nbsp;unnamed protein product [Oryza=20
  sativa]</TT></TD></TR>
  <TR>
    <TD noWrap align=3Dright><TT><B>49.</B></TT></TD>
    <TD noWrap><TT><B>&nbsp;<A=20
      =
href=3D"http://zxw-pc/mascot/cgi/master_results.pl?file=3D..%2Fdata%2F201=
21225%2FF002431.dat&amp;REPTYPE=3Dprotein&amp;_sigthreshold=3D0.05&amp;RE=
PORT=3D50&amp;_server_mudpit_switch=3D99999999&amp;_ignoreionsscorebelow=3D=
0&amp;_showsubsets=3D0&amp;_showpopups=3DTRUE&amp;_sortunassigned=3Dscore=
down&amp;_requireboldred=3D0#Hit49">gi|298533158</A></B></TT></TD>
    <TD noWrap><TT>&nbsp;&nbsp;46013</TT></TD>
    <TD noWrap align=3Dright><TT>303</TT></TD>
    <TD noWrap><TT>&nbsp;&nbsp;unnamed protein product [Oryza=20
  sativa]</TT></TD></TR>
  <TR>
    <TD noWrap align=3Dright><TT><B>50.</B></TT></TD>
    <TD noWrap><TT><B>&nbsp;<A=20
      =
href=3D"http://zxw-pc/mascot/cgi/master_results.pl?file=3D..%2Fdata%2F201=
21225%2FF002431.dat&amp;REPTYPE=3Dprotein&amp;_sigthreshold=3D0.05&amp;RE=
PORT=3D50&amp;_server_mudpit_switch=3D99999999&amp;_ignoreionsscorebelow=3D=
0&amp;_showsubsets=3D0&amp;_showpopups=3DTRUE&amp;_sortunassigned=3Dscore=
down&amp;_requireboldred=3D0#Hit50">gi|115438939</A></B></TT></TD>
    <TD noWrap><TT>&nbsp;&nbsp;46013</TT></TD>
    <TD noWrap align=3Dright><TT>303</TT></TD>
    <TD noWrap><TT>&nbsp;&nbsp;Os01g0654500 [Oryza sativa Japonica=20
    Group]</TT></TD></TR></TBODY></TABLE>
<H3>Results List</H3>
<TABLE border=3D0 cellSpacing=3D0>
  <TBODY>
  <TR>
    <TD><TT><B><A =
name=3DHit1>1.</A>&nbsp;&nbsp;&nbsp;&nbsp;</B></TT></TD>
    <TD noWrap><TT><A=20
      =
href=3D"http://zxw-pc/mascot/cgi/protein_view.pl?file=3D../data/20121225/=
F002431.dat&amp;hit=3D1"=20
      =
target=3D_blank>gi|298549053</A>&nbsp;&nbsp;&nbsp;&nbsp;<B>Mass:</B>&nbsp=
;46147&nbsp;&nbsp;&nbsp;&nbsp;<B>Score:</B>&nbsp;455&nbsp;&nbsp;&nbsp;&nb=
sp;<B>Expect:</B>&nbsp;5.9e-040&nbsp;&nbsp;<B>Matches:</B>&nbsp;16</TT></=
TD></TR>
  <TR>
    <TD>&nbsp;</TD>
    <TD noWrap><TT>unnamed protein product [Cucumis=20
sativus]</TT></TD></TR></TBODY></TABLE>
<TABLE border=3D0 cellSpacing=3D0 cellPadding=3D0>
  <TBODY>
  <TR>
    <TD><TT>&nbsp;&nbsp;&nbsp;&nbsp;&nbsp;&nbsp;</TT></TD>
    <TD align=3Dright><TT><B>Observed&nbsp;&nbsp;</B></TT></TD>
    <TD noWrap align=3Dright><TT><B>Mr(expt)&nbsp;&nbsp;</B></TT></TD>
    <TD noWrap align=3Dright><TT><B>Mr(calc)&nbsp;&nbsp;</B></TT></TD>
    <TD align=3Dright><TT><B>&nbsp;ppm&nbsp;&nbsp;</B></TT></TD>
    <TD align=3Dright><TT><B>Start&nbsp;</B></TT></TD>
    <TD align=3Dright><TT><B>&nbsp;</B></TT></TD>
    <TD align=3Dright><TT><B>End&nbsp;</B></TT></TD>
    <TD align=3Dright><TT><B>Miss&nbsp;</B></TT></TD>
    <TD align=3Dright><TT><B>Ions&nbsp;</B></TT></TD>
    <TD><TT><B>&nbsp;Peptide</B></TT></TD></TR>
  <TR>
    <TD align=3Dright>&nbsp;</TD>
    <TD align=3Dright><TT>744.3486&nbsp;&nbsp;</TT></TD>
    <TD align=3Dright><TT>743.3413&nbsp;&nbsp;</TT></TD>
    <TD align=3Dright><TT>743.3926&nbsp;&nbsp;</TT></TD>
    <TD noWrap align=3Dright><TT>-69.01&nbsp;</TT></TD>
    <TD align=3Dright><TT>96&nbsp;</TT></TD>
    <TD noWrap align=3Dright><TT>-&nbsp;</TT></TD>
    <TD align=3Dright><TT>102&nbsp;</TT></TD>
    <TD align=3Dright><TT>0&nbsp;&nbsp;</TT></TD>
    <TD noWrap align=3Dright><TT>---&nbsp;&nbsp;</TT></TD>
    <TD noWrap><TT>&nbsp;R.SPNGTIR.N</TT></TD></TR>
  <TR>
    <TD align=3Dright>&nbsp;</TD>
    <TD align=3Dright><TT>993.3839&nbsp;&nbsp;</TT></TD>
    <TD align=3Dright><TT>992.3766&nbsp;&nbsp;</TT></TD>
    <TD align=3Dright><TT>992.4464&nbsp;&nbsp;</TT></TD>
    <TD noWrap align=3Dright><TT>-70.38&nbsp;</TT></TD>
    <TD align=3Dright><TT>135&nbsp;</TT></TD>
    <TD noWrap align=3Dright><TT>-&nbsp;</TT></TD>
    <TD align=3Dright><TT>142&nbsp;</TT></TD>
    <TD align=3Dright><TT>0&nbsp;&nbsp;</TT></TD>
    <TD noWrap align=3Dright><TT>---&nbsp;&nbsp;</TT></TD>
    <TD noWrap><TT>&nbsp;R.HAFGDQYR.A</TT></TD></TR>
  <TR>
    <TD align=3Dright>&nbsp;</TD>
    <TD align=3Dright><TT>993.3839&nbsp;&nbsp;</TT></TD>
    <TD align=3Dright><TT>992.3766&nbsp;&nbsp;</TT></TD>
    <TD align=3Dright><TT>992.4464&nbsp;&nbsp;</TT></TD>
    <TD noWrap align=3Dright><TT>-70.38&nbsp;</TT></TD>
    <TD align=3Dright><TT>135&nbsp;</TT></TD>
    <TD noWrap align=3Dright><TT>-&nbsp;</TT></TD>
    <TD align=3Dright><TT>142&nbsp;</TT></TD>
    <TD align=3Dright><TT>0&nbsp;&nbsp;</TT></TD>
    <TD noWrap align=3Dright><TT>59&nbsp;&nbsp;</TT></TD>
    <TD noWrap><TT>&nbsp;R.HAFGDQYR.A</TT></TD></TR>
  <TR>
    <TD align=3Dright>&nbsp;</TD>
    <TD align=3Dright><TT>1007.4723&nbsp;&nbsp;</TT></TD>
    <TD align=3Dright><TT>1006.4650&nbsp;&nbsp;</TT></TD>
    <TD align=3Dright><TT>1006.5488&nbsp;&nbsp;</TT></TD>
    <TD noWrap align=3Dright><TT>-83.18&nbsp;</TT></TD>
    <TD align=3Dright><TT>204&nbsp;</TT></TD>
    <TD noWrap align=3Dright><TT>-&nbsp;</TT></TD>
    <TD align=3Dright><TT>211&nbsp;</TT></TD>
    <TD align=3Dright><TT>0&nbsp;&nbsp;</TT></TD>
    <TD noWrap align=3Dright><TT>---&nbsp;&nbsp;</TT></TD>
    <TD noWrap><TT>&nbsp;K.WPLYLSTK.N</TT></TD></TR>
  <TR>
    <TD align=3Dright>&nbsp;</TD>
    <TD align=3Dright><TT>1033.5065&nbsp;&nbsp;</TT></TD>
    <TD align=3Dright><TT>1032.4992&nbsp;&nbsp;</TT></TD>
    <TD align=3Dright><TT>1032.5716&nbsp;&nbsp;</TT></TD>
    <TD noWrap align=3Dright><TT>-70.12&nbsp;</TT></TD>
    <TD align=3Dright><TT>103&nbsp;</TT></TD>
    <TD noWrap align=3Dright><TT>-&nbsp;</TT></TD>
    <TD align=3Dright><TT>111&nbsp;</TT></TD>
    <TD align=3Dright><TT>0&nbsp;&nbsp;</TT></TD>
    <TD noWrap align=3Dright><TT>---&nbsp;&nbsp;</TT></TD>
    <TD noWrap><TT>&nbsp;R.NILNGTVFR.E</TT></TD></TR>
  <TR>
    <TD align=3Dright>&nbsp;</TD>
    <TD align=3Dright><TT>1033.5065&nbsp;&nbsp;</TT></TD>
    <TD align=3Dright><TT>1032.4992&nbsp;&nbsp;</TT></TD>
    <TD align=3Dright><TT>1032.5716&nbsp;&nbsp;</TT></TD>
    <TD noWrap align=3Dright><TT>-70.12&nbsp;</TT></TD>
    <TD align=3Dright><TT>103&nbsp;</TT></TD>
    <TD noWrap align=3Dright><TT>-&nbsp;</TT></TD>
    <TD align=3Dright><TT>111&nbsp;</TT></TD>
    <TD align=3Dright><TT>0&nbsp;&nbsp;</TT></TD>
    <TD noWrap align=3Dright><TT>43&nbsp;&nbsp;</TT></TD>
    <TD noWrap><TT>&nbsp;R.NILNGTVFR.E</TT></TD></TR>
  <TR>
    <TD align=3Dright>&nbsp;</TD>
    <TD align=3Dright><TT>1117.4974&nbsp;&nbsp;</TT></TD>
    <TD align=3Dright><TT>1116.4901&nbsp;&nbsp;</TT></TD>
    <TD align=3Dright><TT>1116.5716&nbsp;&nbsp;</TT></TD>
    <TD noWrap align=3Dright><TT>-72.99&nbsp;</TT></TD>
    <TD align=3Dright><TT>43&nbsp;</TT></TD>
    <TD noWrap align=3Dright><TT>-&nbsp;</TT></TD>
    <TD align=3Dright><TT>51&nbsp;</TT></TD>
    <TD align=3Dright><TT>0&nbsp;&nbsp;</TT></TD>
    <TD noWrap align=3Dright><TT>---&nbsp;&nbsp;</TT></TD>
    <TD noWrap><TT>&nbsp;K.YFDLGLPHR.D</TT></TD></TR>
  <TR>
    <TD align=3Dright>&nbsp;</TD>
    <TD align=3Dright><TT>1117.4974&nbsp;&nbsp;</TT></TD>
    <TD align=3Dright><TT>1116.4901&nbsp;&nbsp;</TT></TD>
    <TD align=3Dright><TT>1116.5716&nbsp;&nbsp;</TT></TD>
    <TD noWrap align=3Dright><TT>-72.99&nbsp;</TT></TD>
    <TD align=3Dright><TT>43&nbsp;</TT></TD>
    <TD noWrap align=3Dright><TT>-&nbsp;</TT></TD>
    <TD align=3Dright><TT>51&nbsp;</TT></TD>
    <TD align=3Dright><TT>0&nbsp;&nbsp;</TT></TD>
    <TD noWrap align=3Dright><TT>39&nbsp;&nbsp;</TT></TD>
    <TD noWrap><TT>&nbsp;K.YFDLGLPHR.D</TT></TD></TR>
  <TR>
    <TD align=3Dright>&nbsp;</TD>
    <TD align=3Dright><TT>1355.6061&nbsp;&nbsp;</TT></TD>
    <TD align=3Dright><TT>1354.5988&nbsp;&nbsp;</TT></TD>
    <TD align=3Dright><TT>1354.6841&nbsp;&nbsp;</TT></TD>
    <TD noWrap align=3Dright><TT>-62.94&nbsp;</TT></TD>
    <TD align=3Dright><TT>301&nbsp;</TT></TD>
    <TD noWrap align=3Dright><TT>-&nbsp;</TT></TD>
    <TD align=3Dright><TT>313&nbsp;</TT></TD>
    <TD align=3Dright><TT>0&nbsp;&nbsp;</TT></TD>
    <TD noWrap align=3Dright><TT>---&nbsp;&nbsp;</TT></TD>
    <TD noWrap><TT>&nbsp;K.TIEAEAAHGTVTR.H</TT></TD></TR>
  <TR>
    <TD align=3Dright>&nbsp;</TD>
    <TD align=3Dright><TT>1355.6061&nbsp;&nbsp;</TT></TD>
    <TD align=3Dright><TT>1354.5988&nbsp;&nbsp;</TT></TD>
    <TD align=3Dright><TT>1354.6841&nbsp;&nbsp;</TT></TD>
    <TD noWrap align=3Dright><TT>-62.94&nbsp;</TT></TD>
    <TD align=3Dright><TT>301&nbsp;</TT></TD>
    <TD noWrap align=3Dright><TT>-&nbsp;</TT></TD>
    <TD align=3Dright><TT>313&nbsp;</TT></TD>
    <TD align=3Dright><TT>0&nbsp;&nbsp;</TT></TD>
    <TD noWrap align=3Dright><TT>44&nbsp;&nbsp;</TT></TD>
    <TD noWrap><TT>&nbsp;K.TIEAEAAHGTVTR.H</TT></TD></TR>
  <TR>
    <TD align=3Dright>&nbsp;</TD>
    <TD align=3Dright><TT>1378.5570&nbsp;&nbsp;</TT></TD>
    <TD align=3Dright><TT>1377.5497&nbsp;&nbsp;</TT></TD>
    <TD align=3Dright><TT>1377.6466&nbsp;&nbsp;</TT></TD>
    <TD noWrap align=3Dright><TT>-70.29&nbsp;</TT></TD>
    <TD align=3Dright><TT>238&nbsp;</TT></TD>
    <TD noWrap align=3Dright><TT>-&nbsp;</TT></TD>
    <TD align=3Dright><TT>248&nbsp;</TT></TD>
    <TD align=3Dright><TT>0&nbsp;&nbsp;</TT></TD>
    <TD noWrap align=3Dright><TT>---&nbsp;&nbsp;</TT></TD>
    <TD noWrap><TT>&nbsp;K.FEAAGIWYEHR.L</TT></TD></TR>
  <TR>
    <TD align=3Dright>&nbsp;</TD>
    <TD align=3Dright><TT>1378.5570&nbsp;&nbsp;</TT></TD>
    <TD align=3Dright><TT>1377.5497&nbsp;&nbsp;</TT></TD>
    <TD align=3Dright><TT>1377.6466&nbsp;&nbsp;</TT></TD>
    <TD noWrap align=3Dright><TT>-70.29&nbsp;</TT></TD>
    <TD align=3Dright><TT>238&nbsp;</TT></TD>
    <TD noWrap align=3Dright><TT>-&nbsp;</TT></TD>
    <TD align=3Dright><TT>248&nbsp;</TT></TD>
    <TD align=3Dright><TT>0&nbsp;&nbsp;</TT></TD>
    <TD noWrap align=3Dright><TT>47&nbsp;&nbsp;</TT></TD>
    <TD noWrap><TT>&nbsp;K.FEAAGIWYEHR.L</TT></TD></TR>
  <TR>
    <TD align=3Dright>&nbsp;</TD>
    <TD align=3Dright><TT>1593.6705&nbsp;&nbsp;</TT></TD>
    <TD align=3Dright><TT>1592.6632&nbsp;&nbsp;</TT></TD>
    <TD align=3Dright><TT>1592.7735&nbsp;&nbsp;</TT></TD>
    <TD noWrap align=3Dright><TT>-69.26&nbsp;</TT></TD>
    <TD align=3Dright><TT>236&nbsp;</TT></TD>
    <TD noWrap align=3Dright><TT>-&nbsp;</TT></TD>
    <TD align=3Dright><TT>248&nbsp;</TT></TD>
    <TD align=3Dright><TT>1&nbsp;&nbsp;</TT></TD>
    <TD noWrap align=3Dright><TT>---&nbsp;&nbsp;</TT></TD>
    <TD noWrap><TT>&nbsp;K.SKFEAAGIWYEHR.L</TT></TD></TR>
  <TR>
    <TD align=3Dright>&nbsp;</TD>
    <TD align=3Dright><TT>1593.6705&nbsp;&nbsp;</TT></TD>
    <TD align=3Dright><TT>1592.6632&nbsp;&nbsp;</TT></TD>
    <TD align=3Dright><TT>1592.7735&nbsp;&nbsp;</TT></TD>
    <TD noWrap align=3Dright><TT>-69.26&nbsp;</TT></TD>
    <TD align=3Dright><TT>236&nbsp;</TT></TD>
    <TD noWrap align=3Dright><TT>-&nbsp;</TT></TD>
    <TD align=3Dright><TT>248&nbsp;</TT></TD>
    <TD align=3Dright><TT>1&nbsp;&nbsp;</TT></TD>
    <TD noWrap align=3Dright><TT>63&nbsp;&nbsp;</TT></TD>
    <TD noWrap><TT>&nbsp;K.SKFEAAGIWYEHR.L</TT></TD></TR>
  <TR>
    <TD align=3Dright>&nbsp;</TD>
    <TD align=3Dright><TT>1783.7445&nbsp;&nbsp;</TT></TD>
    <TD align=3Dright><TT>1782.7372&nbsp;&nbsp;</TT></TD>
    <TD align=3Dright><TT>1782.8537&nbsp;&nbsp;</TT></TD>
    <TD noWrap align=3Dright><TT>-65.31&nbsp;</TT></TD>
    <TD align=3Dright><TT>321&nbsp;</TT></TD>
    <TD noWrap align=3Dright><TT>-&nbsp;</TT></TD>
    <TD align=3Dright><TT>337&nbsp;</TT></TD>
    <TD align=3Dright><TT>0&nbsp;&nbsp;</TT></TD>
    <TD noWrap align=3Dright><TT>---&nbsp;&nbsp;</TT></TD>
    <TD noWrap><TT>&nbsp;K.GGETSTNSIASIFAWSR.G</TT></TD></TR>
  <TR>
    <TD align=3Dright>&nbsp;</TD>
    <TD align=3Dright><TT>1783.7445&nbsp;&nbsp;</TT></TD>
    <TD align=3Dright><TT>1782.7372&nbsp;&nbsp;</TT></TD>
    <TD align=3Dright><TT>1782.8537&nbsp;&nbsp;</TT></TD>
    <TD noWrap align=3Dright><TT>-65.31&nbsp;</TT></TD>
    <TD align=3Dright><TT>321&nbsp;</TT></TD>
    <TD noWrap align=3Dright><TT>-&nbsp;</TT></TD>
    <TD align=3Dright><TT>337&nbsp;</TT></TD>
    <TD align=3Dright><TT>0&nbsp;&nbsp;</TT></TD>
    <TD noWrap align=3Dright><TT>86&nbsp;&nbsp;</TT></TD>
    <TD =
noWrap><TT>&nbsp;K.GGETSTNSIASIFAWSR.G</TT></TD></TR></TBODY></TABLE>
<TABLE border=3D0 cellSpacing=3D0>
  <TBODY>
  <TR>
    <TD><TT>&nbsp;&nbsp;&nbsp;&nbsp;&nbsp;&nbsp;</TT></TD>
    <TD><TT><B>No match to: </B>715.3513, 823.0438, 823.4386, 825.0341,=20
      841.0027, 842.4526, 870.4840, 1017.3439, 1017.3439, 1036.0486, =
1133.4468,=20
      1137.5327, 1142.4041, 1150.5161, 1150.5161, 1203.6012, 1510.7509,=20
      1510.7509, 1773.8505, 2676.3269</TT></TD></TR></TBODY></TABLE><BR>
<TABLE border=3D0 cellSpacing=3D0>
  <TBODY>
  <TR>
    <TD><TT><B><A =
name=3DHit2>2.</A>&nbsp;&nbsp;&nbsp;&nbsp;</B></TT></TD>
    <TD noWrap><TT><A=20
      =
href=3D"http://zxw-pc/mascot/cgi/protein_view.pl?file=3D../data/20121225/=
F002431.dat&amp;hit=3D2"=20
      =
target=3D_blank>gi|298533188</A>&nbsp;&nbsp;&nbsp;&nbsp;<B>Mass:</B>&nbsp=
;46147&nbsp;&nbsp;&nbsp;&nbsp;<B>Score:</B>&nbsp;455&nbsp;&nbsp;&nbsp;&nb=
sp;<B>Expect:</B>&nbsp;5.9e-040&nbsp;&nbsp;<B>Matches:</B>&nbsp;16</TT></=
TD></TR>
  <TR>
    <TD>&nbsp;</TD>
    <TD noWrap><TT>unnamed protein product [Cucumis=20
sativus]</TT></TD></TR></TBODY></TABLE>
<TABLE border=3D0 cellSpacing=3D0 cellPadding=3D0>
  <TBODY>
  <TR>
    <TD><TT>&nbsp;&nbsp;&nbsp;&nbsp;&nbsp;&nbsp;</TT></TD>
    <TD align=3Dright><TT><B>Observed&nbsp;&nbsp;</B></TT></TD>
    <TD noWrap align=3Dright><TT><B>Mr(expt)&nbsp;&nbsp;</B></TT></TD>
    <TD noWrap align=3Dright><TT><B>Mr(calc)&nbsp;&nbsp;</B></TT></TD>
    <TD align=3Dright><TT><B>&nbsp;ppm&nbsp;&nbsp;</B></TT></TD>
    <TD align=3Dright><TT><B>Start&nbsp;</B></TT></TD>
    <TD align=3Dright><TT><B>&nbsp;</B></TT></TD>
    <TD align=3Dright><TT><B>End&nbsp;</B></TT></TD>
    <TD align=3Dright><TT><B>Miss&nbsp;</B></TT></TD>
    <TD align=3Dright><TT><B>Ions&nbsp;</B></TT></TD>
    <TD><TT><B>&nbsp;Peptide</B></TT></TD></TR>
  <TR>
    <TD align=3Dright>&nbsp;</TD>
    <TD align=3Dright><TT>744.3486&nbsp;&nbsp;</TT></TD>
    <TD align=3Dright><TT>743.3413&nbsp;&nbsp;</TT></TD>
    <TD align=3Dright><TT>743.3926&nbsp;&nbsp;</TT></TD>
    <TD noWrap align=3Dright><TT>-69.01&nbsp;</TT></TD>
    <TD align=3Dright><TT>96&nbsp;</TT></TD>
    <TD noWrap align=3Dright><TT>-&nbsp;</TT></TD>
    <TD align=3Dright><TT>102&nbsp;</TT></TD>
    <TD align=3Dright><TT>0&nbsp;&nbsp;</TT></TD>
    <TD noWrap align=3Dright><TT>---&nbsp;&nbsp;</TT></TD>
    <TD noWrap><TT>&nbsp;R.SPNGTIR.N</TT></TD></TR>
  <TR>
    <TD align=3Dright>&nbsp;</TD>
    <TD align=3Dright><TT>993.3839&nbsp;&nbsp;</TT></TD>
    <TD align=3Dright><TT>992.3766&nbsp;&nbsp;</TT></TD>
    <TD align=3Dright><TT>992.4464&nbsp;&nbsp;</TT></TD>
    <TD noWrap align=3Dright><TT>-70.38&nbsp;</TT></TD>
    <TD align=3Dright><TT>135&nbsp;</TT></TD>
    <TD noWrap align=3Dright><TT>-&nbsp;</TT></TD>
    <TD align=3Dright><TT>142&nbsp;</TT></TD>
    <TD align=3Dright><TT>0&nbsp;&nbsp;</TT></TD>
    <TD noWrap align=3Dright><TT>---&nbsp;&nbsp;</TT></TD>
    <TD noWrap><TT>&nbsp;R.HAFGDQYR.A</TT></TD></TR>
  <TR>
    <TD align=3Dright>&nbsp;</TD>
    <TD align=3Dright><TT>993.3839&nbsp;&nbsp;</TT></TD>
    <TD align=3Dright><TT>992.3766&nbsp;&nbsp;</TT></TD>
    <TD align=3Dright><TT>992.4464&nbsp;&nbsp;</TT></TD>
    <TD noWrap align=3Dright><TT>-70.38&nbsp;</TT></TD>
    <TD align=3Dright><TT>135&nbsp;</TT></TD>
    <TD noWrap align=3Dright><TT>-&nbsp;</TT></TD>
    <TD align=3Dright><TT>142&nbsp;</TT></TD>
    <TD align=3Dright><TT>0&nbsp;&nbsp;</TT></TD>
    <TD noWrap align=3Dright><TT>59&nbsp;&nbsp;</TT></TD>
    <TD noWrap><TT>&nbsp;R.HAFGDQYR.A</TT></TD></TR>
  <TR>
    <TD align=3Dright>&nbsp;</TD>
    <TD align=3Dright><TT>1007.4723&nbsp;&nbsp;</TT></TD>
    <TD align=3Dright><TT>1006.4650&nbsp;&nbsp;</TT></TD>
    <TD align=3Dright><TT>1006.5488&nbsp;&nbsp;</TT></TD>
    <TD noWrap align=3Dright><TT>-83.18&nbsp;</TT></TD>
    <TD align=3Dright><TT>204&nbsp;</TT></TD>
    <TD noWrap align=3Dright><TT>-&nbsp;</TT></TD>
    <TD align=3Dright><TT>211&nbsp;</TT></TD>
    <TD align=3Dright><TT>0&nbsp;&nbsp;</TT></TD>
    <TD noWrap align=3Dright><TT>---&nbsp;&nbsp;</TT></TD>
    <TD noWrap><TT>&nbsp;K.WPLYLSTK.N</TT></TD></TR>
  <TR>
    <TD align=3Dright>&nbsp;</TD>
    <TD align=3Dright><TT>1033.5065&nbsp;&nbsp;</TT></TD>
    <TD align=3Dright><TT>1032.4992&nbsp;&nbsp;</TT></TD>
    <TD align=3Dright><TT>1032.5716&nbsp;&nbsp;</TT></TD>
    <TD noWrap align=3Dright><TT>-70.12&nbsp;</TT></TD>
    <TD align=3Dright><TT>103&nbsp;</TT></TD>
    <TD noWrap align=3Dright><TT>-&nbsp;</TT></TD>
    <TD align=3Dright><TT>111&nbsp;</TT></TD>
    <TD align=3Dright><TT>0&nbsp;&nbsp;</TT></TD>
    <TD noWrap align=3Dright><TT>---&nbsp;&nbsp;</TT></TD>
    <TD noWrap><TT>&nbsp;R.NILNGTVFR.E</TT></TD></TR>
  <TR>
    <TD align=3Dright>&nbsp;</TD>
    <TD align=3Dright><TT>1033.5065&nbsp;&nbsp;</TT></TD>
    <TD align=3Dright><TT>1032.4992&nbsp;&nbsp;</TT></TD>
    <TD align=3Dright><TT>1032.5716&nbsp;&nbsp;</TT></TD>
    <TD noWrap align=3Dright><TT>-70.12&nbsp;</TT></TD>
    <TD align=3Dright><TT>103&nbsp;</TT></TD>
    <TD noWrap align=3Dright><TT>-&nbsp;</TT></TD>
    <TD align=3Dright><TT>111&nbsp;</TT></TD>
    <TD align=3Dright><TT>0&nbsp;&nbsp;</TT></TD>
    <TD noWrap align=3Dright><TT>43&nbsp;&nbsp;</TT></TD>
    <TD noWrap><TT>&nbsp;R.NILNGTVFR.E</TT></TD></TR>
  <TR>
    <TD align=3Dright>&nbsp;</TD>
    <TD align=3Dright><TT>1117.4974&nbsp;&nbsp;</TT></TD>
    <TD align=3Dright><TT>1116.4901&nbsp;&nbsp;</TT></TD>
    <TD align=3Dright><TT>1116.5716&nbsp;&nbsp;</TT></TD>
    <TD noWrap align=3Dright><TT>-72.99&nbsp;</TT></TD>
    <TD align=3Dright><TT>43&nbsp;</TT></TD>
    <TD noWrap align=3Dright><TT>-&nbsp;</TT></TD>
    <TD align=3Dright><TT>51&nbsp;</TT></TD>
    <TD align=3Dright><TT>0&nbsp;&nbsp;</TT></TD>
    <TD noWrap align=3Dright><TT>---&nbsp;&nbsp;</TT></TD>
    <TD noWrap><TT>&nbsp;K.YFDLGLPHR.D</TT></TD></TR>
  <TR>
    <TD align=3Dright>&nbsp;</TD>
    <TD align=3Dright><TT>1117.4974&nbsp;&nbsp;</TT></TD>
    <TD align=3Dright><TT>1116.4901&nbsp;&nbsp;</TT></TD>
    <TD align=3Dright><TT>1116.5716&nbsp;&nbsp;</TT></TD>
    <TD noWrap align=3Dright><TT>-72.99&nbsp;</TT></TD>
    <TD align=3Dright><TT>43&nbsp;</TT></TD>
    <TD noWrap align=3Dright><TT>-&nbsp;</TT></TD>
    <TD align=3Dright><TT>51&nbsp;</TT></TD>
    <TD align=3Dright><TT>0&nbsp;&nbsp;</TT></TD>
    <TD noWrap align=3Dright><TT>39&nbsp;&nbsp;</TT></TD>
    <TD noWrap><TT>&nbsp;K.YFDLGLPHR.D</TT></TD></TR>
  <TR>
    <TD align=3Dright>&nbsp;</TD>
    <TD align=3Dright><TT>1355.6061&nbsp;&nbsp;</TT></TD>
    <TD align=3Dright><TT>1354.5988&nbsp;&nbsp;</TT></TD>
    <TD align=3Dright><TT>1354.6841&nbsp;&nbsp;</TT></TD>
    <TD noWrap align=3Dright><TT>-62.94&nbsp;</TT></TD>
    <TD align=3Dright><TT>301&nbsp;</TT></TD>
    <TD noWrap align=3Dright><TT>-&nbsp;</TT></TD>
    <TD align=3Dright><TT>313&nbsp;</TT></TD>
    <TD align=3Dright><TT>0&nbsp;&nbsp;</TT></TD>
    <TD noWrap align=3Dright><TT>---&nbsp;&nbsp;</TT></TD>
    <TD noWrap><TT>&nbsp;K.TIEAEAAHGTVTR.H</TT></TD></TR>
  <TR>
    <TD align=3Dright>&nbsp;</TD>
    <TD align=3Dright><TT>1355.6061&nbsp;&nbsp;</TT></TD>
    <TD align=3Dright><TT>1354.5988&nbsp;&nbsp;</TT></TD>
    <TD align=3Dright><TT>1354.6841&nbsp;&nbsp;</TT></TD>
    <TD noWrap align=3Dright><TT>-62.94&nbsp;</TT></TD>
    <TD align=3Dright><TT>301&nbsp;</TT></TD>
    <TD noWrap align=3Dright><TT>-&nbsp;</TT></TD>
    <TD align=3Dright><TT>313&nbsp;</TT></TD>
    <TD align=3Dright><TT>0&nbsp;&nbsp;</TT></TD>
    <TD noWrap align=3Dright><TT>44&nbsp;&nbsp;</TT></TD>
    <TD noWrap><TT>&nbsp;K.TIEAEAAHGTVTR.H</TT></TD></TR>
  <TR>
    <TD align=3Dright>&nbsp;</TD>
    <TD align=3Dright><TT>1378.5570&nbsp;&nbsp;</TT></TD>
    <TD align=3Dright><TT>1377.5497&nbsp;&nbsp;</TT></TD>
    <TD align=3Dright><TT>1377.6466&nbsp;&nbsp;</TT></TD>
    <TD noWrap align=3Dright><TT>-70.29&nbsp;</TT></TD>
    <TD align=3Dright><TT>238&nbsp;</TT></TD>
    <TD noWrap align=3Dright><TT>-&nbsp;</TT></TD>
    <TD align=3Dright><TT>248&nbsp;</TT></TD>
    <TD align=3Dright><TT>0&nbsp;&nbsp;</TT></TD>
    <TD noWrap align=3Dright><TT>---&nbsp;&nbsp;</TT></TD>
    <TD noWrap><TT>&nbsp;K.FEAAGIWYEHR.L</TT></TD></TR>
  <TR>
    <TD align=3Dright>&nbsp;</TD>
    <TD align=3Dright><TT>1378.5570&nbsp;&nbsp;</TT></TD>
    <TD align=3Dright><TT>1377.5497&nbsp;&nbsp;</TT></TD>
    <TD align=3Dright><TT>1377.6466&nbsp;&nbsp;</TT></TD>
    <TD noWrap align=3Dright><TT>-70.29&nbsp;</TT></TD>
    <TD align=3Dright><TT>238&nbsp;</TT></TD>
    <TD noWrap align=3Dright><TT>-&nbsp;</TT></TD>
    <TD align=3Dright><TT>248&nbsp;</TT></TD>
    <TD align=3Dright><TT>0&nbsp;&nbsp;</TT></TD>
    <TD noWrap align=3Dright><TT>47&nbsp;&nbsp;</TT></TD>
    <TD noWrap><TT>&nbsp;K.FEAAGIWYEHR.L</TT></TD></TR>
  <TR>
    <TD align=3Dright>&nbsp;</TD>
    <TD align=3Dright><TT>1593.6705&nbsp;&nbsp;</TT></TD>
    <TD align=3Dright><TT>1592.6632&nbsp;&nbsp;</TT></TD>
    <TD align=3Dright><TT>1592.7735&nbsp;&nbsp;</TT></TD>
    <TD noWrap align=3Dright><TT>-69.26&nbsp;</TT></TD>
    <TD align=3Dright><TT>236&nbsp;</TT></TD>
    <TD noWrap align=3Dright><TT>-&nbsp;</TT></TD>
    <TD align=3Dright><TT>248&nbsp;</TT></TD>
    <TD align=3Dright><TT>1&nbsp;&nbsp;</TT></TD>
    <TD noWrap align=3Dright><TT>---&nbsp;&nbsp;</TT></TD>
    <TD noWrap><TT>&nbsp;K.SKFEAAGIWYEHR.L</TT></TD></TR>
  <TR>
    <TD align=3Dright>&nbsp;</TD>
    <TD align=3Dright><TT>1593.6705&nbsp;&nbsp;</TT></TD>
    <TD align=3Dright><TT>1592.6632&nbsp;&nbsp;</TT></TD>
    <TD align=3Dright><TT>1592.7735&nbsp;&nbsp;</TT></TD>
    <TD noWrap align=3Dright><TT>-69.26&nbsp;</TT></TD>
    <TD align=3Dright><TT>236&nbsp;</TT></TD>
    <TD noWrap align=3Dright><TT>-&nbsp;</TT></TD>
    <TD align=3Dright><TT>248&nbsp;</TT></TD>
    <TD align=3Dright><TT>1&nbsp;&nbsp;</TT></TD>
    <TD noWrap align=3Dright><TT>63&nbsp;&nbsp;</TT></TD>
    <TD noWrap><TT>&nbsp;K.SKFEAAGIWYEHR.L</TT></TD></TR>
  <TR>
    <TD align=3Dright>&nbsp;</TD>
    <TD align=3Dright><TT>1783.7445&nbsp;&nbsp;</TT></TD>
    <TD align=3Dright><TT>1782.7372&nbsp;&nbsp;</TT></TD>
    <TD align=3Dright><TT>1782.8537&nbsp;&nbsp;</TT></TD>
    <TD noWrap align=3Dright><TT>-65.31&nbsp;</TT></TD>
    <TD align=3Dright><TT>321&nbsp;</TT></TD>
    <TD noWrap align=3Dright><TT>-&nbsp;</TT></TD>
    <TD align=3Dright><TT>337&nbsp;</TT></TD>
    <TD align=3Dright><TT>0&nbsp;&nbsp;</TT></TD>
    <TD noWrap align=3Dright><TT>---&nbsp;&nbsp;</TT></TD>
    <TD noWrap><TT>&nbsp;K.GGETSTNSIASIFAWSR.G</TT></TD></TR>
  <TR>
    <TD align=3Dright>&nbsp;</TD>
    <TD align=3Dright><TT>1783.7445&nbsp;&nbsp;</TT></TD>
    <TD align=3Dright><TT>1782.7372&nbsp;&nbsp;</TT></TD>
    <TD align=3Dright><TT>1782.8537&nbsp;&nbsp;</TT></TD>
    <TD noWrap align=3Dright><TT>-65.31&nbsp;</TT></TD>
    <TD align=3Dright><TT>321&nbsp;</TT></TD>
    <TD noWrap align=3Dright><TT>-&nbsp;</TT></TD>
    <TD align=3Dright><TT>337&nbsp;</TT></TD>
    <TD align=3Dright><TT>0&nbsp;&nbsp;</TT></TD>
    <TD noWrap align=3Dright><TT>86&nbsp;&nbsp;</TT></TD>
    <TD =
noWrap><TT>&nbsp;K.GGETSTNSIASIFAWSR.G</TT></TD></TR></TBODY></TABLE>
<TABLE border=3D0 cellSpacing=3D0>
  <TBODY>
  <TR>
    <TD><TT>&nbsp;&nbsp;&nbsp;&nbsp;&nbsp;&nbsp;</TT></TD>
    <TD><TT><B>No match to: </B>715.3513, 823.0438, 823.4386, 825.0341,=20
      841.0027, 842.4526, 870.4840, 1017.3439, 1017.3439, 1036.0486, =
1133.4468,=20
      1137.5327, 1142.4041, 1150.5161, 1150.5161, 1203.6012, 1510.7509,=20
      1510.7509, 1773.8505, 2676.3269</TT></TD></TR></TBODY></TABLE><BR>
<TABLE border=3D0 cellSpacing=3D0>
  <TBODY>
  <TR>
    <TD><TT><B><A =
name=3DHit3>3.</A>&nbsp;&nbsp;&nbsp;&nbsp;</B></TT></TD>
    <TD noWrap><TT><A=20
      =
href=3D"http://zxw-pc/mascot/cgi/protein_view.pl?file=3D../data/20121225/=
F002431.dat&amp;hit=3D3"=20
      =
target=3D_blank>gi|19171610</A>&nbsp;&nbsp;&nbsp;&nbsp;<B>Mass:</B>&nbsp;=
46147&nbsp;&nbsp;&nbsp;&nbsp;<B>Score:</B>&nbsp;455&nbsp;&nbsp;&nbsp;&nbs=
p;<B>Expect:</B>&nbsp;5.9e-040&nbsp;&nbsp;<B>Matches:</B>&nbsp;16</TT></T=
D></TR>
  <TR>
    <TD>&nbsp;</TD>
    <TD noWrap><TT>isocitrate dehydrogenase [Cucumis=20
  sativus]</TT></TD></TR></TBODY></TABLE>
<TABLE border=3D0 cellSpacing=3D0 cellPadding=3D0>
  <TBODY>
  <TR>
    <TD><TT>&nbsp;&nbsp;&nbsp;&nbsp;&nbsp;&nbsp;</TT></TD>
    <TD align=3Dright><TT><B>Observed&nbsp;&nbsp;</B></TT></TD>
    <TD noWrap align=3Dright><TT><B>Mr(expt)&nbsp;&nbsp;</B></TT></TD>
    <TD noWrap align=3Dright><TT><B>Mr(calc)&nbsp;&nbsp;</B></TT></TD>
    <TD align=3Dright><TT><B>&nbsp;ppm&nbsp;&nbsp;</B></TT></TD>
    <TD align=3Dright><TT><B>Start&nbsp;</B></TT></TD>
    <TD align=3Dright><TT><B>&nbsp;</B></TT></TD>
    <TD align=3Dright><TT><B>End&nbsp;</B></TT></TD>
    <TD align=3Dright><TT><B>Miss&nbsp;</B></TT></TD>
    <TD align=3Dright><TT><B>Ions&nbsp;</B></TT></TD>
    <TD><TT><B>&nbsp;Peptide</B></TT></TD></TR>
  <TR>
    <TD align=3Dright>&nbsp;</TD>
    <TD align=3Dright><TT>744.3486&nbsp;&nbsp;</TT></TD>
    <TD align=3Dright><TT>743.3413&nbsp;&nbsp;</TT></TD>
    <TD align=3Dright><TT>743.3926&nbsp;&nbsp;</TT></TD>
    <TD noWrap align=3Dright><TT>-69.01&nbsp;</TT></TD>
    <TD align=3Dright><TT>96&nbsp;</TT></TD>
    <TD noWrap align=3Dright><TT>-&nbsp;</TT></TD>
    <TD align=3Dright><TT>102&nbsp;</TT></TD>
    <TD align=3Dright><TT>0&nbsp;&nbsp;</TT></TD>
    <TD noWrap align=3Dright><TT>---&nbsp;&nbsp;</TT></TD>
    <TD noWrap><TT>&nbsp;R.SPNGTIR.N</TT></TD></TR>
  <TR>
    <TD align=3Dright>&nbsp;</TD>
    <TD align=3Dright><TT>993.3839&nbsp;&nbsp;</TT></TD>
    <TD align=3Dright><TT>992.3766&nbsp;&nbsp;</TT></TD>
    <TD align=3Dright><TT>992.4464&nbsp;&nbsp;</TT></TD>
    <TD noWrap align=3Dright><TT>-70.38&nbsp;</TT></TD>
    <TD align=3Dright><TT>135&nbsp;</TT></TD>
    <TD noWrap align=3Dright><TT>-&nbsp;</TT></TD>
    <TD align=3Dright><TT>142&nbsp;</TT></TD>
    <TD align=3Dright><TT>0&nbsp;&nbsp;</TT></TD>
    <TD noWrap align=3Dright><TT>---&nbsp;&nbsp;</TT></TD>
    <TD noWrap><TT>&nbsp;R.HAFGDQYR.A</TT></TD></TR>
  <TR>
    <TD align=3Dright>&nbsp;</TD>
    <TD align=3Dright><TT>993.3839&nbsp;&nbsp;</TT></TD>
    <TD align=3Dright><TT>992.3766&nbsp;&nbsp;</TT></TD>
    <TD align=3Dright><TT>992.4464&nbsp;&nbsp;</TT></TD>
    <TD noWrap align=3Dright><TT>-70.38&nbsp;</TT></TD>
    <TD align=3Dright><TT>135&nbsp;</TT></TD>
    <TD noWrap align=3Dright><TT>-&nbsp;</TT></TD>
    <TD align=3Dright><TT>142&nbsp;</TT></TD>
    <TD align=3Dright><TT>0&nbsp;&nbsp;</TT></TD>
    <TD noWrap align=3Dright><TT>59&nbsp;&nbsp;</TT></TD>
    <TD noWrap><TT>&nbsp;R.HAFGDQYR.A</TT></TD></TR>
  <TR>
    <TD align=3Dright>&nbsp;</TD>
    <TD align=3Dright><TT>1007.4723&nbsp;&nbsp;</TT></TD>
    <TD align=3Dright><TT>1006.4650&nbsp;&nbsp;</TT></TD>
    <TD align=3Dright><TT>1006.5488&nbsp;&nbsp;</TT></TD>
    <TD noWrap align=3Dright><TT>-83.18&nbsp;</TT></TD>
    <TD align=3Dright><TT>204&nbsp;</TT></TD>
    <TD noWrap align=3Dright><TT>-&nbsp;</TT></TD>
    <TD align=3Dright><TT>211&nbsp;</TT></TD>
    <TD align=3Dright><TT>0&nbsp;&nbsp;</TT></TD>
    <TD noWrap align=3Dright><TT>---&nbsp;&nbsp;</TT></TD>
    <TD noWrap><TT>&nbsp;K.WPLYLSTK.N</TT></TD></TR>
  <TR>
    <TD align=3Dright>&nbsp;</TD>
    <TD align=3Dright><TT>1033.5065&nbsp;&nbsp;</TT></TD>
    <TD align=3Dright><TT>1032.4992&nbsp;&nbsp;</TT></TD>
    <TD align=3Dright><TT>1032.5716&nbsp;&nbsp;</TT></TD>
    <TD noWrap align=3Dright><TT>-70.12&nbsp;</TT></TD>
    <TD align=3Dright><TT>103&nbsp;</TT></TD>
    <TD noWrap align=3Dright><TT>-&nbsp;</TT></TD>
    <TD align=3Dright><TT>111&nbsp;</TT></TD>
    <TD align=3Dright><TT>0&nbsp;&nbsp;</TT></TD>
    <TD noWrap align=3Dright><TT>---&nbsp;&nbsp;</TT></TD>
    <TD noWrap><TT>&nbsp;R.NILNGTVFR.E</TT></TD></TR>
  <TR>
    <TD align=3Dright>&nbsp;</TD>
    <TD align=3Dright><TT>1033.5065&nbsp;&nbsp;</TT></TD>
    <TD align=3Dright><TT>1032.4992&nbsp;&nbsp;</TT></TD>
    <TD align=3Dright><TT>1032.5716&nbsp;&nbsp;</TT></TD>
    <TD noWrap align=3Dright><TT>-70.12&nbsp;</TT></TD>
    <TD align=3Dright><TT>103&nbsp;</TT></TD>
    <TD noWrap align=3Dright><TT>-&nbsp;</TT></TD>
    <TD align=3Dright><TT>111&nbsp;</TT></TD>
    <TD align=3Dright><TT>0&nbsp;&nbsp;</TT></TD>
    <TD noWrap align=3Dright><TT>43&nbsp;&nbsp;</TT></TD>
    <TD noWrap><TT>&nbsp;R.NILNGTVFR.E</TT></TD></TR>
  <TR>
    <TD align=3Dright>&nbsp;</TD>
    <TD align=3Dright><TT>1117.4974&nbsp;&nbsp;</TT></TD>
    <TD align=3Dright><TT>1116.4901&nbsp;&nbsp;</TT></TD>
    <TD align=3Dright><TT>1116.5716&nbsp;&nbsp;</TT></TD>
    <TD noWrap align=3Dright><TT>-72.99&nbsp;</TT></TD>
    <TD align=3Dright><TT>43&nbsp;</TT></TD>
    <TD noWrap align=3Dright><TT>-&nbsp;</TT></TD>
    <TD align=3Dright><TT>51&nbsp;</TT></TD>
    <TD align=3Dright><TT>0&nbsp;&nbsp;</TT></TD>
    <TD noWrap align=3Dright><TT>---&nbsp;&nbsp;</TT></TD>
    <TD noWrap><TT>&nbsp;K.YFDLGLPHR.D</TT></TD></TR>
  <TR>
    <TD align=3Dright>&nbsp;</TD>
    <TD align=3Dright><TT>1117.4974&nbsp;&nbsp;</TT></TD>
    <TD align=3Dright><TT>1116.4901&nbsp;&nbsp;</TT></TD>
    <TD align=3Dright><TT>1116.5716&nbsp;&nbsp;</TT></TD>
    <TD noWrap align=3Dright><TT>-72.99&nbsp;</TT></TD>
    <TD align=3Dright><TT>43&nbsp;</TT></TD>
    <TD noWrap align=3Dright><TT>-&nbsp;</TT></TD>
    <TD align=3Dright><TT>51&nbsp;</TT></TD>
    <TD align=3Dright><TT>0&nbsp;&nbsp;</TT></TD>
    <TD noWrap align=3Dright><TT>39&nbsp;&nbsp;</TT></TD>
    <TD noWrap><TT>&nbsp;K.YFDLGLPHR.D</TT></TD></TR>
  <TR>
    <TD align=3Dright>&nbsp;</TD>
    <TD align=3Dright><TT>1355.6061&nbsp;&nbsp;</TT></TD>
    <TD align=3Dright><TT>1354.5988&nbsp;&nbsp;</TT></TD>
    <TD align=3Dright><TT>1354.6841&nbsp;&nbsp;</TT></TD>
    <TD noWrap align=3Dright><TT>-62.94&nbsp;</TT></TD>
    <TD align=3Dright><TT>301&nbsp;</TT></TD>
    <TD noWrap align=3Dright><TT>-&nbsp;</TT></TD>
    <TD align=3Dright><TT>313&nbsp;</TT></TD>
    <TD align=3Dright><TT>0&nbsp;&nbsp;</TT></TD>
    <TD noWrap align=3Dright><TT>---&nbsp;&nbsp;</TT></TD>
    <TD noWrap><TT>&nbsp;K.TIEAEAAHGTVTR.H</TT></TD></TR>
  <TR>
    <TD align=3Dright>&nbsp;</TD>
    <TD align=3Dright><TT>1355.6061&nbsp;&nbsp;</TT></TD>
    <TD align=3Dright><TT>1354.5988&nbsp;&nbsp;</TT></TD>
    <TD align=3Dright><TT>1354.6841&nbsp;&nbsp;</TT></TD>
    <TD noWrap align=3Dright><TT>-62.94&nbsp;</TT></TD>
    <TD align=3Dright><TT>301&nbsp;</TT></TD>
    <TD noWrap align=3Dright><TT>-&nbsp;</TT></TD>
    <TD align=3Dright><TT>313&nbsp;</TT></TD>
    <TD align=3Dright><TT>0&nbsp;&nbsp;</TT></TD>
    <TD noWrap align=3Dright><TT>44&nbsp;&nbsp;</TT></TD>
    <TD noWrap><TT>&nbsp;K.TIEAEAAHGTVTR.H</TT></TD></TR>
  <TR>
    <TD align=3Dright>&nbsp;</TD>
    <TD align=3Dright><TT>1378.5570&nbsp;&nbsp;</TT></TD>
    <TD align=3Dright><TT>1377.5497&nbsp;&nbsp;</TT></TD>
    <TD align=3Dright><TT>1377.6466&nbsp;&nbsp;</TT></TD>
    <TD noWrap align=3Dright><TT>-70.29&nbsp;</TT></TD>
    <TD align=3Dright><TT>238&nbsp;</TT></TD>
    <TD noWrap align=3Dright><TT>-&nbsp;</TT></TD>
    <TD align=3Dright><TT>248&nbsp;</TT></TD>
    <TD align=3Dright><TT>0&nbsp;&nbsp;</TT></TD>
    <TD noWrap align=3Dright><TT>---&nbsp;&nbsp;</TT></TD>
    <TD noWrap><TT>&nbsp;K.FEAAGIWYEHR.L</TT></TD></TR>
  <TR>
    <TD align=3Dright>&nbsp;</TD>
    <TD align=3Dright><TT>1378.5570&nbsp;&nbsp;</TT></TD>
    <TD align=3Dright><TT>1377.5497&nbsp;&nbsp;</TT></TD>
    <TD align=3Dright><TT>1377.6466&nbsp;&nbsp;</TT></TD>
    <TD noWrap align=3Dright><TT>-70.29&nbsp;</TT></TD>
    <TD align=3Dright><TT>238&nbsp;</TT></TD>
    <TD noWrap align=3Dright><TT>-&nbsp;</TT></TD>
    <TD align=3Dright><TT>248&nbsp;</TT></TD>
    <TD align=3Dright><TT>0&nbsp;&nbsp;</TT></TD>
    <TD noWrap align=3Dright><TT>47&nbsp;&nbsp;</TT></TD>
    <TD noWrap><TT>&nbsp;K.FEAAGIWYEHR.L</TT></TD></TR>
  <TR>
    <TD align=3Dright>&nbsp;</TD>
    <TD align=3Dright><TT>1593.6705&nbsp;&nbsp;</TT></TD>
    <TD align=3Dright><TT>1592.6632&nbsp;&nbsp;</TT></TD>
    <TD align=3Dright><TT>1592.7735&nbsp;&nbsp;</TT></TD>
    <TD noWrap align=3Dright><TT>-69.26&nbsp;</TT></TD>
    <TD align=3Dright><TT>236&nbsp;</TT></TD>
    <TD noWrap align=3Dright><TT>-&nbsp;</TT></TD>
    <TD align=3Dright><TT>248&nbsp;</TT></TD>
    <TD align=3Dright><TT>1&nbsp;&nbsp;</TT></TD>
    <TD noWrap align=3Dright><TT>---&nbsp;&nbsp;</TT></TD>
    <TD noWrap><TT>&nbsp;K.SKFEAAGIWYEHR.L</TT></TD></TR>
  <TR>
    <TD align=3Dright>&nbsp;</TD>
    <TD align=3Dright><TT>1593.6705&nbsp;&nbsp;</TT></TD>
    <TD align=3Dright><TT>1592.6632&nbsp;&nbsp;</TT></TD>
    <TD align=3Dright><TT>1592.7735&nbsp;&nbsp;</TT></TD>
    <TD noWrap align=3Dright><TT>-69.26&nbsp;</TT></TD>
    <TD align=3Dright><TT>236&nbsp;</TT></TD>
    <TD noWrap align=3Dright><TT>-&nbsp;</TT></TD>
    <TD align=3Dright><TT>248&nbsp;</TT></TD>
    <TD align=3Dright><TT>1&nbsp;&nbsp;</TT></TD>
    <TD noWrap align=3Dright><TT>63&nbsp;&nbsp;</TT></TD>
    <TD noWrap><TT>&nbsp;K.SKFEAAGIWYEHR.L</TT></TD></TR>
  <TR>
    <TD align=3Dright>&nbsp;</TD>
    <TD align=3Dright><TT>1783.7445&nbsp;&nbsp;</TT></TD>
    <TD align=3Dright><TT>1782.7372&nbsp;&nbsp;</TT></TD>
    <TD align=3Dright><TT>1782.8537&nbsp;&nbsp;</TT></TD>
    <TD noWrap align=3Dright><TT>-65.31&nbsp;</TT></TD>
    <TD align=3Dright><TT>321&nbsp;</TT></TD>
    <TD noWrap align=3Dright><TT>-&nbsp;</TT></TD>
    <TD align=3Dright><TT>337&nbsp;</TT></TD>
    <TD align=3Dright><TT>0&nbsp;&nbsp;</TT></TD>
    <TD noWrap align=3Dright><TT>---&nbsp;&nbsp;</TT></TD>
    <TD noWrap><TT>&nbsp;K.GGETSTNSIASIFAWSR.G</TT></TD></TR>
  <TR>
    <TD align=3Dright>&nbsp;</TD>
    <TD align=3Dright><TT>1783.7445&nbsp;&nbsp;</TT></TD>
    <TD align=3Dright><TT>1782.7372&nbsp;&nbsp;</TT></TD>
    <TD align=3Dright><TT>1782.8537&nbsp;&nbsp;</TT></TD>
    <TD noWrap align=3Dright><TT>-65.31&nbsp;</TT></TD>
    <TD align=3Dright><TT>321&nbsp;</TT></TD>
    <TD noWrap align=3Dright><TT>-&nbsp;</TT></TD>
    <TD align=3Dright><TT>337&nbsp;</TT></TD>
    <TD align=3Dright><TT>0&nbsp;&nbsp;</TT></TD>
    <TD noWrap align=3Dright><TT>86&nbsp;&nbsp;</TT></TD>
    <TD =
noWrap><TT>&nbsp;K.GGETSTNSIASIFAWSR.G</TT></TD></TR></TBODY></TABLE>
<TABLE border=3D0 cellSpacing=3D0>
  <TBODY>
  <TR>
    <TD><TT>&nbsp;&nbsp;&nbsp;&nbsp;&nbsp;&nbsp;</TT></TD>
    <TD><TT><B>No match to: </B>715.3513, 823.0438, 823.4386, 825.0341,=20
      841.0027, 842.4526, 870.4840, 1017.3439, 1017.3439, 1036.0486, =
1133.4468,=20
      1137.5327, 1142.4041, 1150.5161, 1150.5161, 1203.6012, 1510.7509,=20
      1510.7509, 1773.8505, 2676.3269</TT></TD></TR></TBODY></TABLE><BR>
<TABLE border=3D0 cellSpacing=3D0>
  <TBODY>
  <TR>
    <TD><TT><B><A =
name=3DHit4>4.</A>&nbsp;&nbsp;&nbsp;&nbsp;</B></TT></TD>
    <TD noWrap><TT><A=20
      =
href=3D"http://zxw-pc/mascot/cgi/protein_view.pl?file=3D../data/20121225/=
F002431.dat&amp;hit=3D4"=20
      =
target=3D_blank>gi|255575226</A>&nbsp;&nbsp;&nbsp;&nbsp;<B>Mass:</B>&nbsp=
;46235&nbsp;&nbsp;&nbsp;&nbsp;<B>Score:</B>&nbsp;454&nbsp;&nbsp;&nbsp;&nb=
sp;<B>Expect:</B>&nbsp;7.4e-040&nbsp;&nbsp;<B>Matches:</B>&nbsp;16</TT></=
TD></TR>
  <TR>
    <TD>&nbsp;</TD>
    <TD noWrap><TT>NADP-specific isocitrate dehydrogenase, putative =
[Ricinus=20
      communis]</TT></TD></TR></TBODY></TABLE>
<TABLE border=3D0 cellSpacing=3D0 cellPadding=3D0>
  <TBODY>
  <TR>
    <TD><TT>&nbsp;&nbsp;&nbsp;&nbsp;&nbsp;&nbsp;</TT></TD>
    <TD align=3Dright><TT><B>Observed&nbsp;&nbsp;</B></TT></TD>
    <TD noWrap align=3Dright><TT><B>Mr(expt)&nbsp;&nbsp;</B></TT></TD>
    <TD noWrap align=3Dright><TT><B>Mr(calc)&nbsp;&nbsp;</B></TT></TD>
    <TD align=3Dright><TT><B>&nbsp;ppm&nbsp;&nbsp;</B></TT></TD>
    <TD align=3Dright><TT><B>Start&nbsp;</B></TT></TD>
    <TD align=3Dright><TT><B>&nbsp;</B></TT></TD>
    <TD align=3Dright><TT><B>End&nbsp;</B></TT></TD>
    <TD align=3Dright><TT><B>Miss&nbsp;</B></TT></TD>
    <TD align=3Dright><TT><B>Ions&nbsp;</B></TT></TD>
    <TD><TT><B>&nbsp;Peptide</B></TT></TD></TR>
  <TR>
    <TD align=3Dright>&nbsp;</TD>
    <TD align=3Dright><TT>744.3486&nbsp;&nbsp;</TT></TD>
    <TD align=3Dright><TT>743.3413&nbsp;&nbsp;</TT></TD>
    <TD align=3Dright><TT>743.3926&nbsp;&nbsp;</TT></TD>
    <TD noWrap align=3Dright><TT>-69.01&nbsp;</TT></TD>
    <TD align=3Dright><TT>96&nbsp;</TT></TD>
    <TD noWrap align=3Dright><TT>-&nbsp;</TT></TD>
    <TD align=3Dright><TT>102&nbsp;</TT></TD>
    <TD align=3Dright><TT>0&nbsp;&nbsp;</TT></TD>
    <TD noWrap align=3Dright><TT>---&nbsp;&nbsp;</TT></TD>
    <TD noWrap><TT>&nbsp;K.SPNGTIR.N</TT></TD></TR>
  <TR>
    <TD align=3Dright>&nbsp;</TD>
    <TD align=3Dright><TT>993.3839&nbsp;&nbsp;</TT></TD>
    <TD align=3Dright><TT>992.3766&nbsp;&nbsp;</TT></TD>
    <TD align=3Dright><TT>992.4464&nbsp;&nbsp;</TT></TD>
    <TD noWrap align=3Dright><TT>-70.38&nbsp;</TT></TD>
    <TD align=3Dright><TT>135&nbsp;</TT></TD>
    <TD noWrap align=3Dright><TT>-&nbsp;</TT></TD>
    <TD align=3Dright><TT>142&nbsp;</TT></TD>
    <TD align=3Dright><TT>0&nbsp;&nbsp;</TT></TD>
    <TD noWrap align=3Dright><TT>---&nbsp;&nbsp;</TT></TD>
    <TD noWrap><TT>&nbsp;R.HAFGDQYR.A</TT></TD></TR>
  <TR>
    <TD align=3Dright>&nbsp;</TD>
    <TD align=3Dright><TT>993.3839&nbsp;&nbsp;</TT></TD>
    <TD align=3Dright><TT>992.3766&nbsp;&nbsp;</TT></TD>
    <TD align=3Dright><TT>992.4464&nbsp;&nbsp;</TT></TD>
    <TD noWrap align=3Dright><TT>-70.38&nbsp;</TT></TD>
    <TD align=3Dright><TT>135&nbsp;</TT></TD>
    <TD noWrap align=3Dright><TT>-&nbsp;</TT></TD>
    <TD align=3Dright><TT>142&nbsp;</TT></TD>
    <TD align=3Dright><TT>0&nbsp;&nbsp;</TT></TD>
    <TD noWrap align=3Dright><TT>59&nbsp;&nbsp;</TT></TD>
    <TD noWrap><TT>&nbsp;R.HAFGDQYR.A</TT></TD></TR>
  <TR>
    <TD align=3Dright>&nbsp;</TD>
    <TD align=3Dright><TT>1007.4723&nbsp;&nbsp;</TT></TD>
    <TD align=3Dright><TT>1006.4650&nbsp;&nbsp;</TT></TD>
    <TD align=3Dright><TT>1006.5488&nbsp;&nbsp;</TT></TD>
    <TD noWrap align=3Dright><TT>-83.18&nbsp;</TT></TD>
    <TD align=3Dright><TT>207&nbsp;</TT></TD>
    <TD noWrap align=3Dright><TT>-&nbsp;</TT></TD>
    <TD align=3Dright><TT>214&nbsp;</TT></TD>
    <TD align=3Dright><TT>0&nbsp;&nbsp;</TT></TD>
    <TD noWrap align=3Dright><TT>---&nbsp;&nbsp;</TT></TD>
    <TD noWrap><TT>&nbsp;K.WPLYLSTK.N</TT></TD></TR>
  <TR>
    <TD align=3Dright>&nbsp;</TD>
    <TD align=3Dright><TT>1033.5065&nbsp;&nbsp;</TT></TD>
    <TD align=3Dright><TT>1032.4992&nbsp;&nbsp;</TT></TD>
    <TD align=3Dright><TT>1032.5716&nbsp;&nbsp;</TT></TD>
    <TD noWrap align=3Dright><TT>-70.12&nbsp;</TT></TD>
    <TD align=3Dright><TT>103&nbsp;</TT></TD>
    <TD noWrap align=3Dright><TT>-&nbsp;</TT></TD>
    <TD align=3Dright><TT>111&nbsp;</TT></TD>
    <TD align=3Dright><TT>0&nbsp;&nbsp;</TT></TD>
    <TD noWrap align=3Dright><TT>---&nbsp;&nbsp;</TT></TD>
    <TD noWrap><TT>&nbsp;R.NILNGTVFR.E</TT></TD></TR>
  <TR>
    <TD align=3Dright>&nbsp;</TD>
    <TD align=3Dright><TT>1033.5065&nbsp;&nbsp;</TT></TD>
    <TD align=3Dright><TT>1032.4992&nbsp;&nbsp;</TT></TD>
    <TD align=3Dright><TT>1032.5716&nbsp;&nbsp;</TT></TD>
    <TD noWrap align=3Dright><TT>-70.12&nbsp;</TT></TD>
    <TD align=3Dright><TT>103&nbsp;</TT></TD>
    <TD noWrap align=3Dright><TT>-&nbsp;</TT></TD>
    <TD align=3Dright><TT>111&nbsp;</TT></TD>
    <TD align=3Dright><TT>0&nbsp;&nbsp;</TT></TD>
    <TD noWrap align=3Dright><TT>43&nbsp;&nbsp;</TT></TD>
    <TD noWrap><TT>&nbsp;R.NILNGTVFR.E</TT></TD></TR>
  <TR>
    <TD align=3Dright>&nbsp;</TD>
    <TD align=3Dright><TT>1117.4974&nbsp;&nbsp;</TT></TD>
    <TD align=3Dright><TT>1116.4901&nbsp;&nbsp;</TT></TD>
    <TD align=3Dright><TT>1116.5716&nbsp;&nbsp;</TT></TD>
    <TD noWrap align=3Dright><TT>-72.99&nbsp;</TT></TD>
    <TD align=3Dright><TT>43&nbsp;</TT></TD>
    <TD noWrap align=3Dright><TT>-&nbsp;</TT></TD>
    <TD align=3Dright><TT>51&nbsp;</TT></TD>
    <TD align=3Dright><TT>0&nbsp;&nbsp;</TT></TD>
    <TD noWrap align=3Dright><TT>---&nbsp;&nbsp;</TT></TD>
    <TD noWrap><TT>&nbsp;K.YFDLGLPHR.D</TT></TD></TR>
  <TR>
    <TD align=3Dright>&nbsp;</TD>
    <TD align=3Dright><TT>1117.4974&nbsp;&nbsp;</TT></TD>
    <TD align=3Dright><TT>1116.4901&nbsp;&nbsp;</TT></TD>
    <TD align=3Dright><TT>1116.5716&nbsp;&nbsp;</TT></TD>
    <TD noWrap align=3Dright><TT>-72.99&nbsp;</TT></TD>
    <TD align=3Dright><TT>43&nbsp;</TT></TD>
    <TD noWrap align=3Dright><TT>-&nbsp;</TT></TD>
    <TD align=3Dright><TT>51&nbsp;</TT></TD>
    <TD align=3Dright><TT>0&nbsp;&nbsp;</TT></TD>
    <TD noWrap align=3Dright><TT>39&nbsp;&nbsp;</TT></TD>
    <TD noWrap><TT>&nbsp;K.YFDLGLPHR.D</TT></TD></TR>
  <TR>
    <TD align=3Dright>&nbsp;</TD>
    <TD align=3Dright><TT>1355.6061&nbsp;&nbsp;</TT></TD>
    <TD align=3Dright><TT>1354.5988&nbsp;&nbsp;</TT></TD>
    <TD align=3Dright><TT>1354.6841&nbsp;&nbsp;</TT></TD>
    <TD noWrap align=3Dright><TT>-62.94&nbsp;</TT></TD>
    <TD align=3Dright><TT>304&nbsp;</TT></TD>
    <TD noWrap align=3Dright><TT>-&nbsp;</TT></TD>
    <TD align=3Dright><TT>316&nbsp;</TT></TD>
    <TD align=3Dright><TT>0&nbsp;&nbsp;</TT></TD>
    <TD noWrap align=3Dright><TT>---&nbsp;&nbsp;</TT></TD>
    <TD noWrap><TT>&nbsp;K.TIEAEAAHGTVTR.H</TT></TD></TR>
  <TR>
    <TD align=3Dright>&nbsp;</TD>
    <TD align=3Dright><TT>1355.6061&nbsp;&nbsp;</TT></TD>
    <TD align=3Dright><TT>1354.5988&nbsp;&nbsp;</TT></TD>
    <TD align=3Dright><TT>1354.6841&nbsp;&nbsp;</TT></TD>
    <TD noWrap align=3Dright><TT>-62.94&nbsp;</TT></TD>
    <TD align=3Dright><TT>304&nbsp;</TT></TD>
    <TD noWrap align=3Dright><TT>-&nbsp;</TT></TD>
    <TD align=3Dright><TT>316&nbsp;</TT></TD>
    <TD align=3Dright><TT>0&nbsp;&nbsp;</TT></TD>
    <TD noWrap align=3Dright><TT>44&nbsp;&nbsp;</TT></TD>
    <TD noWrap><TT>&nbsp;K.TIEAEAAHGTVTR.H</TT></TD></TR>
  <TR>
    <TD align=3Dright>&nbsp;</TD>
    <TD align=3Dright><TT>1378.5570&nbsp;&nbsp;</TT></TD>
    <TD align=3Dright><TT>1377.5497&nbsp;&nbsp;</TT></TD>
    <TD align=3Dright><TT>1377.6466&nbsp;&nbsp;</TT></TD>
    <TD noWrap align=3Dright><TT>-70.29&nbsp;</TT></TD>
    <TD align=3Dright><TT>241&nbsp;</TT></TD>
    <TD noWrap align=3Dright><TT>-&nbsp;</TT></TD>
    <TD align=3Dright><TT>251&nbsp;</TT></TD>
    <TD align=3Dright><TT>0&nbsp;&nbsp;</TT></TD>
    <TD noWrap align=3Dright><TT>---&nbsp;&nbsp;</TT></TD>
    <TD noWrap><TT>&nbsp;K.FEAAGIWYEHR.L</TT></TD></TR>
  <TR>
    <TD align=3Dright>&nbsp;</TD>
    <TD align=3Dright><TT>1378.5570&nbsp;&nbsp;</TT></TD>
    <TD align=3Dright><TT>1377.5497&nbsp;&nbsp;</TT></TD>
    <TD align=3Dright><TT>1377.6466&nbsp;&nbsp;</TT></TD>
    <TD noWrap align=3Dright><TT>-70.29&nbsp;</TT></TD>
    <TD align=3Dright><TT>241&nbsp;</TT></TD>
    <TD noWrap align=3Dright><TT>-&nbsp;</TT></TD>
    <TD align=3Dright><TT>251&nbsp;</TT></TD>
    <TD align=3Dright><TT>0&nbsp;&nbsp;</TT></TD>
    <TD noWrap align=3Dright><TT>47&nbsp;&nbsp;</TT></TD>
    <TD noWrap><TT>&nbsp;K.FEAAGIWYEHR.L</TT></TD></TR>
  <TR>
    <TD align=3Dright>&nbsp;</TD>
    <TD align=3Dright><TT>1593.6705&nbsp;&nbsp;</TT></TD>
    <TD align=3Dright><TT>1592.6632&nbsp;&nbsp;</TT></TD>
    <TD align=3Dright><TT>1592.7735&nbsp;&nbsp;</TT></TD>
    <TD noWrap align=3Dright><TT>-69.26&nbsp;</TT></TD>
    <TD align=3Dright><TT>239&nbsp;</TT></TD>
    <TD noWrap align=3Dright><TT>-&nbsp;</TT></TD>
    <TD align=3Dright><TT>251&nbsp;</TT></TD>
    <TD align=3Dright><TT>1&nbsp;&nbsp;</TT></TD>
    <TD noWrap align=3Dright><TT>---&nbsp;&nbsp;</TT></TD>
    <TD noWrap><TT>&nbsp;K.SKFEAAGIWYEHR.L</TT></TD></TR>
  <TR>
    <TD align=3Dright>&nbsp;</TD>
    <TD align=3Dright><TT>1593.6705&nbsp;&nbsp;</TT></TD>
    <TD align=3Dright><TT>1592.6632&nbsp;&nbsp;</TT></TD>
    <TD align=3Dright><TT>1592.7735&nbsp;&nbsp;</TT></TD>
    <TD noWrap align=3Dright><TT>-69.26&nbsp;</TT></TD>
    <TD align=3Dright><TT>239&nbsp;</TT></TD>
    <TD noWrap align=3Dright><TT>-&nbsp;</TT></TD>
    <TD align=3Dright><TT>251&nbsp;</TT></TD>
    <TD align=3Dright><TT>1&nbsp;&nbsp;</TT></TD>
    <TD noWrap align=3Dright><TT>63&nbsp;&nbsp;</TT></TD>
    <TD noWrap><TT>&nbsp;K.SKFEAAGIWYEHR.L</TT></TD></TR>
  <TR>
    <TD align=3Dright>&nbsp;</TD>
    <TD align=3Dright><TT>1783.7445&nbsp;&nbsp;</TT></TD>
    <TD align=3Dright><TT>1782.7372&nbsp;&nbsp;</TT></TD>
    <TD align=3Dright><TT>1782.8537&nbsp;&nbsp;</TT></TD>
    <TD noWrap align=3Dright><TT>-65.31&nbsp;</TT></TD>
    <TD align=3Dright><TT>324&nbsp;</TT></TD>
    <TD noWrap align=3Dright><TT>-&nbsp;</TT></TD>
    <TD align=3Dright><TT>340&nbsp;</TT></TD>
    <TD align=3Dright><TT>0&nbsp;&nbsp;</TT></TD>
    <TD noWrap align=3Dright><TT>---&nbsp;&nbsp;</TT></TD>
    <TD noWrap><TT>&nbsp;K.GGETSTNSIASIFAWSR.G</TT></TD></TR>
  <TR>
    <TD align=3Dright>&nbsp;</TD>
    <TD align=3Dright><TT>1783.7445&nbsp;&nbsp;</TT></TD>
    <TD align=3Dright><TT>1782.7372&nbsp;&nbsp;</TT></TD>
    <TD align=3Dright><TT>1782.8537&nbsp;&nbsp;</TT></TD>
    <TD noWrap align=3Dright><TT>-65.31&nbsp;</TT></TD>
    <TD align=3Dright><TT>324&nbsp;</TT></TD>
    <TD noWrap align=3Dright><TT>-&nbsp;</TT></TD>
    <TD align=3Dright><TT>340&nbsp;</TT></TD>
    <TD align=3Dright><TT>0&nbsp;&nbsp;</TT></TD>
    <TD noWrap align=3Dright><TT>86&nbsp;&nbsp;</TT></TD>
    <TD =
noWrap><TT>&nbsp;K.GGETSTNSIASIFAWSR.G</TT></TD></TR></TBODY></TABLE>
<TABLE border=3D0 cellSpacing=3D0>
  <TBODY>
  <TR>
    <TD><TT>&nbsp;&nbsp;&nbsp;&nbsp;&nbsp;&nbsp;</TT></TD>
    <TD><TT><B>No match to: </B>715.3513, 823.0438, 823.4386, 825.0341,=20
      841.0027, 842.4526, 870.4840, 1017.3439, 1017.3439, 1036.0486, =
1133.4468,=20
      1137.5327, 1142.4041, 1150.5161, 1150.5161, 1203.6012, 1510.7509,=20
      1510.7509, 1773.8505, 2676.3269</TT></TD></TR></TBODY></TABLE><BR>
<TABLE border=3D0 cellSpacing=3D0>
  <TBODY>
  <TR>
    <TD><TT><B><A =
name=3DHit5>5.</A>&nbsp;&nbsp;&nbsp;&nbsp;</B></TT></TD>
    <TD noWrap><TT><A=20
      =
href=3D"http://zxw-pc/mascot/cgi/protein_view.pl?file=3D../data/20121225/=
F002431.dat&amp;hit=3D5"=20
      =
target=3D_blank>gi|223532077</A>&nbsp;&nbsp;&nbsp;&nbsp;<B>Mass:</B>&nbsp=
;46235&nbsp;&nbsp;&nbsp;&nbsp;<B>Score:</B>&nbsp;454&nbsp;&nbsp;&nbsp;&nb=
sp;<B>Expect:</B>&nbsp;7.4e-040&nbsp;&nbsp;<B>Matches:</B>&nbsp;16</TT></=
TD></TR>
  <TR>
    <TD>&nbsp;</TD>
    <TD noWrap><TT>NADP-specific isocitrate dehydrogenase, putative =
[Ricinus=20
      communis]</TT></TD></TR></TBODY></TABLE>
<TABLE border=3D0 cellSpacing=3D0 cellPadding=3D0>
  <TBODY>
  <TR>
    <TD><TT>&nbsp;&nbsp;&nbsp;&nbsp;&nbsp;&nbsp;</TT></TD>
    <TD align=3Dright><TT><B>Observed&nbsp;&nbsp;</B></TT></TD>
    <TD noWrap align=3Dright><TT><B>Mr(expt)&nbsp;&nbsp;</B></TT></TD>
    <TD noWrap align=3Dright><TT><B>Mr(calc)&nbsp;&nbsp;</B></TT></TD>
    <TD align=3Dright><TT><B>&nbsp;ppm&nbsp;&nbsp;</B></TT></TD>
    <TD align=3Dright><TT><B>Start&nbsp;</B></TT></TD>
    <TD align=3Dright><TT><B>&nbsp;</B></TT></TD>
    <TD align=3Dright><TT><B>End&nbsp;</B></TT></TD>
    <TD align=3Dright><TT><B>Miss&nbsp;</B></TT></TD>
    <TD align=3Dright><TT><B>Ions&nbsp;</B></TT></TD>
    <TD><TT><B>&nbsp;Peptide</B></TT></TD></TR>
  <TR>
    <TD align=3Dright>&nbsp;</TD>
    <TD align=3Dright><TT>744.3486&nbsp;&nbsp;</TT></TD>
    <TD align=3Dright><TT>743.3413&nbsp;&nbsp;</TT></TD>
    <TD align=3Dright><TT>743.3926&nbsp;&nbsp;</TT></TD>
    <TD noWrap align=3Dright><TT>-69.01&nbsp;</TT></TD>
    <TD align=3Dright><TT>96&nbsp;</TT></TD>
    <TD noWrap align=3Dright><TT>-&nbsp;</TT></TD>
    <TD align=3Dright><TT>102&nbsp;</TT></TD>
    <TD align=3Dright><TT>0&nbsp;&nbsp;</TT></TD>
    <TD noWrap align=3Dright><TT>---&nbsp;&nbsp;</TT></TD>
    <TD noWrap><TT>&nbsp;K.SPNGTIR.N</TT></TD></TR>
  <TR>
    <TD align=3Dright>&nbsp;</TD>
    <TD align=3Dright><TT>993.3839&nbsp;&nbsp;</TT></TD>
    <TD align=3Dright><TT>992.3766&nbsp;&nbsp;</TT></TD>
    <TD align=3Dright><TT>992.4464&nbsp;&nbsp;</TT></TD>
    <TD noWrap align=3Dright><TT>-70.38&nbsp;</TT></TD>
    <TD align=3Dright><TT>135&nbsp;</TT></TD>
    <TD noWrap align=3Dright><TT>-&nbsp;</TT></TD>
    <TD align=3Dright><TT>142&nbsp;</TT></TD>
    <TD align=3Dright><TT>0&nbsp;&nbsp;</TT></TD>
    <TD noWrap align=3Dright><TT>---&nbsp;&nbsp;</TT></TD>
    <TD noWrap><TT>&nbsp;R.HAFGDQYR.A</TT></TD></TR>
  <TR>
    <TD align=3Dright>&nbsp;</TD>
    <TD align=3Dright><TT>993.3839&nbsp;&nbsp;</TT></TD>
    <TD align=3Dright><TT>992.3766&nbsp;&nbsp;</TT></TD>
    <TD align=3Dright><TT>992.4464&nbsp;&nbsp;</TT></TD>
    <TD noWrap align=3Dright><TT>-70.38&nbsp;</TT></TD>
    <TD align=3Dright><TT>135&nbsp;</TT></TD>
    <TD noWrap align=3Dright><TT>-&nbsp;</TT></TD>
    <TD align=3Dright><TT>142&nbsp;</TT></TD>
    <TD align=3Dright><TT>0&nbsp;&nbsp;</TT></TD>
    <TD noWrap align=3Dright><TT>59&nbsp;&nbsp;</TT></TD>
    <TD noWrap><TT>&nbsp;R.HAFGDQYR.A</TT></TD></TR>
  <TR>
    <TD align=3Dright>&nbsp;</TD>
    <TD align=3Dright><TT>1007.4723&nbsp;&nbsp;</TT></TD>
    <TD align=3Dright><TT>1006.4650&nbsp;&nbsp;</TT></TD>
    <TD align=3Dright><TT>1006.5488&nbsp;&nbsp;</TT></TD>
    <TD noWrap align=3Dright><TT>-83.18&nbsp;</TT></TD>
    <TD align=3Dright><TT>207&nbsp;</TT></TD>
    <TD noWrap align=3Dright><TT>-&nbsp;</TT></TD>
    <TD align=3Dright><TT>214&nbsp;</TT></TD>
    <TD align=3Dright><TT>0&nbsp;&nbsp;</TT></TD>
    <TD noWrap align=3Dright><TT>---&nbsp;&nbsp;</TT></TD>
    <TD noWrap><TT>&nbsp;K.WPLYLSTK.N</TT></TD></TR>
  <TR>
    <TD align=3Dright>&nbsp;</TD>
    <TD align=3Dright><TT>1033.5065&nbsp;&nbsp;</TT></TD>
    <TD align=3Dright><TT>1032.4992&nbsp;&nbsp;</TT></TD>
    <TD align=3Dright><TT>1032.5716&nbsp;&nbsp;</TT></TD>
    <TD noWrap align=3Dright><TT>-70.12&nbsp;</TT></TD>
    <TD align=3Dright><TT>103&nbsp;</TT></TD>
    <TD noWrap align=3Dright><TT>-&nbsp;</TT></TD>
    <TD align=3Dright><TT>111&nbsp;</TT></TD>
    <TD align=3Dright><TT>0&nbsp;&nbsp;</TT></TD>
    <TD noWrap align=3Dright><TT>---&nbsp;&nbsp;</TT></TD>
    <TD noWrap><TT>&nbsp;R.NILNGTVFR.E</TT></TD></TR>
  <TR>
    <TD align=3Dright>&nbsp;</TD>
    <TD align=3Dright><TT>1033.5065&nbsp;&nbsp;</TT></TD>
    <TD align=3Dright><TT>1032.4992&nbsp;&nbsp;</TT></TD>
    <TD align=3Dright><TT>1032.5716&nbsp;&nbsp;</TT></TD>
    <TD noWrap align=3Dright><TT>-70.12&nbsp;</TT></TD>
    <TD align=3Dright><TT>103&nbsp;</TT></TD>
    <TD noWrap align=3Dright><TT>-&nbsp;</TT></TD>
    <TD align=3Dright><TT>111&nbsp;</TT></TD>
    <TD align=3Dright><TT>0&nbsp;&nbsp;</TT></TD>
    <TD noWrap align=3Dright><TT>43&nbsp;&nbsp;</TT></TD>
    <TD noWrap><TT>&nbsp;R.NILNGTVFR.E</TT></TD></TR>
  <TR>
    <TD align=3Dright>&nbsp;</TD>
    <TD align=3Dright><TT>1117.4974&nbsp;&nbsp;</TT></TD>
    <TD align=3Dright><TT>1116.4901&nbsp;&nbsp;</TT></TD>
    <TD align=3Dright><TT>1116.5716&nbsp;&nbsp;</TT></TD>
    <TD noWrap align=3Dright><TT>-72.99&nbsp;</TT></TD>
    <TD align=3Dright><TT>43&nbsp;</TT></TD>
    <TD noWrap align=3Dright><TT>-&nbsp;</TT></TD>
    <TD align=3Dright><TT>51&nbsp;</TT></TD>
    <TD align=3Dright><TT>0&nbsp;&nbsp;</TT></TD>
    <TD noWrap align=3Dright><TT>---&nbsp;&nbsp;</TT></TD>
    <TD noWrap><TT>&nbsp;K.YFDLGLPHR.D</TT></TD></TR>
  <TR>
    <TD align=3Dright>&nbsp;</TD>
    <TD align=3Dright><TT>1117.4974&nbsp;&nbsp;</TT></TD>
    <TD align=3Dright><TT>1116.4901&nbsp;&nbsp;</TT></TD>
    <TD align=3Dright><TT>1116.5716&nbsp;&nbsp;</TT></TD>
    <TD noWrap align=3Dright><TT>-72.99&nbsp;</TT></TD>
    <TD align=3Dright><TT>43&nbsp;</TT></TD>
    <TD noWrap align=3Dright><TT>-&nbsp;</TT></TD>
    <TD align=3Dright><TT>51&nbsp;</TT></TD>
    <TD align=3Dright><TT>0&nbsp;&nbsp;</TT></TD>
    <TD noWrap align=3Dright><TT>39&nbsp;&nbsp;</TT></TD>
    <TD noWrap><TT>&nbsp;K.YFDLGLPHR.D</TT></TD></TR>
  <TR>
    <TD align=3Dright>&nbsp;</TD>
    <TD align=3Dright><TT>1355.6061&nbsp;&nbsp;</TT></TD>
    <TD align=3Dright><TT>1354.5988&nbsp;&nbsp;</TT></TD>
    <TD align=3Dright><TT>1354.6841&nbsp;&nbsp;</TT></TD>
    <TD noWrap align=3Dright><TT>-62.94&nbsp;</TT></TD>
    <TD align=3Dright><TT>304&nbsp;</TT></TD>
    <TD noWrap align=3Dright><TT>-&nbsp;</TT></TD>
    <TD align=3Dright><TT>316&nbsp;</TT></TD>
    <TD align=3Dright><TT>0&nbsp;&nbsp;</TT></TD>
    <TD noWrap align=3Dright><TT>---&nbsp;&nbsp;</TT></TD>
    <TD noWrap><TT>&nbsp;K.TIEAEAAHGTVTR.H</TT></TD></TR>
  <TR>
    <TD align=3Dright>&nbsp;</TD>
    <TD align=3Dright><TT>1355.6061&nbsp;&nbsp;</TT></TD>
    <TD align=3Dright><TT>1354.5988&nbsp;&nbsp;</TT></TD>
    <TD align=3Dright><TT>1354.6841&nbsp;&nbsp;</TT></TD>
    <TD noWrap align=3Dright><TT>-62.94&nbsp;</TT></TD>
    <TD align=3Dright><TT>304&nbsp;</TT></TD>
    <TD noWrap align=3Dright><TT>-&nbsp;</TT></TD>
    <TD align=3Dright><TT>316&nbsp;</TT></TD>
    <TD align=3Dright><TT>0&nbsp;&nbsp;</TT></TD>
    <TD noWrap align=3Dright><TT>44&nbsp;&nbsp;</TT></TD>
    <TD noWrap><TT>&nbsp;K.TIEAEAAHGTVTR.H</TT></TD></TR>
  <TR>
    <TD align=3Dright>&nbsp;</TD>
    <TD align=3Dright><TT>1378.5570&nbsp;&nbsp;</TT></TD>
    <TD align=3Dright><TT>1377.5497&nbsp;&nbsp;</TT></TD>
    <TD align=3Dright><TT>1377.6466&nbsp;&nbsp;</TT></TD>
    <TD noWrap align=3Dright><TT>-70.29&nbsp;</TT></TD>
    <TD align=3Dright><TT>241&nbsp;</TT></TD>
    <TD noWrap align=3Dright><TT>-&nbsp;</TT></TD>
    <TD align=3Dright><TT>251&nbsp;</TT></TD>
    <TD align=3Dright><TT>0&nbsp;&nbsp;</TT></TD>
    <TD noWrap align=3Dright><TT>---&nbsp;&nbsp;</TT></TD>
    <TD noWrap><TT>&nbsp;K.FEAAGIWYEHR.L</TT></TD></TR>
  <TR>
    <TD align=3Dright>&nbsp;</TD>
    <TD align=3Dright><TT>1378.5570&nbsp;&nbsp;</TT></TD>
    <TD align=3Dright><TT>1377.5497&nbsp;&nbsp;</TT></TD>
    <TD align=3Dright><TT>1377.6466&nbsp;&nbsp;</TT></TD>
    <TD noWrap align=3Dright><TT>-70.29&nbsp;</TT></TD>
    <TD align=3Dright><TT>241&nbsp;</TT></TD>
    <TD noWrap align=3Dright><TT>-&nbsp;</TT></TD>
    <TD align=3Dright><TT>251&nbsp;</TT></TD>
    <TD align=3Dright><TT>0&nbsp;&nbsp;</TT></TD>
    <TD noWrap align=3Dright><TT>47&nbsp;&nbsp;</TT></TD>
    <TD noWrap><TT>&nbsp;K.FEAAGIWYEHR.L</TT></TD></TR>
  <TR>
    <TD align=3Dright>&nbsp;</TD>
    <TD align=3Dright><TT>1593.6705&nbsp;&nbsp;</TT></TD>
    <TD align=3Dright><TT>1592.6632&nbsp;&nbsp;</TT></TD>
    <TD align=3Dright><TT>1592.7735&nbsp;&nbsp;</TT></TD>
    <TD noWrap align=3Dright><TT>-69.26&nbsp;</TT></TD>
    <TD align=3Dright><TT>239&nbsp;</TT></TD>
    <TD noWrap align=3Dright><TT>-&nbsp;</TT></TD>
    <TD align=3Dright><TT>251&nbsp;</TT></TD>
    <TD align=3Dright><TT>1&nbsp;&nbsp;</TT></TD>
    <TD noWrap align=3Dright><TT>---&nbsp;&nbsp;</TT></TD>
    <TD noWrap><TT>&nbsp;K.SKFEAAGIWYEHR.L</TT></TD></TR>
  <TR>
    <TD align=3Dright>&nbsp;</TD>
    <TD align=3Dright><TT>1593.6705&nbsp;&nbsp;</TT></TD>
    <TD align=3Dright><TT>1592.6632&nbsp;&nbsp;</TT></TD>
    <TD align=3Dright><TT>1592.7735&nbsp;&nbsp;</TT></TD>
    <TD noWrap align=3Dright><TT>-69.26&nbsp;</TT></TD>
    <TD align=3Dright><TT>239&nbsp;</TT></TD>
    <TD noWrap align=3Dright><TT>-&nbsp;</TT></TD>
    <TD align=3Dright><TT>251&nbsp;</TT></TD>
    <TD align=3Dright><TT>1&nbsp;&nbsp;</TT></TD>
    <TD noWrap align=3Dright><TT>63&nbsp;&nbsp;</TT></TD>
    <TD noWrap><TT>&nbsp;K.SKFEAAGIWYEHR.L</TT></TD></TR>
  <TR>
    <TD align=3Dright>&nbsp;</TD>
    <TD align=3Dright><TT>1783.7445&nbsp;&nbsp;</TT></TD>
    <TD align=3Dright><TT>1782.7372&nbsp;&nbsp;</TT></TD>
    <TD align=3Dright><TT>1782.8537&nbsp;&nbsp;</TT></TD>
    <TD noWrap align=3Dright><TT>-65.31&nbsp;</TT></TD>
    <TD align=3Dright><TT>324&nbsp;</TT></TD>
    <TD noWrap align=3Dright><TT>-&nbsp;</TT></TD>
    <TD align=3Dright><TT>340&nbsp;</TT></TD>
    <TD align=3Dright><TT>0&nbsp;&nbsp;</TT></TD>
    <TD noWrap align=3Dright><TT>---&nbsp;&nbsp;</TT></TD>
    <TD noWrap><TT>&nbsp;K.GGETSTNSIASIFAWSR.G</TT></TD></TR>
  <TR>
    <TD align=3Dright>&nbsp;</TD>
    <TD align=3Dright><TT>1783.7445&nbsp;&nbsp;</TT></TD>
    <TD align=3Dright><TT>1782.7372&nbsp;&nbsp;</TT></TD>
    <TD align=3Dright><TT>1782.8537&nbsp;&nbsp;</TT></TD>
    <TD noWrap align=3Dright><TT>-65.31&nbsp;</TT></TD>
    <TD align=3Dright><TT>324&nbsp;</TT></TD>
    <TD noWrap align=3Dright><TT>-&nbsp;</TT></TD>
    <TD align=3Dright><TT>340&nbsp;</TT></TD>
    <TD align=3Dright><TT>0&nbsp;&nbsp;</TT></TD>
    <TD noWrap align=3Dright><TT>86&nbsp;&nbsp;</TT></TD>
    <TD =
noWrap><TT>&nbsp;K.GGETSTNSIASIFAWSR.G</TT></TD></TR></TBODY></TABLE>
<TABLE border=3D0 cellSpacing=3D0>
  <TBODY>
  <TR>
    <TD><TT>&nbsp;&nbsp;&nbsp;&nbsp;&nbsp;&nbsp;</TT></TD>
    <TD><TT><B>No match to: </B>715.3513, 823.0438, 823.4386, 825.0341,=20
      841.0027, 842.4526, 870.4840, 1017.3439, 1017.3439, 1036.0486, =
1133.4468,=20
      1137.5327, 1142.4041, 1150.5161, 1150.5161, 1203.6012, 1510.7509,=20
      1510.7509, 1773.8505, 2676.3269</TT></TD></TR></TBODY></TABLE><BR>
<TABLE border=3D0 cellSpacing=3D0>
  <TBODY>
  <TR>
    <TD><TT><B><A =
name=3DHit6>6.</A>&nbsp;&nbsp;&nbsp;&nbsp;</B></TT></TD>
    <TD noWrap><TT><A=20
      =
href=3D"http://zxw-pc/mascot/cgi/protein_view.pl?file=3D../data/20121225/=
F002431.dat&amp;hit=3D6"=20
      =
target=3D_blank>gi|298549071</A>&nbsp;&nbsp;&nbsp;&nbsp;<B>Mass:</B>&nbsp=
;46481&nbsp;&nbsp;&nbsp;&nbsp;<B>Score:</B>&nbsp;403&nbsp;&nbsp;&nbsp;&nb=
sp;<B>Expect:</B>&nbsp;9.3e-035&nbsp;&nbsp;<B>Matches:</B>&nbsp;14</TT></=
TD></TR>
  <TR>
    <TD>&nbsp;</TD>
    <TD noWrap><TT>unnamed protein product [Citrus=20
limon]</TT></TD></TR></TBODY></TABLE>
<TABLE border=3D0 cellSpacing=3D0 cellPadding=3D0>
  <TBODY>
  <TR>
    <TD><TT>&nbsp;&nbsp;&nbsp;&nbsp;&nbsp;&nbsp;</TT></TD>
    <TD align=3Dright><TT><B>Observed&nbsp;&nbsp;</B></TT></TD>
    <TD noWrap align=3Dright><TT><B>Mr(expt)&nbsp;&nbsp;</B></TT></TD>
    <TD noWrap align=3Dright><TT><B>Mr(calc)&nbsp;&nbsp;</B></TT></TD>
    <TD align=3Dright><TT><B>&nbsp;ppm&nbsp;&nbsp;</B></TT></TD>
    <TD align=3Dright><TT><B>Start&nbsp;</B></TT></TD>
    <TD align=3Dright><TT><B>&nbsp;</B></TT></TD>
    <TD align=3Dright><TT><B>End&nbsp;</B></TT></TD>
    <TD align=3Dright><TT><B>Miss&nbsp;</B></TT></TD>
    <TD align=3Dright><TT><B>Ions&nbsp;</B></TT></TD>
    <TD><TT><B>&nbsp;Peptide</B></TT></TD></TR>
  <TR>
    <TD align=3Dright>&nbsp;</TD>
    <TD align=3Dright><TT>744.3486&nbsp;&nbsp;</TT></TD>
    <TD align=3Dright><TT>743.3413&nbsp;&nbsp;</TT></TD>
    <TD align=3Dright><TT>743.3926&nbsp;&nbsp;</TT></TD>
    <TD noWrap align=3Dright><TT>-69.01&nbsp;</TT></TD>
    <TD align=3Dright><TT>96&nbsp;</TT></TD>
    <TD noWrap align=3Dright><TT>-&nbsp;</TT></TD>
    <TD align=3Dright><TT>102&nbsp;</TT></TD>
    <TD align=3Dright><TT>0&nbsp;&nbsp;</TT></TD>
    <TD noWrap align=3Dright><TT>---&nbsp;&nbsp;</TT></TD>
    <TD noWrap><TT>&nbsp;K.SPNGTIR.N</TT></TD></TR>
  <TR>
    <TD align=3Dright>&nbsp;</TD>
    <TD align=3Dright><TT>993.3839&nbsp;&nbsp;</TT></TD>
    <TD align=3Dright><TT>992.3766&nbsp;&nbsp;</TT></TD>
    <TD align=3Dright><TT>992.4464&nbsp;&nbsp;</TT></TD>
    <TD noWrap align=3Dright><TT>-70.38&nbsp;</TT></TD>
    <TD align=3Dright><TT>135&nbsp;</TT></TD>
    <TD noWrap align=3Dright><TT>-&nbsp;</TT></TD>
    <TD align=3Dright><TT>142&nbsp;</TT></TD>
    <TD align=3Dright><TT>0&nbsp;&nbsp;</TT></TD>
    <TD noWrap align=3Dright><TT>---&nbsp;&nbsp;</TT></TD>
    <TD noWrap><TT>&nbsp;R.HAFGDQYR.A</TT></TD></TR>
  <TR>
    <TD align=3Dright>&nbsp;</TD>
    <TD align=3Dright><TT>993.3839&nbsp;&nbsp;</TT></TD>
    <TD align=3Dright><TT>992.3766&nbsp;&nbsp;</TT></TD>
    <TD align=3Dright><TT>992.4464&nbsp;&nbsp;</TT></TD>
    <TD noWrap align=3Dright><TT>-70.38&nbsp;</TT></TD>
    <TD align=3Dright><TT>135&nbsp;</TT></TD>
    <TD noWrap align=3Dright><TT>-&nbsp;</TT></TD>
    <TD align=3Dright><TT>142&nbsp;</TT></TD>
    <TD align=3Dright><TT>0&nbsp;&nbsp;</TT></TD>
    <TD noWrap align=3Dright><TT>59&nbsp;&nbsp;</TT></TD>
    <TD noWrap><TT>&nbsp;R.HAFGDQYR.A</TT></TD></TR>
  <TR>
    <TD align=3Dright>&nbsp;</TD>
    <TD align=3Dright><TT>1007.4723&nbsp;&nbsp;</TT></TD>
    <TD align=3Dright><TT>1006.4650&nbsp;&nbsp;</TT></TD>
    <TD align=3Dright><TT>1006.5488&nbsp;&nbsp;</TT></TD>
    <TD noWrap align=3Dright><TT>-83.18&nbsp;</TT></TD>
    <TD align=3Dright><TT>207&nbsp;</TT></TD>
    <TD noWrap align=3Dright><TT>-&nbsp;</TT></TD>
    <TD align=3Dright><TT>214&nbsp;</TT></TD>
    <TD align=3Dright><TT>0&nbsp;&nbsp;</TT></TD>
    <TD noWrap align=3Dright><TT>---&nbsp;&nbsp;</TT></TD>
    <TD noWrap><TT>&nbsp;K.WPLYLSTK.N</TT></TD></TR>
  <TR>
    <TD align=3Dright>&nbsp;</TD>
    <TD align=3Dright><TT>1033.5065&nbsp;&nbsp;</TT></TD>
    <TD align=3Dright><TT>1032.4992&nbsp;&nbsp;</TT></TD>
    <TD align=3Dright><TT>1032.5716&nbsp;&nbsp;</TT></TD>
    <TD noWrap align=3Dright><TT>-70.12&nbsp;</TT></TD>
    <TD align=3Dright><TT>103&nbsp;</TT></TD>
    <TD noWrap align=3Dright><TT>-&nbsp;</TT></TD>
    <TD align=3Dright><TT>111&nbsp;</TT></TD>
    <TD align=3Dright><TT>0&nbsp;&nbsp;</TT></TD>
    <TD noWrap align=3Dright><TT>---&nbsp;&nbsp;</TT></TD>
    <TD noWrap><TT>&nbsp;R.NILNGTVFR.E</TT></TD></TR>
  <TR>
    <TD align=3Dright>&nbsp;</TD>
    <TD align=3Dright><TT>1033.5065&nbsp;&nbsp;</TT></TD>
    <TD align=3Dright><TT>1032.4992&nbsp;&nbsp;</TT></TD>
    <TD align=3Dright><TT>1032.5716&nbsp;&nbsp;</TT></TD>
    <TD noWrap align=3Dright><TT>-70.12&nbsp;</TT></TD>
    <TD align=3Dright><TT>103&nbsp;</TT></TD>
    <TD noWrap align=3Dright><TT>-&nbsp;</TT></TD>
    <TD align=3Dright><TT>111&nbsp;</TT></TD>
    <TD align=3Dright><TT>0&nbsp;&nbsp;</TT></TD>
    <TD noWrap align=3Dright><TT>43&nbsp;&nbsp;</TT></TD>
    <TD noWrap><TT>&nbsp;R.NILNGTVFR.E</TT></TD></TR>
  <TR>
    <TD align=3Dright>&nbsp;</TD>
    <TD align=3Dright><TT>1355.6061&nbsp;&nbsp;</TT></TD>
    <TD align=3Dright><TT>1354.5988&nbsp;&nbsp;</TT></TD>
    <TD align=3Dright><TT>1354.6841&nbsp;&nbsp;</TT></TD>
    <TD noWrap align=3Dright><TT>-62.94&nbsp;</TT></TD>
    <TD align=3Dright><TT>304&nbsp;</TT></TD>
    <TD noWrap align=3Dright><TT>-&nbsp;</TT></TD>
    <TD align=3Dright><TT>316&nbsp;</TT></TD>
    <TD align=3Dright><TT>0&nbsp;&nbsp;</TT></TD>
    <TD noWrap align=3Dright><TT>---&nbsp;&nbsp;</TT></TD>
    <TD noWrap><TT>&nbsp;K.TIEAEAAHGTVTR.H</TT></TD></TR>
  <TR>
    <TD align=3Dright>&nbsp;</TD>
    <TD align=3Dright><TT>1355.6061&nbsp;&nbsp;</TT></TD>
    <TD align=3Dright><TT>1354.5988&nbsp;&nbsp;</TT></TD>
    <TD align=3Dright><TT>1354.6841&nbsp;&nbsp;</TT></TD>
    <TD noWrap align=3Dright><TT>-62.94&nbsp;</TT></TD>
    <TD align=3Dright><TT>304&nbsp;</TT></TD>
    <TD noWrap align=3Dright><TT>-&nbsp;</TT></TD>
    <TD align=3Dright><TT>316&nbsp;</TT></TD>
    <TD align=3Dright><TT>0&nbsp;&nbsp;</TT></TD>
    <TD noWrap align=3Dright><TT>44&nbsp;&nbsp;</TT></TD>
    <TD noWrap><TT>&nbsp;K.TIEAEAAHGTVTR.H</TT></TD></TR>
  <TR>
    <TD align=3Dright>&nbsp;</TD>
    <TD align=3Dright><TT>1378.5570&nbsp;&nbsp;</TT></TD>
    <TD align=3Dright><TT>1377.5497&nbsp;&nbsp;</TT></TD>
    <TD align=3Dright><TT>1377.6466&nbsp;&nbsp;</TT></TD>
    <TD noWrap align=3Dright><TT>-70.29&nbsp;</TT></TD>
    <TD align=3Dright><TT>241&nbsp;</TT></TD>
    <TD noWrap align=3Dright><TT>-&nbsp;</TT></TD>
    <TD align=3Dright><TT>251&nbsp;</TT></TD>
    <TD align=3Dright><TT>0&nbsp;&nbsp;</TT></TD>
    <TD noWrap align=3Dright><TT>---&nbsp;&nbsp;</TT></TD>
    <TD noWrap><TT>&nbsp;K.FEAAGIWYEHR.L</TT></TD></TR>
  <TR>
    <TD align=3Dright>&nbsp;</TD>
    <TD align=3Dright><TT>1378.5570&nbsp;&nbsp;</TT></TD>
    <TD align=3Dright><TT>1377.5497&nbsp;&nbsp;</TT></TD>
    <TD align=3Dright><TT>1377.6466&nbsp;&nbsp;</TT></TD>
    <TD noWrap align=3Dright><TT>-70.29&nbsp;</TT></TD>
    <TD align=3Dright><TT>241&nbsp;</TT></TD>
    <TD noWrap align=3Dright><TT>-&nbsp;</TT></TD>
    <TD align=3Dright><TT>251&nbsp;</TT></TD>
    <TD align=3Dright><TT>0&nbsp;&nbsp;</TT></TD>
    <TD noWrap align=3Dright><TT>47&nbsp;&nbsp;</TT></TD>
    <TD noWrap><TT>&nbsp;K.FEAAGIWYEHR.L</TT></TD></TR>
  <TR>
    <TD align=3Dright>&nbsp;</TD>
    <TD align=3Dright><TT>1593.6705&nbsp;&nbsp;</TT></TD>
    <TD align=3Dright><TT>1592.6632&nbsp;&nbsp;</TT></TD>
    <TD align=3Dright><TT>1592.7735&nbsp;&nbsp;</TT></TD>
    <TD noWrap align=3Dright><TT>-69.26&nbsp;</TT></TD>
    <TD align=3Dright><TT>239&nbsp;</TT></TD>
    <TD noWrap align=3Dright><TT>-&nbsp;</TT></TD>
    <TD align=3Dright><TT>251&nbsp;</TT></TD>
    <TD align=3Dright><TT>1&nbsp;&nbsp;</TT></TD>
    <TD noWrap align=3Dright><TT>---&nbsp;&nbsp;</TT></TD>
    <TD noWrap><TT>&nbsp;K.SKFEAAGIWYEHR.L</TT></TD></TR>
  <TR>
    <TD align=3Dright>&nbsp;</TD>
    <TD align=3Dright><TT>1593.6705&nbsp;&nbsp;</TT></TD>
    <TD align=3Dright><TT>1592.6632&nbsp;&nbsp;</TT></TD>
    <TD align=3Dright><TT>1592.7735&nbsp;&nbsp;</TT></TD>
    <TD noWrap align=3Dright><TT>-69.26&nbsp;</TT></TD>
    <TD align=3Dright><TT>239&nbsp;</TT></TD>
    <TD noWrap align=3Dright><TT>-&nbsp;</TT></TD>
    <TD align=3Dright><TT>251&nbsp;</TT></TD>
    <TD align=3Dright><TT>1&nbsp;&nbsp;</TT></TD>
    <TD noWrap align=3Dright><TT>63&nbsp;&nbsp;</TT></TD>
    <TD noWrap><TT>&nbsp;K.SKFEAAGIWYEHR.L</TT></TD></TR>
  <TR>
    <TD align=3Dright>&nbsp;</TD>
    <TD align=3Dright><TT>1783.7445&nbsp;&nbsp;</TT></TD>
    <TD align=3Dright><TT>1782.7372&nbsp;&nbsp;</TT></TD>
    <TD align=3Dright><TT>1782.8537&nbsp;&nbsp;</TT></TD>
    <TD noWrap align=3Dright><TT>-65.31&nbsp;</TT></TD>
    <TD align=3Dright><TT>324&nbsp;</TT></TD>
    <TD noWrap align=3Dright><TT>-&nbsp;</TT></TD>
    <TD align=3Dright><TT>340&nbsp;</TT></TD>
    <TD align=3Dright><TT>0&nbsp;&nbsp;</TT></TD>
    <TD noWrap align=3Dright><TT>---&nbsp;&nbsp;</TT></TD>
    <TD noWrap><TT>&nbsp;K.GGETSTNSIASIFAWSR.G</TT></TD></TR>
  <TR>
    <TD align=3Dright>&nbsp;</TD>
    <TD align=3Dright><TT>1783.7445&nbsp;&nbsp;</TT></TD>
    <TD align=3Dright><TT>1782.7372&nbsp;&nbsp;</TT></TD>
    <TD align=3Dright><TT>1782.8537&nbsp;&nbsp;</TT></TD>
    <TD noWrap align=3Dright><TT>-65.31&nbsp;</TT></TD>
    <TD align=3Dright><TT>324&nbsp;</TT></TD>
    <TD noWrap align=3Dright><TT>-&nbsp;</TT></TD>
    <TD align=3Dright><TT>340&nbsp;</TT></TD>
    <TD align=3Dright><TT>0&nbsp;&nbsp;</TT></TD>
    <TD noWrap align=3Dright><TT>86&nbsp;&nbsp;</TT></TD>
    <TD =
noWrap><TT>&nbsp;K.GGETSTNSIASIFAWSR.G</TT></TD></TR></TBODY></TABLE>
<TABLE border=3D0 cellSpacing=3D0>
  <TBODY>
  <TR>
    <TD><TT>&nbsp;&nbsp;&nbsp;&nbsp;&nbsp;&nbsp;</TT></TD>
    <TD><TT><B>No match to: </B>715.3513, 823.0438, 823.4386, 825.0341,=20
      841.0027, 842.4526, 870.4840, 1017.3439, 1017.3439, 1036.0486, =
1117.4974,=20
      1117.4974, 1133.4468, 1137.5327, 1142.4041, 1150.5161, 1150.5161,=20
      1203.6012, 1510.7509, 1510.7509, 1773.8505,=20
2676.3269</TT></TD></TR></TBODY></TABLE><BR>
<TABLE border=3D0 cellSpacing=3D0>
  <TBODY>
  <TR>
    <TD><TT><B><A =
name=3DHit7>7.</A>&nbsp;&nbsp;&nbsp;&nbsp;</B></TT></TD>
    <TD noWrap><TT><A=20
      =
href=3D"http://zxw-pc/mascot/cgi/protein_view.pl?file=3D../data/20121225/=
F002431.dat&amp;hit=3D7"=20
      =
target=3D_blank>gi|298533206</A>&nbsp;&nbsp;&nbsp;&nbsp;<B>Mass:</B>&nbsp=
;46481&nbsp;&nbsp;&nbsp;&nbsp;<B>Score:</B>&nbsp;403&nbsp;&nbsp;&nbsp;&nb=
sp;<B>Expect:</B>&nbsp;9.3e-035&nbsp;&nbsp;<B>Matches:</B>&nbsp;14</TT></=
TD></TR>
  <TR>
    <TD>&nbsp;</TD>
    <TD noWrap><TT>unnamed protein product [Citrus=20
limon]</TT></TD></TR></TBODY></TABLE>
<TABLE border=3D0 cellSpacing=3D0 cellPadding=3D0>
  <TBODY>
  <TR>
    <TD><TT>&nbsp;&nbsp;&nbsp;&nbsp;&nbsp;&nbsp;</TT></TD>
    <TD align=3Dright><TT><B>Observed&nbsp;&nbsp;</B></TT></TD>
    <TD noWrap align=3Dright><TT><B>Mr(expt)&nbsp;&nbsp;</B></TT></TD>
    <TD noWrap align=3Dright><TT><B>Mr(calc)&nbsp;&nbsp;</B></TT></TD>
    <TD align=3Dright><TT><B>&nbsp;ppm&nbsp;&nbsp;</B></TT></TD>
    <TD align=3Dright><TT><B>Start&nbsp;</B></TT></TD>
    <TD align=3Dright><TT><B>&nbsp;</B></TT></TD>
    <TD align=3Dright><TT><B>End&nbsp;</B></TT></TD>
    <TD align=3Dright><TT><B>Miss&nbsp;</B></TT></TD>
    <TD align=3Dright><TT><B>Ions&nbsp;</B></TT></TD>
    <TD><TT><B>&nbsp;Peptide</B></TT></TD></TR>
  <TR>
    <TD align=3Dright>&nbsp;</TD>
    <TD align=3Dright><TT>744.3486&nbsp;&nbsp;</TT></TD>
    <TD align=3Dright><TT>743.3413&nbsp;&nbsp;</TT></TD>
    <TD align=3Dright><TT>743.3926&nbsp;&nbsp;</TT></TD>
    <TD noWrap align=3Dright><TT>-69.01&nbsp;</TT></TD>
    <TD align=3Dright><TT>96&nbsp;</TT></TD>
    <TD noWrap align=3Dright><TT>-&nbsp;</TT></TD>
    <TD align=3Dright><TT>102&nbsp;</TT></TD>
    <TD align=3Dright><TT>0&nbsp;&nbsp;</TT></TD>
    <TD noWrap align=3Dright><TT>---&nbsp;&nbsp;</TT></TD>
    <TD noWrap><TT>&nbsp;K.SPNGTIR.N</TT></TD></TR>
  <TR>
    <TD align=3Dright>&nbsp;</TD>
    <TD align=3Dright><TT>993.3839&nbsp;&nbsp;</TT></TD>
    <TD align=3Dright><TT>992.3766&nbsp;&nbsp;</TT></TD>
    <TD align=3Dright><TT>992.4464&nbsp;&nbsp;</TT></TD>
    <TD noWrap align=3Dright><TT>-70.38&nbsp;</TT></TD>
    <TD align=3Dright><TT>135&nbsp;</TT></TD>
    <TD noWrap align=3Dright><TT>-&nbsp;</TT></TD>
    <TD align=3Dright><TT>142&nbsp;</TT></TD>
    <TD align=3Dright><TT>0&nbsp;&nbsp;</TT></TD>
    <TD noWrap align=3Dright><TT>---&nbsp;&nbsp;</TT></TD>
    <TD noWrap><TT>&nbsp;R.HAFGDQYR.A</TT></TD></TR>
  <TR>
    <TD align=3Dright>&nbsp;</TD>
    <TD align=3Dright><TT>993.3839&nbsp;&nbsp;</TT></TD>
    <TD align=3Dright><TT>992.3766&nbsp;&nbsp;</TT></TD>
    <TD align=3Dright><TT>992.4464&nbsp;&nbsp;</TT></TD>
    <TD noWrap align=3Dright><TT>-70.38&nbsp;</TT></TD>
    <TD align=3Dright><TT>135&nbsp;</TT></TD>
    <TD noWrap align=3Dright><TT>-&nbsp;</TT></TD>
    <TD align=3Dright><TT>142&nbsp;</TT></TD>
    <TD align=3Dright><TT>0&nbsp;&nbsp;</TT></TD>
    <TD noWrap align=3Dright><TT>59&nbsp;&nbsp;</TT></TD>
    <TD noWrap><TT>&nbsp;R.HAFGDQYR.A</TT></TD></TR>
  <TR>
    <TD align=3Dright>&nbsp;</TD>
    <TD align=3Dright><TT>1007.4723&nbsp;&nbsp;</TT></TD>
    <TD align=3Dright><TT>1006.4650&nbsp;&nbsp;</TT></TD>
    <TD align=3Dright><TT>1006.5488&nbsp;&nbsp;</TT></TD>
    <TD noWrap align=3Dright><TT>-83.18&nbsp;</TT></TD>
    <TD align=3Dright><TT>207&nbsp;</TT></TD>
    <TD noWrap align=3Dright><TT>-&nbsp;</TT></TD>
    <TD align=3Dright><TT>214&nbsp;</TT></TD>
    <TD align=3Dright><TT>0&nbsp;&nbsp;</TT></TD>
    <TD noWrap align=3Dright><TT>---&nbsp;&nbsp;</TT></TD>
    <TD noWrap><TT>&nbsp;K.WPLYLSTK.N</TT></TD></TR>
  <TR>
    <TD align=3Dright>&nbsp;</TD>
    <TD align=3Dright><TT>1033.5065&nbsp;&nbsp;</TT></TD>
    <TD align=3Dright><TT>1032.4992&nbsp;&nbsp;</TT></TD>
    <TD align=3Dright><TT>1032.5716&nbsp;&nbsp;</TT></TD>
    <TD noWrap align=3Dright><TT>-70.12&nbsp;</TT></TD>
    <TD align=3Dright><TT>103&nbsp;</TT></TD>
    <TD noWrap align=3Dright><TT>-&nbsp;</TT></TD>
    <TD align=3Dright><TT>111&nbsp;</TT></TD>
    <TD align=3Dright><TT>0&nbsp;&nbsp;</TT></TD>
    <TD noWrap align=3Dright><TT>---&nbsp;&nbsp;</TT></TD>
    <TD noWrap><TT>&nbsp;R.NILNGTVFR.E</TT></TD></TR>
  <TR>
    <TD align=3Dright>&nbsp;</TD>
    <TD align=3Dright><TT>1033.5065&nbsp;&nbsp;</TT></TD>
    <TD align=3Dright><TT>1032.4992&nbsp;&nbsp;</TT></TD>
    <TD align=3Dright><TT>1032.5716&nbsp;&nbsp;</TT></TD>
    <TD noWrap align=3Dright><TT>-70.12&nbsp;</TT></TD>
    <TD align=3Dright><TT>103&nbsp;</TT></TD>
    <TD noWrap align=3Dright><TT>-&nbsp;</TT></TD>
    <TD align=3Dright><TT>111&nbsp;</TT></TD>
    <TD align=3Dright><TT>0&nbsp;&nbsp;</TT></TD>
    <TD noWrap align=3Dright><TT>43&nbsp;&nbsp;</TT></TD>
    <TD noWrap><TT>&nbsp;R.NILNGTVFR.E</TT></TD></TR>
  <TR>
    <TD align=3Dright>&nbsp;</TD>
    <TD align=3Dright><TT>1355.6061&nbsp;&nbsp;</TT></TD>
    <TD align=3Dright><TT>1354.5988&nbsp;&nbsp;</TT></TD>
    <TD align=3Dright><TT>1354.6841&nbsp;&nbsp;</TT></TD>
    <TD noWrap align=3Dright><TT>-62.94&nbsp;</TT></TD>
    <TD align=3Dright><TT>304&nbsp;</TT></TD>
    <TD noWrap align=3Dright><TT>-&nbsp;</TT></TD>
    <TD align=3Dright><TT>316&nbsp;</TT></TD>
    <TD align=3Dright><TT>0&nbsp;&nbsp;</TT></TD>
    <TD noWrap align=3Dright><TT>---&nbsp;&nbsp;</TT></TD>
    <TD noWrap><TT>&nbsp;K.TIEAEAAHGTVTR.H</TT></TD></TR>
  <TR>
    <TD align=3Dright>&nbsp;</TD>
    <TD align=3Dright><TT>1355.6061&nbsp;&nbsp;</TT></TD>
    <TD align=3Dright><TT>1354.5988&nbsp;&nbsp;</TT></TD>
    <TD align=3Dright><TT>1354.6841&nbsp;&nbsp;</TT></TD>
    <TD noWrap align=3Dright><TT>-62.94&nbsp;</TT></TD>
    <TD align=3Dright><TT>304&nbsp;</TT></TD>
    <TD noWrap align=3Dright><TT>-&nbsp;</TT></TD>
    <TD align=3Dright><TT>316&nbsp;</TT></TD>
    <TD align=3Dright><TT>0&nbsp;&nbsp;</TT></TD>
    <TD noWrap align=3Dright><TT>44&nbsp;&nbsp;</TT></TD>
    <TD noWrap><TT>&nbsp;K.TIEAEAAHGTVTR.H</TT></TD></TR>
  <TR>
    <TD align=3Dright>&nbsp;</TD>
    <TD align=3Dright><TT>1378.5570&nbsp;&nbsp;</TT></TD>
    <TD align=3Dright><TT>1377.5497&nbsp;&nbsp;</TT></TD>
    <TD align=3Dright><TT>1377.6466&nbsp;&nbsp;</TT></TD>
    <TD noWrap align=3Dright><TT>-70.29&nbsp;</TT></TD>
    <TD align=3Dright><TT>241&nbsp;</TT></TD>
    <TD noWrap align=3Dright><TT>-&nbsp;</TT></TD>
    <TD align=3Dright><TT>251&nbsp;</TT></TD>
    <TD align=3Dright><TT>0&nbsp;&nbsp;</TT></TD>
    <TD noWrap align=3Dright><TT>---&nbsp;&nbsp;</TT></TD>
    <TD noWrap><TT>&nbsp;K.FEAAGIWYEHR.L</TT></TD></TR>
  <TR>
    <TD align=3Dright>&nbsp;</TD>
    <TD align=3Dright><TT>1378.5570&nbsp;&nbsp;</TT></TD>
    <TD align=3Dright><TT>1377.5497&nbsp;&nbsp;</TT></TD>
    <TD align=3Dright><TT>1377.6466&nbsp;&nbsp;</TT></TD>
    <TD noWrap align=3Dright><TT>-70.29&nbsp;</TT></TD>
    <TD align=3Dright><TT>241&nbsp;</TT></TD>
    <TD noWrap align=3Dright><TT>-&nbsp;</TT></TD>
    <TD align=3Dright><TT>251&nbsp;</TT></TD>
    <TD align=3Dright><TT>0&nbsp;&nbsp;</TT></TD>
    <TD noWrap align=3Dright><TT>47&nbsp;&nbsp;</TT></TD>
    <TD noWrap><TT>&nbsp;K.FEAAGIWYEHR.L</TT></TD></TR>
  <TR>
    <TD align=3Dright>&nbsp;</TD>
    <TD align=3Dright><TT>1593.6705&nbsp;&nbsp;</TT></TD>
    <TD align=3Dright><TT>1592.6632&nbsp;&nbsp;</TT></TD>
    <TD align=3Dright><TT>1592.7735&nbsp;&nbsp;</TT></TD>
    <TD noWrap align=3Dright><TT>-69.26&nbsp;</TT></TD>
    <TD align=3Dright><TT>239&nbsp;</TT></TD>
    <TD noWrap align=3Dright><TT>-&nbsp;</TT></TD>
    <TD align=3Dright><TT>251&nbsp;</TT></TD>
    <TD align=3Dright><TT>1&nbsp;&nbsp;</TT></TD>
    <TD noWrap align=3Dright><TT>---&nbsp;&nbsp;</TT></TD>
    <TD noWrap><TT>&nbsp;K.SKFEAAGIWYEHR.L</TT></TD></TR>
  <TR>
    <TD align=3Dright>&nbsp;</TD>
    <TD align=3Dright><TT>1593.6705&nbsp;&nbsp;</TT></TD>
    <TD align=3Dright><TT>1592.6632&nbsp;&nbsp;</TT></TD>
    <TD align=3Dright><TT>1592.7735&nbsp;&nbsp;</TT></TD>
    <TD noWrap align=3Dright><TT>-69.26&nbsp;</TT></TD>
    <TD align=3Dright><TT>239&nbsp;</TT></TD>
    <TD noWrap align=3Dright><TT>-&nbsp;</TT></TD>
    <TD align=3Dright><TT>251&nbsp;</TT></TD>
    <TD align=3Dright><TT>1&nbsp;&nbsp;</TT></TD>
    <TD noWrap align=3Dright><TT>63&nbsp;&nbsp;</TT></TD>
    <TD noWrap><TT>&nbsp;K.SKFEAAGIWYEHR.L</TT></TD></TR>
  <TR>
    <TD align=3Dright>&nbsp;</TD>
    <TD align=3Dright><TT>1783.7445&nbsp;&nbsp;</TT></TD>
    <TD align=3Dright><TT>1782.7372&nbsp;&nbsp;</TT></TD>
    <TD align=3Dright><TT>1782.8537&nbsp;&nbsp;</TT></TD>
    <TD noWrap align=3Dright><TT>-65.31&nbsp;</TT></TD>
    <TD align=3Dright><TT>324&nbsp;</TT></TD>
    <TD noWrap align=3Dright><TT>-&nbsp;</TT></TD>
    <TD align=3Dright><TT>340&nbsp;</TT></TD>
    <TD align=3Dright><TT>0&nbsp;&nbsp;</TT></TD>
    <TD noWrap align=3Dright><TT>---&nbsp;&nbsp;</TT></TD>
    <TD noWrap><TT>&nbsp;K.GGETSTNSIASIFAWSR.G</TT></TD></TR>
  <TR>
    <TD align=3Dright>&nbsp;</TD>
    <TD align=3Dright><TT>1783.7445&nbsp;&nbsp;</TT></TD>
    <TD align=3Dright><TT>1782.7372&nbsp;&nbsp;</TT></TD>
    <TD align=3Dright><TT>1782.8537&nbsp;&nbsp;</TT></TD>
    <TD noWrap align=3Dright><TT>-65.31&nbsp;</TT></TD>
    <TD align=3Dright><TT>324&nbsp;</TT></TD>
    <TD noWrap align=3Dright><TT>-&nbsp;</TT></TD>
    <TD align=3Dright><TT>340&nbsp;</TT></TD>
    <TD align=3Dright><TT>0&nbsp;&nbsp;</TT></TD>
    <TD noWrap align=3Dright><TT>86&nbsp;&nbsp;</TT></TD>
    <TD =
noWrap><TT>&nbsp;K.GGETSTNSIASIFAWSR.G</TT></TD></TR></TBODY></TABLE>
<TABLE border=3D0 cellSpacing=3D0>
  <TBODY>
  <TR>
    <TD><TT>&nbsp;&nbsp;&nbsp;&nbsp;&nbsp;&nbsp;</TT></TD>
    <TD><TT><B>No match to: </B>715.3513, 823.0438, 823.4386, 825.0341,=20
      841.0027, 842.4526, 870.4840, 1017.3439, 1017.3439, 1036.0486, =
1117.4974,=20
      1117.4974, 1133.4468, 1137.5327, 1142.4041, 1150.5161, 1150.5161,=20
      1203.6012, 1510.7509, 1510.7509, 1773.8505,=20
2676.3269</TT></TD></TR></TBODY></TABLE><BR>
<TABLE border=3D0 cellSpacing=3D0>
  <TBODY>
  <TR>
    <TD><TT><B><A =
name=3DHit8>8.</A>&nbsp;&nbsp;&nbsp;&nbsp;</B></TT></TD>
    <TD noWrap><TT><A=20
      =
href=3D"http://zxw-pc/mascot/cgi/protein_view.pl?file=3D../data/20121225/=
F002431.dat&amp;hit=3D8"=20
      =
target=3D_blank>gi|5764653</A>&nbsp;&nbsp;&nbsp;&nbsp;<B>Mass:</B>&nbsp;4=
6481&nbsp;&nbsp;&nbsp;&nbsp;<B>Score:</B>&nbsp;403&nbsp;&nbsp;&nbsp;&nbsp=
;<B>Expect:</B>&nbsp;9.3e-035&nbsp;&nbsp;<B>Matches:</B>&nbsp;14</TT></TD=
></TR>
  <TR>
    <TD>&nbsp;</TD>
    <TD noWrap><TT>NADP-isocitrate dehydrogenase [Citrus=20
  limon]</TT></TD></TR></TBODY></TABLE>
<TABLE border=3D0 cellSpacing=3D0 cellPadding=3D0>
  <TBODY>
  <TR>
    <TD><TT>&nbsp;&nbsp;&nbsp;&nbsp;&nbsp;&nbsp;</TT></TD>
    <TD align=3Dright><TT><B>Observed&nbsp;&nbsp;</B></TT></TD>
    <TD noWrap align=3Dright><TT><B>Mr(expt)&nbsp;&nbsp;</B></TT></TD>
    <TD noWrap align=3Dright><TT><B>Mr(calc)&nbsp;&nbsp;</B></TT></TD>
    <TD align=3Dright><TT><B>&nbsp;ppm&nbsp;&nbsp;</B></TT></TD>
    <TD align=3Dright><TT><B>Start&nbsp;</B></TT></TD>
    <TD align=3Dright><TT><B>&nbsp;</B></TT></TD>
    <TD align=3Dright><TT><B>End&nbsp;</B></TT></TD>
    <TD align=3Dright><TT><B>Miss&nbsp;</B></TT></TD>
    <TD align=3Dright><TT><B>Ions&nbsp;</B></TT></TD>
    <TD><TT><B>&nbsp;Peptide</B></TT></TD></TR>
  <TR>
    <TD align=3Dright>&nbsp;</TD>
    <TD align=3Dright><TT>744.3486&nbsp;&nbsp;</TT></TD>
    <TD align=3Dright><TT>743.3413&nbsp;&nbsp;</TT></TD>
    <TD align=3Dright><TT>743.3926&nbsp;&nbsp;</TT></TD>
    <TD noWrap align=3Dright><TT>-69.01&nbsp;</TT></TD>
    <TD align=3Dright><TT>96&nbsp;</TT></TD>
    <TD noWrap align=3Dright><TT>-&nbsp;</TT></TD>
    <TD align=3Dright><TT>102&nbsp;</TT></TD>
    <TD align=3Dright><TT>0&nbsp;&nbsp;</TT></TD>
    <TD noWrap align=3Dright><TT>---&nbsp;&nbsp;</TT></TD>
    <TD noWrap><TT>&nbsp;K.SPNGTIR.N</TT></TD></TR>
  <TR>
    <TD align=3Dright>&nbsp;</TD>
    <TD align=3Dright><TT>993.3839&nbsp;&nbsp;</TT></TD>
    <TD align=3Dright><TT>992.3766&nbsp;&nbsp;</TT></TD>
    <TD align=3Dright><TT>992.4464&nbsp;&nbsp;</TT></TD>
    <TD noWrap align=3Dright><TT>-70.38&nbsp;</TT></TD>
    <TD align=3Dright><TT>135&nbsp;</TT></TD>
    <TD noWrap align=3Dright><TT>-&nbsp;</TT></TD>
    <TD align=3Dright><TT>142&nbsp;</TT></TD>
    <TD align=3Dright><TT>0&nbsp;&nbsp;</TT></TD>
    <TD noWrap align=3Dright><TT>---&nbsp;&nbsp;</TT></TD>
    <TD noWrap><TT>&nbsp;R.HAFGDQYR.A</TT></TD></TR>
  <TR>
    <TD align=3Dright>&nbsp;</TD>
    <TD align=3Dright><TT>993.3839&nbsp;&nbsp;</TT></TD>
    <TD align=3Dright><TT>992.3766&nbsp;&nbsp;</TT></TD>
    <TD align=3Dright><TT>992.4464&nbsp;&nbsp;</TT></TD>
    <TD noWrap align=3Dright><TT>-70.38&nbsp;</TT></TD>
    <TD align=3Dright><TT>135&nbsp;</TT></TD>
    <TD noWrap align=3Dright><TT>-&nbsp;</TT></TD>
    <TD align=3Dright><TT>142&nbsp;</TT></TD>
    <TD align=3Dright><TT>0&nbsp;&nbsp;</TT></TD>
    <TD noWrap align=3Dright><TT>59&nbsp;&nbsp;</TT></TD>
    <TD noWrap><TT>&nbsp;R.HAFGDQYR.A</TT></TD></TR>
  <TR>
    <TD align=3Dright>&nbsp;</TD>
    <TD align=3Dright><TT>1007.4723&nbsp;&nbsp;</TT></TD>
    <TD align=3Dright><TT>1006.4650&nbsp;&nbsp;</TT></TD>
    <TD align=3Dright><TT>1006.5488&nbsp;&nbsp;</TT></TD>
    <TD noWrap align=3Dright><TT>-83.18&nbsp;</TT></TD>
    <TD align=3Dright><TT>207&nbsp;</TT></TD>
    <TD noWrap align=3Dright><TT>-&nbsp;</TT></TD>
    <TD align=3Dright><TT>214&nbsp;</TT></TD>
    <TD align=3Dright><TT>0&nbsp;&nbsp;</TT></TD>
    <TD noWrap align=3Dright><TT>---&nbsp;&nbsp;</TT></TD>
    <TD noWrap><TT>&nbsp;K.WPLYLSTK.N</TT></TD></TR>
  <TR>
    <TD align=3Dright>&nbsp;</TD>
    <TD align=3Dright><TT>1033.5065&nbsp;&nbsp;</TT></TD>
    <TD align=3Dright><TT>1032.4992&nbsp;&nbsp;</TT></TD>
    <TD align=3Dright><TT>1032.5716&nbsp;&nbsp;</TT></TD>
    <TD noWrap align=3Dright><TT>-70.12&nbsp;</TT></TD>
    <TD align=3Dright><TT>103&nbsp;</TT></TD>
    <TD noWrap align=3Dright><TT>-&nbsp;</TT></TD>
    <TD align=3Dright><TT>111&nbsp;</TT></TD>
    <TD align=3Dright><TT>0&nbsp;&nbsp;</TT></TD>
    <TD noWrap align=3Dright><TT>---&nbsp;&nbsp;</TT></TD>
    <TD noWrap><TT>&nbsp;R.NILNGTVFR.E</TT></TD></TR>
  <TR>
    <TD align=3Dright>&nbsp;</TD>
    <TD align=3Dright><TT>1033.5065&nbsp;&nbsp;</TT></TD>
    <TD align=3Dright><TT>1032.4992&nbsp;&nbsp;</TT></TD>
    <TD align=3Dright><TT>1032.5716&nbsp;&nbsp;</TT></TD>
    <TD noWrap align=3Dright><TT>-70.12&nbsp;</TT></TD>
    <TD align=3Dright><TT>103&nbsp;</TT></TD>
    <TD noWrap align=3Dright><TT>-&nbsp;</TT></TD>
    <TD align=3Dright><TT>111&nbsp;</TT></TD>
    <TD align=3Dright><TT>0&nbsp;&nbsp;</TT></TD>
    <TD noWrap align=3Dright><TT>43&nbsp;&nbsp;</TT></TD>
    <TD noWrap><TT>&nbsp;R.NILNGTVFR.E</TT></TD></TR>
  <TR>
    <TD align=3Dright>&nbsp;</TD>
    <TD align=3Dright><TT>1355.6061&nbsp;&nbsp;</TT></TD>
    <TD align=3Dright><TT>1354.5988&nbsp;&nbsp;</TT></TD>
    <TD align=3Dright><TT>1354.6841&nbsp;&nbsp;</TT></TD>
    <TD noWrap align=3Dright><TT>-62.94&nbsp;</TT></TD>
    <TD align=3Dright><TT>304&nbsp;</TT></TD>
    <TD noWrap align=3Dright><TT>-&nbsp;</TT></TD>
    <TD align=3Dright><TT>316&nbsp;</TT></TD>
    <TD align=3Dright><TT>0&nbsp;&nbsp;</TT></TD>
    <TD noWrap align=3Dright><TT>---&nbsp;&nbsp;</TT></TD>
    <TD noWrap><TT>&nbsp;K.TIEAEAAHGTVTR.H</TT></TD></TR>
  <TR>
    <TD align=3Dright>&nbsp;</TD>
    <TD align=3Dright><TT>1355.6061&nbsp;&nbsp;</TT></TD>
    <TD align=3Dright><TT>1354.5988&nbsp;&nbsp;</TT></TD>
    <TD align=3Dright><TT>1354.6841&nbsp;&nbsp;</TT></TD>
    <TD noWrap align=3Dright><TT>-62.94&nbsp;</TT></TD>
    <TD align=3Dright><TT>304&nbsp;</TT></TD>
    <TD noWrap align=3Dright><TT>-&nbsp;</TT></TD>
    <TD align=3Dright><TT>316&nbsp;</TT></TD>
    <TD align=3Dright><TT>0&nbsp;&nbsp;</TT></TD>
    <TD noWrap align=3Dright><TT>44&nbsp;&nbsp;</TT></TD>
    <TD noWrap><TT>&nbsp;K.TIEAEAAHGTVTR.H</TT></TD></TR>
  <TR>
    <TD align=3Dright>&nbsp;</TD>
    <TD align=3Dright><TT>1378.5570&nbsp;&nbsp;</TT></TD>
    <TD align=3Dright><TT>1377.5497&nbsp;&nbsp;</TT></TD>
    <TD align=3Dright><TT>1377.6466&nbsp;&nbsp;</TT></TD>
    <TD noWrap align=3Dright><TT>-70.29&nbsp;</TT></TD>
    <TD align=3Dright><TT>241&nbsp;</TT></TD>
    <TD noWrap align=3Dright><TT>-&nbsp;</TT></TD>
    <TD align=3Dright><TT>251&nbsp;</TT></TD>
    <TD align=3Dright><TT>0&nbsp;&nbsp;</TT></TD>
    <TD noWrap align=3Dright><TT>---&nbsp;&nbsp;</TT></TD>
    <TD noWrap><TT>&nbsp;K.FEAAGIWYEHR.L</TT></TD></TR>
  <TR>
    <TD align=3Dright>&nbsp;</TD>
    <TD align=3Dright><TT>1378.5570&nbsp;&nbsp;</TT></TD>
    <TD align=3Dright><TT>1377.5497&nbsp;&nbsp;</TT></TD>
    <TD align=3Dright><TT>1377.6466&nbsp;&nbsp;</TT></TD>
    <TD noWrap align=3Dright><TT>-70.29&nbsp;</TT></TD>
    <TD align=3Dright><TT>241&nbsp;</TT></TD>
    <TD noWrap align=3Dright><TT>-&nbsp;</TT></TD>
    <TD align=3Dright><TT>251&nbsp;</TT></TD>
    <TD align=3Dright><TT>0&nbsp;&nbsp;</TT></TD>
    <TD noWrap align=3Dright><TT>47&nbsp;&nbsp;</TT></TD>
    <TD noWrap><TT>&nbsp;K.FEAAGIWYEHR.L</TT></TD></TR>
  <TR>
    <TD align=3Dright>&nbsp;</TD>
    <TD align=3Dright><TT>1593.6705&nbsp;&nbsp;</TT></TD>
    <TD align=3Dright><TT>1592.6632&nbsp;&nbsp;</TT></TD>
    <TD align=3Dright><TT>1592.7735&nbsp;&nbsp;</TT></TD>
    <TD noWrap align=3Dright><TT>-69.26&nbsp;</TT></TD>
    <TD align=3Dright><TT>239&nbsp;</TT></TD>
    <TD noWrap align=3Dright><TT>-&nbsp;</TT></TD>
    <TD align=3Dright><TT>251&nbsp;</TT></TD>
    <TD align=3Dright><TT>1&nbsp;&nbsp;</TT></TD>
    <TD noWrap align=3Dright><TT>---&nbsp;&nbsp;</TT></TD>
    <TD noWrap><TT>&nbsp;K.SKFEAAGIWYEHR.L</TT></TD></TR>
  <TR>
    <TD align=3Dright>&nbsp;</TD>
    <TD align=3Dright><TT>1593.6705&nbsp;&nbsp;</TT></TD>
    <TD align=3Dright><TT>1592.6632&nbsp;&nbsp;</TT></TD>
    <TD align=3Dright><TT>1592.7735&nbsp;&nbsp;</TT></TD>
    <TD noWrap align=3Dright><TT>-69.26&nbsp;</TT></TD>
    <TD align=3Dright><TT>239&nbsp;</TT></TD>
    <TD noWrap align=3Dright><TT>-&nbsp;</TT></TD>
    <TD align=3Dright><TT>251&nbsp;</TT></TD>
    <TD align=3Dright><TT>1&nbsp;&nbsp;</TT></TD>
    <TD noWrap align=3Dright><TT>63&nbsp;&nbsp;</TT></TD>
    <TD noWrap><TT>&nbsp;K.SKFEAAGIWYEHR.L</TT></TD></TR>
  <TR>
    <TD align=3Dright>&nbsp;</TD>
    <TD align=3Dright><TT>1783.7445&nbsp;&nbsp;</TT></TD>
    <TD align=3Dright><TT>1782.7372&nbsp;&nbsp;</TT></TD>
    <TD align=3Dright><TT>1782.8537&nbsp;&nbsp;</TT></TD>
    <TD noWrap align=3Dright><TT>-65.31&nbsp;</TT></TD>
    <TD align=3Dright><TT>324&nbsp;</TT></TD>
    <TD noWrap align=3Dright><TT>-&nbsp;</TT></TD>
    <TD align=3Dright><TT>340&nbsp;</TT></TD>
    <TD align=3Dright><TT>0&nbsp;&nbsp;</TT></TD>
    <TD noWrap align=3Dright><TT>---&nbsp;&nbsp;</TT></TD>
    <TD noWrap><TT>&nbsp;K.GGETSTNSIASIFAWSR.G</TT></TD></TR>
  <TR>
    <TD align=3Dright>&nbsp;</TD>
    <TD align=3Dright><TT>1783.7445&nbsp;&nbsp;</TT></TD>
    <TD align=3Dright><TT>1782.7372&nbsp;&nbsp;</TT></TD>
    <TD align=3Dright><TT>1782.8537&nbsp;&nbsp;</TT></TD>
    <TD noWrap align=3Dright><TT>-65.31&nbsp;</TT></TD>
    <TD align=3Dright><TT>324&nbsp;</TT></TD>
    <TD noWrap align=3Dright><TT>-&nbsp;</TT></TD>
    <TD align=3Dright><TT>340&nbsp;</TT></TD>
    <TD align=3Dright><TT>0&nbsp;&nbsp;</TT></TD>
    <TD noWrap align=3Dright><TT>86&nbsp;&nbsp;</TT></TD>
    <TD =
noWrap><TT>&nbsp;K.GGETSTNSIASIFAWSR.G</TT></TD></TR></TBODY></TABLE>
<TABLE border=3D0 cellSpacing=3D0>
  <TBODY>
  <TR>
    <TD><TT>&nbsp;&nbsp;&nbsp;&nbsp;&nbsp;&nbsp;</TT></TD>
    <TD><TT><B>No match to: </B>715.3513, 823.0438, 823.4386, 825.0341,=20
      841.0027, 842.4526, 870.4840, 1017.3439, 1017.3439, 1036.0486, =
1117.4974,=20
      1117.4974, 1133.4468, 1137.5327, 1142.4041, 1150.5161, 1150.5161,=20
      1203.6012, 1510.7509, 1510.7509, 1773.8505,=20
2676.3269</TT></TD></TR></TBODY></TABLE><BR>
<TABLE border=3D0 cellSpacing=3D0>
  <TBODY>
  <TR>
    <TD><TT><B><A =
name=3DHit9>9.</A>&nbsp;&nbsp;&nbsp;&nbsp;</B></TT></TD>
    <TD noWrap><TT><A=20
      =
href=3D"http://zxw-pc/mascot/cgi/protein_view.pl?file=3D../data/20121225/=
F002431.dat&amp;hit=3D9"=20
      =
target=3D_blank>gi|222852036</A>&nbsp;&nbsp;&nbsp;&nbsp;<B>Mass:</B>&nbsp=
;46660&nbsp;&nbsp;&nbsp;&nbsp;<B>Score:</B>&nbsp;402&nbsp;&nbsp;&nbsp;&nb=
sp;<B>Expect:</B>&nbsp;1.2e-034&nbsp;&nbsp;<B>Matches:</B>&nbsp;14</TT></=
TD></TR>
  <TR>
    <TD>&nbsp;</TD>
    <TD noWrap><TT>predicted protein [Populus=20
trichocarpa]</TT></TD></TR></TBODY></TABLE>
<TABLE border=3D0 cellSpacing=3D0 cellPadding=3D0>
  <TBODY>
  <TR>
    <TD><TT>&nbsp;&nbsp;&nbsp;&nbsp;&nbsp;&nbsp;</TT></TD>
    <TD align=3Dright><TT><B>Observed&nbsp;&nbsp;</B></TT></TD>
    <TD noWrap align=3Dright><TT><B>Mr(expt)&nbsp;&nbsp;</B></TT></TD>
    <TD noWrap align=3Dright><TT><B>Mr(calc)&nbsp;&nbsp;</B></TT></TD>
    <TD align=3Dright><TT><B>&nbsp;ppm&nbsp;&nbsp;</B></TT></TD>
    <TD align=3Dright><TT><B>Start&nbsp;</B></TT></TD>
    <TD align=3Dright><TT><B>&nbsp;</B></TT></TD>
    <TD align=3Dright><TT><B>End&nbsp;</B></TT></TD>
    <TD align=3Dright><TT><B>Miss&nbsp;</B></TT></TD>
    <TD align=3Dright><TT><B>Ions&nbsp;</B></TT></TD>
    <TD><TT><B>&nbsp;Peptide</B></TT></TD></TR>
  <TR>
    <TD align=3Dright>&nbsp;</TD>
    <TD align=3Dright><TT>744.3486&nbsp;&nbsp;</TT></TD>
    <TD align=3Dright><TT>743.3413&nbsp;&nbsp;</TT></TD>
    <TD align=3Dright><TT>743.3926&nbsp;&nbsp;</TT></TD>
    <TD noWrap align=3Dright><TT>-69.01&nbsp;</TT></TD>
    <TD align=3Dright><TT>96&nbsp;</TT></TD>
    <TD noWrap align=3Dright><TT>-&nbsp;</TT></TD>
    <TD align=3Dright><TT>102&nbsp;</TT></TD>
    <TD align=3Dright><TT>0&nbsp;&nbsp;</TT></TD>
    <TD noWrap align=3Dright><TT>---&nbsp;&nbsp;</TT></TD>
    <TD noWrap><TT>&nbsp;K.SPNGTIR.N</TT></TD></TR>
  <TR>
    <TD align=3Dright>&nbsp;</TD>
    <TD align=3Dright><TT>993.3839&nbsp;&nbsp;</TT></TD>
    <TD align=3Dright><TT>992.3766&nbsp;&nbsp;</TT></TD>
    <TD align=3Dright><TT>992.4464&nbsp;&nbsp;</TT></TD>
    <TD noWrap align=3Dright><TT>-70.38&nbsp;</TT></TD>
    <TD align=3Dright><TT>135&nbsp;</TT></TD>
    <TD noWrap align=3Dright><TT>-&nbsp;</TT></TD>
    <TD align=3Dright><TT>142&nbsp;</TT></TD>
    <TD align=3Dright><TT>0&nbsp;&nbsp;</TT></TD>
    <TD noWrap align=3Dright><TT>---&nbsp;&nbsp;</TT></TD>
    <TD noWrap><TT>&nbsp;R.HAFGDQYR.A</TT></TD></TR>
  <TR>
    <TD align=3Dright>&nbsp;</TD>
    <TD align=3Dright><TT>993.3839&nbsp;&nbsp;</TT></TD>
    <TD align=3Dright><TT>992.3766&nbsp;&nbsp;</TT></TD>
    <TD align=3Dright><TT>992.4464&nbsp;&nbsp;</TT></TD>
    <TD noWrap align=3Dright><TT>-70.38&nbsp;</TT></TD>
    <TD align=3Dright><TT>135&nbsp;</TT></TD>
    <TD noWrap align=3Dright><TT>-&nbsp;</TT></TD>
    <TD align=3Dright><TT>142&nbsp;</TT></TD>
    <TD align=3Dright><TT>0&nbsp;&nbsp;</TT></TD>
    <TD noWrap align=3Dright><TT>59&nbsp;&nbsp;</TT></TD>
    <TD noWrap><TT>&nbsp;R.HAFGDQYR.A</TT></TD></TR>
  <TR>
    <TD align=3Dright>&nbsp;</TD>
    <TD align=3Dright><TT>1007.4723&nbsp;&nbsp;</TT></TD>
    <TD align=3Dright><TT>1006.4650&nbsp;&nbsp;</TT></TD>
    <TD align=3Dright><TT>1006.5488&nbsp;&nbsp;</TT></TD>
    <TD noWrap align=3Dright><TT>-83.18&nbsp;</TT></TD>
    <TD align=3Dright><TT>207&nbsp;</TT></TD>
    <TD noWrap align=3Dright><TT>-&nbsp;</TT></TD>
    <TD align=3Dright><TT>214&nbsp;</TT></TD>
    <TD align=3Dright><TT>0&nbsp;&nbsp;</TT></TD>
    <TD noWrap align=3Dright><TT>---&nbsp;&nbsp;</TT></TD>
    <TD noWrap><TT>&nbsp;K.WPLYLSTK.N</TT></TD></TR>
  <TR>
    <TD align=3Dright>&nbsp;</TD>
    <TD align=3Dright><TT>1033.5065&nbsp;&nbsp;</TT></TD>
    <TD align=3Dright><TT>1032.4992&nbsp;&nbsp;</TT></TD>
    <TD align=3Dright><TT>1032.5716&nbsp;&nbsp;</TT></TD>
    <TD noWrap align=3Dright><TT>-70.12&nbsp;</TT></TD>
    <TD align=3Dright><TT>103&nbsp;</TT></TD>
    <TD noWrap align=3Dright><TT>-&nbsp;</TT></TD>
    <TD align=3Dright><TT>111&nbsp;</TT></TD>
    <TD align=3Dright><TT>0&nbsp;&nbsp;</TT></TD>
    <TD noWrap align=3Dright><TT>---&nbsp;&nbsp;</TT></TD>
    <TD noWrap><TT>&nbsp;R.NILNGTVFR.E</TT></TD></TR>
  <TR>
    <TD align=3Dright>&nbsp;</TD>
    <TD align=3Dright><TT>1033.5065&nbsp;&nbsp;</TT></TD>
    <TD align=3Dright><TT>1032.4992&nbsp;&nbsp;</TT></TD>
    <TD align=3Dright><TT>1032.5716&nbsp;&nbsp;</TT></TD>
    <TD noWrap align=3Dright><TT>-70.12&nbsp;</TT></TD>
    <TD align=3Dright><TT>103&nbsp;</TT></TD>
    <TD noWrap align=3Dright><TT>-&nbsp;</TT></TD>
    <TD align=3Dright><TT>111&nbsp;</TT></TD>
    <TD align=3Dright><TT>0&nbsp;&nbsp;</TT></TD>
    <TD noWrap align=3Dright><TT>43&nbsp;&nbsp;</TT></TD>
    <TD noWrap><TT>&nbsp;R.NILNGTVFR.E</TT></TD></TR>
  <TR>
    <TD align=3Dright>&nbsp;</TD>
    <TD align=3Dright><TT>1355.6061&nbsp;&nbsp;</TT></TD>
    <TD align=3Dright><TT>1354.5988&nbsp;&nbsp;</TT></TD>
    <TD align=3Dright><TT>1354.6841&nbsp;&nbsp;</TT></TD>
    <TD noWrap align=3Dright><TT>-62.94&nbsp;</TT></TD>
    <TD align=3Dright><TT>304&nbsp;</TT></TD>
    <TD noWrap align=3Dright><TT>-&nbsp;</TT></TD>
    <TD align=3Dright><TT>316&nbsp;</TT></TD>
    <TD align=3Dright><TT>0&nbsp;&nbsp;</TT></TD>
    <TD noWrap align=3Dright><TT>---&nbsp;&nbsp;</TT></TD>
    <TD noWrap><TT>&nbsp;K.TIEAEAAHGTVTR.H</TT></TD></TR>
  <TR>
    <TD align=3Dright>&nbsp;</TD>
    <TD align=3Dright><TT>1355.6061&nbsp;&nbsp;</TT></TD>
    <TD align=3Dright><TT>1354.5988&nbsp;&nbsp;</TT></TD>
    <TD align=3Dright><TT>1354.6841&nbsp;&nbsp;</TT></TD>
    <TD noWrap align=3Dright><TT>-62.94&nbsp;</TT></TD>
    <TD align=3Dright><TT>304&nbsp;</TT></TD>
    <TD noWrap align=3Dright><TT>-&nbsp;</TT></TD>
    <TD align=3Dright><TT>316&nbsp;</TT></TD>
    <TD align=3Dright><TT>0&nbsp;&nbsp;</TT></TD>
    <TD noWrap align=3Dright><TT>44&nbsp;&nbsp;</TT></TD>
    <TD noWrap><TT>&nbsp;K.TIEAEAAHGTVTR.H</TT></TD></TR>
  <TR>
    <TD align=3Dright>&nbsp;</TD>
    <TD align=3Dright><TT>1378.5570&nbsp;&nbsp;</TT></TD>
    <TD align=3Dright><TT>1377.5497&nbsp;&nbsp;</TT></TD>
    <TD align=3Dright><TT>1377.6466&nbsp;&nbsp;</TT></TD>
    <TD noWrap align=3Dright><TT>-70.29&nbsp;</TT></TD>
    <TD align=3Dright><TT>241&nbsp;</TT></TD>
    <TD noWrap align=3Dright><TT>-&nbsp;</TT></TD>
    <TD align=3Dright><TT>251&nbsp;</TT></TD>
    <TD align=3Dright><TT>0&nbsp;&nbsp;</TT></TD>
    <TD noWrap align=3Dright><TT>---&nbsp;&nbsp;</TT></TD>
    <TD noWrap><TT>&nbsp;K.FEAAGIWYEHR.L</TT></TD></TR>
  <TR>
    <TD align=3Dright>&nbsp;</TD>
    <TD align=3Dright><TT>1378.5570&nbsp;&nbsp;</TT></TD>
    <TD align=3Dright><TT>1377.5497&nbsp;&nbsp;</TT></TD>
    <TD align=3Dright><TT>1377.6466&nbsp;&nbsp;</TT></TD>
    <TD noWrap align=3Dright><TT>-70.29&nbsp;</TT></TD>
    <TD align=3Dright><TT>241&nbsp;</TT></TD>
    <TD noWrap align=3Dright><TT>-&nbsp;</TT></TD>
    <TD align=3Dright><TT>251&nbsp;</TT></TD>
    <TD align=3Dright><TT>0&nbsp;&nbsp;</TT></TD>
    <TD noWrap align=3Dright><TT>47&nbsp;&nbsp;</TT></TD>
    <TD noWrap><TT>&nbsp;K.FEAAGIWYEHR.L</TT></TD></TR>
  <TR>
    <TD align=3Dright>&nbsp;</TD>
    <TD align=3Dright><TT>1593.6705&nbsp;&nbsp;</TT></TD>
    <TD align=3Dright><TT>1592.6632&nbsp;&nbsp;</TT></TD>
    <TD align=3Dright><TT>1592.7735&nbsp;&nbsp;</TT></TD>
    <TD noWrap align=3Dright><TT>-69.26&nbsp;</TT></TD>
    <TD align=3Dright><TT>239&nbsp;</TT></TD>
    <TD noWrap align=3Dright><TT>-&nbsp;</TT></TD>
    <TD align=3Dright><TT>251&nbsp;</TT></TD>
    <TD align=3Dright><TT>1&nbsp;&nbsp;</TT></TD>
    <TD noWrap align=3Dright><TT>---&nbsp;&nbsp;</TT></TD>
    <TD noWrap><TT>&nbsp;K.SKFEAAGIWYEHR.L</TT></TD></TR>
  <TR>
    <TD align=3Dright>&nbsp;</TD>
    <TD align=3Dright><TT>1593.6705&nbsp;&nbsp;</TT></TD>
    <TD align=3Dright><TT>1592.6632&nbsp;&nbsp;</TT></TD>
    <TD align=3Dright><TT>1592.7735&nbsp;&nbsp;</TT></TD>
    <TD noWrap align=3Dright><TT>-69.26&nbsp;</TT></TD>
    <TD align=3Dright><TT>239&nbsp;</TT></TD>
    <TD noWrap align=3Dright><TT>-&nbsp;</TT></TD>
    <TD align=3Dright><TT>251&nbsp;</TT></TD>
    <TD align=3Dright><TT>1&nbsp;&nbsp;</TT></TD>
    <TD noWrap align=3Dright><TT>63&nbsp;&nbsp;</TT></TD>
    <TD noWrap><TT>&nbsp;K.SKFEAAGIWYEHR.L</TT></TD></TR>
  <TR>
    <TD align=3Dright>&nbsp;</TD>
    <TD align=3Dright><TT>1783.7445&nbsp;&nbsp;</TT></TD>
    <TD align=3Dright><TT>1782.7372&nbsp;&nbsp;</TT></TD>
    <TD align=3Dright><TT>1782.8537&nbsp;&nbsp;</TT></TD>
    <TD noWrap align=3Dright><TT>-65.31&nbsp;</TT></TD>
    <TD align=3Dright><TT>324&nbsp;</TT></TD>
    <TD noWrap align=3Dright><TT>-&nbsp;</TT></TD>
    <TD align=3Dright><TT>340&nbsp;</TT></TD>
    <TD align=3Dright><TT>0&nbsp;&nbsp;</TT></TD>
    <TD noWrap align=3Dright><TT>---&nbsp;&nbsp;</TT></TD>
    <TD noWrap><TT>&nbsp;K.GGETSTNSIASIFAWSR.G</TT></TD></TR>
  <TR>
    <TD align=3Dright>&nbsp;</TD>
    <TD align=3Dright><TT>1783.7445&nbsp;&nbsp;</TT></TD>
    <TD align=3Dright><TT>1782.7372&nbsp;&nbsp;</TT></TD>
    <TD align=3Dright><TT>1782.8537&nbsp;&nbsp;</TT></TD>
    <TD noWrap align=3Dright><TT>-65.31&nbsp;</TT></TD>
    <TD align=3Dright><TT>324&nbsp;</TT></TD>
    <TD noWrap align=3Dright><TT>-&nbsp;</TT></TD>
    <TD align=3Dright><TT>340&nbsp;</TT></TD>
    <TD align=3Dright><TT>0&nbsp;&nbsp;</TT></TD>
    <TD noWrap align=3Dright><TT>86&nbsp;&nbsp;</TT></TD>
    <TD =
noWrap><TT>&nbsp;K.GGETSTNSIASIFAWSR.G</TT></TD></TR></TBODY></TABLE>
<TABLE border=3D0 cellSpacing=3D0>
  <TBODY>
  <TR>
    <TD><TT>&nbsp;&nbsp;&nbsp;&nbsp;&nbsp;&nbsp;</TT></TD>
    <TD><TT><B>No match to: </B>715.3513, 823.0438, 823.4386, 825.0341,=20
      841.0027, 842.4526, 870.4840, 1017.3439, 1017.3439, 1036.0486, =
1117.4974,=20
      1117.4974, 1133.4468, 1137.5327, 1142.4041, 1150.5161, 1150.5161,=20
      1203.6012, 1510.7509, 1510.7509, 1773.8505,=20
2676.3269</TT></TD></TR></TBODY></TABLE><BR>
<TABLE border=3D0 cellSpacing=3D0>
  <TBODY>
  <TR>
    <TD><TT><B><A name=3DHit10>10.</A>&nbsp;&nbsp;&nbsp;</B></TT></TD>
    <TD noWrap><TT><A=20
      =
href=3D"http://zxw-pc/mascot/cgi/protein_view.pl?file=3D../data/20121225/=
F002431.dat&amp;hit=3D10"=20
      =
target=3D_blank>gi|224101287</A>&nbsp;&nbsp;&nbsp;&nbsp;<B>Mass:</B>&nbsp=
;46660&nbsp;&nbsp;&nbsp;&nbsp;<B>Score:</B>&nbsp;402&nbsp;&nbsp;&nbsp;&nb=
sp;<B>Expect:</B>&nbsp;1.2e-034&nbsp;&nbsp;<B>Matches:</B>&nbsp;14</TT></=
TD></TR>
  <TR>
    <TD>&nbsp;</TD>
    <TD noWrap><TT>predicted protein [Populus=20
trichocarpa]</TT></TD></TR></TBODY></TABLE>
<TABLE border=3D0 cellSpacing=3D0 cellPadding=3D0>
  <TBODY>
  <TR>
    <TD><TT>&nbsp;&nbsp;&nbsp;&nbsp;&nbsp;&nbsp;</TT></TD>
    <TD align=3Dright><TT><B>Observed&nbsp;&nbsp;</B></TT></TD>
    <TD noWrap align=3Dright><TT><B>Mr(expt)&nbsp;&nbsp;</B></TT></TD>
    <TD noWrap align=3Dright><TT><B>Mr(calc)&nbsp;&nbsp;</B></TT></TD>
    <TD align=3Dright><TT><B>&nbsp;ppm&nbsp;&nbsp;</B></TT></TD>
    <TD align=3Dright><TT><B>Start&nbsp;</B></TT></TD>
    <TD align=3Dright><TT><B>&nbsp;</B></TT></TD>
    <TD align=3Dright><TT><B>End&nbsp;</B></TT></TD>
    <TD align=3Dright><TT><B>Miss&nbsp;</B></TT></TD>
    <TD align=3Dright><TT><B>Ions&nbsp;</B></TT></TD>
    <TD><TT><B>&nbsp;Peptide</B></TT></TD></TR>
  <TR>
    <TD align=3Dright>&nbsp;</TD>
    <TD align=3Dright><TT>744.3486&nbsp;&nbsp;</TT></TD>
    <TD align=3Dright><TT>743.3413&nbsp;&nbsp;</TT></TD>
    <TD align=3Dright><TT>743.3926&nbsp;&nbsp;</TT></TD>
    <TD noWrap align=3Dright><TT>-69.01&nbsp;</TT></TD>
    <TD align=3Dright><TT>96&nbsp;</TT></TD>
    <TD noWrap align=3Dright><TT>-&nbsp;</TT></TD>
    <TD align=3Dright><TT>102&nbsp;</TT></TD>
    <TD align=3Dright><TT>0&nbsp;&nbsp;</TT></TD>
    <TD noWrap align=3Dright><TT>---&nbsp;&nbsp;</TT></TD>
    <TD noWrap><TT>&nbsp;K.SPNGTIR.N</TT></TD></TR>
  <TR>
    <TD align=3Dright>&nbsp;</TD>
    <TD align=3Dright><TT>993.3839&nbsp;&nbsp;</TT></TD>
    <TD align=3Dright><TT>992.3766&nbsp;&nbsp;</TT></TD>
    <TD align=3Dright><TT>992.4464&nbsp;&nbsp;</TT></TD>
    <TD noWrap align=3Dright><TT>-70.38&nbsp;</TT></TD>
    <TD align=3Dright><TT>135&nbsp;</TT></TD>
    <TD noWrap align=3Dright><TT>-&nbsp;</TT></TD>
    <TD align=3Dright><TT>142&nbsp;</TT></TD>
    <TD align=3Dright><TT>0&nbsp;&nbsp;</TT></TD>
    <TD noWrap align=3Dright><TT>---&nbsp;&nbsp;</TT></TD>
    <TD noWrap><TT>&nbsp;R.HAFGDQYR.A</TT></TD></TR>
  <TR>
    <TD align=3Dright>&nbsp;</TD>
    <TD align=3Dright><TT>993.3839&nbsp;&nbsp;</TT></TD>
    <TD align=3Dright><TT>992.3766&nbsp;&nbsp;</TT></TD>
    <TD align=3Dright><TT>992.4464&nbsp;&nbsp;</TT></TD>
    <TD noWrap align=3Dright><TT>-70.38&nbsp;</TT></TD>
    <TD align=3Dright><TT>135&nbsp;</TT></TD>
    <TD noWrap align=3Dright><TT>-&nbsp;</TT></TD>
    <TD align=3Dright><TT>142&nbsp;</TT></TD>
    <TD align=3Dright><TT>0&nbsp;&nbsp;</TT></TD>
    <TD noWrap align=3Dright><TT>59&nbsp;&nbsp;</TT></TD>
    <TD noWrap><TT>&nbsp;R.HAFGDQYR.A</TT></TD></TR>
  <TR>
    <TD align=3Dright>&nbsp;</TD>
    <TD align=3Dright><TT>1007.4723&nbsp;&nbsp;</TT></TD>
    <TD align=3Dright><TT>1006.4650&nbsp;&nbsp;</TT></TD>
    <TD align=3Dright><TT>1006.5488&nbsp;&nbsp;</TT></TD>
    <TD noWrap align=3Dright><TT>-83.18&nbsp;</TT></TD>
    <TD align=3Dright><TT>207&nbsp;</TT></TD>
    <TD noWrap align=3Dright><TT>-&nbsp;</TT></TD>
    <TD align=3Dright><TT>214&nbsp;</TT></TD>
    <TD align=3Dright><TT>0&nbsp;&nbsp;</TT></TD>
    <TD noWrap align=3Dright><TT>---&nbsp;&nbsp;</TT></TD>
    <TD noWrap><TT>&nbsp;K.WPLYLSTK.N</TT></TD></TR>
  <TR>
    <TD align=3Dright>&nbsp;</TD>
    <TD align=3Dright><TT>1033.5065&nbsp;&nbsp;</TT></TD>
    <TD align=3Dright><TT>1032.4992&nbsp;&nbsp;</TT></TD>
    <TD align=3Dright><TT>1032.5716&nbsp;&nbsp;</TT></TD>
    <TD noWrap align=3Dright><TT>-70.12&nbsp;</TT></TD>
    <TD align=3Dright><TT>103&nbsp;</TT></TD>
    <TD noWrap align=3Dright><TT>-&nbsp;</TT></TD>
    <TD align=3Dright><TT>111&nbsp;</TT></TD>
    <TD align=3Dright><TT>0&nbsp;&nbsp;</TT></TD>
    <TD noWrap align=3Dright><TT>---&nbsp;&nbsp;</TT></TD>
    <TD noWrap><TT>&nbsp;R.NILNGTVFR.E</TT></TD></TR>
  <TR>
    <TD align=3Dright>&nbsp;</TD>
    <TD align=3Dright><TT>1033.5065&nbsp;&nbsp;</TT></TD>
    <TD align=3Dright><TT>1032.4992&nbsp;&nbsp;</TT></TD>
    <TD align=3Dright><TT>1032.5716&nbsp;&nbsp;</TT></TD>
    <TD noWrap align=3Dright><TT>-70.12&nbsp;</TT></TD>
    <TD align=3Dright><TT>103&nbsp;</TT></TD>
    <TD noWrap align=3Dright><TT>-&nbsp;</TT></TD>
    <TD align=3Dright><TT>111&nbsp;</TT></TD>
    <TD align=3Dright><TT>0&nbsp;&nbsp;</TT></TD>
    <TD noWrap align=3Dright><TT>43&nbsp;&nbsp;</TT></TD>
    <TD noWrap><TT>&nbsp;R.NILNGTVFR.E</TT></TD></TR>
  <TR>
    <TD align=3Dright>&nbsp;</TD>
    <TD align=3Dright><TT>1355.6061&nbsp;&nbsp;</TT></TD>
    <TD align=3Dright><TT>1354.5988&nbsp;&nbsp;</TT></TD>
    <TD align=3Dright><TT>1354.6841&nbsp;&nbsp;</TT></TD>
    <TD noWrap align=3Dright><TT>-62.94&nbsp;</TT></TD>
    <TD align=3Dright><TT>304&nbsp;</TT></TD>
    <TD noWrap align=3Dright><TT>-&nbsp;</TT></TD>
    <TD align=3Dright><TT>316&nbsp;</TT></TD>
    <TD align=3Dright><TT>0&nbsp;&nbsp;</TT></TD>
    <TD noWrap align=3Dright><TT>---&nbsp;&nbsp;</TT></TD>
    <TD noWrap><TT>&nbsp;K.TIEAEAAHGTVTR.H</TT></TD></TR>
  <TR>
    <TD align=3Dright>&nbsp;</TD>
    <TD align=3Dright><TT>1355.6061&nbsp;&nbsp;</TT></TD>
    <TD align=3Dright><TT>1354.5988&nbsp;&nbsp;</TT></TD>
    <TD align=3Dright><TT>1354.6841&nbsp;&nbsp;</TT></TD>
    <TD noWrap align=3Dright><TT>-62.94&nbsp;</TT></TD>
    <TD align=3Dright><TT>304&nbsp;</TT></TD>
    <TD noWrap align=3Dright><TT>-&nbsp;</TT></TD>
    <TD align=3Dright><TT>316&nbsp;</TT></TD>
    <TD align=3Dright><TT>0&nbsp;&nbsp;</TT></TD>
    <TD noWrap align=3Dright><TT>44&nbsp;&nbsp;</TT></TD>
    <TD noWrap><TT>&nbsp;K.TIEAEAAHGTVTR.H</TT></TD></TR>
  <TR>
    <TD align=3Dright>&nbsp;</TD>
    <TD align=3Dright><TT>1378.5570&nbsp;&nbsp;</TT></TD>
    <TD align=3Dright><TT>1377.5497&nbsp;&nbsp;</TT></TD>
    <TD align=3Dright><TT>1377.6466&nbsp;&nbsp;</TT></TD>
    <TD noWrap align=3Dright><TT>-70.29&nbsp;</TT></TD>
    <TD align=3Dright><TT>241&nbsp;</TT></TD>
    <TD noWrap align=3Dright><TT>-&nbsp;</TT></TD>
    <TD align=3Dright><TT>251&nbsp;</TT></TD>
    <TD align=3Dright><TT>0&nbsp;&nbsp;</TT></TD>
    <TD noWrap align=3Dright><TT>---&nbsp;&nbsp;</TT></TD>
    <TD noWrap><TT>&nbsp;K.FEAAGIWYEHR.L</TT></TD></TR>
  <TR>
    <TD align=3Dright>&nbsp;</TD>
    <TD align=3Dright><TT>1378.5570&nbsp;&nbsp;</TT></TD>
    <TD align=3Dright><TT>1377.5497&nbsp;&nbsp;</TT></TD>
    <TD align=3Dright><TT>1377.6466&nbsp;&nbsp;</TT></TD>
    <TD noWrap align=3Dright><TT>-70.29&nbsp;</TT></TD>
    <TD align=3Dright><TT>241&nbsp;</TT></TD>
    <TD noWrap align=3Dright><TT>-&nbsp;</TT></TD>
    <TD align=3Dright><TT>251&nbsp;</TT></TD>
    <TD align=3Dright><TT>0&nbsp;&nbsp;</TT></TD>
    <TD noWrap align=3Dright><TT>47&nbsp;&nbsp;</TT></TD>
    <TD noWrap><TT>&nbsp;K.FEAAGIWYEHR.L</TT></TD></TR>
  <TR>
    <TD align=3Dright>&nbsp;</TD>
    <TD align=3Dright><TT>1593.6705&nbsp;&nbsp;</TT></TD>
    <TD align=3Dright><TT>1592.6632&nbsp;&nbsp;</TT></TD>
    <TD align=3Dright><TT>1592.7735&nbsp;&nbsp;</TT></TD>
    <TD noWrap align=3Dright><TT>-69.26&nbsp;</TT></TD>
    <TD align=3Dright><TT>239&nbsp;</TT></TD>
    <TD noWrap align=3Dright><TT>-&nbsp;</TT></TD>
    <TD align=3Dright><TT>251&nbsp;</TT></TD>
    <TD align=3Dright><TT>1&nbsp;&nbsp;</TT></TD>
    <TD noWrap align=3Dright><TT>---&nbsp;&nbsp;</TT></TD>
    <TD noWrap><TT>&nbsp;K.SKFEAAGIWYEHR.L</TT></TD></TR>
  <TR>
    <TD align=3Dright>&nbsp;</TD>
    <TD align=3Dright><TT>1593.6705&nbsp;&nbsp;</TT></TD>
    <TD align=3Dright><TT>1592.6632&nbsp;&nbsp;</TT></TD>
    <TD align=3Dright><TT>1592.7735&nbsp;&nbsp;</TT></TD>
    <TD noWrap align=3Dright><TT>-69.26&nbsp;</TT></TD>
    <TD align=3Dright><TT>239&nbsp;</TT></TD>
    <TD noWrap align=3Dright><TT>-&nbsp;</TT></TD>
    <TD align=3Dright><TT>251&nbsp;</TT></TD>
    <TD align=3Dright><TT>1&nbsp;&nbsp;</TT></TD>
    <TD noWrap align=3Dright><TT>63&nbsp;&nbsp;</TT></TD>
    <TD noWrap><TT>&nbsp;K.SKFEAAGIWYEHR.L</TT></TD></TR>
  <TR>
    <TD align=3Dright>&nbsp;</TD>
    <TD align=3Dright><TT>1783.7445&nbsp;&nbsp;</TT></TD>
    <TD align=3Dright><TT>1782.7372&nbsp;&nbsp;</TT></TD>
    <TD align=3Dright><TT>1782.8537&nbsp;&nbsp;</TT></TD>
    <TD noWrap align=3Dright><TT>-65.31&nbsp;</TT></TD>
    <TD align=3Dright><TT>324&nbsp;</TT></TD>
    <TD noWrap align=3Dright><TT>-&nbsp;</TT></TD>
    <TD align=3Dright><TT>340&nbsp;</TT></TD>
    <TD align=3Dright><TT>0&nbsp;&nbsp;</TT></TD>
    <TD noWrap align=3Dright><TT>---&nbsp;&nbsp;</TT></TD>
    <TD noWrap><TT>&nbsp;K.GGETSTNSIASIFAWSR.G</TT></TD></TR>
  <TR>
    <TD align=3Dright>&nbsp;</TD>
    <TD align=3Dright><TT>1783.7445&nbsp;&nbsp;</TT></TD>
    <TD align=3Dright><TT>1782.7372&nbsp;&nbsp;</TT></TD>
    <TD align=3Dright><TT>1782.8537&nbsp;&nbsp;</TT></TD>
    <TD noWrap align=3Dright><TT>-65.31&nbsp;</TT></TD>
    <TD align=3Dright><TT>324&nbsp;</TT></TD>
    <TD noWrap align=3Dright><TT>-&nbsp;</TT></TD>
    <TD align=3Dright><TT>340&nbsp;</TT></TD>
    <TD align=3Dright><TT>0&nbsp;&nbsp;</TT></TD>
    <TD noWrap align=3Dright><TT>86&nbsp;&nbsp;</TT></TD>
    <TD =
noWrap><TT>&nbsp;K.GGETSTNSIASIFAWSR.G</TT></TD></TR></TBODY></TABLE>
<TABLE border=3D0 cellSpacing=3D0>
  <TBODY>
  <TR>
    <TD><TT>&nbsp;&nbsp;&nbsp;&nbsp;&nbsp;&nbsp;</TT></TD>
    <TD><TT><B>No match to: </B>715.3513, 823.0438, 823.4386, 825.0341,=20
      841.0027, 842.4526, 870.4840, 1017.3439, 1017.3439, 1036.0486, =
1117.4974,=20
      1117.4974, 1133.4468, 1137.5327, 1142.4041, 1150.5161, 1150.5161,=20
      1203.6012, 1510.7509, 1510.7509, 1773.8505,=20
2676.3269</TT></TD></TR></TBODY></TABLE><BR>
<TABLE border=3D0 cellSpacing=3D0>
  <TBODY>
  <TR>
    <TD><TT><B><A name=3DHit11>11.</A>&nbsp;&nbsp;&nbsp;</B></TT></TD>
    <TD noWrap><TT><A=20
      =
href=3D"http://zxw-pc/mascot/cgi/protein_view.pl?file=3D../data/20121225/=
F002431.dat&amp;hit=3D11"=20
      =
target=3D_blank>gi|298548979</A>&nbsp;&nbsp;&nbsp;&nbsp;<B>Mass:</B>&nbsp=
;46707&nbsp;&nbsp;&nbsp;&nbsp;<B>Score:</B>&nbsp;380&nbsp;&nbsp;&nbsp;&nb=
sp;<B>Expect:</B>&nbsp;1.9e-032&nbsp;&nbsp;<B>Matches:</B>&nbsp;14</TT></=
TD></TR>
  <TR>
    <TD>&nbsp;</TD>
    <TD noWrap><TT>unnamed protein product [Eucalyptus=20
  globulus]</TT></TD></TR></TBODY></TABLE>
<TABLE border=3D0 cellSpacing=3D0 cellPadding=3D0>
  <TBODY>
  <TR>
    <TD><TT>&nbsp;&nbsp;&nbsp;&nbsp;&nbsp;&nbsp;</TT></TD>
    <TD align=3Dright><TT><B>Observed&nbsp;&nbsp;</B></TT></TD>
    <TD noWrap align=3Dright><TT><B>Mr(expt)&nbsp;&nbsp;</B></TT></TD>
    <TD noWrap align=3Dright><TT><B>Mr(calc)&nbsp;&nbsp;</B></TT></TD>
    <TD align=3Dright><TT><B>&nbsp;ppm&nbsp;&nbsp;</B></TT></TD>
    <TD align=3Dright><TT><B>Start&nbsp;</B></TT></TD>
    <TD align=3Dright><TT><B>&nbsp;</B></TT></TD>
    <TD align=3Dright><TT><B>End&nbsp;</B></TT></TD>
    <TD align=3Dright><TT><B>Miss&nbsp;</B></TT></TD>
    <TD align=3Dright><TT><B>Ions&nbsp;</B></TT></TD>
    <TD><TT><B>&nbsp;Peptide</B></TT></TD></TR>
  <TR>
    <TD align=3Dright>&nbsp;</TD>
    <TD align=3Dright><TT>744.3486&nbsp;&nbsp;</TT></TD>
    <TD align=3Dright><TT>743.3413&nbsp;&nbsp;</TT></TD>
    <TD align=3Dright><TT>743.3926&nbsp;&nbsp;</TT></TD>
    <TD noWrap align=3Dright><TT>-69.01&nbsp;</TT></TD>
    <TD align=3Dright><TT>96&nbsp;</TT></TD>
    <TD noWrap align=3Dright><TT>-&nbsp;</TT></TD>
    <TD align=3Dright><TT>102&nbsp;</TT></TD>
    <TD align=3Dright><TT>0&nbsp;&nbsp;</TT></TD>
    <TD noWrap align=3Dright><TT>---&nbsp;&nbsp;</TT></TD>
    <TD noWrap><TT>&nbsp;K.SPNGTIR.N</TT></TD></TR>
  <TR>
    <TD align=3Dright>&nbsp;</TD>
    <TD align=3Dright><TT>1007.4723&nbsp;&nbsp;</TT></TD>
    <TD align=3Dright><TT>1006.4650&nbsp;&nbsp;</TT></TD>
    <TD align=3Dright><TT>1006.5488&nbsp;&nbsp;</TT></TD>
    <TD noWrap align=3Dright><TT>-83.18&nbsp;</TT></TD>
    <TD align=3Dright><TT>207&nbsp;</TT></TD>
    <TD noWrap align=3Dright><TT>-&nbsp;</TT></TD>
    <TD align=3Dright><TT>214&nbsp;</TT></TD>
    <TD align=3Dright><TT>0&nbsp;&nbsp;</TT></TD>
    <TD noWrap align=3Dright><TT>---&nbsp;&nbsp;</TT></TD>
    <TD noWrap><TT>&nbsp;K.WPLYLSTK.N</TT></TD></TR>
  <TR>
    <TD align=3Dright>&nbsp;</TD>
    <TD align=3Dright><TT>1033.5065&nbsp;&nbsp;</TT></TD>
    <TD align=3Dright><TT>1032.4992&nbsp;&nbsp;</TT></TD>
    <TD align=3Dright><TT>1032.5716&nbsp;&nbsp;</TT></TD>
    <TD noWrap align=3Dright><TT>-70.12&nbsp;</TT></TD>
    <TD align=3Dright><TT>103&nbsp;</TT></TD>
    <TD noWrap align=3Dright><TT>-&nbsp;</TT></TD>
    <TD align=3Dright><TT>111&nbsp;</TT></TD>
    <TD align=3Dright><TT>0&nbsp;&nbsp;</TT></TD>
    <TD noWrap align=3Dright><TT>---&nbsp;&nbsp;</TT></TD>
    <TD noWrap><TT>&nbsp;R.NILNGTVFR.E</TT></TD></TR>
  <TR>
    <TD align=3Dright>&nbsp;</TD>
    <TD align=3Dright><TT>1033.5065&nbsp;&nbsp;</TT></TD>
    <TD align=3Dright><TT>1032.4992&nbsp;&nbsp;</TT></TD>
    <TD align=3Dright><TT>1032.5716&nbsp;&nbsp;</TT></TD>
    <TD noWrap align=3Dright><TT>-70.12&nbsp;</TT></TD>
    <TD align=3Dright><TT>103&nbsp;</TT></TD>
    <TD noWrap align=3Dright><TT>-&nbsp;</TT></TD>
    <TD align=3Dright><TT>111&nbsp;</TT></TD>
    <TD align=3Dright><TT>0&nbsp;&nbsp;</TT></TD>
    <TD noWrap align=3Dright><TT>43&nbsp;&nbsp;</TT></TD>
    <TD noWrap><TT>&nbsp;R.NILNGTVFR.E</TT></TD></TR>
  <TR>
    <TD align=3Dright>&nbsp;</TD>
    <TD align=3Dright><TT>1117.4974&nbsp;&nbsp;</TT></TD>
    <TD align=3Dright><TT>1116.4901&nbsp;&nbsp;</TT></TD>
    <TD align=3Dright><TT>1116.5716&nbsp;&nbsp;</TT></TD>
    <TD noWrap align=3Dright><TT>-72.99&nbsp;</TT></TD>
    <TD align=3Dright><TT>43&nbsp;</TT></TD>
    <TD noWrap align=3Dright><TT>-&nbsp;</TT></TD>
    <TD align=3Dright><TT>51&nbsp;</TT></TD>
    <TD align=3Dright><TT>0&nbsp;&nbsp;</TT></TD>
    <TD noWrap align=3Dright><TT>---&nbsp;&nbsp;</TT></TD>
    <TD noWrap><TT>&nbsp;K.YFDLGLPHR.D</TT></TD></TR>
  <TR>
    <TD align=3Dright>&nbsp;</TD>
    <TD align=3Dright><TT>1117.4974&nbsp;&nbsp;</TT></TD>
    <TD align=3Dright><TT>1116.4901&nbsp;&nbsp;</TT></TD>
    <TD align=3Dright><TT>1116.5716&nbsp;&nbsp;</TT></TD>
    <TD noWrap align=3Dright><TT>-72.99&nbsp;</TT></TD>
    <TD align=3Dright><TT>43&nbsp;</TT></TD>
    <TD noWrap align=3Dright><TT>-&nbsp;</TT></TD>
    <TD align=3Dright><TT>51&nbsp;</TT></TD>
    <TD align=3Dright><TT>0&nbsp;&nbsp;</TT></TD>
    <TD noWrap align=3Dright><TT>39&nbsp;&nbsp;</TT></TD>
    <TD noWrap><TT>&nbsp;K.YFDLGLPHR.D</TT></TD></TR>
  <TR>
    <TD align=3Dright>&nbsp;</TD>
    <TD align=3Dright><TT>1355.6061&nbsp;&nbsp;</TT></TD>
    <TD align=3Dright><TT>1354.5988&nbsp;&nbsp;</TT></TD>
    <TD align=3Dright><TT>1354.6841&nbsp;&nbsp;</TT></TD>
    <TD noWrap align=3Dright><TT>-62.94&nbsp;</TT></TD>
    <TD align=3Dright><TT>304&nbsp;</TT></TD>
    <TD noWrap align=3Dright><TT>-&nbsp;</TT></TD>
    <TD align=3Dright><TT>316&nbsp;</TT></TD>
    <TD align=3Dright><TT>0&nbsp;&nbsp;</TT></TD>
    <TD noWrap align=3Dright><TT>---&nbsp;&nbsp;</TT></TD>
    <TD noWrap><TT>&nbsp;K.TIEAEAAHGTVTR.H</TT></TD></TR>
  <TR>
    <TD align=3Dright>&nbsp;</TD>
    <TD align=3Dright><TT>1355.6061&nbsp;&nbsp;</TT></TD>
    <TD align=3Dright><TT>1354.5988&nbsp;&nbsp;</TT></TD>
    <TD align=3Dright><TT>1354.6841&nbsp;&nbsp;</TT></TD>
    <TD noWrap align=3Dright><TT>-62.94&nbsp;</TT></TD>
    <TD align=3Dright><TT>304&nbsp;</TT></TD>
    <TD noWrap align=3Dright><TT>-&nbsp;</TT></TD>
    <TD align=3Dright><TT>316&nbsp;</TT></TD>
    <TD align=3Dright><TT>0&nbsp;&nbsp;</TT></TD>
    <TD noWrap align=3Dright><TT>44&nbsp;&nbsp;</TT></TD>
    <TD noWrap><TT>&nbsp;K.TIEAEAAHGTVTR.H</TT></TD></TR>
  <TR>
    <TD align=3Dright>&nbsp;</TD>
    <TD align=3Dright><TT>1378.5570&nbsp;&nbsp;</TT></TD>
    <TD align=3Dright><TT>1377.5497&nbsp;&nbsp;</TT></TD>
    <TD align=3Dright><TT>1377.6466&nbsp;&nbsp;</TT></TD>
    <TD noWrap align=3Dright><TT>-70.29&nbsp;</TT></TD>
    <TD align=3Dright><TT>241&nbsp;</TT></TD>
    <TD noWrap align=3Dright><TT>-&nbsp;</TT></TD>
    <TD align=3Dright><TT>251&nbsp;</TT></TD>
    <TD align=3Dright><TT>0&nbsp;&nbsp;</TT></TD>
    <TD noWrap align=3Dright><TT>---&nbsp;&nbsp;</TT></TD>
    <TD noWrap><TT>&nbsp;K.FEAAGIWYEHR.L</TT></TD></TR>
  <TR>
    <TD align=3Dright>&nbsp;</TD>
    <TD align=3Dright><TT>1378.5570&nbsp;&nbsp;</TT></TD>
    <TD align=3Dright><TT>1377.5497&nbsp;&nbsp;</TT></TD>
    <TD align=3Dright><TT>1377.6466&nbsp;&nbsp;</TT></TD>
    <TD noWrap align=3Dright><TT>-70.29&nbsp;</TT></TD>
    <TD align=3Dright><TT>241&nbsp;</TT></TD>
    <TD noWrap align=3Dright><TT>-&nbsp;</TT></TD>
    <TD align=3Dright><TT>251&nbsp;</TT></TD>
    <TD align=3Dright><TT>0&nbsp;&nbsp;</TT></TD>
    <TD noWrap align=3Dright><TT>47&nbsp;&nbsp;</TT></TD>
    <TD noWrap><TT>&nbsp;K.FEAAGIWYEHR.L</TT></TD></TR>
  <TR>
    <TD align=3Dright>&nbsp;</TD>
    <TD align=3Dright><TT>1593.6705&nbsp;&nbsp;</TT></TD>
    <TD align=3Dright><TT>1592.6632&nbsp;&nbsp;</TT></TD>
    <TD align=3Dright><TT>1592.7735&nbsp;&nbsp;</TT></TD>
    <TD noWrap align=3Dright><TT>-69.26&nbsp;</TT></TD>
    <TD align=3Dright><TT>239&nbsp;</TT></TD>
    <TD noWrap align=3Dright><TT>-&nbsp;</TT></TD>
    <TD align=3Dright><TT>251&nbsp;</TT></TD>
    <TD align=3Dright><TT>1&nbsp;&nbsp;</TT></TD>
    <TD noWrap align=3Dright><TT>---&nbsp;&nbsp;</TT></TD>
    <TD noWrap><TT>&nbsp;K.SKFEAAGIWYEHR.L</TT></TD></TR>
  <TR>
    <TD align=3Dright>&nbsp;</TD>
    <TD align=3Dright><TT>1593.6705&nbsp;&nbsp;</TT></TD>
    <TD align=3Dright><TT>1592.6632&nbsp;&nbsp;</TT></TD>
    <TD align=3Dright><TT>1592.7735&nbsp;&nbsp;</TT></TD>
    <TD noWrap align=3Dright><TT>-69.26&nbsp;</TT></TD>
    <TD align=3Dright><TT>239&nbsp;</TT></TD>
    <TD noWrap align=3Dright><TT>-&nbsp;</TT></TD>
    <TD align=3Dright><TT>251&nbsp;</TT></TD>
    <TD align=3Dright><TT>1&nbsp;&nbsp;</TT></TD>
    <TD noWrap align=3Dright><TT>63&nbsp;&nbsp;</TT></TD>
    <TD noWrap><TT>&nbsp;K.SKFEAAGIWYEHR.L</TT></TD></TR>
  <TR>
    <TD align=3Dright>&nbsp;</TD>
    <TD align=3Dright><TT>1783.7445&nbsp;&nbsp;</TT></TD>
    <TD align=3Dright><TT>1782.7372&nbsp;&nbsp;</TT></TD>
    <TD align=3Dright><TT>1782.8537&nbsp;&nbsp;</TT></TD>
    <TD noWrap align=3Dright><TT>-65.31&nbsp;</TT></TD>
    <TD align=3Dright><TT>324&nbsp;</TT></TD>
    <TD noWrap align=3Dright><TT>-&nbsp;</TT></TD>
    <TD align=3Dright><TT>340&nbsp;</TT></TD>
    <TD align=3Dright><TT>0&nbsp;&nbsp;</TT></TD>
    <TD noWrap align=3Dright><TT>---&nbsp;&nbsp;</TT></TD>
    <TD noWrap><TT>&nbsp;K.GGETSTNSIASIFAWSR.G</TT></TD></TR>
  <TR>
    <TD align=3Dright>&nbsp;</TD>
    <TD align=3Dright><TT>1783.7445&nbsp;&nbsp;</TT></TD>
    <TD align=3Dright><TT>1782.7372&nbsp;&nbsp;</TT></TD>
    <TD align=3Dright><TT>1782.8537&nbsp;&nbsp;</TT></TD>
    <TD noWrap align=3Dright><TT>-65.31&nbsp;</TT></TD>
    <TD align=3Dright><TT>324&nbsp;</TT></TD>
    <TD noWrap align=3Dright><TT>-&nbsp;</TT></TD>
    <TD align=3Dright><TT>340&nbsp;</TT></TD>
    <TD align=3Dright><TT>0&nbsp;&nbsp;</TT></TD>
    <TD noWrap align=3Dright><TT>86&nbsp;&nbsp;</TT></TD>
    <TD =
noWrap><TT>&nbsp;K.GGETSTNSIASIFAWSR.G</TT></TD></TR></TBODY></TABLE>
<TABLE border=3D0 cellSpacing=3D0>
  <TBODY>
  <TR>
    <TD><TT>&nbsp;&nbsp;&nbsp;&nbsp;&nbsp;&nbsp;</TT></TD>
    <TD><TT><B>No match to: </B>715.3513, 823.0438, 823.4386, 825.0341,=20
      841.0027, 842.4526, 870.4840, 993.3839, 993.3839, 1017.3439, =
1017.3439,=20
      1036.0486, 1133.4468, 1137.5327, 1142.4041, 1150.5161, 1150.5161,=20
      1203.6012, 1510.7509, 1510.7509, 1773.8505,=20
2676.3269</TT></TD></TR></TBODY></TABLE><BR>
<TABLE border=3D0 cellSpacing=3D0>
  <TBODY>
  <TR>
    <TD><TT><B><A name=3DHit12>12.</A>&nbsp;&nbsp;&nbsp;</B></TT></TD>
    <TD noWrap><TT><A=20
      =
href=3D"http://zxw-pc/mascot/cgi/protein_view.pl?file=3D../data/20121225/=
F002431.dat&amp;hit=3D12"=20
      =
target=3D_blank>gi|298533114</A>&nbsp;&nbsp;&nbsp;&nbsp;<B>Mass:</B>&nbsp=
;46707&nbsp;&nbsp;&nbsp;&nbsp;<B>Score:</B>&nbsp;380&nbsp;&nbsp;&nbsp;&nb=
sp;<B>Expect:</B>&nbsp;1.9e-032&nbsp;&nbsp;<B>Matches:</B>&nbsp;14</TT></=
TD></TR>
  <TR>
    <TD>&nbsp;</TD>
    <TD noWrap><TT>unnamed protein product [Eucalyptus=20
  globulus]</TT></TD></TR></TBODY></TABLE>
<TABLE border=3D0 cellSpacing=3D0 cellPadding=3D0>
  <TBODY>
  <TR>
    <TD><TT>&nbsp;&nbsp;&nbsp;&nbsp;&nbsp;&nbsp;</TT></TD>
    <TD align=3Dright><TT><B>Observed&nbsp;&nbsp;</B></TT></TD>
    <TD noWrap align=3Dright><TT><B>Mr(expt)&nbsp;&nbsp;</B></TT></TD>
    <TD noWrap align=3Dright><TT><B>Mr(calc)&nbsp;&nbsp;</B></TT></TD>
    <TD align=3Dright><TT><B>&nbsp;ppm&nbsp;&nbsp;</B></TT></TD>
    <TD align=3Dright><TT><B>Start&nbsp;</B></TT></TD>
    <TD align=3Dright><TT><B>&nbsp;</B></TT></TD>
    <TD align=3Dright><TT><B>End&nbsp;</B></TT></TD>
    <TD align=3Dright><TT><B>Miss&nbsp;</B></TT></TD>
    <TD align=3Dright><TT><B>Ions&nbsp;</B></TT></TD>
    <TD><TT><B>&nbsp;Peptide</B></TT></TD></TR>
  <TR>
    <TD align=3Dright>&nbsp;</TD>
    <TD align=3Dright><TT>744.3486&nbsp;&nbsp;</TT></TD>
    <TD align=3Dright><TT>743.3413&nbsp;&nbsp;</TT></TD>
    <TD align=3Dright><TT>743.3926&nbsp;&nbsp;</TT></TD>
    <TD noWrap align=3Dright><TT>-69.01&nbsp;</TT></TD>
    <TD align=3Dright><TT>96&nbsp;</TT></TD>
    <TD noWrap align=3Dright><TT>-&nbsp;</TT></TD>
    <TD align=3Dright><TT>102&nbsp;</TT></TD>
    <TD align=3Dright><TT>0&nbsp;&nbsp;</TT></TD>
    <TD noWrap align=3Dright><TT>---&nbsp;&nbsp;</TT></TD>
    <TD noWrap><TT>&nbsp;K.SPNGTIR.N</TT></TD></TR>
  <TR>
    <TD align=3Dright>&nbsp;</TD>
    <TD align=3Dright><TT>1007.4723&nbsp;&nbsp;</TT></TD>
    <TD align=3Dright><TT>1006.4650&nbsp;&nbsp;</TT></TD>
    <TD align=3Dright><TT>1006.5488&nbsp;&nbsp;</TT></TD>
    <TD noWrap align=3Dright><TT>-83.18&nbsp;</TT></TD>
    <TD align=3Dright><TT>207&nbsp;</TT></TD>
    <TD noWrap align=3Dright><TT>-&nbsp;</TT></TD>
    <TD align=3Dright><TT>214&nbsp;</TT></TD>
    <TD align=3Dright><TT>0&nbsp;&nbsp;</TT></TD>
    <TD noWrap align=3Dright><TT>---&nbsp;&nbsp;</TT></TD>
    <TD noWrap><TT>&nbsp;K.WPLYLSTK.N</TT></TD></TR>
  <TR>
    <TD align=3Dright>&nbsp;</TD>
    <TD align=3Dright><TT>1033.5065&nbsp;&nbsp;</TT></TD>
    <TD align=3Dright><TT>1032.4992&nbsp;&nbsp;</TT></TD>
    <TD align=3Dright><TT>1032.5716&nbsp;&nbsp;</TT></TD>
    <TD noWrap align=3Dright><TT>-70.12&nbsp;</TT></TD>
    <TD align=3Dright><TT>103&nbsp;</TT></TD>
    <TD noWrap align=3Dright><TT>-&nbsp;</TT></TD>
    <TD align=3Dright><TT>111&nbsp;</TT></TD>
    <TD align=3Dright><TT>0&nbsp;&nbsp;</TT></TD>
    <TD noWrap align=3Dright><TT>---&nbsp;&nbsp;</TT></TD>
    <TD noWrap><TT>&nbsp;R.NILNGTVFR.E</TT></TD></TR>
  <TR>
    <TD align=3Dright>&nbsp;</TD>
    <TD align=3Dright><TT>1033.5065&nbsp;&nbsp;</TT></TD>
    <TD align=3Dright><TT>1032.4992&nbsp;&nbsp;</TT></TD>
    <TD align=3Dright><TT>1032.5716&nbsp;&nbsp;</TT></TD>
    <TD noWrap align=3Dright><TT>-70.12&nbsp;</TT></TD>
    <TD align=3Dright><TT>103&nbsp;</TT></TD>
    <TD noWrap align=3Dright><TT>-&nbsp;</TT></TD>
    <TD align=3Dright><TT>111&nbsp;</TT></TD>
    <TD align=3Dright><TT>0&nbsp;&nbsp;</TT></TD>
    <TD noWrap align=3Dright><TT>43&nbsp;&nbsp;</TT></TD>
    <TD noWrap><TT>&nbsp;R.NILNGTVFR.E</TT></TD></TR>
  <TR>
    <TD align=3Dright>&nbsp;</TD>
    <TD align=3Dright><TT>1117.4974&nbsp;&nbsp;</TT></TD>
    <TD align=3Dright><TT>1116.4901&nbsp;&nbsp;</TT></TD>
    <TD align=3Dright><TT>1116.5716&nbsp;&nbsp;</TT></TD>
    <TD noWrap align=3Dright><TT>-72.99&nbsp;</TT></TD>
    <TD align=3Dright><TT>43&nbsp;</TT></TD>
    <TD noWrap align=3Dright><TT>-&nbsp;</TT></TD>
    <TD align=3Dright><TT>51&nbsp;</TT></TD>
    <TD align=3Dright><TT>0&nbsp;&nbsp;</TT></TD>
    <TD noWrap align=3Dright><TT>---&nbsp;&nbsp;</TT></TD>
    <TD noWrap><TT>&nbsp;K.YFDLGLPHR.D</TT></TD></TR>
  <TR>
    <TD align=3Dright>&nbsp;</TD>
    <TD align=3Dright><TT>1117.4974&nbsp;&nbsp;</TT></TD>
    <TD align=3Dright><TT>1116.4901&nbsp;&nbsp;</TT></TD>
    <TD align=3Dright><TT>1116.5716&nbsp;&nbsp;</TT></TD>
    <TD noWrap align=3Dright><TT>-72.99&nbsp;</TT></TD>
    <TD align=3Dright><TT>43&nbsp;</TT></TD>
    <TD noWrap align=3Dright><TT>-&nbsp;</TT></TD>
    <TD align=3Dright><TT>51&nbsp;</TT></TD>
    <TD align=3Dright><TT>0&nbsp;&nbsp;</TT></TD>
    <TD noWrap align=3Dright><TT>39&nbsp;&nbsp;</TT></TD>
    <TD noWrap><TT>&nbsp;K.YFDLGLPHR.D</TT></TD></TR>
  <TR>
    <TD align=3Dright>&nbsp;</TD>
    <TD align=3Dright><TT>1355.6061&nbsp;&nbsp;</TT></TD>
    <TD align=3Dright><TT>1354.5988&nbsp;&nbsp;</TT></TD>
    <TD align=3Dright><TT>1354.6841&nbsp;&nbsp;</TT></TD>
    <TD noWrap align=3Dright><TT>-62.94&nbsp;</TT></TD>
    <TD align=3Dright><TT>304&nbsp;</TT></TD>
    <TD noWrap align=3Dright><TT>-&nbsp;</TT></TD>
    <TD align=3Dright><TT>316&nbsp;</TT></TD>
    <TD align=3Dright><TT>0&nbsp;&nbsp;</TT></TD>
    <TD noWrap align=3Dright><TT>---&nbsp;&nbsp;</TT></TD>
    <TD noWrap><TT>&nbsp;K.TIEAEAAHGTVTR.H</TT></TD></TR>
  <TR>
    <TD align=3Dright>&nbsp;</TD>
    <TD align=3Dright><TT>1355.6061&nbsp;&nbsp;</TT></TD>
    <TD align=3Dright><TT>1354.5988&nbsp;&nbsp;</TT></TD>
    <TD align=3Dright><TT>1354.6841&nbsp;&nbsp;</TT></TD>
    <TD noWrap align=3Dright><TT>-62.94&nbsp;</TT></TD>
    <TD align=3Dright><TT>304&nbsp;</TT></TD>
    <TD noWrap align=3Dright><TT>-&nbsp;</TT></TD>
    <TD align=3Dright><TT>316&nbsp;</TT></TD>
    <TD align=3Dright><TT>0&nbsp;&nbsp;</TT></TD>
    <TD noWrap align=3Dright><TT>44&nbsp;&nbsp;</TT></TD>
    <TD noWrap><TT>&nbsp;K.TIEAEAAHGTVTR.H</TT></TD></TR>
  <TR>
    <TD align=3Dright>&nbsp;</TD>
    <TD align=3Dright><TT>1378.5570&nbsp;&nbsp;</TT></TD>
    <TD align=3Dright><TT>1377.5497&nbsp;&nbsp;</TT></TD>
    <TD align=3Dright><TT>1377.6466&nbsp;&nbsp;</TT></TD>
    <TD noWrap align=3Dright><TT>-70.29&nbsp;</TT></TD>
    <TD align=3Dright><TT>241&nbsp;</TT></TD>
    <TD noWrap align=3Dright><TT>-&nbsp;</TT></TD>
    <TD align=3Dright><TT>251&nbsp;</TT></TD>
    <TD align=3Dright><TT>0&nbsp;&nbsp;</TT></TD>
    <TD noWrap align=3Dright><TT>---&nbsp;&nbsp;</TT></TD>
    <TD noWrap><TT>&nbsp;K.FEAAGIWYEHR.L</TT></TD></TR>
  <TR>
    <TD align=3Dright>&nbsp;</TD>
    <TD align=3Dright><TT>1378.5570&nbsp;&nbsp;</TT></TD>
    <TD align=3Dright><TT>1377.5497&nbsp;&nbsp;</TT></TD>
    <TD align=3Dright><TT>1377.6466&nbsp;&nbsp;</TT></TD>
    <TD noWrap align=3Dright><TT>-70.29&nbsp;</TT></TD>
    <TD align=3Dright><TT>241&nbsp;</TT></TD>
    <TD noWrap align=3Dright><TT>-&nbsp;</TT></TD>
    <TD align=3Dright><TT>251&nbsp;</TT></TD>
    <TD align=3Dright><TT>0&nbsp;&nbsp;</TT></TD>
    <TD noWrap align=3Dright><TT>47&nbsp;&nbsp;</TT></TD>
    <TD noWrap><TT>&nbsp;K.FEAAGIWYEHR.L</TT></TD></TR>
  <TR>
    <TD align=3Dright>&nbsp;</TD>
    <TD align=3Dright><TT>1593.6705&nbsp;&nbsp;</TT></TD>
    <TD align=3Dright><TT>1592.6632&nbsp;&nbsp;</TT></TD>
    <TD align=3Dright><TT>1592.7735&nbsp;&nbsp;</TT></TD>
    <TD noWrap align=3Dright><TT>-69.26&nbsp;</TT></TD>
    <TD align=3Dright><TT>239&nbsp;</TT></TD>
    <TD noWrap align=3Dright><TT>-&nbsp;</TT></TD>
    <TD align=3Dright><TT>251&nbsp;</TT></TD>
    <TD align=3Dright><TT>1&nbsp;&nbsp;</TT></TD>
    <TD noWrap align=3Dright><TT>---&nbsp;&nbsp;</TT></TD>
    <TD noWrap><TT>&nbsp;K.SKFEAAGIWYEHR.L</TT></TD></TR>
  <TR>
    <TD align=3Dright>&nbsp;</TD>
    <TD align=3Dright><TT>1593.6705&nbsp;&nbsp;</TT></TD>
    <TD align=3Dright><TT>1592.6632&nbsp;&nbsp;</TT></TD>
    <TD align=3Dright><TT>1592.7735&nbsp;&nbsp;</TT></TD>
    <TD noWrap align=3Dright><TT>-69.26&nbsp;</TT></TD>
    <TD align=3Dright><TT>239&nbsp;</TT></TD>
    <TD noWrap align=3Dright><TT>-&nbsp;</TT></TD>
    <TD align=3Dright><TT>251&nbsp;</TT></TD>
    <TD align=3Dright><TT>1&nbsp;&nbsp;</TT></TD>
    <TD noWrap align=3Dright><TT>63&nbsp;&nbsp;</TT></TD>
    <TD noWrap><TT>&nbsp;K.SKFEAAGIWYEHR.L</TT></TD></TR>
  <TR>
    <TD align=3Dright>&nbsp;</TD>
    <TD align=3Dright><TT>1783.7445&nbsp;&nbsp;</TT></TD>
    <TD align=3Dright><TT>1782.7372&nbsp;&nbsp;</TT></TD>
    <TD align=3Dright><TT>1782.8537&nbsp;&nbsp;</TT></TD>
    <TD noWrap align=3Dright><TT>-65.31&nbsp;</TT></TD>
    <TD align=3Dright><TT>324&nbsp;</TT></TD>
    <TD noWrap align=3Dright><TT>-&nbsp;</TT></TD>
    <TD align=3Dright><TT>340&nbsp;</TT></TD>
    <TD align=3Dright><TT>0&nbsp;&nbsp;</TT></TD>
    <TD noWrap align=3Dright><TT>---&nbsp;&nbsp;</TT></TD>
    <TD noWrap><TT>&nbsp;K.GGETSTNSIASIFAWSR.G</TT></TD></TR>
  <TR>
    <TD align=3Dright>&nbsp;</TD>
    <TD align=3Dright><TT>1783.7445&nbsp;&nbsp;</TT></TD>
    <TD align=3Dright><TT>1782.7372&nbsp;&nbsp;</TT></TD>
    <TD align=3Dright><TT>1782.8537&nbsp;&nbsp;</TT></TD>
    <TD noWrap align=3Dright><TT>-65.31&nbsp;</TT></TD>
    <TD align=3Dright><TT>324&nbsp;</TT></TD>
    <TD noWrap align=3Dright><TT>-&nbsp;</TT></TD>
    <TD align=3Dright><TT>340&nbsp;</TT></TD>
    <TD align=3Dright><TT>0&nbsp;&nbsp;</TT></TD>
    <TD noWrap align=3Dright><TT>86&nbsp;&nbsp;</TT></TD>
    <TD =
noWrap><TT>&nbsp;K.GGETSTNSIASIFAWSR.G</TT></TD></TR></TBODY></TABLE>
<TABLE border=3D0 cellSpacing=3D0>
  <TBODY>
  <TR>
    <TD><TT>&nbsp;&nbsp;&nbsp;&nbsp;&nbsp;&nbsp;</TT></TD>
    <TD><TT><B>No match to: </B>715.3513, 823.0438, 823.4386, 825.0341,=20
      841.0027, 842.4526, 870.4840, 993.3839, 993.3839, 1017.3439, =
1017.3439,=20
      1036.0486, 1133.4468, 1137.5327, 1142.4041, 1150.5161, 1150.5161,=20
      1203.6012, 1510.7509, 1510.7509, 1773.8505,=20
2676.3269</TT></TD></TR></TBODY></TABLE><BR>
<TABLE border=3D0 cellSpacing=3D0>
  <TBODY>
  <TR>
    <TD><TT><B><A name=3DHit13>13.</A>&nbsp;&nbsp;&nbsp;</B></TT></TD>
    <TD noWrap><TT><A=20
      =
href=3D"http://zxw-pc/mascot/cgi/protein_view.pl?file=3D../data/20121225/=
F002431.dat&amp;hit=3D13"=20
      =
target=3D_blank>gi|1750380</A>&nbsp;&nbsp;&nbsp;&nbsp;<B>Mass:</B>&nbsp;4=
6707&nbsp;&nbsp;&nbsp;&nbsp;<B>Score:</B>&nbsp;380&nbsp;&nbsp;&nbsp;&nbsp=
;<B>Expect:</B>&nbsp;1.9e-032&nbsp;&nbsp;<B>Matches:</B>&nbsp;14</TT></TD=
></TR>
  <TR>
    <TD>&nbsp;</TD>
    <TD noWrap><TT>NADP-isocitrate dehydrogenase [Eucalyptus=20
  globulus]</TT></TD></TR></TBODY></TABLE>
<TABLE border=3D0 cellSpacing=3D0 cellPadding=3D0>
  <TBODY>
  <TR>
    <TD><TT>&nbsp;&nbsp;&nbsp;&nbsp;&nbsp;&nbsp;</TT></TD>
    <TD align=3Dright><TT><B>Observed&nbsp;&nbsp;</B></TT></TD>
    <TD noWrap align=3Dright><TT><B>Mr(expt)&nbsp;&nbsp;</B></TT></TD>
    <TD noWrap align=3Dright><TT><B>Mr(calc)&nbsp;&nbsp;</B></TT></TD>
    <TD align=3Dright><TT><B>&nbsp;ppm&nbsp;&nbsp;</B></TT></TD>
    <TD align=3Dright><TT><B>Start&nbsp;</B></TT></TD>
    <TD align=3Dright><TT><B>&nbsp;</B></TT></TD>
    <TD align=3Dright><TT><B>End&nbsp;</B></TT></TD>
    <TD align=3Dright><TT><B>Miss&nbsp;</B></TT></TD>
    <TD align=3Dright><TT><B>Ions&nbsp;</B></TT></TD>
    <TD><TT><B>&nbsp;Peptide</B></TT></TD></TR>
  <TR>
    <TD align=3Dright>&nbsp;</TD>
    <TD align=3Dright><TT>744.3486&nbsp;&nbsp;</TT></TD>
    <TD align=3Dright><TT>743.3413&nbsp;&nbsp;</TT></TD>
    <TD align=3Dright><TT>743.3926&nbsp;&nbsp;</TT></TD>
    <TD noWrap align=3Dright><TT>-69.01&nbsp;</TT></TD>
    <TD align=3Dright><TT>96&nbsp;</TT></TD>
    <TD noWrap align=3Dright><TT>-&nbsp;</TT></TD>
    <TD align=3Dright><TT>102&nbsp;</TT></TD>
    <TD align=3Dright><TT>0&nbsp;&nbsp;</TT></TD>
    <TD noWrap align=3Dright><TT>---&nbsp;&nbsp;</TT></TD>
    <TD noWrap><TT>&nbsp;K.SPNGTIR.N</TT></TD></TR>
  <TR>
    <TD align=3Dright>&nbsp;</TD>
    <TD align=3Dright><TT>1007.4723&nbsp;&nbsp;</TT></TD>
    <TD align=3Dright><TT>1006.4650&nbsp;&nbsp;</TT></TD>
    <TD align=3Dright><TT>1006.5488&nbsp;&nbsp;</TT></TD>
    <TD noWrap align=3Dright><TT>-83.18&nbsp;</TT></TD>
    <TD align=3Dright><TT>207&nbsp;</TT></TD>
    <TD noWrap align=3Dright><TT>-&nbsp;</TT></TD>
    <TD align=3Dright><TT>214&nbsp;</TT></TD>
    <TD align=3Dright><TT>0&nbsp;&nbsp;</TT></TD>
    <TD noWrap align=3Dright><TT>---&nbsp;&nbsp;</TT></TD>
    <TD noWrap><TT>&nbsp;K.WPLYLSTK.N</TT></TD></TR>
  <TR>
    <TD align=3Dright>&nbsp;</TD>
    <TD align=3Dright><TT>1033.5065&nbsp;&nbsp;</TT></TD>
    <TD align=3Dright><TT>1032.4992&nbsp;&nbsp;</TT></TD>
    <TD align=3Dright><TT>1032.5716&nbsp;&nbsp;</TT></TD>
    <TD noWrap align=3Dright><TT>-70.12&nbsp;</TT></TD>
    <TD align=3Dright><TT>103&nbsp;</TT></TD>
    <TD noWrap align=3Dright><TT>-&nbsp;</TT></TD>
    <TD align=3Dright><TT>111&nbsp;</TT></TD>
    <TD align=3Dright><TT>0&nbsp;&nbsp;</TT></TD>
    <TD noWrap align=3Dright><TT>---&nbsp;&nbsp;</TT></TD>
    <TD noWrap><TT>&nbsp;R.NILNGTVFR.E</TT></TD></TR>
  <TR>
    <TD align=3Dright>&nbsp;</TD>
    <TD align=3Dright><TT>1033.5065&nbsp;&nbsp;</TT></TD>
    <TD align=3Dright><TT>1032.4992&nbsp;&nbsp;</TT></TD>
    <TD align=3Dright><TT>1032.5716&nbsp;&nbsp;</TT></TD>
    <TD noWrap align=3Dright><TT>-70.12&nbsp;</TT></TD>
    <TD align=3Dright><TT>103&nbsp;</TT></TD>
    <TD noWrap align=3Dright><TT>-&nbsp;</TT></TD>
    <TD align=3Dright><TT>111&nbsp;</TT></TD>
    <TD align=3Dright><TT>0&nbsp;&nbsp;</TT></TD>
    <TD noWrap align=3Dright><TT>43&nbsp;&nbsp;</TT></TD>
    <TD noWrap><TT>&nbsp;R.NILNGTVFR.E</TT></TD></TR>
  <TR>
    <TD align=3Dright>&nbsp;</TD>
    <TD align=3Dright><TT>1117.4974&nbsp;&nbsp;</TT></TD>
    <TD align=3Dright><TT>1116.4901&nbsp;&nbsp;</TT></TD>
    <TD align=3Dright><TT>1116.5716&nbsp;&nbsp;</TT></TD>
    <TD noWrap align=3Dright><TT>-72.99&nbsp;</TT></TD>
    <TD align=3Dright><TT>43&nbsp;</TT></TD>
    <TD noWrap align=3Dright><TT>-&nbsp;</TT></TD>
    <TD align=3Dright><TT>51&nbsp;</TT></TD>
    <TD align=3Dright><TT>0&nbsp;&nbsp;</TT></TD>
    <TD noWrap align=3Dright><TT>---&nbsp;&nbsp;</TT></TD>
    <TD noWrap><TT>&nbsp;K.YFDLGLPHR.D</TT></TD></TR>
  <TR>
    <TD align=3Dright>&nbsp;</TD>
    <TD align=3Dright><TT>1117.4974&nbsp;&nbsp;</TT></TD>
    <TD align=3Dright><TT>1116.4901&nbsp;&nbsp;</TT></TD>
    <TD align=3Dright><TT>1116.5716&nbsp;&nbsp;</TT></TD>
    <TD noWrap align=3Dright><TT>-72.99&nbsp;</TT></TD>
    <TD align=3Dright><TT>43&nbsp;</TT></TD>
    <TD noWrap align=3Dright><TT>-&nbsp;</TT></TD>
    <TD align=3Dright><TT>51&nbsp;</TT></TD>
    <TD align=3Dright><TT>0&nbsp;&nbsp;</TT></TD>
    <TD noWrap align=3Dright><TT>39&nbsp;&nbsp;</TT></TD>
    <TD noWrap><TT>&nbsp;K.YFDLGLPHR.D</TT></TD></TR>
  <TR>
    <TD align=3Dright>&nbsp;</TD>
    <TD align=3Dright><TT>1355.6061&nbsp;&nbsp;</TT></TD>
    <TD align=3Dright><TT>1354.5988&nbsp;&nbsp;</TT></TD>
    <TD align=3Dright><TT>1354.6841&nbsp;&nbsp;</TT></TD>
    <TD noWrap align=3Dright><TT>-62.94&nbsp;</TT></TD>
    <TD align=3Dright><TT>304&nbsp;</TT></TD>
    <TD noWrap align=3Dright><TT>-&nbsp;</TT></TD>
    <TD align=3Dright><TT>316&nbsp;</TT></TD>
    <TD align=3Dright><TT>0&nbsp;&nbsp;</TT></TD>
    <TD noWrap align=3Dright><TT>---&nbsp;&nbsp;</TT></TD>
    <TD noWrap><TT>&nbsp;K.TIEAEAAHGTVTR.H</TT></TD></TR>
  <TR>
    <TD align=3Dright>&nbsp;</TD>
    <TD align=3Dright><TT>1355.6061&nbsp;&nbsp;</TT></TD>
    <TD align=3Dright><TT>1354.5988&nbsp;&nbsp;</TT></TD>
    <TD align=3Dright><TT>1354.6841&nbsp;&nbsp;</TT></TD>
    <TD noWrap align=3Dright><TT>-62.94&nbsp;</TT></TD>
    <TD align=3Dright><TT>304&nbsp;</TT></TD>
    <TD noWrap align=3Dright><TT>-&nbsp;</TT></TD>
    <TD align=3Dright><TT>316&nbsp;</TT></TD>
    <TD align=3Dright><TT>0&nbsp;&nbsp;</TT></TD>
    <TD noWrap align=3Dright><TT>44&nbsp;&nbsp;</TT></TD>
    <TD noWrap><TT>&nbsp;K.TIEAEAAHGTVTR.H</TT></TD></TR>
  <TR>
    <TD align=3Dright>&nbsp;</TD>
    <TD align=3Dright><TT>1378.5570&nbsp;&nbsp;</TT></TD>
    <TD align=3Dright><TT>1377.5497&nbsp;&nbsp;</TT></TD>
    <TD align=3Dright><TT>1377.6466&nbsp;&nbsp;</TT></TD>
    <TD noWrap align=3Dright><TT>-70.29&nbsp;</TT></TD>
    <TD align=3Dright><TT>241&nbsp;</TT></TD>
    <TD noWrap align=3Dright><TT>-&nbsp;</TT></TD>
    <TD align=3Dright><TT>251&nbsp;</TT></TD>
    <TD align=3Dright><TT>0&nbsp;&nbsp;</TT></TD>
    <TD noWrap align=3Dright><TT>---&nbsp;&nbsp;</TT></TD>
    <TD noWrap><TT>&nbsp;K.FEAAGIWYEHR.L</TT></TD></TR>
  <TR>
    <TD align=3Dright>&nbsp;</TD>
    <TD align=3Dright><TT>1378.5570&nbsp;&nbsp;</TT></TD>
    <TD align=3Dright><TT>1377.5497&nbsp;&nbsp;</TT></TD>
    <TD align=3Dright><TT>1377.6466&nbsp;&nbsp;</TT></TD>
    <TD noWrap align=3Dright><TT>-70.29&nbsp;</TT></TD>
    <TD align=3Dright><TT>241&nbsp;</TT></TD>
    <TD noWrap align=3Dright><TT>-&nbsp;</TT></TD>
    <TD align=3Dright><TT>251&nbsp;</TT></TD>
    <TD align=3Dright><TT>0&nbsp;&nbsp;</TT></TD>
    <TD noWrap align=3Dright><TT>47&nbsp;&nbsp;</TT></TD>
    <TD noWrap><TT>&nbsp;K.FEAAGIWYEHR.L</TT></TD></TR>
  <TR>
    <TD align=3Dright>&nbsp;</TD>
    <TD align=3Dright><TT>1593.6705&nbsp;&nbsp;</TT></TD>
    <TD align=3Dright><TT>1592.6632&nbsp;&nbsp;</TT></TD>
    <TD align=3Dright><TT>1592.7735&nbsp;&nbsp;</TT></TD>
    <TD noWrap align=3Dright><TT>-69.26&nbsp;</TT></TD>
    <TD align=3Dright><TT>239&nbsp;</TT></TD>
    <TD noWrap align=3Dright><TT>-&nbsp;</TT></TD>
    <TD align=3Dright><TT>251&nbsp;</TT></TD>
    <TD align=3Dright><TT>1&nbsp;&nbsp;</TT></TD>
    <TD noWrap align=3Dright><TT>---&nbsp;&nbsp;</TT></TD>
    <TD noWrap><TT>&nbsp;K.SKFEAAGIWYEHR.L</TT></TD></TR>
  <TR>
    <TD align=3Dright>&nbsp;</TD>
    <TD align=3Dright><TT>1593.6705&nbsp;&nbsp;</TT></TD>
    <TD align=3Dright><TT>1592.6632&nbsp;&nbsp;</TT></TD>
    <TD align=3Dright><TT>1592.7735&nbsp;&nbsp;</TT></TD>
    <TD noWrap align=3Dright><TT>-69.26&nbsp;</TT></TD>
    <TD align=3Dright><TT>239&nbsp;</TT></TD>
    <TD noWrap align=3Dright><TT>-&nbsp;</TT></TD>
    <TD align=3Dright><TT>251&nbsp;</TT></TD>
    <TD align=3Dright><TT>1&nbsp;&nbsp;</TT></TD>
    <TD noWrap align=3Dright><TT>63&nbsp;&nbsp;</TT></TD>
    <TD noWrap><TT>&nbsp;K.SKFEAAGIWYEHR.L</TT></TD></TR>
  <TR>
    <TD align=3Dright>&nbsp;</TD>
    <TD align=3Dright><TT>1783.7445&nbsp;&nbsp;</TT></TD>
    <TD align=3Dright><TT>1782.7372&nbsp;&nbsp;</TT></TD>
    <TD align=3Dright><TT>1782.8537&nbsp;&nbsp;</TT></TD>
    <TD noWrap align=3Dright><TT>-65.31&nbsp;</TT></TD>
    <TD align=3Dright><TT>324&nbsp;</TT></TD>
    <TD noWrap align=3Dright><TT>-&nbsp;</TT></TD>
    <TD align=3Dright><TT>340&nbsp;</TT></TD>
    <TD align=3Dright><TT>0&nbsp;&nbsp;</TT></TD>
    <TD noWrap align=3Dright><TT>---&nbsp;&nbsp;</TT></TD>
    <TD noWrap><TT>&nbsp;K.GGETSTNSIASIFAWSR.G</TT></TD></TR>
  <TR>
    <TD align=3Dright>&nbsp;</TD>
    <TD align=3Dright><TT>1783.7445&nbsp;&nbsp;</TT></TD>
    <TD align=3Dright><TT>1782.7372&nbsp;&nbsp;</TT></TD>
    <TD align=3Dright><TT>1782.8537&nbsp;&nbsp;</TT></TD>
    <TD noWrap align=3Dright><TT>-65.31&nbsp;</TT></TD>
    <TD align=3Dright><TT>324&nbsp;</TT></TD>
    <TD noWrap align=3Dright><TT>-&nbsp;</TT></TD>
    <TD align=3Dright><TT>340&nbsp;</TT></TD>
    <TD align=3Dright><TT>0&nbsp;&nbsp;</TT></TD>
    <TD noWrap align=3Dright><TT>86&nbsp;&nbsp;</TT></TD>
    <TD =
noWrap><TT>&nbsp;K.GGETSTNSIASIFAWSR.G</TT></TD></TR></TBODY></TABLE>
<TABLE border=3D0 cellSpacing=3D0>
  <TBODY>
  <TR>
    <TD><TT>&nbsp;&nbsp;&nbsp;&nbsp;&nbsp;&nbsp;</TT></TD>
    <TD><TT><B>No match to: </B>715.3513, 823.0438, 823.4386, 825.0341,=20
      841.0027, 842.4526, 870.4840, 993.3839, 993.3839, 1017.3439, =
1017.3439,=20
      1036.0486, 1133.4468, 1137.5327, 1142.4041, 1150.5161, 1150.5161,=20
      1203.6012, 1510.7509, 1510.7509, 1773.8505,=20
2676.3269</TT></TD></TR></TBODY></TABLE><BR>
<TABLE border=3D0 cellSpacing=3D0>
  <TBODY>
  <TR>
    <TD><TT><B><A name=3DHit14>14.</A>&nbsp;&nbsp;&nbsp;</B></TT></TD>
    <TD noWrap><TT><A=20
      =
href=3D"http://zxw-pc/mascot/cgi/protein_view.pl?file=3D../data/20121225/=
F002431.dat&amp;hit=3D14"=20
      =
target=3D_blank>gi|269994009</A>&nbsp;&nbsp;&nbsp;&nbsp;<B>Mass:</B>&nbsp=
;46661&nbsp;&nbsp;&nbsp;&nbsp;<B>Score:</B>&nbsp;380&nbsp;&nbsp;&nbsp;&nb=
sp;<B>Expect:</B>&nbsp;1.9e-032&nbsp;&nbsp;<B>Matches:</B>&nbsp;14</TT></=
TD></TR>
  <TR>
    <TD>&nbsp;</TD>
    <TD noWrap><TT>NADP-dependent isocitrate dehydrogenase [Eucalyptus =
grandis=20
      x Eucalyptus urophylla]</TT></TD></TR></TBODY></TABLE>
<TABLE border=3D0 cellSpacing=3D0 cellPadding=3D0>
  <TBODY>
  <TR>
    <TD><TT>&nbsp;&nbsp;&nbsp;&nbsp;&nbsp;&nbsp;</TT></TD>
    <TD align=3Dright><TT><B>Observed&nbsp;&nbsp;</B></TT></TD>
    <TD noWrap align=3Dright><TT><B>Mr(expt)&nbsp;&nbsp;</B></TT></TD>
    <TD noWrap align=3Dright><TT><B>Mr(calc)&nbsp;&nbsp;</B></TT></TD>
    <TD align=3Dright><TT><B>&nbsp;ppm&nbsp;&nbsp;</B></TT></TD>
    <TD align=3Dright><TT><B>Start&nbsp;</B></TT></TD>
    <TD align=3Dright><TT><B>&nbsp;</B></TT></TD>
    <TD align=3Dright><TT><B>End&nbsp;</B></TT></TD>
    <TD align=3Dright><TT><B>Miss&nbsp;</B></TT></TD>
    <TD align=3Dright><TT><B>Ions&nbsp;</B></TT></TD>
    <TD><TT><B>&nbsp;Peptide</B></TT></TD></TR>
  <TR>
    <TD align=3Dright>&nbsp;</TD>
    <TD align=3Dright><TT>744.3486&nbsp;&nbsp;</TT></TD>
    <TD align=3Dright><TT>743.3413&nbsp;&nbsp;</TT></TD>
    <TD align=3Dright><TT>743.3926&nbsp;&nbsp;</TT></TD>
    <TD noWrap align=3Dright><TT>-69.01&nbsp;</TT></TD>
    <TD align=3Dright><TT>96&nbsp;</TT></TD>
    <TD noWrap align=3Dright><TT>-&nbsp;</TT></TD>
    <TD align=3Dright><TT>102&nbsp;</TT></TD>
    <TD align=3Dright><TT>0&nbsp;&nbsp;</TT></TD>
    <TD noWrap align=3Dright><TT>---&nbsp;&nbsp;</TT></TD>
    <TD noWrap><TT>&nbsp;K.SPNGTIR.N</TT></TD></TR>
  <TR>
    <TD align=3Dright>&nbsp;</TD>
    <TD align=3Dright><TT>1007.4723&nbsp;&nbsp;</TT></TD>
    <TD align=3Dright><TT>1006.4650&nbsp;&nbsp;</TT></TD>
    <TD align=3Dright><TT>1006.5488&nbsp;&nbsp;</TT></TD>
    <TD noWrap align=3Dright><TT>-83.18&nbsp;</TT></TD>
    <TD align=3Dright><TT>207&nbsp;</TT></TD>
    <TD noWrap align=3Dright><TT>-&nbsp;</TT></TD>
    <TD align=3Dright><TT>214&nbsp;</TT></TD>
    <TD align=3Dright><TT>0&nbsp;&nbsp;</TT></TD>
    <TD noWrap align=3Dright><TT>---&nbsp;&nbsp;</TT></TD>
    <TD noWrap><TT>&nbsp;K.WPLYLSTK.N</TT></TD></TR>
  <TR>
    <TD align=3Dright>&nbsp;</TD>
    <TD align=3Dright><TT>1033.5065&nbsp;&nbsp;</TT></TD>
    <TD align=3Dright><TT>1032.4992&nbsp;&nbsp;</TT></TD>
    <TD align=3Dright><TT>1032.5716&nbsp;&nbsp;</TT></TD>
    <TD noWrap align=3Dright><TT>-70.12&nbsp;</TT></TD>
    <TD align=3Dright><TT>103&nbsp;</TT></TD>
    <TD noWrap align=3Dright><TT>-&nbsp;</TT></TD>
    <TD align=3Dright><TT>111&nbsp;</TT></TD>
    <TD align=3Dright><TT>0&nbsp;&nbsp;</TT></TD>
    <TD noWrap align=3Dright><TT>---&nbsp;&nbsp;</TT></TD>
    <TD noWrap><TT>&nbsp;R.NILNGTVFR.E</TT></TD></TR>
  <TR>
    <TD align=3Dright>&nbsp;</TD>
    <TD align=3Dright><TT>1033.5065&nbsp;&nbsp;</TT></TD>
    <TD align=3Dright><TT>1032.4992&nbsp;&nbsp;</TT></TD>
    <TD align=3Dright><TT>1032.5716&nbsp;&nbsp;</TT></TD>
    <TD noWrap align=3Dright><TT>-70.12&nbsp;</TT></TD>
    <TD align=3Dright><TT>103&nbsp;</TT></TD>
    <TD noWrap align=3Dright><TT>-&nbsp;</TT></TD>
    <TD align=3Dright><TT>111&nbsp;</TT></TD>
    <TD align=3Dright><TT>0&nbsp;&nbsp;</TT></TD>
    <TD noWrap align=3Dright><TT>43&nbsp;&nbsp;</TT></TD>
    <TD noWrap><TT>&nbsp;R.NILNGTVFR.E</TT></TD></TR>
  <TR>
    <TD align=3Dright>&nbsp;</TD>
    <TD align=3Dright><TT>1117.4974&nbsp;&nbsp;</TT></TD>
    <TD align=3Dright><TT>1116.4901&nbsp;&nbsp;</TT></TD>
    <TD align=3Dright><TT>1116.5716&nbsp;&nbsp;</TT></TD>
    <TD noWrap align=3Dright><TT>-72.99&nbsp;</TT></TD>
    <TD align=3Dright><TT>43&nbsp;</TT></TD>
    <TD noWrap align=3Dright><TT>-&nbsp;</TT></TD>
    <TD align=3Dright><TT>51&nbsp;</TT></TD>
    <TD align=3Dright><TT>0&nbsp;&nbsp;</TT></TD>
    <TD noWrap align=3Dright><TT>---&nbsp;&nbsp;</TT></TD>
    <TD noWrap><TT>&nbsp;K.YFDLGLPHR.D</TT></TD></TR>
  <TR>
    <TD align=3Dright>&nbsp;</TD>
    <TD align=3Dright><TT>1117.4974&nbsp;&nbsp;</TT></TD>
    <TD align=3Dright><TT>1116.4901&nbsp;&nbsp;</TT></TD>
    <TD align=3Dright><TT>1116.5716&nbsp;&nbsp;</TT></TD>
    <TD noWrap align=3Dright><TT>-72.99&nbsp;</TT></TD>
    <TD align=3Dright><TT>43&nbsp;</TT></TD>
    <TD noWrap align=3Dright><TT>-&nbsp;</TT></TD>
    <TD align=3Dright><TT>51&nbsp;</TT></TD>
    <TD align=3Dright><TT>0&nbsp;&nbsp;</TT></TD>
    <TD noWrap align=3Dright><TT>39&nbsp;&nbsp;</TT></TD>
    <TD noWrap><TT>&nbsp;K.YFDLGLPHR.D</TT></TD></TR>
  <TR>
    <TD align=3Dright>&nbsp;</TD>
    <TD align=3Dright><TT>1355.6061&nbsp;&nbsp;</TT></TD>
    <TD align=3Dright><TT>1354.5988&nbsp;&nbsp;</TT></TD>
    <TD align=3Dright><TT>1354.6841&nbsp;&nbsp;</TT></TD>
    <TD noWrap align=3Dright><TT>-62.94&nbsp;</TT></TD>
    <TD align=3Dright><TT>304&nbsp;</TT></TD>
    <TD noWrap align=3Dright><TT>-&nbsp;</TT></TD>
    <TD align=3Dright><TT>316&nbsp;</TT></TD>
    <TD align=3Dright><TT>0&nbsp;&nbsp;</TT></TD>
    <TD noWrap align=3Dright><TT>---&nbsp;&nbsp;</TT></TD>
    <TD noWrap><TT>&nbsp;K.TIEAEAAHGTVTR.H</TT></TD></TR>
  <TR>
    <TD align=3Dright>&nbsp;</TD>
    <TD align=3Dright><TT>1355.6061&nbsp;&nbsp;</TT></TD>
    <TD align=3Dright><TT>1354.5988&nbsp;&nbsp;</TT></TD>
    <TD align=3Dright><TT>1354.6841&nbsp;&nbsp;</TT></TD>
    <TD noWrap align=3Dright><TT>-62.94&nbsp;</TT></TD>
    <TD align=3Dright><TT>304&nbsp;</TT></TD>
    <TD noWrap align=3Dright><TT>-&nbsp;</TT></TD>
    <TD align=3Dright><TT>316&nbsp;</TT></TD>
    <TD align=3Dright><TT>0&nbsp;&nbsp;</TT></TD>
    <TD noWrap align=3Dright><TT>44&nbsp;&nbsp;</TT></TD>
    <TD noWrap><TT>&nbsp;K.TIEAEAAHGTVTR.H</TT></TD></TR>
  <TR>
    <TD align=3Dright>&nbsp;</TD>
    <TD align=3Dright><TT>1378.5570&nbsp;&nbsp;</TT></TD>
    <TD align=3Dright><TT>1377.5497&nbsp;&nbsp;</TT></TD>
    <TD align=3Dright><TT>1377.6466&nbsp;&nbsp;</TT></TD>
    <TD noWrap align=3Dright><TT>-70.29&nbsp;</TT></TD>
    <TD align=3Dright><TT>241&nbsp;</TT></TD>
    <TD noWrap align=3Dright><TT>-&nbsp;</TT></TD>
    <TD align=3Dright><TT>251&nbsp;</TT></TD>
    <TD align=3Dright><TT>0&nbsp;&nbsp;</TT></TD>
    <TD noWrap align=3Dright><TT>---&nbsp;&nbsp;</TT></TD>
    <TD noWrap><TT>&nbsp;K.FEAAGIWYEHR.L</TT></TD></TR>
  <TR>
    <TD align=3Dright>&nbsp;</TD>
    <TD align=3Dright><TT>1378.5570&nbsp;&nbsp;</TT></TD>
    <TD align=3Dright><TT>1377.5497&nbsp;&nbsp;</TT></TD>
    <TD align=3Dright><TT>1377.6466&nbsp;&nbsp;</TT></TD>
    <TD noWrap align=3Dright><TT>-70.29&nbsp;</TT></TD>
    <TD align=3Dright><TT>241&nbsp;</TT></TD>
    <TD noWrap align=3Dright><TT>-&nbsp;</TT></TD>
    <TD align=3Dright><TT>251&nbsp;</TT></TD>
    <TD align=3Dright><TT>0&nbsp;&nbsp;</TT></TD>
    <TD noWrap align=3Dright><TT>47&nbsp;&nbsp;</TT></TD>
    <TD noWrap><TT>&nbsp;K.FEAAGIWYEHR.L</TT></TD></TR>
  <TR>
    <TD align=3Dright>&nbsp;</TD>
    <TD align=3Dright><TT>1593.6705&nbsp;&nbsp;</TT></TD>
    <TD align=3Dright><TT>1592.6632&nbsp;&nbsp;</TT></TD>
    <TD align=3Dright><TT>1592.7735&nbsp;&nbsp;</TT></TD>
    <TD noWrap align=3Dright><TT>-69.26&nbsp;</TT></TD>
    <TD align=3Dright><TT>239&nbsp;</TT></TD>
    <TD noWrap align=3Dright><TT>-&nbsp;</TT></TD>
    <TD align=3Dright><TT>251&nbsp;</TT></TD>
    <TD align=3Dright><TT>1&nbsp;&nbsp;</TT></TD>
    <TD noWrap align=3Dright><TT>---&nbsp;&nbsp;</TT></TD>
    <TD noWrap><TT>&nbsp;K.SKFEAAGIWYEHR.L</TT></TD></TR>
  <TR>
    <TD align=3Dright>&nbsp;</TD>
    <TD align=3Dright><TT>1593.6705&nbsp;&nbsp;</TT></TD>
    <TD align=3Dright><TT>1592.6632&nbsp;&nbsp;</TT></TD>
    <TD align=3Dright><TT>1592.7735&nbsp;&nbsp;</TT></TD>
    <TD noWrap align=3Dright><TT>-69.26&nbsp;</TT></TD>
    <TD align=3Dright><TT>239&nbsp;</TT></TD>
    <TD noWrap align=3Dright><TT>-&nbsp;</TT></TD>
    <TD align=3Dright><TT>251&nbsp;</TT></TD>
    <TD align=3Dright><TT>1&nbsp;&nbsp;</TT></TD>
    <TD noWrap align=3Dright><TT>63&nbsp;&nbsp;</TT></TD>
    <TD noWrap><TT>&nbsp;K.SKFEAAGIWYEHR.L</TT></TD></TR>
  <TR>
    <TD align=3Dright>&nbsp;</TD>
    <TD align=3Dright><TT>1783.7445&nbsp;&nbsp;</TT></TD>
    <TD align=3Dright><TT>1782.7372&nbsp;&nbsp;</TT></TD>
    <TD align=3Dright><TT>1782.8537&nbsp;&nbsp;</TT></TD>
    <TD noWrap align=3Dright><TT>-65.31&nbsp;</TT></TD>
    <TD align=3Dright><TT>324&nbsp;</TT></TD>
    <TD noWrap align=3Dright><TT>-&nbsp;</TT></TD>
    <TD align=3Dright><TT>340&nbsp;</TT></TD>
    <TD align=3Dright><TT>0&nbsp;&nbsp;</TT></TD>
    <TD noWrap align=3Dright><TT>---&nbsp;&nbsp;</TT></TD>
    <TD noWrap><TT>&nbsp;K.GGETSTNSIASIFAWSR.G</TT></TD></TR>
  <TR>
    <TD align=3Dright>&nbsp;</TD>
    <TD align=3Dright><TT>1783.7445&nbsp;&nbsp;</TT></TD>
    <TD align=3Dright><TT>1782.7372&nbsp;&nbsp;</TT></TD>
    <TD align=3Dright><TT>1782.8537&nbsp;&nbsp;</TT></TD>
    <TD noWrap align=3Dright><TT>-65.31&nbsp;</TT></TD>
    <TD align=3Dright><TT>324&nbsp;</TT></TD>
    <TD noWrap align=3Dright><TT>-&nbsp;</TT></TD>
    <TD align=3Dright><TT>340&nbsp;</TT></TD>
    <TD align=3Dright><TT>0&nbsp;&nbsp;</TT></TD>
    <TD noWrap align=3Dright><TT>86&nbsp;&nbsp;</TT></TD>
    <TD =
noWrap><TT>&nbsp;K.GGETSTNSIASIFAWSR.G</TT></TD></TR></TBODY></TABLE>
<TABLE border=3D0 cellSpacing=3D0>
  <TBODY>
  <TR>
    <TD><TT>&nbsp;&nbsp;&nbsp;&nbsp;&nbsp;&nbsp;</TT></TD>
    <TD><TT><B>No match to: </B>715.3513, 823.0438, 823.4386, 825.0341,=20
      841.0027, 842.4526, 870.4840, 993.3839, 993.3839, 1017.3439, =
1017.3439,=20
      1036.0486, 1133.4468, 1137.5327, 1142.4041, 1150.5161, 1150.5161,=20
      1203.6012, 1510.7509, 1510.7509, 1773.8505,=20
2676.3269</TT></TD></TR></TBODY></TABLE><BR>
<TABLE border=3D0 cellSpacing=3D0>
  <TBODY>
  <TR>
    <TD><TT><B><A name=3DHit15>15.</A>&nbsp;&nbsp;&nbsp;</B></TT></TD>
    <TD noWrap><TT><A=20
      =
href=3D"http://zxw-pc/mascot/cgi/protein_view.pl?file=3D../data/20121225/=
F002431.dat&amp;hit=3D15"=20
      =
target=3D_blank>gi|213493066</A>&nbsp;&nbsp;&nbsp;&nbsp;<B>Mass:</B>&nbsp=
;46437&nbsp;&nbsp;&nbsp;&nbsp;<B>Score:</B>&nbsp;351&nbsp;&nbsp;&nbsp;&nb=
sp;<B>Expect:</B>&nbsp;1.5e-029&nbsp;&nbsp;<B>Matches:</B>&nbsp;14</TT></=
TD></TR>
  <TR>
    <TD>&nbsp;</TD>
    <TD noWrap><TT>NADP-dependent isocitrate dehydrogenase [Passiflora=20
      edulis]</TT></TD></TR></TBODY></TABLE>
<TABLE border=3D0 cellSpacing=3D0 cellPadding=3D0>
  <TBODY>
  <TR>
    <TD><TT>&nbsp;&nbsp;&nbsp;&nbsp;&nbsp;&nbsp;</TT></TD>
    <TD align=3Dright><TT><B>Observed&nbsp;&nbsp;</B></TT></TD>
    <TD noWrap align=3Dright><TT><B>Mr(expt)&nbsp;&nbsp;</B></TT></TD>
    <TD noWrap align=3Dright><TT><B>Mr(calc)&nbsp;&nbsp;</B></TT></TD>
    <TD align=3Dright><TT><B>&nbsp;ppm&nbsp;&nbsp;</B></TT></TD>
    <TD align=3Dright><TT><B>Start&nbsp;</B></TT></TD>
    <TD align=3Dright><TT><B>&nbsp;</B></TT></TD>
    <TD align=3Dright><TT><B>End&nbsp;</B></TT></TD>
    <TD align=3Dright><TT><B>Miss&nbsp;</B></TT></TD>
    <TD align=3Dright><TT><B>Ions&nbsp;</B></TT></TD>
    <TD><TT><B>&nbsp;Peptide</B></TT></TD></TR>
  <TR>
    <TD align=3Dright>&nbsp;</TD>
    <TD align=3Dright><TT>744.3486&nbsp;&nbsp;</TT></TD>
    <TD align=3Dright><TT>743.3413&nbsp;&nbsp;</TT></TD>
    <TD align=3Dright><TT>743.3926&nbsp;&nbsp;</TT></TD>
    <TD noWrap align=3Dright><TT>-69.01&nbsp;</TT></TD>
    <TD align=3Dright><TT>96&nbsp;</TT></TD>
    <TD noWrap align=3Dright><TT>-&nbsp;</TT></TD>
    <TD align=3Dright><TT>102&nbsp;</TT></TD>
    <TD align=3Dright><TT>0&nbsp;&nbsp;</TT></TD>
    <TD noWrap align=3Dright><TT>---&nbsp;&nbsp;</TT></TD>
    <TD noWrap><TT>&nbsp;R.SPNGTIR.N</TT></TD></TR>
  <TR>
    <TD align=3Dright>&nbsp;</TD>
    <TD align=3Dright><TT>993.3839&nbsp;&nbsp;</TT></TD>
    <TD align=3Dright><TT>992.3766&nbsp;&nbsp;</TT></TD>
    <TD align=3Dright><TT>992.4464&nbsp;&nbsp;</TT></TD>
    <TD noWrap align=3Dright><TT>-70.38&nbsp;</TT></TD>
    <TD align=3Dright><TT>135&nbsp;</TT></TD>
    <TD noWrap align=3Dright><TT>-&nbsp;</TT></TD>
    <TD align=3Dright><TT>142&nbsp;</TT></TD>
    <TD align=3Dright><TT>0&nbsp;&nbsp;</TT></TD>
    <TD noWrap align=3Dright><TT>---&nbsp;&nbsp;</TT></TD>
    <TD noWrap><TT>&nbsp;R.HAFGDQYR.A</TT></TD></TR>
  <TR>
    <TD align=3Dright>&nbsp;</TD>
    <TD align=3Dright><TT>993.3839&nbsp;&nbsp;</TT></TD>
    <TD align=3Dright><TT>992.3766&nbsp;&nbsp;</TT></TD>
    <TD align=3Dright><TT>992.4464&nbsp;&nbsp;</TT></TD>
    <TD noWrap align=3Dright><TT>-70.38&nbsp;</TT></TD>
    <TD align=3Dright><TT>135&nbsp;</TT></TD>
    <TD noWrap align=3Dright><TT>-&nbsp;</TT></TD>
    <TD align=3Dright><TT>142&nbsp;</TT></TD>
    <TD align=3Dright><TT>0&nbsp;&nbsp;</TT></TD>
    <TD noWrap align=3Dright><TT>59&nbsp;&nbsp;</TT></TD>
    <TD noWrap><TT>&nbsp;R.HAFGDQYR.A</TT></TD></TR>
  <TR>
    <TD align=3Dright>&nbsp;</TD>
    <TD align=3Dright><TT>1007.4723&nbsp;&nbsp;</TT></TD>
    <TD align=3Dright><TT>1006.4650&nbsp;&nbsp;</TT></TD>
    <TD align=3Dright><TT>1006.5488&nbsp;&nbsp;</TT></TD>
    <TD noWrap align=3Dright><TT>-83.18&nbsp;</TT></TD>
    <TD align=3Dright><TT>207&nbsp;</TT></TD>
    <TD noWrap align=3Dright><TT>-&nbsp;</TT></TD>
    <TD align=3Dright><TT>214&nbsp;</TT></TD>
    <TD align=3Dright><TT>0&nbsp;&nbsp;</TT></TD>
    <TD noWrap align=3Dright><TT>---&nbsp;&nbsp;</TT></TD>
    <TD noWrap><TT>&nbsp;K.WPLYLSTK.N</TT></TD></TR>
  <TR>
    <TD align=3Dright>&nbsp;</TD>
    <TD align=3Dright><TT>1033.5065&nbsp;&nbsp;</TT></TD>
    <TD align=3Dright><TT>1032.4992&nbsp;&nbsp;</TT></TD>
    <TD align=3Dright><TT>1032.5716&nbsp;&nbsp;</TT></TD>
    <TD noWrap align=3Dright><TT>-70.12&nbsp;</TT></TD>
    <TD align=3Dright><TT>103&nbsp;</TT></TD>
    <TD noWrap align=3Dright><TT>-&nbsp;</TT></TD>
    <TD align=3Dright><TT>111&nbsp;</TT></TD>
    <TD align=3Dright><TT>0&nbsp;&nbsp;</TT></TD>
    <TD noWrap align=3Dright><TT>---&nbsp;&nbsp;</TT></TD>
    <TD noWrap><TT>&nbsp;R.NILNGTVFR.E</TT></TD></TR>
  <TR>
    <TD align=3Dright>&nbsp;</TD>
    <TD align=3Dright><TT>1033.5065&nbsp;&nbsp;</TT></TD>
    <TD align=3Dright><TT>1032.4992&nbsp;&nbsp;</TT></TD>
    <TD align=3Dright><TT>1032.5716&nbsp;&nbsp;</TT></TD>
    <TD noWrap align=3Dright><TT>-70.12&nbsp;</TT></TD>
    <TD align=3Dright><TT>103&nbsp;</TT></TD>
    <TD noWrap align=3Dright><TT>-&nbsp;</TT></TD>
    <TD align=3Dright><TT>111&nbsp;</TT></TD>
    <TD align=3Dright><TT>0&nbsp;&nbsp;</TT></TD>
    <TD noWrap align=3Dright><TT>43&nbsp;&nbsp;</TT></TD>
    <TD noWrap><TT>&nbsp;R.NILNGTVFR.E</TT></TD></TR>
  <TR>
    <TD align=3Dright>&nbsp;</TD>
    <TD align=3Dright><TT>1117.4974&nbsp;&nbsp;</TT></TD>
    <TD align=3Dright><TT>1116.4901&nbsp;&nbsp;</TT></TD>
    <TD align=3Dright><TT>1116.5716&nbsp;&nbsp;</TT></TD>
    <TD noWrap align=3Dright><TT>-72.99&nbsp;</TT></TD>
    <TD align=3Dright><TT>43&nbsp;</TT></TD>
    <TD noWrap align=3Dright><TT>-&nbsp;</TT></TD>
    <TD align=3Dright><TT>51&nbsp;</TT></TD>
    <TD align=3Dright><TT>0&nbsp;&nbsp;</TT></TD>
    <TD noWrap align=3Dright><TT>---&nbsp;&nbsp;</TT></TD>
    <TD noWrap><TT>&nbsp;K.YFDLGLPHR.D</TT></TD></TR>
  <TR>
    <TD align=3Dright>&nbsp;</TD>
    <TD align=3Dright><TT>1117.4974&nbsp;&nbsp;</TT></TD>
    <TD align=3Dright><TT>1116.4901&nbsp;&nbsp;</TT></TD>
    <TD align=3Dright><TT>1116.5716&nbsp;&nbsp;</TT></TD>
    <TD noWrap align=3Dright><TT>-72.99&nbsp;</TT></TD>
    <TD align=3Dright><TT>43&nbsp;</TT></TD>
    <TD noWrap align=3Dright><TT>-&nbsp;</TT></TD>
    <TD align=3Dright><TT>51&nbsp;</TT></TD>
    <TD align=3Dright><TT>0&nbsp;&nbsp;</TT></TD>
    <TD noWrap align=3Dright><TT>39&nbsp;&nbsp;</TT></TD>
    <TD noWrap><TT>&nbsp;K.YFDLGLPHR.D</TT></TD></TR>
  <TR>
    <TD align=3Dright>&nbsp;</TD>
    <TD align=3Dright><TT>1355.6061&nbsp;&nbsp;</TT></TD>
    <TD align=3Dright><TT>1354.5988&nbsp;&nbsp;</TT></TD>
    <TD align=3Dright><TT>1354.6841&nbsp;&nbsp;</TT></TD>
    <TD noWrap align=3Dright><TT>-62.94&nbsp;</TT></TD>
    <TD align=3Dright><TT>304&nbsp;</TT></TD>
    <TD noWrap align=3Dright><TT>-&nbsp;</TT></TD>
    <TD align=3Dright><TT>316&nbsp;</TT></TD>
    <TD align=3Dright><TT>0&nbsp;&nbsp;</TT></TD>
    <TD noWrap align=3Dright><TT>---&nbsp;&nbsp;</TT></TD>
    <TD noWrap><TT>&nbsp;K.TIEAEAAHGTVTR.H</TT></TD></TR>
  <TR>
    <TD align=3Dright>&nbsp;</TD>
    <TD align=3Dright><TT>1355.6061&nbsp;&nbsp;</TT></TD>
    <TD align=3Dright><TT>1354.5988&nbsp;&nbsp;</TT></TD>
    <TD align=3Dright><TT>1354.6841&nbsp;&nbsp;</TT></TD>
    <TD noWrap align=3Dright><TT>-62.94&nbsp;</TT></TD>
    <TD align=3Dright><TT>304&nbsp;</TT></TD>
    <TD noWrap align=3Dright><TT>-&nbsp;</TT></TD>
    <TD align=3Dright><TT>316&nbsp;</TT></TD>
    <TD align=3Dright><TT>0&nbsp;&nbsp;</TT></TD>
    <TD noWrap align=3Dright><TT>44&nbsp;&nbsp;</TT></TD>
    <TD noWrap><TT>&nbsp;K.TIEAEAAHGTVTR.H</TT></TD></TR>
  <TR>
    <TD align=3Dright>&nbsp;</TD>
    <TD align=3Dright><TT>1378.5570&nbsp;&nbsp;</TT></TD>
    <TD align=3Dright><TT>1377.5497&nbsp;&nbsp;</TT></TD>
    <TD align=3Dright><TT>1377.6466&nbsp;&nbsp;</TT></TD>
    <TD noWrap align=3Dright><TT>-70.29&nbsp;</TT></TD>
    <TD align=3Dright><TT>241&nbsp;</TT></TD>
    <TD noWrap align=3Dright><TT>-&nbsp;</TT></TD>
    <TD align=3Dright><TT>251&nbsp;</TT></TD>
    <TD align=3Dright><TT>0&nbsp;&nbsp;</TT></TD>
    <TD noWrap align=3Dright><TT>---&nbsp;&nbsp;</TT></TD>
    <TD noWrap><TT>&nbsp;K.FEAAGIWYEHR.L</TT></TD></TR>
  <TR>
    <TD align=3Dright>&nbsp;</TD>
    <TD align=3Dright><TT>1378.5570&nbsp;&nbsp;</TT></TD>
    <TD align=3Dright><TT>1377.5497&nbsp;&nbsp;</TT></TD>
    <TD align=3Dright><TT>1377.6466&nbsp;&nbsp;</TT></TD>
    <TD noWrap align=3Dright><TT>-70.29&nbsp;</TT></TD>
    <TD align=3Dright><TT>241&nbsp;</TT></TD>
    <TD noWrap align=3Dright><TT>-&nbsp;</TT></TD>
    <TD align=3Dright><TT>251&nbsp;</TT></TD>
    <TD align=3Dright><TT>0&nbsp;&nbsp;</TT></TD>
    <TD noWrap align=3Dright><TT>47&nbsp;&nbsp;</TT></TD>
    <TD noWrap><TT>&nbsp;K.FEAAGIWYEHR.L</TT></TD></TR>
  <TR>
    <TD align=3Dright>&nbsp;</TD>
    <TD align=3Dright><TT>1593.6705&nbsp;&nbsp;</TT></TD>
    <TD align=3Dright><TT>1592.6632&nbsp;&nbsp;</TT></TD>
    <TD align=3Dright><TT>1592.7735&nbsp;&nbsp;</TT></TD>
    <TD noWrap align=3Dright><TT>-69.26&nbsp;</TT></TD>
    <TD align=3Dright><TT>239&nbsp;</TT></TD>
    <TD noWrap align=3Dright><TT>-&nbsp;</TT></TD>
    <TD align=3Dright><TT>251&nbsp;</TT></TD>
    <TD align=3Dright><TT>1&nbsp;&nbsp;</TT></TD>
    <TD noWrap align=3Dright><TT>---&nbsp;&nbsp;</TT></TD>
    <TD noWrap><TT>&nbsp;K.SKFEAAGIWYEHR.L</TT></TD></TR>
  <TR>
    <TD align=3Dright>&nbsp;</TD>
    <TD align=3Dright><TT>1593.6705&nbsp;&nbsp;</TT></TD>
    <TD align=3Dright><TT>1592.6632&nbsp;&nbsp;</TT></TD>
    <TD align=3Dright><TT>1592.7735&nbsp;&nbsp;</TT></TD>
    <TD noWrap align=3Dright><TT>-69.26&nbsp;</TT></TD>
    <TD align=3Dright><TT>239&nbsp;</TT></TD>
    <TD noWrap align=3Dright><TT>-&nbsp;</TT></TD>
    <TD align=3Dright><TT>251&nbsp;</TT></TD>
    <TD align=3Dright><TT>1&nbsp;&nbsp;</TT></TD>
    <TD noWrap align=3Dright><TT>63&nbsp;&nbsp;</TT></TD>
    <TD =
noWrap><TT>&nbsp;K.SKFEAAGIWYEHR.L</TT></TD></TR></TBODY></TABLE>
<TABLE border=3D0 cellSpacing=3D0>
  <TBODY>
  <TR>
    <TD><TT>&nbsp;&nbsp;&nbsp;&nbsp;&nbsp;&nbsp;</TT></TD>
    <TD><TT><B>No match to: </B>715.3513, 823.0438, 823.4386, 825.0341,=20
      841.0027, 842.4526, 870.4840, 1017.3439, 1017.3439, 1036.0486, =
1133.4468,=20
      1137.5327, 1142.4041, 1150.5161, 1150.5161, 1203.6012, 1510.7509,=20
      1510.7509, 1773.8505, 1783.7445, 1783.7445,=20
2676.3269</TT></TD></TR></TBODY></TABLE><BR>
<TABLE border=3D0 cellSpacing=3D0>
  <TBODY>
  <TR>
    <TD><TT><B><A name=3DHit16>16.</A>&nbsp;&nbsp;&nbsp;</B></TT></TD>
    <TD noWrap><TT><A=20
      =
href=3D"http://zxw-pc/mascot/cgi/protein_view.pl?file=3D../data/20121225/=
F002431.dat&amp;hit=3D16"=20
      =
target=3D_blank>gi|298549037</A>&nbsp;&nbsp;&nbsp;&nbsp;<B>Mass:</B>&nbsp=
;46096&nbsp;&nbsp;&nbsp;&nbsp;<B>Score:</B>&nbsp;346&nbsp;&nbsp;&nbsp;&nb=
sp;<B>Expect:</B>&nbsp;4.6e-029&nbsp;&nbsp;<B>Matches:</B>&nbsp;12</TT></=
TD></TR>
  <TR>
    <TD>&nbsp;</TD>
    <TD noWrap><TT>unnamed protein product [Lupinus=20
albus]</TT></TD></TR></TBODY></TABLE>
<TABLE border=3D0 cellSpacing=3D0 cellPadding=3D0>
  <TBODY>
  <TR>
    <TD><TT>&nbsp;&nbsp;&nbsp;&nbsp;&nbsp;&nbsp;</TT></TD>
    <TD align=3Dright><TT><B>Observed&nbsp;&nbsp;</B></TT></TD>
    <TD noWrap align=3Dright><TT><B>Mr(expt)&nbsp;&nbsp;</B></TT></TD>
    <TD noWrap align=3Dright><TT><B>Mr(calc)&nbsp;&nbsp;</B></TT></TD>
    <TD align=3Dright><TT><B>&nbsp;ppm&nbsp;&nbsp;</B></TT></TD>
    <TD align=3Dright><TT><B>Start&nbsp;</B></TT></TD>
    <TD align=3Dright><TT><B>&nbsp;</B></TT></TD>
    <TD align=3Dright><TT><B>End&nbsp;</B></TT></TD>
    <TD align=3Dright><TT><B>Miss&nbsp;</B></TT></TD>
    <TD align=3Dright><TT><B>Ions&nbsp;</B></TT></TD>
    <TD><TT><B>&nbsp;Peptide</B></TT></TD></TR>
  <TR>
    <TD align=3Dright>&nbsp;</TD>
    <TD align=3Dright><TT>744.3486&nbsp;&nbsp;</TT></TD>
    <TD align=3Dright><TT>743.3413&nbsp;&nbsp;</TT></TD>
    <TD align=3Dright><TT>743.3926&nbsp;&nbsp;</TT></TD>
    <TD noWrap align=3Dright><TT>-69.01&nbsp;</TT></TD>
    <TD align=3Dright><TT>96&nbsp;</TT></TD>
    <TD noWrap align=3Dright><TT>-&nbsp;</TT></TD>
    <TD align=3Dright><TT>102&nbsp;</TT></TD>
    <TD align=3Dright><TT>0&nbsp;&nbsp;</TT></TD>
    <TD noWrap align=3Dright><TT>---&nbsp;&nbsp;</TT></TD>
    <TD noWrap><TT>&nbsp;R.SPNGTIR.N</TT></TD></TR>
  <TR>
    <TD align=3Dright>&nbsp;</TD>
    <TD align=3Dright><TT>993.3839&nbsp;&nbsp;</TT></TD>
    <TD align=3Dright><TT>992.3766&nbsp;&nbsp;</TT></TD>
    <TD align=3Dright><TT>992.4464&nbsp;&nbsp;</TT></TD>
    <TD noWrap align=3Dright><TT>-70.38&nbsp;</TT></TD>
    <TD align=3Dright><TT>135&nbsp;</TT></TD>
    <TD noWrap align=3Dright><TT>-&nbsp;</TT></TD>
    <TD align=3Dright><TT>142&nbsp;</TT></TD>
    <TD align=3Dright><TT>0&nbsp;&nbsp;</TT></TD>
    <TD noWrap align=3Dright><TT>---&nbsp;&nbsp;</TT></TD>
    <TD noWrap><TT>&nbsp;R.HAFGDQYR.A</TT></TD></TR>
  <TR>
    <TD align=3Dright>&nbsp;</TD>
    <TD align=3Dright><TT>993.3839&nbsp;&nbsp;</TT></TD>
    <TD align=3Dright><TT>992.3766&nbsp;&nbsp;</TT></TD>
    <TD align=3Dright><TT>992.4464&nbsp;&nbsp;</TT></TD>
    <TD noWrap align=3Dright><TT>-70.38&nbsp;</TT></TD>
    <TD align=3Dright><TT>135&nbsp;</TT></TD>
    <TD noWrap align=3Dright><TT>-&nbsp;</TT></TD>
    <TD align=3Dright><TT>142&nbsp;</TT></TD>
    <TD align=3Dright><TT>0&nbsp;&nbsp;</TT></TD>
    <TD noWrap align=3Dright><TT>59&nbsp;&nbsp;</TT></TD>
    <TD noWrap><TT>&nbsp;R.HAFGDQYR.A</TT></TD></TR>
  <TR>
    <TD align=3Dright>&nbsp;</TD>
    <TD align=3Dright><TT>1007.4723&nbsp;&nbsp;</TT></TD>
    <TD align=3Dright><TT>1006.4650&nbsp;&nbsp;</TT></TD>
    <TD align=3Dright><TT>1006.5488&nbsp;&nbsp;</TT></TD>
    <TD noWrap align=3Dright><TT>-83.18&nbsp;</TT></TD>
    <TD align=3Dright><TT>207&nbsp;</TT></TD>
    <TD noWrap align=3Dright><TT>-&nbsp;</TT></TD>
    <TD align=3Dright><TT>214&nbsp;</TT></TD>
    <TD align=3Dright><TT>0&nbsp;&nbsp;</TT></TD>
    <TD noWrap align=3Dright><TT>---&nbsp;&nbsp;</TT></TD>
    <TD noWrap><TT>&nbsp;K.WPLYLSTK.N</TT></TD></TR>
  <TR>
    <TD align=3Dright>&nbsp;</TD>
    <TD align=3Dright><TT>1033.5065&nbsp;&nbsp;</TT></TD>
    <TD align=3Dright><TT>1032.4992&nbsp;&nbsp;</TT></TD>
    <TD align=3Dright><TT>1032.5716&nbsp;&nbsp;</TT></TD>
    <TD noWrap align=3Dright><TT>-70.12&nbsp;</TT></TD>
    <TD align=3Dright><TT>103&nbsp;</TT></TD>
    <TD noWrap align=3Dright><TT>-&nbsp;</TT></TD>
    <TD align=3Dright><TT>111&nbsp;</TT></TD>
    <TD align=3Dright><TT>0&nbsp;&nbsp;</TT></TD>
    <TD noWrap align=3Dright><TT>---&nbsp;&nbsp;</TT></TD>
    <TD noWrap><TT>&nbsp;R.NILNGTVFR.E</TT></TD></TR>
  <TR>
    <TD align=3Dright>&nbsp;</TD>
    <TD align=3Dright><TT>1033.5065&nbsp;&nbsp;</TT></TD>
    <TD align=3Dright><TT>1032.4992&nbsp;&nbsp;</TT></TD>
    <TD align=3Dright><TT>1032.5716&nbsp;&nbsp;</TT></TD>
    <TD noWrap align=3Dright><TT>-70.12&nbsp;</TT></TD>
    <TD align=3Dright><TT>103&nbsp;</TT></TD>
    <TD noWrap align=3Dright><TT>-&nbsp;</TT></TD>
    <TD align=3Dright><TT>111&nbsp;</TT></TD>
    <TD align=3Dright><TT>0&nbsp;&nbsp;</TT></TD>
    <TD noWrap align=3Dright><TT>43&nbsp;&nbsp;</TT></TD>
    <TD noWrap><TT>&nbsp;R.NILNGTVFR.E</TT></TD></TR>
  <TR>
    <TD align=3Dright>&nbsp;</TD>
    <TD align=3Dright><TT>1378.5570&nbsp;&nbsp;</TT></TD>
    <TD align=3Dright><TT>1377.5497&nbsp;&nbsp;</TT></TD>
    <TD align=3Dright><TT>1377.6466&nbsp;&nbsp;</TT></TD>
    <TD noWrap align=3Dright><TT>-70.29&nbsp;</TT></TD>
    <TD align=3Dright><TT>241&nbsp;</TT></TD>
    <TD noWrap align=3Dright><TT>-&nbsp;</TT></TD>
    <TD align=3Dright><TT>251&nbsp;</TT></TD>
    <TD align=3Dright><TT>0&nbsp;&nbsp;</TT></TD>
    <TD noWrap align=3Dright><TT>---&nbsp;&nbsp;</TT></TD>
    <TD noWrap><TT>&nbsp;K.FEAAGIWYEHR.L</TT></TD></TR>
  <TR>
    <TD align=3Dright>&nbsp;</TD>
    <TD align=3Dright><TT>1378.5570&nbsp;&nbsp;</TT></TD>
    <TD align=3Dright><TT>1377.5497&nbsp;&nbsp;</TT></TD>
    <TD align=3Dright><TT>1377.6466&nbsp;&nbsp;</TT></TD>
    <TD noWrap align=3Dright><TT>-70.29&nbsp;</TT></TD>
    <TD align=3Dright><TT>241&nbsp;</TT></TD>
    <TD noWrap align=3Dright><TT>-&nbsp;</TT></TD>
    <TD align=3Dright><TT>251&nbsp;</TT></TD>
    <TD align=3Dright><TT>0&nbsp;&nbsp;</TT></TD>
    <TD noWrap align=3Dright><TT>47&nbsp;&nbsp;</TT></TD>
    <TD noWrap><TT>&nbsp;K.FEAAGIWYEHR.L</TT></TD></TR>
  <TR>
    <TD align=3Dright>&nbsp;</TD>
    <TD align=3Dright><TT>1593.6705&nbsp;&nbsp;</TT></TD>
    <TD align=3Dright><TT>1592.6632&nbsp;&nbsp;</TT></TD>
    <TD align=3Dright><TT>1592.7735&nbsp;&nbsp;</TT></TD>
    <TD noWrap align=3Dright><TT>-69.26&nbsp;</TT></TD>
    <TD align=3Dright><TT>239&nbsp;</TT></TD>
    <TD noWrap align=3Dright><TT>-&nbsp;</TT></TD>
    <TD align=3Dright><TT>251&nbsp;</TT></TD>
    <TD align=3Dright><TT>1&nbsp;&nbsp;</TT></TD>
    <TD noWrap align=3Dright><TT>---&nbsp;&nbsp;</TT></TD>
    <TD noWrap><TT>&nbsp;K.SKFEAAGIWYEHR.L</TT></TD></TR>
  <TR>
    <TD align=3Dright>&nbsp;</TD>
    <TD align=3Dright><TT>1593.6705&nbsp;&nbsp;</TT></TD>
    <TD align=3Dright><TT>1592.6632&nbsp;&nbsp;</TT></TD>
    <TD align=3Dright><TT>1592.7735&nbsp;&nbsp;</TT></TD>
    <TD noWrap align=3Dright><TT>-69.26&nbsp;</TT></TD>
    <TD align=3Dright><TT>239&nbsp;</TT></TD>
    <TD noWrap align=3Dright><TT>-&nbsp;</TT></TD>
    <TD align=3Dright><TT>251&nbsp;</TT></TD>
    <TD align=3Dright><TT>1&nbsp;&nbsp;</TT></TD>
    <TD noWrap align=3Dright><TT>63&nbsp;&nbsp;</TT></TD>
    <TD noWrap><TT>&nbsp;K.SKFEAAGIWYEHR.L</TT></TD></TR>
  <TR>
    <TD align=3Dright>&nbsp;</TD>
    <TD align=3Dright><TT>1783.7445&nbsp;&nbsp;</TT></TD>
    <TD align=3Dright><TT>1782.7372&nbsp;&nbsp;</TT></TD>
    <TD align=3Dright><TT>1782.8537&nbsp;&nbsp;</TT></TD>
    <TD noWrap align=3Dright><TT>-65.31&nbsp;</TT></TD>
    <TD align=3Dright><TT>324&nbsp;</TT></TD>
    <TD noWrap align=3Dright><TT>-&nbsp;</TT></TD>
    <TD align=3Dright><TT>340&nbsp;</TT></TD>
    <TD align=3Dright><TT>0&nbsp;&nbsp;</TT></TD>
    <TD noWrap align=3Dright><TT>---&nbsp;&nbsp;</TT></TD>
    <TD noWrap><TT>&nbsp;K.GGETSTNSIASIFAWSR.G</TT></TD></TR>
  <TR>
    <TD align=3Dright>&nbsp;</TD>
    <TD align=3Dright><TT>1783.7445&nbsp;&nbsp;</TT></TD>
    <TD align=3Dright><TT>1782.7372&nbsp;&nbsp;</TT></TD>
    <TD align=3Dright><TT>1782.8537&nbsp;&nbsp;</TT></TD>
    <TD noWrap align=3Dright><TT>-65.31&nbsp;</TT></TD>
    <TD align=3Dright><TT>324&nbsp;</TT></TD>
    <TD noWrap align=3Dright><TT>-&nbsp;</TT></TD>
    <TD align=3Dright><TT>340&nbsp;</TT></TD>
    <TD align=3Dright><TT>0&nbsp;&nbsp;</TT></TD>
    <TD noWrap align=3Dright><TT>86&nbsp;&nbsp;</TT></TD>
    <TD =
noWrap><TT>&nbsp;K.GGETSTNSIASIFAWSR.G</TT></TD></TR></TBODY></TABLE>
<TABLE border=3D0 cellSpacing=3D0>
  <TBODY>
  <TR>
    <TD><TT>&nbsp;&nbsp;&nbsp;&nbsp;&nbsp;&nbsp;</TT></TD>
    <TD><TT><B>No match to: </B>715.3513, 823.0438, 823.4386, 825.0341,=20
      841.0027, 842.4526, 870.4840, 1017.3439, 1017.3439, 1036.0486, =
1117.4974,=20
      1117.4974, 1133.4468, 1137.5327, 1142.4041, 1150.5161, 1150.5161,=20
      1203.6012, 1355.6061, 1355.6061, 1510.7509, 1510.7509, 1773.8505,=20
      2676.3269</TT></TD></TR></TBODY></TABLE><BR>
<TABLE border=3D0 cellSpacing=3D0>
  <TBODY>
  <TR>
    <TD><TT><B><A name=3DHit17>17.</A>&nbsp;&nbsp;&nbsp;</B></TT></TD>
    <TD noWrap><TT><A=20
      =
href=3D"http://zxw-pc/mascot/cgi/protein_view.pl?file=3D../data/20121225/=
F002431.dat&amp;hit=3D17"=20
      =
target=3D_blank>gi|298533172</A>&nbsp;&nbsp;&nbsp;&nbsp;<B>Mass:</B>&nbsp=
;46096&nbsp;&nbsp;&nbsp;&nbsp;<B>Score:</B>&nbsp;346&nbsp;&nbsp;&nbsp;&nb=
sp;<B>Expect:</B>&nbsp;4.6e-029&nbsp;&nbsp;<B>Matches:</B>&nbsp;12</TT></=
TD></TR>
  <TR>
    <TD>&nbsp;</TD>
    <TD noWrap><TT>unnamed protein product [Lupinus=20
albus]</TT></TD></TR></TBODY></TABLE>
<TABLE border=3D0 cellSpacing=3D0 cellPadding=3D0>
  <TBODY>
  <TR>
    <TD><TT>&nbsp;&nbsp;&nbsp;&nbsp;&nbsp;&nbsp;</TT></TD>
    <TD align=3Dright><TT><B>Observed&nbsp;&nbsp;</B></TT></TD>
    <TD noWrap align=3Dright><TT><B>Mr(expt)&nbsp;&nbsp;</B></TT></TD>
    <TD noWrap align=3Dright><TT><B>Mr(calc)&nbsp;&nbsp;</B></TT></TD>
    <TD align=3Dright><TT><B>&nbsp;ppm&nbsp;&nbsp;</B></TT></TD>
    <TD align=3Dright><TT><B>Start&nbsp;</B></TT></TD>
    <TD align=3Dright><TT><B>&nbsp;</B></TT></TD>
    <TD align=3Dright><TT><B>End&nbsp;</B></TT></TD>
    <TD align=3Dright><TT><B>Miss&nbsp;</B></TT></TD>
    <TD align=3Dright><TT><B>Ions&nbsp;</B></TT></TD>
    <TD><TT><B>&nbsp;Peptide</B></TT></TD></TR>
  <TR>
    <TD align=3Dright>&nbsp;</TD>
    <TD align=3Dright><TT>744.3486&nbsp;&nbsp;</TT></TD>
    <TD align=3Dright><TT>743.3413&nbsp;&nbsp;</TT></TD>
    <TD align=3Dright><TT>743.3926&nbsp;&nbsp;</TT></TD>
    <TD noWrap align=3Dright><TT>-69.01&nbsp;</TT></TD>
    <TD align=3Dright><TT>96&nbsp;</TT></TD>
    <TD noWrap align=3Dright><TT>-&nbsp;</TT></TD>
    <TD align=3Dright><TT>102&nbsp;</TT></TD>
    <TD align=3Dright><TT>0&nbsp;&nbsp;</TT></TD>
    <TD noWrap align=3Dright><TT>---&nbsp;&nbsp;</TT></TD>
    <TD noWrap><TT>&nbsp;R.SPNGTIR.N</TT></TD></TR>
  <TR>
    <TD align=3Dright>&nbsp;</TD>
    <TD align=3Dright><TT>993.3839&nbsp;&nbsp;</TT></TD>
    <TD align=3Dright><TT>992.3766&nbsp;&nbsp;</TT></TD>
    <TD align=3Dright><TT>992.4464&nbsp;&nbsp;</TT></TD>
    <TD noWrap align=3Dright><TT>-70.38&nbsp;</TT></TD>
    <TD align=3Dright><TT>135&nbsp;</TT></TD>
    <TD noWrap align=3Dright><TT>-&nbsp;</TT></TD>
    <TD align=3Dright><TT>142&nbsp;</TT></TD>
    <TD align=3Dright><TT>0&nbsp;&nbsp;</TT></TD>
    <TD noWrap align=3Dright><TT>---&nbsp;&nbsp;</TT></TD>
    <TD noWrap><TT>&nbsp;R.HAFGDQYR.A</TT></TD></TR>
  <TR>
    <TD align=3Dright>&nbsp;</TD>
    <TD align=3Dright><TT>993.3839&nbsp;&nbsp;</TT></TD>
    <TD align=3Dright><TT>992.3766&nbsp;&nbsp;</TT></TD>
    <TD align=3Dright><TT>992.4464&nbsp;&nbsp;</TT></TD>
    <TD noWrap align=3Dright><TT>-70.38&nbsp;</TT></TD>
    <TD align=3Dright><TT>135&nbsp;</TT></TD>
    <TD noWrap align=3Dright><TT>-&nbsp;</TT></TD>
    <TD align=3Dright><TT>142&nbsp;</TT></TD>
    <TD align=3Dright><TT>0&nbsp;&nbsp;</TT></TD>
    <TD noWrap align=3Dright><TT>59&nbsp;&nbsp;</TT></TD>
    <TD noWrap><TT>&nbsp;R.HAFGDQYR.A</TT></TD></TR>
  <TR>
    <TD align=3Dright>&nbsp;</TD>
    <TD align=3Dright><TT>1007.4723&nbsp;&nbsp;</TT></TD>
    <TD align=3Dright><TT>1006.4650&nbsp;&nbsp;</TT></TD>
    <TD align=3Dright><TT>1006.5488&nbsp;&nbsp;</TT></TD>
    <TD noWrap align=3Dright><TT>-83.18&nbsp;</TT></TD>
    <TD align=3Dright><TT>207&nbsp;</TT></TD>
    <TD noWrap align=3Dright><TT>-&nbsp;</TT></TD>
    <TD align=3Dright><TT>214&nbsp;</TT></TD>
    <TD align=3Dright><TT>0&nbsp;&nbsp;</TT></TD>
    <TD noWrap align=3Dright><TT>---&nbsp;&nbsp;</TT></TD>
    <TD noWrap><TT>&nbsp;K.WPLYLSTK.N</TT></TD></TR>
  <TR>
    <TD align=3Dright>&nbsp;</TD>
    <TD align=3Dright><TT>1033.5065&nbsp;&nbsp;</TT></TD>
    <TD align=3Dright><TT>1032.4992&nbsp;&nbsp;</TT></TD>
    <TD align=3Dright><TT>1032.5716&nbsp;&nbsp;</TT></TD>
    <TD noWrap align=3Dright><TT>-70.12&nbsp;</TT></TD>
    <TD align=3Dright><TT>103&nbsp;</TT></TD>
    <TD noWrap align=3Dright><TT>-&nbsp;</TT></TD>
    <TD align=3Dright><TT>111&nbsp;</TT></TD>
    <TD align=3Dright><TT>0&nbsp;&nbsp;</TT></TD>
    <TD noWrap align=3Dright><TT>---&nbsp;&nbsp;</TT></TD>
    <TD noWrap><TT>&nbsp;R.NILNGTVFR.E</TT></TD></TR>
  <TR>
    <TD align=3Dright>&nbsp;</TD>
    <TD align=3Dright><TT>1033.5065&nbsp;&nbsp;</TT></TD>
    <TD align=3Dright><TT>1032.4992&nbsp;&nbsp;</TT></TD>
    <TD align=3Dright><TT>1032.5716&nbsp;&nbsp;</TT></TD>
    <TD noWrap align=3Dright><TT>-70.12&nbsp;</TT></TD>
    <TD align=3Dright><TT>103&nbsp;</TT></TD>
    <TD noWrap align=3Dright><TT>-&nbsp;</TT></TD>
    <TD align=3Dright><TT>111&nbsp;</TT></TD>
    <TD align=3Dright><TT>0&nbsp;&nbsp;</TT></TD>
    <TD noWrap align=3Dright><TT>43&nbsp;&nbsp;</TT></TD>
    <TD noWrap><TT>&nbsp;R.NILNGTVFR.E</TT></TD></TR>
  <TR>
    <TD align=3Dright>&nbsp;</TD>
    <TD align=3Dright><TT>1378.5570&nbsp;&nbsp;</TT></TD>
    <TD align=3Dright><TT>1377.5497&nbsp;&nbsp;</TT></TD>
    <TD align=3Dright><TT>1377.6466&nbsp;&nbsp;</TT></TD>
    <TD noWrap align=3Dright><TT>-70.29&nbsp;</TT></TD>
    <TD align=3Dright><TT>241&nbsp;</TT></TD>
    <TD noWrap align=3Dright><TT>-&nbsp;</TT></TD>
    <TD align=3Dright><TT>251&nbsp;</TT></TD>
    <TD align=3Dright><TT>0&nbsp;&nbsp;</TT></TD>
    <TD noWrap align=3Dright><TT>---&nbsp;&nbsp;</TT></TD>
    <TD noWrap><TT>&nbsp;K.FEAAGIWYEHR.L</TT></TD></TR>
  <TR>
    <TD align=3Dright>&nbsp;</TD>
    <TD align=3Dright><TT>1378.5570&nbsp;&nbsp;</TT></TD>
    <TD align=3Dright><TT>1377.5497&nbsp;&nbsp;</TT></TD>
    <TD align=3Dright><TT>1377.6466&nbsp;&nbsp;</TT></TD>
    <TD noWrap align=3Dright><TT>-70.29&nbsp;</TT></TD>
    <TD align=3Dright><TT>241&nbsp;</TT></TD>
    <TD noWrap align=3Dright><TT>-&nbsp;</TT></TD>
    <TD align=3Dright><TT>251&nbsp;</TT></TD>
    <TD align=3Dright><TT>0&nbsp;&nbsp;</TT></TD>
    <TD noWrap align=3Dright><TT>47&nbsp;&nbsp;</TT></TD>
    <TD noWrap><TT>&nbsp;K.FEAAGIWYEHR.L</TT></TD></TR>
  <TR>
    <TD align=3Dright>&nbsp;</TD>
    <TD align=3Dright><TT>1593.6705&nbsp;&nbsp;</TT></TD>
    <TD align=3Dright><TT>1592.6632&nbsp;&nbsp;</TT></TD>
    <TD align=3Dright><TT>1592.7735&nbsp;&nbsp;</TT></TD>
    <TD noWrap align=3Dright><TT>-69.26&nbsp;</TT></TD>
    <TD align=3Dright><TT>239&nbsp;</TT></TD>
    <TD noWrap align=3Dright><TT>-&nbsp;</TT></TD>
    <TD align=3Dright><TT>251&nbsp;</TT></TD>
    <TD align=3Dright><TT>1&nbsp;&nbsp;</TT></TD>
    <TD noWrap align=3Dright><TT>---&nbsp;&nbsp;</TT></TD>
    <TD noWrap><TT>&nbsp;K.SKFEAAGIWYEHR.L</TT></TD></TR>
  <TR>
    <TD align=3Dright>&nbsp;</TD>
    <TD align=3Dright><TT>1593.6705&nbsp;&nbsp;</TT></TD>
    <TD align=3Dright><TT>1592.6632&nbsp;&nbsp;</TT></TD>
    <TD align=3Dright><TT>1592.7735&nbsp;&nbsp;</TT></TD>
    <TD noWrap align=3Dright><TT>-69.26&nbsp;</TT></TD>
    <TD align=3Dright><TT>239&nbsp;</TT></TD>
    <TD noWrap align=3Dright><TT>-&nbsp;</TT></TD>
    <TD align=3Dright><TT>251&nbsp;</TT></TD>
    <TD align=3Dright><TT>1&nbsp;&nbsp;</TT></TD>
    <TD noWrap align=3Dright><TT>63&nbsp;&nbsp;</TT></TD>
    <TD noWrap><TT>&nbsp;K.SKFEAAGIWYEHR.L</TT></TD></TR>
  <TR>
    <TD align=3Dright>&nbsp;</TD>
    <TD align=3Dright><TT>1783.7445&nbsp;&nbsp;</TT></TD>
    <TD align=3Dright><TT>1782.7372&nbsp;&nbsp;</TT></TD>
    <TD align=3Dright><TT>1782.8537&nbsp;&nbsp;</TT></TD>
    <TD noWrap align=3Dright><TT>-65.31&nbsp;</TT></TD>
    <TD align=3Dright><TT>324&nbsp;</TT></TD>
    <TD noWrap align=3Dright><TT>-&nbsp;</TT></TD>
    <TD align=3Dright><TT>340&nbsp;</TT></TD>
    <TD align=3Dright><TT>0&nbsp;&nbsp;</TT></TD>
    <TD noWrap align=3Dright><TT>---&nbsp;&nbsp;</TT></TD>
    <TD noWrap><TT>&nbsp;K.GGETSTNSIASIFAWSR.G</TT></TD></TR>
  <TR>
    <TD align=3Dright>&nbsp;</TD>
    <TD align=3Dright><TT>1783.7445&nbsp;&nbsp;</TT></TD>
    <TD align=3Dright><TT>1782.7372&nbsp;&nbsp;</TT></TD>
    <TD align=3Dright><TT>1782.8537&nbsp;&nbsp;</TT></TD>
    <TD noWrap align=3Dright><TT>-65.31&nbsp;</TT></TD>
    <TD align=3Dright><TT>324&nbsp;</TT></TD>
    <TD noWrap align=3Dright><TT>-&nbsp;</TT></TD>
    <TD align=3Dright><TT>340&nbsp;</TT></TD>
    <TD align=3Dright><TT>0&nbsp;&nbsp;</TT></TD>
    <TD noWrap align=3Dright><TT>86&nbsp;&nbsp;</TT></TD>
    <TD =
noWrap><TT>&nbsp;K.GGETSTNSIASIFAWSR.G</TT></TD></TR></TBODY></TABLE>
<TABLE border=3D0 cellSpacing=3D0>
  <TBODY>
  <TR>
    <TD><TT>&nbsp;&nbsp;&nbsp;&nbsp;&nbsp;&nbsp;</TT></TD>
    <TD><TT><B>No match to: </B>715.3513, 823.0438, 823.4386, 825.0341,=20
      841.0027, 842.4526, 870.4840, 1017.3439, 1017.3439, 1036.0486, =
1117.4974,=20
      1117.4974, 1133.4468, 1137.5327, 1142.4041, 1150.5161, 1150.5161,=20
      1203.6012, 1355.6061, 1355.6061, 1510.7509, 1510.7509, 1773.8505,=20
      2676.3269</TT></TD></TR></TBODY></TABLE><BR>
<TABLE border=3D0 cellSpacing=3D0>
  <TBODY>
  <TR>
    <TD><TT><B><A name=3DHit18>18.</A>&nbsp;&nbsp;&nbsp;</B></TT></TD>
    <TD noWrap><TT><A=20
      =
href=3D"http://zxw-pc/mascot/cgi/protein_view.pl?file=3D../data/20121225/=
F002431.dat&amp;hit=3D18"=20
      =
target=3D_blank>gi|31339158</A>&nbsp;&nbsp;&nbsp;&nbsp;<B>Mass:</B>&nbsp;=
46096&nbsp;&nbsp;&nbsp;&nbsp;<B>Score:</B>&nbsp;346&nbsp;&nbsp;&nbsp;&nbs=
p;<B>Expect:</B>&nbsp;4.6e-029&nbsp;&nbsp;<B>Matches:</B>&nbsp;12</TT></T=
D></TR>
  <TR>
    <TD>&nbsp;</TD>
    <TD noWrap><TT>NADP-specific isocitrate dehydrogenase [Lupinus=20
    albus]</TT></TD></TR></TBODY></TABLE>
<TABLE border=3D0 cellSpacing=3D0 cellPadding=3D0>
  <TBODY>
  <TR>
    <TD><TT>&nbsp;&nbsp;&nbsp;&nbsp;&nbsp;&nbsp;</TT></TD>
    <TD align=3Dright><TT><B>Observed&nbsp;&nbsp;</B></TT></TD>
    <TD noWrap align=3Dright><TT><B>Mr(expt)&nbsp;&nbsp;</B></TT></TD>
    <TD noWrap align=3Dright><TT><B>Mr(calc)&nbsp;&nbsp;</B></TT></TD>
    <TD align=3Dright><TT><B>&nbsp;ppm&nbsp;&nbsp;</B></TT></TD>
    <TD align=3Dright><TT><B>Start&nbsp;</B></TT></TD>
    <TD align=3Dright><TT><B>&nbsp;</B></TT></TD>
    <TD align=3Dright><TT><B>End&nbsp;</B></TT></TD>
    <TD align=3Dright><TT><B>Miss&nbsp;</B></TT></TD>
    <TD align=3Dright><TT><B>Ions&nbsp;</B></TT></TD>
    <TD><TT><B>&nbsp;Peptide</B></TT></TD></TR>
  <TR>
    <TD align=3Dright>&nbsp;</TD>
    <TD align=3Dright><TT>744.3486&nbsp;&nbsp;</TT></TD>
    <TD align=3Dright><TT>743.3413&nbsp;&nbsp;</TT></TD>
    <TD align=3Dright><TT>743.3926&nbsp;&nbsp;</TT></TD>
    <TD noWrap align=3Dright><TT>-69.01&nbsp;</TT></TD>
    <TD align=3Dright><TT>96&nbsp;</TT></TD>
    <TD noWrap align=3Dright><TT>-&nbsp;</TT></TD>
    <TD align=3Dright><TT>102&nbsp;</TT></TD>
    <TD align=3Dright><TT>0&nbsp;&nbsp;</TT></TD>
    <TD noWrap align=3Dright><TT>---&nbsp;&nbsp;</TT></TD>
    <TD noWrap><TT>&nbsp;R.SPNGTIR.N</TT></TD></TR>
  <TR>
    <TD align=3Dright>&nbsp;</TD>
    <TD align=3Dright><TT>993.3839&nbsp;&nbsp;</TT></TD>
    <TD align=3Dright><TT>992.3766&nbsp;&nbsp;</TT></TD>
    <TD align=3Dright><TT>992.4464&nbsp;&nbsp;</TT></TD>
    <TD noWrap align=3Dright><TT>-70.38&nbsp;</TT></TD>
    <TD align=3Dright><TT>135&nbsp;</TT></TD>
    <TD noWrap align=3Dright><TT>-&nbsp;</TT></TD>
    <TD align=3Dright><TT>142&nbsp;</TT></TD>
    <TD align=3Dright><TT>0&nbsp;&nbsp;</TT></TD>
    <TD noWrap align=3Dright><TT>---&nbsp;&nbsp;</TT></TD>
    <TD noWrap><TT>&nbsp;R.HAFGDQYR.A</TT></TD></TR>
  <TR>
    <TD align=3Dright>&nbsp;</TD>
    <TD align=3Dright><TT>993.3839&nbsp;&nbsp;</TT></TD>
    <TD align=3Dright><TT>992.3766&nbsp;&nbsp;</TT></TD>
    <TD align=3Dright><TT>992.4464&nbsp;&nbsp;</TT></TD>
    <TD noWrap align=3Dright><TT>-70.38&nbsp;</TT></TD>
    <TD align=3Dright><TT>135&nbsp;</TT></TD>
    <TD noWrap align=3Dright><TT>-&nbsp;</TT></TD>
    <TD align=3Dright><TT>142&nbsp;</TT></TD>
    <TD align=3Dright><TT>0&nbsp;&nbsp;</TT></TD>
    <TD noWrap align=3Dright><TT>59&nbsp;&nbsp;</TT></TD>
    <TD noWrap><TT>&nbsp;R.HAFGDQYR.A</TT></TD></TR>
  <TR>
    <TD align=3Dright>&nbsp;</TD>
    <TD align=3Dright><TT>1007.4723&nbsp;&nbsp;</TT></TD>
    <TD align=3Dright><TT>1006.4650&nbsp;&nbsp;</TT></TD>
    <TD align=3Dright><TT>1006.5488&nbsp;&nbsp;</TT></TD>
    <TD noWrap align=3Dright><TT>-83.18&nbsp;</TT></TD>
    <TD align=3Dright><TT>207&nbsp;</TT></TD>
    <TD noWrap align=3Dright><TT>-&nbsp;</TT></TD>
    <TD align=3Dright><TT>214&nbsp;</TT></TD>
    <TD align=3Dright><TT>0&nbsp;&nbsp;</TT></TD>
    <TD noWrap align=3Dright><TT>---&nbsp;&nbsp;</TT></TD>
    <TD noWrap><TT>&nbsp;K.WPLYLSTK.N</TT></TD></TR>
  <TR>
    <TD align=3Dright>&nbsp;</TD>
    <TD align=3Dright><TT>1033.5065&nbsp;&nbsp;</TT></TD>
    <TD align=3Dright><TT>1032.4992&nbsp;&nbsp;</TT></TD>
    <TD align=3Dright><TT>1032.5716&nbsp;&nbsp;</TT></TD>
    <TD noWrap align=3Dright><TT>-70.12&nbsp;</TT></TD>
    <TD align=3Dright><TT>103&nbsp;</TT></TD>
    <TD noWrap align=3Dright><TT>-&nbsp;</TT></TD>
    <TD align=3Dright><TT>111&nbsp;</TT></TD>
    <TD align=3Dright><TT>0&nbsp;&nbsp;</TT></TD>
    <TD noWrap align=3Dright><TT>---&nbsp;&nbsp;</TT></TD>
    <TD noWrap><TT>&nbsp;R.NILNGTVFR.E</TT></TD></TR>
  <TR>
    <TD align=3Dright>&nbsp;</TD>
    <TD align=3Dright><TT>1033.5065&nbsp;&nbsp;</TT></TD>
    <TD align=3Dright><TT>1032.4992&nbsp;&nbsp;</TT></TD>
    <TD align=3Dright><TT>1032.5716&nbsp;&nbsp;</TT></TD>
    <TD noWrap align=3Dright><TT>-70.12&nbsp;</TT></TD>
    <TD align=3Dright><TT>103&nbsp;</TT></TD>
    <TD noWrap align=3Dright><TT>-&nbsp;</TT></TD>
    <TD align=3Dright><TT>111&nbsp;</TT></TD>
    <TD align=3Dright><TT>0&nbsp;&nbsp;</TT></TD>
    <TD noWrap align=3Dright><TT>43&nbsp;&nbsp;</TT></TD>
    <TD noWrap><TT>&nbsp;R.NILNGTVFR.E</TT></TD></TR>
  <TR>
    <TD align=3Dright>&nbsp;</TD>
    <TD align=3Dright><TT>1378.5570&nbsp;&nbsp;</TT></TD>
    <TD align=3Dright><TT>1377.5497&nbsp;&nbsp;</TT></TD>
    <TD align=3Dright><TT>1377.6466&nbsp;&nbsp;</TT></TD>
    <TD noWrap align=3Dright><TT>-70.29&nbsp;</TT></TD>
    <TD align=3Dright><TT>241&nbsp;</TT></TD>
    <TD noWrap align=3Dright><TT>-&nbsp;</TT></TD>
    <TD align=3Dright><TT>251&nbsp;</TT></TD>
    <TD align=3Dright><TT>0&nbsp;&nbsp;</TT></TD>
    <TD noWrap align=3Dright><TT>---&nbsp;&nbsp;</TT></TD>
    <TD noWrap><TT>&nbsp;K.FEAAGIWYEHR.L</TT></TD></TR>
  <TR>
    <TD align=3Dright>&nbsp;</TD>
    <TD align=3Dright><TT>1378.5570&nbsp;&nbsp;</TT></TD>
    <TD align=3Dright><TT>1377.5497&nbsp;&nbsp;</TT></TD>
    <TD align=3Dright><TT>1377.6466&nbsp;&nbsp;</TT></TD>
    <TD noWrap align=3Dright><TT>-70.29&nbsp;</TT></TD>
    <TD align=3Dright><TT>241&nbsp;</TT></TD>
    <TD noWrap align=3Dright><TT>-&nbsp;</TT></TD>
    <TD align=3Dright><TT>251&nbsp;</TT></TD>
    <TD align=3Dright><TT>0&nbsp;&nbsp;</TT></TD>
    <TD noWrap align=3Dright><TT>47&nbsp;&nbsp;</TT></TD>
    <TD noWrap><TT>&nbsp;K.FEAAGIWYEHR.L</TT></TD></TR>
  <TR>
    <TD align=3Dright>&nbsp;</TD>
    <TD align=3Dright><TT>1593.6705&nbsp;&nbsp;</TT></TD>
    <TD align=3Dright><TT>1592.6632&nbsp;&nbsp;</TT></TD>
    <TD align=3Dright><TT>1592.7735&nbsp;&nbsp;</TT></TD>
    <TD noWrap align=3Dright><TT>-69.26&nbsp;</TT></TD>
    <TD align=3Dright><TT>239&nbsp;</TT></TD>
    <TD noWrap align=3Dright><TT>-&nbsp;</TT></TD>
    <TD align=3Dright><TT>251&nbsp;</TT></TD>
    <TD align=3Dright><TT>1&nbsp;&nbsp;</TT></TD>
    <TD noWrap align=3Dright><TT>---&nbsp;&nbsp;</TT></TD>
    <TD noWrap><TT>&nbsp;K.SKFEAAGIWYEHR.L</TT></TD></TR>
  <TR>
    <TD align=3Dright>&nbsp;</TD>
    <TD align=3Dright><TT>1593.6705&nbsp;&nbsp;</TT></TD>
    <TD align=3Dright><TT>1592.6632&nbsp;&nbsp;</TT></TD>
    <TD align=3Dright><TT>1592.7735&nbsp;&nbsp;</TT></TD>
    <TD noWrap align=3Dright><TT>-69.26&nbsp;</TT></TD>
    <TD align=3Dright><TT>239&nbsp;</TT></TD>
    <TD noWrap align=3Dright><TT>-&nbsp;</TT></TD>
    <TD align=3Dright><TT>251&nbsp;</TT></TD>
    <TD align=3Dright><TT>1&nbsp;&nbsp;</TT></TD>
    <TD noWrap align=3Dright><TT>63&nbsp;&nbsp;</TT></TD>
    <TD noWrap><TT>&nbsp;K.SKFEAAGIWYEHR.L</TT></TD></TR>
  <TR>
    <TD align=3Dright>&nbsp;</TD>
    <TD align=3Dright><TT>1783.7445&nbsp;&nbsp;</TT></TD>
    <TD align=3Dright><TT>1782.7372&nbsp;&nbsp;</TT></TD>
    <TD align=3Dright><TT>1782.8537&nbsp;&nbsp;</TT></TD>
    <TD noWrap align=3Dright><TT>-65.31&nbsp;</TT></TD>
    <TD align=3Dright><TT>324&nbsp;</TT></TD>
    <TD noWrap align=3Dright><TT>-&nbsp;</TT></TD>
    <TD align=3Dright><TT>340&nbsp;</TT></TD>
    <TD align=3Dright><TT>0&nbsp;&nbsp;</TT></TD>
    <TD noWrap align=3Dright><TT>---&nbsp;&nbsp;</TT></TD>
    <TD noWrap><TT>&nbsp;K.GGETSTNSIASIFAWSR.G</TT></TD></TR>
  <TR>
    <TD align=3Dright>&nbsp;</TD>
    <TD align=3Dright><TT>1783.7445&nbsp;&nbsp;</TT></TD>
    <TD align=3Dright><TT>1782.7372&nbsp;&nbsp;</TT></TD>
    <TD align=3Dright><TT>1782.8537&nbsp;&nbsp;</TT></TD>
    <TD noWrap align=3Dright><TT>-65.31&nbsp;</TT></TD>
    <TD align=3Dright><TT>324&nbsp;</TT></TD>
    <TD noWrap align=3Dright><TT>-&nbsp;</TT></TD>
    <TD align=3Dright><TT>340&nbsp;</TT></TD>
    <TD align=3Dright><TT>0&nbsp;&nbsp;</TT></TD>
    <TD noWrap align=3Dright><TT>86&nbsp;&nbsp;</TT></TD>
    <TD =
noWrap><TT>&nbsp;K.GGETSTNSIASIFAWSR.G</TT></TD></TR></TBODY></TABLE>
<TABLE border=3D0 cellSpacing=3D0>
  <TBODY>
  <TR>
    <TD><TT>&nbsp;&nbsp;&nbsp;&nbsp;&nbsp;&nbsp;</TT></TD>
    <TD><TT><B>No match to: </B>715.3513, 823.0438, 823.4386, 825.0341,=20
      841.0027, 842.4526, 870.4840, 1017.3439, 1017.3439, 1036.0486, =
1117.4974,=20
      1117.4974, 1133.4468, 1137.5327, 1142.4041, 1150.5161, 1150.5161,=20
      1203.6012, 1355.6061, 1355.6061, 1510.7509, 1510.7509, 1773.8505,=20
      2676.3269</TT></TD></TR></TBODY></TABLE><BR>
<TABLE border=3D0 cellSpacing=3D0>
  <TBODY>
  <TR>
    <TD><TT><B><A name=3DHit19>19.</A>&nbsp;&nbsp;&nbsp;</B></TT></TD>
    <TD noWrap><TT><A=20
      =
href=3D"http://zxw-pc/mascot/cgi/protein_view.pl?file=3D../data/20121225/=
F002431.dat&amp;hit=3D19"=20
      =
target=3D_blank>gi|224135233</A>&nbsp;&nbsp;&nbsp;&nbsp;<B>Mass:</B>&nbsp=
;46365&nbsp;&nbsp;&nbsp;&nbsp;<B>Score:</B>&nbsp;332&nbsp;&nbsp;&nbsp;&nb=
sp;<B>Expect:</B>&nbsp;1.2e-027&nbsp;&nbsp;<B>Matches:</B>&nbsp;14</TT></=
TD></TR>
  <TR>
    <TD>&nbsp;</TD>
    <TD noWrap><TT>predicted protein [Populus=20
trichocarpa]</TT></TD></TR></TBODY></TABLE>
<TABLE border=3D0 cellSpacing=3D0 cellPadding=3D0>
  <TBODY>
  <TR>
    <TD><TT>&nbsp;&nbsp;&nbsp;&nbsp;&nbsp;&nbsp;</TT></TD>
    <TD align=3Dright><TT><B>Observed&nbsp;&nbsp;</B></TT></TD>
    <TD noWrap align=3Dright><TT><B>Mr(expt)&nbsp;&nbsp;</B></TT></TD>
    <TD noWrap align=3Dright><TT><B>Mr(calc)&nbsp;&nbsp;</B></TT></TD>
    <TD align=3Dright><TT><B>&nbsp;ppm&nbsp;&nbsp;</B></TT></TD>
    <TD align=3Dright><TT><B>Start&nbsp;</B></TT></TD>
    <TD align=3Dright><TT><B>&nbsp;</B></TT></TD>
    <TD align=3Dright><TT><B>End&nbsp;</B></TT></TD>
    <TD align=3Dright><TT><B>Miss&nbsp;</B></TT></TD>
    <TD align=3Dright><TT><B>Ions&nbsp;</B></TT></TD>
    <TD><TT><B>&nbsp;Peptide</B></TT></TD></TR>
  <TR>
    <TD align=3Dright>&nbsp;</TD>
    <TD align=3Dright><TT>744.3486&nbsp;&nbsp;</TT></TD>
    <TD align=3Dright><TT>743.3413&nbsp;&nbsp;</TT></TD>
    <TD align=3Dright><TT>743.3926&nbsp;&nbsp;</TT></TD>
    <TD noWrap align=3Dright><TT>-69.01&nbsp;</TT></TD>
    <TD align=3Dright><TT>96&nbsp;</TT></TD>
    <TD noWrap align=3Dright><TT>-&nbsp;</TT></TD>
    <TD align=3Dright><TT>102&nbsp;</TT></TD>
    <TD align=3Dright><TT>0&nbsp;&nbsp;</TT></TD>
    <TD noWrap align=3Dright><TT>---&nbsp;&nbsp;</TT></TD>
    <TD noWrap><TT>&nbsp;K.SPNGTIR.N</TT></TD></TR>
  <TR>
    <TD align=3Dright>&nbsp;</TD>
    <TD align=3Dright><TT>993.3839&nbsp;&nbsp;</TT></TD>
    <TD align=3Dright><TT>992.3766&nbsp;&nbsp;</TT></TD>
    <TD align=3Dright><TT>992.4464&nbsp;&nbsp;</TT></TD>
    <TD noWrap align=3Dright><TT>-70.38&nbsp;</TT></TD>
    <TD align=3Dright><TT>135&nbsp;</TT></TD>
    <TD noWrap align=3Dright><TT>-&nbsp;</TT></TD>
    <TD align=3Dright><TT>142&nbsp;</TT></TD>
    <TD align=3Dright><TT>0&nbsp;&nbsp;</TT></TD>
    <TD noWrap align=3Dright><TT>---&nbsp;&nbsp;</TT></TD>
    <TD noWrap><TT>&nbsp;R.HAFGDQYR.A</TT></TD></TR>
  <TR>
    <TD align=3Dright>&nbsp;</TD>
    <TD align=3Dright><TT>993.3839&nbsp;&nbsp;</TT></TD>
    <TD align=3Dright><TT>992.3766&nbsp;&nbsp;</TT></TD>
    <TD align=3Dright><TT>992.4464&nbsp;&nbsp;</TT></TD>
    <TD noWrap align=3Dright><TT>-70.38&nbsp;</TT></TD>
    <TD align=3Dright><TT>135&nbsp;</TT></TD>
    <TD noWrap align=3Dright><TT>-&nbsp;</TT></TD>
    <TD align=3Dright><TT>142&nbsp;</TT></TD>
    <TD align=3Dright><TT>0&nbsp;&nbsp;</TT></TD>
    <TD noWrap align=3Dright><TT>59&nbsp;&nbsp;</TT></TD>
    <TD noWrap><TT>&nbsp;R.HAFGDQYR.A</TT></TD></TR>
  <TR>
    <TD align=3Dright>&nbsp;</TD>
    <TD align=3Dright><TT>1007.4723&nbsp;&nbsp;</TT></TD>
    <TD align=3Dright><TT>1006.4650&nbsp;&nbsp;</TT></TD>
    <TD align=3Dright><TT>1006.5488&nbsp;&nbsp;</TT></TD>
    <TD noWrap align=3Dright><TT>-83.18&nbsp;</TT></TD>
    <TD align=3Dright><TT>207&nbsp;</TT></TD>
    <TD noWrap align=3Dright><TT>-&nbsp;</TT></TD>
    <TD align=3Dright><TT>214&nbsp;</TT></TD>
    <TD align=3Dright><TT>0&nbsp;&nbsp;</TT></TD>
    <TD noWrap align=3Dright><TT>---&nbsp;&nbsp;</TT></TD>
    <TD noWrap><TT>&nbsp;K.WPLYLSTK.N</TT></TD></TR>
  <TR>
    <TD align=3Dright>&nbsp;</TD>
    <TD align=3Dright><TT>1033.5065&nbsp;&nbsp;</TT></TD>
    <TD align=3Dright><TT>1032.4992&nbsp;&nbsp;</TT></TD>
    <TD align=3Dright><TT>1032.5716&nbsp;&nbsp;</TT></TD>
    <TD noWrap align=3Dright><TT>-70.12&nbsp;</TT></TD>
    <TD align=3Dright><TT>103&nbsp;</TT></TD>
    <TD noWrap align=3Dright><TT>-&nbsp;</TT></TD>
    <TD align=3Dright><TT>111&nbsp;</TT></TD>
    <TD align=3Dright><TT>0&nbsp;&nbsp;</TT></TD>
    <TD noWrap align=3Dright><TT>---&nbsp;&nbsp;</TT></TD>
    <TD noWrap><TT>&nbsp;R.NILNGTVFR.E</TT></TD></TR>
  <TR>
    <TD align=3Dright>&nbsp;</TD>
    <TD align=3Dright><TT>1033.5065&nbsp;&nbsp;</TT></TD>
    <TD align=3Dright><TT>1032.4992&nbsp;&nbsp;</TT></TD>
    <TD align=3Dright><TT>1032.5716&nbsp;&nbsp;</TT></TD>
    <TD noWrap align=3Dright><TT>-70.12&nbsp;</TT></TD>
    <TD align=3Dright><TT>103&nbsp;</TT></TD>
    <TD noWrap align=3Dright><TT>-&nbsp;</TT></TD>
    <TD align=3Dright><TT>111&nbsp;</TT></TD>
    <TD align=3Dright><TT>0&nbsp;&nbsp;</TT></TD>
    <TD noWrap align=3Dright><TT>43&nbsp;&nbsp;</TT></TD>
    <TD noWrap><TT>&nbsp;R.NILNGTVFR.E</TT></TD></TR>
  <TR>
    <TD align=3Dright>&nbsp;</TD>
    <TD align=3Dright><TT>1117.4974&nbsp;&nbsp;</TT></TD>
    <TD align=3Dright><TT>1116.4901&nbsp;&nbsp;</TT></TD>
    <TD align=3Dright><TT>1116.5716&nbsp;&nbsp;</TT></TD>
    <TD noWrap align=3Dright><TT>-72.99&nbsp;</TT></TD>
    <TD align=3Dright><TT>43&nbsp;</TT></TD>
    <TD noWrap align=3Dright><TT>-&nbsp;</TT></TD>
    <TD align=3Dright><TT>51&nbsp;</TT></TD>
    <TD align=3Dright><TT>0&nbsp;&nbsp;</TT></TD>
    <TD noWrap align=3Dright><TT>---&nbsp;&nbsp;</TT></TD>
    <TD noWrap><TT>&nbsp;K.YFDLGLPHR.D</TT></TD></TR>
  <TR>
    <TD align=3Dright>&nbsp;</TD>
    <TD align=3Dright><TT>1117.4974&nbsp;&nbsp;</TT></TD>
    <TD align=3Dright><TT>1116.4901&nbsp;&nbsp;</TT></TD>
    <TD align=3Dright><TT>1116.5716&nbsp;&nbsp;</TT></TD>
    <TD noWrap align=3Dright><TT>-72.99&nbsp;</TT></TD>
    <TD align=3Dright><TT>43&nbsp;</TT></TD>
    <TD noWrap align=3Dright><TT>-&nbsp;</TT></TD>
    <TD align=3Dright><TT>51&nbsp;</TT></TD>
    <TD align=3Dright><TT>0&nbsp;&nbsp;</TT></TD>
    <TD noWrap align=3Dright><TT>39&nbsp;&nbsp;</TT></TD>
    <TD noWrap><TT>&nbsp;K.YFDLGLPHR.D</TT></TD></TR>
  <TR>
    <TD align=3Dright>&nbsp;</TD>
    <TD align=3Dright><TT>1355.6061&nbsp;&nbsp;</TT></TD>
    <TD align=3Dright><TT>1354.5988&nbsp;&nbsp;</TT></TD>
    <TD align=3Dright><TT>1354.6841&nbsp;&nbsp;</TT></TD>
    <TD noWrap align=3Dright><TT>-62.94&nbsp;</TT></TD>
    <TD align=3Dright><TT>304&nbsp;</TT></TD>
    <TD noWrap align=3Dright><TT>-&nbsp;</TT></TD>
    <TD align=3Dright><TT>316&nbsp;</TT></TD>
    <TD align=3Dright><TT>0&nbsp;&nbsp;</TT></TD>
    <TD noWrap align=3Dright><TT>---&nbsp;&nbsp;</TT></TD>
    <TD noWrap><TT>&nbsp;K.TIEAEAAHGTVTR.H</TT></TD></TR>
  <TR>
    <TD align=3Dright>&nbsp;</TD>
    <TD align=3Dright><TT>1355.6061&nbsp;&nbsp;</TT></TD>
    <TD align=3Dright><TT>1354.5988&nbsp;&nbsp;</TT></TD>
    <TD align=3Dright><TT>1354.6841&nbsp;&nbsp;</TT></TD>
    <TD noWrap align=3Dright><TT>-62.94&nbsp;</TT></TD>
    <TD align=3Dright><TT>304&nbsp;</TT></TD>
    <TD noWrap align=3Dright><TT>-&nbsp;</TT></TD>
    <TD align=3Dright><TT>316&nbsp;</TT></TD>
    <TD align=3Dright><TT>0&nbsp;&nbsp;</TT></TD>
    <TD noWrap align=3Dright><TT>44&nbsp;&nbsp;</TT></TD>
    <TD noWrap><TT>&nbsp;K.TIEAEAAHGTVTR.H</TT></TD></TR>
  <TR>
    <TD align=3Dright>&nbsp;</TD>
    <TD align=3Dright><TT>1593.6705&nbsp;&nbsp;</TT></TD>
    <TD align=3Dright><TT>1592.6632&nbsp;&nbsp;</TT></TD>
    <TD align=3Dright><TT>1592.7902&nbsp;&nbsp;</TT></TD>
    <TD noWrap align=3Dright><TT>-79.71&nbsp;</TT></TD>
    <TD align=3Dright><TT>361&nbsp;</TT></TD>
    <TD noWrap align=3Dright><TT>-&nbsp;</TT></TD>
    <TD align=3Dright><TT>376&nbsp;</TT></TD>
    <TD align=3Dright><TT>1&nbsp;&nbsp;</TT></TD>
    <TD noWrap align=3Dright><TT>---&nbsp;&nbsp;</TT></TD>
    <TD noWrap><TT>&nbsp;K.LEAACVGAVESGKMTK.D</TT></TD></TR>
  <TR>
    <TD align=3Dright>&nbsp;</TD>
    <TD align=3Dright><TT>1593.6705&nbsp;&nbsp;</TT></TD>
    <TD align=3Dright><TT>1592.6632&nbsp;&nbsp;</TT></TD>
    <TD align=3Dright><TT>1592.7902&nbsp;&nbsp;</TT></TD>
    <TD noWrap align=3Dright><TT>-79.71&nbsp;</TT></TD>
    <TD align=3Dright><TT>361&nbsp;</TT></TD>
    <TD noWrap align=3Dright><TT>-&nbsp;</TT></TD>
    <TD align=3Dright><TT>376&nbsp;</TT></TD>
    <TD align=3Dright><TT>1&nbsp;&nbsp;</TT></TD>
    <TD noWrap align=3Dright><TT>---&nbsp;&nbsp;</TT></TD>
    <TD noWrap><TT>&nbsp;K.LEAACVGAVESGKMTK.D</TT></TD></TR>
  <TR>
    <TD align=3Dright>&nbsp;</TD>
    <TD align=3Dright><TT>1783.7445&nbsp;&nbsp;</TT></TD>
    <TD align=3Dright><TT>1782.7372&nbsp;&nbsp;</TT></TD>
    <TD align=3Dright><TT>1782.8537&nbsp;&nbsp;</TT></TD>
    <TD noWrap align=3Dright><TT>-65.31&nbsp;</TT></TD>
    <TD align=3Dright><TT>324&nbsp;</TT></TD>
    <TD noWrap align=3Dright><TT>-&nbsp;</TT></TD>
    <TD align=3Dright><TT>340&nbsp;</TT></TD>
    <TD align=3Dright><TT>0&nbsp;&nbsp;</TT></TD>
    <TD noWrap align=3Dright><TT>---&nbsp;&nbsp;</TT></TD>
    <TD noWrap><TT>&nbsp;K.GGETSTNSIASIFAWSR.G</TT></TD></TR>
  <TR>
    <TD align=3Dright>&nbsp;</TD>
    <TD align=3Dright><TT>1783.7445&nbsp;&nbsp;</TT></TD>
    <TD align=3Dright><TT>1782.7372&nbsp;&nbsp;</TT></TD>
    <TD align=3Dright><TT>1782.8537&nbsp;&nbsp;</TT></TD>
    <TD noWrap align=3Dright><TT>-65.31&nbsp;</TT></TD>
    <TD align=3Dright><TT>324&nbsp;</TT></TD>
    <TD noWrap align=3Dright><TT>-&nbsp;</TT></TD>
    <TD align=3Dright><TT>340&nbsp;</TT></TD>
    <TD align=3Dright><TT>0&nbsp;&nbsp;</TT></TD>
    <TD noWrap align=3Dright><TT>86&nbsp;&nbsp;</TT></TD>
    <TD =
noWrap><TT>&nbsp;K.GGETSTNSIASIFAWSR.G</TT></TD></TR></TBODY></TABLE>
<TABLE border=3D0 cellSpacing=3D0>
  <TBODY>
  <TR>
    <TD><TT>&nbsp;&nbsp;&nbsp;&nbsp;&nbsp;&nbsp;</TT></TD>
    <TD><TT><B>No match to: </B>715.3513, 823.0438, 823.4386, 825.0341,=20
      841.0027, 842.4526, 870.4840, 1017.3439, 1017.3439, 1036.0486, =
1133.4468,=20
      1137.5327, 1142.4041, 1150.5161, 1150.5161, 1203.6012, 1378.5570,=20
      1378.5570, 1510.7509, 1510.7509, 1773.8505,=20
2676.3269</TT></TD></TR></TBODY></TABLE><BR>
<TABLE border=3D0 cellSpacing=3D0>
  <TBODY>
  <TR>
    <TD><TT><B><A name=3DHit20>20.</A>&nbsp;&nbsp;&nbsp;</B></TT></TD>
    <TD noWrap><TT><A=20
      =
href=3D"http://zxw-pc/mascot/cgi/protein_view.pl?file=3D../data/20121225/=
F002431.dat&amp;hit=3D20"=20
      =
target=3D_blank>gi|222836152</A>&nbsp;&nbsp;&nbsp;&nbsp;<B>Mass:</B>&nbsp=
;46365&nbsp;&nbsp;&nbsp;&nbsp;<B>Score:</B>&nbsp;332&nbsp;&nbsp;&nbsp;&nb=
sp;<B>Expect:</B>&nbsp;1.2e-027&nbsp;&nbsp;<B>Matches:</B>&nbsp;14</TT></=
TD></TR>
  <TR>
    <TD>&nbsp;</TD>
    <TD noWrap><TT>predicted protein [Populus=20
trichocarpa]</TT></TD></TR></TBODY></TABLE>
<TABLE border=3D0 cellSpacing=3D0 cellPadding=3D0>
  <TBODY>
  <TR>
    <TD><TT>&nbsp;&nbsp;&nbsp;&nbsp;&nbsp;&nbsp;</TT></TD>
    <TD align=3Dright><TT><B>Observed&nbsp;&nbsp;</B></TT></TD>
    <TD noWrap align=3Dright><TT><B>Mr(expt)&nbsp;&nbsp;</B></TT></TD>
    <TD noWrap align=3Dright><TT><B>Mr(calc)&nbsp;&nbsp;</B></TT></TD>
    <TD align=3Dright><TT><B>&nbsp;ppm&nbsp;&nbsp;</B></TT></TD>
    <TD align=3Dright><TT><B>Start&nbsp;</B></TT></TD>
    <TD align=3Dright><TT><B>&nbsp;</B></TT></TD>
    <TD align=3Dright><TT><B>End&nbsp;</B></TT></TD>
    <TD align=3Dright><TT><B>Miss&nbsp;</B></TT></TD>
    <TD align=3Dright><TT><B>Ions&nbsp;</B></TT></TD>
    <TD><TT><B>&nbsp;Peptide</B></TT></TD></TR>
  <TR>
    <TD align=3Dright>&nbsp;</TD>
    <TD align=3Dright><TT>744.3486&nbsp;&nbsp;</TT></TD>
    <TD align=3Dright><TT>743.3413&nbsp;&nbsp;</TT></TD>
    <TD align=3Dright><TT>743.3926&nbsp;&nbsp;</TT></TD>
    <TD noWrap align=3Dright><TT>-69.01&nbsp;</TT></TD>
    <TD align=3Dright><TT>96&nbsp;</TT></TD>
    <TD noWrap align=3Dright><TT>-&nbsp;</TT></TD>
    <TD align=3Dright><TT>102&nbsp;</TT></TD>
    <TD align=3Dright><TT>0&nbsp;&nbsp;</TT></TD>
    <TD noWrap align=3Dright><TT>---&nbsp;&nbsp;</TT></TD>
    <TD noWrap><TT>&nbsp;K.SPNGTIR.N</TT></TD></TR>
  <TR>
    <TD align=3Dright>&nbsp;</TD>
    <TD align=3Dright><TT>993.3839&nbsp;&nbsp;</TT></TD>
    <TD align=3Dright><TT>992.3766&nbsp;&nbsp;</TT></TD>
    <TD align=3Dright><TT>992.4464&nbsp;&nbsp;</TT></TD>
    <TD noWrap align=3Dright><TT>-70.38&nbsp;</TT></TD>
    <TD align=3Dright><TT>135&nbsp;</TT></TD>
    <TD noWrap align=3Dright><TT>-&nbsp;</TT></TD>
    <TD align=3Dright><TT>142&nbsp;</TT></TD>
    <TD align=3Dright><TT>0&nbsp;&nbsp;</TT></TD>
    <TD noWrap align=3Dright><TT>---&nbsp;&nbsp;</TT></TD>
    <TD noWrap><TT>&nbsp;R.HAFGDQYR.A</TT></TD></TR>
  <TR>
    <TD align=3Dright>&nbsp;</TD>
    <TD align=3Dright><TT>993.3839&nbsp;&nbsp;</TT></TD>
    <TD align=3Dright><TT>992.3766&nbsp;&nbsp;</TT></TD>
    <TD align=3Dright><TT>992.4464&nbsp;&nbsp;</TT></TD>
    <TD noWrap align=3Dright><TT>-70.38&nbsp;</TT></TD>
    <TD align=3Dright><TT>135&nbsp;</TT></TD>
    <TD noWrap align=3Dright><TT>-&nbsp;</TT></TD>
    <TD align=3Dright><TT>142&nbsp;</TT></TD>
    <TD align=3Dright><TT>0&nbsp;&nbsp;</TT></TD>
    <TD noWrap align=3Dright><TT>59&nbsp;&nbsp;</TT></TD>
    <TD noWrap><TT>&nbsp;R.HAFGDQYR.A</TT></TD></TR>
  <TR>
    <TD align=3Dright>&nbsp;</TD>
    <TD align=3Dright><TT>1007.4723&nbsp;&nbsp;</TT></TD>
    <TD align=3Dright><TT>1006.4650&nbsp;&nbsp;</TT></TD>
    <TD align=3Dright><TT>1006.5488&nbsp;&nbsp;</TT></TD>
    <TD noWrap align=3Dright><TT>-83.18&nbsp;</TT></TD>
    <TD align=3Dright><TT>207&nbsp;</TT></TD>
    <TD noWrap align=3Dright><TT>-&nbsp;</TT></TD>
    <TD align=3Dright><TT>214&nbsp;</TT></TD>
    <TD align=3Dright><TT>0&nbsp;&nbsp;</TT></TD>
    <TD noWrap align=3Dright><TT>---&nbsp;&nbsp;</TT></TD>
    <TD noWrap><TT>&nbsp;K.WPLYLSTK.N</TT></TD></TR>
  <TR>
    <TD align=3Dright>&nbsp;</TD>
    <TD align=3Dright><TT>1033.5065&nbsp;&nbsp;</TT></TD>
    <TD align=3Dright><TT>1032.4992&nbsp;&nbsp;</TT></TD>
    <TD align=3Dright><TT>1032.5716&nbsp;&nbsp;</TT></TD>
    <TD noWrap align=3Dright><TT>-70.12&nbsp;</TT></TD>
    <TD align=3Dright><TT>103&nbsp;</TT></TD>
    <TD noWrap align=3Dright><TT>-&nbsp;</TT></TD>
    <TD align=3Dright><TT>111&nbsp;</TT></TD>
    <TD align=3Dright><TT>0&nbsp;&nbsp;</TT></TD>
    <TD noWrap align=3Dright><TT>---&nbsp;&nbsp;</TT></TD>
    <TD noWrap><TT>&nbsp;R.NILNGTVFR.E</TT></TD></TR>
  <TR>
    <TD align=3Dright>&nbsp;</TD>
    <TD align=3Dright><TT>1033.5065&nbsp;&nbsp;</TT></TD>
    <TD align=3Dright><TT>1032.4992&nbsp;&nbsp;</TT></TD>
    <TD align=3Dright><TT>1032.5716&nbsp;&nbsp;</TT></TD>
    <TD noWrap align=3Dright><TT>-70.12&nbsp;</TT></TD>
    <TD align=3Dright><TT>103&nbsp;</TT></TD>
    <TD noWrap align=3Dright><TT>-&nbsp;</TT></TD>
    <TD align=3Dright><TT>111&nbsp;</TT></TD>
    <TD align=3Dright><TT>0&nbsp;&nbsp;</TT></TD>
    <TD noWrap align=3Dright><TT>43&nbsp;&nbsp;</TT></TD>
    <TD noWrap><TT>&nbsp;R.NILNGTVFR.E</TT></TD></TR>
  <TR>
    <TD align=3Dright>&nbsp;</TD>
    <TD align=3Dright><TT>1117.4974&nbsp;&nbsp;</TT></TD>
    <TD align=3Dright><TT>1116.4901&nbsp;&nbsp;</TT></TD>
    <TD align=3Dright><TT>1116.5716&nbsp;&nbsp;</TT></TD>
    <TD noWrap align=3Dright><TT>-72.99&nbsp;</TT></TD>
    <TD align=3Dright><TT>43&nbsp;</TT></TD>
    <TD noWrap align=3Dright><TT>-&nbsp;</TT></TD>
    <TD align=3Dright><TT>51&nbsp;</TT></TD>
    <TD align=3Dright><TT>0&nbsp;&nbsp;</TT></TD>
    <TD noWrap align=3Dright><TT>---&nbsp;&nbsp;</TT></TD>
    <TD noWrap><TT>&nbsp;K.YFDLGLPHR.D</TT></TD></TR>
  <TR>
    <TD align=3Dright>&nbsp;</TD>
    <TD align=3Dright><TT>1117.4974&nbsp;&nbsp;</TT></TD>
    <TD align=3Dright><TT>1116.4901&nbsp;&nbsp;</TT></TD>
    <TD align=3Dright><TT>1116.5716&nbsp;&nbsp;</TT></TD>
    <TD noWrap align=3Dright><TT>-72.99&nbsp;</TT></TD>
    <TD align=3Dright><TT>43&nbsp;</TT></TD>
    <TD noWrap align=3Dright><TT>-&nbsp;</TT></TD>
    <TD align=3Dright><TT>51&nbsp;</TT></TD>
    <TD align=3Dright><TT>0&nbsp;&nbsp;</TT></TD>
    <TD noWrap align=3Dright><TT>39&nbsp;&nbsp;</TT></TD>
    <TD noWrap><TT>&nbsp;K.YFDLGLPHR.D</TT></TD></TR>
  <TR>
    <TD align=3Dright>&nbsp;</TD>
    <TD align=3Dright><TT>1355.6061&nbsp;&nbsp;</TT></TD>
    <TD align=3Dright><TT>1354.5988&nbsp;&nbsp;</TT></TD>
    <TD align=3Dright><TT>1354.6841&nbsp;&nbsp;</TT></TD>
    <TD noWrap align=3Dright><TT>-62.94&nbsp;</TT></TD>
    <TD align=3Dright><TT>304&nbsp;</TT></TD>
    <TD noWrap align=3Dright><TT>-&nbsp;</TT></TD>
    <TD align=3Dright><TT>316&nbsp;</TT></TD>
    <TD align=3Dright><TT>0&nbsp;&nbsp;</TT></TD>
    <TD noWrap align=3Dright><TT>---&nbsp;&nbsp;</TT></TD>
    <TD noWrap><TT>&nbsp;K.TIEAEAAHGTVTR.H</TT></TD></TR>
  <TR>
    <TD align=3Dright>&nbsp;</TD>
    <TD align=3Dright><TT>1355.6061&nbsp;&nbsp;</TT></TD>
    <TD align=3Dright><TT>1354.5988&nbsp;&nbsp;</TT></TD>
    <TD align=3Dright><TT>1354.6841&nbsp;&nbsp;</TT></TD>
    <TD noWrap align=3Dright><TT>-62.94&nbsp;</TT></TD>
    <TD align=3Dright><TT>304&nbsp;</TT></TD>
    <TD noWrap align=3Dright><TT>-&nbsp;</TT></TD>
    <TD align=3Dright><TT>316&nbsp;</TT></TD>
    <TD align=3Dright><TT>0&nbsp;&nbsp;</TT></TD>
    <TD noWrap align=3Dright><TT>44&nbsp;&nbsp;</TT></TD>
    <TD noWrap><TT>&nbsp;K.TIEAEAAHGTVTR.H</TT></TD></TR>
  <TR>
    <TD align=3Dright>&nbsp;</TD>
    <TD align=3Dright><TT>1593.6705&nbsp;&nbsp;</TT></TD>
    <TD align=3Dright><TT>1592.6632&nbsp;&nbsp;</TT></TD>
    <TD align=3Dright><TT>1592.7902&nbsp;&nbsp;</TT></TD>
    <TD noWrap align=3Dright><TT>-79.71&nbsp;</TT></TD>
    <TD align=3Dright><TT>361&nbsp;</TT></TD>
    <TD noWrap align=3Dright><TT>-&nbsp;</TT></TD>
    <TD align=3Dright><TT>376&nbsp;</TT></TD>
    <TD align=3Dright><TT>1&nbsp;&nbsp;</TT></TD>
    <TD noWrap align=3Dright><TT>---&nbsp;&nbsp;</TT></TD>
    <TD noWrap><TT>&nbsp;K.LEAACVGAVESGKMTK.D</TT></TD></TR>
  <TR>
    <TD align=3Dright>&nbsp;</TD>
    <TD align=3Dright><TT>1593.6705&nbsp;&nbsp;</TT></TD>
    <TD align=3Dright><TT>1592.6632&nbsp;&nbsp;</TT></TD>
    <TD align=3Dright><TT>1592.7902&nbsp;&nbsp;</TT></TD>
    <TD noWrap align=3Dright><TT>-79.71&nbsp;</TT></TD>
    <TD align=3Dright><TT>361&nbsp;</TT></TD>
    <TD noWrap align=3Dright><TT>-&nbsp;</TT></TD>
    <TD align=3Dright><TT>376&nbsp;</TT></TD>
    <TD align=3Dright><TT>1&nbsp;&nbsp;</TT></TD>
    <TD noWrap align=3Dright><TT>---&nbsp;&nbsp;</TT></TD>
    <TD noWrap><TT>&nbsp;K.LEAACVGAVESGKMTK.D</TT></TD></TR>
  <TR>
    <TD align=3Dright>&nbsp;</TD>
    <TD align=3Dright><TT>1783.7445&nbsp;&nbsp;</TT></TD>
    <TD align=3Dright><TT>1782.7372&nbsp;&nbsp;</TT></TD>
    <TD align=3Dright><TT>1782.8537&nbsp;&nbsp;</TT></TD>
    <TD noWrap align=3Dright><TT>-65.31&nbsp;</TT></TD>
    <TD align=3Dright><TT>324&nbsp;</TT></TD>
    <TD noWrap align=3Dright><TT>-&nbsp;</TT></TD>
    <TD align=3Dright><TT>340&nbsp;</TT></TD>
    <TD align=3Dright><TT>0&nbsp;&nbsp;</TT></TD>
    <TD noWrap align=3Dright><TT>---&nbsp;&nbsp;</TT></TD>
    <TD noWrap><TT>&nbsp;K.GGETSTNSIASIFAWSR.G</TT></TD></TR>
  <TR>
    <TD align=3Dright>&nbsp;</TD>
    <TD align=3Dright><TT>1783.7445&nbsp;&nbsp;</TT></TD>
    <TD align=3Dright><TT>1782.7372&nbsp;&nbsp;</TT></TD>
    <TD align=3Dright><TT>1782.8537&nbsp;&nbsp;</TT></TD>
    <TD noWrap align=3Dright><TT>-65.31&nbsp;</TT></TD>
    <TD align=3Dright><TT>324&nbsp;</TT></TD>
    <TD noWrap align=3Dright><TT>-&nbsp;</TT></TD>
    <TD align=3Dright><TT>340&nbsp;</TT></TD>
    <TD align=3Dright><TT>0&nbsp;&nbsp;</TT></TD>
    <TD noWrap align=3Dright><TT>86&nbsp;&nbsp;</TT></TD>
    <TD =
noWrap><TT>&nbsp;K.GGETSTNSIASIFAWSR.G</TT></TD></TR></TBODY></TABLE>
<TABLE border=3D0 cellSpacing=3D0>
  <TBODY>
  <TR>
    <TD><TT>&nbsp;&nbsp;&nbsp;&nbsp;&nbsp;&nbsp;</TT></TD>
    <TD><TT><B>No match to: </B>715.3513, 823.0438, 823.4386, 825.0341,=20
      841.0027, 842.4526, 870.4840, 1017.3439, 1017.3439, 1036.0486, =
1133.4468,=20
      1137.5327, 1142.4041, 1150.5161, 1150.5161, 1203.6012, 1378.5570,=20
      1378.5570, 1510.7509, 1510.7509, 1773.8505,=20
2676.3269</TT></TD></TR></TBODY></TABLE><BR>
<TABLE border=3D0 cellSpacing=3D0>
  <TBODY>
  <TR>
    <TD><TT><B><A name=3DHit21>21.</A>&nbsp;&nbsp;&nbsp;</B></TT></TD>
    <TD noWrap><TT><A=20
      =
href=3D"http://zxw-pc/mascot/cgi/protein_view.pl?file=3D../data/20121225/=
F002431.dat&amp;hit=3D21"=20
      =
target=3D_blank>gi|75267781</A>&nbsp;&nbsp;&nbsp;&nbsp;<B>Mass:</B>&nbsp;=
47213&nbsp;&nbsp;&nbsp;&nbsp;<B>Score:</B>&nbsp;332&nbsp;&nbsp;&nbsp;&nbs=
p;<B>Expect:</B>&nbsp;1.2e-027&nbsp;&nbsp;<B>Matches:</B>&nbsp;14</TT></T=
D></TR>
  <TR>
    <TD>&nbsp;</TD>
    <TD noWrap><TT>cytosolic NADP+-isocitrate dehydrogenase [Populus =
tremula x=20
      Populus alba]</TT></TD></TR></TBODY></TABLE>
<TABLE border=3D0 cellSpacing=3D0 cellPadding=3D0>
  <TBODY>
  <TR>
    <TD><TT>&nbsp;&nbsp;&nbsp;&nbsp;&nbsp;&nbsp;</TT></TD>
    <TD align=3Dright><TT><B>Observed&nbsp;&nbsp;</B></TT></TD>
    <TD noWrap align=3Dright><TT><B>Mr(expt)&nbsp;&nbsp;</B></TT></TD>
    <TD noWrap align=3Dright><TT><B>Mr(calc)&nbsp;&nbsp;</B></TT></TD>
    <TD align=3Dright><TT><B>&nbsp;ppm&nbsp;&nbsp;</B></TT></TD>
    <TD align=3Dright><TT><B>Start&nbsp;</B></TT></TD>
    <TD align=3Dright><TT><B>&nbsp;</B></TT></TD>
    <TD align=3Dright><TT><B>End&nbsp;</B></TT></TD>
    <TD align=3Dright><TT><B>Miss&nbsp;</B></TT></TD>
    <TD align=3Dright><TT><B>Ions&nbsp;</B></TT></TD>
    <TD><TT><B>&nbsp;Peptide</B></TT></TD></TR>
  <TR>
    <TD align=3Dright>&nbsp;</TD>
    <TD align=3Dright><TT>744.3486&nbsp;&nbsp;</TT></TD>
    <TD align=3Dright><TT>743.3413&nbsp;&nbsp;</TT></TD>
    <TD align=3Dright><TT>743.3926&nbsp;&nbsp;</TT></TD>
    <TD noWrap align=3Dright><TT>-69.01&nbsp;</TT></TD>
    <TD align=3Dright><TT>96&nbsp;</TT></TD>
    <TD noWrap align=3Dright><TT>-&nbsp;</TT></TD>
    <TD align=3Dright><TT>102&nbsp;</TT></TD>
    <TD align=3Dright><TT>0&nbsp;&nbsp;</TT></TD>
    <TD noWrap align=3Dright><TT>---&nbsp;&nbsp;</TT></TD>
    <TD noWrap><TT>&nbsp;K.SPNGTIR.N</TT></TD></TR>
  <TR>
    <TD align=3Dright>&nbsp;</TD>
    <TD align=3Dright><TT>993.3839&nbsp;&nbsp;</TT></TD>
    <TD align=3Dright><TT>992.3766&nbsp;&nbsp;</TT></TD>
    <TD align=3Dright><TT>992.4464&nbsp;&nbsp;</TT></TD>
    <TD noWrap align=3Dright><TT>-70.38&nbsp;</TT></TD>
    <TD align=3Dright><TT>135&nbsp;</TT></TD>
    <TD noWrap align=3Dright><TT>-&nbsp;</TT></TD>
    <TD align=3Dright><TT>142&nbsp;</TT></TD>
    <TD align=3Dright><TT>0&nbsp;&nbsp;</TT></TD>
    <TD noWrap align=3Dright><TT>---&nbsp;&nbsp;</TT></TD>
    <TD noWrap><TT>&nbsp;R.HAFGDQYR.A</TT></TD></TR>
  <TR>
    <TD align=3Dright>&nbsp;</TD>
    <TD align=3Dright><TT>993.3839&nbsp;&nbsp;</TT></TD>
    <TD align=3Dright><TT>992.3766&nbsp;&nbsp;</TT></TD>
    <TD align=3Dright><TT>992.4464&nbsp;&nbsp;</TT></TD>
    <TD noWrap align=3Dright><TT>-70.38&nbsp;</TT></TD>
    <TD align=3Dright><TT>135&nbsp;</TT></TD>
    <TD noWrap align=3Dright><TT>-&nbsp;</TT></TD>
    <TD align=3Dright><TT>142&nbsp;</TT></TD>
    <TD align=3Dright><TT>0&nbsp;&nbsp;</TT></TD>
    <TD noWrap align=3Dright><TT>59&nbsp;&nbsp;</TT></TD>
    <TD noWrap><TT>&nbsp;R.HAFGDQYR.A</TT></TD></TR>
  <TR>
    <TD align=3Dright>&nbsp;</TD>
    <TD align=3Dright><TT>1007.4723&nbsp;&nbsp;</TT></TD>
    <TD align=3Dright><TT>1006.4650&nbsp;&nbsp;</TT></TD>
    <TD align=3Dright><TT>1006.5488&nbsp;&nbsp;</TT></TD>
    <TD noWrap align=3Dright><TT>-83.18&nbsp;</TT></TD>
    <TD align=3Dright><TT>207&nbsp;</TT></TD>
    <TD noWrap align=3Dright><TT>-&nbsp;</TT></TD>
    <TD align=3Dright><TT>214&nbsp;</TT></TD>
    <TD align=3Dright><TT>0&nbsp;&nbsp;</TT></TD>
    <TD noWrap align=3Dright><TT>---&nbsp;&nbsp;</TT></TD>
    <TD noWrap><TT>&nbsp;K.WPLYLSTK.N</TT></TD></TR>
  <TR>
    <TD align=3Dright>&nbsp;</TD>
    <TD align=3Dright><TT>1033.5065&nbsp;&nbsp;</TT></TD>
    <TD align=3Dright><TT>1032.4992&nbsp;&nbsp;</TT></TD>
    <TD align=3Dright><TT>1032.5716&nbsp;&nbsp;</TT></TD>
    <TD noWrap align=3Dright><TT>-70.12&nbsp;</TT></TD>
    <TD align=3Dright><TT>103&nbsp;</TT></TD>
    <TD noWrap align=3Dright><TT>-&nbsp;</TT></TD>
    <TD align=3Dright><TT>111&nbsp;</TT></TD>
    <TD align=3Dright><TT>0&nbsp;&nbsp;</TT></TD>
    <TD noWrap align=3Dright><TT>---&nbsp;&nbsp;</TT></TD>
    <TD noWrap><TT>&nbsp;R.NILNGTVFR.E</TT></TD></TR>
  <TR>
    <TD align=3Dright>&nbsp;</TD>
    <TD align=3Dright><TT>1033.5065&nbsp;&nbsp;</TT></TD>
    <TD align=3Dright><TT>1032.4992&nbsp;&nbsp;</TT></TD>
    <TD align=3Dright><TT>1032.5716&nbsp;&nbsp;</TT></TD>
    <TD noWrap align=3Dright><TT>-70.12&nbsp;</TT></TD>
    <TD align=3Dright><TT>103&nbsp;</TT></TD>
    <TD noWrap align=3Dright><TT>-&nbsp;</TT></TD>
    <TD align=3Dright><TT>111&nbsp;</TT></TD>
    <TD align=3Dright><TT>0&nbsp;&nbsp;</TT></TD>
    <TD noWrap align=3Dright><TT>43&nbsp;&nbsp;</TT></TD>
    <TD noWrap><TT>&nbsp;R.NILNGTVFR.E</TT></TD></TR>
  <TR>
    <TD align=3Dright>&nbsp;</TD>
    <TD align=3Dright><TT>1117.4974&nbsp;&nbsp;</TT></TD>
    <TD align=3Dright><TT>1116.4901&nbsp;&nbsp;</TT></TD>
    <TD align=3Dright><TT>1116.5716&nbsp;&nbsp;</TT></TD>
    <TD noWrap align=3Dright><TT>-72.99&nbsp;</TT></TD>
    <TD align=3Dright><TT>43&nbsp;</TT></TD>
    <TD noWrap align=3Dright><TT>-&nbsp;</TT></TD>
    <TD align=3Dright><TT>51&nbsp;</TT></TD>
    <TD align=3Dright><TT>0&nbsp;&nbsp;</TT></TD>
    <TD noWrap align=3Dright><TT>---&nbsp;&nbsp;</TT></TD>
    <TD noWrap><TT>&nbsp;K.YFDLGLPHR.D</TT></TD></TR>
  <TR>
    <TD align=3Dright>&nbsp;</TD>
    <TD align=3Dright><TT>1117.4974&nbsp;&nbsp;</TT></TD>
    <TD align=3Dright><TT>1116.4901&nbsp;&nbsp;</TT></TD>
    <TD align=3Dright><TT>1116.5716&nbsp;&nbsp;</TT></TD>
    <TD noWrap align=3Dright><TT>-72.99&nbsp;</TT></TD>
    <TD align=3Dright><TT>43&nbsp;</TT></TD>
    <TD noWrap align=3Dright><TT>-&nbsp;</TT></TD>
    <TD align=3Dright><TT>51&nbsp;</TT></TD>
    <TD align=3Dright><TT>0&nbsp;&nbsp;</TT></TD>
    <TD noWrap align=3Dright><TT>39&nbsp;&nbsp;</TT></TD>
    <TD noWrap><TT>&nbsp;K.YFDLGLPHR.D</TT></TD></TR>
  <TR>
    <TD align=3Dright>&nbsp;</TD>
    <TD align=3Dright><TT>1355.6061&nbsp;&nbsp;</TT></TD>
    <TD align=3Dright><TT>1354.5988&nbsp;&nbsp;</TT></TD>
    <TD align=3Dright><TT>1354.6841&nbsp;&nbsp;</TT></TD>
    <TD noWrap align=3Dright><TT>-62.94&nbsp;</TT></TD>
    <TD align=3Dright><TT>304&nbsp;</TT></TD>
    <TD noWrap align=3Dright><TT>-&nbsp;</TT></TD>
    <TD align=3Dright><TT>316&nbsp;</TT></TD>
    <TD align=3Dright><TT>0&nbsp;&nbsp;</TT></TD>
    <TD noWrap align=3Dright><TT>---&nbsp;&nbsp;</TT></TD>
    <TD noWrap><TT>&nbsp;K.TIEAEAAHGTVTR.H</TT></TD></TR>
  <TR>
    <TD align=3Dright>&nbsp;</TD>
    <TD align=3Dright><TT>1355.6061&nbsp;&nbsp;</TT></TD>
    <TD align=3Dright><TT>1354.5988&nbsp;&nbsp;</TT></TD>
    <TD align=3Dright><TT>1354.6841&nbsp;&nbsp;</TT></TD>
    <TD noWrap align=3Dright><TT>-62.94&nbsp;</TT></TD>
    <TD align=3Dright><TT>304&nbsp;</TT></TD>
    <TD noWrap align=3Dright><TT>-&nbsp;</TT></TD>
    <TD align=3Dright><TT>316&nbsp;</TT></TD>
    <TD align=3Dright><TT>0&nbsp;&nbsp;</TT></TD>
    <TD noWrap align=3Dright><TT>44&nbsp;&nbsp;</TT></TD>
    <TD noWrap><TT>&nbsp;K.TIEAEAAHGTVTR.H</TT></TD></TR>
  <TR>
    <TD align=3Dright>&nbsp;</TD>
    <TD align=3Dright><TT>1593.6705&nbsp;&nbsp;</TT></TD>
    <TD align=3Dright><TT>1592.6632&nbsp;&nbsp;</TT></TD>
    <TD align=3Dright><TT>1592.7902&nbsp;&nbsp;</TT></TD>
    <TD noWrap align=3Dright><TT>-79.71&nbsp;</TT></TD>
    <TD align=3Dright><TT>361&nbsp;</TT></TD>
    <TD noWrap align=3Dright><TT>-&nbsp;</TT></TD>
    <TD align=3Dright><TT>376&nbsp;</TT></TD>
    <TD align=3Dright><TT>1&nbsp;&nbsp;</TT></TD>
    <TD noWrap align=3Dright><TT>---&nbsp;&nbsp;</TT></TD>
    <TD noWrap><TT>&nbsp;K.LEAACVGAVESGKMTK.D</TT></TD></TR>
  <TR>
    <TD align=3Dright>&nbsp;</TD>
    <TD align=3Dright><TT>1593.6705&nbsp;&nbsp;</TT></TD>
    <TD align=3Dright><TT>1592.6632&nbsp;&nbsp;</TT></TD>
    <TD align=3Dright><TT>1592.7902&nbsp;&nbsp;</TT></TD>
    <TD noWrap align=3Dright><TT>-79.71&nbsp;</TT></TD>
    <TD align=3Dright><TT>361&nbsp;</TT></TD>
    <TD noWrap align=3Dright><TT>-&nbsp;</TT></TD>
    <TD align=3Dright><TT>376&nbsp;</TT></TD>
    <TD align=3Dright><TT>1&nbsp;&nbsp;</TT></TD>
    <TD noWrap align=3Dright><TT>---&nbsp;&nbsp;</TT></TD>
    <TD noWrap><TT>&nbsp;K.LEAACVGAVESGKMTK.D</TT></TD></TR>
  <TR>
    <TD align=3Dright>&nbsp;</TD>
    <TD align=3Dright><TT>1783.7445&nbsp;&nbsp;</TT></TD>
    <TD align=3Dright><TT>1782.7372&nbsp;&nbsp;</TT></TD>
    <TD align=3Dright><TT>1782.8537&nbsp;&nbsp;</TT></TD>
    <TD noWrap align=3Dright><TT>-65.31&nbsp;</TT></TD>
    <TD align=3Dright><TT>324&nbsp;</TT></TD>
    <TD noWrap align=3Dright><TT>-&nbsp;</TT></TD>
    <TD align=3Dright><TT>340&nbsp;</TT></TD>
    <TD align=3Dright><TT>0&nbsp;&nbsp;</TT></TD>
    <TD noWrap align=3Dright><TT>---&nbsp;&nbsp;</TT></TD>
    <TD noWrap><TT>&nbsp;K.GGETSTNSIASIFAWSR.E</TT></TD></TR>
  <TR>
    <TD align=3Dright>&nbsp;</TD>
    <TD align=3Dright><TT>1783.7445&nbsp;&nbsp;</TT></TD>
    <TD align=3Dright><TT>1782.7372&nbsp;&nbsp;</TT></TD>
    <TD align=3Dright><TT>1782.8537&nbsp;&nbsp;</TT></TD>
    <TD noWrap align=3Dright><TT>-65.31&nbsp;</TT></TD>
    <TD align=3Dright><TT>324&nbsp;</TT></TD>
    <TD noWrap align=3Dright><TT>-&nbsp;</TT></TD>
    <TD align=3Dright><TT>340&nbsp;</TT></TD>
    <TD align=3Dright><TT>0&nbsp;&nbsp;</TT></TD>
    <TD noWrap align=3Dright><TT>86&nbsp;&nbsp;</TT></TD>
    <TD =
noWrap><TT>&nbsp;K.GGETSTNSIASIFAWSR.E</TT></TD></TR></TBODY></TABLE>
<TABLE border=3D0 cellSpacing=3D0>
  <TBODY>
  <TR>
    <TD><TT>&nbsp;&nbsp;&nbsp;&nbsp;&nbsp;&nbsp;</TT></TD>
    <TD><TT><B>No match to: </B>715.3513, 823.0438, 823.4386, 825.0341,=20
      841.0027, 842.4526, 870.4840, 1017.3439, 1017.3439, 1036.0486, =
1133.4468,=20
      1137.5327, 1142.4041, 1150.5161, 1150.5161, 1203.6012, 1378.5570,=20
      1378.5570, 1510.7509, 1510.7509, 1773.8505,=20
2676.3269</TT></TD></TR></TBODY></TABLE><BR>
<TABLE border=3D0 cellSpacing=3D0>
  <TBODY>
  <TR>
    <TD><TT><B><A name=3DHit22>22.</A>&nbsp;&nbsp;&nbsp;</B></TT></TD>
    <TD noWrap><TT><A=20
      =
href=3D"http://zxw-pc/mascot/cgi/protein_view.pl?file=3D../data/20121225/=
F002431.dat&amp;hit=3D22"=20
      =
target=3D_blank>gi|2623962</A>&nbsp;&nbsp;&nbsp;&nbsp;<B>Mass:</B>&nbsp;4=
6017&nbsp;&nbsp;&nbsp;&nbsp;<B>Score:</B>&nbsp;320&nbsp;&nbsp;&nbsp;&nbsp=
;<B>Expect:</B>&nbsp;1.9e-026&nbsp;&nbsp;<B>Matches:</B>&nbsp;12</TT></TD=
></TR>
  <TR>
    <TD>&nbsp;</TD>
    <TD noWrap><TT>isocitrate dehydrogenase (NADP+) [Apium=20
  graveolens]</TT></TD></TR></TBODY></TABLE>
<TABLE border=3D0 cellSpacing=3D0 cellPadding=3D0>
  <TBODY>
  <TR>
    <TD><TT>&nbsp;&nbsp;&nbsp;&nbsp;&nbsp;&nbsp;</TT></TD>
    <TD align=3Dright><TT><B>Observed&nbsp;&nbsp;</B></TT></TD>
    <TD noWrap align=3Dright><TT><B>Mr(expt)&nbsp;&nbsp;</B></TT></TD>
    <TD noWrap align=3Dright><TT><B>Mr(calc)&nbsp;&nbsp;</B></TT></TD>
    <TD align=3Dright><TT><B>&nbsp;ppm&nbsp;&nbsp;</B></TT></TD>
    <TD align=3Dright><TT><B>Start&nbsp;</B></TT></TD>
    <TD align=3Dright><TT><B>&nbsp;</B></TT></TD>
    <TD align=3Dright><TT><B>End&nbsp;</B></TT></TD>
    <TD align=3Dright><TT><B>Miss&nbsp;</B></TT></TD>
    <TD align=3Dright><TT><B>Ions&nbsp;</B></TT></TD>
    <TD><TT><B>&nbsp;Peptide</B></TT></TD></TR>
  <TR>
    <TD align=3Dright>&nbsp;</TD>
    <TD align=3Dright><TT>744.3486&nbsp;&nbsp;</TT></TD>
    <TD align=3Dright><TT>743.3413&nbsp;&nbsp;</TT></TD>
    <TD align=3Dright><TT>743.3926&nbsp;&nbsp;</TT></TD>
    <TD noWrap align=3Dright><TT>-69.01&nbsp;</TT></TD>
    <TD align=3Dright><TT>96&nbsp;</TT></TD>
    <TD noWrap align=3Dright><TT>-&nbsp;</TT></TD>
    <TD align=3Dright><TT>102&nbsp;</TT></TD>
    <TD align=3Dright><TT>0&nbsp;&nbsp;</TT></TD>
    <TD noWrap align=3Dright><TT>---&nbsp;&nbsp;</TT></TD>
    <TD noWrap><TT>&nbsp;K.SPNGTIR.N</TT></TD></TR>
  <TR>
    <TD align=3Dright>&nbsp;</TD>
    <TD align=3Dright><TT>993.3839&nbsp;&nbsp;</TT></TD>
    <TD align=3Dright><TT>992.3766&nbsp;&nbsp;</TT></TD>
    <TD align=3Dright><TT>992.4464&nbsp;&nbsp;</TT></TD>
    <TD noWrap align=3Dright><TT>-70.38&nbsp;</TT></TD>
    <TD align=3Dright><TT>135&nbsp;</TT></TD>
    <TD noWrap align=3Dright><TT>-&nbsp;</TT></TD>
    <TD align=3Dright><TT>142&nbsp;</TT></TD>
    <TD align=3Dright><TT>0&nbsp;&nbsp;</TT></TD>
    <TD noWrap align=3Dright><TT>---&nbsp;&nbsp;</TT></TD>
    <TD noWrap><TT>&nbsp;R.HAFGDQYR.A</TT></TD></TR>
  <TR>
    <TD align=3Dright>&nbsp;</TD>
    <TD align=3Dright><TT>993.3839&nbsp;&nbsp;</TT></TD>
    <TD align=3Dright><TT>992.3766&nbsp;&nbsp;</TT></TD>
    <TD align=3Dright><TT>992.4464&nbsp;&nbsp;</TT></TD>
    <TD noWrap align=3Dright><TT>-70.38&nbsp;</TT></TD>
    <TD align=3Dright><TT>135&nbsp;</TT></TD>
    <TD noWrap align=3Dright><TT>-&nbsp;</TT></TD>
    <TD align=3Dright><TT>142&nbsp;</TT></TD>
    <TD align=3Dright><TT>0&nbsp;&nbsp;</TT></TD>
    <TD noWrap align=3Dright><TT>59&nbsp;&nbsp;</TT></TD>
    <TD noWrap><TT>&nbsp;R.HAFGDQYR.A</TT></TD></TR>
  <TR>
    <TD align=3Dright>&nbsp;</TD>
    <TD align=3Dright><TT>1007.4723&nbsp;&nbsp;</TT></TD>
    <TD align=3Dright><TT>1006.4650&nbsp;&nbsp;</TT></TD>
    <TD align=3Dright><TT>1006.5488&nbsp;&nbsp;</TT></TD>
    <TD noWrap align=3Dright><TT>-83.18&nbsp;</TT></TD>
    <TD align=3Dright><TT>207&nbsp;</TT></TD>
    <TD noWrap align=3Dright><TT>-&nbsp;</TT></TD>
    <TD align=3Dright><TT>214&nbsp;</TT></TD>
    <TD align=3Dright><TT>0&nbsp;&nbsp;</TT></TD>
    <TD noWrap align=3Dright><TT>---&nbsp;&nbsp;</TT></TD>
    <TD noWrap><TT>&nbsp;K.WPLYLSTK.N</TT></TD></TR>
  <TR>
    <TD align=3Dright>&nbsp;</TD>
    <TD align=3Dright><TT>1033.5065&nbsp;&nbsp;</TT></TD>
    <TD align=3Dright><TT>1032.4992&nbsp;&nbsp;</TT></TD>
    <TD align=3Dright><TT>1032.5716&nbsp;&nbsp;</TT></TD>
    <TD noWrap align=3Dright><TT>-70.12&nbsp;</TT></TD>
    <TD align=3Dright><TT>103&nbsp;</TT></TD>
    <TD noWrap align=3Dright><TT>-&nbsp;</TT></TD>
    <TD align=3Dright><TT>111&nbsp;</TT></TD>
    <TD align=3Dright><TT>0&nbsp;&nbsp;</TT></TD>
    <TD noWrap align=3Dright><TT>---&nbsp;&nbsp;</TT></TD>
    <TD noWrap><TT>&nbsp;R.NILNGTVFR.E</TT></TD></TR>
  <TR>
    <TD align=3Dright>&nbsp;</TD>
    <TD align=3Dright><TT>1033.5065&nbsp;&nbsp;</TT></TD>
    <TD align=3Dright><TT>1032.4992&nbsp;&nbsp;</TT></TD>
    <TD align=3Dright><TT>1032.5716&nbsp;&nbsp;</TT></TD>
    <TD noWrap align=3Dright><TT>-70.12&nbsp;</TT></TD>
    <TD align=3Dright><TT>103&nbsp;</TT></TD>
    <TD noWrap align=3Dright><TT>-&nbsp;</TT></TD>
    <TD align=3Dright><TT>111&nbsp;</TT></TD>
    <TD align=3Dright><TT>0&nbsp;&nbsp;</TT></TD>
    <TD noWrap align=3Dright><TT>43&nbsp;&nbsp;</TT></TD>
    <TD noWrap><TT>&nbsp;R.NILNGTVFR.E</TT></TD></TR>
  <TR>
    <TD align=3Dright>&nbsp;</TD>
    <TD align=3Dright><TT>1117.4974&nbsp;&nbsp;</TT></TD>
    <TD align=3Dright><TT>1116.4901&nbsp;&nbsp;</TT></TD>
    <TD align=3Dright><TT>1116.5716&nbsp;&nbsp;</TT></TD>
    <TD noWrap align=3Dright><TT>-72.99&nbsp;</TT></TD>
    <TD align=3Dright><TT>43&nbsp;</TT></TD>
    <TD noWrap align=3Dright><TT>-&nbsp;</TT></TD>
    <TD align=3Dright><TT>51&nbsp;</TT></TD>
    <TD align=3Dright><TT>0&nbsp;&nbsp;</TT></TD>
    <TD noWrap align=3Dright><TT>---&nbsp;&nbsp;</TT></TD>
    <TD noWrap><TT>&nbsp;K.YFDLGLPHR.D</TT></TD></TR>
  <TR>
    <TD align=3Dright>&nbsp;</TD>
    <TD align=3Dright><TT>1117.4974&nbsp;&nbsp;</TT></TD>
    <TD align=3Dright><TT>1116.4901&nbsp;&nbsp;</TT></TD>
    <TD align=3Dright><TT>1116.5716&nbsp;&nbsp;</TT></TD>
    <TD noWrap align=3Dright><TT>-72.99&nbsp;</TT></TD>
    <TD align=3Dright><TT>43&nbsp;</TT></TD>
    <TD noWrap align=3Dright><TT>-&nbsp;</TT></TD>
    <TD align=3Dright><TT>51&nbsp;</TT></TD>
    <TD align=3Dright><TT>0&nbsp;&nbsp;</TT></TD>
    <TD noWrap align=3Dright><TT>39&nbsp;&nbsp;</TT></TD>
    <TD noWrap><TT>&nbsp;K.YFDLGLPHR.D</TT></TD></TR>
  <TR>
    <TD align=3Dright>&nbsp;</TD>
    <TD align=3Dright><TT>1355.6061&nbsp;&nbsp;</TT></TD>
    <TD align=3Dright><TT>1354.5988&nbsp;&nbsp;</TT></TD>
    <TD align=3Dright><TT>1354.6841&nbsp;&nbsp;</TT></TD>
    <TD noWrap align=3Dright><TT>-62.94&nbsp;</TT></TD>
    <TD align=3Dright><TT>304&nbsp;</TT></TD>
    <TD noWrap align=3Dright><TT>-&nbsp;</TT></TD>
    <TD align=3Dright><TT>316&nbsp;</TT></TD>
    <TD align=3Dright><TT>0&nbsp;&nbsp;</TT></TD>
    <TD noWrap align=3Dright><TT>---&nbsp;&nbsp;</TT></TD>
    <TD noWrap><TT>&nbsp;K.TIEAEAAHGTVTR.H</TT></TD></TR>
  <TR>
    <TD align=3Dright>&nbsp;</TD>
    <TD align=3Dright><TT>1355.6061&nbsp;&nbsp;</TT></TD>
    <TD align=3Dright><TT>1354.5988&nbsp;&nbsp;</TT></TD>
    <TD align=3Dright><TT>1354.6841&nbsp;&nbsp;</TT></TD>
    <TD noWrap align=3Dright><TT>-62.94&nbsp;</TT></TD>
    <TD align=3Dright><TT>304&nbsp;</TT></TD>
    <TD noWrap align=3Dright><TT>-&nbsp;</TT></TD>
    <TD align=3Dright><TT>316&nbsp;</TT></TD>
    <TD align=3Dright><TT>0&nbsp;&nbsp;</TT></TD>
    <TD noWrap align=3Dright><TT>44&nbsp;&nbsp;</TT></TD>
    <TD noWrap><TT>&nbsp;K.TIEAEAAHGTVTR.H</TT></TD></TR>
  <TR>
    <TD align=3Dright>&nbsp;</TD>
    <TD align=3Dright><TT>1783.7445&nbsp;&nbsp;</TT></TD>
    <TD align=3Dright><TT>1782.7372&nbsp;&nbsp;</TT></TD>
    <TD align=3Dright><TT>1782.8537&nbsp;&nbsp;</TT></TD>
    <TD noWrap align=3Dright><TT>-65.31&nbsp;</TT></TD>
    <TD align=3Dright><TT>324&nbsp;</TT></TD>
    <TD noWrap align=3Dright><TT>-&nbsp;</TT></TD>
    <TD align=3Dright><TT>340&nbsp;</TT></TD>
    <TD align=3Dright><TT>0&nbsp;&nbsp;</TT></TD>
    <TD noWrap align=3Dright><TT>---&nbsp;&nbsp;</TT></TD>
    <TD noWrap><TT>&nbsp;K.GGETSTNSIASIFAWSR.G</TT></TD></TR>
  <TR>
    <TD align=3Dright>&nbsp;</TD>
    <TD align=3Dright><TT>1783.7445&nbsp;&nbsp;</TT></TD>
    <TD align=3Dright><TT>1782.7372&nbsp;&nbsp;</TT></TD>
    <TD align=3Dright><TT>1782.8537&nbsp;&nbsp;</TT></TD>
    <TD noWrap align=3Dright><TT>-65.31&nbsp;</TT></TD>
    <TD align=3Dright><TT>324&nbsp;</TT></TD>
    <TD noWrap align=3Dright><TT>-&nbsp;</TT></TD>
    <TD align=3Dright><TT>340&nbsp;</TT></TD>
    <TD align=3Dright><TT>0&nbsp;&nbsp;</TT></TD>
    <TD noWrap align=3Dright><TT>86&nbsp;&nbsp;</TT></TD>
    <TD =
noWrap><TT>&nbsp;K.GGETSTNSIASIFAWSR.G</TT></TD></TR></TBODY></TABLE>
<TABLE border=3D0 cellSpacing=3D0>
  <TBODY>
  <TR>
    <TD><TT>&nbsp;&nbsp;&nbsp;&nbsp;&nbsp;&nbsp;</TT></TD>
    <TD><TT><B>No match to: </B>715.3513, 823.0438, 823.4386, 825.0341,=20
      841.0027, 842.4526, 870.4840, 1017.3439, 1017.3439, 1036.0486, =
1133.4468,=20
      1137.5327, 1142.4041, 1150.5161, 1150.5161, 1203.6012, 1378.5570,=20
      1378.5570, 1510.7509, 1510.7509, 1593.6705, 1593.6705, 1773.8505,=20
      2676.3269</TT></TD></TR></TBODY></TABLE><BR>
<TABLE border=3D0 cellSpacing=3D0>
  <TBODY>
  <TR>
    <TD><TT><B><A name=3DHit23>23.</A>&nbsp;&nbsp;&nbsp;</B></TT></TD>
    <TD noWrap><TT><A=20
      =
href=3D"http://zxw-pc/mascot/cgi/protein_view.pl?file=3D../data/20121225/=
F002431.dat&amp;hit=3D23"=20
      =
target=3D_blank>gi|224079726</A>&nbsp;&nbsp;&nbsp;&nbsp;<B>Mass:</B>&nbsp=
;46399&nbsp;&nbsp;&nbsp;&nbsp;<B>Score:</B>&nbsp;319&nbsp;&nbsp;&nbsp;&nb=
sp;<B>Expect:</B>&nbsp;2.3e-026&nbsp;&nbsp;<B>Matches:</B>&nbsp;12</TT></=
TD></TR>
  <TR>
    <TD>&nbsp;</TD>
    <TD noWrap><TT>predicted protein [Populus=20
trichocarpa]</TT></TD></TR></TBODY></TABLE>
<TABLE border=3D0 cellSpacing=3D0 cellPadding=3D0>
  <TBODY>
  <TR>
    <TD><TT>&nbsp;&nbsp;&nbsp;&nbsp;&nbsp;&nbsp;</TT></TD>
    <TD align=3Dright><TT><B>Observed&nbsp;&nbsp;</B></TT></TD>
    <TD noWrap align=3Dright><TT><B>Mr(expt)&nbsp;&nbsp;</B></TT></TD>
    <TD noWrap align=3Dright><TT><B>Mr(calc)&nbsp;&nbsp;</B></TT></TD>
    <TD align=3Dright><TT><B>&nbsp;ppm&nbsp;&nbsp;</B></TT></TD>
    <TD align=3Dright><TT><B>Start&nbsp;</B></TT></TD>
    <TD align=3Dright><TT><B>&nbsp;</B></TT></TD>
    <TD align=3Dright><TT><B>End&nbsp;</B></TT></TD>
    <TD align=3Dright><TT><B>Miss&nbsp;</B></TT></TD>
    <TD align=3Dright><TT><B>Ions&nbsp;</B></TT></TD>
    <TD><TT><B>&nbsp;Peptide</B></TT></TD></TR>
  <TR>
    <TD align=3Dright>&nbsp;</TD>
    <TD align=3Dright><TT>744.3486&nbsp;&nbsp;</TT></TD>
    <TD align=3Dright><TT>743.3413&nbsp;&nbsp;</TT></TD>
    <TD align=3Dright><TT>743.3926&nbsp;&nbsp;</TT></TD>
    <TD noWrap align=3Dright><TT>-69.01&nbsp;</TT></TD>
    <TD align=3Dright><TT>96&nbsp;</TT></TD>
    <TD noWrap align=3Dright><TT>-&nbsp;</TT></TD>
    <TD align=3Dright><TT>102&nbsp;</TT></TD>
    <TD align=3Dright><TT>0&nbsp;&nbsp;</TT></TD>
    <TD noWrap align=3Dright><TT>---&nbsp;&nbsp;</TT></TD>
    <TD noWrap><TT>&nbsp;K.SPNGTIR.N</TT></TD></TR>
  <TR>
    <TD align=3Dright>&nbsp;</TD>
    <TD align=3Dright><TT>993.3839&nbsp;&nbsp;</TT></TD>
    <TD align=3Dright><TT>992.3766&nbsp;&nbsp;</TT></TD>
    <TD align=3Dright><TT>992.4464&nbsp;&nbsp;</TT></TD>
    <TD noWrap align=3Dright><TT>-70.38&nbsp;</TT></TD>
    <TD align=3Dright><TT>135&nbsp;</TT></TD>
    <TD noWrap align=3Dright><TT>-&nbsp;</TT></TD>
    <TD align=3Dright><TT>142&nbsp;</TT></TD>
    <TD align=3Dright><TT>0&nbsp;&nbsp;</TT></TD>
    <TD noWrap align=3Dright><TT>---&nbsp;&nbsp;</TT></TD>
    <TD noWrap><TT>&nbsp;R.HAFGDQYR.A</TT></TD></TR>
  <TR>
    <TD align=3Dright>&nbsp;</TD>
    <TD align=3Dright><TT>993.3839&nbsp;&nbsp;</TT></TD>
    <TD align=3Dright><TT>992.3766&nbsp;&nbsp;</TT></TD>
    <TD align=3Dright><TT>992.4464&nbsp;&nbsp;</TT></TD>
    <TD noWrap align=3Dright><TT>-70.38&nbsp;</TT></TD>
    <TD align=3Dright><TT>135&nbsp;</TT></TD>
    <TD noWrap align=3Dright><TT>-&nbsp;</TT></TD>
    <TD align=3Dright><TT>142&nbsp;</TT></TD>
    <TD align=3Dright><TT>0&nbsp;&nbsp;</TT></TD>
    <TD noWrap align=3Dright><TT>59&nbsp;&nbsp;</TT></TD>
    <TD noWrap><TT>&nbsp;R.HAFGDQYR.A</TT></TD></TR>
  <TR>
    <TD align=3Dright>&nbsp;</TD>
    <TD align=3Dright><TT>1007.4723&nbsp;&nbsp;</TT></TD>
    <TD align=3Dright><TT>1006.4650&nbsp;&nbsp;</TT></TD>
    <TD align=3Dright><TT>1006.5488&nbsp;&nbsp;</TT></TD>
    <TD noWrap align=3Dright><TT>-83.18&nbsp;</TT></TD>
    <TD align=3Dright><TT>207&nbsp;</TT></TD>
    <TD noWrap align=3Dright><TT>-&nbsp;</TT></TD>
    <TD align=3Dright><TT>214&nbsp;</TT></TD>
    <TD align=3Dright><TT>0&nbsp;&nbsp;</TT></TD>
    <TD noWrap align=3Dright><TT>---&nbsp;&nbsp;</TT></TD>
    <TD noWrap><TT>&nbsp;K.WPLYLSTK.N</TT></TD></TR>
  <TR>
    <TD align=3Dright>&nbsp;</TD>
    <TD align=3Dright><TT>1033.5065&nbsp;&nbsp;</TT></TD>
    <TD align=3Dright><TT>1032.4992&nbsp;&nbsp;</TT></TD>
    <TD align=3Dright><TT>1032.5716&nbsp;&nbsp;</TT></TD>
    <TD noWrap align=3Dright><TT>-70.12&nbsp;</TT></TD>
    <TD align=3Dright><TT>103&nbsp;</TT></TD>
    <TD noWrap align=3Dright><TT>-&nbsp;</TT></TD>
    <TD align=3Dright><TT>111&nbsp;</TT></TD>
    <TD align=3Dright><TT>0&nbsp;&nbsp;</TT></TD>
    <TD noWrap align=3Dright><TT>---&nbsp;&nbsp;</TT></TD>
    <TD noWrap><TT>&nbsp;R.NILNGTVFR.E</TT></TD></TR>
  <TR>
    <TD align=3Dright>&nbsp;</TD>
    <TD align=3Dright><TT>1033.5065&nbsp;&nbsp;</TT></TD>
    <TD align=3Dright><TT>1032.4992&nbsp;&nbsp;</TT></TD>
    <TD align=3Dright><TT>1032.5716&nbsp;&nbsp;</TT></TD>
    <TD noWrap align=3Dright><TT>-70.12&nbsp;</TT></TD>
    <TD align=3Dright><TT>103&nbsp;</TT></TD>
    <TD noWrap align=3Dright><TT>-&nbsp;</TT></TD>
    <TD align=3Dright><TT>111&nbsp;</TT></TD>
    <TD align=3Dright><TT>0&nbsp;&nbsp;</TT></TD>
    <TD noWrap align=3Dright><TT>43&nbsp;&nbsp;</TT></TD>
    <TD noWrap><TT>&nbsp;R.NILNGTVFR.E</TT></TD></TR>
  <TR>
    <TD align=3Dright>&nbsp;</TD>
    <TD align=3Dright><TT>1117.4974&nbsp;&nbsp;</TT></TD>
    <TD align=3Dright><TT>1116.4901&nbsp;&nbsp;</TT></TD>
    <TD align=3Dright><TT>1116.5716&nbsp;&nbsp;</TT></TD>
    <TD noWrap align=3Dright><TT>-72.99&nbsp;</TT></TD>
    <TD align=3Dright><TT>43&nbsp;</TT></TD>
    <TD noWrap align=3Dright><TT>-&nbsp;</TT></TD>
    <TD align=3Dright><TT>51&nbsp;</TT></TD>
    <TD align=3Dright><TT>0&nbsp;&nbsp;</TT></TD>
    <TD noWrap align=3Dright><TT>---&nbsp;&nbsp;</TT></TD>
    <TD noWrap><TT>&nbsp;K.YFDLGLPHR.D</TT></TD></TR>
  <TR>
    <TD align=3Dright>&nbsp;</TD>
    <TD align=3Dright><TT>1117.4974&nbsp;&nbsp;</TT></TD>
    <TD align=3Dright><TT>1116.4901&nbsp;&nbsp;</TT></TD>
    <TD align=3Dright><TT>1116.5716&nbsp;&nbsp;</TT></TD>
    <TD noWrap align=3Dright><TT>-72.99&nbsp;</TT></TD>
    <TD align=3Dright><TT>43&nbsp;</TT></TD>
    <TD noWrap align=3Dright><TT>-&nbsp;</TT></TD>
    <TD align=3Dright><TT>51&nbsp;</TT></TD>
    <TD align=3Dright><TT>0&nbsp;&nbsp;</TT></TD>
    <TD noWrap align=3Dright><TT>39&nbsp;&nbsp;</TT></TD>
    <TD noWrap><TT>&nbsp;K.YFDLGLPHR.D</TT></TD></TR>
  <TR>
    <TD align=3Dright>&nbsp;</TD>
    <TD align=3Dright><TT>1355.6061&nbsp;&nbsp;</TT></TD>
    <TD align=3Dright><TT>1354.5988&nbsp;&nbsp;</TT></TD>
    <TD align=3Dright><TT>1354.6841&nbsp;&nbsp;</TT></TD>
    <TD noWrap align=3Dright><TT>-62.94&nbsp;</TT></TD>
    <TD align=3Dright><TT>304&nbsp;</TT></TD>
    <TD noWrap align=3Dright><TT>-&nbsp;</TT></TD>
    <TD align=3Dright><TT>316&nbsp;</TT></TD>
    <TD align=3Dright><TT>0&nbsp;&nbsp;</TT></TD>
    <TD noWrap align=3Dright><TT>---&nbsp;&nbsp;</TT></TD>
    <TD noWrap><TT>&nbsp;K.TIEAEAAHGTVTR.H</TT></TD></TR>
  <TR>
    <TD align=3Dright>&nbsp;</TD>
    <TD align=3Dright><TT>1355.6061&nbsp;&nbsp;</TT></TD>
    <TD align=3Dright><TT>1354.5988&nbsp;&nbsp;</TT></TD>
    <TD align=3Dright><TT>1354.6841&nbsp;&nbsp;</TT></TD>
    <TD noWrap align=3Dright><TT>-62.94&nbsp;</TT></TD>
    <TD align=3Dright><TT>304&nbsp;</TT></TD>
    <TD noWrap align=3Dright><TT>-&nbsp;</TT></TD>
    <TD align=3Dright><TT>316&nbsp;</TT></TD>
    <TD align=3Dright><TT>0&nbsp;&nbsp;</TT></TD>
    <TD noWrap align=3Dright><TT>44&nbsp;&nbsp;</TT></TD>
    <TD noWrap><TT>&nbsp;K.TIEAEAAHGTVTR.H</TT></TD></TR>
  <TR>
    <TD align=3Dright>&nbsp;</TD>
    <TD align=3Dright><TT>1783.7445&nbsp;&nbsp;</TT></TD>
    <TD align=3Dright><TT>1782.7372&nbsp;&nbsp;</TT></TD>
    <TD align=3Dright><TT>1782.8537&nbsp;&nbsp;</TT></TD>
    <TD noWrap align=3Dright><TT>-65.31&nbsp;</TT></TD>
    <TD align=3Dright><TT>324&nbsp;</TT></TD>
    <TD noWrap align=3Dright><TT>-&nbsp;</TT></TD>
    <TD align=3Dright><TT>340&nbsp;</TT></TD>
    <TD align=3Dright><TT>0&nbsp;&nbsp;</TT></TD>
    <TD noWrap align=3Dright><TT>---&nbsp;&nbsp;</TT></TD>
    <TD noWrap><TT>&nbsp;K.GGETSTNSIASIFAWSR.G</TT></TD></TR>
  <TR>
    <TD align=3Dright>&nbsp;</TD>
    <TD align=3Dright><TT>1783.7445&nbsp;&nbsp;</TT></TD>
    <TD align=3Dright><TT>1782.7372&nbsp;&nbsp;</TT></TD>
    <TD align=3Dright><TT>1782.8537&nbsp;&nbsp;</TT></TD>
    <TD noWrap align=3Dright><TT>-65.31&nbsp;</TT></TD>
    <TD align=3Dright><TT>324&nbsp;</TT></TD>
    <TD noWrap align=3Dright><TT>-&nbsp;</TT></TD>
    <TD align=3Dright><TT>340&nbsp;</TT></TD>
    <TD align=3Dright><TT>0&nbsp;&nbsp;</TT></TD>
    <TD noWrap align=3Dright><TT>86&nbsp;&nbsp;</TT></TD>
    <TD =
noWrap><TT>&nbsp;K.GGETSTNSIASIFAWSR.G</TT></TD></TR></TBODY></TABLE>
<TABLE border=3D0 cellSpacing=3D0>
  <TBODY>
  <TR>
    <TD><TT>&nbsp;&nbsp;&nbsp;&nbsp;&nbsp;&nbsp;</TT></TD>
    <TD><TT><B>No match to: </B>715.3513, 823.0438, 823.4386, 825.0341,=20
      841.0027, 842.4526, 870.4840, 1017.3439, 1017.3439, 1036.0486, =
1133.4468,=20
      1137.5327, 1142.4041, 1150.5161, 1150.5161, 1203.6012, 1378.5570,=20
      1378.5570, 1510.7509, 1510.7509, 1593.6705, 1593.6705, 1773.8505,=20
      2676.3269</TT></TD></TR></TBODY></TABLE><BR>
<TABLE border=3D0 cellSpacing=3D0>
  <TBODY>
  <TR>
    <TD><TT><B><A name=3DHit24>24.</A>&nbsp;&nbsp;&nbsp;</B></TT></TD>
    <TD noWrap><TT><A=20
      =
href=3D"http://zxw-pc/mascot/cgi/protein_view.pl?file=3D../data/20121225/=
F002431.dat&amp;hit=3D24"=20
      =
target=3D_blank>gi|222848892</A>&nbsp;&nbsp;&nbsp;&nbsp;<B>Mass:</B>&nbsp=
;46399&nbsp;&nbsp;&nbsp;&nbsp;<B>Score:</B>&nbsp;319&nbsp;&nbsp;&nbsp;&nb=
sp;<B>Expect:</B>&nbsp;2.3e-026&nbsp;&nbsp;<B>Matches:</B>&nbsp;12</TT></=
TD></TR>
  <TR>
    <TD>&nbsp;</TD>
    <TD noWrap><TT>predicted protein [Populus=20
trichocarpa]</TT></TD></TR></TBODY></TABLE>
<TABLE border=3D0 cellSpacing=3D0 cellPadding=3D0>
  <TBODY>
  <TR>
    <TD><TT>&nbsp;&nbsp;&nbsp;&nbsp;&nbsp;&nbsp;</TT></TD>
    <TD align=3Dright><TT><B>Observed&nbsp;&nbsp;</B></TT></TD>
    <TD noWrap align=3Dright><TT><B>Mr(expt)&nbsp;&nbsp;</B></TT></TD>
    <TD noWrap align=3Dright><TT><B>Mr(calc)&nbsp;&nbsp;</B></TT></TD>
    <TD align=3Dright><TT><B>&nbsp;ppm&nbsp;&nbsp;</B></TT></TD>
    <TD align=3Dright><TT><B>Start&nbsp;</B></TT></TD>
    <TD align=3Dright><TT><B>&nbsp;</B></TT></TD>
    <TD align=3Dright><TT><B>End&nbsp;</B></TT></TD>
    <TD align=3Dright><TT><B>Miss&nbsp;</B></TT></TD>
    <TD align=3Dright><TT><B>Ions&nbsp;</B></TT></TD>
    <TD><TT><B>&nbsp;Peptide</B></TT></TD></TR>
  <TR>
    <TD align=3Dright>&nbsp;</TD>
    <TD align=3Dright><TT>744.3486&nbsp;&nbsp;</TT></TD>
    <TD align=3Dright><TT>743.3413&nbsp;&nbsp;</TT></TD>
    <TD align=3Dright><TT>743.3926&nbsp;&nbsp;</TT></TD>
    <TD noWrap align=3Dright><TT>-69.01&nbsp;</TT></TD>
    <TD align=3Dright><TT>96&nbsp;</TT></TD>
    <TD noWrap align=3Dright><TT>-&nbsp;</TT></TD>
    <TD align=3Dright><TT>102&nbsp;</TT></TD>
    <TD align=3Dright><TT>0&nbsp;&nbsp;</TT></TD>
    <TD noWrap align=3Dright><TT>---&nbsp;&nbsp;</TT></TD>
    <TD noWrap><TT>&nbsp;K.SPNGTIR.N</TT></TD></TR>
  <TR>
    <TD align=3Dright>&nbsp;</TD>
    <TD align=3Dright><TT>993.3839&nbsp;&nbsp;</TT></TD>
    <TD align=3Dright><TT>992.3766&nbsp;&nbsp;</TT></TD>
    <TD align=3Dright><TT>992.4464&nbsp;&nbsp;</TT></TD>
    <TD noWrap align=3Dright><TT>-70.38&nbsp;</TT></TD>
    <TD align=3Dright><TT>135&nbsp;</TT></TD>
    <TD noWrap align=3Dright><TT>-&nbsp;</TT></TD>
    <TD align=3Dright><TT>142&nbsp;</TT></TD>
    <TD align=3Dright><TT>0&nbsp;&nbsp;</TT></TD>
    <TD noWrap align=3Dright><TT>---&nbsp;&nbsp;</TT></TD>
    <TD noWrap><TT>&nbsp;R.HAFGDQYR.A</TT></TD></TR>
  <TR>
    <TD align=3Dright>&nbsp;</TD>
    <TD align=3Dright><TT>993.3839&nbsp;&nbsp;</TT></TD>
    <TD align=3Dright><TT>992.3766&nbsp;&nbsp;</TT></TD>
    <TD align=3Dright><TT>992.4464&nbsp;&nbsp;</TT></TD>
    <TD noWrap align=3Dright><TT>-70.38&nbsp;</TT></TD>
    <TD align=3Dright><TT>135&nbsp;</TT></TD>
    <TD noWrap align=3Dright><TT>-&nbsp;</TT></TD>
    <TD align=3Dright><TT>142&nbsp;</TT></TD>
    <TD align=3Dright><TT>0&nbsp;&nbsp;</TT></TD>
    <TD noWrap align=3Dright><TT>59&nbsp;&nbsp;</TT></TD>
    <TD noWrap><TT>&nbsp;R.HAFGDQYR.A</TT></TD></TR>
  <TR>
    <TD align=3Dright>&nbsp;</TD>
    <TD align=3Dright><TT>1007.4723&nbsp;&nbsp;</TT></TD>
    <TD align=3Dright><TT>1006.4650&nbsp;&nbsp;</TT></TD>
    <TD align=3Dright><TT>1006.5488&nbsp;&nbsp;</TT></TD>
    <TD noWrap align=3Dright><TT>-83.18&nbsp;</TT></TD>
    <TD align=3Dright><TT>207&nbsp;</TT></TD>
    <TD noWrap align=3Dright><TT>-&nbsp;</TT></TD>
    <TD align=3Dright><TT>214&nbsp;</TT></TD>
    <TD align=3Dright><TT>0&nbsp;&nbsp;</TT></TD>
    <TD noWrap align=3Dright><TT>---&nbsp;&nbsp;</TT></TD>
    <TD noWrap><TT>&nbsp;K.WPLYLSTK.N</TT></TD></TR>
  <TR>
    <TD align=3Dright>&nbsp;</TD>
    <TD align=3Dright><TT>1033.5065&nbsp;&nbsp;</TT></TD>
    <TD align=3Dright><TT>1032.4992&nbsp;&nbsp;</TT></TD>
    <TD align=3Dright><TT>1032.5716&nbsp;&nbsp;</TT></TD>
    <TD noWrap align=3Dright><TT>-70.12&nbsp;</TT></TD>
    <TD align=3Dright><TT>103&nbsp;</TT></TD>
    <TD noWrap align=3Dright><TT>-&nbsp;</TT></TD>
    <TD align=3Dright><TT>111&nbsp;</TT></TD>
    <TD align=3Dright><TT>0&nbsp;&nbsp;</TT></TD>
    <TD noWrap align=3Dright><TT>---&nbsp;&nbsp;</TT></TD>
    <TD noWrap><TT>&nbsp;R.NILNGTVFR.E</TT></TD></TR>
  <TR>
    <TD align=3Dright>&nbsp;</TD>
    <TD align=3Dright><TT>1033.5065&nbsp;&nbsp;</TT></TD>
    <TD align=3Dright><TT>1032.4992&nbsp;&nbsp;</TT></TD>
    <TD align=3Dright><TT>1032.5716&nbsp;&nbsp;</TT></TD>
    <TD noWrap align=3Dright><TT>-70.12&nbsp;</TT></TD>
    <TD align=3Dright><TT>103&nbsp;</TT></TD>
    <TD noWrap align=3Dright><TT>-&nbsp;</TT></TD>
    <TD align=3Dright><TT>111&nbsp;</TT></TD>
    <TD align=3Dright><TT>0&nbsp;&nbsp;</TT></TD>
    <TD noWrap align=3Dright><TT>43&nbsp;&nbsp;</TT></TD>
    <TD noWrap><TT>&nbsp;R.NILNGTVFR.E</TT></TD></TR>
  <TR>
    <TD align=3Dright>&nbsp;</TD>
    <TD align=3Dright><TT>1117.4974&nbsp;&nbsp;</TT></TD>
    <TD align=3Dright><TT>1116.4901&nbsp;&nbsp;</TT></TD>
    <TD align=3Dright><TT>1116.5716&nbsp;&nbsp;</TT></TD>
    <TD noWrap align=3Dright><TT>-72.99&nbsp;</TT></TD>
    <TD align=3Dright><TT>43&nbsp;</TT></TD>
    <TD noWrap align=3Dright><TT>-&nbsp;</TT></TD>
    <TD align=3Dright><TT>51&nbsp;</TT></TD>
    <TD align=3Dright><TT>0&nbsp;&nbsp;</TT></TD>
    <TD noWrap align=3Dright><TT>---&nbsp;&nbsp;</TT></TD>
    <TD noWrap><TT>&nbsp;K.YFDLGLPHR.D</TT></TD></TR>
  <TR>
    <TD align=3Dright>&nbsp;</TD>
    <TD align=3Dright><TT>1117.4974&nbsp;&nbsp;</TT></TD>
    <TD align=3Dright><TT>1116.4901&nbsp;&nbsp;</TT></TD>
    <TD align=3Dright><TT>1116.5716&nbsp;&nbsp;</TT></TD>
    <TD noWrap align=3Dright><TT>-72.99&nbsp;</TT></TD>
    <TD align=3Dright><TT>43&nbsp;</TT></TD>
    <TD noWrap align=3Dright><TT>-&nbsp;</TT></TD>
    <TD align=3Dright><TT>51&nbsp;</TT></TD>
    <TD align=3Dright><TT>0&nbsp;&nbsp;</TT></TD>
    <TD noWrap align=3Dright><TT>39&nbsp;&nbsp;</TT></TD>
    <TD noWrap><TT>&nbsp;K.YFDLGLPHR.D</TT></TD></TR>
  <TR>
    <TD align=3Dright>&nbsp;</TD>
    <TD align=3Dright><TT>1355.6061&nbsp;&nbsp;</TT></TD>
    <TD align=3Dright><TT>1354.5988&nbsp;&nbsp;</TT></TD>
    <TD align=3Dright><TT>1354.6841&nbsp;&nbsp;</TT></TD>
    <TD noWrap align=3Dright><TT>-62.94&nbsp;</TT></TD>
    <TD align=3Dright><TT>304&nbsp;</TT></TD>
    <TD noWrap align=3Dright><TT>-&nbsp;</TT></TD>
    <TD align=3Dright><TT>316&nbsp;</TT></TD>
    <TD align=3Dright><TT>0&nbsp;&nbsp;</TT></TD>
    <TD noWrap align=3Dright><TT>---&nbsp;&nbsp;</TT></TD>
    <TD noWrap><TT>&nbsp;K.TIEAEAAHGTVTR.H</TT></TD></TR>
  <TR>
    <TD align=3Dright>&nbsp;</TD>
    <TD align=3Dright><TT>1355.6061&nbsp;&nbsp;</TT></TD>
    <TD align=3Dright><TT>1354.5988&nbsp;&nbsp;</TT></TD>
    <TD align=3Dright><TT>1354.6841&nbsp;&nbsp;</TT></TD>
    <TD noWrap align=3Dright><TT>-62.94&nbsp;</TT></TD>
    <TD align=3Dright><TT>304&nbsp;</TT></TD>
    <TD noWrap align=3Dright><TT>-&nbsp;</TT></TD>
    <TD align=3Dright><TT>316&nbsp;</TT></TD>
    <TD align=3Dright><TT>0&nbsp;&nbsp;</TT></TD>
    <TD noWrap align=3Dright><TT>44&nbsp;&nbsp;</TT></TD>
    <TD noWrap><TT>&nbsp;K.TIEAEAAHGTVTR.H</TT></TD></TR>
  <TR>
    <TD align=3Dright>&nbsp;</TD>
    <TD align=3Dright><TT>1783.7445&nbsp;&nbsp;</TT></TD>
    <TD align=3Dright><TT>1782.7372&nbsp;&nbsp;</TT></TD>
    <TD align=3Dright><TT>1782.8537&nbsp;&nbsp;</TT></TD>
    <TD noWrap align=3Dright><TT>-65.31&nbsp;</TT></TD>
    <TD align=3Dright><TT>324&nbsp;</TT></TD>
    <TD noWrap align=3Dright><TT>-&nbsp;</TT></TD>
    <TD align=3Dright><TT>340&nbsp;</TT></TD>
    <TD align=3Dright><TT>0&nbsp;&nbsp;</TT></TD>
    <TD noWrap align=3Dright><TT>---&nbsp;&nbsp;</TT></TD>
    <TD noWrap><TT>&nbsp;K.GGETSTNSIASIFAWSR.G</TT></TD></TR>
  <TR>
    <TD align=3Dright>&nbsp;</TD>
    <TD align=3Dright><TT>1783.7445&nbsp;&nbsp;</TT></TD>
    <TD align=3Dright><TT>1782.7372&nbsp;&nbsp;</TT></TD>
    <TD align=3Dright><TT>1782.8537&nbsp;&nbsp;</TT></TD>
    <TD noWrap align=3Dright><TT>-65.31&nbsp;</TT></TD>
    <TD align=3Dright><TT>324&nbsp;</TT></TD>
    <TD noWrap align=3Dright><TT>-&nbsp;</TT></TD>
    <TD align=3Dright><TT>340&nbsp;</TT></TD>
    <TD align=3Dright><TT>0&nbsp;&nbsp;</TT></TD>
    <TD noWrap align=3Dright><TT>86&nbsp;&nbsp;</TT></TD>
    <TD =
noWrap><TT>&nbsp;K.GGETSTNSIASIFAWSR.G</TT></TD></TR></TBODY></TABLE>
<TABLE border=3D0 cellSpacing=3D0>
  <TBODY>
  <TR>
    <TD><TT>&nbsp;&nbsp;&nbsp;&nbsp;&nbsp;&nbsp;</TT></TD>
    <TD><TT><B>No match to: </B>715.3513, 823.0438, 823.4386, 825.0341,=20
      841.0027, 842.4526, 870.4840, 1017.3439, 1017.3439, 1036.0486, =
1133.4468,=20
      1137.5327, 1142.4041, 1150.5161, 1150.5161, 1203.6012, 1378.5570,=20
      1378.5570, 1510.7509, 1510.7509, 1593.6705, 1593.6705, 1773.8505,=20
      2676.3269</TT></TD></TR></TBODY></TABLE><BR>
<TABLE border=3D0 cellSpacing=3D0>
  <TBODY>
  <TR>
    <TD><TT><B><A name=3DHit25>25.</A>&nbsp;&nbsp;&nbsp;</B></TT></TD>
    <TD noWrap><TT><A=20
      =
href=3D"http://zxw-pc/mascot/cgi/protein_view.pl?file=3D../data/20121225/=
F002431.dat&amp;hit=3D25"=20
      =
target=3D_blank>gi|298549081</A>&nbsp;&nbsp;&nbsp;&nbsp;<B>Mass:</B>&nbsp=
;45932&nbsp;&nbsp;&nbsp;&nbsp;<B>Score:</B>&nbsp;319&nbsp;&nbsp;&nbsp;&nb=
sp;<B>Expect:</B>&nbsp;2.3e-026&nbsp;&nbsp;<B>Matches:</B>&nbsp;12</TT></=
TD></TR>
  <TR>
    <TD>&nbsp;</TD>
    <TD noWrap><TT>unnamed protein product [Daucus=20
carota]</TT></TD></TR></TBODY></TABLE>
<TABLE border=3D0 cellSpacing=3D0 cellPadding=3D0>
  <TBODY>
  <TR>
    <TD><TT>&nbsp;&nbsp;&nbsp;&nbsp;&nbsp;&nbsp;</TT></TD>
    <TD align=3Dright><TT><B>Observed&nbsp;&nbsp;</B></TT></TD>
    <TD noWrap align=3Dright><TT><B>Mr(expt)&nbsp;&nbsp;</B></TT></TD>
    <TD noWrap align=3Dright><TT><B>Mr(calc)&nbsp;&nbsp;</B></TT></TD>
    <TD align=3Dright><TT><B>&nbsp;ppm&nbsp;&nbsp;</B></TT></TD>
    <TD align=3Dright><TT><B>Start&nbsp;</B></TT></TD>
    <TD align=3Dright><TT><B>&nbsp;</B></TT></TD>
    <TD align=3Dright><TT><B>End&nbsp;</B></TT></TD>
    <TD align=3Dright><TT><B>Miss&nbsp;</B></TT></TD>
    <TD align=3Dright><TT><B>Ions&nbsp;</B></TT></TD>
    <TD><TT><B>&nbsp;Peptide</B></TT></TD></TR>
  <TR>
    <TD align=3Dright>&nbsp;</TD>
    <TD align=3Dright><TT>744.3486&nbsp;&nbsp;</TT></TD>
    <TD align=3Dright><TT>743.3413&nbsp;&nbsp;</TT></TD>
    <TD align=3Dright><TT>743.3926&nbsp;&nbsp;</TT></TD>
    <TD noWrap align=3Dright><TT>-69.01&nbsp;</TT></TD>
    <TD align=3Dright><TT>96&nbsp;</TT></TD>
    <TD noWrap align=3Dright><TT>-&nbsp;</TT></TD>
    <TD align=3Dright><TT>102&nbsp;</TT></TD>
    <TD align=3Dright><TT>0&nbsp;&nbsp;</TT></TD>
    <TD noWrap align=3Dright><TT>---&nbsp;&nbsp;</TT></TD>
    <TD noWrap><TT>&nbsp;K.SPNGTIR.N</TT></TD></TR>
  <TR>
    <TD align=3Dright>&nbsp;</TD>
    <TD align=3Dright><TT>993.3839&nbsp;&nbsp;</TT></TD>
    <TD align=3Dright><TT>992.3766&nbsp;&nbsp;</TT></TD>
    <TD align=3Dright><TT>992.4464&nbsp;&nbsp;</TT></TD>
    <TD noWrap align=3Dright><TT>-70.38&nbsp;</TT></TD>
    <TD align=3Dright><TT>135&nbsp;</TT></TD>
    <TD noWrap align=3Dright><TT>-&nbsp;</TT></TD>
    <TD align=3Dright><TT>142&nbsp;</TT></TD>
    <TD align=3Dright><TT>0&nbsp;&nbsp;</TT></TD>
    <TD noWrap align=3Dright><TT>---&nbsp;&nbsp;</TT></TD>
    <TD noWrap><TT>&nbsp;R.HAFGDQYR.A</TT></TD></TR>
  <TR>
    <TD align=3Dright>&nbsp;</TD>
    <TD align=3Dright><TT>993.3839&nbsp;&nbsp;</TT></TD>
    <TD align=3Dright><TT>992.3766&nbsp;&nbsp;</TT></TD>
    <TD align=3Dright><TT>992.4464&nbsp;&nbsp;</TT></TD>
    <TD noWrap align=3Dright><TT>-70.38&nbsp;</TT></TD>
    <TD align=3Dright><TT>135&nbsp;</TT></TD>
    <TD noWrap align=3Dright><TT>-&nbsp;</TT></TD>
    <TD align=3Dright><TT>142&nbsp;</TT></TD>
    <TD align=3Dright><TT>0&nbsp;&nbsp;</TT></TD>
    <TD noWrap align=3Dright><TT>59&nbsp;&nbsp;</TT></TD>
    <TD noWrap><TT>&nbsp;R.HAFGDQYR.A</TT></TD></TR>
  <TR>
    <TD align=3Dright>&nbsp;</TD>
    <TD align=3Dright><TT>1007.4723&nbsp;&nbsp;</TT></TD>
    <TD align=3Dright><TT>1006.4650&nbsp;&nbsp;</TT></TD>
    <TD align=3Dright><TT>1006.5488&nbsp;&nbsp;</TT></TD>
    <TD noWrap align=3Dright><TT>-83.18&nbsp;</TT></TD>
    <TD align=3Dright><TT>207&nbsp;</TT></TD>
    <TD noWrap align=3Dright><TT>-&nbsp;</TT></TD>
    <TD align=3Dright><TT>214&nbsp;</TT></TD>
    <TD align=3Dright><TT>0&nbsp;&nbsp;</TT></TD>
    <TD noWrap align=3Dright><TT>---&nbsp;&nbsp;</TT></TD>
    <TD noWrap><TT>&nbsp;K.WPLYLSTK.N</TT></TD></TR>
  <TR>
    <TD align=3Dright>&nbsp;</TD>
    <TD align=3Dright><TT>1033.5065&nbsp;&nbsp;</TT></TD>
    <TD align=3Dright><TT>1032.4992&nbsp;&nbsp;</TT></TD>
    <TD align=3Dright><TT>1032.5716&nbsp;&nbsp;</TT></TD>
    <TD noWrap align=3Dright><TT>-70.12&nbsp;</TT></TD>
    <TD align=3Dright><TT>103&nbsp;</TT></TD>
    <TD noWrap align=3Dright><TT>-&nbsp;</TT></TD>
    <TD align=3Dright><TT>111&nbsp;</TT></TD>
    <TD align=3Dright><TT>0&nbsp;&nbsp;</TT></TD>
    <TD noWrap align=3Dright><TT>---&nbsp;&nbsp;</TT></TD>
    <TD noWrap><TT>&nbsp;R.NILNGTVFR.E</TT></TD></TR>
  <TR>
    <TD align=3Dright>&nbsp;</TD>
    <TD align=3Dright><TT>1033.5065&nbsp;&nbsp;</TT></TD>
    <TD align=3Dright><TT>1032.4992&nbsp;&nbsp;</TT></TD>
    <TD align=3Dright><TT>1032.5716&nbsp;&nbsp;</TT></TD>
    <TD noWrap align=3Dright><TT>-70.12&nbsp;</TT></TD>
    <TD align=3Dright><TT>103&nbsp;</TT></TD>
    <TD noWrap align=3Dright><TT>-&nbsp;</TT></TD>
    <TD align=3Dright><TT>111&nbsp;</TT></TD>
    <TD align=3Dright><TT>0&nbsp;&nbsp;</TT></TD>
    <TD noWrap align=3Dright><TT>43&nbsp;&nbsp;</TT></TD>
    <TD noWrap><TT>&nbsp;R.NILNGTVFR.E</TT></TD></TR>
  <TR>
    <TD align=3Dright>&nbsp;</TD>
    <TD align=3Dright><TT>1117.4974&nbsp;&nbsp;</TT></TD>
    <TD align=3Dright><TT>1116.4901&nbsp;&nbsp;</TT></TD>
    <TD align=3Dright><TT>1116.5716&nbsp;&nbsp;</TT></TD>
    <TD noWrap align=3Dright><TT>-72.99&nbsp;</TT></TD>
    <TD align=3Dright><TT>43&nbsp;</TT></TD>
    <TD noWrap align=3Dright><TT>-&nbsp;</TT></TD>
    <TD align=3Dright><TT>51&nbsp;</TT></TD>
    <TD align=3Dright><TT>0&nbsp;&nbsp;</TT></TD>
    <TD noWrap align=3Dright><TT>---&nbsp;&nbsp;</TT></TD>
    <TD noWrap><TT>&nbsp;K.YFDLGLPHR.D</TT></TD></TR>
  <TR>
    <TD align=3Dright>&nbsp;</TD>
    <TD align=3Dright><TT>1117.4974&nbsp;&nbsp;</TT></TD>
    <TD align=3Dright><TT>1116.4901&nbsp;&nbsp;</TT></TD>
    <TD align=3Dright><TT>1116.5716&nbsp;&nbsp;</TT></TD>
    <TD noWrap align=3Dright><TT>-72.99&nbsp;</TT></TD>
    <TD align=3Dright><TT>43&nbsp;</TT></TD>
    <TD noWrap align=3Dright><TT>-&nbsp;</TT></TD>
    <TD align=3Dright><TT>51&nbsp;</TT></TD>
    <TD align=3Dright><TT>0&nbsp;&nbsp;</TT></TD>
    <TD noWrap align=3Dright><TT>39&nbsp;&nbsp;</TT></TD>
    <TD noWrap><TT>&nbsp;K.YFDLGLPHR.D</TT></TD></TR>
  <TR>
    <TD align=3Dright>&nbsp;</TD>
    <TD align=3Dright><TT>1355.6061&nbsp;&nbsp;</TT></TD>
    <TD align=3Dright><TT>1354.5988&nbsp;&nbsp;</TT></TD>
    <TD align=3Dright><TT>1354.6841&nbsp;&nbsp;</TT></TD>
    <TD noWrap align=3Dright><TT>-62.94&nbsp;</TT></TD>
    <TD align=3Dright><TT>304&nbsp;</TT></TD>
    <TD noWrap align=3Dright><TT>-&nbsp;</TT></TD>
    <TD align=3Dright><TT>316&nbsp;</TT></TD>
    <TD align=3Dright><TT>0&nbsp;&nbsp;</TT></TD>
    <TD noWrap align=3Dright><TT>---&nbsp;&nbsp;</TT></TD>
    <TD noWrap><TT>&nbsp;K.TIEAEAAHGTVTR.H</TT></TD></TR>
  <TR>
    <TD align=3Dright>&nbsp;</TD>
    <TD align=3Dright><TT>1355.6061&nbsp;&nbsp;</TT></TD>
    <TD align=3Dright><TT>1354.5988&nbsp;&nbsp;</TT></TD>
    <TD align=3Dright><TT>1354.6841&nbsp;&nbsp;</TT></TD>
    <TD noWrap align=3Dright><TT>-62.94&nbsp;</TT></TD>
    <TD align=3Dright><TT>304&nbsp;</TT></TD>
    <TD noWrap align=3Dright><TT>-&nbsp;</TT></TD>
    <TD align=3Dright><TT>316&nbsp;</TT></TD>
    <TD align=3Dright><TT>0&nbsp;&nbsp;</TT></TD>
    <TD noWrap align=3Dright><TT>44&nbsp;&nbsp;</TT></TD>
    <TD noWrap><TT>&nbsp;K.TIEAEAAHGTVTR.H</TT></TD></TR>
  <TR>
    <TD align=3Dright>&nbsp;</TD>
    <TD align=3Dright><TT>1783.7445&nbsp;&nbsp;</TT></TD>
    <TD align=3Dright><TT>1782.7372&nbsp;&nbsp;</TT></TD>
    <TD align=3Dright><TT>1782.8537&nbsp;&nbsp;</TT></TD>
    <TD noWrap align=3Dright><TT>-65.31&nbsp;</TT></TD>
    <TD align=3Dright><TT>324&nbsp;</TT></TD>
    <TD noWrap align=3Dright><TT>-&nbsp;</TT></TD>
    <TD align=3Dright><TT>340&nbsp;</TT></TD>
    <TD align=3Dright><TT>0&nbsp;&nbsp;</TT></TD>
    <TD noWrap align=3Dright><TT>---&nbsp;&nbsp;</TT></TD>
    <TD noWrap><TT>&nbsp;K.GGETSTNSIASIFAWSR.G</TT></TD></TR>
  <TR>
    <TD align=3Dright>&nbsp;</TD>
    <TD align=3Dright><TT>1783.7445&nbsp;&nbsp;</TT></TD>
    <TD align=3Dright><TT>1782.7372&nbsp;&nbsp;</TT></TD>
    <TD align=3Dright><TT>1782.8537&nbsp;&nbsp;</TT></TD>
    <TD noWrap align=3Dright><TT>-65.31&nbsp;</TT></TD>
    <TD align=3Dright><TT>324&nbsp;</TT></TD>
    <TD noWrap align=3Dright><TT>-&nbsp;</TT></TD>
    <TD align=3Dright><TT>340&nbsp;</TT></TD>
    <TD align=3Dright><TT>0&nbsp;&nbsp;</TT></TD>
    <TD noWrap align=3Dright><TT>86&nbsp;&nbsp;</TT></TD>
    <TD =
noWrap><TT>&nbsp;K.GGETSTNSIASIFAWSR.G</TT></TD></TR></TBODY></TABLE>
<TABLE border=3D0 cellSpacing=3D0>
  <TBODY>
  <TR>
    <TD><TT>&nbsp;&nbsp;&nbsp;&nbsp;&nbsp;&nbsp;</TT></TD>
    <TD><TT><B>No match to: </B>715.3513, 823.0438, 823.4386, 825.0341,=20
      841.0027, 842.4526, 870.4840, 1017.3439, 1017.3439, 1036.0486, =
1133.4468,=20
      1137.5327, 1142.4041, 1150.5161, 1150.5161, 1203.6012, 1378.5570,=20
      1378.5570, 1510.7509, 1510.7509, 1593.6705, 1593.6705, 1773.8505,=20
      2676.3269</TT></TD></TR></TBODY></TABLE><BR>
<TABLE border=3D0 cellSpacing=3D0>
  <TBODY>
  <TR>
    <TD><TT><B><A name=3DHit26>26.</A>&nbsp;&nbsp;&nbsp;</B></TT></TD>
    <TD noWrap><TT><A=20
      =
href=3D"http://zxw-pc/mascot/cgi/protein_view.pl?file=3D../data/20121225/=
F002431.dat&amp;hit=3D26"=20
      =
target=3D_blank>gi|298533216</A>&nbsp;&nbsp;&nbsp;&nbsp;<B>Mass:</B>&nbsp=
;45932&nbsp;&nbsp;&nbsp;&nbsp;<B>Score:</B>&nbsp;319&nbsp;&nbsp;&nbsp;&nb=
sp;<B>Expect:</B>&nbsp;2.3e-026&nbsp;&nbsp;<B>Matches:</B>&nbsp;12</TT></=
TD></TR>
  <TR>
    <TD>&nbsp;</TD>
    <TD noWrap><TT>unnamed protein product [Daucus=20
carota]</TT></TD></TR></TBODY></TABLE>
<TABLE border=3D0 cellSpacing=3D0 cellPadding=3D0>
  <TBODY>
  <TR>
    <TD><TT>&nbsp;&nbsp;&nbsp;&nbsp;&nbsp;&nbsp;</TT></TD>
    <TD align=3Dright><TT><B>Observed&nbsp;&nbsp;</B></TT></TD>
    <TD noWrap align=3Dright><TT><B>Mr(expt)&nbsp;&nbsp;</B></TT></TD>
    <TD noWrap align=3Dright><TT><B>Mr(calc)&nbsp;&nbsp;</B></TT></TD>
    <TD align=3Dright><TT><B>&nbsp;ppm&nbsp;&nbsp;</B></TT></TD>
    <TD align=3Dright><TT><B>Start&nbsp;</B></TT></TD>
    <TD align=3Dright><TT><B>&nbsp;</B></TT></TD>
    <TD align=3Dright><TT><B>End&nbsp;</B></TT></TD>
    <TD align=3Dright><TT><B>Miss&nbsp;</B></TT></TD>
    <TD align=3Dright><TT><B>Ions&nbsp;</B></TT></TD>
    <TD><TT><B>&nbsp;Peptide</B></TT></TD></TR>
  <TR>
    <TD align=3Dright>&nbsp;</TD>
    <TD align=3Dright><TT>744.3486&nbsp;&nbsp;</TT></TD>
    <TD align=3Dright><TT>743.3413&nbsp;&nbsp;</TT></TD>
    <TD align=3Dright><TT>743.3926&nbsp;&nbsp;</TT></TD>
    <TD noWrap align=3Dright><TT>-69.01&nbsp;</TT></TD>
    <TD align=3Dright><TT>96&nbsp;</TT></TD>
    <TD noWrap align=3Dright><TT>-&nbsp;</TT></TD>
    <TD align=3Dright><TT>102&nbsp;</TT></TD>
    <TD align=3Dright><TT>0&nbsp;&nbsp;</TT></TD>
    <TD noWrap align=3Dright><TT>---&nbsp;&nbsp;</TT></TD>
    <TD noWrap><TT>&nbsp;K.SPNGTIR.N</TT></TD></TR>
  <TR>
    <TD align=3Dright>&nbsp;</TD>
    <TD align=3Dright><TT>993.3839&nbsp;&nbsp;</TT></TD>
    <TD align=3Dright><TT>992.3766&nbsp;&nbsp;</TT></TD>
    <TD align=3Dright><TT>992.4464&nbsp;&nbsp;</TT></TD>
    <TD noWrap align=3Dright><TT>-70.38&nbsp;</TT></TD>
    <TD align=3Dright><TT>135&nbsp;</TT></TD>
    <TD noWrap align=3Dright><TT>-&nbsp;</TT></TD>
    <TD align=3Dright><TT>142&nbsp;</TT></TD>
    <TD align=3Dright><TT>0&nbsp;&nbsp;</TT></TD>
    <TD noWrap align=3Dright><TT>---&nbsp;&nbsp;</TT></TD>
    <TD noWrap><TT>&nbsp;R.HAFGDQYR.A</TT></TD></TR>
  <TR>
    <TD align=3Dright>&nbsp;</TD>
    <TD align=3Dright><TT>993.3839&nbsp;&nbsp;</TT></TD>
    <TD align=3Dright><TT>992.3766&nbsp;&nbsp;</TT></TD>
    <TD align=3Dright><TT>992.4464&nbsp;&nbsp;</TT></TD>
    <TD noWrap align=3Dright><TT>-70.38&nbsp;</TT></TD>
    <TD align=3Dright><TT>135&nbsp;</TT></TD>
    <TD noWrap align=3Dright><TT>-&nbsp;</TT></TD>
    <TD align=3Dright><TT>142&nbsp;</TT></TD>
    <TD align=3Dright><TT>0&nbsp;&nbsp;</TT></TD>
    <TD noWrap align=3Dright><TT>59&nbsp;&nbsp;</TT></TD>
    <TD noWrap><TT>&nbsp;R.HAFGDQYR.A</TT></TD></TR>
  <TR>
    <TD align=3Dright>&nbsp;</TD>
    <TD align=3Dright><TT>1007.4723&nbsp;&nbsp;</TT></TD>
    <TD align=3Dright><TT>1006.4650&nbsp;&nbsp;</TT></TD>
    <TD align=3Dright><TT>1006.5488&nbsp;&nbsp;</TT></TD>
    <TD noWrap align=3Dright><TT>-83.18&nbsp;</TT></TD>
    <TD align=3Dright><TT>207&nbsp;</TT></TD>
    <TD noWrap align=3Dright><TT>-&nbsp;</TT></TD>
    <TD align=3Dright><TT>214&nbsp;</TT></TD>
    <TD align=3Dright><TT>0&nbsp;&nbsp;</TT></TD>
    <TD noWrap align=3Dright><TT>---&nbsp;&nbsp;</TT></TD>
    <TD noWrap><TT>&nbsp;K.WPLYLSTK.N</TT></TD></TR>
  <TR>
    <TD align=3Dright>&nbsp;</TD>
    <TD align=3Dright><TT>1033.5065&nbsp;&nbsp;</TT></TD>
    <TD align=3Dright><TT>1032.4992&nbsp;&nbsp;</TT></TD>
    <TD align=3Dright><TT>1032.5716&nbsp;&nbsp;</TT></TD>
    <TD noWrap align=3Dright><TT>-70.12&nbsp;</TT></TD>
    <TD align=3Dright><TT>103&nbsp;</TT></TD>
    <TD noWrap align=3Dright><TT>-&nbsp;</TT></TD>
    <TD align=3Dright><TT>111&nbsp;</TT></TD>
    <TD align=3Dright><TT>0&nbsp;&nbsp;</TT></TD>
    <TD noWrap align=3Dright><TT>---&nbsp;&nbsp;</TT></TD>
    <TD noWrap><TT>&nbsp;R.NILNGTVFR.E</TT></TD></TR>
  <TR>
    <TD align=3Dright>&nbsp;</TD>
    <TD align=3Dright><TT>1033.5065&nbsp;&nbsp;</TT></TD>
    <TD align=3Dright><TT>1032.4992&nbsp;&nbsp;</TT></TD>
    <TD align=3Dright><TT>1032.5716&nbsp;&nbsp;</TT></TD>
    <TD noWrap align=3Dright><TT>-70.12&nbsp;</TT></TD>
    <TD align=3Dright><TT>103&nbsp;</TT></TD>
    <TD noWrap align=3Dright><TT>-&nbsp;</TT></TD>
    <TD align=3Dright><TT>111&nbsp;</TT></TD>
    <TD align=3Dright><TT>0&nbsp;&nbsp;</TT></TD>
    <TD noWrap align=3Dright><TT>43&nbsp;&nbsp;</TT></TD>
    <TD noWrap><TT>&nbsp;R.NILNGTVFR.E</TT></TD></TR>
  <TR>
    <TD align=3Dright>&nbsp;</TD>
    <TD align=3Dright><TT>1117.4974&nbsp;&nbsp;</TT></TD>
    <TD align=3Dright><TT>1116.4901&nbsp;&nbsp;</TT></TD>
    <TD align=3Dright><TT>1116.5716&nbsp;&nbsp;</TT></TD>
    <TD noWrap align=3Dright><TT>-72.99&nbsp;</TT></TD>
    <TD align=3Dright><TT>43&nbsp;</TT></TD>
    <TD noWrap align=3Dright><TT>-&nbsp;</TT></TD>
    <TD align=3Dright><TT>51&nbsp;</TT></TD>
    <TD align=3Dright><TT>0&nbsp;&nbsp;</TT></TD>
    <TD noWrap align=3Dright><TT>---&nbsp;&nbsp;</TT></TD>
    <TD noWrap><TT>&nbsp;K.YFDLGLPHR.D</TT></TD></TR>
  <TR>
    <TD align=3Dright>&nbsp;</TD>
    <TD align=3Dright><TT>1117.4974&nbsp;&nbsp;</TT></TD>
    <TD align=3Dright><TT>1116.4901&nbsp;&nbsp;</TT></TD>
    <TD align=3Dright><TT>1116.5716&nbsp;&nbsp;</TT></TD>
    <TD noWrap align=3Dright><TT>-72.99&nbsp;</TT></TD>
    <TD align=3Dright><TT>43&nbsp;</TT></TD>
    <TD noWrap align=3Dright><TT>-&nbsp;</TT></TD>
    <TD align=3Dright><TT>51&nbsp;</TT></TD>
    <TD align=3Dright><TT>0&nbsp;&nbsp;</TT></TD>
    <TD noWrap align=3Dright><TT>39&nbsp;&nbsp;</TT></TD>
    <TD noWrap><TT>&nbsp;K.YFDLGLPHR.D</TT></TD></TR>
  <TR>
    <TD align=3Dright>&nbsp;</TD>
    <TD align=3Dright><TT>1355.6061&nbsp;&nbsp;</TT></TD>
    <TD align=3Dright><TT>1354.5988&nbsp;&nbsp;</TT></TD>
    <TD align=3Dright><TT>1354.6841&nbsp;&nbsp;</TT></TD>
    <TD noWrap align=3Dright><TT>-62.94&nbsp;</TT></TD>
    <TD align=3Dright><TT>304&nbsp;</TT></TD>
    <TD noWrap align=3Dright><TT>-&nbsp;</TT></TD>
    <TD align=3Dright><TT>316&nbsp;</TT></TD>
    <TD align=3Dright><TT>0&nbsp;&nbsp;</TT></TD>
    <TD noWrap align=3Dright><TT>---&nbsp;&nbsp;</TT></TD>
    <TD noWrap><TT>&nbsp;K.TIEAEAAHGTVTR.H</TT></TD></TR>
  <TR>
    <TD align=3Dright>&nbsp;</TD>
    <TD align=3Dright><TT>1355.6061&nbsp;&nbsp;</TT></TD>
    <TD align=3Dright><TT>1354.5988&nbsp;&nbsp;</TT></TD>
    <TD align=3Dright><TT>1354.6841&nbsp;&nbsp;</TT></TD>
    <TD noWrap align=3Dright><TT>-62.94&nbsp;</TT></TD>
    <TD align=3Dright><TT>304&nbsp;</TT></TD>
    <TD noWrap align=3Dright><TT>-&nbsp;</TT></TD>
    <TD align=3Dright><TT>316&nbsp;</TT></TD>
    <TD align=3Dright><TT>0&nbsp;&nbsp;</TT></TD>
    <TD noWrap align=3Dright><TT>44&nbsp;&nbsp;</TT></TD>
    <TD noWrap><TT>&nbsp;K.TIEAEAAHGTVTR.H</TT></TD></TR>
  <TR>
    <TD align=3Dright>&nbsp;</TD>
    <TD align=3Dright><TT>1783.7445&nbsp;&nbsp;</TT></TD>
    <TD align=3Dright><TT>1782.7372&nbsp;&nbsp;</TT></TD>
    <TD align=3Dright><TT>1782.8537&nbsp;&nbsp;</TT></TD>
    <TD noWrap align=3Dright><TT>-65.31&nbsp;</TT></TD>
    <TD align=3Dright><TT>324&nbsp;</TT></TD>
    <TD noWrap align=3Dright><TT>-&nbsp;</TT></TD>
    <TD align=3Dright><TT>340&nbsp;</TT></TD>
    <TD align=3Dright><TT>0&nbsp;&nbsp;</TT></TD>
    <TD noWrap align=3Dright><TT>---&nbsp;&nbsp;</TT></TD>
    <TD noWrap><TT>&nbsp;K.GGETSTNSIASIFAWSR.G</TT></TD></TR>
  <TR>
    <TD align=3Dright>&nbsp;</TD>
    <TD align=3Dright><TT>1783.7445&nbsp;&nbsp;</TT></TD>
    <TD align=3Dright><TT>1782.7372&nbsp;&nbsp;</TT></TD>
    <TD align=3Dright><TT>1782.8537&nbsp;&nbsp;</TT></TD>
    <TD noWrap align=3Dright><TT>-65.31&nbsp;</TT></TD>
    <TD align=3Dright><TT>324&nbsp;</TT></TD>
    <TD noWrap align=3Dright><TT>-&nbsp;</TT></TD>
    <TD align=3Dright><TT>340&nbsp;</TT></TD>
    <TD align=3Dright><TT>0&nbsp;&nbsp;</TT></TD>
    <TD noWrap align=3Dright><TT>86&nbsp;&nbsp;</TT></TD>
    <TD =
noWrap><TT>&nbsp;K.GGETSTNSIASIFAWSR.G</TT></TD></TR></TBODY></TABLE>
<TABLE border=3D0 cellSpacing=3D0>
  <TBODY>
  <TR>
    <TD><TT>&nbsp;&nbsp;&nbsp;&nbsp;&nbsp;&nbsp;</TT></TD>
    <TD><TT><B>No match to: </B>715.3513, 823.0438, 823.4386, 825.0341,=20
      841.0027, 842.4526, 870.4840, 1017.3439, 1017.3439, 1036.0486, =
1133.4468,=20
      1137.5327, 1142.4041, 1150.5161, 1150.5161, 1203.6012, 1378.5570,=20
      1378.5570, 1510.7509, 1510.7509, 1593.6705, 1593.6705, 1773.8505,=20
      2676.3269</TT></TD></TR></TBODY></TABLE><BR>
<TABLE border=3D0 cellSpacing=3D0>
  <TBODY>
  <TR>
    <TD><TT><B><A name=3DHit27>27.</A>&nbsp;&nbsp;&nbsp;</B></TT></TD>
    <TD noWrap><TT><A=20
      =
href=3D"http://zxw-pc/mascot/cgi/protein_view.pl?file=3D../data/20121225/=
F002431.dat&amp;hit=3D27"=20
      =
target=3D_blank>gi|3811007</A>&nbsp;&nbsp;&nbsp;&nbsp;<B>Mass:</B>&nbsp;4=
5932&nbsp;&nbsp;&nbsp;&nbsp;<B>Score:</B>&nbsp;319&nbsp;&nbsp;&nbsp;&nbsp=
;<B>Expect:</B>&nbsp;2.3e-026&nbsp;&nbsp;<B>Matches:</B>&nbsp;12</TT></TD=
></TR>
  <TR>
    <TD>&nbsp;</TD>
    <TD noWrap><TT>NADP specific isocitrate dehydrogenase [Daucus=20
    carota]</TT></TD></TR></TBODY></TABLE>
<TABLE border=3D0 cellSpacing=3D0 cellPadding=3D0>
  <TBODY>
  <TR>
    <TD><TT>&nbsp;&nbsp;&nbsp;&nbsp;&nbsp;&nbsp;</TT></TD>
    <TD align=3Dright><TT><B>Observed&nbsp;&nbsp;</B></TT></TD>
    <TD noWrap align=3Dright><TT><B>Mr(expt)&nbsp;&nbsp;</B></TT></TD>
    <TD noWrap align=3Dright><TT><B>Mr(calc)&nbsp;&nbsp;</B></TT></TD>
    <TD align=3Dright><TT><B>&nbsp;ppm&nbsp;&nbsp;</B></TT></TD>
    <TD align=3Dright><TT><B>Start&nbsp;</B></TT></TD>
    <TD align=3Dright><TT><B>&nbsp;</B></TT></TD>
    <TD align=3Dright><TT><B>End&nbsp;</B></TT></TD>
    <TD align=3Dright><TT><B>Miss&nbsp;</B></TT></TD>
    <TD align=3Dright><TT><B>Ions&nbsp;</B></TT></TD>
    <TD><TT><B>&nbsp;Peptide</B></TT></TD></TR>
  <TR>
    <TD align=3Dright>&nbsp;</TD>
    <TD align=3Dright><TT>744.3486&nbsp;&nbsp;</TT></TD>
    <TD align=3Dright><TT>743.3413&nbsp;&nbsp;</TT></TD>
    <TD align=3Dright><TT>743.3926&nbsp;&nbsp;</TT></TD>
    <TD noWrap align=3Dright><TT>-69.01&nbsp;</TT></TD>
    <TD align=3Dright><TT>96&nbsp;</TT></TD>
    <TD noWrap align=3Dright><TT>-&nbsp;</TT></TD>
    <TD align=3Dright><TT>102&nbsp;</TT></TD>
    <TD align=3Dright><TT>0&nbsp;&nbsp;</TT></TD>
    <TD noWrap align=3Dright><TT>---&nbsp;&nbsp;</TT></TD>
    <TD noWrap><TT>&nbsp;K.SPNGTIR.N</TT></TD></TR>
  <TR>
    <TD align=3Dright>&nbsp;</TD>
    <TD align=3Dright><TT>993.3839&nbsp;&nbsp;</TT></TD>
    <TD align=3Dright><TT>992.3766&nbsp;&nbsp;</TT></TD>
    <TD align=3Dright><TT>992.4464&nbsp;&nbsp;</TT></TD>
    <TD noWrap align=3Dright><TT>-70.38&nbsp;</TT></TD>
    <TD align=3Dright><TT>135&nbsp;</TT></TD>
    <TD noWrap align=3Dright><TT>-&nbsp;</TT></TD>
    <TD align=3Dright><TT>142&nbsp;</TT></TD>
    <TD align=3Dright><TT>0&nbsp;&nbsp;</TT></TD>
    <TD noWrap align=3Dright><TT>---&nbsp;&nbsp;</TT></TD>
    <TD noWrap><TT>&nbsp;R.HAFGDQYR.A</TT></TD></TR>
  <TR>
    <TD align=3Dright>&nbsp;</TD>
    <TD align=3Dright><TT>993.3839&nbsp;&nbsp;</TT></TD>
    <TD align=3Dright><TT>992.3766&nbsp;&nbsp;</TT></TD>
    <TD align=3Dright><TT>992.4464&nbsp;&nbsp;</TT></TD>
    <TD noWrap align=3Dright><TT>-70.38&nbsp;</TT></TD>
    <TD align=3Dright><TT>135&nbsp;</TT></TD>
    <TD noWrap align=3Dright><TT>-&nbsp;</TT></TD>
    <TD align=3Dright><TT>142&nbsp;</TT></TD>
    <TD align=3Dright><TT>0&nbsp;&nbsp;</TT></TD>
    <TD noWrap align=3Dright><TT>59&nbsp;&nbsp;</TT></TD>
    <TD noWrap><TT>&nbsp;R.HAFGDQYR.A</TT></TD></TR>
  <TR>
    <TD align=3Dright>&nbsp;</TD>
    <TD align=3Dright><TT>1007.4723&nbsp;&nbsp;</TT></TD>
    <TD align=3Dright><TT>1006.4650&nbsp;&nbsp;</TT></TD>
    <TD align=3Dright><TT>1006.5488&nbsp;&nbsp;</TT></TD>
    <TD noWrap align=3Dright><TT>-83.18&nbsp;</TT></TD>
    <TD align=3Dright><TT>207&nbsp;</TT></TD>
    <TD noWrap align=3Dright><TT>-&nbsp;</TT></TD>
    <TD align=3Dright><TT>214&nbsp;</TT></TD>
    <TD align=3Dright><TT>0&nbsp;&nbsp;</TT></TD>
    <TD noWrap align=3Dright><TT>---&nbsp;&nbsp;</TT></TD>
    <TD noWrap><TT>&nbsp;K.WPLYLSTK.N</TT></TD></TR>
  <TR>
    <TD align=3Dright>&nbsp;</TD>
    <TD align=3Dright><TT>1033.5065&nbsp;&nbsp;</TT></TD>
    <TD align=3Dright><TT>1032.4992&nbsp;&nbsp;</TT></TD>
    <TD align=3Dright><TT>1032.5716&nbsp;&nbsp;</TT></TD>
    <TD noWrap align=3Dright><TT>-70.12&nbsp;</TT></TD>
    <TD align=3Dright><TT>103&nbsp;</TT></TD>
    <TD noWrap align=3Dright><TT>-&nbsp;</TT></TD>
    <TD align=3Dright><TT>111&nbsp;</TT></TD>
    <TD align=3Dright><TT>0&nbsp;&nbsp;</TT></TD>
    <TD noWrap align=3Dright><TT>---&nbsp;&nbsp;</TT></TD>
    <TD noWrap><TT>&nbsp;R.NILNGTVFR.E</TT></TD></TR>
  <TR>
    <TD align=3Dright>&nbsp;</TD>
    <TD align=3Dright><TT>1033.5065&nbsp;&nbsp;</TT></TD>
    <TD align=3Dright><TT>1032.4992&nbsp;&nbsp;</TT></TD>
    <TD align=3Dright><TT>1032.5716&nbsp;&nbsp;</TT></TD>
    <TD noWrap align=3Dright><TT>-70.12&nbsp;</TT></TD>
    <TD align=3Dright><TT>103&nbsp;</TT></TD>
    <TD noWrap align=3Dright><TT>-&nbsp;</TT></TD>
    <TD align=3Dright><TT>111&nbsp;</TT></TD>
    <TD align=3Dright><TT>0&nbsp;&nbsp;</TT></TD>
    <TD noWrap align=3Dright><TT>43&nbsp;&nbsp;</TT></TD>
    <TD noWrap><TT>&nbsp;R.NILNGTVFR.E</TT></TD></TR>
  <TR>
    <TD align=3Dright>&nbsp;</TD>
    <TD align=3Dright><TT>1117.4974&nbsp;&nbsp;</TT></TD>
    <TD align=3Dright><TT>1116.4901&nbsp;&nbsp;</TT></TD>
    <TD align=3Dright><TT>1116.5716&nbsp;&nbsp;</TT></TD>
    <TD noWrap align=3Dright><TT>-72.99&nbsp;</TT></TD>
    <TD align=3Dright><TT>43&nbsp;</TT></TD>
    <TD noWrap align=3Dright><TT>-&nbsp;</TT></TD>
    <TD align=3Dright><TT>51&nbsp;</TT></TD>
    <TD align=3Dright><TT>0&nbsp;&nbsp;</TT></TD>
    <TD noWrap align=3Dright><TT>---&nbsp;&nbsp;</TT></TD>
    <TD noWrap><TT>&nbsp;K.YFDLGLPHR.D</TT></TD></TR>
  <TR>
    <TD align=3Dright>&nbsp;</TD>
    <TD align=3Dright><TT>1117.4974&nbsp;&nbsp;</TT></TD>
    <TD align=3Dright><TT>1116.4901&nbsp;&nbsp;</TT></TD>
    <TD align=3Dright><TT>1116.5716&nbsp;&nbsp;</TT></TD>
    <TD noWrap align=3Dright><TT>-72.99&nbsp;</TT></TD>
    <TD align=3Dright><TT>43&nbsp;</TT></TD>
    <TD noWrap align=3Dright><TT>-&nbsp;</TT></TD>
    <TD align=3Dright><TT>51&nbsp;</TT></TD>
    <TD align=3Dright><TT>0&nbsp;&nbsp;</TT></TD>
    <TD noWrap align=3Dright><TT>39&nbsp;&nbsp;</TT></TD>
    <TD noWrap><TT>&nbsp;K.YFDLGLPHR.D</TT></TD></TR>
  <TR>
    <TD align=3Dright>&nbsp;</TD>
    <TD align=3Dright><TT>1355.6061&nbsp;&nbsp;</TT></TD>
    <TD align=3Dright><TT>1354.5988&nbsp;&nbsp;</TT></TD>
    <TD align=3Dright><TT>1354.6841&nbsp;&nbsp;</TT></TD>
    <TD noWrap align=3Dright><TT>-62.94&nbsp;</TT></TD>
    <TD align=3Dright><TT>304&nbsp;</TT></TD>
    <TD noWrap align=3Dright><TT>-&nbsp;</TT></TD>
    <TD align=3Dright><TT>316&nbsp;</TT></TD>
    <TD align=3Dright><TT>0&nbsp;&nbsp;</TT></TD>
    <TD noWrap align=3Dright><TT>---&nbsp;&nbsp;</TT></TD>
    <TD noWrap><TT>&nbsp;K.TIEAEAAHGTVTR.H</TT></TD></TR>
  <TR>
    <TD align=3Dright>&nbsp;</TD>
    <TD align=3Dright><TT>1355.6061&nbsp;&nbsp;</TT></TD>
    <TD align=3Dright><TT>1354.5988&nbsp;&nbsp;</TT></TD>
    <TD align=3Dright><TT>1354.6841&nbsp;&nbsp;</TT></TD>
    <TD noWrap align=3Dright><TT>-62.94&nbsp;</TT></TD>
    <TD align=3Dright><TT>304&nbsp;</TT></TD>
    <TD noWrap align=3Dright><TT>-&nbsp;</TT></TD>
    <TD align=3Dright><TT>316&nbsp;</TT></TD>
    <TD align=3Dright><TT>0&nbsp;&nbsp;</TT></TD>
    <TD noWrap align=3Dright><TT>44&nbsp;&nbsp;</TT></TD>
    <TD noWrap><TT>&nbsp;K.TIEAEAAHGTVTR.H</TT></TD></TR>
  <TR>
    <TD align=3Dright>&nbsp;</TD>
    <TD align=3Dright><TT>1783.7445&nbsp;&nbsp;</TT></TD>
    <TD align=3Dright><TT>1782.7372&nbsp;&nbsp;</TT></TD>
    <TD align=3Dright><TT>1782.8537&nbsp;&nbsp;</TT></TD>
    <TD noWrap align=3Dright><TT>-65.31&nbsp;</TT></TD>
    <TD align=3Dright><TT>324&nbsp;</TT></TD>
    <TD noWrap align=3Dright><TT>-&nbsp;</TT></TD>
    <TD align=3Dright><TT>340&nbsp;</TT></TD>
    <TD align=3Dright><TT>0&nbsp;&nbsp;</TT></TD>
    <TD noWrap align=3Dright><TT>---&nbsp;&nbsp;</TT></TD>
    <TD noWrap><TT>&nbsp;K.GGETSTNSIASIFAWSR.G</TT></TD></TR>
  <TR>
    <TD align=3Dright>&nbsp;</TD>
    <TD align=3Dright><TT>1783.7445&nbsp;&nbsp;</TT></TD>
    <TD align=3Dright><TT>1782.7372&nbsp;&nbsp;</TT></TD>
    <TD align=3Dright><TT>1782.8537&nbsp;&nbsp;</TT></TD>
    <TD noWrap align=3Dright><TT>-65.31&nbsp;</TT></TD>
    <TD align=3Dright><TT>324&nbsp;</TT></TD>
    <TD noWrap align=3Dright><TT>-&nbsp;</TT></TD>
    <TD align=3Dright><TT>340&nbsp;</TT></TD>
    <TD align=3Dright><TT>0&nbsp;&nbsp;</TT></TD>
    <TD noWrap align=3Dright><TT>86&nbsp;&nbsp;</TT></TD>
    <TD =
noWrap><TT>&nbsp;K.GGETSTNSIASIFAWSR.G</TT></TD></TR></TBODY></TABLE>
<TABLE border=3D0 cellSpacing=3D0>
  <TBODY>
  <TR>
    <TD><TT>&nbsp;&nbsp;&nbsp;&nbsp;&nbsp;&nbsp;</TT></TD>
    <TD><TT><B>No match to: </B>715.3513, 823.0438, 823.4386, 825.0341,=20
      841.0027, 842.4526, 870.4840, 1017.3439, 1017.3439, 1036.0486, =
1133.4468,=20
      1137.5327, 1142.4041, 1150.5161, 1150.5161, 1203.6012, 1378.5570,=20
      1378.5570, 1510.7509, 1510.7509, 1593.6705, 1593.6705, 1773.8505,=20
      2676.3269</TT></TD></TR></TBODY></TABLE><BR>
<TABLE border=3D0 cellSpacing=3D0>
  <TBODY>
  <TR>
    <TD><TT><B><A name=3DHit28>28.</A>&nbsp;&nbsp;&nbsp;</B></TT></TD>
    <TD noWrap><TT><A=20
      =
href=3D"http://zxw-pc/mascot/cgi/protein_view.pl?file=3D../data/20121225/=
F002431.dat&amp;hit=3D28"=20
      =
target=3D_blank>gi|298548977</A>&nbsp;&nbsp;&nbsp;&nbsp;<B>Mass:</B>&nbsp=
;46772&nbsp;&nbsp;&nbsp;&nbsp;<B>Score:</B>&nbsp;319&nbsp;&nbsp;&nbsp;&nb=
sp;<B>Expect:</B>&nbsp;2.3e-026&nbsp;&nbsp;<B>Matches:</B>&nbsp;12</TT></=
TD></TR>
  <TR>
    <TD>&nbsp;</TD>
    <TD noWrap><TT>unnamed protein product [Glycine=20
max]</TT></TD></TR></TBODY></TABLE>
<TABLE border=3D0 cellSpacing=3D0 cellPadding=3D0>
  <TBODY>
  <TR>
    <TD><TT>&nbsp;&nbsp;&nbsp;&nbsp;&nbsp;&nbsp;</TT></TD>
    <TD align=3Dright><TT><B>Observed&nbsp;&nbsp;</B></TT></TD>
    <TD noWrap align=3Dright><TT><B>Mr(expt)&nbsp;&nbsp;</B></TT></TD>
    <TD noWrap align=3Dright><TT><B>Mr(calc)&nbsp;&nbsp;</B></TT></TD>
    <TD align=3Dright><TT><B>&nbsp;ppm&nbsp;&nbsp;</B></TT></TD>
    <TD align=3Dright><TT><B>Start&nbsp;</B></TT></TD>
    <TD align=3Dright><TT><B>&nbsp;</B></TT></TD>
    <TD align=3Dright><TT><B>End&nbsp;</B></TT></TD>
    <TD align=3Dright><TT><B>Miss&nbsp;</B></TT></TD>
    <TD align=3Dright><TT><B>Ions&nbsp;</B></TT></TD>
    <TD><TT><B>&nbsp;Peptide</B></TT></TD></TR>
  <TR>
    <TD align=3Dright>&nbsp;</TD>
    <TD align=3Dright><TT>744.3486&nbsp;&nbsp;</TT></TD>
    <TD align=3Dright><TT>743.3413&nbsp;&nbsp;</TT></TD>
    <TD align=3Dright><TT>743.3926&nbsp;&nbsp;</TT></TD>
    <TD noWrap align=3Dright><TT>-69.01&nbsp;</TT></TD>
    <TD align=3Dright><TT>96&nbsp;</TT></TD>
    <TD noWrap align=3Dright><TT>-&nbsp;</TT></TD>
    <TD align=3Dright><TT>102&nbsp;</TT></TD>
    <TD align=3Dright><TT>0&nbsp;&nbsp;</TT></TD>
    <TD noWrap align=3Dright><TT>---&nbsp;&nbsp;</TT></TD>
    <TD noWrap><TT>&nbsp;R.SPNGTIR.N</TT></TD></TR>
  <TR>
    <TD align=3Dright>&nbsp;</TD>
    <TD align=3Dright><TT>993.3839&nbsp;&nbsp;</TT></TD>
    <TD align=3Dright><TT>992.3766&nbsp;&nbsp;</TT></TD>
    <TD align=3Dright><TT>992.4464&nbsp;&nbsp;</TT></TD>
    <TD noWrap align=3Dright><TT>-70.38&nbsp;</TT></TD>
    <TD align=3Dright><TT>135&nbsp;</TT></TD>
    <TD noWrap align=3Dright><TT>-&nbsp;</TT></TD>
    <TD align=3Dright><TT>142&nbsp;</TT></TD>
    <TD align=3Dright><TT>0&nbsp;&nbsp;</TT></TD>
    <TD noWrap align=3Dright><TT>---&nbsp;&nbsp;</TT></TD>
    <TD noWrap><TT>&nbsp;R.HAFGDQYR.A</TT></TD></TR>
  <TR>
    <TD align=3Dright>&nbsp;</TD>
    <TD align=3Dright><TT>993.3839&nbsp;&nbsp;</TT></TD>
    <TD align=3Dright><TT>992.3766&nbsp;&nbsp;</TT></TD>
    <TD align=3Dright><TT>992.4464&nbsp;&nbsp;</TT></TD>
    <TD noWrap align=3Dright><TT>-70.38&nbsp;</TT></TD>
    <TD align=3Dright><TT>135&nbsp;</TT></TD>
    <TD noWrap align=3Dright><TT>-&nbsp;</TT></TD>
    <TD align=3Dright><TT>142&nbsp;</TT></TD>
    <TD align=3Dright><TT>0&nbsp;&nbsp;</TT></TD>
    <TD noWrap align=3Dright><TT>59&nbsp;&nbsp;</TT></TD>
    <TD noWrap><TT>&nbsp;R.HAFGDQYR.A</TT></TD></TR>
  <TR>
    <TD align=3Dright>&nbsp;</TD>
    <TD align=3Dright><TT>1007.4723&nbsp;&nbsp;</TT></TD>
    <TD align=3Dright><TT>1006.4650&nbsp;&nbsp;</TT></TD>
    <TD align=3Dright><TT>1006.5488&nbsp;&nbsp;</TT></TD>
    <TD noWrap align=3Dright><TT>-83.18&nbsp;</TT></TD>
    <TD align=3Dright><TT>207&nbsp;</TT></TD>
    <TD noWrap align=3Dright><TT>-&nbsp;</TT></TD>
    <TD align=3Dright><TT>214&nbsp;</TT></TD>
    <TD align=3Dright><TT>0&nbsp;&nbsp;</TT></TD>
    <TD noWrap align=3Dright><TT>---&nbsp;&nbsp;</TT></TD>
    <TD noWrap><TT>&nbsp;K.WPLYLSTK.N</TT></TD></TR>
  <TR>
    <TD align=3Dright>&nbsp;</TD>
    <TD align=3Dright><TT>1033.5065&nbsp;&nbsp;</TT></TD>
    <TD align=3Dright><TT>1032.4992&nbsp;&nbsp;</TT></TD>
    <TD align=3Dright><TT>1032.5716&nbsp;&nbsp;</TT></TD>
    <TD noWrap align=3Dright><TT>-70.12&nbsp;</TT></TD>
    <TD align=3Dright><TT>103&nbsp;</TT></TD>
    <TD noWrap align=3Dright><TT>-&nbsp;</TT></TD>
    <TD align=3Dright><TT>111&nbsp;</TT></TD>
    <TD align=3Dright><TT>0&nbsp;&nbsp;</TT></TD>
    <TD noWrap align=3Dright><TT>---&nbsp;&nbsp;</TT></TD>
    <TD noWrap><TT>&nbsp;R.NILNGTVFR.E</TT></TD></TR>
  <TR>
    <TD align=3Dright>&nbsp;</TD>
    <TD align=3Dright><TT>1033.5065&nbsp;&nbsp;</TT></TD>
    <TD align=3Dright><TT>1032.4992&nbsp;&nbsp;</TT></TD>
    <TD align=3Dright><TT>1032.5716&nbsp;&nbsp;</TT></TD>
    <TD noWrap align=3Dright><TT>-70.12&nbsp;</TT></TD>
    <TD align=3Dright><TT>103&nbsp;</TT></TD>
    <TD noWrap align=3Dright><TT>-&nbsp;</TT></TD>
    <TD align=3Dright><TT>111&nbsp;</TT></TD>
    <TD align=3Dright><TT>0&nbsp;&nbsp;</TT></TD>
    <TD noWrap align=3Dright><TT>43&nbsp;&nbsp;</TT></TD>
    <TD noWrap><TT>&nbsp;R.NILNGTVFR.E</TT></TD></TR>
  <TR>
    <TD align=3Dright>&nbsp;</TD>
    <TD align=3Dright><TT>1117.4974&nbsp;&nbsp;</TT></TD>
    <TD align=3Dright><TT>1116.4901&nbsp;&nbsp;</TT></TD>
    <TD align=3Dright><TT>1116.5716&nbsp;&nbsp;</TT></TD>
    <TD noWrap align=3Dright><TT>-72.99&nbsp;</TT></TD>
    <TD align=3Dright><TT>43&nbsp;</TT></TD>
    <TD noWrap align=3Dright><TT>-&nbsp;</TT></TD>
    <TD align=3Dright><TT>51&nbsp;</TT></TD>
    <TD align=3Dright><TT>0&nbsp;&nbsp;</TT></TD>
    <TD noWrap align=3Dright><TT>---&nbsp;&nbsp;</TT></TD>
    <TD noWrap><TT>&nbsp;K.YFDLGLPHR.D</TT></TD></TR>
  <TR>
    <TD align=3Dright>&nbsp;</TD>
    <TD align=3Dright><TT>1117.4974&nbsp;&nbsp;</TT></TD>
    <TD align=3Dright><TT>1116.4901&nbsp;&nbsp;</TT></TD>
    <TD align=3Dright><TT>1116.5716&nbsp;&nbsp;</TT></TD>
    <TD noWrap align=3Dright><TT>-72.99&nbsp;</TT></TD>
    <TD align=3Dright><TT>43&nbsp;</TT></TD>
    <TD noWrap align=3Dright><TT>-&nbsp;</TT></TD>
    <TD align=3Dright><TT>51&nbsp;</TT></TD>
    <TD align=3Dright><TT>0&nbsp;&nbsp;</TT></TD>
    <TD noWrap align=3Dright><TT>39&nbsp;&nbsp;</TT></TD>
    <TD noWrap><TT>&nbsp;K.YFDLGLPHR.D</TT></TD></TR>
  <TR>
    <TD align=3Dright>&nbsp;</TD>
    <TD align=3Dright><TT>1355.6061&nbsp;&nbsp;</TT></TD>
    <TD align=3Dright><TT>1354.5988&nbsp;&nbsp;</TT></TD>
    <TD align=3Dright><TT>1354.6841&nbsp;&nbsp;</TT></TD>
    <TD noWrap align=3Dright><TT>-62.94&nbsp;</TT></TD>
    <TD align=3Dright><TT>304&nbsp;</TT></TD>
    <TD noWrap align=3Dright><TT>-&nbsp;</TT></TD>
    <TD align=3Dright><TT>316&nbsp;</TT></TD>
    <TD align=3Dright><TT>0&nbsp;&nbsp;</TT></TD>
    <TD noWrap align=3Dright><TT>---&nbsp;&nbsp;</TT></TD>
    <TD noWrap><TT>&nbsp;K.TIEAEAAHGTVTR.H</TT></TD></TR>
  <TR>
    <TD align=3Dright>&nbsp;</TD>
    <TD align=3Dright><TT>1355.6061&nbsp;&nbsp;</TT></TD>
    <TD align=3Dright><TT>1354.5988&nbsp;&nbsp;</TT></TD>
    <TD align=3Dright><TT>1354.6841&nbsp;&nbsp;</TT></TD>
    <TD noWrap align=3Dright><TT>-62.94&nbsp;</TT></TD>
    <TD align=3Dright><TT>304&nbsp;</TT></TD>
    <TD noWrap align=3Dright><TT>-&nbsp;</TT></TD>
    <TD align=3Dright><TT>316&nbsp;</TT></TD>
    <TD align=3Dright><TT>0&nbsp;&nbsp;</TT></TD>
    <TD noWrap align=3Dright><TT>44&nbsp;&nbsp;</TT></TD>
    <TD noWrap><TT>&nbsp;K.TIEAEAAHGTVTR.H</TT></TD></TR>
  <TR>
    <TD align=3Dright>&nbsp;</TD>
    <TD align=3Dright><TT>1783.7445&nbsp;&nbsp;</TT></TD>
    <TD align=3Dright><TT>1782.7372&nbsp;&nbsp;</TT></TD>
    <TD align=3Dright><TT>1782.8537&nbsp;&nbsp;</TT></TD>
    <TD noWrap align=3Dright><TT>-65.31&nbsp;</TT></TD>
    <TD align=3Dright><TT>324&nbsp;</TT></TD>
    <TD noWrap align=3Dright><TT>-&nbsp;</TT></TD>
    <TD align=3Dright><TT>340&nbsp;</TT></TD>
    <TD align=3Dright><TT>0&nbsp;&nbsp;</TT></TD>
    <TD noWrap align=3Dright><TT>---&nbsp;&nbsp;</TT></TD>
    <TD noWrap><TT>&nbsp;K.GGETSTNSIASIFAWSR.G</TT></TD></TR>
  <TR>
    <TD align=3Dright>&nbsp;</TD>
    <TD align=3Dright><TT>1783.7445&nbsp;&nbsp;</TT></TD>
    <TD align=3Dright><TT>1782.7372&nbsp;&nbsp;</TT></TD>
    <TD align=3Dright><TT>1782.8537&nbsp;&nbsp;</TT></TD>
    <TD noWrap align=3Dright><TT>-65.31&nbsp;</TT></TD>
    <TD align=3Dright><TT>324&nbsp;</TT></TD>
    <TD noWrap align=3Dright><TT>-&nbsp;</TT></TD>
    <TD align=3Dright><TT>340&nbsp;</TT></TD>
    <TD align=3Dright><TT>0&nbsp;&nbsp;</TT></TD>
    <TD noWrap align=3Dright><TT>86&nbsp;&nbsp;</TT></TD>
    <TD =
noWrap><TT>&nbsp;K.GGETSTNSIASIFAWSR.G</TT></TD></TR></TBODY></TABLE>
<TABLE border=3D0 cellSpacing=3D0>
  <TBODY>
  <TR>
    <TD><TT>&nbsp;&nbsp;&nbsp;&nbsp;&nbsp;&nbsp;</TT></TD>
    <TD><TT><B>No match to: </B>715.3513, 823.0438, 823.4386, 825.0341,=20
      841.0027, 842.4526, 870.4840, 1017.3439, 1017.3439, 1036.0486, =
1133.4468,=20
      1137.5327, 1142.4041, 1150.5161, 1150.5161, 1203.6012, 1378.5570,=20
      1378.5570, 1510.7509, 1510.7509, 1593.6705, 1593.6705, 1773.8505,=20
      2676.3269</TT></TD></TR></TBODY></TABLE><BR>
<TABLE border=3D0 cellSpacing=3D0>
  <TBODY>
  <TR>
    <TD><TT><B><A name=3DHit29>29.</A>&nbsp;&nbsp;&nbsp;</B></TT></TD>
    <TD noWrap><TT><A=20
      =
href=3D"http://zxw-pc/mascot/cgi/protein_view.pl?file=3D../data/20121225/=
F002431.dat&amp;hit=3D29"=20
      =
target=3D_blank>gi|298533112</A>&nbsp;&nbsp;&nbsp;&nbsp;<B>Mass:</B>&nbsp=
;46772&nbsp;&nbsp;&nbsp;&nbsp;<B>Score:</B>&nbsp;319&nbsp;&nbsp;&nbsp;&nb=
sp;<B>Expect:</B>&nbsp;2.3e-026&nbsp;&nbsp;<B>Matches:</B>&nbsp;12</TT></=
TD></TR>
  <TR>
    <TD>&nbsp;</TD>
    <TD noWrap><TT>unnamed protein product [Glycine=20
max]</TT></TD></TR></TBODY></TABLE>
<TABLE border=3D0 cellSpacing=3D0 cellPadding=3D0>
  <TBODY>
  <TR>
    <TD><TT>&nbsp;&nbsp;&nbsp;&nbsp;&nbsp;&nbsp;</TT></TD>
    <TD align=3Dright><TT><B>Observed&nbsp;&nbsp;</B></TT></TD>
    <TD noWrap align=3Dright><TT><B>Mr(expt)&nbsp;&nbsp;</B></TT></TD>
    <TD noWrap align=3Dright><TT><B>Mr(calc)&nbsp;&nbsp;</B></TT></TD>
    <TD align=3Dright><TT><B>&nbsp;ppm&nbsp;&nbsp;</B></TT></TD>
    <TD align=3Dright><TT><B>Start&nbsp;</B></TT></TD>
    <TD align=3Dright><TT><B>&nbsp;</B></TT></TD>
    <TD align=3Dright><TT><B>End&nbsp;</B></TT></TD>
    <TD align=3Dright><TT><B>Miss&nbsp;</B></TT></TD>
    <TD align=3Dright><TT><B>Ions&nbsp;</B></TT></TD>
    <TD><TT><B>&nbsp;Peptide</B></TT></TD></TR>
  <TR>
    <TD align=3Dright>&nbsp;</TD>
    <TD align=3Dright><TT>744.3486&nbsp;&nbsp;</TT></TD>
    <TD align=3Dright><TT>743.3413&nbsp;&nbsp;</TT></TD>
    <TD align=3Dright><TT>743.3926&nbsp;&nbsp;</TT></TD>
    <TD noWrap align=3Dright><TT>-69.01&nbsp;</TT></TD>
    <TD align=3Dright><TT>96&nbsp;</TT></TD>
    <TD noWrap align=3Dright><TT>-&nbsp;</TT></TD>
    <TD align=3Dright><TT>102&nbsp;</TT></TD>
    <TD align=3Dright><TT>0&nbsp;&nbsp;</TT></TD>
    <TD noWrap align=3Dright><TT>---&nbsp;&nbsp;</TT></TD>
    <TD noWrap><TT>&nbsp;R.SPNGTIR.N</TT></TD></TR>
  <TR>
    <TD align=3Dright>&nbsp;</TD>
    <TD align=3Dright><TT>993.3839&nbsp;&nbsp;</TT></TD>
    <TD align=3Dright><TT>992.3766&nbsp;&nbsp;</TT></TD>
    <TD align=3Dright><TT>992.4464&nbsp;&nbsp;</TT></TD>
    <TD noWrap align=3Dright><TT>-70.38&nbsp;</TT></TD>
    <TD align=3Dright><TT>135&nbsp;</TT></TD>
    <TD noWrap align=3Dright><TT>-&nbsp;</TT></TD>
    <TD align=3Dright><TT>142&nbsp;</TT></TD>
    <TD align=3Dright><TT>0&nbsp;&nbsp;</TT></TD>
    <TD noWrap align=3Dright><TT>---&nbsp;&nbsp;</TT></TD>
    <TD noWrap><TT>&nbsp;R.HAFGDQYR.A</TT></TD></TR>
  <TR>
    <TD align=3Dright>&nbsp;</TD>
    <TD align=3Dright><TT>993.3839&nbsp;&nbsp;</TT></TD>
    <TD align=3Dright><TT>992.3766&nbsp;&nbsp;</TT></TD>
    <TD align=3Dright><TT>992.4464&nbsp;&nbsp;</TT></TD>
    <TD noWrap align=3Dright><TT>-70.38&nbsp;</TT></TD>
    <TD align=3Dright><TT>135&nbsp;</TT></TD>
    <TD noWrap align=3Dright><TT>-&nbsp;</TT></TD>
    <TD align=3Dright><TT>142&nbsp;</TT></TD>
    <TD align=3Dright><TT>0&nbsp;&nbsp;</TT></TD>
    <TD noWrap align=3Dright><TT>59&nbsp;&nbsp;</TT></TD>
    <TD noWrap><TT>&nbsp;R.HAFGDQYR.A</TT></TD></TR>
  <TR>
    <TD align=3Dright>&nbsp;</TD>
    <TD align=3Dright><TT>1007.4723&nbsp;&nbsp;</TT></TD>
    <TD align=3Dright><TT>1006.4650&nbsp;&nbsp;</TT></TD>
    <TD align=3Dright><TT>1006.5488&nbsp;&nbsp;</TT></TD>
    <TD noWrap align=3Dright><TT>-83.18&nbsp;</TT></TD>
    <TD align=3Dright><TT>207&nbsp;</TT></TD>
    <TD noWrap align=3Dright><TT>-&nbsp;</TT></TD>
    <TD align=3Dright><TT>214&nbsp;</TT></TD>
    <TD align=3Dright><TT>0&nbsp;&nbsp;</TT></TD>
    <TD noWrap align=3Dright><TT>---&nbsp;&nbsp;</TT></TD>
    <TD noWrap><TT>&nbsp;K.WPLYLSTK.N</TT></TD></TR>
  <TR>
    <TD align=3Dright>&nbsp;</TD>
    <TD align=3Dright><TT>1033.5065&nbsp;&nbsp;</TT></TD>
    <TD align=3Dright><TT>1032.4992&nbsp;&nbsp;</TT></TD>
    <TD align=3Dright><TT>1032.5716&nbsp;&nbsp;</TT></TD>
    <TD noWrap align=3Dright><TT>-70.12&nbsp;</TT></TD>
    <TD align=3Dright><TT>103&nbsp;</TT></TD>
    <TD noWrap align=3Dright><TT>-&nbsp;</TT></TD>
    <TD align=3Dright><TT>111&nbsp;</TT></TD>
    <TD align=3Dright><TT>0&nbsp;&nbsp;</TT></TD>
    <TD noWrap align=3Dright><TT>---&nbsp;&nbsp;</TT></TD>
    <TD noWrap><TT>&nbsp;R.NILNGTVFR.E</TT></TD></TR>
  <TR>
    <TD align=3Dright>&nbsp;</TD>
    <TD align=3Dright><TT>1033.5065&nbsp;&nbsp;</TT></TD>
    <TD align=3Dright><TT>1032.4992&nbsp;&nbsp;</TT></TD>
    <TD align=3Dright><TT>1032.5716&nbsp;&nbsp;</TT></TD>
    <TD noWrap align=3Dright><TT>-70.12&nbsp;</TT></TD>
    <TD align=3Dright><TT>103&nbsp;</TT></TD>
    <TD noWrap align=3Dright><TT>-&nbsp;</TT></TD>
    <TD align=3Dright><TT>111&nbsp;</TT></TD>
    <TD align=3Dright><TT>0&nbsp;&nbsp;</TT></TD>
    <TD noWrap align=3Dright><TT>43&nbsp;&nbsp;</TT></TD>
    <TD noWrap><TT>&nbsp;R.NILNGTVFR.E</TT></TD></TR>
  <TR>
    <TD align=3Dright>&nbsp;</TD>
    <TD align=3Dright><TT>1117.4974&nbsp;&nbsp;</TT></TD>
    <TD align=3Dright><TT>1116.4901&nbsp;&nbsp;</TT></TD>
    <TD align=3Dright><TT>1116.5716&nbsp;&nbsp;</TT></TD>
    <TD noWrap align=3Dright><TT>-72.99&nbsp;</TT></TD>
    <TD align=3Dright><TT>43&nbsp;</TT></TD>
    <TD noWrap align=3Dright><TT>-&nbsp;</TT></TD>
    <TD align=3Dright><TT>51&nbsp;</TT></TD>
    <TD align=3Dright><TT>0&nbsp;&nbsp;</TT></TD>
    <TD noWrap align=3Dright><TT>---&nbsp;&nbsp;</TT></TD>
    <TD noWrap><TT>&nbsp;K.YFDLGLPHR.D</TT></TD></TR>
  <TR>
    <TD align=3Dright>&nbsp;</TD>
    <TD align=3Dright><TT>1117.4974&nbsp;&nbsp;</TT></TD>
    <TD align=3Dright><TT>1116.4901&nbsp;&nbsp;</TT></TD>
    <TD align=3Dright><TT>1116.5716&nbsp;&nbsp;</TT></TD>
    <TD noWrap align=3Dright><TT>-72.99&nbsp;</TT></TD>
    <TD align=3Dright><TT>43&nbsp;</TT></TD>
    <TD noWrap align=3Dright><TT>-&nbsp;</TT></TD>
    <TD align=3Dright><TT>51&nbsp;</TT></TD>
    <TD align=3Dright><TT>0&nbsp;&nbsp;</TT></TD>
    <TD noWrap align=3Dright><TT>39&nbsp;&nbsp;</TT></TD>
    <TD noWrap><TT>&nbsp;K.YFDLGLPHR.D</TT></TD></TR>
  <TR>
    <TD align=3Dright>&nbsp;</TD>
    <TD align=3Dright><TT>1355.6061&nbsp;&nbsp;</TT></TD>
    <TD align=3Dright><TT>1354.5988&nbsp;&nbsp;</TT></TD>
    <TD align=3Dright><TT>1354.6841&nbsp;&nbsp;</TT></TD>
    <TD noWrap align=3Dright><TT>-62.94&nbsp;</TT></TD>
    <TD align=3Dright><TT>304&nbsp;</TT></TD>
    <TD noWrap align=3Dright><TT>-&nbsp;</TT></TD>
    <TD align=3Dright><TT>316&nbsp;</TT></TD>
    <TD align=3Dright><TT>0&nbsp;&nbsp;</TT></TD>
    <TD noWrap align=3Dright><TT>---&nbsp;&nbsp;</TT></TD>
    <TD noWrap><TT>&nbsp;K.TIEAEAAHGTVTR.H</TT></TD></TR>
  <TR>
    <TD align=3Dright>&nbsp;</TD>
    <TD align=3Dright><TT>1355.6061&nbsp;&nbsp;</TT></TD>
    <TD align=3Dright><TT>1354.5988&nbsp;&nbsp;</TT></TD>
    <TD align=3Dright><TT>1354.6841&nbsp;&nbsp;</TT></TD>
    <TD noWrap align=3Dright><TT>-62.94&nbsp;</TT></TD>
    <TD align=3Dright><TT>304&nbsp;</TT></TD>
    <TD noWrap align=3Dright><TT>-&nbsp;</TT></TD>
    <TD align=3Dright><TT>316&nbsp;</TT></TD>
    <TD align=3Dright><TT>0&nbsp;&nbsp;</TT></TD>
    <TD noWrap align=3Dright><TT>44&nbsp;&nbsp;</TT></TD>
    <TD noWrap><TT>&nbsp;K.TIEAEAAHGTVTR.H</TT></TD></TR>
  <TR>
    <TD align=3Dright>&nbsp;</TD>
    <TD align=3Dright><TT>1783.7445&nbsp;&nbsp;</TT></TD>
    <TD align=3Dright><TT>1782.7372&nbsp;&nbsp;</TT></TD>
    <TD align=3Dright><TT>1782.8537&nbsp;&nbsp;</TT></TD>
    <TD noWrap align=3Dright><TT>-65.31&nbsp;</TT></TD>
    <TD align=3Dright><TT>324&nbsp;</TT></TD>
    <TD noWrap align=3Dright><TT>-&nbsp;</TT></TD>
    <TD align=3Dright><TT>340&nbsp;</TT></TD>
    <TD align=3Dright><TT>0&nbsp;&nbsp;</TT></TD>
    <TD noWrap align=3Dright><TT>---&nbsp;&nbsp;</TT></TD>
    <TD noWrap><TT>&nbsp;K.GGETSTNSIASIFAWSR.G</TT></TD></TR>
  <TR>
    <TD align=3Dright>&nbsp;</TD>
    <TD align=3Dright><TT>1783.7445&nbsp;&nbsp;</TT></TD>
    <TD align=3Dright><TT>1782.7372&nbsp;&nbsp;</TT></TD>
    <TD align=3Dright><TT>1782.8537&nbsp;&nbsp;</TT></TD>
    <TD noWrap align=3Dright><TT>-65.31&nbsp;</TT></TD>
    <TD align=3Dright><TT>324&nbsp;</TT></TD>
    <TD noWrap align=3Dright><TT>-&nbsp;</TT></TD>
    <TD align=3Dright><TT>340&nbsp;</TT></TD>
    <TD align=3Dright><TT>0&nbsp;&nbsp;</TT></TD>
    <TD noWrap align=3Dright><TT>86&nbsp;&nbsp;</TT></TD>
    <TD =
noWrap><TT>&nbsp;K.GGETSTNSIASIFAWSR.G</TT></TD></TR></TBODY></TABLE>
<TABLE border=3D0 cellSpacing=3D0>
  <TBODY>
  <TR>
    <TD><TT>&nbsp;&nbsp;&nbsp;&nbsp;&nbsp;&nbsp;</TT></TD>
    <TD><TT><B>No match to: </B>715.3513, 823.0438, 823.4386, 825.0341,=20
      841.0027, 842.4526, 870.4840, 1017.3439, 1017.3439, 1036.0486, =
1133.4468,=20
      1137.5327, 1142.4041, 1150.5161, 1150.5161, 1203.6012, 1378.5570,=20
      1378.5570, 1510.7509, 1510.7509, 1593.6705, 1593.6705, 1773.8505,=20
      2676.3269</TT></TD></TR></TBODY></TABLE><BR>
<TABLE border=3D0 cellSpacing=3D0>
  <TBODY>
  <TR>
    <TD><TT><B><A name=3DHit30>30.</A>&nbsp;&nbsp;&nbsp;</B></TT></TD>
    <TD noWrap><TT><A=20
      =
href=3D"http://zxw-pc/mascot/cgi/protein_view.pl?file=3D../data/20121225/=
F002431.dat&amp;hit=3D30"=20
      =
target=3D_blank>gi|3747089</A>&nbsp;&nbsp;&nbsp;&nbsp;<B>Mass:</B>&nbsp;4=
6772&nbsp;&nbsp;&nbsp;&nbsp;<B>Score:</B>&nbsp;319&nbsp;&nbsp;&nbsp;&nbsp=
;<B>Expect:</B>&nbsp;2.3e-026&nbsp;&nbsp;<B>Matches:</B>&nbsp;12</TT></TD=
></TR>
  <TR>
    <TD>&nbsp;</TD>
    <TD noWrap><TT>NADP-dependent isocitrate dehydrogenase [Glycine=20
    max]</TT></TD></TR></TBODY></TABLE>
<TABLE border=3D0 cellSpacing=3D0 cellPadding=3D0>
  <TBODY>
  <TR>
    <TD><TT>&nbsp;&nbsp;&nbsp;&nbsp;&nbsp;&nbsp;</TT></TD>
    <TD align=3Dright><TT><B>Observed&nbsp;&nbsp;</B></TT></TD>
    <TD noWrap align=3Dright><TT><B>Mr(expt)&nbsp;&nbsp;</B></TT></TD>
    <TD noWrap align=3Dright><TT><B>Mr(calc)&nbsp;&nbsp;</B></TT></TD>
    <TD align=3Dright><TT><B>&nbsp;ppm&nbsp;&nbsp;</B></TT></TD>
    <TD align=3Dright><TT><B>Start&nbsp;</B></TT></TD>
    <TD align=3Dright><TT><B>&nbsp;</B></TT></TD>
    <TD align=3Dright><TT><B>End&nbsp;</B></TT></TD>
    <TD align=3Dright><TT><B>Miss&nbsp;</B></TT></TD>
    <TD align=3Dright><TT><B>Ions&nbsp;</B></TT></TD>
    <TD><TT><B>&nbsp;Peptide</B></TT></TD></TR>
  <TR>
    <TD align=3Dright>&nbsp;</TD>
    <TD align=3Dright><TT>744.3486&nbsp;&nbsp;</TT></TD>
    <TD align=3Dright><TT>743.3413&nbsp;&nbsp;</TT></TD>
    <TD align=3Dright><TT>743.3926&nbsp;&nbsp;</TT></TD>
    <TD noWrap align=3Dright><TT>-69.01&nbsp;</TT></TD>
    <TD align=3Dright><TT>96&nbsp;</TT></TD>
    <TD noWrap align=3Dright><TT>-&nbsp;</TT></TD>
    <TD align=3Dright><TT>102&nbsp;</TT></TD>
    <TD align=3Dright><TT>0&nbsp;&nbsp;</TT></TD>
    <TD noWrap align=3Dright><TT>---&nbsp;&nbsp;</TT></TD>
    <TD noWrap><TT>&nbsp;R.SPNGTIR.N</TT></TD></TR>
  <TR>
    <TD align=3Dright>&nbsp;</TD>
    <TD align=3Dright><TT>993.3839&nbsp;&nbsp;</TT></TD>
    <TD align=3Dright><TT>992.3766&nbsp;&nbsp;</TT></TD>
    <TD align=3Dright><TT>992.4464&nbsp;&nbsp;</TT></TD>
    <TD noWrap align=3Dright><TT>-70.38&nbsp;</TT></TD>
    <TD align=3Dright><TT>135&nbsp;</TT></TD>
    <TD noWrap align=3Dright><TT>-&nbsp;</TT></TD>
    <TD align=3Dright><TT>142&nbsp;</TT></TD>
    <TD align=3Dright><TT>0&nbsp;&nbsp;</TT></TD>
    <TD noWrap align=3Dright><TT>---&nbsp;&nbsp;</TT></TD>
    <TD noWrap><TT>&nbsp;R.HAFGDQYR.A</TT></TD></TR>
  <TR>
    <TD align=3Dright>&nbsp;</TD>
    <TD align=3Dright><TT>993.3839&nbsp;&nbsp;</TT></TD>
    <TD align=3Dright><TT>992.3766&nbsp;&nbsp;</TT></TD>
    <TD align=3Dright><TT>992.4464&nbsp;&nbsp;</TT></TD>
    <TD noWrap align=3Dright><TT>-70.38&nbsp;</TT></TD>
    <TD align=3Dright><TT>135&nbsp;</TT></TD>
    <TD noWrap align=3Dright><TT>-&nbsp;</TT></TD>
    <TD align=3Dright><TT>142&nbsp;</TT></TD>
    <TD align=3Dright><TT>0&nbsp;&nbsp;</TT></TD>
    <TD noWrap align=3Dright><TT>59&nbsp;&nbsp;</TT></TD>
    <TD noWrap><TT>&nbsp;R.HAFGDQYR.A</TT></TD></TR>
  <TR>
    <TD align=3Dright>&nbsp;</TD>
    <TD align=3Dright><TT>1007.4723&nbsp;&nbsp;</TT></TD>
    <TD align=3Dright><TT>1006.4650&nbsp;&nbsp;</TT></TD>
    <TD align=3Dright><TT>1006.5488&nbsp;&nbsp;</TT></TD>
    <TD noWrap align=3Dright><TT>-83.18&nbsp;</TT></TD>
    <TD align=3Dright><TT>207&nbsp;</TT></TD>
    <TD noWrap align=3Dright><TT>-&nbsp;</TT></TD>
    <TD align=3Dright><TT>214&nbsp;</TT></TD>
    <TD align=3Dright><TT>0&nbsp;&nbsp;</TT></TD>
    <TD noWrap align=3Dright><TT>---&nbsp;&nbsp;</TT></TD>
    <TD noWrap><TT>&nbsp;K.WPLYLSTK.N</TT></TD></TR>
  <TR>
    <TD align=3Dright>&nbsp;</TD>
    <TD align=3Dright><TT>1033.5065&nbsp;&nbsp;</TT></TD>
    <TD align=3Dright><TT>1032.4992&nbsp;&nbsp;</TT></TD>
    <TD align=3Dright><TT>1032.5716&nbsp;&nbsp;</TT></TD>
    <TD noWrap align=3Dright><TT>-70.12&nbsp;</TT></TD>
    <TD align=3Dright><TT>103&nbsp;</TT></TD>
    <TD noWrap align=3Dright><TT>-&nbsp;</TT></TD>
    <TD align=3Dright><TT>111&nbsp;</TT></TD>
    <TD align=3Dright><TT>0&nbsp;&nbsp;</TT></TD>
    <TD noWrap align=3Dright><TT>---&nbsp;&nbsp;</TT></TD>
    <TD noWrap><TT>&nbsp;R.NILNGTVFR.E</TT></TD></TR>
  <TR>
    <TD align=3Dright>&nbsp;</TD>
    <TD align=3Dright><TT>1033.5065&nbsp;&nbsp;</TT></TD>
    <TD align=3Dright><TT>1032.4992&nbsp;&nbsp;</TT></TD>
    <TD align=3Dright><TT>1032.5716&nbsp;&nbsp;</TT></TD>
    <TD noWrap align=3Dright><TT>-70.12&nbsp;</TT></TD>
    <TD align=3Dright><TT>103&nbsp;</TT></TD>
    <TD noWrap align=3Dright><TT>-&nbsp;</TT></TD>
    <TD align=3Dright><TT>111&nbsp;</TT></TD>
    <TD align=3Dright><TT>0&nbsp;&nbsp;</TT></TD>
    <TD noWrap align=3Dright><TT>43&nbsp;&nbsp;</TT></TD>
    <TD noWrap><TT>&nbsp;R.NILNGTVFR.E</TT></TD></TR>
  <TR>
    <TD align=3Dright>&nbsp;</TD>
    <TD align=3Dright><TT>1117.4974&nbsp;&nbsp;</TT></TD>
    <TD align=3Dright><TT>1116.4901&nbsp;&nbsp;</TT></TD>
    <TD align=3Dright><TT>1116.5716&nbsp;&nbsp;</TT></TD>
    <TD noWrap align=3Dright><TT>-72.99&nbsp;</TT></TD>
    <TD align=3Dright><TT>43&nbsp;</TT></TD>
    <TD noWrap align=3Dright><TT>-&nbsp;</TT></TD>
    <TD align=3Dright><TT>51&nbsp;</TT></TD>
    <TD align=3Dright><TT>0&nbsp;&nbsp;</TT></TD>
    <TD noWrap align=3Dright><TT>---&nbsp;&nbsp;</TT></TD>
    <TD noWrap><TT>&nbsp;K.YFDLGLPHR.D</TT></TD></TR>
  <TR>
    <TD align=3Dright>&nbsp;</TD>
    <TD align=3Dright><TT>1117.4974&nbsp;&nbsp;</TT></TD>
    <TD align=3Dright><TT>1116.4901&nbsp;&nbsp;</TT></TD>
    <TD align=3Dright><TT>1116.5716&nbsp;&nbsp;</TT></TD>
    <TD noWrap align=3Dright><TT>-72.99&nbsp;</TT></TD>
    <TD align=3Dright><TT>43&nbsp;</TT></TD>
    <TD noWrap align=3Dright><TT>-&nbsp;</TT></TD>
    <TD align=3Dright><TT>51&nbsp;</TT></TD>
    <TD align=3Dright><TT>0&nbsp;&nbsp;</TT></TD>
    <TD noWrap align=3Dright><TT>39&nbsp;&nbsp;</TT></TD>
    <TD noWrap><TT>&nbsp;K.YFDLGLPHR.D</TT></TD></TR>
  <TR>
    <TD align=3Dright>&nbsp;</TD>
    <TD align=3Dright><TT>1355.6061&nbsp;&nbsp;</TT></TD>
    <TD align=3Dright><TT>1354.5988&nbsp;&nbsp;</TT></TD>
    <TD align=3Dright><TT>1354.6841&nbsp;&nbsp;</TT></TD>
    <TD noWrap align=3Dright><TT>-62.94&nbsp;</TT></TD>
    <TD align=3Dright><TT>304&nbsp;</TT></TD>
    <TD noWrap align=3Dright><TT>-&nbsp;</TT></TD>
    <TD align=3Dright><TT>316&nbsp;</TT></TD>
    <TD align=3Dright><TT>0&nbsp;&nbsp;</TT></TD>
    <TD noWrap align=3Dright><TT>---&nbsp;&nbsp;</TT></TD>
    <TD noWrap><TT>&nbsp;K.TIEAEAAHGTVTR.H</TT></TD></TR>
  <TR>
    <TD align=3Dright>&nbsp;</TD>
    <TD align=3Dright><TT>1355.6061&nbsp;&nbsp;</TT></TD>
    <TD align=3Dright><TT>1354.5988&nbsp;&nbsp;</TT></TD>
    <TD align=3Dright><TT>1354.6841&nbsp;&nbsp;</TT></TD>
    <TD noWrap align=3Dright><TT>-62.94&nbsp;</TT></TD>
    <TD align=3Dright><TT>304&nbsp;</TT></TD>
    <TD noWrap align=3Dright><TT>-&nbsp;</TT></TD>
    <TD align=3Dright><TT>316&nbsp;</TT></TD>
    <TD align=3Dright><TT>0&nbsp;&nbsp;</TT></TD>
    <TD noWrap align=3Dright><TT>44&nbsp;&nbsp;</TT></TD>
    <TD noWrap><TT>&nbsp;K.TIEAEAAHGTVTR.H</TT></TD></TR>
  <TR>
    <TD align=3Dright>&nbsp;</TD>
    <TD align=3Dright><TT>1783.7445&nbsp;&nbsp;</TT></TD>
    <TD align=3Dright><TT>1782.7372&nbsp;&nbsp;</TT></TD>
    <TD align=3Dright><TT>1782.8537&nbsp;&nbsp;</TT></TD>
    <TD noWrap align=3Dright><TT>-65.31&nbsp;</TT></TD>
    <TD align=3Dright><TT>324&nbsp;</TT></TD>
    <TD noWrap align=3Dright><TT>-&nbsp;</TT></TD>
    <TD align=3Dright><TT>340&nbsp;</TT></TD>
    <TD align=3Dright><TT>0&nbsp;&nbsp;</TT></TD>
    <TD noWrap align=3Dright><TT>---&nbsp;&nbsp;</TT></TD>
    <TD noWrap><TT>&nbsp;K.GGETSTNSIASIFAWSR.G</TT></TD></TR>
  <TR>
    <TD align=3Dright>&nbsp;</TD>
    <TD align=3Dright><TT>1783.7445&nbsp;&nbsp;</TT></TD>
    <TD align=3Dright><TT>1782.7372&nbsp;&nbsp;</TT></TD>
    <TD align=3Dright><TT>1782.8537&nbsp;&nbsp;</TT></TD>
    <TD noWrap align=3Dright><TT>-65.31&nbsp;</TT></TD>
    <TD align=3Dright><TT>324&nbsp;</TT></TD>
    <TD noWrap align=3Dright><TT>-&nbsp;</TT></TD>
    <TD align=3Dright><TT>340&nbsp;</TT></TD>
    <TD align=3Dright><TT>0&nbsp;&nbsp;</TT></TD>
    <TD noWrap align=3Dright><TT>86&nbsp;&nbsp;</TT></TD>
    <TD =
noWrap><TT>&nbsp;K.GGETSTNSIASIFAWSR.G</TT></TD></TR></TBODY></TABLE>
<TABLE border=3D0 cellSpacing=3D0>
  <TBODY>
  <TR>
    <TD><TT>&nbsp;&nbsp;&nbsp;&nbsp;&nbsp;&nbsp;</TT></TD>
    <TD><TT><B>No match to: </B>715.3513, 823.0438, 823.4386, 825.0341,=20
      841.0027, 842.4526, 870.4840, 1017.3439, 1017.3439, 1036.0486, =
1133.4468,=20
      1137.5327, 1142.4041, 1150.5161, 1150.5161, 1203.6012, 1378.5570,=20
      1378.5570, 1510.7509, 1510.7509, 1593.6705, 1593.6705, 1773.8505,=20
      2676.3269</TT></TD></TR></TBODY></TABLE><BR>
<TABLE border=3D0 cellSpacing=3D0>
  <TBODY>
  <TR>
    <TD><TT><B><A name=3DHit31>31.</A>&nbsp;&nbsp;&nbsp;</B></TT></TD>
    <TD noWrap><TT><A=20
      =
href=3D"http://zxw-pc/mascot/cgi/protein_view.pl?file=3D../data/20121225/=
F002431.dat&amp;hit=3D31"=20
      =
target=3D_blank>gi|302772643</A>&nbsp;&nbsp;&nbsp;&nbsp;<B>Mass:</B>&nbsp=
;46692&nbsp;&nbsp;&nbsp;&nbsp;<B>Score:</B>&nbsp;319&nbsp;&nbsp;&nbsp;&nb=
sp;<B>Expect:</B>&nbsp;2.3e-026&nbsp;&nbsp;<B>Matches:</B>&nbsp;12</TT></=
TD></TR>
  <TR>
    <TD>&nbsp;</TD>
    <TD noWrap><TT>hypothetical protein SELMODRAFT_267315 [Selaginella=20
      moellendorffii]</TT></TD></TR></TBODY></TABLE>
<TABLE border=3D0 cellSpacing=3D0 cellPadding=3D0>
  <TBODY>
  <TR>
    <TD><TT>&nbsp;&nbsp;&nbsp;&nbsp;&nbsp;&nbsp;</TT></TD>
    <TD align=3Dright><TT><B>Observed&nbsp;&nbsp;</B></TT></TD>
    <TD noWrap align=3Dright><TT><B>Mr(expt)&nbsp;&nbsp;</B></TT></TD>
    <TD noWrap align=3Dright><TT><B>Mr(calc)&nbsp;&nbsp;</B></TT></TD>
    <TD align=3Dright><TT><B>&nbsp;ppm&nbsp;&nbsp;</B></TT></TD>
    <TD align=3Dright><TT><B>Start&nbsp;</B></TT></TD>
    <TD align=3Dright><TT><B>&nbsp;</B></TT></TD>
    <TD align=3Dright><TT><B>End&nbsp;</B></TT></TD>
    <TD align=3Dright><TT><B>Miss&nbsp;</B></TT></TD>
    <TD align=3Dright><TT><B>Ions&nbsp;</B></TT></TD>
    <TD><TT><B>&nbsp;Peptide</B></TT></TD></TR>
  <TR>
    <TD align=3Dright>&nbsp;</TD>
    <TD align=3Dright><TT>744.3486&nbsp;&nbsp;</TT></TD>
    <TD align=3Dright><TT>743.3413&nbsp;&nbsp;</TT></TD>
    <TD align=3Dright><TT>743.3926&nbsp;&nbsp;</TT></TD>
    <TD noWrap align=3Dright><TT>-69.01&nbsp;</TT></TD>
    <TD align=3Dright><TT>96&nbsp;</TT></TD>
    <TD noWrap align=3Dright><TT>-&nbsp;</TT></TD>
    <TD align=3Dright><TT>102&nbsp;</TT></TD>
    <TD align=3Dright><TT>0&nbsp;&nbsp;</TT></TD>
    <TD noWrap align=3Dright><TT>---&nbsp;&nbsp;</TT></TD>
    <TD noWrap><TT>&nbsp;K.SPNGTIR.N</TT></TD></TR>
  <TR>
    <TD align=3Dright>&nbsp;</TD>
    <TD align=3Dright><TT>993.3839&nbsp;&nbsp;</TT></TD>
    <TD align=3Dright><TT>992.3766&nbsp;&nbsp;</TT></TD>
    <TD align=3Dright><TT>992.4464&nbsp;&nbsp;</TT></TD>
    <TD noWrap align=3Dright><TT>-70.38&nbsp;</TT></TD>
    <TD align=3Dright><TT>135&nbsp;</TT></TD>
    <TD noWrap align=3Dright><TT>-&nbsp;</TT></TD>
    <TD align=3Dright><TT>142&nbsp;</TT></TD>
    <TD align=3Dright><TT>0&nbsp;&nbsp;</TT></TD>
    <TD noWrap align=3Dright><TT>---&nbsp;&nbsp;</TT></TD>
    <TD noWrap><TT>&nbsp;R.HAFGDQYR.A</TT></TD></TR>
  <TR>
    <TD align=3Dright>&nbsp;</TD>
    <TD align=3Dright><TT>993.3839&nbsp;&nbsp;</TT></TD>
    <TD align=3Dright><TT>992.3766&nbsp;&nbsp;</TT></TD>
    <TD align=3Dright><TT>992.4464&nbsp;&nbsp;</TT></TD>
    <TD noWrap align=3Dright><TT>-70.38&nbsp;</TT></TD>
    <TD align=3Dright><TT>135&nbsp;</TT></TD>
    <TD noWrap align=3Dright><TT>-&nbsp;</TT></TD>
    <TD align=3Dright><TT>142&nbsp;</TT></TD>
    <TD align=3Dright><TT>0&nbsp;&nbsp;</TT></TD>
    <TD noWrap align=3Dright><TT>59&nbsp;&nbsp;</TT></TD>
    <TD noWrap><TT>&nbsp;R.HAFGDQYR.A</TT></TD></TR>
  <TR>
    <TD align=3Dright>&nbsp;</TD>
    <TD align=3Dright><TT>1007.4723&nbsp;&nbsp;</TT></TD>
    <TD align=3Dright><TT>1006.4650&nbsp;&nbsp;</TT></TD>
    <TD align=3Dright><TT>1006.5488&nbsp;&nbsp;</TT></TD>
    <TD noWrap align=3Dright><TT>-83.18&nbsp;</TT></TD>
    <TD align=3Dright><TT>206&nbsp;</TT></TD>
    <TD noWrap align=3Dright><TT>-&nbsp;</TT></TD>
    <TD align=3Dright><TT>213&nbsp;</TT></TD>
    <TD align=3Dright><TT>0&nbsp;&nbsp;</TT></TD>
    <TD noWrap align=3Dright><TT>---&nbsp;&nbsp;</TT></TD>
    <TD noWrap><TT>&nbsp;K.WPLYLSTK.N</TT></TD></TR>
  <TR>
    <TD align=3Dright>&nbsp;</TD>
    <TD align=3Dright><TT>1033.5065&nbsp;&nbsp;</TT></TD>
    <TD align=3Dright><TT>1032.4992&nbsp;&nbsp;</TT></TD>
    <TD align=3Dright><TT>1032.5716&nbsp;&nbsp;</TT></TD>
    <TD noWrap align=3Dright><TT>-70.12&nbsp;</TT></TD>
    <TD align=3Dright><TT>103&nbsp;</TT></TD>
    <TD noWrap align=3Dright><TT>-&nbsp;</TT></TD>
    <TD align=3Dright><TT>111&nbsp;</TT></TD>
    <TD align=3Dright><TT>0&nbsp;&nbsp;</TT></TD>
    <TD noWrap align=3Dright><TT>---&nbsp;&nbsp;</TT></TD>
    <TD noWrap><TT>&nbsp;R.NILNGTVFR.E</TT></TD></TR>
  <TR>
    <TD align=3Dright>&nbsp;</TD>
    <TD align=3Dright><TT>1033.5065&nbsp;&nbsp;</TT></TD>
    <TD align=3Dright><TT>1032.4992&nbsp;&nbsp;</TT></TD>
    <TD align=3Dright><TT>1032.5716&nbsp;&nbsp;</TT></TD>
    <TD noWrap align=3Dright><TT>-70.12&nbsp;</TT></TD>
    <TD align=3Dright><TT>103&nbsp;</TT></TD>
    <TD noWrap align=3Dright><TT>-&nbsp;</TT></TD>
    <TD align=3Dright><TT>111&nbsp;</TT></TD>
    <TD align=3Dright><TT>0&nbsp;&nbsp;</TT></TD>
    <TD noWrap align=3Dright><TT>43&nbsp;&nbsp;</TT></TD>
    <TD noWrap><TT>&nbsp;R.NILNGTVFR.E</TT></TD></TR>
  <TR>
    <TD align=3Dright>&nbsp;</TD>
    <TD align=3Dright><TT>1117.4974&nbsp;&nbsp;</TT></TD>
    <TD align=3Dright><TT>1116.4901&nbsp;&nbsp;</TT></TD>
    <TD align=3Dright><TT>1116.5716&nbsp;&nbsp;</TT></TD>
    <TD noWrap align=3Dright><TT>-72.99&nbsp;</TT></TD>
    <TD align=3Dright><TT>43&nbsp;</TT></TD>
    <TD noWrap align=3Dright><TT>-&nbsp;</TT></TD>
    <TD align=3Dright><TT>51&nbsp;</TT></TD>
    <TD align=3Dright><TT>0&nbsp;&nbsp;</TT></TD>
    <TD noWrap align=3Dright><TT>---&nbsp;&nbsp;</TT></TD>
    <TD noWrap><TT>&nbsp;K.YFDLGLPHR.D</TT></TD></TR>
  <TR>
    <TD align=3Dright>&nbsp;</TD>
    <TD align=3Dright><TT>1117.4974&nbsp;&nbsp;</TT></TD>
    <TD align=3Dright><TT>1116.4901&nbsp;&nbsp;</TT></TD>
    <TD align=3Dright><TT>1116.5716&nbsp;&nbsp;</TT></TD>
    <TD noWrap align=3Dright><TT>-72.99&nbsp;</TT></TD>
    <TD align=3Dright><TT>43&nbsp;</TT></TD>
    <TD noWrap align=3Dright><TT>-&nbsp;</TT></TD>
    <TD align=3Dright><TT>51&nbsp;</TT></TD>
    <TD align=3Dright><TT>0&nbsp;&nbsp;</TT></TD>
    <TD noWrap align=3Dright><TT>39&nbsp;&nbsp;</TT></TD>
    <TD noWrap><TT>&nbsp;K.YFDLGLPHR.D</TT></TD></TR>
  <TR>
    <TD align=3Dright>&nbsp;</TD>
    <TD align=3Dright><TT>1355.6061&nbsp;&nbsp;</TT></TD>
    <TD align=3Dright><TT>1354.5988&nbsp;&nbsp;</TT></TD>
    <TD align=3Dright><TT>1354.6841&nbsp;&nbsp;</TT></TD>
    <TD noWrap align=3Dright><TT>-62.94&nbsp;</TT></TD>
    <TD align=3Dright><TT>303&nbsp;</TT></TD>
    <TD noWrap align=3Dright><TT>-&nbsp;</TT></TD>
    <TD align=3Dright><TT>315&nbsp;</TT></TD>
    <TD align=3Dright><TT>0&nbsp;&nbsp;</TT></TD>
    <TD noWrap align=3Dright><TT>---&nbsp;&nbsp;</TT></TD>
    <TD noWrap><TT>&nbsp;K.TIEAEAAHGTVTR.H</TT></TD></TR>
  <TR>
    <TD align=3Dright>&nbsp;</TD>
    <TD align=3Dright><TT>1355.6061&nbsp;&nbsp;</TT></TD>
    <TD align=3Dright><TT>1354.5988&nbsp;&nbsp;</TT></TD>
    <TD align=3Dright><TT>1354.6841&nbsp;&nbsp;</TT></TD>
    <TD noWrap align=3Dright><TT>-62.94&nbsp;</TT></TD>
    <TD align=3Dright><TT>303&nbsp;</TT></TD>
    <TD noWrap align=3Dright><TT>-&nbsp;</TT></TD>
    <TD align=3Dright><TT>315&nbsp;</TT></TD>
    <TD align=3Dright><TT>0&nbsp;&nbsp;</TT></TD>
    <TD noWrap align=3Dright><TT>44&nbsp;&nbsp;</TT></TD>
    <TD noWrap><TT>&nbsp;K.TIEAEAAHGTVTR.H</TT></TD></TR>
  <TR>
    <TD align=3Dright>&nbsp;</TD>
    <TD align=3Dright><TT>1783.7445&nbsp;&nbsp;</TT></TD>
    <TD align=3Dright><TT>1782.7372&nbsp;&nbsp;</TT></TD>
    <TD align=3Dright><TT>1782.8537&nbsp;&nbsp;</TT></TD>
    <TD noWrap align=3Dright><TT>-65.31&nbsp;</TT></TD>
    <TD align=3Dright><TT>323&nbsp;</TT></TD>
    <TD noWrap align=3Dright><TT>-&nbsp;</TT></TD>
    <TD align=3Dright><TT>339&nbsp;</TT></TD>
    <TD align=3Dright><TT>0&nbsp;&nbsp;</TT></TD>
    <TD noWrap align=3Dright><TT>---&nbsp;&nbsp;</TT></TD>
    <TD noWrap><TT>&nbsp;K.GGETSTNSIASIFAWSR.G</TT></TD></TR>
  <TR>
    <TD align=3Dright>&nbsp;</TD>
    <TD align=3Dright><TT>1783.7445&nbsp;&nbsp;</TT></TD>
    <TD align=3Dright><TT>1782.7372&nbsp;&nbsp;</TT></TD>
    <TD align=3Dright><TT>1782.8537&nbsp;&nbsp;</TT></TD>
    <TD noWrap align=3Dright><TT>-65.31&nbsp;</TT></TD>
    <TD align=3Dright><TT>323&nbsp;</TT></TD>
    <TD noWrap align=3Dright><TT>-&nbsp;</TT></TD>
    <TD align=3Dright><TT>339&nbsp;</TT></TD>
    <TD align=3Dright><TT>0&nbsp;&nbsp;</TT></TD>
    <TD noWrap align=3Dright><TT>86&nbsp;&nbsp;</TT></TD>
    <TD =
noWrap><TT>&nbsp;K.GGETSTNSIASIFAWSR.G</TT></TD></TR></TBODY></TABLE>
<TABLE border=3D0 cellSpacing=3D0>
  <TBODY>
  <TR>
    <TD><TT>&nbsp;&nbsp;&nbsp;&nbsp;&nbsp;&nbsp;</TT></TD>
    <TD><TT><B>No match to: </B>715.3513, 823.0438, 823.4386, 825.0341,=20
      841.0027, 842.4526, 870.4840, 1017.3439, 1017.3439, 1036.0486, =
1133.4468,=20
      1137.5327, 1142.4041, 1150.5161, 1150.5161, 1203.6012, 1378.5570,=20
      1378.5570, 1510.7509, 1510.7509, 1593.6705, 1593.6705, 1773.8505,=20
      2676.3269</TT></TD></TR></TBODY></TABLE><BR>
<TABLE border=3D0 cellSpacing=3D0>
  <TBODY>
  <TR>
    <TD><TT><B><A name=3DHit32>32.</A>&nbsp;&nbsp;&nbsp;</B></TT></TD>
    <TD noWrap><TT><A=20
      =
href=3D"http://zxw-pc/mascot/cgi/protein_view.pl?file=3D../data/20121225/=
F002431.dat&amp;hit=3D32"=20
      =
target=3D_blank>gi|300162250</A>&nbsp;&nbsp;&nbsp;&nbsp;<B>Mass:</B>&nbsp=
;46692&nbsp;&nbsp;&nbsp;&nbsp;<B>Score:</B>&nbsp;319&nbsp;&nbsp;&nbsp;&nb=
sp;<B>Expect:</B>&nbsp;2.3e-026&nbsp;&nbsp;<B>Matches:</B>&nbsp;12</TT></=
TD></TR>
  <TR>
    <TD>&nbsp;</TD>
    <TD noWrap><TT>hypothetical protein SELMODRAFT_267315 [Selaginella=20
      moellendorffii]</TT></TD></TR></TBODY></TABLE>
<TABLE border=3D0 cellSpacing=3D0 cellPadding=3D0>
  <TBODY>
  <TR>
    <TD><TT>&nbsp;&nbsp;&nbsp;&nbsp;&nbsp;&nbsp;</TT></TD>
    <TD align=3Dright><TT><B>Observed&nbsp;&nbsp;</B></TT></TD>
    <TD noWrap align=3Dright><TT><B>Mr(expt)&nbsp;&nbsp;</B></TT></TD>
    <TD noWrap align=3Dright><TT><B>Mr(calc)&nbsp;&nbsp;</B></TT></TD>
    <TD align=3Dright><TT><B>&nbsp;ppm&nbsp;&nbsp;</B></TT></TD>
    <TD align=3Dright><TT><B>Start&nbsp;</B></TT></TD>
    <TD align=3Dright><TT><B>&nbsp;</B></TT></TD>
    <TD align=3Dright><TT><B>End&nbsp;</B></TT></TD>
    <TD align=3Dright><TT><B>Miss&nbsp;</B></TT></TD>
    <TD align=3Dright><TT><B>Ions&nbsp;</B></TT></TD>
    <TD><TT><B>&nbsp;Peptide</B></TT></TD></TR>
  <TR>
    <TD align=3Dright>&nbsp;</TD>
    <TD align=3Dright><TT>744.3486&nbsp;&nbsp;</TT></TD>
    <TD align=3Dright><TT>743.3413&nbsp;&nbsp;</TT></TD>
    <TD align=3Dright><TT>743.3926&nbsp;&nbsp;</TT></TD>
    <TD noWrap align=3Dright><TT>-69.01&nbsp;</TT></TD>
    <TD align=3Dright><TT>96&nbsp;</TT></TD>
    <TD noWrap align=3Dright><TT>-&nbsp;</TT></TD>
    <TD align=3Dright><TT>102&nbsp;</TT></TD>
    <TD align=3Dright><TT>0&nbsp;&nbsp;</TT></TD>
    <TD noWrap align=3Dright><TT>---&nbsp;&nbsp;</TT></TD>
    <TD noWrap><TT>&nbsp;K.SPNGTIR.N</TT></TD></TR>
  <TR>
    <TD align=3Dright>&nbsp;</TD>
    <TD align=3Dright><TT>993.3839&nbsp;&nbsp;</TT></TD>
    <TD align=3Dright><TT>992.3766&nbsp;&nbsp;</TT></TD>
    <TD align=3Dright><TT>992.4464&nbsp;&nbsp;</TT></TD>
    <TD noWrap align=3Dright><TT>-70.38&nbsp;</TT></TD>
    <TD align=3Dright><TT>135&nbsp;</TT></TD>
    <TD noWrap align=3Dright><TT>-&nbsp;</TT></TD>
    <TD align=3Dright><TT>142&nbsp;</TT></TD>
    <TD align=3Dright><TT>0&nbsp;&nbsp;</TT></TD>
    <TD noWrap align=3Dright><TT>---&nbsp;&nbsp;</TT></TD>
    <TD noWrap><TT>&nbsp;R.HAFGDQYR.A</TT></TD></TR>
  <TR>
    <TD align=3Dright>&nbsp;</TD>
    <TD align=3Dright><TT>993.3839&nbsp;&nbsp;</TT></TD>
    <TD align=3Dright><TT>992.3766&nbsp;&nbsp;</TT></TD>
    <TD align=3Dright><TT>992.4464&nbsp;&nbsp;</TT></TD>
    <TD noWrap align=3Dright><TT>-70.38&nbsp;</TT></TD>
    <TD align=3Dright><TT>135&nbsp;</TT></TD>
    <TD noWrap align=3Dright><TT>-&nbsp;</TT></TD>
    <TD align=3Dright><TT>142&nbsp;</TT></TD>
    <TD align=3Dright><TT>0&nbsp;&nbsp;</TT></TD>
    <TD noWrap align=3Dright><TT>59&nbsp;&nbsp;</TT></TD>
    <TD noWrap><TT>&nbsp;R.HAFGDQYR.A</TT></TD></TR>
  <TR>
    <TD align=3Dright>&nbsp;</TD>
    <TD align=3Dright><TT>1007.4723&nbsp;&nbsp;</TT></TD>
    <TD align=3Dright><TT>1006.4650&nbsp;&nbsp;</TT></TD>
    <TD align=3Dright><TT>1006.5488&nbsp;&nbsp;</TT></TD>
    <TD noWrap align=3Dright><TT>-83.18&nbsp;</TT></TD>
    <TD align=3Dright><TT>206&nbsp;</TT></TD>
    <TD noWrap align=3Dright><TT>-&nbsp;</TT></TD>
    <TD align=3Dright><TT>213&nbsp;</TT></TD>
    <TD align=3Dright><TT>0&nbsp;&nbsp;</TT></TD>
    <TD noWrap align=3Dright><TT>---&nbsp;&nbsp;</TT></TD>
    <TD noWrap><TT>&nbsp;K.WPLYLSTK.N</TT></TD></TR>
  <TR>
    <TD align=3Dright>&nbsp;</TD>
    <TD align=3Dright><TT>1033.5065&nbsp;&nbsp;</TT></TD>
    <TD align=3Dright><TT>1032.4992&nbsp;&nbsp;</TT></TD>
    <TD align=3Dright><TT>1032.5716&nbsp;&nbsp;</TT></TD>
    <TD noWrap align=3Dright><TT>-70.12&nbsp;</TT></TD>
    <TD align=3Dright><TT>103&nbsp;</TT></TD>
    <TD noWrap align=3Dright><TT>-&nbsp;</TT></TD>
    <TD align=3Dright><TT>111&nbsp;</TT></TD>
    <TD align=3Dright><TT>0&nbsp;&nbsp;</TT></TD>
    <TD noWrap align=3Dright><TT>---&nbsp;&nbsp;</TT></TD>
    <TD noWrap><TT>&nbsp;R.NILNGTVFR.E</TT></TD></TR>
  <TR>
    <TD align=3Dright>&nbsp;</TD>
    <TD align=3Dright><TT>1033.5065&nbsp;&nbsp;</TT></TD>
    <TD align=3Dright><TT>1032.4992&nbsp;&nbsp;</TT></TD>
    <TD align=3Dright><TT>1032.5716&nbsp;&nbsp;</TT></TD>
    <TD noWrap align=3Dright><TT>-70.12&nbsp;</TT></TD>
    <TD align=3Dright><TT>103&nbsp;</TT></TD>
    <TD noWrap align=3Dright><TT>-&nbsp;</TT></TD>
    <TD align=3Dright><TT>111&nbsp;</TT></TD>
    <TD align=3Dright><TT>0&nbsp;&nbsp;</TT></TD>
    <TD noWrap align=3Dright><TT>43&nbsp;&nbsp;</TT></TD>
    <TD noWrap><TT>&nbsp;R.NILNGTVFR.E</TT></TD></TR>
  <TR>
    <TD align=3Dright>&nbsp;</TD>
    <TD align=3Dright><TT>1117.4974&nbsp;&nbsp;</TT></TD>
    <TD align=3Dright><TT>1116.4901&nbsp;&nbsp;</TT></TD>
    <TD align=3Dright><TT>1116.5716&nbsp;&nbsp;</TT></TD>
    <TD noWrap align=3Dright><TT>-72.99&nbsp;</TT></TD>
    <TD align=3Dright><TT>43&nbsp;</TT></TD>
    <TD noWrap align=3Dright><TT>-&nbsp;</TT></TD>
    <TD align=3Dright><TT>51&nbsp;</TT></TD>
    <TD align=3Dright><TT>0&nbsp;&nbsp;</TT></TD>
    <TD noWrap align=3Dright><TT>---&nbsp;&nbsp;</TT></TD>
    <TD noWrap><TT>&nbsp;K.YFDLGLPHR.D</TT></TD></TR>
  <TR>
    <TD align=3Dright>&nbsp;</TD>
    <TD align=3Dright><TT>1117.4974&nbsp;&nbsp;</TT></TD>
    <TD align=3Dright><TT>1116.4901&nbsp;&nbsp;</TT></TD>
    <TD align=3Dright><TT>1116.5716&nbsp;&nbsp;</TT></TD>
    <TD noWrap align=3Dright><TT>-72.99&nbsp;</TT></TD>
    <TD align=3Dright><TT>43&nbsp;</TT></TD>
    <TD noWrap align=3Dright><TT>-&nbsp;</TT></TD>
    <TD align=3Dright><TT>51&nbsp;</TT></TD>
    <TD align=3Dright><TT>0&nbsp;&nbsp;</TT></TD>
    <TD noWrap align=3Dright><TT>39&nbsp;&nbsp;</TT></TD>
    <TD noWrap><TT>&nbsp;K.YFDLGLPHR.D</TT></TD></TR>
  <TR>
    <TD align=3Dright>&nbsp;</TD>
    <TD align=3Dright><TT>1355.6061&nbsp;&nbsp;</TT></TD>
    <TD align=3Dright><TT>1354.5988&nbsp;&nbsp;</TT></TD>
    <TD align=3Dright><TT>1354.6841&nbsp;&nbsp;</TT></TD>
    <TD noWrap align=3Dright><TT>-62.94&nbsp;</TT></TD>
    <TD align=3Dright><TT>303&nbsp;</TT></TD>
    <TD noWrap align=3Dright><TT>-&nbsp;</TT></TD>
    <TD align=3Dright><TT>315&nbsp;</TT></TD>
    <TD align=3Dright><TT>0&nbsp;&nbsp;</TT></TD>
    <TD noWrap align=3Dright><TT>---&nbsp;&nbsp;</TT></TD>
    <TD noWrap><TT>&nbsp;K.TIEAEAAHGTVTR.H</TT></TD></TR>
  <TR>
    <TD align=3Dright>&nbsp;</TD>
    <TD align=3Dright><TT>1355.6061&nbsp;&nbsp;</TT></TD>
    <TD align=3Dright><TT>1354.5988&nbsp;&nbsp;</TT></TD>
    <TD align=3Dright><TT>1354.6841&nbsp;&nbsp;</TT></TD>
    <TD noWrap align=3Dright><TT>-62.94&nbsp;</TT></TD>
    <TD align=3Dright><TT>303&nbsp;</TT></TD>
    <TD noWrap align=3Dright><TT>-&nbsp;</TT></TD>
    <TD align=3Dright><TT>315&nbsp;</TT></TD>
    <TD align=3Dright><TT>0&nbsp;&nbsp;</TT></TD>
    <TD noWrap align=3Dright><TT>44&nbsp;&nbsp;</TT></TD>
    <TD noWrap><TT>&nbsp;K.TIEAEAAHGTVTR.H</TT></TD></TR>
  <TR>
    <TD align=3Dright>&nbsp;</TD>
    <TD align=3Dright><TT>1783.7445&nbsp;&nbsp;</TT></TD>
    <TD align=3Dright><TT>1782.7372&nbsp;&nbsp;</TT></TD>
    <TD align=3Dright><TT>1782.8537&nbsp;&nbsp;</TT></TD>
    <TD noWrap align=3Dright><TT>-65.31&nbsp;</TT></TD>
    <TD align=3Dright><TT>323&nbsp;</TT></TD>
    <TD noWrap align=3Dright><TT>-&nbsp;</TT></TD>
    <TD align=3Dright><TT>339&nbsp;</TT></TD>
    <TD align=3Dright><TT>0&nbsp;&nbsp;</TT></TD>
    <TD noWrap align=3Dright><TT>---&nbsp;&nbsp;</TT></TD>
    <TD noWrap><TT>&nbsp;K.GGETSTNSIASIFAWSR.G</TT></TD></TR>
  <TR>
    <TD align=3Dright>&nbsp;</TD>
    <TD align=3Dright><TT>1783.7445&nbsp;&nbsp;</TT></TD>
    <TD align=3Dright><TT>1782.7372&nbsp;&nbsp;</TT></TD>
    <TD align=3Dright><TT>1782.8537&nbsp;&nbsp;</TT></TD>
    <TD noWrap align=3Dright><TT>-65.31&nbsp;</TT></TD>
    <TD align=3Dright><TT>323&nbsp;</TT></TD>
    <TD noWrap align=3Dright><TT>-&nbsp;</TT></TD>
    <TD align=3Dright><TT>339&nbsp;</TT></TD>
    <TD align=3Dright><TT>0&nbsp;&nbsp;</TT></TD>
    <TD noWrap align=3Dright><TT>86&nbsp;&nbsp;</TT></TD>
    <TD =
noWrap><TT>&nbsp;K.GGETSTNSIASIFAWSR.G</TT></TD></TR></TBODY></TABLE>
<TABLE border=3D0 cellSpacing=3D0>
  <TBODY>
  <TR>
    <TD><TT>&nbsp;&nbsp;&nbsp;&nbsp;&nbsp;&nbsp;</TT></TD>
    <TD><TT><B>No match to: </B>715.3513, 823.0438, 823.4386, 825.0341,=20
      841.0027, 842.4526, 870.4840, 1017.3439, 1017.3439, 1036.0486, =
1133.4468,=20
      1137.5327, 1142.4041, 1150.5161, 1150.5161, 1203.6012, 1378.5570,=20
      1378.5570, 1510.7509, 1510.7509, 1593.6705, 1593.6705, 1773.8505,=20
      2676.3269</TT></TD></TR></TBODY></TABLE><BR>
<TABLE border=3D0 cellSpacing=3D0>
  <TBODY>
  <TR>
    <TD><TT><B><A name=3DHit33>33.</A>&nbsp;&nbsp;&nbsp;</B></TT></TD>
    <TD noWrap><TT><A=20
      =
href=3D"http://zxw-pc/mascot/cgi/protein_view.pl?file=3D../data/20121225/=
F002431.dat&amp;hit=3D33"=20
      =
target=3D_blank>gi|255641561</A>&nbsp;&nbsp;&nbsp;&nbsp;<B>Mass:</B>&nbsp=
;46734&nbsp;&nbsp;&nbsp;&nbsp;<B>Score:</B>&nbsp;318&nbsp;&nbsp;&nbsp;&nb=
sp;<B>Expect:</B>&nbsp;2.9e-026&nbsp;&nbsp;<B>Matches:</B>&nbsp;12</TT></=
TD></TR>
  <TR>
    <TD>&nbsp;</TD>
    <TD noWrap><TT>unknown [Glycine max]</TT></TD></TR></TBODY></TABLE>
<TABLE border=3D0 cellSpacing=3D0 cellPadding=3D0>
  <TBODY>
  <TR>
    <TD><TT>&nbsp;&nbsp;&nbsp;&nbsp;&nbsp;&nbsp;</TT></TD>
    <TD align=3Dright><TT><B>Observed&nbsp;&nbsp;</B></TT></TD>
    <TD noWrap align=3Dright><TT><B>Mr(expt)&nbsp;&nbsp;</B></TT></TD>
    <TD noWrap align=3Dright><TT><B>Mr(calc)&nbsp;&nbsp;</B></TT></TD>
    <TD align=3Dright><TT><B>&nbsp;ppm&nbsp;&nbsp;</B></TT></TD>
    <TD align=3Dright><TT><B>Start&nbsp;</B></TT></TD>
    <TD align=3Dright><TT><B>&nbsp;</B></TT></TD>
    <TD align=3Dright><TT><B>End&nbsp;</B></TT></TD>
    <TD align=3Dright><TT><B>Miss&nbsp;</B></TT></TD>
    <TD align=3Dright><TT><B>Ions&nbsp;</B></TT></TD>
    <TD><TT><B>&nbsp;Peptide</B></TT></TD></TR>
  <TR>
    <TD align=3Dright>&nbsp;</TD>
    <TD align=3Dright><TT>744.3486&nbsp;&nbsp;</TT></TD>
    <TD align=3Dright><TT>743.3413&nbsp;&nbsp;</TT></TD>
    <TD align=3Dright><TT>743.3926&nbsp;&nbsp;</TT></TD>
    <TD noWrap align=3Dright><TT>-69.01&nbsp;</TT></TD>
    <TD align=3Dright><TT>96&nbsp;</TT></TD>
    <TD noWrap align=3Dright><TT>-&nbsp;</TT></TD>
    <TD align=3Dright><TT>102&nbsp;</TT></TD>
    <TD align=3Dright><TT>0&nbsp;&nbsp;</TT></TD>
    <TD noWrap align=3Dright><TT>---&nbsp;&nbsp;</TT></TD>
    <TD noWrap><TT>&nbsp;R.SPNGTIR.N</TT></TD></TR>
  <TR>
    <TD align=3Dright>&nbsp;</TD>
    <TD align=3Dright><TT>993.3839&nbsp;&nbsp;</TT></TD>
    <TD align=3Dright><TT>992.3766&nbsp;&nbsp;</TT></TD>
    <TD align=3Dright><TT>992.4464&nbsp;&nbsp;</TT></TD>
    <TD noWrap align=3Dright><TT>-70.38&nbsp;</TT></TD>
    <TD align=3Dright><TT>135&nbsp;</TT></TD>
    <TD noWrap align=3Dright><TT>-&nbsp;</TT></TD>
    <TD align=3Dright><TT>142&nbsp;</TT></TD>
    <TD align=3Dright><TT>0&nbsp;&nbsp;</TT></TD>
    <TD noWrap align=3Dright><TT>---&nbsp;&nbsp;</TT></TD>
    <TD noWrap><TT>&nbsp;R.HAFGDQYR.A</TT></TD></TR>
  <TR>
    <TD align=3Dright>&nbsp;</TD>
    <TD align=3Dright><TT>993.3839&nbsp;&nbsp;</TT></TD>
    <TD align=3Dright><TT>992.3766&nbsp;&nbsp;</TT></TD>
    <TD align=3Dright><TT>992.4464&nbsp;&nbsp;</TT></TD>
    <TD noWrap align=3Dright><TT>-70.38&nbsp;</TT></TD>
    <TD align=3Dright><TT>135&nbsp;</TT></TD>
    <TD noWrap align=3Dright><TT>-&nbsp;</TT></TD>
    <TD align=3Dright><TT>142&nbsp;</TT></TD>
    <TD align=3Dright><TT>0&nbsp;&nbsp;</TT></TD>
    <TD noWrap align=3Dright><TT>59&nbsp;&nbsp;</TT></TD>
    <TD noWrap><TT>&nbsp;R.HAFGDQYR.A</TT></TD></TR>
  <TR>
    <TD align=3Dright>&nbsp;</TD>
    <TD align=3Dright><TT>1007.4723&nbsp;&nbsp;</TT></TD>
    <TD align=3Dright><TT>1006.4650&nbsp;&nbsp;</TT></TD>
    <TD align=3Dright><TT>1006.5488&nbsp;&nbsp;</TT></TD>
    <TD noWrap align=3Dright><TT>-83.18&nbsp;</TT></TD>
    <TD align=3Dright><TT>207&nbsp;</TT></TD>
    <TD noWrap align=3Dright><TT>-&nbsp;</TT></TD>
    <TD align=3Dright><TT>214&nbsp;</TT></TD>
    <TD align=3Dright><TT>0&nbsp;&nbsp;</TT></TD>
    <TD noWrap align=3Dright><TT>---&nbsp;&nbsp;</TT></TD>
    <TD noWrap><TT>&nbsp;K.WPLYLSTK.N</TT></TD></TR>
  <TR>
    <TD align=3Dright>&nbsp;</TD>
    <TD align=3Dright><TT>1033.5065&nbsp;&nbsp;</TT></TD>
    <TD align=3Dright><TT>1032.4992&nbsp;&nbsp;</TT></TD>
    <TD align=3Dright><TT>1032.5716&nbsp;&nbsp;</TT></TD>
    <TD noWrap align=3Dright><TT>-70.12&nbsp;</TT></TD>
    <TD align=3Dright><TT>103&nbsp;</TT></TD>
    <TD noWrap align=3Dright><TT>-&nbsp;</TT></TD>
    <TD align=3Dright><TT>111&nbsp;</TT></TD>
    <TD align=3Dright><TT>0&nbsp;&nbsp;</TT></TD>
    <TD noWrap align=3Dright><TT>---&nbsp;&nbsp;</TT></TD>
    <TD noWrap><TT>&nbsp;R.NILNGTVFR.E</TT></TD></TR>
  <TR>
    <TD align=3Dright>&nbsp;</TD>
    <TD align=3Dright><TT>1033.5065&nbsp;&nbsp;</TT></TD>
    <TD align=3Dright><TT>1032.4992&nbsp;&nbsp;</TT></TD>
    <TD align=3Dright><TT>1032.5716&nbsp;&nbsp;</TT></TD>
    <TD noWrap align=3Dright><TT>-70.12&nbsp;</TT></TD>
    <TD align=3Dright><TT>103&nbsp;</TT></TD>
    <TD noWrap align=3Dright><TT>-&nbsp;</TT></TD>
    <TD align=3Dright><TT>111&nbsp;</TT></TD>
    <TD align=3Dright><TT>0&nbsp;&nbsp;</TT></TD>
    <TD noWrap align=3Dright><TT>43&nbsp;&nbsp;</TT></TD>
    <TD noWrap><TT>&nbsp;R.NILNGTVFR.E</TT></TD></TR>
  <TR>
    <TD align=3Dright>&nbsp;</TD>
    <TD align=3Dright><TT>1117.4974&nbsp;&nbsp;</TT></TD>
    <TD align=3Dright><TT>1116.4901&nbsp;&nbsp;</TT></TD>
    <TD align=3Dright><TT>1116.5716&nbsp;&nbsp;</TT></TD>
    <TD noWrap align=3Dright><TT>-72.99&nbsp;</TT></TD>
    <TD align=3Dright><TT>43&nbsp;</TT></TD>
    <TD noWrap align=3Dright><TT>-&nbsp;</TT></TD>
    <TD align=3Dright><TT>51&nbsp;</TT></TD>
    <TD align=3Dright><TT>0&nbsp;&nbsp;</TT></TD>
    <TD noWrap align=3Dright><TT>---&nbsp;&nbsp;</TT></TD>
    <TD noWrap><TT>&nbsp;K.YFDLGLPHR.D</TT></TD></TR>
  <TR>
    <TD align=3Dright>&nbsp;</TD>
    <TD align=3Dright><TT>1117.4974&nbsp;&nbsp;</TT></TD>
    <TD align=3Dright><TT>1116.4901&nbsp;&nbsp;</TT></TD>
    <TD align=3Dright><TT>1116.5716&nbsp;&nbsp;</TT></TD>
    <TD noWrap align=3Dright><TT>-72.99&nbsp;</TT></TD>
    <TD align=3Dright><TT>43&nbsp;</TT></TD>
    <TD noWrap align=3Dright><TT>-&nbsp;</TT></TD>
    <TD align=3Dright><TT>51&nbsp;</TT></TD>
    <TD align=3Dright><TT>0&nbsp;&nbsp;</TT></TD>
    <TD noWrap align=3Dright><TT>39&nbsp;&nbsp;</TT></TD>
    <TD noWrap><TT>&nbsp;K.YFDLGLPHR.D</TT></TD></TR>
  <TR>
    <TD align=3Dright>&nbsp;</TD>
    <TD align=3Dright><TT>1355.6061&nbsp;&nbsp;</TT></TD>
    <TD align=3Dright><TT>1354.5988&nbsp;&nbsp;</TT></TD>
    <TD align=3Dright><TT>1354.6841&nbsp;&nbsp;</TT></TD>
    <TD noWrap align=3Dright><TT>-62.94&nbsp;</TT></TD>
    <TD align=3Dright><TT>304&nbsp;</TT></TD>
    <TD noWrap align=3Dright><TT>-&nbsp;</TT></TD>
    <TD align=3Dright><TT>316&nbsp;</TT></TD>
    <TD align=3Dright><TT>0&nbsp;&nbsp;</TT></TD>
    <TD noWrap align=3Dright><TT>---&nbsp;&nbsp;</TT></TD>
    <TD noWrap><TT>&nbsp;K.TIEAEAAHGTVTR.H</TT></TD></TR>
  <TR>
    <TD align=3Dright>&nbsp;</TD>
    <TD align=3Dright><TT>1355.6061&nbsp;&nbsp;</TT></TD>
    <TD align=3Dright><TT>1354.5988&nbsp;&nbsp;</TT></TD>
    <TD align=3Dright><TT>1354.6841&nbsp;&nbsp;</TT></TD>
    <TD noWrap align=3Dright><TT>-62.94&nbsp;</TT></TD>
    <TD align=3Dright><TT>304&nbsp;</TT></TD>
    <TD noWrap align=3Dright><TT>-&nbsp;</TT></TD>
    <TD align=3Dright><TT>316&nbsp;</TT></TD>
    <TD align=3Dright><TT>0&nbsp;&nbsp;</TT></TD>
    <TD noWrap align=3Dright><TT>44&nbsp;&nbsp;</TT></TD>
    <TD noWrap><TT>&nbsp;K.TIEAEAAHGTVTR.H</TT></TD></TR>
  <TR>
    <TD align=3Dright>&nbsp;</TD>
    <TD align=3Dright><TT>1783.7445&nbsp;&nbsp;</TT></TD>
    <TD align=3Dright><TT>1782.7372&nbsp;&nbsp;</TT></TD>
    <TD align=3Dright><TT>1782.8537&nbsp;&nbsp;</TT></TD>
    <TD noWrap align=3Dright><TT>-65.31&nbsp;</TT></TD>
    <TD align=3Dright><TT>324&nbsp;</TT></TD>
    <TD noWrap align=3Dright><TT>-&nbsp;</TT></TD>
    <TD align=3Dright><TT>340&nbsp;</TT></TD>
    <TD align=3Dright><TT>0&nbsp;&nbsp;</TT></TD>
    <TD noWrap align=3Dright><TT>---&nbsp;&nbsp;</TT></TD>
    <TD noWrap><TT>&nbsp;K.GGETSTNSIASIFAWSR.G</TT></TD></TR>
  <TR>
    <TD align=3Dright>&nbsp;</TD>
    <TD align=3Dright><TT>1783.7445&nbsp;&nbsp;</TT></TD>
    <TD align=3Dright><TT>1782.7372&nbsp;&nbsp;</TT></TD>
    <TD align=3Dright><TT>1782.8537&nbsp;&nbsp;</TT></TD>
    <TD noWrap align=3Dright><TT>-65.31&nbsp;</TT></TD>
    <TD align=3Dright><TT>324&nbsp;</TT></TD>
    <TD noWrap align=3Dright><TT>-&nbsp;</TT></TD>
    <TD align=3Dright><TT>340&nbsp;</TT></TD>
    <TD align=3Dright><TT>0&nbsp;&nbsp;</TT></TD>
    <TD noWrap align=3Dright><TT>86&nbsp;&nbsp;</TT></TD>
    <TD =
noWrap><TT>&nbsp;K.GGETSTNSIASIFAWSR.G</TT></TD></TR></TBODY></TABLE>
<TABLE border=3D0 cellSpacing=3D0>
  <TBODY>
  <TR>
    <TD><TT>&nbsp;&nbsp;&nbsp;&nbsp;&nbsp;&nbsp;</TT></TD>
    <TD><TT><B>No match to: </B>715.3513, 823.0438, 823.4386, 825.0341,=20
      841.0027, 842.4526, 870.4840, 1017.3439, 1017.3439, 1036.0486, =
1133.4468,=20
      1137.5327, 1142.4041, 1150.5161, 1150.5161, 1203.6012, 1378.5570,=20
      1378.5570, 1510.7509, 1510.7509, 1593.6705, 1593.6705, 1773.8505,=20
      2676.3269</TT></TD></TR></TBODY></TABLE><BR>
<TABLE border=3D0 cellSpacing=3D0>
  <TBODY>
  <TR>
    <TD><TT><B><A name=3DHit34>34.</A>&nbsp;&nbsp;&nbsp;</B></TT></TD>
    <TD noWrap><TT><A=20
      =
href=3D"http://zxw-pc/mascot/cgi/protein_view.pl?file=3D../data/20121225/=
F002431.dat&amp;hit=3D34"=20
      =
target=3D_blank>gi|219363507</A>&nbsp;&nbsp;&nbsp;&nbsp;<B>Mass:</B>&nbsp=
;46069&nbsp;&nbsp;&nbsp;&nbsp;<B>Score:</B>&nbsp;311&nbsp;&nbsp;&nbsp;&nb=
sp;<B>Expect:</B>&nbsp;1.5e-025&nbsp;&nbsp;<B>Matches:</B>&nbsp;14</TT></=
TD></TR>
  <TR>
    <TD>&nbsp;</TD>
    <TD noWrap><TT>hypothetical protein LOC100217128 [Zea=20
  mays]</TT></TD></TR></TBODY></TABLE>
<TABLE border=3D0 cellSpacing=3D0 cellPadding=3D0>
  <TBODY>
  <TR>
    <TD><TT>&nbsp;&nbsp;&nbsp;&nbsp;&nbsp;&nbsp;</TT></TD>
    <TD align=3Dright><TT><B>Observed&nbsp;&nbsp;</B></TT></TD>
    <TD noWrap align=3Dright><TT><B>Mr(expt)&nbsp;&nbsp;</B></TT></TD>
    <TD noWrap align=3Dright><TT><B>Mr(calc)&nbsp;&nbsp;</B></TT></TD>
    <TD align=3Dright><TT><B>&nbsp;ppm&nbsp;&nbsp;</B></TT></TD>
    <TD align=3Dright><TT><B>Start&nbsp;</B></TT></TD>
    <TD align=3Dright><TT><B>&nbsp;</B></TT></TD>
    <TD align=3Dright><TT><B>End&nbsp;</B></TT></TD>
    <TD align=3Dright><TT><B>Miss&nbsp;</B></TT></TD>
    <TD align=3Dright><TT><B>Ions&nbsp;</B></TT></TD>
    <TD><TT><B>&nbsp;Peptide</B></TT></TD></TR>
  <TR>
    <TD align=3Dright>&nbsp;</TD>
    <TD align=3Dright><TT>744.3486&nbsp;&nbsp;</TT></TD>
    <TD align=3Dright><TT>743.3413&nbsp;&nbsp;</TT></TD>
    <TD align=3Dright><TT>743.3926&nbsp;&nbsp;</TT></TD>
    <TD noWrap align=3Dright><TT>-69.01&nbsp;</TT></TD>
    <TD align=3Dright><TT>96&nbsp;</TT></TD>
    <TD noWrap align=3Dright><TT>-&nbsp;</TT></TD>
    <TD align=3Dright><TT>102&nbsp;</TT></TD>
    <TD align=3Dright><TT>0&nbsp;&nbsp;</TT></TD>
    <TD noWrap align=3Dright><TT>---&nbsp;&nbsp;</TT></TD>
    <TD noWrap><TT>&nbsp;K.SPNGTIR.N</TT></TD></TR>
  <TR>
    <TD align=3Dright>&nbsp;</TD>
    <TD align=3Dright><TT>993.3839&nbsp;&nbsp;</TT></TD>
    <TD align=3Dright><TT>992.3766&nbsp;&nbsp;</TT></TD>
    <TD align=3Dright><TT>992.4464&nbsp;&nbsp;</TT></TD>
    <TD noWrap align=3Dright><TT>-70.38&nbsp;</TT></TD>
    <TD align=3Dright><TT>135&nbsp;</TT></TD>
    <TD noWrap align=3Dright><TT>-&nbsp;</TT></TD>
    <TD align=3Dright><TT>142&nbsp;</TT></TD>
    <TD align=3Dright><TT>0&nbsp;&nbsp;</TT></TD>
    <TD noWrap align=3Dright><TT>---&nbsp;&nbsp;</TT></TD>
    <TD noWrap><TT>&nbsp;R.HAFGDQYR.A</TT></TD></TR>
  <TR>
    <TD align=3Dright>&nbsp;</TD>
    <TD align=3Dright><TT>993.3839&nbsp;&nbsp;</TT></TD>
    <TD align=3Dright><TT>992.3766&nbsp;&nbsp;</TT></TD>
    <TD align=3Dright><TT>992.4464&nbsp;&nbsp;</TT></TD>
    <TD noWrap align=3Dright><TT>-70.38&nbsp;</TT></TD>
    <TD align=3Dright><TT>135&nbsp;</TT></TD>
    <TD noWrap align=3Dright><TT>-&nbsp;</TT></TD>
    <TD align=3Dright><TT>142&nbsp;</TT></TD>
    <TD align=3Dright><TT>0&nbsp;&nbsp;</TT></TD>
    <TD noWrap align=3Dright><TT>59&nbsp;&nbsp;</TT></TD>
    <TD noWrap><TT>&nbsp;R.HAFGDQYR.A</TT></TD></TR>
  <TR>
    <TD align=3Dright>&nbsp;</TD>
    <TD align=3Dright><TT>1007.4723&nbsp;&nbsp;</TT></TD>
    <TD align=3Dright><TT>1006.4650&nbsp;&nbsp;</TT></TD>
    <TD align=3Dright><TT>1006.5488&nbsp;&nbsp;</TT></TD>
    <TD noWrap align=3Dright><TT>-83.18&nbsp;</TT></TD>
    <TD align=3Dright><TT>205&nbsp;</TT></TD>
    <TD noWrap align=3Dright><TT>-&nbsp;</TT></TD>
    <TD align=3Dright><TT>212&nbsp;</TT></TD>
    <TD align=3Dright><TT>0&nbsp;&nbsp;</TT></TD>
    <TD noWrap align=3Dright><TT>---&nbsp;&nbsp;</TT></TD>
    <TD noWrap><TT>&nbsp;K.WPLYLSTK.N</TT></TD></TR>
  <TR>
    <TD align=3Dright>&nbsp;</TD>
    <TD align=3Dright><TT>1033.5065&nbsp;&nbsp;</TT></TD>
    <TD align=3Dright><TT>1032.4992&nbsp;&nbsp;</TT></TD>
    <TD align=3Dright><TT>1032.5716&nbsp;&nbsp;</TT></TD>
    <TD noWrap align=3Dright><TT>-70.12&nbsp;</TT></TD>
    <TD align=3Dright><TT>103&nbsp;</TT></TD>
    <TD noWrap align=3Dright><TT>-&nbsp;</TT></TD>
    <TD align=3Dright><TT>111&nbsp;</TT></TD>
    <TD align=3Dright><TT>0&nbsp;&nbsp;</TT></TD>
    <TD noWrap align=3Dright><TT>---&nbsp;&nbsp;</TT></TD>
    <TD noWrap><TT>&nbsp;R.NIINGTVFR.E</TT></TD></TR>
  <TR>
    <TD align=3Dright>&nbsp;</TD>
    <TD align=3Dright><TT>1033.5065&nbsp;&nbsp;</TT></TD>
    <TD align=3Dright><TT>1032.4992&nbsp;&nbsp;</TT></TD>
    <TD align=3Dright><TT>1032.5716&nbsp;&nbsp;</TT></TD>
    <TD noWrap align=3Dright><TT>-70.12&nbsp;</TT></TD>
    <TD align=3Dright><TT>103&nbsp;</TT></TD>
    <TD noWrap align=3Dright><TT>-&nbsp;</TT></TD>
    <TD align=3Dright><TT>111&nbsp;</TT></TD>
    <TD align=3Dright><TT>0&nbsp;&nbsp;</TT></TD>
    <TD noWrap align=3Dright><TT>43&nbsp;&nbsp;</TT></TD>
    <TD noWrap><TT>&nbsp;R.NIINGTVFR.E</TT></TD></TR>
  <TR>
    <TD align=3Dright>&nbsp;</TD>
    <TD align=3Dright><TT>1150.5161&nbsp;&nbsp;</TT></TD>
    <TD align=3Dright><TT>1149.5088&nbsp;&nbsp;</TT></TD>
    <TD align=3Dright><TT>1149.6182&nbsp;&nbsp;</TT></TD>
    <TD noWrap align=3Dright><TT>-95.18&nbsp;</TT></TD>
    <TD align=3Dright><TT>23&nbsp;</TT></TD>
    <TD noWrap align=3Dright><TT>-&nbsp;</TT></TD>
    <TD align=3Dright><TT>31&nbsp;</TT></TD>
    <TD align=3Dright><TT>1&nbsp;&nbsp;</TT></TD>
    <TD noWrap align=3Dright><TT>---&nbsp;&nbsp;</TT></TD>
    <TD noWrap><TT>&nbsp;R.VFWQSIKDK.L</TT></TD></TR>
  <TR>
    <TD align=3Dright>&nbsp;</TD>
    <TD align=3Dright><TT>1150.5161&nbsp;&nbsp;</TT></TD>
    <TD align=3Dright><TT>1149.5088&nbsp;&nbsp;</TT></TD>
    <TD align=3Dright><TT>1149.6182&nbsp;&nbsp;</TT></TD>
    <TD noWrap align=3Dright><TT>-95.18&nbsp;</TT></TD>
    <TD align=3Dright><TT>23&nbsp;</TT></TD>
    <TD noWrap align=3Dright><TT>-&nbsp;</TT></TD>
    <TD align=3Dright><TT>31&nbsp;</TT></TD>
    <TD align=3Dright><TT>1&nbsp;&nbsp;</TT></TD>
    <TD noWrap align=3Dright><TT>---&nbsp;&nbsp;</TT></TD>
    <TD noWrap><TT>&nbsp;R.VFWQSIKDK.L</TT></TD></TR>
  <TR>
    <TD align=3Dright>&nbsp;</TD>
    <TD align=3Dright><TT>1355.6061&nbsp;&nbsp;</TT></TD>
    <TD align=3Dright><TT>1354.5988&nbsp;&nbsp;</TT></TD>
    <TD align=3Dright><TT>1354.6841&nbsp;&nbsp;</TT></TD>
    <TD noWrap align=3Dright><TT>-62.94&nbsp;</TT></TD>
    <TD align=3Dright><TT>302&nbsp;</TT></TD>
    <TD noWrap align=3Dright><TT>-&nbsp;</TT></TD>
    <TD align=3Dright><TT>314&nbsp;</TT></TD>
    <TD align=3Dright><TT>0&nbsp;&nbsp;</TT></TD>
    <TD noWrap align=3Dright><TT>---&nbsp;&nbsp;</TT></TD>
    <TD noWrap><TT>&nbsp;K.TIEAEAAHGTVTR.H</TT></TD></TR>
  <TR>
    <TD align=3Dright>&nbsp;</TD>
    <TD align=3Dright><TT>1355.6061&nbsp;&nbsp;</TT></TD>
    <TD align=3Dright><TT>1354.5988&nbsp;&nbsp;</TT></TD>
    <TD align=3Dright><TT>1354.6841&nbsp;&nbsp;</TT></TD>
    <TD noWrap align=3Dright><TT>-62.94&nbsp;</TT></TD>
    <TD align=3Dright><TT>302&nbsp;</TT></TD>
    <TD noWrap align=3Dright><TT>-&nbsp;</TT></TD>
    <TD align=3Dright><TT>314&nbsp;</TT></TD>
    <TD align=3Dright><TT>0&nbsp;&nbsp;</TT></TD>
    <TD noWrap align=3Dright><TT>44&nbsp;&nbsp;</TT></TD>
    <TD noWrap><TT>&nbsp;K.TIEAEAAHGTVTR.H</TT></TD></TR>
  <TR>
    <TD align=3Dright>&nbsp;</TD>
    <TD align=3Dright><TT>1378.5570&nbsp;&nbsp;</TT></TD>
    <TD align=3Dright><TT>1377.5497&nbsp;&nbsp;</TT></TD>
    <TD align=3Dright><TT>1377.6466&nbsp;&nbsp;</TT></TD>
    <TD noWrap align=3Dright><TT>-70.29&nbsp;</TT></TD>
    <TD align=3Dright><TT>239&nbsp;</TT></TD>
    <TD noWrap align=3Dright><TT>-&nbsp;</TT></TD>
    <TD align=3Dright><TT>249&nbsp;</TT></TD>
    <TD align=3Dright><TT>0&nbsp;&nbsp;</TT></TD>
    <TD noWrap align=3Dright><TT>---&nbsp;&nbsp;</TT></TD>
    <TD noWrap><TT>&nbsp;K.FEAAGIWYEHR.L</TT></TD></TR>
  <TR>
    <TD align=3Dright>&nbsp;</TD>
    <TD align=3Dright><TT>1378.5570&nbsp;&nbsp;</TT></TD>
    <TD align=3Dright><TT>1377.5497&nbsp;&nbsp;</TT></TD>
    <TD align=3Dright><TT>1377.6466&nbsp;&nbsp;</TT></TD>
    <TD noWrap align=3Dright><TT>-70.29&nbsp;</TT></TD>
    <TD align=3Dright><TT>239&nbsp;</TT></TD>
    <TD noWrap align=3Dright><TT>-&nbsp;</TT></TD>
    <TD align=3Dright><TT>249&nbsp;</TT></TD>
    <TD align=3Dright><TT>0&nbsp;&nbsp;</TT></TD>
    <TD noWrap align=3Dright><TT>47&nbsp;&nbsp;</TT></TD>
    <TD noWrap><TT>&nbsp;K.FEAAGIWYEHR.L</TT></TD></TR>
  <TR>
    <TD align=3Dright>&nbsp;</TD>
    <TD align=3Dright><TT>1593.6705&nbsp;&nbsp;</TT></TD>
    <TD align=3Dright><TT>1592.6632&nbsp;&nbsp;</TT></TD>
    <TD align=3Dright><TT>1592.7735&nbsp;&nbsp;</TT></TD>
    <TD noWrap align=3Dright><TT>-69.26&nbsp;</TT></TD>
    <TD align=3Dright><TT>237&nbsp;</TT></TD>
    <TD noWrap align=3Dright><TT>-&nbsp;</TT></TD>
    <TD align=3Dright><TT>249&nbsp;</TT></TD>
    <TD align=3Dright><TT>1&nbsp;&nbsp;</TT></TD>
    <TD noWrap align=3Dright><TT>---&nbsp;&nbsp;</TT></TD>
    <TD noWrap><TT>&nbsp;K.SKFEAAGIWYEHR.L</TT></TD></TR>
  <TR>
    <TD align=3Dright>&nbsp;</TD>
    <TD align=3Dright><TT>1593.6705&nbsp;&nbsp;</TT></TD>
    <TD align=3Dright><TT>1592.6632&nbsp;&nbsp;</TT></TD>
    <TD align=3Dright><TT>1592.7735&nbsp;&nbsp;</TT></TD>
    <TD noWrap align=3Dright><TT>-69.26&nbsp;</TT></TD>
    <TD align=3Dright><TT>237&nbsp;</TT></TD>
    <TD noWrap align=3Dright><TT>-&nbsp;</TT></TD>
    <TD align=3Dright><TT>249&nbsp;</TT></TD>
    <TD align=3Dright><TT>1&nbsp;&nbsp;</TT></TD>
    <TD noWrap align=3Dright><TT>63&nbsp;&nbsp;</TT></TD>
    <TD =
noWrap><TT>&nbsp;K.SKFEAAGIWYEHR.L</TT></TD></TR></TBODY></TABLE>
<TABLE border=3D0 cellSpacing=3D0>
  <TBODY>
  <TR>
    <TD><TT>&nbsp;&nbsp;&nbsp;&nbsp;&nbsp;&nbsp;</TT></TD>
    <TD><TT><B>No match to: </B>715.3513, 823.0438, 823.4386, 825.0341,=20
      841.0027, 842.4526, 870.4840, 1017.3439, 1017.3439, 1036.0486, =
1117.4974,=20
      1117.4974, 1133.4468, 1137.5327, 1142.4041, 1203.6012, 1510.7509,=20
      1510.7509, 1773.8505, 1783.7445, 1783.7445,=20
2676.3269</TT></TD></TR></TBODY></TABLE><BR>
<TABLE border=3D0 cellSpacing=3D0>
  <TBODY>
  <TR>
    <TD><TT><B><A name=3DHit35>35.</A>&nbsp;&nbsp;&nbsp;</B></TT></TD>
    <TD noWrap><TT><A=20
      =
href=3D"http://zxw-pc/mascot/cgi/protein_view.pl?file=3D../data/20121225/=
F002431.dat&amp;hit=3D35"=20
      =
target=3D_blank>gi|194697804</A>&nbsp;&nbsp;&nbsp;&nbsp;<B>Mass:</B>&nbsp=
;46069&nbsp;&nbsp;&nbsp;&nbsp;<B>Score:</B>&nbsp;311&nbsp;&nbsp;&nbsp;&nb=
sp;<B>Expect:</B>&nbsp;1.5e-025&nbsp;&nbsp;<B>Matches:</B>&nbsp;14</TT></=
TD></TR>
  <TR>
    <TD>&nbsp;</TD>
    <TD noWrap><TT>unknown [Zea mays]</TT></TD></TR></TBODY></TABLE>
<TABLE border=3D0 cellSpacing=3D0 cellPadding=3D0>
  <TBODY>
  <TR>
    <TD><TT>&nbsp;&nbsp;&nbsp;&nbsp;&nbsp;&nbsp;</TT></TD>
    <TD align=3Dright><TT><B>Observed&nbsp;&nbsp;</B></TT></TD>
    <TD noWrap align=3Dright><TT><B>Mr(expt)&nbsp;&nbsp;</B></TT></TD>
    <TD noWrap align=3Dright><TT><B>Mr(calc)&nbsp;&nbsp;</B></TT></TD>
    <TD align=3Dright><TT><B>&nbsp;ppm&nbsp;&nbsp;</B></TT></TD>
    <TD align=3Dright><TT><B>Start&nbsp;</B></TT></TD>
    <TD align=3Dright><TT><B>&nbsp;</B></TT></TD>
    <TD align=3Dright><TT><B>End&nbsp;</B></TT></TD>
    <TD align=3Dright><TT><B>Miss&nbsp;</B></TT></TD>
    <TD align=3Dright><TT><B>Ions&nbsp;</B></TT></TD>
    <TD><TT><B>&nbsp;Peptide</B></TT></TD></TR>
  <TR>
    <TD align=3Dright>&nbsp;</TD>
    <TD align=3Dright><TT>744.3486&nbsp;&nbsp;</TT></TD>
    <TD align=3Dright><TT>743.3413&nbsp;&nbsp;</TT></TD>
    <TD align=3Dright><TT>743.3926&nbsp;&nbsp;</TT></TD>
    <TD noWrap align=3Dright><TT>-69.01&nbsp;</TT></TD>
    <TD align=3Dright><TT>96&nbsp;</TT></TD>
    <TD noWrap align=3Dright><TT>-&nbsp;</TT></TD>
    <TD align=3Dright><TT>102&nbsp;</TT></TD>
    <TD align=3Dright><TT>0&nbsp;&nbsp;</TT></TD>
    <TD noWrap align=3Dright><TT>---&nbsp;&nbsp;</TT></TD>
    <TD noWrap><TT>&nbsp;K.SPNGTIR.N</TT></TD></TR>
  <TR>
    <TD align=3Dright>&nbsp;</TD>
    <TD align=3Dright><TT>993.3839&nbsp;&nbsp;</TT></TD>
    <TD align=3Dright><TT>992.3766&nbsp;&nbsp;</TT></TD>
    <TD align=3Dright><TT>992.4464&nbsp;&nbsp;</TT></TD>
    <TD noWrap align=3Dright><TT>-70.38&nbsp;</TT></TD>
    <TD align=3Dright><TT>135&nbsp;</TT></TD>
    <TD noWrap align=3Dright><TT>-&nbsp;</TT></TD>
    <TD align=3Dright><TT>142&nbsp;</TT></TD>
    <TD align=3Dright><TT>0&nbsp;&nbsp;</TT></TD>
    <TD noWrap align=3Dright><TT>---&nbsp;&nbsp;</TT></TD>
    <TD noWrap><TT>&nbsp;R.HAFGDQYR.A</TT></TD></TR>
  <TR>
    <TD align=3Dright>&nbsp;</TD>
    <TD align=3Dright><TT>993.3839&nbsp;&nbsp;</TT></TD>
    <TD align=3Dright><TT>992.3766&nbsp;&nbsp;</TT></TD>
    <TD align=3Dright><TT>992.4464&nbsp;&nbsp;</TT></TD>
    <TD noWrap align=3Dright><TT>-70.38&nbsp;</TT></TD>
    <TD align=3Dright><TT>135&nbsp;</TT></TD>
    <TD noWrap align=3Dright><TT>-&nbsp;</TT></TD>
    <TD align=3Dright><TT>142&nbsp;</TT></TD>
    <TD align=3Dright><TT>0&nbsp;&nbsp;</TT></TD>
    <TD noWrap align=3Dright><TT>59&nbsp;&nbsp;</TT></TD>
    <TD noWrap><TT>&nbsp;R.HAFGDQYR.A</TT></TD></TR>
  <TR>
    <TD align=3Dright>&nbsp;</TD>
    <TD align=3Dright><TT>1007.4723&nbsp;&nbsp;</TT></TD>
    <TD align=3Dright><TT>1006.4650&nbsp;&nbsp;</TT></TD>
    <TD align=3Dright><TT>1006.5488&nbsp;&nbsp;</TT></TD>
    <TD noWrap align=3Dright><TT>-83.18&nbsp;</TT></TD>
    <TD align=3Dright><TT>205&nbsp;</TT></TD>
    <TD noWrap align=3Dright><TT>-&nbsp;</TT></TD>
    <TD align=3Dright><TT>212&nbsp;</TT></TD>
    <TD align=3Dright><TT>0&nbsp;&nbsp;</TT></TD>
    <TD noWrap align=3Dright><TT>---&nbsp;&nbsp;</TT></TD>
    <TD noWrap><TT>&nbsp;K.WPLYLSTK.N</TT></TD></TR>
  <TR>
    <TD align=3Dright>&nbsp;</TD>
    <TD align=3Dright><TT>1033.5065&nbsp;&nbsp;</TT></TD>
    <TD align=3Dright><TT>1032.4992&nbsp;&nbsp;</TT></TD>
    <TD align=3Dright><TT>1032.5716&nbsp;&nbsp;</TT></TD>
    <TD noWrap align=3Dright><TT>-70.12&nbsp;</TT></TD>
    <TD align=3Dright><TT>103&nbsp;</TT></TD>
    <TD noWrap align=3Dright><TT>-&nbsp;</TT></TD>
    <TD align=3Dright><TT>111&nbsp;</TT></TD>
    <TD align=3Dright><TT>0&nbsp;&nbsp;</TT></TD>
    <TD noWrap align=3Dright><TT>---&nbsp;&nbsp;</TT></TD>
    <TD noWrap><TT>&nbsp;R.NIINGTVFR.E</TT></TD></TR>
  <TR>
    <TD align=3Dright>&nbsp;</TD>
    <TD align=3Dright><TT>1033.5065&nbsp;&nbsp;</TT></TD>
    <TD align=3Dright><TT>1032.4992&nbsp;&nbsp;</TT></TD>
    <TD align=3Dright><TT>1032.5716&nbsp;&nbsp;</TT></TD>
    <TD noWrap align=3Dright><TT>-70.12&nbsp;</TT></TD>
    <TD align=3Dright><TT>103&nbsp;</TT></TD>
    <TD noWrap align=3Dright><TT>-&nbsp;</TT></TD>
    <TD align=3Dright><TT>111&nbsp;</TT></TD>
    <TD align=3Dright><TT>0&nbsp;&nbsp;</TT></TD>
    <TD noWrap align=3Dright><TT>43&nbsp;&nbsp;</TT></TD>
    <TD noWrap><TT>&nbsp;R.NIINGTVFR.E</TT></TD></TR>
  <TR>
    <TD align=3Dright>&nbsp;</TD>
    <TD align=3Dright><TT>1150.5161&nbsp;&nbsp;</TT></TD>
    <TD align=3Dright><TT>1149.5088&nbsp;&nbsp;</TT></TD>
    <TD align=3Dright><TT>1149.6182&nbsp;&nbsp;</TT></TD>
    <TD noWrap align=3Dright><TT>-95.18&nbsp;</TT></TD>
    <TD align=3Dright><TT>23&nbsp;</TT></TD>
    <TD noWrap align=3Dright><TT>-&nbsp;</TT></TD>
    <TD align=3Dright><TT>31&nbsp;</TT></TD>
    <TD align=3Dright><TT>1&nbsp;&nbsp;</TT></TD>
    <TD noWrap align=3Dright><TT>---&nbsp;&nbsp;</TT></TD>
    <TD noWrap><TT>&nbsp;R.VFWQSIKDK.L</TT></TD></TR>
  <TR>
    <TD align=3Dright>&nbsp;</TD>
    <TD align=3Dright><TT>1150.5161&nbsp;&nbsp;</TT></TD>
    <TD align=3Dright><TT>1149.5088&nbsp;&nbsp;</TT></TD>
    <TD align=3Dright><TT>1149.6182&nbsp;&nbsp;</TT></TD>
    <TD noWrap align=3Dright><TT>-95.18&nbsp;</TT></TD>
    <TD align=3Dright><TT>23&nbsp;</TT></TD>
    <TD noWrap align=3Dright><TT>-&nbsp;</TT></TD>
    <TD align=3Dright><TT>31&nbsp;</TT></TD>
    <TD align=3Dright><TT>1&nbsp;&nbsp;</TT></TD>
    <TD noWrap align=3Dright><TT>---&nbsp;&nbsp;</TT></TD>
    <TD noWrap><TT>&nbsp;R.VFWQSIKDK.L</TT></TD></TR>
  <TR>
    <TD align=3Dright>&nbsp;</TD>
    <TD align=3Dright><TT>1355.6061&nbsp;&nbsp;</TT></TD>
    <TD align=3Dright><TT>1354.5988&nbsp;&nbsp;</TT></TD>
    <TD align=3Dright><TT>1354.6841&nbsp;&nbsp;</TT></TD>
    <TD noWrap align=3Dright><TT>-62.94&nbsp;</TT></TD>
    <TD align=3Dright><TT>302&nbsp;</TT></TD>
    <TD noWrap align=3Dright><TT>-&nbsp;</TT></TD>
    <TD align=3Dright><TT>314&nbsp;</TT></TD>
    <TD align=3Dright><TT>0&nbsp;&nbsp;</TT></TD>
    <TD noWrap align=3Dright><TT>---&nbsp;&nbsp;</TT></TD>
    <TD noWrap><TT>&nbsp;K.TIEAEAAHGTVTR.H</TT></TD></TR>
  <TR>
    <TD align=3Dright>&nbsp;</TD>
    <TD align=3Dright><TT>1355.6061&nbsp;&nbsp;</TT></TD>
    <TD align=3Dright><TT>1354.5988&nbsp;&nbsp;</TT></TD>
    <TD align=3Dright><TT>1354.6841&nbsp;&nbsp;</TT></TD>
    <TD noWrap align=3Dright><TT>-62.94&nbsp;</TT></TD>
    <TD align=3Dright><TT>302&nbsp;</TT></TD>
    <TD noWrap align=3Dright><TT>-&nbsp;</TT></TD>
    <TD align=3Dright><TT>314&nbsp;</TT></TD>
    <TD align=3Dright><TT>0&nbsp;&nbsp;</TT></TD>
    <TD noWrap align=3Dright><TT>44&nbsp;&nbsp;</TT></TD>
    <TD noWrap><TT>&nbsp;K.TIEAEAAHGTVTR.H</TT></TD></TR>
  <TR>
    <TD align=3Dright>&nbsp;</TD>
    <TD align=3Dright><TT>1378.5570&nbsp;&nbsp;</TT></TD>
    <TD align=3Dright><TT>1377.5497&nbsp;&nbsp;</TT></TD>
    <TD align=3Dright><TT>1377.6466&nbsp;&nbsp;</TT></TD>
    <TD noWrap align=3Dright><TT>-70.29&nbsp;</TT></TD>
    <TD align=3Dright><TT>239&nbsp;</TT></TD>
    <TD noWrap align=3Dright><TT>-&nbsp;</TT></TD>
    <TD align=3Dright><TT>249&nbsp;</TT></TD>
    <TD align=3Dright><TT>0&nbsp;&nbsp;</TT></TD>
    <TD noWrap align=3Dright><TT>---&nbsp;&nbsp;</TT></TD>
    <TD noWrap><TT>&nbsp;K.FEAAGIWYEHR.L</TT></TD></TR>
  <TR>
    <TD align=3Dright>&nbsp;</TD>
    <TD align=3Dright><TT>1378.5570&nbsp;&nbsp;</TT></TD>
    <TD align=3Dright><TT>1377.5497&nbsp;&nbsp;</TT></TD>
    <TD align=3Dright><TT>1377.6466&nbsp;&nbsp;</TT></TD>
    <TD noWrap align=3Dright><TT>-70.29&nbsp;</TT></TD>
    <TD align=3Dright><TT>239&nbsp;</TT></TD>
    <TD noWrap align=3Dright><TT>-&nbsp;</TT></TD>
    <TD align=3Dright><TT>249&nbsp;</TT></TD>
    <TD align=3Dright><TT>0&nbsp;&nbsp;</TT></TD>
    <TD noWrap align=3Dright><TT>47&nbsp;&nbsp;</TT></TD>
    <TD noWrap><TT>&nbsp;K.FEAAGIWYEHR.L</TT></TD></TR>
  <TR>
    <TD align=3Dright>&nbsp;</TD>
    <TD align=3Dright><TT>1593.6705&nbsp;&nbsp;</TT></TD>
    <TD align=3Dright><TT>1592.6632&nbsp;&nbsp;</TT></TD>
    <TD align=3Dright><TT>1592.7735&nbsp;&nbsp;</TT></TD>
    <TD noWrap align=3Dright><TT>-69.26&nbsp;</TT></TD>
    <TD align=3Dright><TT>237&nbsp;</TT></TD>
    <TD noWrap align=3Dright><TT>-&nbsp;</TT></TD>
    <TD align=3Dright><TT>249&nbsp;</TT></TD>
    <TD align=3Dright><TT>1&nbsp;&nbsp;</TT></TD>
    <TD noWrap align=3Dright><TT>---&nbsp;&nbsp;</TT></TD>
    <TD noWrap><TT>&nbsp;K.SKFEAAGIWYEHR.L</TT></TD></TR>
  <TR>
    <TD align=3Dright>&nbsp;</TD>
    <TD align=3Dright><TT>1593.6705&nbsp;&nbsp;</TT></TD>
    <TD align=3Dright><TT>1592.6632&nbsp;&nbsp;</TT></TD>
    <TD align=3Dright><TT>1592.7735&nbsp;&nbsp;</TT></TD>
    <TD noWrap align=3Dright><TT>-69.26&nbsp;</TT></TD>
    <TD align=3Dright><TT>237&nbsp;</TT></TD>
    <TD noWrap align=3Dright><TT>-&nbsp;</TT></TD>
    <TD align=3Dright><TT>249&nbsp;</TT></TD>
    <TD align=3Dright><TT>1&nbsp;&nbsp;</TT></TD>
    <TD noWrap align=3Dright><TT>63&nbsp;&nbsp;</TT></TD>
    <TD =
noWrap><TT>&nbsp;K.SKFEAAGIWYEHR.L</TT></TD></TR></TBODY></TABLE>
<TABLE border=3D0 cellSpacing=3D0>
  <TBODY>
  <TR>
    <TD><TT>&nbsp;&nbsp;&nbsp;&nbsp;&nbsp;&nbsp;</TT></TD>
    <TD><TT><B>No match to: </B>715.3513, 823.0438, 823.4386, 825.0341,=20
      841.0027, 842.4526, 870.4840, 1017.3439, 1017.3439, 1036.0486, =
1117.4974,=20
      1117.4974, 1133.4468, 1137.5327, 1142.4041, 1203.6012, 1510.7509,=20
      1510.7509, 1773.8505, 1783.7445, 1783.7445,=20
2676.3269</TT></TD></TR></TBODY></TABLE><BR>
<TABLE border=3D0 cellSpacing=3D0>
  <TBODY>
  <TR>
    <TD><TT><B><A name=3DHit36>36.</A>&nbsp;&nbsp;&nbsp;</B></TT></TD>
    <TD noWrap><TT><A=20
      =
href=3D"http://zxw-pc/mascot/cgi/protein_view.pl?file=3D../data/20121225/=
F002431.dat&amp;hit=3D36"=20
      =
target=3D_blank>gi|479386</A>&nbsp;&nbsp;&nbsp;&nbsp;<B>Mass:</B>&nbsp;50=
186&nbsp;&nbsp;&nbsp;&nbsp;<B>Score:</B>&nbsp;311&nbsp;&nbsp;&nbsp;&nbsp;=
<B>Expect:</B>&nbsp;1.5e-025&nbsp;&nbsp;<B>Matches:</B>&nbsp;12</TT></TD>=
</TR>
  <TR>
    <TD>&nbsp;</TD>
    <TD noWrap><TT>isocitrate dehydrogenase (NADP) (EC 1.1.1.42) -=20
    soybean</TT></TD></TR></TBODY></TABLE>
<TABLE border=3D0 cellSpacing=3D0 cellPadding=3D0>
  <TBODY>
  <TR>
    <TD><TT>&nbsp;&nbsp;&nbsp;&nbsp;&nbsp;&nbsp;</TT></TD>
    <TD align=3Dright><TT><B>Observed&nbsp;&nbsp;</B></TT></TD>
    <TD noWrap align=3Dright><TT><B>Mr(expt)&nbsp;&nbsp;</B></TT></TD>
    <TD noWrap align=3Dright><TT><B>Mr(calc)&nbsp;&nbsp;</B></TT></TD>
    <TD align=3Dright><TT><B>&nbsp;ppm&nbsp;&nbsp;</B></TT></TD>
    <TD align=3Dright><TT><B>Start&nbsp;</B></TT></TD>
    <TD align=3Dright><TT><B>&nbsp;</B></TT></TD>
    <TD align=3Dright><TT><B>End&nbsp;</B></TT></TD>
    <TD align=3Dright><TT><B>Miss&nbsp;</B></TT></TD>
    <TD align=3Dright><TT><B>Ions&nbsp;</B></TT></TD>
    <TD><TT><B>&nbsp;Peptide</B></TT></TD></TR>
  <TR>
    <TD align=3Dright>&nbsp;</TD>
    <TD align=3Dright><TT>744.3486&nbsp;&nbsp;</TT></TD>
    <TD align=3Dright><TT>743.3413&nbsp;&nbsp;</TT></TD>
    <TD align=3Dright><TT>743.3926&nbsp;&nbsp;</TT></TD>
    <TD noWrap align=3Dright><TT>-69.01&nbsp;</TT></TD>
    <TD align=3Dright><TT>135&nbsp;</TT></TD>
    <TD noWrap align=3Dright><TT>-&nbsp;</TT></TD>
    <TD align=3Dright><TT>141&nbsp;</TT></TD>
    <TD align=3Dright><TT>0&nbsp;&nbsp;</TT></TD>
    <TD noWrap align=3Dright><TT>---&nbsp;&nbsp;</TT></TD>
    <TD noWrap><TT>&nbsp;K.SPNGTIR.N</TT></TD></TR>
  <TR>
    <TD align=3Dright>&nbsp;</TD>
    <TD align=3Dright><TT>993.3839&nbsp;&nbsp;</TT></TD>
    <TD align=3Dright><TT>992.3766&nbsp;&nbsp;</TT></TD>
    <TD align=3Dright><TT>992.4464&nbsp;&nbsp;</TT></TD>
    <TD noWrap align=3Dright><TT>-70.38&nbsp;</TT></TD>
    <TD align=3Dright><TT>174&nbsp;</TT></TD>
    <TD noWrap align=3Dright><TT>-&nbsp;</TT></TD>
    <TD align=3Dright><TT>181&nbsp;</TT></TD>
    <TD align=3Dright><TT>0&nbsp;&nbsp;</TT></TD>
    <TD noWrap align=3Dright><TT>---&nbsp;&nbsp;</TT></TD>
    <TD noWrap><TT>&nbsp;R.HAFGDQYR.A</TT></TD></TR>
  <TR>
    <TD align=3Dright>&nbsp;</TD>
    <TD align=3Dright><TT>993.3839&nbsp;&nbsp;</TT></TD>
    <TD align=3Dright><TT>992.3766&nbsp;&nbsp;</TT></TD>
    <TD align=3Dright><TT>992.4464&nbsp;&nbsp;</TT></TD>
    <TD noWrap align=3Dright><TT>-70.38&nbsp;</TT></TD>
    <TD align=3Dright><TT>174&nbsp;</TT></TD>
    <TD noWrap align=3Dright><TT>-&nbsp;</TT></TD>
    <TD align=3Dright><TT>181&nbsp;</TT></TD>
    <TD align=3Dright><TT>0&nbsp;&nbsp;</TT></TD>
    <TD noWrap align=3Dright><TT>59&nbsp;&nbsp;</TT></TD>
    <TD noWrap><TT>&nbsp;R.HAFGDQYR.A</TT></TD></TR>
  <TR>
    <TD align=3Dright>&nbsp;</TD>
    <TD align=3Dright><TT>1007.4723&nbsp;&nbsp;</TT></TD>
    <TD align=3Dright><TT>1006.4650&nbsp;&nbsp;</TT></TD>
    <TD align=3Dright><TT>1006.5488&nbsp;&nbsp;</TT></TD>
    <TD noWrap align=3Dright><TT>-83.18&nbsp;</TT></TD>
    <TD align=3Dright><TT>246&nbsp;</TT></TD>
    <TD noWrap align=3Dright><TT>-&nbsp;</TT></TD>
    <TD align=3Dright><TT>253&nbsp;</TT></TD>
    <TD align=3Dright><TT>0&nbsp;&nbsp;</TT></TD>
    <TD noWrap align=3Dright><TT>---&nbsp;&nbsp;</TT></TD>
    <TD noWrap><TT>&nbsp;K.WPLYLSTK.N</TT></TD></TR>
  <TR>
    <TD align=3Dright>&nbsp;</TD>
    <TD align=3Dright><TT>1033.5065&nbsp;&nbsp;</TT></TD>
    <TD align=3Dright><TT>1032.4992&nbsp;&nbsp;</TT></TD>
    <TD align=3Dright><TT>1032.5716&nbsp;&nbsp;</TT></TD>
    <TD noWrap align=3Dright><TT>-70.12&nbsp;</TT></TD>
    <TD align=3Dright><TT>142&nbsp;</TT></TD>
    <TD noWrap align=3Dright><TT>-&nbsp;</TT></TD>
    <TD align=3Dright><TT>150&nbsp;</TT></TD>
    <TD align=3Dright><TT>0&nbsp;&nbsp;</TT></TD>
    <TD noWrap align=3Dright><TT>---&nbsp;&nbsp;</TT></TD>
    <TD noWrap><TT>&nbsp;R.NILNGTVFR.E</TT></TD></TR>
  <TR>
    <TD align=3Dright>&nbsp;</TD>
    <TD align=3Dright><TT>1033.5065&nbsp;&nbsp;</TT></TD>
    <TD align=3Dright><TT>1032.4992&nbsp;&nbsp;</TT></TD>
    <TD align=3Dright><TT>1032.5716&nbsp;&nbsp;</TT></TD>
    <TD noWrap align=3Dright><TT>-70.12&nbsp;</TT></TD>
    <TD align=3Dright><TT>142&nbsp;</TT></TD>
    <TD noWrap align=3Dright><TT>-&nbsp;</TT></TD>
    <TD align=3Dright><TT>150&nbsp;</TT></TD>
    <TD align=3Dright><TT>0&nbsp;&nbsp;</TT></TD>
    <TD noWrap align=3Dright><TT>43&nbsp;&nbsp;</TT></TD>
    <TD noWrap><TT>&nbsp;R.NILNGTVFR.E</TT></TD></TR>
  <TR>
    <TD align=3Dright>&nbsp;</TD>
    <TD align=3Dright><TT>1355.6061&nbsp;&nbsp;</TT></TD>
    <TD align=3Dright><TT>1354.5988&nbsp;&nbsp;</TT></TD>
    <TD align=3Dright><TT>1354.6438&nbsp;&nbsp;</TT></TD>
    <TD noWrap align=3Dright><TT>-33.22&nbsp;</TT></TD>
    <TD align=3Dright><TT>232&nbsp;</TT></TD>
    <TD noWrap align=3Dright><TT>-&nbsp;</TT></TD>
    <TD align=3Dright><TT>244&nbsp;</TT></TD>
    <TD align=3Dright><TT>0&nbsp;&nbsp;</TT></TD>
    <TD noWrap align=3Dright><TT>---&nbsp;&nbsp;</TT></TD>
    <TD noWrap><TT>&nbsp;R.SFAEASMATALEK.K</TT></TD></TR>
  <TR>
    <TD align=3Dright>&nbsp;</TD>
    <TD align=3Dright><TT>1355.6061&nbsp;&nbsp;</TT></TD>
    <TD align=3Dright><TT>1354.5988&nbsp;&nbsp;</TT></TD>
    <TD align=3Dright><TT>1354.6841&nbsp;&nbsp;</TT></TD>
    <TD noWrap align=3Dright><TT>-62.94&nbsp;</TT></TD>
    <TD align=3Dright><TT>343&nbsp;</TT></TD>
    <TD noWrap align=3Dright><TT>-&nbsp;</TT></TD>
    <TD align=3Dright><TT>355&nbsp;</TT></TD>
    <TD align=3Dright><TT>0&nbsp;&nbsp;</TT></TD>
    <TD noWrap align=3Dright><TT>44&nbsp;&nbsp;</TT></TD>
    <TD noWrap><TT>&nbsp;K.TIEAEAAHGTVTR.H</TT></TD></TR>
  <TR>
    <TD align=3Dright>&nbsp;</TD>
    <TD align=3Dright><TT>1378.5570&nbsp;&nbsp;</TT></TD>
    <TD align=3Dright><TT>1377.5497&nbsp;&nbsp;</TT></TD>
    <TD align=3Dright><TT>1377.6466&nbsp;&nbsp;</TT></TD>
    <TD noWrap align=3Dright><TT>-70.29&nbsp;</TT></TD>
    <TD align=3Dright><TT>280&nbsp;</TT></TD>
    <TD noWrap align=3Dright><TT>-&nbsp;</TT></TD>
    <TD align=3Dright><TT>290&nbsp;</TT></TD>
    <TD align=3Dright><TT>0&nbsp;&nbsp;</TT></TD>
    <TD noWrap align=3Dright><TT>---&nbsp;&nbsp;</TT></TD>
    <TD noWrap><TT>&nbsp;K.FEAAGIWYEHR.L</TT></TD></TR>
  <TR>
    <TD align=3Dright>&nbsp;</TD>
    <TD align=3Dright><TT>1378.5570&nbsp;&nbsp;</TT></TD>
    <TD align=3Dright><TT>1377.5497&nbsp;&nbsp;</TT></TD>
    <TD align=3Dright><TT>1377.6466&nbsp;&nbsp;</TT></TD>
    <TD noWrap align=3Dright><TT>-70.29&nbsp;</TT></TD>
    <TD align=3Dright><TT>280&nbsp;</TT></TD>
    <TD noWrap align=3Dright><TT>-&nbsp;</TT></TD>
    <TD align=3Dright><TT>290&nbsp;</TT></TD>
    <TD align=3Dright><TT>0&nbsp;&nbsp;</TT></TD>
    <TD noWrap align=3Dright><TT>47&nbsp;&nbsp;</TT></TD>
    <TD noWrap><TT>&nbsp;K.FEAAGIWYEHR.L</TT></TD></TR>
  <TR>
    <TD align=3Dright>&nbsp;</TD>
    <TD align=3Dright><TT>1593.6705&nbsp;&nbsp;</TT></TD>
    <TD align=3Dright><TT>1592.6632&nbsp;&nbsp;</TT></TD>
    <TD align=3Dright><TT>1592.7735&nbsp;&nbsp;</TT></TD>
    <TD noWrap align=3Dright><TT>-69.26&nbsp;</TT></TD>
    <TD align=3Dright><TT>278&nbsp;</TT></TD>
    <TD noWrap align=3Dright><TT>-&nbsp;</TT></TD>
    <TD align=3Dright><TT>290&nbsp;</TT></TD>
    <TD align=3Dright><TT>1&nbsp;&nbsp;</TT></TD>
    <TD noWrap align=3Dright><TT>---&nbsp;&nbsp;</TT></TD>
    <TD noWrap><TT>&nbsp;K.SKFEAAGIWYEHR.L</TT></TD></TR>
  <TR>
    <TD align=3Dright>&nbsp;</TD>
    <TD align=3Dright><TT>1593.6705&nbsp;&nbsp;</TT></TD>
    <TD align=3Dright><TT>1592.6632&nbsp;&nbsp;</TT></TD>
    <TD align=3Dright><TT>1592.7735&nbsp;&nbsp;</TT></TD>
    <TD noWrap align=3Dright><TT>-69.26&nbsp;</TT></TD>
    <TD align=3Dright><TT>278&nbsp;</TT></TD>
    <TD noWrap align=3Dright><TT>-&nbsp;</TT></TD>
    <TD align=3Dright><TT>290&nbsp;</TT></TD>
    <TD align=3Dright><TT>1&nbsp;&nbsp;</TT></TD>
    <TD noWrap align=3Dright><TT>63&nbsp;&nbsp;</TT></TD>
    <TD =
noWrap><TT>&nbsp;K.SKFEAAGIWYEHR.L</TT></TD></TR></TBODY></TABLE>
<TABLE border=3D0 cellSpacing=3D0>
  <TBODY>
  <TR>
    <TD><TT>&nbsp;&nbsp;&nbsp;&nbsp;&nbsp;&nbsp;</TT></TD>
    <TD><TT><B>No match to: </B>715.3513, 823.0438, 823.4386, 825.0341,=20
      841.0027, 842.4526, 870.4840, 1017.3439, 1017.3439, 1036.0486, =
1117.4974,=20
      1117.4974, 1133.4468, 1137.5327, 1142.4041, 1150.5161, 1150.5161,=20
      1203.6012, 1510.7509, 1510.7509, 1773.8505, 1783.7445, 1783.7445,=20
      2676.3269</TT></TD></TR></TBODY></TABLE><BR>
<TABLE border=3D0 cellSpacing=3D0>
  <TBODY>
  <TR>
    <TD><TT><B><A name=3DHit37>37.</A>&nbsp;&nbsp;&nbsp;</B></TT></TD>
    <TD noWrap><TT><A=20
      =
href=3D"http://zxw-pc/mascot/cgi/protein_view.pl?file=3D../data/20121225/=
F002431.dat&amp;hit=3D37"=20
      =
target=3D_blank>gi|169989</A>&nbsp;&nbsp;&nbsp;&nbsp;<B>Mass:</B>&nbsp;49=
109&nbsp;&nbsp;&nbsp;&nbsp;<B>Score:</B>&nbsp;311&nbsp;&nbsp;&nbsp;&nbsp;=
<B>Expect:</B>&nbsp;1.5e-025&nbsp;&nbsp;<B>Matches:</B>&nbsp;12</TT></TD>=
</TR>
  <TR>
    <TD>&nbsp;</TD>
    <TD noWrap><TT>NADPH-specific isocitrate dehydrogenase [Glycine=20
    max]</TT></TD></TR></TBODY></TABLE>
<TABLE border=3D0 cellSpacing=3D0 cellPadding=3D0>
  <TBODY>
  <TR>
    <TD><TT>&nbsp;&nbsp;&nbsp;&nbsp;&nbsp;&nbsp;</TT></TD>
    <TD align=3Dright><TT><B>Observed&nbsp;&nbsp;</B></TT></TD>
    <TD noWrap align=3Dright><TT><B>Mr(expt)&nbsp;&nbsp;</B></TT></TD>
    <TD noWrap align=3Dright><TT><B>Mr(calc)&nbsp;&nbsp;</B></TT></TD>
    <TD align=3Dright><TT><B>&nbsp;ppm&nbsp;&nbsp;</B></TT></TD>
    <TD align=3Dright><TT><B>Start&nbsp;</B></TT></TD>
    <TD align=3Dright><TT><B>&nbsp;</B></TT></TD>
    <TD align=3Dright><TT><B>End&nbsp;</B></TT></TD>
    <TD align=3Dright><TT><B>Miss&nbsp;</B></TT></TD>
    <TD align=3Dright><TT><B>Ions&nbsp;</B></TT></TD>
    <TD><TT><B>&nbsp;Peptide</B></TT></TD></TR>
  <TR>
    <TD align=3Dright>&nbsp;</TD>
    <TD align=3Dright><TT>744.3486&nbsp;&nbsp;</TT></TD>
    <TD align=3Dright><TT>743.3413&nbsp;&nbsp;</TT></TD>
    <TD align=3Dright><TT>743.3926&nbsp;&nbsp;</TT></TD>
    <TD noWrap align=3Dright><TT>-69.01&nbsp;</TT></TD>
    <TD align=3Dright><TT>125&nbsp;</TT></TD>
    <TD noWrap align=3Dright><TT>-&nbsp;</TT></TD>
    <TD align=3Dright><TT>131&nbsp;</TT></TD>
    <TD align=3Dright><TT>0&nbsp;&nbsp;</TT></TD>
[truncated: 132,254 more chars]
