# Supplementary material for: Proteomic Analyses Provide Novel Insights into Plant Growth and Ginsenoside Biosynthesis in Forest Cultivated Panax ginseng (F. Ginseng)
Source: Front Plant Sci. 2016 Jan 26;7:1. doi: 10.3389/fpls.2016.00001 (PMC4726751; doi:10.3389/fpls.2016.00001)
Supplement: Supplementary file 6 [file DataSheet1.ZIP › The raw files of MS/the raw files of MALDI-TOFTOF MS/L13.mht]

From: =?gb2312?B?08kgV2luZG93cyBJbnRlcm5ldCBFeHBsb3JlciA5ILGjtOY=?=
Subject: Protein Summary Report (Project: zxw, Spot Set: zxw\20121225, Label: L13, Spot Id: 795069, Peak List Id: 464844, MS Job Run Id: 23272)
Date: Wed, 26 Dec 2012 12:06:06 +0800
MIME-Version: 1.0
Content-Type: multipart/related;
	type="text/html";
	boundary="----=_NextPart_000_0000_01CDE361.62AA6740"
X-MimeOLE: Produced By Microsoft MimeOLE V6.1.7601.17609

���� MIME ��ʽ�Ķ෽�ʼ���

------=_NextPart_000_0000_01CDE361.62AA6740
Content-Type: text/html;
	charset="utf-8"
Content-Transfer-Encoding: quoted-printable
Content-Location: http://zxw-pc/mascot/cgi/master_results.pl?file=..%2Fdata%2F20121225%2FF002432.dat&REPTYPE=protein&_sigthreshold=0.05&REPORT=50&_server_mudpit_switch=99999999&_ignoreionsscorebelow=0&_showsubsets=0&_showpopups=TRUE&_sortunassigned=scoredown&_requireboldred=0

=EF=BB=BF<!DOCTYPE HTML PUBLIC "-//W3C//DTD HTML 4.0 Transitional//EN">
<!-- 0 seconds --><!-- 0 seconds --><!-- 0 seconds =
--><HTML><HEAD><TITLE>Protein Summary Report (Project: zxw, Spot Set: =
zxw\20121225, Label: L13, Spot Id: 795069, Peak List Id: 464844, MS Job =
Run Id: 23272)</TITLE>
<META content=3D"text/html; charset=3Dutf-8" http-equiv=3DContent-Type>
<STYLE type=3Dtext/css>.tooltip {
	POSITION: absolute; VISIBILITY: hidden; TOP: 0px; LEFT: 0px
}
</STYLE>

<SCRIPT language=3DJavaScript type=3Dtext/javascript=20
src=3D"http://zxw-pc/mascot/templates/browser.js"></SCRIPT>

<SCRIPT language=3DJavaScript>=0A=
<!-- Begin hiding Javascript from old browsers.=0A=
 =0A=
  var arrayReady=3D0;=0A=
  =0A=
  if (document.images){=0A=
    redBall =3D new Image();=0A=
    redBall.src =3D "../images/red_ball_white.gif";  =0A=
    cyanBall =3D new Image();=0A=
    cyanBall.src =3D "../images/cyan_ball_white.gif";  =0A=
  }=0A=
  =0A=
  function cover(hit,query,protSeq){=0A=
    document.Results.OV_Title.value =3D queryTitle[query];=0A=
    document.Results.OV_Accession.value =3D protName[hit];=0A=
    document.Results.OV_Sequence.value =3D protSeq;=0A=
    if (hit =3D=3D 0) {=0A=
      self.status =3D queryTitle[query];=0A=
    } else {=0A=
      self.status =3D protName[hit] + ": " + protSeq;=0A=
    }=0A=
    if (protSeq !=3D "" && document.fred && arrayReady =3D=3D 1){=0A=
      var i =3D 0;=0A=
      var element =3D 0;=0A=
      element =3D eval(protSeq+"["+i+"]");=0A=
      while(element) {=0A=
        document.images[element].src =3D redBall.src;=0A=
        i++;=0A=
        element =3D eval(protSeq+"["+i+"]");=0A=
      }=0A=
    }=0A=
  }=0A=
=0A=
  function uncover(hit,query,protSeq){=0A=
    document.Results.OV_Title.value =3D "-Query-";=0A=
    document.Results.OV_Accession.value=3D"-Accession-";=0A=
    document.Results.OV_Sequence.value=3D"-Sequence-";=0A=
    self.status=3D"";=0A=
    if (protSeq !=3D "" && document.fred && arrayReady =3D=3D 1){=0A=
      var i =3D 0;=0A=
      var element =3D 0;=0A=
      element =3D eval(protSeq+"["+i+"]");=0A=
      while(element) {=0A=
        document.images[element].src =3D cyanBall.src;=0A=
        i++;=0A=
        element =3D eval(protSeq+"["+i+"]");=0A=
      }=0A=
    }=0A=
  }=0A=
=0A=
  function checkQuery(checkState,numChecks,form){=0A=
    if (numChecks =3D=3D 1){=0A=
      form.QUE.checked =3D checkState;=0A=
    } else {=0A=
      for (var i =3D 0; i < form.elements.length; i++) {=0A=
        if (form.elements[i].name =3D=3D "QUE"){=0A=
          form.elements[i].checked =3D checkState;=0A=
        }=0A=
      }=0A=
    }=0A=
  }=0A=
=0A=
  function SaveClicks(checkBox,form){=0A=
    if (form.ErrTolRepeat && form.ErrTolRepeat.checked) {=0A=
      return;=0A=
    }=0A=
    var checkState =3D checkBox.checked;=0A=
    var thisHit =3D 0;=0A=
    for (var i =3D 0; i < form.elements.length; i++) {=0A=
      if (thisHit =3D=3D 1){=0A=
        if (form.elements[i].name =3D=3D "QUE") {=0A=
          form.elements[i].checked =3D !checkState;=0A=
        } else {=0A=
          break;=0A=
        }=0A=
      } else {=0A=
        if (form.elements[i] =3D=3D checkBox){=0A=
          thisHit =3D 1;=0A=
        }=0A=
      }=0A=
    }=0A=
  }=0A=
=0A=
  function unMatched(form){=0A=
    var numMisses =3D 0;=0A=
    for (var i =3D 0; i < form.elements.length; i++) {=0A=
      if (form.elements[i].name =3D=3D "MISSES"){=0A=
        numMisses++;=0A=
      } =0A=
    }=0A=
    if (numMisses < 1) {=0A=
      alert("No unmatched mass values to be searched");=0A=
      return false;=0A=
    }=0A=
    for (var i =3D 0; i < form.elements.length; i++) {=0A=
      if (form.elements[i].name =3D=3D "QUE"){=0A=
        form.elements[i].name =3D "DUMMY";=0A=
      } =0A=
    }=0A=
    for (var i =3D 0; i < form.elements.length; i++) {=0A=
      if (form.elements[i].name =3D=3D "MISSES"){=0A=
        form.elements[i].name =3D "QUE";=0A=
      } =0A=
    }=0A=
    form.submit();=0A=
    return true;=0A=
  }=0A=
=0A=
  function setReFormatAction(form){=0A=
    if (form.REPTYPE.options[form.REPTYPE.selectedIndex].value =3D=3D =
"export"){=0A=
      form.action =3D "./export_dat_2.pl";=0A=
    } else if (form.REPTYPE.options[form.REPTYPE.selectedIndex].value =
=3D=3D "family") {=0A=
      form.action =3D "./master_results_2.pl";=0A=
    } else {=0A=
      form.action =3D "./master_results.pl";=0A=
    }=0A=
  }=0A=
  =0A=
  function chooseQueryList(form) {=0A=
    var formatForm =3D window.document.forms['Re-format'];=0A=
    if (formatForm._querylist.value =3D=3D 'unassigned') {=0A=
      form.QUERYLIST.value =3D queryListUnassigned;=0A=
    } else if (formatForm._querylist.value =3D=3D 'identity') {=0A=
      form.QUERYLIST.value =3D queryListIdentity;=0A=
    } else if (formatForm._querylist.value =3D=3D 'homology') {=0A=
      form.QUERYLIST.value =3D queryListHomology;=0A=
    } else {=0A=
      form.QUERYLIST.value =3D "All";=0A=
    }=0A=
    return true;=0A=
  }=0A=
    =0A=
  function makeAccessionString(form){=0A=
    if (!form.ErrTolRepeat || !form.ErrTolRepeat.checked) {=0A=
      form.ACCESSION.value =3D "";=0A=
      return true;=0A=
    }=0A=
    var tempString =3D "";=0A=
    var numAccessions =3D 1;=0A=
    for (var i =3D 0; i < form.elements.length; i++) {=0A=
      if (form.elements[i].name =3D=3D "INCLUDE" && =
form.elements[i].checked){=0A=
        tempString =3D tempString + =
unescape(et_list[form.elements[i].value]) + ",";=0A=
      }=0A=
    }=0A=
    if (tempString =3D=3D "") {=0A=
      alert("No hits selected for error tolerant search");=0A=
      return false;=0A=
    }=0A=
    tempString =3D tempString.substring(0, tempString.length - 1);=0A=
    form.ACCESSION.value =3D tempString;=0A=
    checkQuery(1,33, form);=0A=
    return true;=0A=
  }=0A=
=0A=
  function clearEl() {}=0A=
=0A=
  function makeArchive(form){=0A=
    var tempUrl =3D =
"http://zxw-pc/mascot/cgi/master_results.pl?file=3D..%2Fdata%2F20121225%2=
FF002432.dat;REPTYPE=3Darchive;_sigthreshold=3D0.05;REPORT=3D50;_server_m=
udpit_switch=3D99999999;_ignoreionsscorebelow=3D0;_showsubsets=3D0;_showp=
opups=3DTRUE;_sortunassigned=3Dscoredown;_requireboldred=3D0&INTERMEDIATE=
=3D%2e%2e%2fdata%2f20121225%2fF002432%2edat";    for (var i =3D 0; i < =
form.elements.length; i++) {=0A=
      if (form.elements[i].name =3D=3D "INCLUDE" && =
form.elements[i].checked){=0A=
        tempUrl =3D tempUrl + "&INCLUDE=3D" + form.elements[i].value;=0A=
      }=0A=
    }=0A=
    window.location.href =3D tempUrl;=0A=
  }=0A=
=0A=
// End hiding Javascript from old browsers. -->=0A=
</SCRIPT>

<META name=3DGENERATOR content=3D"MSHTML 9.00.8112.16457"></HEAD>
<BODY aLink=3D#0000ff bgColor=3D#ffffff vLink=3D#0000ff>
<H1><IMG border=3D0 name=3Dfred align=3Dtop=20
src=3D"http://zxw-pc/mascot/images/88x31_logo_white.gif" width=3D88 =
height=3D31=20
NATURALSIZEFLAG=3D"3"> Mascot Search Results</H1><FONT=20
face=3D"Courier New,Courier,monospace"><PRE><B>User            : </B>
<B>Email           : </B>
<B>Search title    : Project: zxw, Spot Set: zxw\20121225, Label: L13, =
Spot Id: 795069, Peak List Id: 464844, MS Job Run Id: 23272</B>
<B>MS data file    : =
C:\Users\lei\Desktop\=EF=BF=BD=EF=BF=BD=EF=BF=BD=EF=BF=BD=EF=BF=BD=EF=BF=BD=
=EF=BF=BD=EF=BF=BD\201212\20121225\ppw_L13_135641680836.txt</B>
<B>Database        : viridiplantae p (1850050 sequences; 642453415 =
residues)</B>
<B>Timestamp       : 25 Dec 2012 at 08:21:38 GMT</B>
<B>Warning         : <FONT color=3D#ff0000>A Peptide summary report will =
usually give a much clearer picture of MS/MS search results.</FONT></B>
<B>Top Score       : 120 for <FONT color=3D#ff0000>gi|306755938</FONT>, =
RecName: Full=3DMalate dehydrogenase</B>
</PRE></FONT>
<H3>Mascot Score Histogram</H3>Protein score is -10*Log(P), where P is =
the=20
probability that the observed match is a random event.<BR>Protein scores =
greater=20
than 75 are significant (p&lt;0.05).<BR>Protein scores are derived from =
ions=20
scores as a non-probabilistic basis for ranking protein hits.
<P><IMG alt=3D"Score Distribution"=20
src=3D"http://zxw-pc/mascot/cgi/score_gif.pl?score_gif_824900500727" =
width=3D400=20
height=3D200>=20
<FORM onsubmit=3D"return setReFormatAction(this)" method=3Dget =
name=3DRe-format=20
action=3D./master_results.pl><INPUT name=3Dfile =
value=3D../data/20121225/F002432.dat=20
type=3Dhidden>=20
<H3>Protein Summary Report</H3>
<TABLE border=3D0 cellSpacing=3D1 cellPadding=3D3>
  <TBODY>
  <TR>
    <TD bgColor=3D#eeeeff noWrap><INPUT value=3D"Format As" =
type=3Dsubmit> </TD>
    <TD bgColor=3D#eeeeff noWrap><SELECT name=3DREPTYPE> <OPTION =
selected=20
        value=3Dprotein>Protein Summary (deprecated)</OPTION> <OPTION=20
        value=3Dfamily>Protein Family Summary</OPTION> <OPTION=20
        value=3Dpeptide>Peptide Summary</OPTION> <OPTION =
value=3Dselect>Select=20
        Summary (protein hits)</OPTION> <OPTION =
value=3Dunassigned>Select Summary=20
        (unassigned)</OPTION> <OPTION value=3Dexport>Export Search=20
      Results</OPTION></SELECT> </TD>
    <TD bgColor=3D#eeeeff>&nbsp;</TD>
    <TD bgColor=3D#eeeeff noWrap><A=20
      href=3D"http://zxw-pc/mascot/help/msms_summaries_help.html"=20
      target=3D_blank>Help</A> </TD></TR>
  <TR>
    <TD bgColor=3D#eeeeff>&nbsp;</TD>
    <TD bgColor=3D#eeeeff noWrap>Significance threshold p&lt; <INPUT=20
      name=3D_sigthreshold value=3D0.05 size=3D8> </TD>
    <TD bgColor=3D#eeeeff noWrap>Max. number of hits <INPUT =
name=3DREPORT value=3D50=20
      size=3D5> </TD>
    <TD bgColor=3D#eeeeff>&nbsp;</TD></TR></TBODY></TABLE></FORM>
<FORM method=3Dpost name=3DResults action=3D./search_form.pl><INPUT =
name=3DQUE=20
value=3D"822.051994 from(823.059270,1+)  intensity(2589.3489)  query(1)" =

type=3Dhidden> <INPUT name=3DMISSES=20
value=3D"822.051994 from(823.059270,1+)  intensity(2589.3489)  query(1)" =

type=3Dhidden> <INPUT name=3DQUE=20
value=3D"824.042044 from(825.049320,1+)  intensity(11320.0630)  =
query(2)"=20
type=3Dhidden> <INPUT name=3DMISSES=20
value=3D"824.042044 from(825.049320,1+)  intensity(11320.0630)  =
query(2)"=20
type=3Dhidden> <INPUT name=3DQUE=20
value=3D"840.005484 from(841.012760,1+)  intensity(3415.0981)  query(3)" =

type=3Dhidden> <INPUT name=3DMISSES=20
value=3D"840.005484 from(841.012760,1+)  intensity(3415.0981)  query(3)" =

type=3Dhidden> <INPUT name=3DQUE=20
value=3D"841.453474 from(842.460750,1+)  intensity(14783.7270)  =
query(4)"=20
type=3Dhidden> <INPUT name=3DMISSES=20
value=3D"841.453474 from(842.460750,1+)  intensity(14783.7270)  =
query(4)"=20
type=3Dhidden> <INPUT name=3DQUE=20
value=3D"855.476004 from(856.483280,1+)  intensity(1966.0785)  query(5)" =

type=3Dhidden> <INPUT name=3DMISSES=20
value=3D"855.476004 from(856.483280,1+)  intensity(1966.0785)  query(5)" =

type=3Dhidden> <INPUT name=3DQUE=20
value=3D"859.981124 from(860.988400,1+)  intensity(8436.0791)  query(6)" =

type=3Dhidden> <INPUT name=3DMISSES=20
value=3D"859.981124 from(860.988400,1+)  intensity(8436.0791)  query(6)" =

type=3Dhidden> <INPUT name=3DQUE=20
value=3D"869.480394 from(870.487670,1+)  intensity(10557.4510)  =
query(7)"=20
type=3Dhidden> <INPUT name=3DMISSES=20
value=3D"869.480394 from(870.487670,1+)  intensity(10557.4510)  =
query(7)"=20
type=3Dhidden> <INPUT name=3DQUE=20
value=3D"993.066214 from(994.073490,1+)  intensity(3018.2354)  query(8)" =

type=3Dhidden> <INPUT name=3DMISSES=20
value=3D"993.066214 from(994.073490,1+)  intensity(3018.2354)  query(8)" =

type=3Dhidden> <INPUT name=3DQUE=20
value=3D"1035.058624 from(1036.065900,1+)  intensity(6134.1182)  =
query(9)"=20
type=3Dhidden> <INPUT name=3DMISSES=20
value=3D"1035.058624 from(1036.065900,1+)  intensity(6134.1182)  =
query(9)"=20
type=3Dhidden> <INPUT name=3DQUE=20
value=3D"1035.058624 from(1036.065900,1+)  intensity(0.0000)  =
title(Label%3a%20L13%2c%20Spot_Id%3a%20795069%2c%20Peak_List_Id%3a%204652=
52%2c%20MSMS%20Job_Run_Id%3a%2023273%2c%20Comment%3a%20)  query(10)"=20
type=3Dhidden> <INPUT name=3DMISSES=20
value=3D"1035.058624 from(1036.065900,1+)  intensity(0.0000)  =
title(Label%3a%20L13%2c%20Spot_Id%3a%20795069%2c%20Peak_List_Id%3a%204652=
52%2c%20MSMS%20Job_Run_Id%3a%2023273%2c%20Comment%3a%20)  query(10)"=20
type=3Dhidden> <INPUT name=3DQUE=20
value=3D"1067.523124 from(1068.530400,1+)  intensity(42737.8440)  =
query(11)"=20
type=3Dhidden> <INPUT name=3DMISSES=20
value=3D"1067.523124 from(1068.530400,1+)  intensity(42737.8440)  =
query(11)"=20
type=3Dhidden> <INPUT name=3DQUE=20
value=3D"1067.523124 from(1068.530400,1+)  intensity(0.0000)  =
title(Label%3a%20L13%2c%20Spot_Id%3a%20795069%2c%20Peak_List_Id%3a%204652=
47%2c%20MSMS%20Job_Run_Id%3a%2023273%2c%20Comment%3a%20)  query(12)"=20
type=3Dhidden> <INPUT name=3DMISSES=20
value=3D"1067.523124 from(1068.530400,1+)  intensity(0.0000)  =
title(Label%3a%20L13%2c%20Spot_Id%3a%20795069%2c%20Peak_List_Id%3a%204652=
47%2c%20MSMS%20Job_Run_Id%3a%2023273%2c%20Comment%3a%20)  query(12)"=20
type=3Dhidden> <INPUT name=3DQUE=20
value=3D"1083.520024 from(1084.527300,1+)  intensity(8447.4512)  =
query(13)"=20
type=3Dhidden> <INPUT name=3DMISSES=20
value=3D"1083.520024 from(1084.527300,1+)  intensity(8447.4512)  =
query(13)"=20
type=3Dhidden> <INPUT name=3DQUE=20
value=3D"1083.520024 from(1084.527300,1+)  intensity(0.0000)  =
title(Label%3a%20L13%2c%20Spot_Id%3a%20795069%2c%20Peak_List_Id%3a%204652=
49%2c%20MSMS%20Job_Run_Id%3a%2023273%2c%20Comment%3a%20)  query(14)"=20
type=3Dhidden> <INPUT name=3DMISSES=20
value=3D"1083.520024 from(1084.527300,1+)  intensity(0.0000)  =
title(Label%3a%20L13%2c%20Spot_Id%3a%20795069%2c%20Peak_List_Id%3a%204652=
49%2c%20MSMS%20Job_Run_Id%3a%2023273%2c%20Comment%3a%20)  query(14)"=20
type=3Dhidden> <INPUT name=3DQUE=20
value=3D"1127.570824 from(1128.578100,1+)  intensity(2603.5295)  =
query(15)"=20
type=3Dhidden> <INPUT name=3DMISSES=20
value=3D"1127.570824 from(1128.578100,1+)  intensity(2603.5295)  =
query(15)"=20
type=3Dhidden> <INPUT name=3DQUE=20
value=3D"1214.613424 from(1215.620700,1+)  intensity(12175.1450)  =
query(16)"=20
type=3Dhidden> <INPUT name=3DMISSES=20
value=3D"1214.613424 from(1215.620700,1+)  intensity(12175.1450)  =
query(16)"=20
type=3Dhidden> <INPUT name=3DQUE=20
value=3D"1218.625924 from(1219.633200,1+)  intensity(24787.9940)  =
query(17)"=20
type=3Dhidden> <INPUT name=3DQUE=20
value=3D"1218.625924 from(1219.633200,1+)  intensity(0.0000)  =
title(Label%3a%20L13%2c%20Spot_Id%3a%20795069%2c%20Peak_List_Id%3a%204652=
48%2c%20MSMS%20Job_Run_Id%3a%2023273%2c%20Comment%3a%20)  query(18)"=20
type=3Dhidden> <INPUT name=3DQUE=20
value=3D"1230.595224 from(1231.602500,1+)  intensity(7866.6670)  =
query(19)"=20
type=3Dhidden> <INPUT name=3DMISSES=20
value=3D"1230.595224 from(1231.602500,1+)  intensity(7866.6670)  =
query(19)"=20
type=3Dhidden> <INPUT name=3DQUE=20
value=3D"1317.595524 from(1318.602800,1+)  intensity(6248.6274)  =
query(20)"=20
type=3Dhidden> <INPUT name=3DQUE=20
value=3D"1317.595524 from(1318.602800,1+)  intensity(0.0000)  =
title(Label%3a%20L13%2c%20Spot_Id%3a%20795069%2c%20Peak_List_Id%3a%204652=
51%2c%20MSMS%20Job_Run_Id%3a%2023273%2c%20Comment%3a%20)  query(21)"=20
type=3Dhidden> <INPUT name=3DQUE=20
value=3D"1345.649124 from(1346.656400,1+)  intensity(5663.0889)  =
query(22)"=20
type=3Dhidden> <INPUT name=3DMISSES=20
value=3D"1345.649124 from(1346.656400,1+)  intensity(5663.0889)  =
query(22)"=20
type=3Dhidden> <INPUT name=3DQUE=20
value=3D"1345.649124 from(1346.656400,1+)  intensity(0.0000)  =
title(Label%3a%20L13%2c%20Spot_Id%3a%20795069%2c%20Peak_List_Id%3a%204652=
53%2c%20MSMS%20Job_Run_Id%3a%2023273%2c%20Comment%3a%20)  query(23)"=20
type=3Dhidden> <INPUT name=3DMISSES=20
value=3D"1345.649124 from(1346.656400,1+)  intensity(0.0000)  =
title(Label%3a%20L13%2c%20Spot_Id%3a%20795069%2c%20Peak_List_Id%3a%204652=
53%2c%20MSMS%20Job_Run_Id%3a%2023273%2c%20Comment%3a%20)  query(23)"=20
type=3Dhidden> <INPUT name=3DQUE=20
value=3D"1400.517524 from(1401.524800,1+)  intensity(43692.9450)  =
query(24)"=20
type=3Dhidden> <INPUT name=3DMISSES=20
value=3D"1400.517524 from(1401.524800,1+)  intensity(43692.9450)  =
query(24)"=20
type=3Dhidden> <INPUT name=3DQUE=20
value=3D"1400.517524 from(1401.524800,1+)  intensity(0.0000)  =
title(Label%3a%20L13%2c%20Spot_Id%3a%20795069%2c%20Peak_List_Id%3a%204652=
46%2c%20MSMS%20Job_Run_Id%3a%2023273%2c%20Comment%3a%20)  query(25)"=20
type=3Dhidden> <INPUT name=3DMISSES=20
value=3D"1400.517524 from(1401.524800,1+)  intensity(0.0000)  =
title(Label%3a%20L13%2c%20Spot_Id%3a%20795069%2c%20Peak_List_Id%3a%204652=
46%2c%20MSMS%20Job_Run_Id%3a%2023273%2c%20Comment%3a%20)  query(25)"=20
type=3Dhidden> <INPUT name=3DQUE=20
value=3D"1428.545124 from(1429.552400,1+)  intensity(6943.2646)  =
query(26)"=20
type=3Dhidden> <INPUT name=3DMISSES=20
value=3D"1428.545124 from(1429.552400,1+)  intensity(6943.2646)  =
query(26)"=20
type=3Dhidden> <INPUT name=3DQUE=20
value=3D"1428.545124 from(1429.552400,1+)  intensity(0.0000)  =
title(Label%3a%20L13%2c%20Spot_Id%3a%20795069%2c%20Peak_List_Id%3a%204652=
50%2c%20MSMS%20Job_Run_Id%3a%2023273%2c%20Comment%3a%20)  query(27)"=20
type=3Dhidden> <INPUT name=3DMISSES=20
value=3D"1428.545124 from(1429.552400,1+)  intensity(0.0000)  =
title(Label%3a%20L13%2c%20Spot_Id%3a%20795069%2c%20Peak_List_Id%3a%204652=
50%2c%20MSMS%20Job_Run_Id%3a%2023273%2c%20Comment%3a%20)  query(27)"=20
type=3Dhidden> <INPUT name=3DQUE=20
value=3D"1664.803624 from(1665.810900,1+)  intensity(49789.4100)  =
query(28)"=20
type=3Dhidden> <INPUT name=3DMISSES=20
value=3D"1664.803624 from(1665.810900,1+)  intensity(49789.4100)  =
query(28)"=20
type=3Dhidden> <INPUT name=3DQUE=20
value=3D"1664.803624 from(1665.810900,1+)  intensity(0.0000)  =
title(Label%3a%20L13%2c%20Spot_Id%3a%20795069%2c%20Peak_List_Id%3a%204652=
45%2c%20MSMS%20Job_Run_Id%3a%2023273%2c%20Comment%3a%20)  query(29)"=20
type=3Dhidden> <INPUT name=3DMISSES=20
value=3D"1664.803624 from(1665.810900,1+)  intensity(0.0000)  =
title(Label%3a%20L13%2c%20Spot_Id%3a%20795069%2c%20Peak_List_Id%3a%204652=
45%2c%20MSMS%20Job_Run_Id%3a%2023273%2c%20Comment%3a%20)  query(29)"=20
type=3Dhidden> <INPUT name=3DQUE=20
value=3D"1719.732324 from(1720.739600,1+)  intensity(5218.2354)  =
query(30)"=20
type=3Dhidden> <INPUT name=3DMISSES=20
value=3D"1719.732324 from(1720.739600,1+)  intensity(5218.2354)  =
query(30)"=20
type=3Dhidden> <INPUT name=3DQUE=20
value=3D"1719.732324 from(1720.739600,1+)  intensity(0.0000)  =
title(Label%3a%20L13%2c%20Spot_Id%3a%20795069%2c%20Peak_List_Id%3a%204652=
54%2c%20MSMS%20Job_Run_Id%3a%2023273%2c%20Comment%3a%20)  query(31)"=20
type=3Dhidden> <INPUT name=3DMISSES=20
value=3D"1719.732324 from(1720.739600,1+)  intensity(0.0000)  =
title(Label%3a%20L13%2c%20Spot_Id%3a%20795069%2c%20Peak_List_Id%3a%204652=
54%2c%20MSMS%20Job_Run_Id%3a%2023273%2c%20Comment%3a%20)  query(31)"=20
type=3Dhidden> <INPUT name=3DQUE=20
value=3D"2315.055724 from(2316.063000,1+)  intensity(5006.6670)  =
query(32)"=20
type=3Dhidden> <INPUT name=3DMISSES=20
value=3D"2315.055724 from(2316.063000,1+)  intensity(5006.6670)  =
query(32)"=20
type=3Dhidden> <INPUT name=3DQUE=20
value=3D"3005.501224 from(3006.508500,1+)  intensity(879.0732)  =
query(33)"=20
type=3Dhidden> <INPUT name=3DMISSES=20
value=3D"3005.501224 from(3006.508500,1+)  intensity(879.0732)  =
query(33)"=20
type=3Dhidden> <INPUT name=3DFORMVER value=3D2 type=3Dhidden> <INPUT =
name=3DSEARCH=20
value=3DMIS type=3Dhidden> <INPUT name=3DUSERNAME type=3Dhidden> <INPUT =
name=3DUSEREMAIL=20
type=3Dhidden> <INPUT name=3DCOM=20
value=3D"Project: zxw, Spot Set: zxw\20121225, Label: L13, Spot Id: =
795069, Peak List Id: 464844, MS Job Run Id: 23272"=20
type=3Dhidden> <INPUT name=3DMODS type=3Dhidden> <INPUT name=3DIT_MODS=20
value=3D"Oxidation (M)" type=3Dhidden> <INPUT name=3DCLE value=3DTrypsin =
type=3Dhidden>=20
<INPUT name=3DMASS value=3DMonoisotopic type=3Dhidden> <INPUT name=3DSEG =
type=3Dhidden>=20
<INPUT name=3DTOL value=3D100 type=3Dhidden> <INPUT name=3DTOLU =
value=3Dppm type=3Dhidden>=20
<INPUT name=3DITOL value=3D0.8 type=3Dhidden> <INPUT name=3DITOLU =
value=3DDa type=3Dhidden>=20
<INPUT name=3DDB value=3Dviridiplantae type=3Dhidden> <INPUT =
name=3DCHARGE value=3D1+=20
type=3Dhidden> <INPUT name=3DPFA value=3D1 type=3Dhidden> <INPUT =
name=3DFILE=20
value=3DC:\Users\lei\Desktop\=EF=BF=BD=EF=BF=BD=EF=BF=BD=EF=BF=BD=EF=BF=BD=
=EF=BF=BD=EF=BF=BD=EF=BF=BD\201212\20121225\ppw_L13_135641680836.txt=20
type=3Dhidden> <INPUT name=3DFORMAT value=3D"Mascot generic" =
type=3Dhidden> <INPUT=20
name=3DINTERMEDIATE value=3D../data/20121225/F002432.dat type=3Dhidden> =
<INPUT=20
name=3DREPORT value=3D50 type=3Dhidden> <INPUT name=3DOVERVIEW =
value=3DOFF type=3Dhidden>=20
<INPUT name=3DPRECURSOR type=3Dhidden> <INPUT name=3DTAXONOMY =
value=3D"All entries"=20
type=3Dhidden> <INPUT name=3DREPTYPE type=3Dhidden> <INPUT =
name=3DrepeatSearch=20
value=3D"not again" type=3Dhidden> <INPUT name=3DINSTRUMENT =
value=3DMALDI-TOF-TOF=20
type=3Dhidden> <INPUT name=3DACCESSION type=3Dhidden> <INPUT =
name=3DQUANTITATION=20
type=3Dhidden>=20
<P><INPUT value=3D"Re-Search All" type=3Dsubmit> &nbsp;&nbsp;<INPUT =
onclick=3D"unMatched(this.form); return true" value=3D"Search Unmatched" =
type=3Dbutton>=20
</FORM>
<H3>Index</H3>
<TABLE border=3D0 cellSpacing=3D0 cellPadding=3D0>
  <TBODY>
  <TR>
    <TD>&nbsp;</TD>
    <TD><TT><B>&nbsp;Accession</B></TT></TD>
    <TD><TT><B>&nbsp;&nbsp;Mass</B></TT></TD>
    <TD><TT><B>&nbsp;&nbsp;Score</B></TT></TD>
    <TD><TT><B>&nbsp;&nbsp;Description</B></TT></TD></TR>
  <TR>
    <TD noWrap align=3Dright><TT><B>1.</B></TT></TD>
    <TD noWrap><TT><B>&nbsp;<A=20
      =
href=3D"http://zxw-pc/mascot/cgi/master_results.pl?file=3D..%2Fdata%2F201=
21225%2FF002432.dat&amp;REPTYPE=3Dprotein&amp;_sigthreshold=3D0.05&amp;RE=
PORT=3D50&amp;_server_mudpit_switch=3D99999999&amp;_ignoreionsscorebelow=3D=
0&amp;_showsubsets=3D0&amp;_showpopups=3DTRUE&amp;_sortunassigned=3Dscore=
down&amp;_requireboldred=3D0#Hit1">gi|306755938</A></B></TT></TD>
    <TD noWrap><TT>&nbsp;&nbsp;2518</TT></TD>
    <TD noWrap align=3Dright><TT>120</TT></TD>
    <TD noWrap><TT>&nbsp;&nbsp;RecName: Full=3DMalate =
dehydrogenase</TT></TD></TR>
  <TR>
    <TD noWrap align=3Dright><TT><B>2.</B></TT></TD>
    <TD noWrap><TT><B>&nbsp;<A=20
      =
href=3D"http://zxw-pc/mascot/cgi/master_results.pl?file=3D..%2Fdata%2F201=
21225%2FF002432.dat&amp;REPTYPE=3Dprotein&amp;_sigthreshold=3D0.05&amp;RE=
PORT=3D50&amp;_server_mudpit_switch=3D99999999&amp;_ignoreionsscorebelow=3D=
0&amp;_showsubsets=3D0&amp;_showpopups=3DTRUE&amp;_sortunassigned=3Dscore=
down&amp;_requireboldred=3D0#Hit2">gi|223635281</A></B></TT></TD>
    <TD noWrap><TT>&nbsp;&nbsp;3733</TT></TD>
    <TD noWrap align=3Dright><TT>117</TT></TD>
    <TD noWrap><TT>&nbsp;&nbsp;RecName: Full=3DMalate dehydrogenase,=20
      mitochondrial</TT></TD></TR>
  <TR>
    <TD noWrap align=3Dright><TT><B>3.</B></TT></TD>
    <TD noWrap><TT><B>&nbsp;<A=20
      =
href=3D"http://zxw-pc/mascot/cgi/master_results.pl?file=3D..%2Fdata%2F201=
21225%2FF002432.dat&amp;REPTYPE=3Dprotein&amp;_sigthreshold=3D0.05&amp;RE=
PORT=3D50&amp;_server_mudpit_switch=3D99999999&amp;_ignoreionsscorebelow=3D=
0&amp;_showsubsets=3D0&amp;_showpopups=3DTRUE&amp;_sortunassigned=3Dscore=
down&amp;_requireboldred=3D0#Hit3">gi|222850194</A></B></TT></TD>
    <TD noWrap><TT>&nbsp;&nbsp;34053</TT></TD>
    <TD noWrap align=3Dright><TT>116</TT></TD>
    <TD noWrap><TT>&nbsp;&nbsp;phenylcoumaran benzylic ether reductase 2 =

      [Populus trichocarpa]</TT></TD></TR>
  <TR>
    <TD noWrap align=3Dright><TT><B>4.</B></TT></TD>
    <TD noWrap><TT><B>&nbsp;<A=20
      =
href=3D"http://zxw-pc/mascot/cgi/master_results.pl?file=3D..%2Fdata%2F201=
21225%2FF002432.dat&amp;REPTYPE=3Dprotein&amp;_sigthreshold=3D0.05&amp;RE=
PORT=3D50&amp;_server_mudpit_switch=3D99999999&amp;_ignoreionsscorebelow=3D=
0&amp;_showsubsets=3D0&amp;_showpopups=3DTRUE&amp;_sortunassigned=3Dscore=
down&amp;_requireboldred=3D0#Hit4">gi|224105365</A></B></TT></TD>
    <TD noWrap><TT>&nbsp;&nbsp;34053</TT></TD>
    <TD noWrap align=3Dright><TT>116</TT></TD>
    <TD noWrap><TT>&nbsp;&nbsp;phenylcoumaran benzylic ether reductase 2 =

      [Populus trichocarpa]</TT></TD></TR>
  <TR>
    <TD noWrap align=3Dright><TT><B>5.</B></TT></TD>
    <TD noWrap><TT><B>&nbsp;<A=20
      =
href=3D"http://zxw-pc/mascot/cgi/master_results.pl?file=3D..%2Fdata%2F201=
21225%2FF002432.dat&amp;REPTYPE=3Dprotein&amp;_sigthreshold=3D0.05&amp;RE=
PORT=3D50&amp;_server_mudpit_switch=3D99999999&amp;_ignoreionsscorebelow=3D=
0&amp;_showsubsets=3D0&amp;_showpopups=3DTRUE&amp;_sortunassigned=3Dscore=
down&amp;_requireboldred=3D0#Hit5">gi|224114557</A></B></TT></TD>
    <TD noWrap><TT>&nbsp;&nbsp;35566</TT></TD>
    <TD noWrap align=3Dright><TT>109</TT></TD>
    <TD noWrap><TT>&nbsp;&nbsp;predicted protein [Populus=20
  trichocarpa]</TT></TD></TR>
  <TR>
    <TD noWrap align=3Dright><TT><B>6.</B></TT></TD>
    <TD noWrap><TT><B>&nbsp;<A=20
      =
href=3D"http://zxw-pc/mascot/cgi/master_results.pl?file=3D..%2Fdata%2F201=
21225%2FF002432.dat&amp;REPTYPE=3Dprotein&amp;_sigthreshold=3D0.05&amp;RE=
PORT=3D50&amp;_server_mudpit_switch=3D99999999&amp;_ignoreionsscorebelow=3D=
0&amp;_showsubsets=3D0&amp;_showpopups=3DTRUE&amp;_sortunassigned=3Dscore=
down&amp;_requireboldred=3D0#Hit6">gi|222859859</A></B></TT></TD>
    <TD noWrap><TT>&nbsp;&nbsp;35566</TT></TD>
    <TD noWrap align=3Dright><TT>109</TT></TD>
    <TD noWrap><TT>&nbsp;&nbsp;predicted protein [Populus=20
  trichocarpa]</TT></TD></TR>
  <TR>
    <TD noWrap align=3Dright><TT><B>7.</B></TT></TD>
    <TD noWrap><TT><B>&nbsp;<A=20
      =
href=3D"http://zxw-pc/mascot/cgi/master_results.pl?file=3D..%2Fdata%2F201=
21225%2FF002432.dat&amp;REPTYPE=3Dprotein&amp;_sigthreshold=3D0.05&amp;RE=
PORT=3D50&amp;_server_mudpit_switch=3D99999999&amp;_ignoreionsscorebelow=3D=
0&amp;_showsubsets=3D0&amp;_showpopups=3DTRUE&amp;_sortunassigned=3Dscore=
down&amp;_requireboldred=3D0#Hit7">gi|118484579</A></B></TT></TD>
    <TD noWrap><TT>&nbsp;&nbsp;35566</TT></TD>
    <TD noWrap align=3Dright><TT>109</TT></TD>
    <TD noWrap><TT>&nbsp;&nbsp;unknown [Populus =
trichocarpa]</TT></TD></TR>
  <TR>
    <TD noWrap align=3Dright><TT><B>8.</B></TT></TD>
    <TD noWrap><TT><B>&nbsp;<A=20
      =
href=3D"http://zxw-pc/mascot/cgi/master_results.pl?file=3D..%2Fdata%2F201=
21225%2FF002432.dat&amp;REPTYPE=3Dprotein&amp;_sigthreshold=3D0.05&amp;RE=
PORT=3D50&amp;_server_mudpit_switch=3D99999999&amp;_ignoreionsscorebelow=3D=
0&amp;_showsubsets=3D0&amp;_showpopups=3DTRUE&amp;_sortunassigned=3Dscore=
down&amp;_requireboldred=3D0#Hit8">gi|332628129</A></B></TT></TD>
    <TD noWrap><TT>&nbsp;&nbsp;36119</TT></TD>
    <TD noWrap align=3Dright><TT>108</TT></TD>
    <TD noWrap><TT>&nbsp;&nbsp;unnamed protein product [Glycine=20
max]</TT></TD></TR>
  <TR>
    <TD noWrap align=3Dright><TT><B>9.</B></TT></TD>
    <TD noWrap><TT><B>&nbsp;<A=20
      =
href=3D"http://zxw-pc/mascot/cgi/master_results.pl?file=3D..%2Fdata%2F201=
21225%2FF002432.dat&amp;REPTYPE=3Dprotein&amp;_sigthreshold=3D0.05&amp;RE=
PORT=3D50&amp;_server_mudpit_switch=3D99999999&amp;_ignoreionsscorebelow=3D=
0&amp;_showsubsets=3D0&amp;_showpopups=3DTRUE&amp;_sortunassigned=3Dscore=
down&amp;_requireboldred=3D0#Hit9">gi|332617479</A></B></TT></TD>
    <TD noWrap><TT>&nbsp;&nbsp;36119</TT></TD>
    <TD noWrap align=3Dright><TT>108</TT></TD>
    <TD noWrap><TT>&nbsp;&nbsp;unnamed protein product [Glycine=20
max]</TT></TD></TR>
  <TR>
    <TD noWrap align=3Dright><TT><B>10.</B></TT></TD>
    <TD noWrap><TT><B>&nbsp;<A=20
      =
href=3D"http://zxw-pc/mascot/cgi/master_results.pl?file=3D..%2Fdata%2F201=
21225%2FF002432.dat&amp;REPTYPE=3Dprotein&amp;_sigthreshold=3D0.05&amp;RE=
PORT=3D50&amp;_server_mudpit_switch=3D99999999&amp;_ignoreionsscorebelow=3D=
0&amp;_showsubsets=3D0&amp;_showpopups=3DTRUE&amp;_sortunassigned=3Dscore=
down&amp;_requireboldred=3D0#Hit10">gi|330730355</A></B></TT></TD>
    <TD noWrap><TT>&nbsp;&nbsp;36119</TT></TD>
    <TD noWrap align=3Dright><TT>108</TT></TD>
    <TD noWrap><TT>&nbsp;&nbsp;unnamed protein product [Glycine=20
max]</TT></TD></TR>
  <TR>
    <TD noWrap align=3Dright><TT><B>11.</B></TT></TD>
    <TD noWrap><TT><B>&nbsp;<A=20
      =
href=3D"http://zxw-pc/mascot/cgi/master_results.pl?file=3D..%2Fdata%2F201=
21225%2FF002432.dat&amp;REPTYPE=3Dprotein&amp;_sigthreshold=3D0.05&amp;RE=
PORT=3D50&amp;_server_mudpit_switch=3D99999999&amp;_ignoreionsscorebelow=3D=
0&amp;_showsubsets=3D0&amp;_showpopups=3DTRUE&amp;_sortunassigned=3Dscore=
down&amp;_requireboldred=3D0#Hit11">gi|330728068</A></B></TT></TD>
    <TD noWrap><TT>&nbsp;&nbsp;36119</TT></TD>
    <TD noWrap align=3Dright><TT>108</TT></TD>
    <TD noWrap><TT>&nbsp;&nbsp;unnamed protein product [Glycine=20
max]</TT></TD></TR>
  <TR>
    <TD noWrap align=3Dright><TT><B>12.</B></TT></TD>
    <TD noWrap><TT><B>&nbsp;<A=20
      =
href=3D"http://zxw-pc/mascot/cgi/master_results.pl?file=3D..%2Fdata%2F201=
21225%2FF002432.dat&amp;REPTYPE=3Dprotein&amp;_sigthreshold=3D0.05&amp;RE=
PORT=3D50&amp;_server_mudpit_switch=3D99999999&amp;_ignoreionsscorebelow=3D=
0&amp;_showsubsets=3D0&amp;_showpopups=3DTRUE&amp;_sortunassigned=3Dscore=
down&amp;_requireboldred=3D0#Hit12">gi|5929964</A></B></TT></TD>
    <TD noWrap><TT>&nbsp;&nbsp;36119</TT></TD>
    <TD noWrap align=3Dright><TT>108</TT></TD>
    <TD noWrap><TT>&nbsp;&nbsp;malate dehydrogenase [Glycine =
max]</TT></TD></TR>
  <TR>
    <TD noWrap align=3Dright><TT><B>13.</B></TT></TD>
    <TD noWrap><TT><B>&nbsp;<A=20
      =
href=3D"http://zxw-pc/mascot/cgi/master_results.pl?file=3D..%2Fdata%2F201=
21225%2FF002432.dat&amp;REPTYPE=3Dprotein&amp;_sigthreshold=3D0.05&amp;RE=
PORT=3D50&amp;_server_mudpit_switch=3D99999999&amp;_ignoreionsscorebelow=3D=
0&amp;_showsubsets=3D0&amp;_showpopups=3DTRUE&amp;_sortunassigned=3Dscore=
down&amp;_requireboldred=3D0#Hit13">gi|48375044</A></B></TT></TD>
    <TD noWrap><TT>&nbsp;&nbsp;22024</TT></TD>
    <TD noWrap align=3Dright><TT>104</TT></TD>
    <TD noWrap><TT>&nbsp;&nbsp;putative mitochondrial malate =
dehydrogenase=20
      [Nicotiana tabacum]</TT></TD></TR>
  <TR>
    <TD noWrap align=3Dright><TT><B>14.</B></TT></TD>
    <TD noWrap><TT><B>&nbsp;<A=20
      =
href=3D"http://zxw-pc/mascot/cgi/master_results.pl?file=3D..%2Fdata%2F201=
21225%2FF002432.dat&amp;REPTYPE=3Dprotein&amp;_sigthreshold=3D0.05&amp;RE=
PORT=3D50&amp;_server_mudpit_switch=3D99999999&amp;_ignoreionsscorebelow=3D=
0&amp;_showsubsets=3D0&amp;_showpopups=3DTRUE&amp;_sortunassigned=3Dscore=
down&amp;_requireboldred=3D0#Hit14">gi|3193222</A></B></TT></TD>
    <TD noWrap><TT>&nbsp;&nbsp;27317</TT></TD>
    <TD noWrap align=3Dright><TT>102</TT></TD>
    <TD noWrap><TT>&nbsp;&nbsp;malate dehydrogenase [Glycine =
max]</TT></TD></TR>
  <TR>
    <TD noWrap align=3Dright><TT><B>15.</B></TT></TD>
    <TD noWrap><TT><B>&nbsp;<A=20
      =
href=3D"http://zxw-pc/mascot/cgi/master_results.pl?file=3D..%2Fdata%2F201=
21225%2FF002432.dat&amp;REPTYPE=3Dprotein&amp;_sigthreshold=3D0.05&amp;RE=
PORT=3D50&amp;_server_mudpit_switch=3D99999999&amp;_ignoreionsscorebelow=3D=
0&amp;_showsubsets=3D0&amp;_showpopups=3DTRUE&amp;_sortunassigned=3Dscore=
down&amp;_requireboldred=3D0#Hit15">gi|260779781</A></B></TT></TD>
    <TD noWrap><TT>&nbsp;&nbsp;30740</TT></TD>
    <TD noWrap align=3Dright><TT>101</TT></TD>
    <TD noWrap><TT>&nbsp;&nbsp;malate dehydrogenase [Zea =
mays]</TT></TD></TR>
  <TR>
    <TD noWrap align=3Dright><TT><B>16.</B></TT></TD>
    <TD noWrap><TT><B>&nbsp;<A=20
      =
href=3D"http://zxw-pc/mascot/cgi/master_results.pl?file=3D..%2Fdata%2F201=
21225%2FF002432.dat&amp;REPTYPE=3Dprotein&amp;_sigthreshold=3D0.05&amp;RE=
PORT=3D50&amp;_server_mudpit_switch=3D99999999&amp;_ignoreionsscorebelow=3D=
0&amp;_showsubsets=3D0&amp;_showpopups=3DTRUE&amp;_sortunassigned=3Dscore=
down&amp;_requireboldred=3D0#Hit16">gi|297740480</A></B></TT></TD>
    <TD noWrap><TT>&nbsp;&nbsp;30906</TT></TD>
    <TD noWrap align=3Dright><TT>101</TT></TD>
    <TD noWrap><TT>&nbsp;&nbsp;unnamed protein product [Vitis=20
  vinifera]</TT></TD></TR>
  <TR>
    <TD noWrap align=3Dright><TT><B>17.</B></TT></TD>
    <TD noWrap><TT><B>&nbsp;<A=20
      =
href=3D"http://zxw-pc/mascot/cgi/master_results.pl?file=3D..%2Fdata%2F201=
21225%2FF002432.dat&amp;REPTYPE=3Dprotein&amp;_sigthreshold=3D0.05&amp;RE=
PORT=3D50&amp;_server_mudpit_switch=3D99999999&amp;_ignoreionsscorebelow=3D=
0&amp;_showsubsets=3D0&amp;_showpopups=3DTRUE&amp;_sortunassigned=3Dscore=
down&amp;_requireboldred=3D0#Hit17">gi|332642084</A></B></TT></TD>
    <TD noWrap><TT>&nbsp;&nbsp;33113</TT></TD>
    <TD noWrap align=3Dright><TT>101</TT></TD>
    <TD noWrap><TT>&nbsp;&nbsp;malate dehydrogenase 2 [Arabidopsis=20
      thaliana]</TT></TD></TR>
  <TR>
    <TD noWrap align=3Dright><TT><B>18.</B></TT></TD>
    <TD noWrap><TT><B>&nbsp;<A=20
      =
href=3D"http://zxw-pc/mascot/cgi/master_results.pl?file=3D..%2Fdata%2F201=
21225%2FF002432.dat&amp;REPTYPE=3Dprotein&amp;_sigthreshold=3D0.05&amp;RE=
PORT=3D50&amp;_server_mudpit_switch=3D99999999&amp;_ignoreionsscorebelow=3D=
0&amp;_showsubsets=3D0&amp;_showpopups=3DTRUE&amp;_sortunassigned=3Dscore=
down&amp;_requireboldred=3D0#Hit18">gi|145332399</A></B></TT></TD>
    <TD noWrap><TT>&nbsp;&nbsp;33113</TT></TD>
    <TD noWrap align=3Dright><TT>101</TT></TD>
    <TD noWrap><TT>&nbsp;&nbsp;malate dehydrogenase 2 [Arabidopsis=20
      thaliana]</TT></TD></TR>
  <TR>
    <TD noWrap align=3Dright><TT><B>19.</B></TT></TD>
    <TD noWrap><TT><B>&nbsp;<A=20
      =
href=3D"http://zxw-pc/mascot/cgi/master_results.pl?file=3D..%2Fdata%2F201=
21225%2FF002432.dat&amp;REPTYPE=3Dprotein&amp;_sigthreshold=3D0.05&amp;RE=
PORT=3D50&amp;_server_mudpit_switch=3D99999999&amp;_ignoreionsscorebelow=3D=
0&amp;_showsubsets=3D0&amp;_showpopups=3DTRUE&amp;_sortunassigned=3Dscore=
down&amp;_requireboldred=3D0#Hit19">gi|168047359</A></B></TT></TD>
    <TD noWrap><TT>&nbsp;&nbsp;33446</TT></TD>
    <TD noWrap align=3Dright><TT>101</TT></TD>
    <TD noWrap><TT>&nbsp;&nbsp;predicted protein [Physcomitrella patens =
subsp.=20
      patens]</TT></TD></TR>
  <TR>
    <TD noWrap align=3Dright><TT><B>20.</B></TT></TD>
    <TD noWrap><TT><B>&nbsp;<A=20
      =
href=3D"http://zxw-pc/mascot/cgi/master_results.pl?file=3D..%2Fdata%2F201=
21225%2FF002432.dat&amp;REPTYPE=3Dprotein&amp;_sigthreshold=3D0.05&amp;RE=
PORT=3D50&amp;_server_mudpit_switch=3D99999999&amp;_ignoreionsscorebelow=3D=
0&amp;_showsubsets=3D0&amp;_showpopups=3DTRUE&amp;_sortunassigned=3Dscore=
down&amp;_requireboldred=3D0#Hit20">gi|162672513</A></B></TT></TD>
    <TD noWrap><TT>&nbsp;&nbsp;33446</TT></TD>
    <TD noWrap align=3Dright><TT>101</TT></TD>
    <TD noWrap><TT>&nbsp;&nbsp;predicted protein [Physcomitrella patens =
subsp.=20
      patens]</TT></TD></TR>
  <TR>
    <TD noWrap align=3Dright><TT><B>21.</B></TT></TD>
    <TD noWrap><TT><B>&nbsp;<A=20
      =
href=3D"http://zxw-pc/mascot/cgi/master_results.pl?file=3D..%2Fdata%2F201=
21225%2FF002432.dat&amp;REPTYPE=3Dprotein&amp;_sigthreshold=3D0.05&amp;RE=
PORT=3D50&amp;_server_mudpit_switch=3D99999999&amp;_ignoreionsscorebelow=3D=
0&amp;_showsubsets=3D0&amp;_showpopups=3DTRUE&amp;_sortunassigned=3Dscore=
down&amp;_requireboldred=3D0#Hit21">gi|297830054</A></B></TT></TD>
    <TD noWrap><TT>&nbsp;&nbsp;35275</TT></TD>
    <TD noWrap align=3Dright><TT>101</TT></TD>
    <TD noWrap><TT>&nbsp;&nbsp;hypothetical protein ARALYDRAFT_478929=20
      [Arabidopsis lyrata subsp. lyrata]</TT></TD></TR>
  <TR>
    <TD noWrap align=3Dright><TT><B>22.</B></TT></TD>
    <TD noWrap><TT><B>&nbsp;<A=20
      =
href=3D"http://zxw-pc/mascot/cgi/master_results.pl?file=3D..%2Fdata%2F201=
21225%2FF002432.dat&amp;REPTYPE=3Dprotein&amp;_sigthreshold=3D0.05&amp;RE=
PORT=3D50&amp;_server_mudpit_switch=3D99999999&amp;_ignoreionsscorebelow=3D=
0&amp;_showsubsets=3D0&amp;_showpopups=3DTRUE&amp;_sortunassigned=3Dscore=
down&amp;_requireboldred=3D0#Hit22">gi|297328749</A></B></TT></TD>
    <TD noWrap><TT>&nbsp;&nbsp;35275</TT></TD>
    <TD noWrap align=3Dright><TT>101</TT></TD>
    <TD noWrap><TT>&nbsp;&nbsp;hypothetical protein ARALYDRAFT_478929=20
      [Arabidopsis lyrata subsp. lyrata]</TT></TD></TR>
  <TR>
    <TD noWrap align=3Dright><TT><B>23.</B></TT></TD>
    <TD noWrap><TT><B>&nbsp;<A=20
      =
href=3D"http://zxw-pc/mascot/cgi/master_results.pl?file=3D..%2Fdata%2F201=
21225%2FF002432.dat&amp;REPTYPE=3Dprotein&amp;_sigthreshold=3D0.05&amp;RE=
PORT=3D50&amp;_server_mudpit_switch=3D99999999&amp;_ignoreionsscorebelow=3D=
0&amp;_showsubsets=3D0&amp;_showpopups=3DTRUE&amp;_sortunassigned=3Dscore=
down&amp;_requireboldred=3D0#Hit23">gi|332627263</A></B></TT></TD>
    <TD noWrap><TT>&nbsp;&nbsp;35439</TT></TD>
    <TD noWrap align=3Dright><TT>101</TT></TD>
    <TD noWrap><TT>&nbsp;&nbsp;unnamed protein product [Oryza sativa =
Japonica=20
      Group]</TT></TD></TR>
  <TR>
    <TD noWrap align=3Dright><TT><B>24.</B></TT></TD>
    <TD noWrap><TT><B>&nbsp;<A=20
      =
href=3D"http://zxw-pc/mascot/cgi/master_results.pl?file=3D..%2Fdata%2F201=
21225%2FF002432.dat&amp;REPTYPE=3Dprotein&amp;_sigthreshold=3D0.05&amp;RE=
PORT=3D50&amp;_server_mudpit_switch=3D99999999&amp;_ignoreionsscorebelow=3D=
0&amp;_showsubsets=3D0&amp;_showpopups=3DTRUE&amp;_sortunassigned=3Dscore=
down&amp;_requireboldred=3D0#Hit24">gi|332627247</A></B></TT></TD>
    <TD noWrap><TT>&nbsp;&nbsp;35395</TT></TD>
    <TD noWrap align=3Dright><TT>101</TT></TD>
    <TD noWrap><TT>&nbsp;&nbsp;unnamed protein product [Zea =
mays]</TT></TD></TR>
  <TR>
    <TD noWrap align=3Dright><TT><B>25.</B></TT></TD>
    <TD noWrap><TT><B>&nbsp;<A=20
      =
href=3D"http://zxw-pc/mascot/cgi/master_results.pl?file=3D..%2Fdata%2F201=
21225%2FF002432.dat&amp;REPTYPE=3Dprotein&amp;_sigthreshold=3D0.05&amp;RE=
PORT=3D50&amp;_server_mudpit_switch=3D99999999&amp;_ignoreionsscorebelow=3D=
0&amp;_showsubsets=3D0&amp;_showpopups=3DTRUE&amp;_sortunassigned=3Dscore=
down&amp;_requireboldred=3D0#Hit25">gi|332627245</A></B></TT></TD>
    <TD noWrap><TT>&nbsp;&nbsp;35336</TT></TD>
    <TD noWrap align=3Dright><TT>101</TT></TD>
    <TD noWrap><TT>&nbsp;&nbsp;unnamed protein product [Zea =
mays]</TT></TD></TR>
  <TR>
    <TD noWrap align=3Dright><TT><B>26.</B></TT></TD>
    <TD noWrap><TT><B>&nbsp;<A=20
      =
href=3D"http://zxw-pc/mascot/cgi/master_results.pl?file=3D..%2Fdata%2F201=
21225%2FF002432.dat&amp;REPTYPE=3Dprotein&amp;_sigthreshold=3D0.05&amp;RE=
PORT=3D50&amp;_server_mudpit_switch=3D99999999&amp;_ignoreionsscorebelow=3D=
0&amp;_showsubsets=3D0&amp;_showpopups=3DTRUE&amp;_sortunassigned=3Dscore=
down&amp;_requireboldred=3D0#Hit26">gi|332627240</A></B></TT></TD>
    <TD noWrap><TT>&nbsp;&nbsp;35618</TT></TD>
    <TD noWrap align=3Dright><TT>101</TT></TD>
    <TD noWrap><TT>&nbsp;&nbsp;unnamed protein product [Zea =
mays]</TT></TD></TR>
  <TR>
    <TD noWrap align=3Dright><TT><B>27.</B></TT></TD>
    <TD noWrap><TT><B>&nbsp;<A=20
      =
href=3D"http://zxw-pc/mascot/cgi/master_results.pl?file=3D..%2Fdata%2F201=
21225%2FF002432.dat&amp;REPTYPE=3Dprotein&amp;_sigthreshold=3D0.05&amp;RE=
PORT=3D50&amp;_server_mudpit_switch=3D99999999&amp;_ignoreionsscorebelow=3D=
0&amp;_showsubsets=3D0&amp;_showpopups=3DTRUE&amp;_sortunassigned=3Dscore=
down&amp;_requireboldred=3D0#Hit27">gi|332617454</A></B></TT></TD>
    <TD noWrap><TT>&nbsp;&nbsp;35439</TT></TD>
    <TD noWrap align=3Dright><TT>101</TT></TD>
    <TD noWrap><TT>&nbsp;&nbsp;unnamed protein product [Oryza sativa =
Japonica=20
      Group]</TT></TD></TR>
  <TR>
    <TD noWrap align=3Dright><TT><B>28.</B></TT></TD>
    <TD noWrap><TT><B>&nbsp;<A=20
      =
href=3D"http://zxw-pc/mascot/cgi/master_results.pl?file=3D..%2Fdata%2F201=
21225%2FF002432.dat&amp;REPTYPE=3Dprotein&amp;_sigthreshold=3D0.05&amp;RE=
PORT=3D50&amp;_server_mudpit_switch=3D99999999&amp;_ignoreionsscorebelow=3D=
0&amp;_showsubsets=3D0&amp;_showpopups=3DTRUE&amp;_sortunassigned=3Dscore=
down&amp;_requireboldred=3D0#Hit28">gi|332617438</A></B></TT></TD>
    <TD noWrap><TT>&nbsp;&nbsp;35395</TT></TD>
    <TD noWrap align=3Dright><TT>101</TT></TD>
    <TD noWrap><TT>&nbsp;&nbsp;unnamed protein product [Zea =
mays]</TT></TD></TR>
  <TR>
    <TD noWrap align=3Dright><TT><B>29.</B></TT></TD>
    <TD noWrap><TT><B>&nbsp;<A=20
      =
href=3D"http://zxw-pc/mascot/cgi/master_results.pl?file=3D..%2Fdata%2F201=
21225%2FF002432.dat&amp;REPTYPE=3Dprotein&amp;_sigthreshold=3D0.05&amp;RE=
PORT=3D50&amp;_server_mudpit_switch=3D99999999&amp;_ignoreionsscorebelow=3D=
0&amp;_showsubsets=3D0&amp;_showpopups=3DTRUE&amp;_sortunassigned=3Dscore=
down&amp;_requireboldred=3D0#Hit29">gi|332617436</A></B></TT></TD>
    <TD noWrap><TT>&nbsp;&nbsp;35336</TT></TD>
    <TD noWrap align=3Dright><TT>101</TT></TD>
    <TD noWrap><TT>&nbsp;&nbsp;unnamed protein product [Zea =
mays]</TT></TD></TR>
  <TR>
    <TD noWrap align=3Dright><TT><B>30.</B></TT></TD>
    <TD noWrap><TT><B>&nbsp;<A=20
      =
href=3D"http://zxw-pc/mascot/cgi/master_results.pl?file=3D..%2Fdata%2F201=
21225%2FF002432.dat&amp;REPTYPE=3Dprotein&amp;_sigthreshold=3D0.05&amp;RE=
PORT=3D50&amp;_server_mudpit_switch=3D99999999&amp;_ignoreionsscorebelow=3D=
0&amp;_showsubsets=3D0&amp;_showpopups=3DTRUE&amp;_sortunassigned=3Dscore=
down&amp;_requireboldred=3D0#Hit30">gi|332617432</A></B></TT></TD>
    <TD noWrap><TT>&nbsp;&nbsp;35618</TT></TD>
    <TD noWrap align=3Dright><TT>101</TT></TD>
    <TD noWrap><TT>&nbsp;&nbsp;unnamed protein product [Zea =
mays]</TT></TD></TR>
  <TR>
    <TD noWrap align=3Dright><TT><B>31.</B></TT></TD>
    <TD noWrap><TT><B>&nbsp;<A=20
      =
href=3D"http://zxw-pc/mascot/cgi/master_results.pl?file=3D..%2Fdata%2F201=
21225%2FF002432.dat&amp;REPTYPE=3Dprotein&amp;_sigthreshold=3D0.05&amp;RE=
PORT=3D50&amp;_server_mudpit_switch=3D99999999&amp;_ignoreionsscorebelow=3D=
0&amp;_showsubsets=3D0&amp;_showpopups=3DTRUE&amp;_sortunassigned=3Dscore=
down&amp;_requireboldred=3D0#Hit31">gi|330730331</A></B></TT></TD>
    <TD noWrap><TT>&nbsp;&nbsp;35439</TT></TD>
    <TD noWrap align=3Dright><TT>101</TT></TD>
    <TD noWrap><TT>&nbsp;&nbsp;unnamed protein product [Oryza sativa =
Japonica=20
      Group]</TT></TD></TR>
  <TR>
    <TD noWrap align=3Dright><TT><B>32.</B></TT></TD>
    <TD noWrap><TT><B>&nbsp;<A=20
      =
href=3D"http://zxw-pc/mascot/cgi/master_results.pl?file=3D..%2Fdata%2F201=
21225%2FF002432.dat&amp;REPTYPE=3Dprotein&amp;_sigthreshold=3D0.05&amp;RE=
PORT=3D50&amp;_server_mudpit_switch=3D99999999&amp;_ignoreionsscorebelow=3D=
0&amp;_showsubsets=3D0&amp;_showpopups=3DTRUE&amp;_sortunassigned=3Dscore=
down&amp;_requireboldred=3D0#Hit32">gi|330730315</A></B></TT></TD>
    <TD noWrap><TT>&nbsp;&nbsp;35395</TT></TD>
    <TD noWrap align=3Dright><TT>101</TT></TD>
    <TD noWrap><TT>&nbsp;&nbsp;unnamed protein product [Zea =
mays]</TT></TD></TR>
  <TR>
    <TD noWrap align=3Dright><TT><B>33.</B></TT></TD>
    <TD noWrap><TT><B>&nbsp;<A=20
      =
href=3D"http://zxw-pc/mascot/cgi/master_results.pl?file=3D..%2Fdata%2F201=
21225%2FF002432.dat&amp;REPTYPE=3Dprotein&amp;_sigthreshold=3D0.05&amp;RE=
PORT=3D50&amp;_server_mudpit_switch=3D99999999&amp;_ignoreionsscorebelow=3D=
0&amp;_showsubsets=3D0&amp;_showpopups=3DTRUE&amp;_sortunassigned=3Dscore=
down&amp;_requireboldred=3D0#Hit33">gi|330730313</A></B></TT></TD>
    <TD noWrap><TT>&nbsp;&nbsp;35336</TT></TD>
    <TD noWrap align=3Dright><TT>101</TT></TD>
    <TD noWrap><TT>&nbsp;&nbsp;unnamed protein product [Zea =
mays]</TT></TD></TR>
  <TR>
    <TD noWrap align=3Dright><TT><B>34.</B></TT></TD>
    <TD noWrap><TT><B>&nbsp;<A=20
      =
href=3D"http://zxw-pc/mascot/cgi/master_results.pl?file=3D..%2Fdata%2F201=
21225%2FF002432.dat&amp;REPTYPE=3Dprotein&amp;_sigthreshold=3D0.05&amp;RE=
PORT=3D50&amp;_server_mudpit_switch=3D99999999&amp;_ignoreionsscorebelow=3D=
0&amp;_showsubsets=3D0&amp;_showpopups=3DTRUE&amp;_sortunassigned=3Dscore=
down&amp;_requireboldred=3D0#Hit34">gi|330730309</A></B></TT></TD>
    <TD noWrap><TT>&nbsp;&nbsp;35618</TT></TD>
    <TD noWrap align=3Dright><TT>101</TT></TD>
    <TD noWrap><TT>&nbsp;&nbsp;unnamed protein product [Zea =
mays]</TT></TD></TR>
  <TR>
    <TD noWrap align=3Dright><TT><B>35.</B></TT></TD>
    <TD noWrap><TT><B>&nbsp;<A=20
      =
href=3D"http://zxw-pc/mascot/cgi/master_results.pl?file=3D..%2Fdata%2F201=
21225%2FF002432.dat&amp;REPTYPE=3Dprotein&amp;_sigthreshold=3D0.05&amp;RE=
PORT=3D50&amp;_server_mudpit_switch=3D99999999&amp;_ignoreionsscorebelow=3D=
0&amp;_showsubsets=3D0&amp;_showpopups=3DTRUE&amp;_sortunassigned=3Dscore=
down&amp;_requireboldred=3D0#Hit35">gi|330728044</A></B></TT></TD>
    <TD noWrap><TT>&nbsp;&nbsp;35439</TT></TD>
    <TD noWrap align=3Dright><TT>101</TT></TD>
    <TD noWrap><TT>&nbsp;&nbsp;unnamed protein product [Oryza sativa =
Japonica=20
      Group]</TT></TD></TR>
  <TR>
    <TD noWrap align=3Dright><TT><B>36.</B></TT></TD>
    <TD noWrap><TT><B>&nbsp;<A=20
      =
href=3D"http://zxw-pc/mascot/cgi/master_results.pl?file=3D..%2Fdata%2F201=
21225%2FF002432.dat&amp;REPTYPE=3Dprotein&amp;_sigthreshold=3D0.05&amp;RE=
PORT=3D50&amp;_server_mudpit_switch=3D99999999&amp;_ignoreionsscorebelow=3D=
0&amp;_showsubsets=3D0&amp;_showpopups=3DTRUE&amp;_sortunassigned=3Dscore=
down&amp;_requireboldred=3D0#Hit36">gi|330728028</A></B></TT></TD>
    <TD noWrap><TT>&nbsp;&nbsp;35395</TT></TD>
    <TD noWrap align=3Dright><TT>101</TT></TD>
    <TD noWrap><TT>&nbsp;&nbsp;unnamed protein product [Zea =
mays]</TT></TD></TR>
  <TR>
    <TD noWrap align=3Dright><TT><B>37.</B></TT></TD>
    <TD noWrap><TT><B>&nbsp;<A=20
      =
href=3D"http://zxw-pc/mascot/cgi/master_results.pl?file=3D..%2Fdata%2F201=
21225%2FF002432.dat&amp;REPTYPE=3Dprotein&amp;_sigthreshold=3D0.05&amp;RE=
PORT=3D50&amp;_server_mudpit_switch=3D99999999&amp;_ignoreionsscorebelow=3D=
0&amp;_showsubsets=3D0&amp;_showpopups=3DTRUE&amp;_sortunassigned=3Dscore=
down&amp;_requireboldred=3D0#Hit37">gi|330728026</A></B></TT></TD>
    <TD noWrap><TT>&nbsp;&nbsp;35336</TT></TD>
    <TD noWrap align=3Dright><TT>101</TT></TD>
    <TD noWrap><TT>&nbsp;&nbsp;unnamed protein product [Zea =
mays]</TT></TD></TR>
  <TR>
    <TD noWrap align=3Dright><TT><B>38.</B></TT></TD>
    <TD noWrap><TT><B>&nbsp;<A=20
      =
href=3D"http://zxw-pc/mascot/cgi/master_results.pl?file=3D..%2Fdata%2F201=
21225%2FF002432.dat&amp;REPTYPE=3Dprotein&amp;_sigthreshold=3D0.05&amp;RE=
PORT=3D50&amp;_server_mudpit_switch=3D99999999&amp;_ignoreionsscorebelow=3D=
0&amp;_showsubsets=3D0&amp;_showpopups=3DTRUE&amp;_sortunassigned=3Dscore=
down&amp;_requireboldred=3D0#Hit38">gi|330728022</A></B></TT></TD>
    <TD noWrap><TT>&nbsp;&nbsp;35618</TT></TD>
    <TD noWrap align=3Dright><TT>101</TT></TD>
    <TD noWrap><TT>&nbsp;&nbsp;unnamed protein product [Zea =
mays]</TT></TD></TR>
  <TR>
    <TD noWrap align=3Dright><TT><B>39.</B></TT></TD>
    <TD noWrap><TT><B>&nbsp;<A=20
      =
href=3D"http://zxw-pc/mascot/cgi/master_results.pl?file=3D..%2Fdata%2F201=
21225%2FF002432.dat&amp;REPTYPE=3Dprotein&amp;_sigthreshold=3D0.05&amp;RE=
PORT=3D50&amp;_server_mudpit_switch=3D99999999&amp;_ignoreionsscorebelow=3D=
0&amp;_showsubsets=3D0&amp;_showpopups=3DTRUE&amp;_sortunassigned=3Dscore=
down&amp;_requireboldred=3D0#Hit39">gi|222632646</A></B></TT></TD>
    <TD noWrap><TT>&nbsp;&nbsp;35414</TT></TD>
    <TD noWrap align=3Dright><TT>101</TT></TD>
    <TD noWrap><TT>&nbsp;&nbsp;hypothetical protein OsJ_19634 [Oryza =
sativa=20
      Japonica Group]</TT></TD></TR>
  <TR>
    <TD noWrap align=3Dright><TT><B>40.</B></TT></TD>
    <TD noWrap><TT><B>&nbsp;<A=20
      =
href=3D"http://zxw-pc/mascot/cgi/master_results.pl?file=3D..%2Fdata%2F201=
21225%2FF002432.dat&amp;REPTYPE=3Dprotein&amp;_sigthreshold=3D0.05&amp;RE=
PORT=3D50&amp;_server_mudpit_switch=3D99999999&amp;_ignoreionsscorebelow=3D=
0&amp;_showsubsets=3D0&amp;_showpopups=3DTRUE&amp;_sortunassigned=3Dscore=
down&amp;_requireboldred=3D0#Hit40">gi|125571386</A></B></TT></TD>
    <TD noWrap><TT>&nbsp;&nbsp;35439</TT></TD>
    <TD noWrap align=3Dright><TT>101</TT></TD>
    <TD noWrap><TT>&nbsp;&nbsp;hypothetical protein OsJ_02822 [Oryza =
sativa=20
      Japonica Group]</TT></TD></TR>
  <TR>
    <TD noWrap align=3Dright><TT><B>41.</B></TT></TD>
    <TD noWrap><TT><B>&nbsp;<A=20
      =
href=3D"http://zxw-pc/mascot/cgi/master_results.pl?file=3D..%2Fdata%2F201=
21225%2FF002432.dat&amp;REPTYPE=3Dprotein&amp;_sigthreshold=3D0.05&amp;RE=
PORT=3D50&amp;_server_mudpit_switch=3D99999999&amp;_ignoreionsscorebelow=3D=
0&amp;_showsubsets=3D0&amp;_showpopups=3DTRUE&amp;_sortunassigned=3Dscore=
down&amp;_requireboldred=3D0#Hit41">gi|125553415</A></B></TT></TD>
    <TD noWrap><TT>&nbsp;&nbsp;35414</TT></TD>
    <TD noWrap align=3Dright><TT>101</TT></TD>
    <TD noWrap><TT>&nbsp;&nbsp;hypothetical protein OsI_21084 [Oryza =
sativa=20
      Indica Group]</TT></TD></TR>
  <TR>
    <TD noWrap align=3Dright><TT><B>42.</B></TT></TD>
    <TD noWrap><TT><B>&nbsp;<A=20
      =
href=3D"http://zxw-pc/mascot/cgi/master_results.pl?file=3D..%2Fdata%2F201=
21225%2FF002432.dat&amp;REPTYPE=3Dprotein&amp;_sigthreshold=3D0.05&amp;RE=
PORT=3D50&amp;_server_mudpit_switch=3D99999999&amp;_ignoreionsscorebelow=3D=
0&amp;_showsubsets=3D0&amp;_showpopups=3DTRUE&amp;_sortunassigned=3Dscore=
down&amp;_requireboldred=3D0#Hit42">gi|125527066</A></B></TT></TD>
    <TD noWrap><TT>&nbsp;&nbsp;35439</TT></TD>
    <TD noWrap align=3Dright><TT>101</TT></TD>
    <TD noWrap><TT>&nbsp;&nbsp;hypothetical protein OsI_03070 [Oryza =
sativa=20
      Indica Group]</TT></TD></TR>
  <TR>
    <TD noWrap align=3Dright><TT><B>43.</B></TT></TD>
    <TD noWrap><TT><B>&nbsp;<A=20
      =
href=3D"http://zxw-pc/mascot/cgi/master_results.pl?file=3D..%2Fdata%2F201=
21225%2FF002432.dat&amp;REPTYPE=3Dprotein&amp;_sigthreshold=3D0.05&amp;RE=
PORT=3D50&amp;_server_mudpit_switch=3D99999999&amp;_ignoreionsscorebelow=3D=
0&amp;_showsubsets=3D0&amp;_showpopups=3DTRUE&amp;_sortunassigned=3Dscore=
down&amp;_requireboldred=3D0#Hit43">gi|226502058</A></B></TT></TD>
    <TD noWrap><TT>&nbsp;&nbsp;35264</TT></TD>
    <TD noWrap align=3Dright><TT>101</TT></TD>
    <TD noWrap><TT>&nbsp;&nbsp;hypothetical protein LOC100274264 [Zea=20
      mays]</TT></TD></TR>
  <TR>
    <TD noWrap align=3Dright><TT><B>44.</B></TT></TD>
    <TD noWrap><TT><B>&nbsp;<A=20
      =
href=3D"http://zxw-pc/mascot/cgi/master_results.pl?file=3D..%2Fdata%2F201=
21225%2FF002432.dat&amp;REPTYPE=3Dprotein&amp;_sigthreshold=3D0.05&amp;RE=
PORT=3D50&amp;_server_mudpit_switch=3D99999999&amp;_ignoreionsscorebelow=3D=
0&amp;_showsubsets=3D0&amp;_showpopups=3DTRUE&amp;_sortunassigned=3Dscore=
down&amp;_requireboldred=3D0#Hit44">gi|50080249</A></B></TT></TD>
    <TD noWrap><TT>&nbsp;&nbsp;35414</TT></TD>
    <TD noWrap align=3Dright><TT>101</TT></TD>
    <TD noWrap><TT>&nbsp;&nbsp;putative malate dehydrogenase [Oryza =
sativa=20
      Japonica Group]</TT></TD></TR>
  <TR>
    <TD noWrap align=3Dright><TT><B>45.</B></TT></TD>
    <TD noWrap><TT><B>&nbsp;<A=20
      =
href=3D"http://zxw-pc/mascot/cgi/master_results.pl?file=3D..%2Fdata%2F201=
21225%2FF002432.dat&amp;REPTYPE=3Dprotein&amp;_sigthreshold=3D0.05&amp;RE=
PORT=3D50&amp;_server_mudpit_switch=3D99999999&amp;_ignoreionsscorebelow=3D=
0&amp;_showsubsets=3D0&amp;_showpopups=3DTRUE&amp;_sortunassigned=3Dscore=
down&amp;_requireboldred=3D0#Hit45">gi|222847678</A></B></TT></TD>
    <TD noWrap><TT>&nbsp;&nbsp;35476</TT></TD>
    <TD noWrap align=3Dright><TT>101</TT></TD>
    <TD noWrap><TT>&nbsp;&nbsp;predicted protein [Populus=20
  trichocarpa]</TT></TD></TR>
  <TR>
    <TD noWrap align=3Dright><TT><B>46.</B></TT></TD>
    <TD noWrap><TT><B>&nbsp;<A=20
      =
href=3D"http://zxw-pc/mascot/cgi/master_results.pl?file=3D..%2Fdata%2F201=
21225%2FF002432.dat&amp;REPTYPE=3Dprotein&amp;_sigthreshold=3D0.05&amp;RE=
PORT=3D50&amp;_server_mudpit_switch=3D99999999&amp;_ignoreionsscorebelow=3D=
0&amp;_showsubsets=3D0&amp;_showpopups=3DTRUE&amp;_sortunassigned=3Dscore=
down&amp;_requireboldred=3D0#Hit46">gi|115465579</A></B></TT></TD>
    <TD noWrap><TT>&nbsp;&nbsp;35414</TT></TD>
    <TD noWrap align=3Dright><TT>101</TT></TD>
    <TD noWrap><TT>&nbsp;&nbsp;Os05g0574400 [Oryza sativa Japonica=20
    Group]</TT></TD></TR>
  <TR>
    <TD noWrap align=3Dright><TT><B>47.</B></TT></TD>
    <TD noWrap><TT><B>&nbsp;<A=20
      =
href=3D"http://zxw-pc/mascot/cgi/master_results.pl?file=3D..%2Fdata%2F201=
21225%2FF002432.dat&amp;REPTYPE=3Dprotein&amp;_sigthreshold=3D0.05&amp;RE=
PORT=3D50&amp;_server_mudpit_switch=3D99999999&amp;_ignoreionsscorebelow=3D=
0&amp;_showsubsets=3D0&amp;_showpopups=3DTRUE&amp;_sortunassigned=3Dscore=
down&amp;_requireboldred=3D0#Hit47">gi|115438875</A></B></TT></TD>
    <TD noWrap><TT>&nbsp;&nbsp;35439</TT></TD>
    <TD noWrap align=3Dright><TT>101</TT></TD>
    <TD noWrap><TT>&nbsp;&nbsp;Os01g0649100 [Oryza sativa Japonica=20
    Group]</TT></TD></TR>
  <TR>
    <TD noWrap align=3Dright><TT><B>48.</B></TT></TD>
    <TD noWrap><TT><B>&nbsp;<A=20
      =
href=3D"http://zxw-pc/mascot/cgi/master_results.pl?file=3D..%2Fdata%2F201=
21225%2FF002432.dat&amp;REPTYPE=3Dprotein&amp;_sigthreshold=3D0.05&amp;RE=
PORT=3D50&amp;_server_mudpit_switch=3D99999999&amp;_ignoreionsscorebelow=3D=
0&amp;_showsubsets=3D0&amp;_showpopups=3DTRUE&amp;_sortunassigned=3Dscore=
down&amp;_requireboldred=3D0#Hit48">gi|224061310</A></B></TT></TD>
    <TD noWrap><TT>&nbsp;&nbsp;35476</TT></TD>
    <TD noWrap align=3Dright><TT>101</TT></TD>
    <TD noWrap><TT>&nbsp;&nbsp;predicted protein [Populus=20
  trichocarpa]</TT></TD></TR>
  <TR>
    <TD noWrap align=3Dright><TT><B>49.</B></TT></TD>
    <TD noWrap><TT><B>&nbsp;<A=20
      =
href=3D"http://zxw-pc/mascot/cgi/master_results.pl?file=3D..%2Fdata%2F201=
21225%2FF002432.dat&amp;REPTYPE=3Dprotein&amp;_sigthreshold=3D0.05&amp;RE=
PORT=3D50&amp;_server_mudpit_switch=3D99999999&amp;_ignoreionsscorebelow=3D=
0&amp;_showsubsets=3D0&amp;_showpopups=3DTRUE&amp;_sortunassigned=3Dscore=
down&amp;_requireboldred=3D0#Hit49">gi|19880701</A></B></TT></TD>
    <TD noWrap><TT>&nbsp;&nbsp;35439</TT></TD>
    <TD noWrap align=3Dright><TT>101</TT></TD>
    <TD noWrap><TT>&nbsp;&nbsp;malate dehydrogenase [Oryza =
sativa]</TT></TD></TR>
  <TR>
    <TD noWrap align=3Dright><TT><B>50.</B></TT></TD>
    <TD noWrap><TT><B>&nbsp;<A=20
      =
href=3D"http://zxw-pc/mascot/cgi/master_results.pl?file=3D..%2Fdata%2F201=
21225%2FF002432.dat&amp;REPTYPE=3Dprotein&amp;_sigthreshold=3D0.05&amp;RE=
PORT=3D50&amp;_server_mudpit_switch=3D99999999&amp;_ignoreionsscorebelow=3D=
0&amp;_showsubsets=3D0&amp;_showpopups=3DTRUE&amp;_sortunassigned=3Dscore=
down&amp;_requireboldred=3D0#Hit50">gi|52353548</A></B></TT></TD>
    <TD noWrap><TT>&nbsp;&nbsp;35414</TT></TD>
    <TD noWrap align=3Dright><TT>101</TT></TD>
    <TD noWrap><TT>&nbsp;&nbsp;putative malate dehydrogenase [Oryza =
sativa=20
      Japonica Group]</TT></TD></TR></TBODY></TABLE>
<H3>Results List</H3>
<TABLE border=3D0 cellSpacing=3D0>
  <TBODY>
  <TR>
    <TD><TT><B><A =
name=3DHit1>1.</A>&nbsp;&nbsp;&nbsp;&nbsp;</B></TT></TD>
    <TD noWrap><TT><A=20
      =
href=3D"http://zxw-pc/mascot/cgi/protein_view.pl?file=3D../data/20121225/=
F002432.dat&amp;hit=3D1"=20
      =
target=3D_blank>gi|306755938</A>&nbsp;&nbsp;&nbsp;&nbsp;<B>Mass:</B>&nbsp=
;2518&nbsp;&nbsp;&nbsp;&nbsp;&nbsp;<B>Score:</B>&nbsp;120&nbsp;&nbsp;&nbs=
p;&nbsp;<B>Expect:</B>&nbsp;1.9e-006&nbsp;&nbsp;<B>Matches:</B>&nbsp;4</T=
T></TD></TR>
  <TR>
    <TD>&nbsp;</TD>
    <TD noWrap><TT>RecName: Full=3DMalate =
dehydrogenase</TT></TD></TR></TBODY></TABLE>
<TABLE border=3D0 cellSpacing=3D0 cellPadding=3D0>
  <TBODY>
  <TR>
    <TD><TT>&nbsp;&nbsp;&nbsp;&nbsp;&nbsp;&nbsp;</TT></TD>
    <TD align=3Dright><TT><B>Observed&nbsp;&nbsp;</B></TT></TD>
    <TD noWrap align=3Dright><TT><B>Mr(expt)&nbsp;&nbsp;</B></TT></TD>
    <TD noWrap align=3Dright><TT><B>Mr(calc)&nbsp;&nbsp;</B></TT></TD>
    <TD align=3Dright><TT><B>&nbsp;ppm&nbsp;&nbsp;</B></TT></TD>
    <TD align=3Dright><TT><B>Start&nbsp;</B></TT></TD>
    <TD align=3Dright><TT><B>&nbsp;</B></TT></TD>
    <TD align=3Dright><TT><B>End&nbsp;</B></TT></TD>
    <TD align=3Dright><TT><B>Miss&nbsp;</B></TT></TD>
    <TD align=3Dright><TT><B>Ions&nbsp;</B></TT></TD>
    <TD><TT><B>&nbsp;Peptide</B></TT></TD></TR>
  <TR>
    <TD align=3Dright>&nbsp;</TD>
    <TD align=3Dright><TT>1219.6332&nbsp;&nbsp;</TT></TD>
    <TD align=3Dright><TT>1218.6259&nbsp;&nbsp;</TT></TD>
    <TD align=3Dright><TT>1218.6972&nbsp;&nbsp;</TT></TD>
    <TD noWrap align=3Dright><TT>-58.53&nbsp;</TT></TD>
    <TD align=3Dright><TT>13&nbsp;</TT></TD>
    <TD noWrap align=3Dright><TT>-&nbsp;</TT></TD>
    <TD align=3Dright><TT>23&nbsp;</TT></TD>
    <TD align=3Dright><TT>0&nbsp;&nbsp;</TT></TD>
    <TD noWrap align=3Dright><TT>---&nbsp;&nbsp;</TT></TD>
    <TD noWrap><TT>&nbsp;K.LFGVTTLDVVR.-</TT></TD></TR>
  <TR>
    <TD align=3Dright>&nbsp;</TD>
    <TD align=3Dright><TT>1219.6332&nbsp;&nbsp;</TT></TD>
    <TD align=3Dright><TT>1218.6259&nbsp;&nbsp;</TT></TD>
    <TD align=3Dright><TT>1218.6972&nbsp;&nbsp;</TT></TD>
    <TD noWrap align=3Dright><TT>-58.53&nbsp;</TT></TD>
    <TD align=3Dright><TT>13&nbsp;</TT></TD>
    <TD noWrap align=3Dright><TT>-&nbsp;</TT></TD>
    <TD align=3Dright><TT>23&nbsp;</TT></TD>
    <TD align=3Dright><TT>0&nbsp;&nbsp;</TT></TD>
    <TD noWrap align=3Dright><TT>43&nbsp;&nbsp;</TT></TD>
    <TD noWrap><TT>&nbsp;K.LFGVTTLDVVR.-</TT></TD></TR>
  <TR>
    <TD align=3Dright>&nbsp;</TD>
    <TD align=3Dright><TT>1318.6028&nbsp;&nbsp;</TT></TD>
    <TD align=3Dright><TT>1317.5955&nbsp;&nbsp;</TT></TD>
    <TD align=3Dright><TT>1317.6929&nbsp;&nbsp;</TT></TD>
    <TD noWrap align=3Dright><TT>-73.87&nbsp;</TT></TD>
    <TD align=3Dright><TT>1&nbsp;</TT></TD>
    <TD noWrap align=3Dright><TT>-&nbsp;</TT></TD>
    <TD align=3Dright><TT>12&nbsp;</TT></TD>
    <TD align=3Dright><TT>0&nbsp;&nbsp;</TT></TD>
    <TD noWrap align=3Dright><TT>---&nbsp;&nbsp;</TT></TD>
    <TD noWrap><TT>&nbsp;-.DDLFNINAGIVK.L</TT></TD></TR>
  <TR>
    <TD align=3Dright>&nbsp;</TD>
    <TD align=3Dright><TT>1318.6028&nbsp;&nbsp;</TT></TD>
    <TD align=3Dright><TT>1317.5955&nbsp;&nbsp;</TT></TD>
    <TD align=3Dright><TT>1317.6929&nbsp;&nbsp;</TT></TD>
    <TD noWrap align=3Dright><TT>-73.87&nbsp;</TT></TD>
    <TD align=3Dright><TT>1&nbsp;</TT></TD>
    <TD noWrap align=3Dright><TT>-&nbsp;</TT></TD>
    <TD align=3Dright><TT>12&nbsp;</TT></TD>
    <TD align=3Dright><TT>0&nbsp;&nbsp;</TT></TD>
    <TD noWrap align=3Dright><TT>47&nbsp;&nbsp;</TT></TD>
    <TD noWrap><TT>&nbsp;-.DDLFNINAGIVK.L</TT></TD></TR></TBODY></TABLE>
<TABLE border=3D0 cellSpacing=3D0>
  <TBODY>
  <TR>
    <TD><TT>&nbsp;&nbsp;&nbsp;&nbsp;&nbsp;&nbsp;</TT></TD>
    <TD><TT><B>No match to: </B>823.0593, 825.0493, 841.0128, 842.4607,=20
      856.4833, 860.9884, 870.4877, 994.0735, 1036.0659, 1036.0659, =
1068.5304,=20
      1068.5304, 1084.5273, 1084.5273, 1128.5781, 1215.6207, 1231.6025,=20
      1346.6564, 1346.6564, 1401.5248, 1401.5248, 1429.5524, 1429.5524,=20
      1665.8109, 1665.8109, 1720.7396, 1720.7396, 2316.0630,=20
  3006.5085</TT></TD></TR></TBODY></TABLE><BR>
<TABLE border=3D0 cellSpacing=3D0>
  <TBODY>
  <TR>
    <TD><TT><B><A =
name=3DHit2>2.</A>&nbsp;&nbsp;&nbsp;&nbsp;</B></TT></TD>
    <TD noWrap><TT><A=20
      =
href=3D"http://zxw-pc/mascot/cgi/protein_view.pl?file=3D../data/20121225/=
F002432.dat&amp;hit=3D2"=20
      =
target=3D_blank>gi|223635281</A>&nbsp;&nbsp;&nbsp;&nbsp;<B>Mass:</B>&nbsp=
;3733&nbsp;&nbsp;&nbsp;&nbsp;&nbsp;<B>Score:</B>&nbsp;117&nbsp;&nbsp;&nbs=
p;&nbsp;<B>Expect:</B>&nbsp;3.7e-006&nbsp;&nbsp;<B>Matches:</B>&nbsp;4</T=
T></TD></TR>
  <TR>
    <TD>&nbsp;</TD>
    <TD noWrap><TT>RecName: Full=3DMalate dehydrogenase,=20
  mitochondrial</TT></TD></TR></TBODY></TABLE>
<TABLE border=3D0 cellSpacing=3D0 cellPadding=3D0>
  <TBODY>
  <TR>
    <TD><TT>&nbsp;&nbsp;&nbsp;&nbsp;&nbsp;&nbsp;</TT></TD>
    <TD align=3Dright><TT><B>Observed&nbsp;&nbsp;</B></TT></TD>
    <TD noWrap align=3Dright><TT><B>Mr(expt)&nbsp;&nbsp;</B></TT></TD>
    <TD noWrap align=3Dright><TT><B>Mr(calc)&nbsp;&nbsp;</B></TT></TD>
    <TD align=3Dright><TT><B>&nbsp;ppm&nbsp;&nbsp;</B></TT></TD>
    <TD align=3Dright><TT><B>Start&nbsp;</B></TT></TD>
    <TD align=3Dright><TT><B>&nbsp;</B></TT></TD>
    <TD align=3Dright><TT><B>End&nbsp;</B></TT></TD>
    <TD align=3Dright><TT><B>Miss&nbsp;</B></TT></TD>
    <TD align=3Dright><TT><B>Ions&nbsp;</B></TT></TD>
    <TD><TT><B>&nbsp;Peptide</B></TT></TD></TR>
  <TR>
    <TD align=3Dright>&nbsp;</TD>
    <TD align=3Dright><TT>1219.6332&nbsp;&nbsp;</TT></TD>
    <TD align=3Dright><TT>1218.6259&nbsp;&nbsp;</TT></TD>
    <TD align=3Dright><TT>1218.6972&nbsp;&nbsp;</TT></TD>
    <TD noWrap align=3Dright><TT>-58.53&nbsp;</TT></TD>
    <TD align=3Dright><TT>13&nbsp;</TT></TD>
    <TD noWrap align=3Dright><TT>-&nbsp;</TT></TD>
    <TD align=3Dright><TT>23&nbsp;</TT></TD>
    <TD align=3Dright><TT>0&nbsp;&nbsp;</TT></TD>
    <TD noWrap align=3Dright><TT>---&nbsp;&nbsp;</TT></TD>
    <TD noWrap><TT>&nbsp;K.LFGVTTLDVVR.T</TT></TD></TR>
  <TR>
    <TD align=3Dright>&nbsp;</TD>
    <TD align=3Dright><TT>1219.6332&nbsp;&nbsp;</TT></TD>
    <TD align=3Dright><TT>1218.6259&nbsp;&nbsp;</TT></TD>
    <TD align=3Dright><TT>1218.6972&nbsp;&nbsp;</TT></TD>
    <TD noWrap align=3Dright><TT>-58.53&nbsp;</TT></TD>
    <TD align=3Dright><TT>13&nbsp;</TT></TD>
    <TD noWrap align=3Dright><TT>-&nbsp;</TT></TD>
    <TD align=3Dright><TT>23&nbsp;</TT></TD>
    <TD align=3Dright><TT>0&nbsp;&nbsp;</TT></TD>
    <TD noWrap align=3Dright><TT>43&nbsp;&nbsp;</TT></TD>
    <TD noWrap><TT>&nbsp;K.LFGVTTLDVVR.T</TT></TD></TR>
  <TR>
    <TD align=3Dright>&nbsp;</TD>
    <TD align=3Dright><TT>1318.6028&nbsp;&nbsp;</TT></TD>
    <TD align=3Dright><TT>1317.5955&nbsp;&nbsp;</TT></TD>
    <TD align=3Dright><TT>1317.6929&nbsp;&nbsp;</TT></TD>
    <TD noWrap align=3Dright><TT>-73.87&nbsp;</TT></TD>
    <TD align=3Dright><TT>1&nbsp;</TT></TD>
    <TD noWrap align=3Dright><TT>-&nbsp;</TT></TD>
    <TD align=3Dright><TT>12&nbsp;</TT></TD>
    <TD align=3Dright><TT>0&nbsp;&nbsp;</TT></TD>
    <TD noWrap align=3Dright><TT>---&nbsp;&nbsp;</TT></TD>
    <TD noWrap><TT>&nbsp;-.DDLFNINAGIVK.L</TT></TD></TR>
  <TR>
    <TD align=3Dright>&nbsp;</TD>
    <TD align=3Dright><TT>1318.6028&nbsp;&nbsp;</TT></TD>
    <TD align=3Dright><TT>1317.5955&nbsp;&nbsp;</TT></TD>
    <TD align=3Dright><TT>1317.6929&nbsp;&nbsp;</TT></TD>
    <TD noWrap align=3Dright><TT>-73.87&nbsp;</TT></TD>
    <TD align=3Dright><TT>1&nbsp;</TT></TD>
    <TD noWrap align=3Dright><TT>-&nbsp;</TT></TD>
    <TD align=3Dright><TT>12&nbsp;</TT></TD>
    <TD align=3Dright><TT>0&nbsp;&nbsp;</TT></TD>
    <TD noWrap align=3Dright><TT>47&nbsp;&nbsp;</TT></TD>
    <TD noWrap><TT>&nbsp;-.DDLFNINAGIVK.L</TT></TD></TR></TBODY></TABLE>
<TABLE border=3D0 cellSpacing=3D0>
  <TBODY>
  <TR>
    <TD><TT>&nbsp;&nbsp;&nbsp;&nbsp;&nbsp;&nbsp;</TT></TD>
    <TD><TT><B>No match to: </B>823.0593, 825.0493, 841.0128, 842.4607,=20
      856.4833, 860.9884, 870.4877, 994.0735, 1036.0659, 1036.0659, =
1068.5304,=20
      1068.5304, 1084.5273, 1084.5273, 1128.5781, 1215.6207, 1231.6025,=20
      1346.6564, 1346.6564, 1401.5248, 1401.5248, 1429.5524, 1429.5524,=20
      1665.8109, 1665.8109, 1720.7396, 1720.7396, 2316.0630,=20
  3006.5085</TT></TD></TR></TBODY></TABLE><BR>
<TABLE border=3D0 cellSpacing=3D0>
  <TBODY>
  <TR>
    <TD><TT><B><A =
name=3DHit3>3.</A>&nbsp;&nbsp;&nbsp;&nbsp;</B></TT></TD>
    <TD noWrap><TT><A=20
      =
href=3D"http://zxw-pc/mascot/cgi/protein_view.pl?file=3D../data/20121225/=
F002432.dat&amp;hit=3D3"=20
      =
target=3D_blank>gi|222850194</A>&nbsp;&nbsp;&nbsp;&nbsp;<B>Mass:</B>&nbsp=
;34053&nbsp;&nbsp;&nbsp;&nbsp;<B>Score:</B>&nbsp;116&nbsp;&nbsp;&nbsp;&nb=
sp;<B>Expect:</B>&nbsp;4.6e-006&nbsp;&nbsp;<B>Matches:</B>&nbsp;6</TT></T=
D></TR>
  <TR>
    <TD>&nbsp;</TD>
    <TD noWrap><TT>phenylcoumaran benzylic ether reductase 2 [Populus=20
      trichocarpa]</TT></TD></TR></TBODY></TABLE>
<TABLE border=3D0 cellSpacing=3D0 cellPadding=3D0>
  <TBODY>
  <TR>
    <TD><TT>&nbsp;&nbsp;&nbsp;&nbsp;&nbsp;&nbsp;</TT></TD>
    <TD align=3Dright><TT><B>Observed&nbsp;&nbsp;</B></TT></TD>
    <TD noWrap align=3Dright><TT><B>Mr(expt)&nbsp;&nbsp;</B></TT></TD>
    <TD noWrap align=3Dright><TT><B>Mr(calc)&nbsp;&nbsp;</B></TT></TD>
    <TD align=3Dright><TT><B>&nbsp;ppm&nbsp;&nbsp;</B></TT></TD>
    <TD align=3Dright><TT><B>Start&nbsp;</B></TT></TD>
    <TD align=3Dright><TT><B>&nbsp;</B></TT></TD>
    <TD align=3Dright><TT><B>End&nbsp;</B></TT></TD>
    <TD align=3Dright><TT><B>Miss&nbsp;</B></TT></TD>
    <TD align=3Dright><TT><B>Ions&nbsp;</B></TT></TD>
    <TD><TT><B>&nbsp;Peptide</B></TT></TD></TR>
  <TR>
    <TD align=3Dright>&nbsp;</TD>
    <TD align=3Dright><TT>1068.5304&nbsp;&nbsp;</TT></TD>
    <TD align=3Dright><TT>1067.5231&nbsp;&nbsp;</TT></TD>
    <TD align=3Dright><TT>1067.5876&nbsp;&nbsp;</TT></TD>
    <TD noWrap align=3Dright><TT>-60.41&nbsp;</TT></TD>
    <TD align=3Dright><TT>27&nbsp;</TT></TD>
    <TD noWrap align=3Dright><TT>-&nbsp;</TT></TD>
    <TD align=3Dright><TT>36&nbsp;</TT></TD>
    <TD align=3Dright><TT>0&nbsp;&nbsp;</TT></TD>
    <TD noWrap align=3Dright><TT>---&nbsp;&nbsp;</TT></TD>
    <TD noWrap><TT>&nbsp;K.AGHPTFALVR.K</TT></TD></TR>
  <TR>
    <TD align=3Dright>&nbsp;</TD>
    <TD align=3Dright><TT>1068.5304&nbsp;&nbsp;</TT></TD>
    <TD align=3Dright><TT>1067.5231&nbsp;&nbsp;</TT></TD>
    <TD align=3Dright><TT>1067.5876&nbsp;&nbsp;</TT></TD>
    <TD noWrap align=3Dright><TT>-60.41&nbsp;</TT></TD>
    <TD align=3Dright><TT>27&nbsp;</TT></TD>
    <TD noWrap align=3Dright><TT>-&nbsp;</TT></TD>
    <TD align=3Dright><TT>36&nbsp;</TT></TD>
    <TD align=3Dright><TT>0&nbsp;&nbsp;</TT></TD>
    <TD noWrap align=3Dright><TT>62&nbsp;&nbsp;</TT></TD>
    <TD noWrap><TT>&nbsp;K.AGHPTFALVR.K</TT></TD></TR>
  <TR>
    <TD align=3Dright>&nbsp;</TD>
    <TD align=3Dright><TT>1084.5273&nbsp;&nbsp;</TT></TD>
    <TD align=3Dright><TT>1083.5200&nbsp;&nbsp;</TT></TD>
    <TD align=3Dright><TT>1083.5713&nbsp;&nbsp;</TT></TD>
    <TD noWrap align=3Dright><TT>-47.32&nbsp;</TT></TD>
    <TD align=3Dright><TT>176&nbsp;</TT></TD>
    <TD noWrap align=3Dright><TT>-&nbsp;</TT></TD>
    <TD align=3Dright><TT>185&nbsp;</TT></TD>
    <TD align=3Dright><TT>0&nbsp;&nbsp;</TT></TD>
    <TD noWrap align=3Dright><TT>---&nbsp;&nbsp;</TT></TD>
    <TD noWrap><TT>&nbsp;K.VVIWGDGNPK.A</TT></TD></TR>
  <TR>
    <TD align=3Dright>&nbsp;</TD>
    <TD align=3Dright><TT>1084.5273&nbsp;&nbsp;</TT></TD>
    <TD align=3Dright><TT>1083.5200&nbsp;&nbsp;</TT></TD>
    <TD align=3Dright><TT>1083.5713&nbsp;&nbsp;</TT></TD>
    <TD noWrap align=3Dright><TT>-47.32&nbsp;</TT></TD>
    <TD align=3Dright><TT>176&nbsp;</TT></TD>
    <TD noWrap align=3Dright><TT>-&nbsp;</TT></TD>
    <TD align=3Dright><TT>185&nbsp;</TT></TD>
    <TD align=3Dright><TT>0&nbsp;&nbsp;</TT></TD>
    <TD noWrap align=3Dright><TT>---&nbsp;&nbsp;</TT></TD>
    <TD noWrap><TT>&nbsp;K.VVIWGDGNPK.A</TT></TD></TR>
  <TR>
    <TD align=3Dright>&nbsp;</TD>
    <TD align=3Dright><TT>1429.5524&nbsp;&nbsp;</TT></TD>
    <TD align=3Dright><TT>1428.5451&nbsp;&nbsp;</TT></TD>
    <TD align=3Dright><TT>1428.6310&nbsp;&nbsp;</TT></TD>
    <TD noWrap align=3Dright><TT>-60.12&nbsp;</TT></TD>
    <TD align=3Dright><TT>108&nbsp;</TT></TD>
    <TD noWrap align=3Dright><TT>-&nbsp;</TT></TD>
    <TD align=3Dright><TT>119&nbsp;</TT></TD>
    <TD align=3Dright><TT>0&nbsp;&nbsp;</TT></TD>
    <TD noWrap align=3Dright><TT>---&nbsp;&nbsp;</TT></TD>
    <TD noWrap><TT>&nbsp;R.FFPSEFGNDVDR.V</TT></TD></TR>
  <TR>
    <TD align=3Dright>&nbsp;</TD>
    <TD align=3Dright><TT>1429.5524&nbsp;&nbsp;</TT></TD>
    <TD align=3Dright><TT>1428.5451&nbsp;&nbsp;</TT></TD>
    <TD align=3Dright><TT>1428.6310&nbsp;&nbsp;</TT></TD>
    <TD noWrap align=3Dright><TT>-60.12&nbsp;</TT></TD>
    <TD align=3Dright><TT>108&nbsp;</TT></TD>
    <TD noWrap align=3Dright><TT>-&nbsp;</TT></TD>
    <TD align=3Dright><TT>119&nbsp;</TT></TD>
    <TD align=3Dright><TT>0&nbsp;&nbsp;</TT></TD>
    <TD noWrap align=3Dright><TT>34&nbsp;&nbsp;</TT></TD>
    <TD noWrap><TT>&nbsp;R.FFPSEFGNDVDR.V</TT></TD></TR></TBODY></TABLE>
<TABLE border=3D0 cellSpacing=3D0>
  <TBODY>
  <TR>
    <TD><TT>&nbsp;&nbsp;&nbsp;&nbsp;&nbsp;&nbsp;</TT></TD>
    <TD><TT><B>No match to: </B>823.0593, 825.0493, 841.0128, 842.4607,=20
      856.4833, 860.9884, 870.4877, 994.0735, 1036.0659, 1036.0659, =
1128.5781,=20
      1215.6207, 1219.6332, 1219.6332, 1231.6025, 1318.6028, 1318.6028,=20
      1346.6564, 1346.6564, 1401.5248, 1401.5248, 1665.8109, 1665.8109,=20
      1720.7396, 1720.7396, 2316.0630, =
3006.5085</TT></TD></TR></TBODY></TABLE><BR>
<TABLE border=3D0 cellSpacing=3D0>
  <TBODY>
  <TR>
    <TD><TT><B><A =
name=3DHit4>4.</A>&nbsp;&nbsp;&nbsp;&nbsp;</B></TT></TD>
    <TD noWrap><TT><A=20
      =
href=3D"http://zxw-pc/mascot/cgi/protein_view.pl?file=3D../data/20121225/=
F002432.dat&amp;hit=3D4"=20
      =
target=3D_blank>gi|224105365</A>&nbsp;&nbsp;&nbsp;&nbsp;<B>Mass:</B>&nbsp=
;34053&nbsp;&nbsp;&nbsp;&nbsp;<B>Score:</B>&nbsp;116&nbsp;&nbsp;&nbsp;&nb=
sp;<B>Expect:</B>&nbsp;4.6e-006&nbsp;&nbsp;<B>Matches:</B>&nbsp;6</TT></T=
D></TR>
  <TR>
    <TD>&nbsp;</TD>
    <TD noWrap><TT>phenylcoumaran benzylic ether reductase 2 [Populus=20
      trichocarpa]</TT></TD></TR></TBODY></TABLE>
<TABLE border=3D0 cellSpacing=3D0 cellPadding=3D0>
  <TBODY>
  <TR>
    <TD><TT>&nbsp;&nbsp;&nbsp;&nbsp;&nbsp;&nbsp;</TT></TD>
    <TD align=3Dright><TT><B>Observed&nbsp;&nbsp;</B></TT></TD>
    <TD noWrap align=3Dright><TT><B>Mr(expt)&nbsp;&nbsp;</B></TT></TD>
    <TD noWrap align=3Dright><TT><B>Mr(calc)&nbsp;&nbsp;</B></TT></TD>
    <TD align=3Dright><TT><B>&nbsp;ppm&nbsp;&nbsp;</B></TT></TD>
    <TD align=3Dright><TT><B>Start&nbsp;</B></TT></TD>
    <TD align=3Dright><TT><B>&nbsp;</B></TT></TD>
    <TD align=3Dright><TT><B>End&nbsp;</B></TT></TD>
    <TD align=3Dright><TT><B>Miss&nbsp;</B></TT></TD>
    <TD align=3Dright><TT><B>Ions&nbsp;</B></TT></TD>
    <TD><TT><B>&nbsp;Peptide</B></TT></TD></TR>
  <TR>
    <TD align=3Dright>&nbsp;</TD>
    <TD align=3Dright><TT>1068.5304&nbsp;&nbsp;</TT></TD>
    <TD align=3Dright><TT>1067.5231&nbsp;&nbsp;</TT></TD>
    <TD align=3Dright><TT>1067.5876&nbsp;&nbsp;</TT></TD>
    <TD noWrap align=3Dright><TT>-60.41&nbsp;</TT></TD>
    <TD align=3Dright><TT>27&nbsp;</TT></TD>
    <TD noWrap align=3Dright><TT>-&nbsp;</TT></TD>
    <TD align=3Dright><TT>36&nbsp;</TT></TD>
    <TD align=3Dright><TT>0&nbsp;&nbsp;</TT></TD>
    <TD noWrap align=3Dright><TT>---&nbsp;&nbsp;</TT></TD>
    <TD noWrap><TT>&nbsp;K.AGHPTFALVR.K</TT></TD></TR>
  <TR>
    <TD align=3Dright>&nbsp;</TD>
    <TD align=3Dright><TT>1068.5304&nbsp;&nbsp;</TT></TD>
    <TD align=3Dright><TT>1067.5231&nbsp;&nbsp;</TT></TD>
    <TD align=3Dright><TT>1067.5876&nbsp;&nbsp;</TT></TD>
    <TD noWrap align=3Dright><TT>-60.41&nbsp;</TT></TD>
    <TD align=3Dright><TT>27&nbsp;</TT></TD>
    <TD noWrap align=3Dright><TT>-&nbsp;</TT></TD>
    <TD align=3Dright><TT>36&nbsp;</TT></TD>
    <TD align=3Dright><TT>0&nbsp;&nbsp;</TT></TD>
    <TD noWrap align=3Dright><TT>62&nbsp;&nbsp;</TT></TD>
    <TD noWrap><TT>&nbsp;K.AGHPTFALVR.K</TT></TD></TR>
  <TR>
    <TD align=3Dright>&nbsp;</TD>
    <TD align=3Dright><TT>1084.5273&nbsp;&nbsp;</TT></TD>
    <TD align=3Dright><TT>1083.5200&nbsp;&nbsp;</TT></TD>
    <TD align=3Dright><TT>1083.5713&nbsp;&nbsp;</TT></TD>
    <TD noWrap align=3Dright><TT>-47.32&nbsp;</TT></TD>
    <TD align=3Dright><TT>176&nbsp;</TT></TD>
    <TD noWrap align=3Dright><TT>-&nbsp;</TT></TD>
    <TD align=3Dright><TT>185&nbsp;</TT></TD>
    <TD align=3Dright><TT>0&nbsp;&nbsp;</TT></TD>
    <TD noWrap align=3Dright><TT>---&nbsp;&nbsp;</TT></TD>
    <TD noWrap><TT>&nbsp;K.VVIWGDGNPK.A</TT></TD></TR>
  <TR>
    <TD align=3Dright>&nbsp;</TD>
    <TD align=3Dright><TT>1084.5273&nbsp;&nbsp;</TT></TD>
    <TD align=3Dright><TT>1083.5200&nbsp;&nbsp;</TT></TD>
    <TD align=3Dright><TT>1083.5713&nbsp;&nbsp;</TT></TD>
    <TD noWrap align=3Dright><TT>-47.32&nbsp;</TT></TD>
    <TD align=3Dright><TT>176&nbsp;</TT></TD>
    <TD noWrap align=3Dright><TT>-&nbsp;</TT></TD>
    <TD align=3Dright><TT>185&nbsp;</TT></TD>
    <TD align=3Dright><TT>0&nbsp;&nbsp;</TT></TD>
    <TD noWrap align=3Dright><TT>---&nbsp;&nbsp;</TT></TD>
    <TD noWrap><TT>&nbsp;K.VVIWGDGNPK.A</TT></TD></TR>
  <TR>
    <TD align=3Dright>&nbsp;</TD>
    <TD align=3Dright><TT>1429.5524&nbsp;&nbsp;</TT></TD>
    <TD align=3Dright><TT>1428.5451&nbsp;&nbsp;</TT></TD>
    <TD align=3Dright><TT>1428.6310&nbsp;&nbsp;</TT></TD>
    <TD noWrap align=3Dright><TT>-60.12&nbsp;</TT></TD>
    <TD align=3Dright><TT>108&nbsp;</TT></TD>
    <TD noWrap align=3Dright><TT>-&nbsp;</TT></TD>
    <TD align=3Dright><TT>119&nbsp;</TT></TD>
    <TD align=3Dright><TT>0&nbsp;&nbsp;</TT></TD>
    <TD noWrap align=3Dright><TT>---&nbsp;&nbsp;</TT></TD>
    <TD noWrap><TT>&nbsp;R.FFPSEFGNDVDR.V</TT></TD></TR>
  <TR>
    <TD align=3Dright>&nbsp;</TD>
    <TD align=3Dright><TT>1429.5524&nbsp;&nbsp;</TT></TD>
    <TD align=3Dright><TT>1428.5451&nbsp;&nbsp;</TT></TD>
    <TD align=3Dright><TT>1428.6310&nbsp;&nbsp;</TT></TD>
    <TD noWrap align=3Dright><TT>-60.12&nbsp;</TT></TD>
    <TD align=3Dright><TT>108&nbsp;</TT></TD>
    <TD noWrap align=3Dright><TT>-&nbsp;</TT></TD>
    <TD align=3Dright><TT>119&nbsp;</TT></TD>
    <TD align=3Dright><TT>0&nbsp;&nbsp;</TT></TD>
    <TD noWrap align=3Dright><TT>34&nbsp;&nbsp;</TT></TD>
    <TD noWrap><TT>&nbsp;R.FFPSEFGNDVDR.V</TT></TD></TR></TBODY></TABLE>
<TABLE border=3D0 cellSpacing=3D0>
  <TBODY>
  <TR>
    <TD><TT>&nbsp;&nbsp;&nbsp;&nbsp;&nbsp;&nbsp;</TT></TD>
    <TD><TT><B>No match to: </B>823.0593, 825.0493, 841.0128, 842.4607,=20
      856.4833, 860.9884, 870.4877, 994.0735, 1036.0659, 1036.0659, =
1128.5781,=20
      1215.6207, 1219.6332, 1219.6332, 1231.6025, 1318.6028, 1318.6028,=20
      1346.6564, 1346.6564, 1401.5248, 1401.5248, 1665.8109, 1665.8109,=20
      1720.7396, 1720.7396, 2316.0630, =
3006.5085</TT></TD></TR></TBODY></TABLE><BR>
<TABLE border=3D0 cellSpacing=3D0>
  <TBODY>
  <TR>
    <TD><TT><B><A =
name=3DHit5>5.</A>&nbsp;&nbsp;&nbsp;&nbsp;</B></TT></TD>
    <TD noWrap><TT><A=20
      =
href=3D"http://zxw-pc/mascot/cgi/protein_view.pl?file=3D../data/20121225/=
F002432.dat&amp;hit=3D5"=20
      =
target=3D_blank>gi|224114557</A>&nbsp;&nbsp;&nbsp;&nbsp;<B>Mass:</B>&nbsp=
;35566&nbsp;&nbsp;&nbsp;&nbsp;<B>Score:</B>&nbsp;109&nbsp;&nbsp;&nbsp;&nb=
sp;<B>Expect:</B>&nbsp;2.3e-005&nbsp;&nbsp;<B>Matches:</B>&nbsp;6</TT></T=
D></TR>
  <TR>
    <TD>&nbsp;</TD>
    <TD noWrap><TT>predicted protein [Populus=20
trichocarpa]</TT></TD></TR></TBODY></TABLE>
<TABLE border=3D0 cellSpacing=3D0 cellPadding=3D0>
  <TBODY>
  <TR>
    <TD><TT>&nbsp;&nbsp;&nbsp;&nbsp;&nbsp;&nbsp;</TT></TD>
    <TD align=3Dright><TT><B>Observed&nbsp;&nbsp;</B></TT></TD>
    <TD noWrap align=3Dright><TT><B>Mr(expt)&nbsp;&nbsp;</B></TT></TD>
    <TD noWrap align=3Dright><TT><B>Mr(calc)&nbsp;&nbsp;</B></TT></TD>
    <TD align=3Dright><TT><B>&nbsp;ppm&nbsp;&nbsp;</B></TT></TD>
    <TD align=3Dright><TT><B>Start&nbsp;</B></TT></TD>
    <TD align=3Dright><TT><B>&nbsp;</B></TT></TD>
    <TD align=3Dright><TT><B>End&nbsp;</B></TT></TD>
    <TD align=3Dright><TT><B>Miss&nbsp;</B></TT></TD>
    <TD align=3Dright><TT><B>Ions&nbsp;</B></TT></TD>
    <TD><TT><B>&nbsp;Peptide</B></TT></TD></TR>
  <TR>
    <TD align=3Dright>&nbsp;</TD>
    <TD align=3Dright><TT>1219.6332&nbsp;&nbsp;</TT></TD>
    <TD align=3Dright><TT>1218.6259&nbsp;&nbsp;</TT></TD>
    <TD align=3Dright><TT>1218.6972&nbsp;&nbsp;</TT></TD>
    <TD noWrap align=3Dright><TT>-58.53&nbsp;</TT></TD>
    <TD align=3Dright><TT>171&nbsp;</TT></TD>
    <TD noWrap align=3Dright><TT>-&nbsp;</TT></TD>
    <TD align=3Dright><TT>181&nbsp;</TT></TD>
    <TD align=3Dright><TT>0&nbsp;&nbsp;</TT></TD>
    <TD noWrap align=3Dright><TT>---&nbsp;&nbsp;</TT></TD>
    <TD noWrap><TT>&nbsp;R.LFGVTTLDVVR.A</TT></TD></TR>
  <TR>
    <TD align=3Dright>&nbsp;</TD>
    <TD align=3Dright><TT>1219.6332&nbsp;&nbsp;</TT></TD>
    <TD align=3Dright><TT>1218.6259&nbsp;&nbsp;</TT></TD>
    <TD align=3Dright><TT>1218.6972&nbsp;&nbsp;</TT></TD>
    <TD noWrap align=3Dright><TT>-58.53&nbsp;</TT></TD>
    <TD align=3Dright><TT>171&nbsp;</TT></TD>
    <TD noWrap align=3Dright><TT>-&nbsp;</TT></TD>
    <TD align=3Dright><TT>181&nbsp;</TT></TD>
    <TD align=3Dright><TT>0&nbsp;&nbsp;</TT></TD>
    <TD noWrap align=3Dright><TT>43&nbsp;&nbsp;</TT></TD>
    <TD noWrap><TT>&nbsp;R.LFGVTTLDVVR.A</TT></TD></TR>
  <TR>
    <TD align=3Dright>&nbsp;</TD>
    <TD align=3Dright><TT>1318.6028&nbsp;&nbsp;</TT></TD>
    <TD align=3Dright><TT>1317.5955&nbsp;&nbsp;</TT></TD>
    <TD align=3Dright><TT>1317.6929&nbsp;&nbsp;</TT></TD>
    <TD noWrap align=3Dright><TT>-73.87&nbsp;</TT></TD>
    <TD align=3Dright><TT>116&nbsp;</TT></TD>
    <TD noWrap align=3Dright><TT>-&nbsp;</TT></TD>
    <TD align=3Dright><TT>127&nbsp;</TT></TD>
    <TD align=3Dright><TT>0&nbsp;&nbsp;</TT></TD>
    <TD noWrap align=3Dright><TT>---&nbsp;&nbsp;</TT></TD>
    <TD noWrap><TT>&nbsp;R.DDLFNINAGIVK.G</TT></TD></TR>
  <TR>
    <TD align=3Dright>&nbsp;</TD>
    <TD align=3Dright><TT>1318.6028&nbsp;&nbsp;</TT></TD>
    <TD align=3Dright><TT>1317.5955&nbsp;&nbsp;</TT></TD>
    <TD align=3Dright><TT>1317.6929&nbsp;&nbsp;</TT></TD>
    <TD noWrap align=3Dright><TT>-73.87&nbsp;</TT></TD>
    <TD align=3Dright><TT>116&nbsp;</TT></TD>
    <TD noWrap align=3Dright><TT>-&nbsp;</TT></TD>
    <TD align=3Dright><TT>127&nbsp;</TT></TD>
    <TD align=3Dright><TT>0&nbsp;&nbsp;</TT></TD>
    <TD noWrap align=3Dright><TT>47&nbsp;&nbsp;</TT></TD>
    <TD noWrap><TT>&nbsp;R.DDLFNINAGIVK.G</TT></TD></TR>
  <TR>
    <TD align=3Dright>&nbsp;</TD>
    <TD align=3Dright><TT>1346.6564&nbsp;&nbsp;</TT></TD>
    <TD align=3Dright><TT>1345.6491&nbsp;&nbsp;</TT></TD>
    <TD align=3Dright><TT>1345.7089&nbsp;&nbsp;</TT></TD>
    <TD noWrap align=3Dright><TT>-44.40&nbsp;</TT></TD>
    <TD align=3Dright><TT>221&nbsp;</TT></TD>
    <TD noWrap align=3Dright><TT>-&nbsp;</TT></TD>
    <TD align=3Dright><TT>233&nbsp;</TT></TD>
    <TD align=3Dright><TT>0&nbsp;&nbsp;</TT></TD>
    <TD noWrap align=3Dright><TT>---&nbsp;&nbsp;</TT></TD>
    <TD noWrap><TT>&nbsp;K.ANLSDAEITALTK.R</TT></TD></TR>
  <TR>
    <TD align=3Dright>&nbsp;</TD>
    <TD align=3Dright><TT>1346.6564&nbsp;&nbsp;</TT></TD>
    <TD align=3Dright><TT>1345.6491&nbsp;&nbsp;</TT></TD>
    <TD align=3Dright><TT>1345.7089&nbsp;&nbsp;</TT></TD>
    <TD noWrap align=3Dright><TT>-44.40&nbsp;</TT></TD>
    <TD align=3Dright><TT>221&nbsp;</TT></TD>
    <TD noWrap align=3Dright><TT>-&nbsp;</TT></TD>
    <TD align=3Dright><TT>233&nbsp;</TT></TD>
    <TD align=3Dright><TT>0&nbsp;&nbsp;</TT></TD>
    <TD noWrap align=3Dright><TT>---&nbsp;&nbsp;</TT></TD>
    <TD =
noWrap><TT>&nbsp;K.ANLSDAEITALTK.R</TT></TD></TR></TBODY></TABLE>
<TABLE border=3D0 cellSpacing=3D0>
  <TBODY>
  <TR>
    <TD><TT>&nbsp;&nbsp;&nbsp;&nbsp;&nbsp;&nbsp;</TT></TD>
    <TD><TT><B>No match to: </B>823.0593, 825.0493, 841.0128, 842.4607,=20
      856.4833, 860.9884, 870.4877, 994.0735, 1036.0659, 1036.0659, =
1068.5304,=20
      1068.5304, 1084.5273, 1084.5273, 1128.5781, 1215.6207, 1231.6025,=20
      1401.5248, 1401.5248, 1429.5524, 1429.5524, 1665.8109, 1665.8109,=20
      1720.7396, 1720.7396, 2316.0630, =
3006.5085</TT></TD></TR></TBODY></TABLE><BR>
<TABLE border=3D0 cellSpacing=3D0>
  <TBODY>
  <TR>
    <TD><TT><B><A =
name=3DHit6>6.</A>&nbsp;&nbsp;&nbsp;&nbsp;</B></TT></TD>
    <TD noWrap><TT><A=20
      =
href=3D"http://zxw-pc/mascot/cgi/protein_view.pl?file=3D../data/20121225/=
F002432.dat&amp;hit=3D6"=20
      =
target=3D_blank>gi|222859859</A>&nbsp;&nbsp;&nbsp;&nbsp;<B>Mass:</B>&nbsp=
;35566&nbsp;&nbsp;&nbsp;&nbsp;<B>Score:</B>&nbsp;109&nbsp;&nbsp;&nbsp;&nb=
sp;<B>Expect:</B>&nbsp;2.3e-005&nbsp;&nbsp;<B>Matches:</B>&nbsp;6</TT></T=
D></TR>
  <TR>
    <TD>&nbsp;</TD>
    <TD noWrap><TT>predicted protein [Populus=20
trichocarpa]</TT></TD></TR></TBODY></TABLE>
<TABLE border=3D0 cellSpacing=3D0 cellPadding=3D0>
  <TBODY>
  <TR>
    <TD><TT>&nbsp;&nbsp;&nbsp;&nbsp;&nbsp;&nbsp;</TT></TD>
    <TD align=3Dright><TT><B>Observed&nbsp;&nbsp;</B></TT></TD>
    <TD noWrap align=3Dright><TT><B>Mr(expt)&nbsp;&nbsp;</B></TT></TD>
    <TD noWrap align=3Dright><TT><B>Mr(calc)&nbsp;&nbsp;</B></TT></TD>
    <TD align=3Dright><TT><B>&nbsp;ppm&nbsp;&nbsp;</B></TT></TD>
    <TD align=3Dright><TT><B>Start&nbsp;</B></TT></TD>
    <TD align=3Dright><TT><B>&nbsp;</B></TT></TD>
    <TD align=3Dright><TT><B>End&nbsp;</B></TT></TD>
    <TD align=3Dright><TT><B>Miss&nbsp;</B></TT></TD>
    <TD align=3Dright><TT><B>Ions&nbsp;</B></TT></TD>
    <TD><TT><B>&nbsp;Peptide</B></TT></TD></TR>
  <TR>
    <TD align=3Dright>&nbsp;</TD>
    <TD align=3Dright><TT>1219.6332&nbsp;&nbsp;</TT></TD>
    <TD align=3Dright><TT>1218.6259&nbsp;&nbsp;</TT></TD>
    <TD align=3Dright><TT>1218.6972&nbsp;&nbsp;</TT></TD>
    <TD noWrap align=3Dright><TT>-58.53&nbsp;</TT></TD>
    <TD align=3Dright><TT>171&nbsp;</TT></TD>
    <TD noWrap align=3Dright><TT>-&nbsp;</TT></TD>
    <TD align=3Dright><TT>181&nbsp;</TT></TD>
    <TD align=3Dright><TT>0&nbsp;&nbsp;</TT></TD>
    <TD noWrap align=3Dright><TT>---&nbsp;&nbsp;</TT></TD>
    <TD noWrap><TT>&nbsp;R.LFGVTTLDVVR.A</TT></TD></TR>
  <TR>
    <TD align=3Dright>&nbsp;</TD>
    <TD align=3Dright><TT>1219.6332&nbsp;&nbsp;</TT></TD>
    <TD align=3Dright><TT>1218.6259&nbsp;&nbsp;</TT></TD>
    <TD align=3Dright><TT>1218.6972&nbsp;&nbsp;</TT></TD>
    <TD noWrap align=3Dright><TT>-58.53&nbsp;</TT></TD>
    <TD align=3Dright><TT>171&nbsp;</TT></TD>
    <TD noWrap align=3Dright><TT>-&nbsp;</TT></TD>
    <TD align=3Dright><TT>181&nbsp;</TT></TD>
    <TD align=3Dright><TT>0&nbsp;&nbsp;</TT></TD>
    <TD noWrap align=3Dright><TT>43&nbsp;&nbsp;</TT></TD>
    <TD noWrap><TT>&nbsp;R.LFGVTTLDVVR.A</TT></TD></TR>
  <TR>
    <TD align=3Dright>&nbsp;</TD>
    <TD align=3Dright><TT>1318.6028&nbsp;&nbsp;</TT></TD>
    <TD align=3Dright><TT>1317.5955&nbsp;&nbsp;</TT></TD>
    <TD align=3Dright><TT>1317.6929&nbsp;&nbsp;</TT></TD>
    <TD noWrap align=3Dright><TT>-73.87&nbsp;</TT></TD>
    <TD align=3Dright><TT>116&nbsp;</TT></TD>
    <TD noWrap align=3Dright><TT>-&nbsp;</TT></TD>
    <TD align=3Dright><TT>127&nbsp;</TT></TD>
    <TD align=3Dright><TT>0&nbsp;&nbsp;</TT></TD>
    <TD noWrap align=3Dright><TT>---&nbsp;&nbsp;</TT></TD>
    <TD noWrap><TT>&nbsp;R.DDLFNINAGIVK.G</TT></TD></TR>
  <TR>
    <TD align=3Dright>&nbsp;</TD>
    <TD align=3Dright><TT>1318.6028&nbsp;&nbsp;</TT></TD>
    <TD align=3Dright><TT>1317.5955&nbsp;&nbsp;</TT></TD>
    <TD align=3Dright><TT>1317.6929&nbsp;&nbsp;</TT></TD>
    <TD noWrap align=3Dright><TT>-73.87&nbsp;</TT></TD>
    <TD align=3Dright><TT>116&nbsp;</TT></TD>
    <TD noWrap align=3Dright><TT>-&nbsp;</TT></TD>
    <TD align=3Dright><TT>127&nbsp;</TT></TD>
    <TD align=3Dright><TT>0&nbsp;&nbsp;</TT></TD>
    <TD noWrap align=3Dright><TT>47&nbsp;&nbsp;</TT></TD>
    <TD noWrap><TT>&nbsp;R.DDLFNINAGIVK.G</TT></TD></TR>
  <TR>
    <TD align=3Dright>&nbsp;</TD>
    <TD align=3Dright><TT>1346.6564&nbsp;&nbsp;</TT></TD>
    <TD align=3Dright><TT>1345.6491&nbsp;&nbsp;</TT></TD>
    <TD align=3Dright><TT>1345.7089&nbsp;&nbsp;</TT></TD>
    <TD noWrap align=3Dright><TT>-44.40&nbsp;</TT></TD>
    <TD align=3Dright><TT>221&nbsp;</TT></TD>
    <TD noWrap align=3Dright><TT>-&nbsp;</TT></TD>
    <TD align=3Dright><TT>233&nbsp;</TT></TD>
    <TD align=3Dright><TT>0&nbsp;&nbsp;</TT></TD>
    <TD noWrap align=3Dright><TT>---&nbsp;&nbsp;</TT></TD>
    <TD noWrap><TT>&nbsp;K.ANLSDAEITALTK.R</TT></TD></TR>
  <TR>
    <TD align=3Dright>&nbsp;</TD>
    <TD align=3Dright><TT>1346.6564&nbsp;&nbsp;</TT></TD>
    <TD align=3Dright><TT>1345.6491&nbsp;&nbsp;</TT></TD>
    <TD align=3Dright><TT>1345.7089&nbsp;&nbsp;</TT></TD>
    <TD noWrap align=3Dright><TT>-44.40&nbsp;</TT></TD>
    <TD align=3Dright><TT>221&nbsp;</TT></TD>
    <TD noWrap align=3Dright><TT>-&nbsp;</TT></TD>
    <TD align=3Dright><TT>233&nbsp;</TT></TD>
    <TD align=3Dright><TT>0&nbsp;&nbsp;</TT></TD>
    <TD noWrap align=3Dright><TT>---&nbsp;&nbsp;</TT></TD>
    <TD =
noWrap><TT>&nbsp;K.ANLSDAEITALTK.R</TT></TD></TR></TBODY></TABLE>
<TABLE border=3D0 cellSpacing=3D0>
  <TBODY>
  <TR>
    <TD><TT>&nbsp;&nbsp;&nbsp;&nbsp;&nbsp;&nbsp;</TT></TD>
    <TD><TT><B>No match to: </B>823.0593, 825.0493, 841.0128, 842.4607,=20
      856.4833, 860.9884, 870.4877, 994.0735, 1036.0659, 1036.0659, =
1068.5304,=20
      1068.5304, 1084.5273, 1084.5273, 1128.5781, 1215.6207, 1231.6025,=20
      1401.5248, 1401.5248, 1429.5524, 1429.5524, 1665.8109, 1665.8109,=20
      1720.7396, 1720.7396, 2316.0630, =
3006.5085</TT></TD></TR></TBODY></TABLE><BR>
<TABLE border=3D0 cellSpacing=3D0>
  <TBODY>
  <TR>
    <TD><TT><B><A =
name=3DHit7>7.</A>&nbsp;&nbsp;&nbsp;&nbsp;</B></TT></TD>
    <TD noWrap><TT><A=20
      =
href=3D"http://zxw-pc/mascot/cgi/protein_view.pl?file=3D../data/20121225/=
F002432.dat&amp;hit=3D7"=20
      =
target=3D_blank>gi|118484579</A>&nbsp;&nbsp;&nbsp;&nbsp;<B>Mass:</B>&nbsp=
;35566&nbsp;&nbsp;&nbsp;&nbsp;<B>Score:</B>&nbsp;109&nbsp;&nbsp;&nbsp;&nb=
sp;<B>Expect:</B>&nbsp;2.3e-005&nbsp;&nbsp;<B>Matches:</B>&nbsp;6</TT></T=
D></TR>
  <TR>
    <TD>&nbsp;</TD>
    <TD noWrap><TT>unknown [Populus =
trichocarpa]</TT></TD></TR></TBODY></TABLE>
<TABLE border=3D0 cellSpacing=3D0 cellPadding=3D0>
  <TBODY>
  <TR>
    <TD><TT>&nbsp;&nbsp;&nbsp;&nbsp;&nbsp;&nbsp;</TT></TD>
    <TD align=3Dright><TT><B>Observed&nbsp;&nbsp;</B></TT></TD>
    <TD noWrap align=3Dright><TT><B>Mr(expt)&nbsp;&nbsp;</B></TT></TD>
    <TD noWrap align=3Dright><TT><B>Mr(calc)&nbsp;&nbsp;</B></TT></TD>
    <TD align=3Dright><TT><B>&nbsp;ppm&nbsp;&nbsp;</B></TT></TD>
    <TD align=3Dright><TT><B>Start&nbsp;</B></TT></TD>
    <TD align=3Dright><TT><B>&nbsp;</B></TT></TD>
    <TD align=3Dright><TT><B>End&nbsp;</B></TT></TD>
    <TD align=3Dright><TT><B>Miss&nbsp;</B></TT></TD>
    <TD align=3Dright><TT><B>Ions&nbsp;</B></TT></TD>
    <TD><TT><B>&nbsp;Peptide</B></TT></TD></TR>
  <TR>
    <TD align=3Dright>&nbsp;</TD>
    <TD align=3Dright><TT>1219.6332&nbsp;&nbsp;</TT></TD>
    <TD align=3Dright><TT>1218.6259&nbsp;&nbsp;</TT></TD>
    <TD align=3Dright><TT>1218.6972&nbsp;&nbsp;</TT></TD>
    <TD noWrap align=3Dright><TT>-58.53&nbsp;</TT></TD>
    <TD align=3Dright><TT>171&nbsp;</TT></TD>
    <TD noWrap align=3Dright><TT>-&nbsp;</TT></TD>
    <TD align=3Dright><TT>181&nbsp;</TT></TD>
    <TD align=3Dright><TT>0&nbsp;&nbsp;</TT></TD>
    <TD noWrap align=3Dright><TT>---&nbsp;&nbsp;</TT></TD>
    <TD noWrap><TT>&nbsp;R.LFGVTTLDVVR.A</TT></TD></TR>
  <TR>
    <TD align=3Dright>&nbsp;</TD>
    <TD align=3Dright><TT>1219.6332&nbsp;&nbsp;</TT></TD>
    <TD align=3Dright><TT>1218.6259&nbsp;&nbsp;</TT></TD>
    <TD align=3Dright><TT>1218.6972&nbsp;&nbsp;</TT></TD>
    <TD noWrap align=3Dright><TT>-58.53&nbsp;</TT></TD>
    <TD align=3Dright><TT>171&nbsp;</TT></TD>
    <TD noWrap align=3Dright><TT>-&nbsp;</TT></TD>
    <TD align=3Dright><TT>181&nbsp;</TT></TD>
    <TD align=3Dright><TT>0&nbsp;&nbsp;</TT></TD>
    <TD noWrap align=3Dright><TT>43&nbsp;&nbsp;</TT></TD>
    <TD noWrap><TT>&nbsp;R.LFGVTTLDVVR.A</TT></TD></TR>
  <TR>
    <TD align=3Dright>&nbsp;</TD>
    <TD align=3Dright><TT>1318.6028&nbsp;&nbsp;</TT></TD>
    <TD align=3Dright><TT>1317.5955&nbsp;&nbsp;</TT></TD>
    <TD align=3Dright><TT>1317.6929&nbsp;&nbsp;</TT></TD>
    <TD noWrap align=3Dright><TT>-73.87&nbsp;</TT></TD>
    <TD align=3Dright><TT>116&nbsp;</TT></TD>
    <TD noWrap align=3Dright><TT>-&nbsp;</TT></TD>
    <TD align=3Dright><TT>127&nbsp;</TT></TD>
    <TD align=3Dright><TT>0&nbsp;&nbsp;</TT></TD>
    <TD noWrap align=3Dright><TT>---&nbsp;&nbsp;</TT></TD>
    <TD noWrap><TT>&nbsp;R.DDLFNINAGIVK.G</TT></TD></TR>
  <TR>
    <TD align=3Dright>&nbsp;</TD>
    <TD align=3Dright><TT>1318.6028&nbsp;&nbsp;</TT></TD>
    <TD align=3Dright><TT>1317.5955&nbsp;&nbsp;</TT></TD>
    <TD align=3Dright><TT>1317.6929&nbsp;&nbsp;</TT></TD>
    <TD noWrap align=3Dright><TT>-73.87&nbsp;</TT></TD>
    <TD align=3Dright><TT>116&nbsp;</TT></TD>
    <TD noWrap align=3Dright><TT>-&nbsp;</TT></TD>
    <TD align=3Dright><TT>127&nbsp;</TT></TD>
    <TD align=3Dright><TT>0&nbsp;&nbsp;</TT></TD>
    <TD noWrap align=3Dright><TT>47&nbsp;&nbsp;</TT></TD>
    <TD noWrap><TT>&nbsp;R.DDLFNINAGIVK.G</TT></TD></TR>
  <TR>
    <TD align=3Dright>&nbsp;</TD>
    <TD align=3Dright><TT>1346.6564&nbsp;&nbsp;</TT></TD>
    <TD align=3Dright><TT>1345.6491&nbsp;&nbsp;</TT></TD>
    <TD align=3Dright><TT>1345.7089&nbsp;&nbsp;</TT></TD>
    <TD noWrap align=3Dright><TT>-44.40&nbsp;</TT></TD>
    <TD align=3Dright><TT>221&nbsp;</TT></TD>
    <TD noWrap align=3Dright><TT>-&nbsp;</TT></TD>
    <TD align=3Dright><TT>233&nbsp;</TT></TD>
    <TD align=3Dright><TT>0&nbsp;&nbsp;</TT></TD>
    <TD noWrap align=3Dright><TT>---&nbsp;&nbsp;</TT></TD>
    <TD noWrap><TT>&nbsp;K.ANLSDAEITALTK.R</TT></TD></TR>
  <TR>
    <TD align=3Dright>&nbsp;</TD>
    <TD align=3Dright><TT>1346.6564&nbsp;&nbsp;</TT></TD>
    <TD align=3Dright><TT>1345.6491&nbsp;&nbsp;</TT></TD>
    <TD align=3Dright><TT>1345.7089&nbsp;&nbsp;</TT></TD>
    <TD noWrap align=3Dright><TT>-44.40&nbsp;</TT></TD>
    <TD align=3Dright><TT>221&nbsp;</TT></TD>
    <TD noWrap align=3Dright><TT>-&nbsp;</TT></TD>
    <TD align=3Dright><TT>233&nbsp;</TT></TD>
    <TD align=3Dright><TT>0&nbsp;&nbsp;</TT></TD>
    <TD noWrap align=3Dright><TT>---&nbsp;&nbsp;</TT></TD>
    <TD =
noWrap><TT>&nbsp;K.ANLSDAEITALTK.R</TT></TD></TR></TBODY></TABLE>
<TABLE border=3D0 cellSpacing=3D0>
  <TBODY>
  <TR>
    <TD><TT>&nbsp;&nbsp;&nbsp;&nbsp;&nbsp;&nbsp;</TT></TD>
    <TD><TT><B>No match to: </B>823.0593, 825.0493, 841.0128, 842.4607,=20
      856.4833, 860.9884, 870.4877, 994.0735, 1036.0659, 1036.0659, =
1068.5304,=20
      1068.5304, 1084.5273, 1084.5273, 1128.5781, 1215.6207, 1231.6025,=20
      1401.5248, 1401.5248, 1429.5524, 1429.5524, 1665.8109, 1665.8109,=20
      1720.7396, 1720.7396, 2316.0630, =
3006.5085</TT></TD></TR></TBODY></TABLE><BR>
<TABLE border=3D0 cellSpacing=3D0>
  <TBODY>
  <TR>
    <TD><TT><B><A =
name=3DHit8>8.</A>&nbsp;&nbsp;&nbsp;&nbsp;</B></TT></TD>
    <TD noWrap><TT><A=20
      =
href=3D"http://zxw-pc/mascot/cgi/protein_view.pl?file=3D../data/20121225/=
F002432.dat&amp;hit=3D8"=20
      =
target=3D_blank>gi|332628129</A>&nbsp;&nbsp;&nbsp;&nbsp;<B>Mass:</B>&nbsp=
;36119&nbsp;&nbsp;&nbsp;&nbsp;<B>Score:</B>&nbsp;108&nbsp;&nbsp;&nbsp;&nb=
sp;<B>Expect:</B>&nbsp;2.9e-005&nbsp;&nbsp;<B>Matches:</B>&nbsp;5</TT></T=
D></TR>
  <TR>
    <TD>&nbsp;</TD>
    <TD noWrap><TT>unnamed protein product [Glycine=20
max]</TT></TD></TR></TBODY></TABLE>
<TABLE border=3D0 cellSpacing=3D0 cellPadding=3D0>
  <TBODY>
  <TR>
    <TD><TT>&nbsp;&nbsp;&nbsp;&nbsp;&nbsp;&nbsp;</TT></TD>
    <TD align=3Dright><TT><B>Observed&nbsp;&nbsp;</B></TT></TD>
    <TD noWrap align=3Dright><TT><B>Mr(expt)&nbsp;&nbsp;</B></TT></TD>
    <TD noWrap align=3Dright><TT><B>Mr(calc)&nbsp;&nbsp;</B></TT></TD>
    <TD align=3Dright><TT><B>&nbsp;ppm&nbsp;&nbsp;</B></TT></TD>
    <TD align=3Dright><TT><B>Start&nbsp;</B></TT></TD>
    <TD align=3Dright><TT><B>&nbsp;</B></TT></TD>
    <TD align=3Dright><TT><B>End&nbsp;</B></TT></TD>
    <TD align=3Dright><TT><B>Miss&nbsp;</B></TT></TD>
    <TD align=3Dright><TT><B>Ions&nbsp;</B></TT></TD>
    <TD><TT><B>&nbsp;Peptide</B></TT></TD></TR>
  <TR>
    <TD align=3Dright>&nbsp;</TD>
    <TD align=3Dright><TT>842.4607&nbsp;&nbsp;</TT></TD>
    <TD align=3Dright><TT>841.4535&nbsp;&nbsp;</TT></TD>
    <TD align=3Dright><TT>841.4406&nbsp;&nbsp;</TT></TD>
    <TD noWrap align=3Dright><TT>15.3&nbsp;</TT></TD>
    <TD align=3Dright><TT>9&nbsp;</TT></TD>
    <TD noWrap align=3Dright><TT>-&nbsp;</TT></TD>
    <TD align=3Dright><TT>16&nbsp;</TT></TD>
    <TD align=3Dright><TT>0&nbsp;&nbsp;</TT></TD>
    <TD noWrap align=3Dright><TT>---&nbsp;&nbsp;</TT></TD>
    <TD noWrap><TT>&nbsp;R.SLHSAATR.G</TT></TD></TR>
  <TR>
    <TD align=3Dright>&nbsp;</TD>
    <TD align=3Dright><TT>1219.6332&nbsp;&nbsp;</TT></TD>
    <TD align=3Dright><TT>1218.6259&nbsp;&nbsp;</TT></TD>
    <TD align=3Dright><TT>1218.6972&nbsp;&nbsp;</TT></TD>
    <TD noWrap align=3Dright><TT>-58.53&nbsp;</TT></TD>
    <TD align=3Dright><TT>175&nbsp;</TT></TD>
    <TD noWrap align=3Dright><TT>-&nbsp;</TT></TD>
    <TD align=3Dright><TT>185&nbsp;</TT></TD>
    <TD align=3Dright><TT>0&nbsp;&nbsp;</TT></TD>
    <TD noWrap align=3Dright><TT>---&nbsp;&nbsp;</TT></TD>
    <TD noWrap><TT>&nbsp;R.LFGVTTLDVVR.A</TT></TD></TR>
  <TR>
    <TD align=3Dright>&nbsp;</TD>
    <TD align=3Dright><TT>1219.6332&nbsp;&nbsp;</TT></TD>
    <TD align=3Dright><TT>1218.6259&nbsp;&nbsp;</TT></TD>
    <TD align=3Dright><TT>1218.6972&nbsp;&nbsp;</TT></TD>
    <TD noWrap align=3Dright><TT>-58.53&nbsp;</TT></TD>
    <TD align=3Dright><TT>175&nbsp;</TT></TD>
    <TD noWrap align=3Dright><TT>-&nbsp;</TT></TD>
    <TD align=3Dright><TT>185&nbsp;</TT></TD>
    <TD align=3Dright><TT>0&nbsp;&nbsp;</TT></TD>
    <TD noWrap align=3Dright><TT>43&nbsp;&nbsp;</TT></TD>
    <TD noWrap><TT>&nbsp;R.LFGVTTLDVVR.A</TT></TD></TR>
  <TR>
    <TD align=3Dright>&nbsp;</TD>
    <TD align=3Dright><TT>1318.6028&nbsp;&nbsp;</TT></TD>
    <TD align=3Dright><TT>1317.5955&nbsp;&nbsp;</TT></TD>
    <TD align=3Dright><TT>1317.6929&nbsp;&nbsp;</TT></TD>
    <TD noWrap align=3Dright><TT>-73.87&nbsp;</TT></TD>
    <TD align=3Dright><TT>120&nbsp;</TT></TD>
    <TD noWrap align=3Dright><TT>-&nbsp;</TT></TD>
    <TD align=3Dright><TT>131&nbsp;</TT></TD>
    <TD align=3Dright><TT>0&nbsp;&nbsp;</TT></TD>
    <TD noWrap align=3Dright><TT>---&nbsp;&nbsp;</TT></TD>
    <TD noWrap><TT>&nbsp;R.DDLFNINAGIVK.T</TT></TD></TR>
  <TR>
    <TD align=3Dright>&nbsp;</TD>
    <TD align=3Dright><TT>1318.6028&nbsp;&nbsp;</TT></TD>
    <TD align=3Dright><TT>1317.5955&nbsp;&nbsp;</TT></TD>
    <TD align=3Dright><TT>1317.6929&nbsp;&nbsp;</TT></TD>
    <TD noWrap align=3Dright><TT>-73.87&nbsp;</TT></TD>
    <TD align=3Dright><TT>120&nbsp;</TT></TD>
    <TD noWrap align=3Dright><TT>-&nbsp;</TT></TD>
    <TD align=3Dright><TT>131&nbsp;</TT></TD>
    <TD align=3Dright><TT>0&nbsp;&nbsp;</TT></TD>
    <TD noWrap align=3Dright><TT>47&nbsp;&nbsp;</TT></TD>
    <TD noWrap><TT>&nbsp;R.DDLFNINAGIVK.T</TT></TD></TR></TBODY></TABLE>
<TABLE border=3D0 cellSpacing=3D0>
  <TBODY>
  <TR>
    <TD><TT>&nbsp;&nbsp;&nbsp;&nbsp;&nbsp;&nbsp;</TT></TD>
    <TD><TT><B>No match to: </B>823.0593, 825.0493, 841.0128, 856.4833,=20
      860.9884, 870.4877, 994.0735, 1036.0659, 1036.0659, 1068.5304, =
1068.5304,=20
      1084.5273, 1084.5273, 1128.5781, 1215.6207, 1231.6025, 1346.6564,=20
      1346.6564, 1401.5248, 1401.5248, 1429.5524, 1429.5524, 1665.8109,=20
      1665.8109, 1720.7396, 1720.7396, 2316.0630,=20
3006.5085</TT></TD></TR></TBODY></TABLE><BR>
<TABLE border=3D0 cellSpacing=3D0>
  <TBODY>
  <TR>
    <TD><TT><B><A =
name=3DHit9>9.</A>&nbsp;&nbsp;&nbsp;&nbsp;</B></TT></TD>
    <TD noWrap><TT><A=20
      =
href=3D"http://zxw-pc/mascot/cgi/protein_view.pl?file=3D../data/20121225/=
F002432.dat&amp;hit=3D9"=20
      =
target=3D_blank>gi|332617479</A>&nbsp;&nbsp;&nbsp;&nbsp;<B>Mass:</B>&nbsp=
;36119&nbsp;&nbsp;&nbsp;&nbsp;<B>Score:</B>&nbsp;108&nbsp;&nbsp;&nbsp;&nb=
sp;<B>Expect:</B>&nbsp;2.9e-005&nbsp;&nbsp;<B>Matches:</B>&nbsp;5</TT></T=
D></TR>
  <TR>
    <TD>&nbsp;</TD>
    <TD noWrap><TT>unnamed protein product [Glycine=20
max]</TT></TD></TR></TBODY></TABLE>
<TABLE border=3D0 cellSpacing=3D0 cellPadding=3D0>
  <TBODY>
  <TR>
    <TD><TT>&nbsp;&nbsp;&nbsp;&nbsp;&nbsp;&nbsp;</TT></TD>
    <TD align=3Dright><TT><B>Observed&nbsp;&nbsp;</B></TT></TD>
    <TD noWrap align=3Dright><TT><B>Mr(expt)&nbsp;&nbsp;</B></TT></TD>
    <TD noWrap align=3Dright><TT><B>Mr(calc)&nbsp;&nbsp;</B></TT></TD>
    <TD align=3Dright><TT><B>&nbsp;ppm&nbsp;&nbsp;</B></TT></TD>
    <TD align=3Dright><TT><B>Start&nbsp;</B></TT></TD>
    <TD align=3Dright><TT><B>&nbsp;</B></TT></TD>
    <TD align=3Dright><TT><B>End&nbsp;</B></TT></TD>
    <TD align=3Dright><TT><B>Miss&nbsp;</B></TT></TD>
    <TD align=3Dright><TT><B>Ions&nbsp;</B></TT></TD>
    <TD><TT><B>&nbsp;Peptide</B></TT></TD></TR>
  <TR>
    <TD align=3Dright>&nbsp;</TD>
    <TD align=3Dright><TT>842.4607&nbsp;&nbsp;</TT></TD>
    <TD align=3Dright><TT>841.4535&nbsp;&nbsp;</TT></TD>
    <TD align=3Dright><TT>841.4406&nbsp;&nbsp;</TT></TD>
    <TD noWrap align=3Dright><TT>15.3&nbsp;</TT></TD>
    <TD align=3Dright><TT>9&nbsp;</TT></TD>
    <TD noWrap align=3Dright><TT>-&nbsp;</TT></TD>
    <TD align=3Dright><TT>16&nbsp;</TT></TD>
    <TD align=3Dright><TT>0&nbsp;&nbsp;</TT></TD>
    <TD noWrap align=3Dright><TT>---&nbsp;&nbsp;</TT></TD>
    <TD noWrap><TT>&nbsp;R.SLHSAATR.G</TT></TD></TR>
  <TR>
    <TD align=3Dright>&nbsp;</TD>
    <TD align=3Dright><TT>1219.6332&nbsp;&nbsp;</TT></TD>
    <TD align=3Dright><TT>1218.6259&nbsp;&nbsp;</TT></TD>
    <TD align=3Dright><TT>1218.6972&nbsp;&nbsp;</TT></TD>
    <TD noWrap align=3Dright><TT>-58.53&nbsp;</TT></TD>
    <TD align=3Dright><TT>175&nbsp;</TT></TD>
    <TD noWrap align=3Dright><TT>-&nbsp;</TT></TD>
    <TD align=3Dright><TT>185&nbsp;</TT></TD>
    <TD align=3Dright><TT>0&nbsp;&nbsp;</TT></TD>
    <TD noWrap align=3Dright><TT>---&nbsp;&nbsp;</TT></TD>
    <TD noWrap><TT>&nbsp;R.LFGVTTLDVVR.A</TT></TD></TR>
  <TR>
    <TD align=3Dright>&nbsp;</TD>
    <TD align=3Dright><TT>1219.6332&nbsp;&nbsp;</TT></TD>
    <TD align=3Dright><TT>1218.6259&nbsp;&nbsp;</TT></TD>
    <TD align=3Dright><TT>1218.6972&nbsp;&nbsp;</TT></TD>
    <TD noWrap align=3Dright><TT>-58.53&nbsp;</TT></TD>
    <TD align=3Dright><TT>175&nbsp;</TT></TD>
    <TD noWrap align=3Dright><TT>-&nbsp;</TT></TD>
    <TD align=3Dright><TT>185&nbsp;</TT></TD>
    <TD align=3Dright><TT>0&nbsp;&nbsp;</TT></TD>
    <TD noWrap align=3Dright><TT>43&nbsp;&nbsp;</TT></TD>
    <TD noWrap><TT>&nbsp;R.LFGVTTLDVVR.A</TT></TD></TR>
  <TR>
    <TD align=3Dright>&nbsp;</TD>
    <TD align=3Dright><TT>1318.6028&nbsp;&nbsp;</TT></TD>
    <TD align=3Dright><TT>1317.5955&nbsp;&nbsp;</TT></TD>
    <TD align=3Dright><TT>1317.6929&nbsp;&nbsp;</TT></TD>
    <TD noWrap align=3Dright><TT>-73.87&nbsp;</TT></TD>
    <TD align=3Dright><TT>120&nbsp;</TT></TD>
    <TD noWrap align=3Dright><TT>-&nbsp;</TT></TD>
    <TD align=3Dright><TT>131&nbsp;</TT></TD>
    <TD align=3Dright><TT>0&nbsp;&nbsp;</TT></TD>
    <TD noWrap align=3Dright><TT>---&nbsp;&nbsp;</TT></TD>
    <TD noWrap><TT>&nbsp;R.DDLFNINAGIVK.T</TT></TD></TR>
  <TR>
    <TD align=3Dright>&nbsp;</TD>
    <TD align=3Dright><TT>1318.6028&nbsp;&nbsp;</TT></TD>
    <TD align=3Dright><TT>1317.5955&nbsp;&nbsp;</TT></TD>
    <TD align=3Dright><TT>1317.6929&nbsp;&nbsp;</TT></TD>
    <TD noWrap align=3Dright><TT>-73.87&nbsp;</TT></TD>
    <TD align=3Dright><TT>120&nbsp;</TT></TD>
    <TD noWrap align=3Dright><TT>-&nbsp;</TT></TD>
    <TD align=3Dright><TT>131&nbsp;</TT></TD>
    <TD align=3Dright><TT>0&nbsp;&nbsp;</TT></TD>
    <TD noWrap align=3Dright><TT>47&nbsp;&nbsp;</TT></TD>
    <TD noWrap><TT>&nbsp;R.DDLFNINAGIVK.T</TT></TD></TR></TBODY></TABLE>
<TABLE border=3D0 cellSpacing=3D0>
  <TBODY>
  <TR>
    <TD><TT>&nbsp;&nbsp;&nbsp;&nbsp;&nbsp;&nbsp;</TT></TD>
    <TD><TT><B>No match to: </B>823.0593, 825.0493, 841.0128, 856.4833,=20
      860.9884, 870.4877, 994.0735, 1036.0659, 1036.0659, 1068.5304, =
1068.5304,=20
      1084.5273, 1084.5273, 1128.5781, 1215.6207, 1231.6025, 1346.6564,=20
      1346.6564, 1401.5248, 1401.5248, 1429.5524, 1429.5524, 1665.8109,=20
      1665.8109, 1720.7396, 1720.7396, 2316.0630,=20
3006.5085</TT></TD></TR></TBODY></TABLE><BR>
<TABLE border=3D0 cellSpacing=3D0>
  <TBODY>
  <TR>
    <TD><TT><B><A name=3DHit10>10.</A>&nbsp;&nbsp;&nbsp;</B></TT></TD>
    <TD noWrap><TT><A=20
      =
href=3D"http://zxw-pc/mascot/cgi/protein_view.pl?file=3D../data/20121225/=
F002432.dat&amp;hit=3D10"=20
      =
target=3D_blank>gi|330730355</A>&nbsp;&nbsp;&nbsp;&nbsp;<B>Mass:</B>&nbsp=
;36119&nbsp;&nbsp;&nbsp;&nbsp;<B>Score:</B>&nbsp;108&nbsp;&nbsp;&nbsp;&nb=
sp;<B>Expect:</B>&nbsp;2.9e-005&nbsp;&nbsp;<B>Matches:</B>&nbsp;5</TT></T=
D></TR>
  <TR>
    <TD>&nbsp;</TD>
    <TD noWrap><TT>unnamed protein product [Glycine=20
max]</TT></TD></TR></TBODY></TABLE>
<TABLE border=3D0 cellSpacing=3D0 cellPadding=3D0>
  <TBODY>
  <TR>
    <TD><TT>&nbsp;&nbsp;&nbsp;&nbsp;&nbsp;&nbsp;</TT></TD>
    <TD align=3Dright><TT><B>Observed&nbsp;&nbsp;</B></TT></TD>
    <TD noWrap align=3Dright><TT><B>Mr(expt)&nbsp;&nbsp;</B></TT></TD>
    <TD noWrap align=3Dright><TT><B>Mr(calc)&nbsp;&nbsp;</B></TT></TD>
    <TD align=3Dright><TT><B>&nbsp;ppm&nbsp;&nbsp;</B></TT></TD>
    <TD align=3Dright><TT><B>Start&nbsp;</B></TT></TD>
    <TD align=3Dright><TT><B>&nbsp;</B></TT></TD>
    <TD align=3Dright><TT><B>End&nbsp;</B></TT></TD>
    <TD align=3Dright><TT><B>Miss&nbsp;</B></TT></TD>
    <TD align=3Dright><TT><B>Ions&nbsp;</B></TT></TD>
    <TD><TT><B>&nbsp;Peptide</B></TT></TD></TR>
  <TR>
    <TD align=3Dright>&nbsp;</TD>
    <TD align=3Dright><TT>842.4607&nbsp;&nbsp;</TT></TD>
    <TD align=3Dright><TT>841.4535&nbsp;&nbsp;</TT></TD>
    <TD align=3Dright><TT>841.4406&nbsp;&nbsp;</TT></TD>
    <TD noWrap align=3Dright><TT>15.3&nbsp;</TT></TD>
    <TD align=3Dright><TT>9&nbsp;</TT></TD>
    <TD noWrap align=3Dright><TT>-&nbsp;</TT></TD>
    <TD align=3Dright><TT>16&nbsp;</TT></TD>
    <TD align=3Dright><TT>0&nbsp;&nbsp;</TT></TD>
    <TD noWrap align=3Dright><TT>---&nbsp;&nbsp;</TT></TD>
    <TD noWrap><TT>&nbsp;R.SLHSAATR.G</TT></TD></TR>
  <TR>
    <TD align=3Dright>&nbsp;</TD>
    <TD align=3Dright><TT>1219.6332&nbsp;&nbsp;</TT></TD>
    <TD align=3Dright><TT>1218.6259&nbsp;&nbsp;</TT></TD>
    <TD align=3Dright><TT>1218.6972&nbsp;&nbsp;</TT></TD>
    <TD noWrap align=3Dright><TT>-58.53&nbsp;</TT></TD>
    <TD align=3Dright><TT>175&nbsp;</TT></TD>
    <TD noWrap align=3Dright><TT>-&nbsp;</TT></TD>
    <TD align=3Dright><TT>185&nbsp;</TT></TD>
    <TD align=3Dright><TT>0&nbsp;&nbsp;</TT></TD>
    <TD noWrap align=3Dright><TT>---&nbsp;&nbsp;</TT></TD>
    <TD noWrap><TT>&nbsp;R.LFGVTTLDVVR.A</TT></TD></TR>
  <TR>
    <TD align=3Dright>&nbsp;</TD>
    <TD align=3Dright><TT>1219.6332&nbsp;&nbsp;</TT></TD>
    <TD align=3Dright><TT>1218.6259&nbsp;&nbsp;</TT></TD>
    <TD align=3Dright><TT>1218.6972&nbsp;&nbsp;</TT></TD>
    <TD noWrap align=3Dright><TT>-58.53&nbsp;</TT></TD>
    <TD align=3Dright><TT>175&nbsp;</TT></TD>
    <TD noWrap align=3Dright><TT>-&nbsp;</TT></TD>
    <TD align=3Dright><TT>185&nbsp;</TT></TD>
    <TD align=3Dright><TT>0&nbsp;&nbsp;</TT></TD>
    <TD noWrap align=3Dright><TT>43&nbsp;&nbsp;</TT></TD>
    <TD noWrap><TT>&nbsp;R.LFGVTTLDVVR.A</TT></TD></TR>
  <TR>
    <TD align=3Dright>&nbsp;</TD>
    <TD align=3Dright><TT>1318.6028&nbsp;&nbsp;</TT></TD>
    <TD align=3Dright><TT>1317.5955&nbsp;&nbsp;</TT></TD>
    <TD align=3Dright><TT>1317.6929&nbsp;&nbsp;</TT></TD>
    <TD noWrap align=3Dright><TT>-73.87&nbsp;</TT></TD>
    <TD align=3Dright><TT>120&nbsp;</TT></TD>
    <TD noWrap align=3Dright><TT>-&nbsp;</TT></TD>
    <TD align=3Dright><TT>131&nbsp;</TT></TD>
    <TD align=3Dright><TT>0&nbsp;&nbsp;</TT></TD>
    <TD noWrap align=3Dright><TT>---&nbsp;&nbsp;</TT></TD>
    <TD noWrap><TT>&nbsp;R.DDLFNINAGIVK.T</TT></TD></TR>
  <TR>
    <TD align=3Dright>&nbsp;</TD>
    <TD align=3Dright><TT>1318.6028&nbsp;&nbsp;</TT></TD>
    <TD align=3Dright><TT>1317.5955&nbsp;&nbsp;</TT></TD>
    <TD align=3Dright><TT>1317.6929&nbsp;&nbsp;</TT></TD>
    <TD noWrap align=3Dright><TT>-73.87&nbsp;</TT></TD>
    <TD align=3Dright><TT>120&nbsp;</TT></TD>
    <TD noWrap align=3Dright><TT>-&nbsp;</TT></TD>
    <TD align=3Dright><TT>131&nbsp;</TT></TD>
    <TD align=3Dright><TT>0&nbsp;&nbsp;</TT></TD>
    <TD noWrap align=3Dright><TT>47&nbsp;&nbsp;</TT></TD>
    <TD noWrap><TT>&nbsp;R.DDLFNINAGIVK.T</TT></TD></TR></TBODY></TABLE>
<TABLE border=3D0 cellSpacing=3D0>
  <TBODY>
  <TR>
    <TD><TT>&nbsp;&nbsp;&nbsp;&nbsp;&nbsp;&nbsp;</TT></TD>
    <TD><TT><B>No match to: </B>823.0593, 825.0493, 841.0128, 856.4833,=20
      860.9884, 870.4877, 994.0735, 1036.0659, 1036.0659, 1068.5304, =
1068.5304,=20
      1084.5273, 1084.5273, 1128.5781, 1215.6207, 1231.6025, 1346.6564,=20
      1346.6564, 1401.5248, 1401.5248, 1429.5524, 1429.5524, 1665.8109,=20
      1665.8109, 1720.7396, 1720.7396, 2316.0630,=20
3006.5085</TT></TD></TR></TBODY></TABLE><BR>
<TABLE border=3D0 cellSpacing=3D0>
  <TBODY>
  <TR>
    <TD><TT><B><A name=3DHit11>11.</A>&nbsp;&nbsp;&nbsp;</B></TT></TD>
    <TD noWrap><TT><A=20
      =
href=3D"http://zxw-pc/mascot/cgi/protein_view.pl?file=3D../data/20121225/=
F002432.dat&amp;hit=3D11"=20
      =
target=3D_blank>gi|330728068</A>&nbsp;&nbsp;&nbsp;&nbsp;<B>Mass:</B>&nbsp=
;36119&nbsp;&nbsp;&nbsp;&nbsp;<B>Score:</B>&nbsp;108&nbsp;&nbsp;&nbsp;&nb=
sp;<B>Expect:</B>&nbsp;2.9e-005&nbsp;&nbsp;<B>Matches:</B>&nbsp;5</TT></T=
D></TR>
  <TR>
    <TD>&nbsp;</TD>
    <TD noWrap><TT>unnamed protein product [Glycine=20
max]</TT></TD></TR></TBODY></TABLE>
<TABLE border=3D0 cellSpacing=3D0 cellPadding=3D0>
  <TBODY>
  <TR>
    <TD><TT>&nbsp;&nbsp;&nbsp;&nbsp;&nbsp;&nbsp;</TT></TD>
    <TD align=3Dright><TT><B>Observed&nbsp;&nbsp;</B></TT></TD>
    <TD noWrap align=3Dright><TT><B>Mr(expt)&nbsp;&nbsp;</B></TT></TD>
    <TD noWrap align=3Dright><TT><B>Mr(calc)&nbsp;&nbsp;</B></TT></TD>
    <TD align=3Dright><TT><B>&nbsp;ppm&nbsp;&nbsp;</B></TT></TD>
    <TD align=3Dright><TT><B>Start&nbsp;</B></TT></TD>
    <TD align=3Dright><TT><B>&nbsp;</B></TT></TD>
    <TD align=3Dright><TT><B>End&nbsp;</B></TT></TD>
    <TD align=3Dright><TT><B>Miss&nbsp;</B></TT></TD>
    <TD align=3Dright><TT><B>Ions&nbsp;</B></TT></TD>
    <TD><TT><B>&nbsp;Peptide</B></TT></TD></TR>
  <TR>
    <TD align=3Dright>&nbsp;</TD>
    <TD align=3Dright><TT>842.4607&nbsp;&nbsp;</TT></TD>
    <TD align=3Dright><TT>841.4535&nbsp;&nbsp;</TT></TD>
    <TD align=3Dright><TT>841.4406&nbsp;&nbsp;</TT></TD>
    <TD noWrap align=3Dright><TT>15.3&nbsp;</TT></TD>
    <TD align=3Dright><TT>9&nbsp;</TT></TD>
    <TD noWrap align=3Dright><TT>-&nbsp;</TT></TD>
    <TD align=3Dright><TT>16&nbsp;</TT></TD>
    <TD align=3Dright><TT>0&nbsp;&nbsp;</TT></TD>
    <TD noWrap align=3Dright><TT>---&nbsp;&nbsp;</TT></TD>
    <TD noWrap><TT>&nbsp;R.SLHSAATR.G</TT></TD></TR>
  <TR>
    <TD align=3Dright>&nbsp;</TD>
    <TD align=3Dright><TT>1219.6332&nbsp;&nbsp;</TT></TD>
    <TD align=3Dright><TT>1218.6259&nbsp;&nbsp;</TT></TD>
    <TD align=3Dright><TT>1218.6972&nbsp;&nbsp;</TT></TD>
    <TD noWrap align=3Dright><TT>-58.53&nbsp;</TT></TD>
    <TD align=3Dright><TT>175&nbsp;</TT></TD>
    <TD noWrap align=3Dright><TT>-&nbsp;</TT></TD>
    <TD align=3Dright><TT>185&nbsp;</TT></TD>
    <TD align=3Dright><TT>0&nbsp;&nbsp;</TT></TD>
    <TD noWrap align=3Dright><TT>---&nbsp;&nbsp;</TT></TD>
    <TD noWrap><TT>&nbsp;R.LFGVTTLDVVR.A</TT></TD></TR>
  <TR>
    <TD align=3Dright>&nbsp;</TD>
    <TD align=3Dright><TT>1219.6332&nbsp;&nbsp;</TT></TD>
    <TD align=3Dright><TT>1218.6259&nbsp;&nbsp;</TT></TD>
    <TD align=3Dright><TT>1218.6972&nbsp;&nbsp;</TT></TD>
    <TD noWrap align=3Dright><TT>-58.53&nbsp;</TT></TD>
    <TD align=3Dright><TT>175&nbsp;</TT></TD>
    <TD noWrap align=3Dright><TT>-&nbsp;</TT></TD>
    <TD align=3Dright><TT>185&nbsp;</TT></TD>
    <TD align=3Dright><TT>0&nbsp;&nbsp;</TT></TD>
    <TD noWrap align=3Dright><TT>43&nbsp;&nbsp;</TT></TD>
    <TD noWrap><TT>&nbsp;R.LFGVTTLDVVR.A</TT></TD></TR>
  <TR>
    <TD align=3Dright>&nbsp;</TD>
    <TD align=3Dright><TT>1318.6028&nbsp;&nbsp;</TT></TD>
    <TD align=3Dright><TT>1317.5955&nbsp;&nbsp;</TT></TD>
    <TD align=3Dright><TT>1317.6929&nbsp;&nbsp;</TT></TD>
    <TD noWrap align=3Dright><TT>-73.87&nbsp;</TT></TD>
    <TD align=3Dright><TT>120&nbsp;</TT></TD>
    <TD noWrap align=3Dright><TT>-&nbsp;</TT></TD>
    <TD align=3Dright><TT>131&nbsp;</TT></TD>
    <TD align=3Dright><TT>0&nbsp;&nbsp;</TT></TD>
    <TD noWrap align=3Dright><TT>---&nbsp;&nbsp;</TT></TD>
    <TD noWrap><TT>&nbsp;R.DDLFNINAGIVK.T</TT></TD></TR>
  <TR>
    <TD align=3Dright>&nbsp;</TD>
    <TD align=3Dright><TT>1318.6028&nbsp;&nbsp;</TT></TD>
    <TD align=3Dright><TT>1317.5955&nbsp;&nbsp;</TT></TD>
    <TD align=3Dright><TT>1317.6929&nbsp;&nbsp;</TT></TD>
    <TD noWrap align=3Dright><TT>-73.87&nbsp;</TT></TD>
    <TD align=3Dright><TT>120&nbsp;</TT></TD>
    <TD noWrap align=3Dright><TT>-&nbsp;</TT></TD>
    <TD align=3Dright><TT>131&nbsp;</TT></TD>
    <TD align=3Dright><TT>0&nbsp;&nbsp;</TT></TD>
    <TD noWrap align=3Dright><TT>47&nbsp;&nbsp;</TT></TD>
    <TD noWrap><TT>&nbsp;R.DDLFNINAGIVK.T</TT></TD></TR></TBODY></TABLE>
<TABLE border=3D0 cellSpacing=3D0>
  <TBODY>
  <TR>
    <TD><TT>&nbsp;&nbsp;&nbsp;&nbsp;&nbsp;&nbsp;</TT></TD>
    <TD><TT><B>No match to: </B>823.0593, 825.0493, 841.0128, 856.4833,=20
      860.9884, 870.4877, 994.0735, 1036.0659, 1036.0659, 1068.5304, =
1068.5304,=20
      1084.5273, 1084.5273, 1128.5781, 1215.6207, 1231.6025, 1346.6564,=20
      1346.6564, 1401.5248, 1401.5248, 1429.5524, 1429.5524, 1665.8109,=20
      1665.8109, 1720.7396, 1720.7396, 2316.0630,=20
3006.5085</TT></TD></TR></TBODY></TABLE><BR>
<TABLE border=3D0 cellSpacing=3D0>
  <TBODY>
  <TR>
    <TD><TT><B><A name=3DHit12>12.</A>&nbsp;&nbsp;&nbsp;</B></TT></TD>
    <TD noWrap><TT><A=20
      =
href=3D"http://zxw-pc/mascot/cgi/protein_view.pl?file=3D../data/20121225/=
F002432.dat&amp;hit=3D12"=20
      =
target=3D_blank>gi|5929964</A>&nbsp;&nbsp;&nbsp;&nbsp;<B>Mass:</B>&nbsp;3=
6119&nbsp;&nbsp;&nbsp;&nbsp;<B>Score:</B>&nbsp;108&nbsp;&nbsp;&nbsp;&nbsp=
;<B>Expect:</B>&nbsp;2.9e-005&nbsp;&nbsp;<B>Matches:</B>&nbsp;5</TT></TD>=
</TR>
  <TR>
    <TD>&nbsp;</TD>
    <TD noWrap><TT>malate dehydrogenase [Glycine =
max]</TT></TD></TR></TBODY></TABLE>
<TABLE border=3D0 cellSpacing=3D0 cellPadding=3D0>
  <TBODY>
  <TR>
    <TD><TT>&nbsp;&nbsp;&nbsp;&nbsp;&nbsp;&nbsp;</TT></TD>
    <TD align=3Dright><TT><B>Observed&nbsp;&nbsp;</B></TT></TD>
    <TD noWrap align=3Dright><TT><B>Mr(expt)&nbsp;&nbsp;</B></TT></TD>
    <TD noWrap align=3Dright><TT><B>Mr(calc)&nbsp;&nbsp;</B></TT></TD>
    <TD align=3Dright><TT><B>&nbsp;ppm&nbsp;&nbsp;</B></TT></TD>
    <TD align=3Dright><TT><B>Start&nbsp;</B></TT></TD>
    <TD align=3Dright><TT><B>&nbsp;</B></TT></TD>
    <TD align=3Dright><TT><B>End&nbsp;</B></TT></TD>
    <TD align=3Dright><TT><B>Miss&nbsp;</B></TT></TD>
    <TD align=3Dright><TT><B>Ions&nbsp;</B></TT></TD>
    <TD><TT><B>&nbsp;Peptide</B></TT></TD></TR>
  <TR>
    <TD align=3Dright>&nbsp;</TD>
    <TD align=3Dright><TT>842.4607&nbsp;&nbsp;</TT></TD>
    <TD align=3Dright><TT>841.4535&nbsp;&nbsp;</TT></TD>
    <TD align=3Dright><TT>841.4406&nbsp;&nbsp;</TT></TD>
    <TD noWrap align=3Dright><TT>15.3&nbsp;</TT></TD>
    <TD align=3Dright><TT>9&nbsp;</TT></TD>
    <TD noWrap align=3Dright><TT>-&nbsp;</TT></TD>
    <TD align=3Dright><TT>16&nbsp;</TT></TD>
    <TD align=3Dright><TT>0&nbsp;&nbsp;</TT></TD>
    <TD noWrap align=3Dright><TT>---&nbsp;&nbsp;</TT></TD>
    <TD noWrap><TT>&nbsp;R.SLHSAATR.G</TT></TD></TR>
  <TR>
    <TD align=3Dright>&nbsp;</TD>
    <TD align=3Dright><TT>1219.6332&nbsp;&nbsp;</TT></TD>
    <TD align=3Dright><TT>1218.6259&nbsp;&nbsp;</TT></TD>
    <TD align=3Dright><TT>1218.6972&nbsp;&nbsp;</TT></TD>
    <TD noWrap align=3Dright><TT>-58.53&nbsp;</TT></TD>
    <TD align=3Dright><TT>175&nbsp;</TT></TD>
    <TD noWrap align=3Dright><TT>-&nbsp;</TT></TD>
    <TD align=3Dright><TT>185&nbsp;</TT></TD>
    <TD align=3Dright><TT>0&nbsp;&nbsp;</TT></TD>
    <TD noWrap align=3Dright><TT>---&nbsp;&nbsp;</TT></TD>
    <TD noWrap><TT>&nbsp;R.LFGVTTLDVVR.A</TT></TD></TR>
  <TR>
    <TD align=3Dright>&nbsp;</TD>
    <TD align=3Dright><TT>1219.6332&nbsp;&nbsp;</TT></TD>
    <TD align=3Dright><TT>1218.6259&nbsp;&nbsp;</TT></TD>
    <TD align=3Dright><TT>1218.6972&nbsp;&nbsp;</TT></TD>
    <TD noWrap align=3Dright><TT>-58.53&nbsp;</TT></TD>
    <TD align=3Dright><TT>175&nbsp;</TT></TD>
    <TD noWrap align=3Dright><TT>-&nbsp;</TT></TD>
    <TD align=3Dright><TT>185&nbsp;</TT></TD>
    <TD align=3Dright><TT>0&nbsp;&nbsp;</TT></TD>
    <TD noWrap align=3Dright><TT>43&nbsp;&nbsp;</TT></TD>
    <TD noWrap><TT>&nbsp;R.LFGVTTLDVVR.A</TT></TD></TR>
  <TR>
    <TD align=3Dright>&nbsp;</TD>
    <TD align=3Dright><TT>1318.6028&nbsp;&nbsp;</TT></TD>
    <TD align=3Dright><TT>1317.5955&nbsp;&nbsp;</TT></TD>
    <TD align=3Dright><TT>1317.6929&nbsp;&nbsp;</TT></TD>
    <TD noWrap align=3Dright><TT>-73.87&nbsp;</TT></TD>
    <TD align=3Dright><TT>120&nbsp;</TT></TD>
    <TD noWrap align=3Dright><TT>-&nbsp;</TT></TD>
    <TD align=3Dright><TT>131&nbsp;</TT></TD>
    <TD align=3Dright><TT>0&nbsp;&nbsp;</TT></TD>
    <TD noWrap align=3Dright><TT>---&nbsp;&nbsp;</TT></TD>
    <TD noWrap><TT>&nbsp;R.DDLFNINAGIVK.T</TT></TD></TR>
  <TR>
    <TD align=3Dright>&nbsp;</TD>
    <TD align=3Dright><TT>1318.6028&nbsp;&nbsp;</TT></TD>
    <TD align=3Dright><TT>1317.5955&nbsp;&nbsp;</TT></TD>
    <TD align=3Dright><TT>1317.6929&nbsp;&nbsp;</TT></TD>
    <TD noWrap align=3Dright><TT>-73.87&nbsp;</TT></TD>
    <TD align=3Dright><TT>120&nbsp;</TT></TD>
    <TD noWrap align=3Dright><TT>-&nbsp;</TT></TD>
    <TD align=3Dright><TT>131&nbsp;</TT></TD>
    <TD align=3Dright><TT>0&nbsp;&nbsp;</TT></TD>
    <TD noWrap align=3Dright><TT>47&nbsp;&nbsp;</TT></TD>
    <TD noWrap><TT>&nbsp;R.DDLFNINAGIVK.T</TT></TD></TR></TBODY></TABLE>
<TABLE border=3D0 cellSpacing=3D0>
  <TBODY>
  <TR>
    <TD><TT>&nbsp;&nbsp;&nbsp;&nbsp;&nbsp;&nbsp;</TT></TD>
    <TD><TT><B>No match to: </B>823.0593, 825.0493, 841.0128, 856.4833,=20
      860.9884, 870.4877, 994.0735, 1036.0659, 1036.0659, 1068.5304, =
1068.5304,=20
      1084.5273, 1084.5273, 1128.5781, 1215.6207, 1231.6025, 1346.6564,=20
      1346.6564, 1401.5248, 1401.5248, 1429.5524, 1429.5524, 1665.8109,=20
      1665.8109, 1720.7396, 1720.7396, 2316.0630,=20
3006.5085</TT></TD></TR></TBODY></TABLE><BR>
<TABLE border=3D0 cellSpacing=3D0>
  <TBODY>
  <TR>
    <TD><TT><B><A name=3DHit13>13.</A>&nbsp;&nbsp;&nbsp;</B></TT></TD>
    <TD noWrap><TT><A=20
      =
href=3D"http://zxw-pc/mascot/cgi/protein_view.pl?file=3D../data/20121225/=
F002432.dat&amp;hit=3D13"=20
      =
target=3D_blank>gi|48375044</A>&nbsp;&nbsp;&nbsp;&nbsp;<B>Mass:</B>&nbsp;=
22024&nbsp;&nbsp;&nbsp;&nbsp;<B>Score:</B>&nbsp;104&nbsp;&nbsp;&nbsp;&nbs=
p;<B>Expect:</B>&nbsp;7.4e-005&nbsp;&nbsp;<B>Matches:</B>&nbsp;4</TT></TD=
></TR>
  <TR>
    <TD>&nbsp;</TD>
    <TD noWrap><TT>putative mitochondrial malate dehydrogenase =
[Nicotiana=20
      tabacum]</TT></TD></TR></TBODY></TABLE>
<TABLE border=3D0 cellSpacing=3D0 cellPadding=3D0>
  <TBODY>
  <TR>
    <TD><TT>&nbsp;&nbsp;&nbsp;&nbsp;&nbsp;&nbsp;</TT></TD>
    <TD align=3Dright><TT><B>Observed&nbsp;&nbsp;</B></TT></TD>
    <TD noWrap align=3Dright><TT><B>Mr(expt)&nbsp;&nbsp;</B></TT></TD>
    <TD noWrap align=3Dright><TT><B>Mr(calc)&nbsp;&nbsp;</B></TT></TD>
    <TD align=3Dright><TT><B>&nbsp;ppm&nbsp;&nbsp;</B></TT></TD>
    <TD align=3Dright><TT><B>Start&nbsp;</B></TT></TD>
    <TD align=3Dright><TT><B>&nbsp;</B></TT></TD>
    <TD align=3Dright><TT><B>End&nbsp;</B></TT></TD>
    <TD align=3Dright><TT><B>Miss&nbsp;</B></TT></TD>
    <TD align=3Dright><TT><B>Ions&nbsp;</B></TT></TD>
    <TD><TT><B>&nbsp;Peptide</B></TT></TD></TR>
  <TR>
    <TD align=3Dright>&nbsp;</TD>
    <TD align=3Dright><TT>1219.6332&nbsp;&nbsp;</TT></TD>
    <TD align=3Dright><TT>1218.6259&nbsp;&nbsp;</TT></TD>
    <TD align=3Dright><TT>1218.6972&nbsp;&nbsp;</TT></TD>
    <TD noWrap align=3Dright><TT>-58.53&nbsp;</TT></TD>
    <TD align=3Dright><TT>106&nbsp;</TT></TD>
    <TD noWrap align=3Dright><TT>-&nbsp;</TT></TD>
    <TD align=3Dright><TT>116&nbsp;</TT></TD>
    <TD align=3Dright><TT>0&nbsp;&nbsp;</TT></TD>
    <TD noWrap align=3Dright><TT>---&nbsp;&nbsp;</TT></TD>
    <TD noWrap><TT>&nbsp;R.LFGVTTLDVVR.A</TT></TD></TR>
  <TR>
    <TD align=3Dright>&nbsp;</TD>
    <TD align=3Dright><TT>1219.6332&nbsp;&nbsp;</TT></TD>
    <TD align=3Dright><TT>1218.6259&nbsp;&nbsp;</TT></TD>
    <TD align=3Dright><TT>1218.6972&nbsp;&nbsp;</TT></TD>
    <TD noWrap align=3Dright><TT>-58.53&nbsp;</TT></TD>
    <TD align=3Dright><TT>106&nbsp;</TT></TD>
    <TD noWrap align=3Dright><TT>-&nbsp;</TT></TD>
    <TD align=3Dright><TT>116&nbsp;</TT></TD>
    <TD align=3Dright><TT>0&nbsp;&nbsp;</TT></TD>
    <TD noWrap align=3Dright><TT>43&nbsp;&nbsp;</TT></TD>
    <TD noWrap><TT>&nbsp;R.LFGVTTLDVVR.A</TT></TD></TR>
  <TR>
    <TD align=3Dright>&nbsp;</TD>
    <TD align=3Dright><TT>1318.6028&nbsp;&nbsp;</TT></TD>
    <TD align=3Dright><TT>1317.5955&nbsp;&nbsp;</TT></TD>
    <TD align=3Dright><TT>1317.6929&nbsp;&nbsp;</TT></TD>
    <TD noWrap align=3Dright><TT>-73.87&nbsp;</TT></TD>
    <TD align=3Dright><TT>51&nbsp;</TT></TD>
    <TD noWrap align=3Dright><TT>-&nbsp;</TT></TD>
    <TD align=3Dright><TT>62&nbsp;</TT></TD>
    <TD align=3Dright><TT>0&nbsp;&nbsp;</TT></TD>
    <TD noWrap align=3Dright><TT>---&nbsp;&nbsp;</TT></TD>
    <TD noWrap><TT>&nbsp;R.DDLFNINAGIVK.S</TT></TD></TR>
  <TR>
    <TD align=3Dright>&nbsp;</TD>
    <TD align=3Dright><TT>1318.6028&nbsp;&nbsp;</TT></TD>
    <TD align=3Dright><TT>1317.5955&nbsp;&nbsp;</TT></TD>
    <TD align=3Dright><TT>1317.6929&nbsp;&nbsp;</TT></TD>
    <TD noWrap align=3Dright><TT>-73.87&nbsp;</TT></TD>
    <TD align=3Dright><TT>51&nbsp;</TT></TD>
    <TD noWrap align=3Dright><TT>-&nbsp;</TT></TD>
    <TD align=3Dright><TT>62&nbsp;</TT></TD>
    <TD align=3Dright><TT>0&nbsp;&nbsp;</TT></TD>
    <TD noWrap align=3Dright><TT>47&nbsp;&nbsp;</TT></TD>
    <TD noWrap><TT>&nbsp;R.DDLFNINAGIVK.S</TT></TD></TR></TBODY></TABLE>
<TABLE border=3D0 cellSpacing=3D0>
  <TBODY>
  <TR>
    <TD><TT>&nbsp;&nbsp;&nbsp;&nbsp;&nbsp;&nbsp;</TT></TD>
    <TD><TT><B>No match to: </B>823.0593, 825.0493, 841.0128, 842.4607,=20
      856.4833, 860.9884, 870.4877, 994.0735, 1036.0659, 1036.0659, =
1068.5304,=20
      1068.5304, 1084.5273, 1084.5273, 1128.5781, 1215.6207, 1231.6025,=20
      1346.6564, 1346.6564, 1401.5248, 1401.5248, 1429.5524, 1429.5524,=20
      1665.8109, 1665.8109, 1720.7396, 1720.7396, 2316.0630,=20
  3006.5085</TT></TD></TR></TBODY></TABLE><BR>
<TABLE border=3D0 cellSpacing=3D0>
  <TBODY>
  <TR>
    <TD><TT><B><A name=3DHit14>14.</A>&nbsp;&nbsp;&nbsp;</B></TT></TD>
    <TD noWrap><TT><A=20
      =
href=3D"http://zxw-pc/mascot/cgi/protein_view.pl?file=3D../data/20121225/=
F002432.dat&amp;hit=3D14"=20
      =
target=3D_blank>gi|3193222</A>&nbsp;&nbsp;&nbsp;&nbsp;<B>Mass:</B>&nbsp;2=
7317&nbsp;&nbsp;&nbsp;&nbsp;<B>Score:</B>&nbsp;102&nbsp;&nbsp;&nbsp;&nbsp=
;<B>Expect:</B>&nbsp;0.00012&nbsp;&nbsp;<B>Matches:</B>&nbsp;4</TT></TD><=
/TR>
  <TR>
    <TD>&nbsp;</TD>
    <TD noWrap><TT>malate dehydrogenase [Glycine =
max]</TT></TD></TR></TBODY></TABLE>
<TABLE border=3D0 cellSpacing=3D0 cellPadding=3D0>
  <TBODY>
  <TR>
    <TD><TT>&nbsp;&nbsp;&nbsp;&nbsp;&nbsp;&nbsp;</TT></TD>
    <TD align=3Dright><TT><B>Observed&nbsp;&nbsp;</B></TT></TD>
    <TD noWrap align=3Dright><TT><B>Mr(expt)&nbsp;&nbsp;</B></TT></TD>
    <TD noWrap align=3Dright><TT><B>Mr(calc)&nbsp;&nbsp;</B></TT></TD>
    <TD align=3Dright><TT><B>&nbsp;ppm&nbsp;&nbsp;</B></TT></TD>
    <TD align=3Dright><TT><B>Start&nbsp;</B></TT></TD>
    <TD align=3Dright><TT><B>&nbsp;</B></TT></TD>
    <TD align=3Dright><TT><B>End&nbsp;</B></TT></TD>
    <TD align=3Dright><TT><B>Miss&nbsp;</B></TT></TD>
    <TD align=3Dright><TT><B>Ions&nbsp;</B></TT></TD>
    <TD><TT><B>&nbsp;Peptide</B></TT></TD></TR>
  <TR>
    <TD align=3Dright>&nbsp;</TD>
    <TD align=3Dright><TT>1219.6332&nbsp;&nbsp;</TT></TD>
    <TD align=3Dright><TT>1218.6259&nbsp;&nbsp;</TT></TD>
    <TD align=3Dright><TT>1218.6972&nbsp;&nbsp;</TT></TD>
    <TD noWrap align=3Dright><TT>-58.53&nbsp;</TT></TD>
    <TD align=3Dright><TT>90&nbsp;</TT></TD>
    <TD noWrap align=3Dright><TT>-&nbsp;</TT></TD>
    <TD align=3Dright><TT>100&nbsp;</TT></TD>
    <TD align=3Dright><TT>0&nbsp;&nbsp;</TT></TD>
    <TD noWrap align=3Dright><TT>---&nbsp;&nbsp;</TT></TD>
    <TD noWrap><TT>&nbsp;R.LFGVTTLDVVR.A</TT></TD></TR>
  <TR>
    <TD align=3Dright>&nbsp;</TD>
    <TD align=3Dright><TT>1219.6332&nbsp;&nbsp;</TT></TD>
    <TD align=3Dright><TT>1218.6259&nbsp;&nbsp;</TT></TD>
    <TD align=3Dright><TT>1218.6972&nbsp;&nbsp;</TT></TD>
    <TD noWrap align=3Dright><TT>-58.53&nbsp;</TT></TD>
    <TD align=3Dright><TT>90&nbsp;</TT></TD>
    <TD noWrap align=3Dright><TT>-&nbsp;</TT></TD>
    <TD align=3Dright><TT>100&nbsp;</TT></TD>
    <TD align=3Dright><TT>0&nbsp;&nbsp;</TT></TD>
    <TD noWrap align=3Dright><TT>43&nbsp;&nbsp;</TT></TD>
    <TD noWrap><TT>&nbsp;R.LFGVTTLDVVR.A</TT></TD></TR>
  <TR>
    <TD align=3Dright>&nbsp;</TD>
    <TD align=3Dright><TT>1318.6028&nbsp;&nbsp;</TT></TD>
    <TD align=3Dright><TT>1317.5955&nbsp;&nbsp;</TT></TD>
    <TD align=3Dright><TT>1317.6929&nbsp;&nbsp;</TT></TD>
    <TD noWrap align=3Dright><TT>-73.87&nbsp;</TT></TD>
    <TD align=3Dright><TT>35&nbsp;</TT></TD>
    <TD noWrap align=3Dright><TT>-&nbsp;</TT></TD>
    <TD align=3Dright><TT>46&nbsp;</TT></TD>
    <TD align=3Dright><TT>0&nbsp;&nbsp;</TT></TD>
    <TD noWrap align=3Dright><TT>---&nbsp;&nbsp;</TT></TD>
    <TD noWrap><TT>&nbsp;R.DDLFNINAGIVK.T</TT></TD></TR>
  <TR>
    <TD align=3Dright>&nbsp;</TD>
    <TD align=3Dright><TT>1318.6028&nbsp;&nbsp;</TT></TD>
    <TD align=3Dright><TT>1317.5955&nbsp;&nbsp;</TT></TD>
    <TD align=3Dright><TT>1317.6929&nbsp;&nbsp;</TT></TD>
    <TD noWrap align=3Dright><TT>-73.87&nbsp;</TT></TD>
    <TD align=3Dright><TT>35&nbsp;</TT></TD>
    <TD noWrap align=3Dright><TT>-&nbsp;</TT></TD>
    <TD align=3Dright><TT>46&nbsp;</TT></TD>
    <TD align=3Dright><TT>0&nbsp;&nbsp;</TT></TD>
    <TD noWrap align=3Dright><TT>47&nbsp;&nbsp;</TT></TD>
    <TD noWrap><TT>&nbsp;R.DDLFNINAGIVK.T</TT></TD></TR></TBODY></TABLE>
<TABLE border=3D0 cellSpacing=3D0>
  <TBODY>
  <TR>
    <TD><TT>&nbsp;&nbsp;&nbsp;&nbsp;&nbsp;&nbsp;</TT></TD>
    <TD><TT><B>No match to: </B>823.0593, 825.0493, 841.0128, 842.4607,=20
      856.4833, 860.9884, 870.4877, 994.0735, 1036.0659, 1036.0659, =
1068.5304,=20
      1068.5304, 1084.5273, 1084.5273, 1128.5781, 1215.6207, 1231.6025,=20
      1346.6564, 1346.6564, 1401.5248, 1401.5248, 1429.5524, 1429.5524,=20
      1665.8109, 1665.8109, 1720.7396, 1720.7396, 2316.0630,=20
  3006.5085</TT></TD></TR></TBODY></TABLE><BR>
<TABLE border=3D0 cellSpacing=3D0>
  <TBODY>
  <TR>
    <TD><TT><B><A name=3DHit15>15.</A>&nbsp;&nbsp;&nbsp;</B></TT></TD>
    <TD noWrap><TT><A=20
      =
href=3D"http://zxw-pc/mascot/cgi/protein_view.pl?file=3D../data/20121225/=
F002432.dat&amp;hit=3D15"=20
      =
target=3D_blank>gi|260779781</A>&nbsp;&nbsp;&nbsp;&nbsp;<B>Mass:</B>&nbsp=
;30740&nbsp;&nbsp;&nbsp;&nbsp;<B>Score:</B>&nbsp;101&nbsp;&nbsp;&nbsp;&nb=
sp;<B>Expect:</B>&nbsp;0.00015&nbsp;&nbsp;<B>Matches:</B>&nbsp;4</TT></TD=
></TR>
  <TR>
    <TD>&nbsp;</TD>
    <TD noWrap><TT>malate dehydrogenase [Zea =
mays]</TT></TD></TR></TBODY></TABLE>
<TABLE border=3D0 cellSpacing=3D0 cellPadding=3D0>
  <TBODY>
  <TR>
    <TD><TT>&nbsp;&nbsp;&nbsp;&nbsp;&nbsp;&nbsp;</TT></TD>
    <TD align=3Dright><TT><B>Observed&nbsp;&nbsp;</B></TT></TD>
    <TD noWrap align=3Dright><TT><B>Mr(expt)&nbsp;&nbsp;</B></TT></TD>
    <TD noWrap align=3Dright><TT><B>Mr(calc)&nbsp;&nbsp;</B></TT></TD>
    <TD align=3Dright><TT><B>&nbsp;ppm&nbsp;&nbsp;</B></TT></TD>
    <TD align=3Dright><TT><B>Start&nbsp;</B></TT></TD>
    <TD align=3Dright><TT><B>&nbsp;</B></TT></TD>
    <TD align=3Dright><TT><B>End&nbsp;</B></TT></TD>
    <TD align=3Dright><TT><B>Miss&nbsp;</B></TT></TD>
    <TD align=3Dright><TT><B>Ions&nbsp;</B></TT></TD>
    <TD><TT><B>&nbsp;Peptide</B></TT></TD></TR>
  <TR>
    <TD align=3Dright>&nbsp;</TD>
    <TD align=3Dright><TT>1219.6332&nbsp;&nbsp;</TT></TD>
    <TD align=3Dright><TT>1218.6259&nbsp;&nbsp;</TT></TD>
    <TD align=3Dright><TT>1218.6972&nbsp;&nbsp;</TT></TD>
    <TD noWrap align=3Dright><TT>-58.53&nbsp;</TT></TD>
    <TD align=3Dright><TT>123&nbsp;</TT></TD>
    <TD noWrap align=3Dright><TT>-&nbsp;</TT></TD>
    <TD align=3Dright><TT>133&nbsp;</TT></TD>
    <TD align=3Dright><TT>0&nbsp;&nbsp;</TT></TD>
    <TD noWrap align=3Dright><TT>---&nbsp;&nbsp;</TT></TD>
    <TD noWrap><TT>&nbsp;K.LFGVTTLDVVR.A</TT></TD></TR>
  <TR>
    <TD align=3Dright>&nbsp;</TD>
    <TD align=3Dright><TT>1219.6332&nbsp;&nbsp;</TT></TD>
    <TD align=3Dright><TT>1218.6259&nbsp;&nbsp;</TT></TD>
    <TD align=3Dright><TT>1218.6972&nbsp;&nbsp;</TT></TD>
    <TD noWrap align=3Dright><TT>-58.53&nbsp;</TT></TD>
    <TD align=3Dright><TT>123&nbsp;</TT></TD>
    <TD noWrap align=3Dright><TT>-&nbsp;</TT></TD>
    <TD align=3Dright><TT>133&nbsp;</TT></TD>
    <TD align=3Dright><TT>0&nbsp;&nbsp;</TT></TD>
    <TD noWrap align=3Dright><TT>43&nbsp;&nbsp;</TT></TD>
    <TD noWrap><TT>&nbsp;K.LFGVTTLDVVR.A</TT></TD></TR>
  <TR>
    <TD align=3Dright>&nbsp;</TD>
    <TD align=3Dright><TT>1318.6028&nbsp;&nbsp;</TT></TD>
    <TD align=3Dright><TT>1317.5955&nbsp;&nbsp;</TT></TD>
    <TD align=3Dright><TT>1317.6929&nbsp;&nbsp;</TT></TD>
    <TD noWrap align=3Dright><TT>-73.87&nbsp;</TT></TD>
    <TD align=3Dright><TT>68&nbsp;</TT></TD>
    <TD noWrap align=3Dright><TT>-&nbsp;</TT></TD>
    <TD align=3Dright><TT>79&nbsp;</TT></TD>
    <TD align=3Dright><TT>0&nbsp;&nbsp;</TT></TD>
    <TD noWrap align=3Dright><TT>---&nbsp;&nbsp;</TT></TD>
    <TD noWrap><TT>&nbsp;R.DDLFNINAGIVK.A</TT></TD></TR>
  <TR>
    <TD align=3Dright>&nbsp;</TD>
    <TD align=3Dright><TT>1318.6028&nbsp;&nbsp;</TT></TD>
    <TD align=3Dright><TT>1317.5955&nbsp;&nbsp;</TT></TD>
    <TD align=3Dright><TT>1317.6929&nbsp;&nbsp;</TT></TD>
    <TD noWrap align=3Dright><TT>-73.87&nbsp;</TT></TD>
    <TD align=3Dright><TT>68&nbsp;</TT></TD>
    <TD noWrap align=3Dright><TT>-&nbsp;</TT></TD>
    <TD align=3Dright><TT>79&nbsp;</TT></TD>
    <TD align=3Dright><TT>0&nbsp;&nbsp;</TT></TD>
    <TD noWrap align=3Dright><TT>47&nbsp;&nbsp;</TT></TD>
    <TD noWrap><TT>&nbsp;R.DDLFNINAGIVK.A</TT></TD></TR></TBODY></TABLE>
<TABLE border=3D0 cellSpacing=3D0>
  <TBODY>
  <TR>
    <TD><TT>&nbsp;&nbsp;&nbsp;&nbsp;&nbsp;&nbsp;</TT></TD>
    <TD><TT><B>No match to: </B>823.0593, 825.0493, 841.0128, 842.4607,=20
      856.4833, 860.9884, 870.4877, 994.0735, 1036.0659, 1036.0659, =
1068.5304,=20
      1068.5304, 1084.5273, 1084.5273, 1128.5781, 1215.6207, 1231.6025,=20
      1346.6564, 1346.6564, 1401.5248, 1401.5248, 1429.5524, 1429.5524,=20
      1665.8109, 1665.8109, 1720.7396, 1720.7396, 2316.0630,=20
  3006.5085</TT></TD></TR></TBODY></TABLE><BR>
<TABLE border=3D0 cellSpacing=3D0>
  <TBODY>
  <TR>
    <TD><TT><B><A name=3DHit16>16.</A>&nbsp;&nbsp;&nbsp;</B></TT></TD>
    <TD noWrap><TT><A=20
      =
href=3D"http://zxw-pc/mascot/cgi/protein_view.pl?file=3D../data/20121225/=
F002432.dat&amp;hit=3D16"=20
      =
target=3D_blank>gi|297740480</A>&nbsp;&nbsp;&nbsp;&nbsp;<B>Mass:</B>&nbsp=
;30906&nbsp;&nbsp;&nbsp;&nbsp;<B>Score:</B>&nbsp;101&nbsp;&nbsp;&nbsp;&nb=
sp;<B>Expect:</B>&nbsp;0.00015&nbsp;&nbsp;<B>Matches:</B>&nbsp;4</TT></TD=
></TR>
  <TR>
    <TD>&nbsp;</TD>
    <TD noWrap><TT>unnamed protein product [Vitis=20
vinifera]</TT></TD></TR></TBODY></TABLE>
<TABLE border=3D0 cellSpacing=3D0 cellPadding=3D0>
  <TBODY>
  <TR>
    <TD><TT>&nbsp;&nbsp;&nbsp;&nbsp;&nbsp;&nbsp;</TT></TD>
    <TD align=3Dright><TT><B>Observed&nbsp;&nbsp;</B></TT></TD>
    <TD noWrap align=3Dright><TT><B>Mr(expt)&nbsp;&nbsp;</B></TT></TD>
    <TD noWrap align=3Dright><TT><B>Mr(calc)&nbsp;&nbsp;</B></TT></TD>
    <TD align=3Dright><TT><B>&nbsp;ppm&nbsp;&nbsp;</B></TT></TD>
    <TD align=3Dright><TT><B>Start&nbsp;</B></TT></TD>
    <TD align=3Dright><TT><B>&nbsp;</B></TT></TD>
    <TD align=3Dright><TT><B>End&nbsp;</B></TT></TD>
    <TD align=3Dright><TT><B>Miss&nbsp;</B></TT></TD>
    <TD align=3Dright><TT><B>Ions&nbsp;</B></TT></TD>
    <TD><TT><B>&nbsp;Peptide</B></TT></TD></TR>
  <TR>
    <TD align=3Dright>&nbsp;</TD>
    <TD align=3Dright><TT>1219.6332&nbsp;&nbsp;</TT></TD>
    <TD align=3Dright><TT>1218.6259&nbsp;&nbsp;</TT></TD>
    <TD align=3Dright><TT>1218.6972&nbsp;&nbsp;</TT></TD>
    <TD noWrap align=3Dright><TT>-58.53&nbsp;</TT></TD>
    <TD align=3Dright><TT>123&nbsp;</TT></TD>
    <TD noWrap align=3Dright><TT>-&nbsp;</TT></TD>
    <TD align=3Dright><TT>133&nbsp;</TT></TD>
    <TD align=3Dright><TT>0&nbsp;&nbsp;</TT></TD>
    <TD noWrap align=3Dright><TT>---&nbsp;&nbsp;</TT></TD>
    <TD noWrap><TT>&nbsp;K.LFGVTTLDVVR.A</TT></TD></TR>
  <TR>
    <TD align=3Dright>&nbsp;</TD>
    <TD align=3Dright><TT>1219.6332&nbsp;&nbsp;</TT></TD>
    <TD align=3Dright><TT>1218.6259&nbsp;&nbsp;</TT></TD>
    <TD align=3Dright><TT>1218.6972&nbsp;&nbsp;</TT></TD>
    <TD noWrap align=3Dright><TT>-58.53&nbsp;</TT></TD>
    <TD align=3Dright><TT>123&nbsp;</TT></TD>
    <TD noWrap align=3Dright><TT>-&nbsp;</TT></TD>
    <TD align=3Dright><TT>133&nbsp;</TT></TD>
    <TD align=3Dright><TT>0&nbsp;&nbsp;</TT></TD>
    <TD noWrap align=3Dright><TT>43&nbsp;&nbsp;</TT></TD>
    <TD noWrap><TT>&nbsp;K.LFGVTTLDVVR.A</TT></TD></TR>
  <TR>
    <TD align=3Dright>&nbsp;</TD>
    <TD align=3Dright><TT>1318.6028&nbsp;&nbsp;</TT></TD>
    <TD align=3Dright><TT>1317.5955&nbsp;&nbsp;</TT></TD>
    <TD align=3Dright><TT>1317.6929&nbsp;&nbsp;</TT></TD>
    <TD noWrap align=3Dright><TT>-73.87&nbsp;</TT></TD>
    <TD align=3Dright><TT>68&nbsp;</TT></TD>
    <TD noWrap align=3Dright><TT>-&nbsp;</TT></TD>
    <TD align=3Dright><TT>79&nbsp;</TT></TD>
    <TD align=3Dright><TT>0&nbsp;&nbsp;</TT></TD>
    <TD noWrap align=3Dright><TT>---&nbsp;&nbsp;</TT></TD>
    <TD noWrap><TT>&nbsp;R.DDLFNINAGIVK.S</TT></TD></TR>
  <TR>
    <TD align=3Dright>&nbsp;</TD>
    <TD align=3Dright><TT>1318.6028&nbsp;&nbsp;</TT></TD>
    <TD align=3Dright><TT>1317.5955&nbsp;&nbsp;</TT></TD>
    <TD align=3Dright><TT>1317.6929&nbsp;&nbsp;</TT></TD>
    <TD noWrap align=3Dright><TT>-73.87&nbsp;</TT></TD>
    <TD align=3Dright><TT>68&nbsp;</TT></TD>
    <TD noWrap align=3Dright><TT>-&nbsp;</TT></TD>
    <TD align=3Dright><TT>79&nbsp;</TT></TD>
    <TD align=3Dright><TT>0&nbsp;&nbsp;</TT></TD>
    <TD noWrap align=3Dright><TT>47&nbsp;&nbsp;</TT></TD>
    <TD noWrap><TT>&nbsp;R.DDLFNINAGIVK.S</TT></TD></TR></TBODY></TABLE>
<TABLE border=3D0 cellSpacing=3D0>
  <TBODY>
  <TR>
    <TD><TT>&nbsp;&nbsp;&nbsp;&nbsp;&nbsp;&nbsp;</TT></TD>
    <TD><TT><B>No match to: </B>823.0593, 825.0493, 841.0128, 842.4607,=20
      856.4833, 860.9884, 870.4877, 994.0735, 1036.0659, 1036.0659, =
1068.5304,=20
      1068.5304, 1084.5273, 1084.5273, 1128.5781, 1215.6207, 1231.6025,=20
      1346.6564, 1346.6564, 1401.5248, 1401.5248, 1429.5524, 1429.5524,=20
      1665.8109, 1665.8109, 1720.7396, 1720.7396, 2316.0630,=20
  3006.5085</TT></TD></TR></TBODY></TABLE><BR>
<TABLE border=3D0 cellSpacing=3D0>
  <TBODY>
  <TR>
    <TD><TT><B><A name=3DHit17>17.</A>&nbsp;&nbsp;&nbsp;</B></TT></TD>
    <TD noWrap><TT><A=20
      =
href=3D"http://zxw-pc/mascot/cgi/protein_view.pl?file=3D../data/20121225/=
F002432.dat&amp;hit=3D17"=20
      =
target=3D_blank>gi|332642084</A>&nbsp;&nbsp;&nbsp;&nbsp;<B>Mass:</B>&nbsp=
;33113&nbsp;&nbsp;&nbsp;&nbsp;<B>Score:</B>&nbsp;101&nbsp;&nbsp;&nbsp;&nb=
sp;<B>Expect:</B>&nbsp;0.00015&nbsp;&nbsp;<B>Matches:</B>&nbsp;4</TT></TD=
></TR>
  <TR>
    <TD>&nbsp;</TD>
    <TD noWrap><TT>malate dehydrogenase 2 [Arabidopsis=20
  thaliana]</TT></TD></TR></TBODY></TABLE>
<TABLE border=3D0 cellSpacing=3D0 cellPadding=3D0>
  <TBODY>
  <TR>
    <TD><TT>&nbsp;&nbsp;&nbsp;&nbsp;&nbsp;&nbsp;</TT></TD>
    <TD align=3Dright><TT><B>Observed&nbsp;&nbsp;</B></TT></TD>
    <TD noWrap align=3Dright><TT><B>Mr(expt)&nbsp;&nbsp;</B></TT></TD>
    <TD noWrap align=3Dright><TT><B>Mr(calc)&nbsp;&nbsp;</B></TT></TD>
    <TD align=3Dright><TT><B>&nbsp;ppm&nbsp;&nbsp;</B></TT></TD>
    <TD align=3Dright><TT><B>Start&nbsp;</B></TT></TD>
    <TD align=3Dright><TT><B>&nbsp;</B></TT></TD>
    <TD align=3Dright><TT><B>End&nbsp;</B></TT></TD>
    <TD align=3Dright><TT><B>Miss&nbsp;</B></TT></TD>
    <TD align=3Dright><TT><B>Ions&nbsp;</B></TT></TD>
    <TD><TT><B>&nbsp;Peptide</B></TT></TD></TR>
  <TR>
    <TD align=3Dright>&nbsp;</TD>
    <TD align=3Dright><TT>1219.6332&nbsp;&nbsp;</TT></TD>
    <TD align=3Dright><TT>1218.6259&nbsp;&nbsp;</TT></TD>
    <TD align=3Dright><TT>1218.6972&nbsp;&nbsp;</TT></TD>
    <TD noWrap align=3Dright><TT>-58.53&nbsp;</TT></TD>
    <TD align=3Dright><TT>171&nbsp;</TT></TD>
    <TD noWrap align=3Dright><TT>-&nbsp;</TT></TD>
    <TD align=3Dright><TT>181&nbsp;</TT></TD>
    <TD align=3Dright><TT>0&nbsp;&nbsp;</TT></TD>
    <TD noWrap align=3Dright><TT>---&nbsp;&nbsp;</TT></TD>
    <TD noWrap><TT>&nbsp;K.LFGVTTLDVVR.A</TT></TD></TR>
  <TR>
    <TD align=3Dright>&nbsp;</TD>
    <TD align=3Dright><TT>1219.6332&nbsp;&nbsp;</TT></TD>
    <TD align=3Dright><TT>1218.6259&nbsp;&nbsp;</TT></TD>
    <TD align=3Dright><TT>1218.6972&nbsp;&nbsp;</TT></TD>
    <TD noWrap align=3Dright><TT>-58.53&nbsp;</TT></TD>
    <TD align=3Dright><TT>171&nbsp;</TT></TD>
    <TD noWrap align=3Dright><TT>-&nbsp;</TT></TD>
    <TD align=3Dright><TT>181&nbsp;</TT></TD>
    <TD align=3Dright><TT>0&nbsp;&nbsp;</TT></TD>
    <TD noWrap align=3Dright><TT>43&nbsp;&nbsp;</TT></TD>
    <TD noWrap><TT>&nbsp;K.LFGVTTLDVVR.A</TT></TD></TR>
  <TR>
    <TD align=3Dright>&nbsp;</TD>
    <TD align=3Dright><TT>1318.6028&nbsp;&nbsp;</TT></TD>
    <TD align=3Dright><TT>1317.5955&nbsp;&nbsp;</TT></TD>
    <TD align=3Dright><TT>1317.6929&nbsp;&nbsp;</TT></TD>
    <TD noWrap align=3Dright><TT>-73.87&nbsp;</TT></TD>
    <TD align=3Dright><TT>116&nbsp;</TT></TD>
    <TD noWrap align=3Dright><TT>-&nbsp;</TT></TD>
    <TD align=3Dright><TT>127&nbsp;</TT></TD>
    <TD align=3Dright><TT>0&nbsp;&nbsp;</TT></TD>
    <TD noWrap align=3Dright><TT>---&nbsp;&nbsp;</TT></TD>
    <TD noWrap><TT>&nbsp;R.DDLFNINAGIVK.N</TT></TD></TR>
  <TR>
    <TD align=3Dright>&nbsp;</TD>
    <TD align=3Dright><TT>1318.6028&nbsp;&nbsp;</TT></TD>
    <TD align=3Dright><TT>1317.5955&nbsp;&nbsp;</TT></TD>
    <TD align=3Dright><TT>1317.6929&nbsp;&nbsp;</TT></TD>
    <TD noWrap align=3Dright><TT>-73.87&nbsp;</TT></TD>
    <TD align=3Dright><TT>116&nbsp;</TT></TD>
    <TD noWrap align=3Dright><TT>-&nbsp;</TT></TD>
    <TD align=3Dright><TT>127&nbsp;</TT></TD>
    <TD align=3Dright><TT>0&nbsp;&nbsp;</TT></TD>
    <TD noWrap align=3Dright><TT>47&nbsp;&nbsp;</TT></TD>
    <TD noWrap><TT>&nbsp;R.DDLFNINAGIVK.N</TT></TD></TR></TBODY></TABLE>
<TABLE border=3D0 cellSpacing=3D0>
  <TBODY>
  <TR>
    <TD><TT>&nbsp;&nbsp;&nbsp;&nbsp;&nbsp;&nbsp;</TT></TD>
    <TD><TT><B>No match to: </B>823.0593, 825.0493, 841.0128, 842.4607,=20
      856.4833, 860.9884, 870.4877, 994.0735, 1036.0659, 1036.0659, =
1068.5304,=20
      1068.5304, 1084.5273, 1084.5273, 1128.5781, 1215.6207, 1231.6025,=20
      1346.6564, 1346.6564, 1401.5248, 1401.5248, 1429.5524, 1429.5524,=20
      1665.8109, 1665.8109, 1720.7396, 1720.7396, 2316.0630,=20
  3006.5085</TT></TD></TR></TBODY></TABLE><BR>
<TABLE border=3D0 cellSpacing=3D0>
  <TBODY>
  <TR>
    <TD><TT><B><A name=3DHit18>18.</A>&nbsp;&nbsp;&nbsp;</B></TT></TD>
    <TD noWrap><TT><A=20
      =
href=3D"http://zxw-pc/mascot/cgi/protein_view.pl?file=3D../data/20121225/=
F002432.dat&amp;hit=3D18"=20
      =
target=3D_blank>gi|145332399</A>&nbsp;&nbsp;&nbsp;&nbsp;<B>Mass:</B>&nbsp=
;33113&nbsp;&nbsp;&nbsp;&nbsp;<B>Score:</B>&nbsp;101&nbsp;&nbsp;&nbsp;&nb=
sp;<B>Expect:</B>&nbsp;0.00015&nbsp;&nbsp;<B>Matches:</B>&nbsp;4</TT></TD=
></TR>
  <TR>
    <TD>&nbsp;</TD>
    <TD noWrap><TT>malate dehydrogenase 2 [Arabidopsis=20
  thaliana]</TT></TD></TR></TBODY></TABLE>
<TABLE border=3D0 cellSpacing=3D0 cellPadding=3D0>
  <TBODY>
  <TR>
    <TD><TT>&nbsp;&nbsp;&nbsp;&nbsp;&nbsp;&nbsp;</TT></TD>
    <TD align=3Dright><TT><B>Observed&nbsp;&nbsp;</B></TT></TD>
    <TD noWrap align=3Dright><TT><B>Mr(expt)&nbsp;&nbsp;</B></TT></TD>
    <TD noWrap align=3Dright><TT><B>Mr(calc)&nbsp;&nbsp;</B></TT></TD>
    <TD align=3Dright><TT><B>&nbsp;ppm&nbsp;&nbsp;</B></TT></TD>
    <TD align=3Dright><TT><B>Start&nbsp;</B></TT></TD>
    <TD align=3Dright><TT><B>&nbsp;</B></TT></TD>
    <TD align=3Dright><TT><B>End&nbsp;</B></TT></TD>
    <TD align=3Dright><TT><B>Miss&nbsp;</B></TT></TD>
    <TD align=3Dright><TT><B>Ions&nbsp;</B></TT></TD>
    <TD><TT><B>&nbsp;Peptide</B></TT></TD></TR>
  <TR>
    <TD align=3Dright>&nbsp;</TD>
    <TD align=3Dright><TT>1219.6332&nbsp;&nbsp;</TT></TD>
    <TD align=3Dright><TT>1218.6259&nbsp;&nbsp;</TT></TD>
    <TD align=3Dright><TT>1218.6972&nbsp;&nbsp;</TT></TD>
    <TD noWrap align=3Dright><TT>-58.53&nbsp;</TT></TD>
    <TD align=3Dright><TT>171&nbsp;</TT></TD>
    <TD noWrap align=3Dright><TT>-&nbsp;</TT></TD>
    <TD align=3Dright><TT>181&nbsp;</TT></TD>
    <TD align=3Dright><TT>0&nbsp;&nbsp;</TT></TD>
    <TD noWrap align=3Dright><TT>---&nbsp;&nbsp;</TT></TD>
    <TD noWrap><TT>&nbsp;K.LFGVTTLDVVR.A</TT></TD></TR>
  <TR>
    <TD align=3Dright>&nbsp;</TD>
    <TD align=3Dright><TT>1219.6332&nbsp;&nbsp;</TT></TD>
    <TD align=3Dright><TT>1218.6259&nbsp;&nbsp;</TT></TD>
    <TD align=3Dright><TT>1218.6972&nbsp;&nbsp;</TT></TD>
    <TD noWrap align=3Dright><TT>-58.53&nbsp;</TT></TD>
    <TD align=3Dright><TT>171&nbsp;</TT></TD>
    <TD noWrap align=3Dright><TT>-&nbsp;</TT></TD>
    <TD align=3Dright><TT>181&nbsp;</TT></TD>
    <TD align=3Dright><TT>0&nbsp;&nbsp;</TT></TD>
    <TD noWrap align=3Dright><TT>43&nbsp;&nbsp;</TT></TD>
    <TD noWrap><TT>&nbsp;K.LFGVTTLDVVR.A</TT></TD></TR>
  <TR>
    <TD align=3Dright>&nbsp;</TD>
    <TD align=3Dright><TT>1318.6028&nbsp;&nbsp;</TT></TD>
    <TD align=3Dright><TT>1317.5955&nbsp;&nbsp;</TT></TD>
    <TD align=3Dright><TT>1317.6929&nbsp;&nbsp;</TT></TD>
    <TD noWrap align=3Dright><TT>-73.87&nbsp;</TT></TD>
    <TD align=3Dright><TT>116&nbsp;</TT></TD>
    <TD noWrap align=3Dright><TT>-&nbsp;</TT></TD>
    <TD align=3Dright><TT>127&nbsp;</TT></TD>
    <TD align=3Dright><TT>0&nbsp;&nbsp;</TT></TD>
    <TD noWrap align=3Dright><TT>---&nbsp;&nbsp;</TT></TD>
    <TD noWrap><TT>&nbsp;R.DDLFNINAGIVK.N</TT></TD></TR>
  <TR>
    <TD align=3Dright>&nbsp;</TD>
    <TD align=3Dright><TT>1318.6028&nbsp;&nbsp;</TT></TD>
    <TD align=3Dright><TT>1317.5955&nbsp;&nbsp;</TT></TD>
    <TD align=3Dright><TT>1317.6929&nbsp;&nbsp;</TT></TD>
    <TD noWrap align=3Dright><TT>-73.87&nbsp;</TT></TD>
    <TD align=3Dright><TT>116&nbsp;</TT></TD>
    <TD noWrap align=3Dright><TT>-&nbsp;</TT></TD>
    <TD align=3Dright><TT>127&nbsp;</TT></TD>
    <TD align=3Dright><TT>0&nbsp;&nbsp;</TT></TD>
    <TD noWrap align=3Dright><TT>47&nbsp;&nbsp;</TT></TD>
    <TD noWrap><TT>&nbsp;R.DDLFNINAGIVK.N</TT></TD></TR></TBODY></TABLE>
<TABLE border=3D0 cellSpacing=3D0>
  <TBODY>
  <TR>
    <TD><TT>&nbsp;&nbsp;&nbsp;&nbsp;&nbsp;&nbsp;</TT></TD>
    <TD><TT><B>No match to: </B>823.0593, 825.0493, 841.0128, 842.4607,=20
      856.4833, 860.9884, 870.4877, 994.0735, 1036.0659, 1036.0659, =
1068.5304,=20
      1068.5304, 1084.5273, 1084.5273, 1128.5781, 1215.6207, 1231.6025,=20
      1346.6564, 1346.6564, 1401.5248, 1401.5248, 1429.5524, 1429.5524,=20
      1665.8109, 1665.8109, 1720.7396, 1720.7396, 2316.0630,=20
  3006.5085</TT></TD></TR></TBODY></TABLE><BR>
<TABLE border=3D0 cellSpacing=3D0>
  <TBODY>
  <TR>
    <TD><TT><B><A name=3DHit19>19.</A>&nbsp;&nbsp;&nbsp;</B></TT></TD>
    <TD noWrap><TT><A=20
      =
href=3D"http://zxw-pc/mascot/cgi/protein_view.pl?file=3D../data/20121225/=
F002432.dat&amp;hit=3D19"=20
      =
target=3D_blank>gi|168047359</A>&nbsp;&nbsp;&nbsp;&nbsp;<B>Mass:</B>&nbsp=
;33446&nbsp;&nbsp;&nbsp;&nbsp;<B>Score:</B>&nbsp;101&nbsp;&nbsp;&nbsp;&nb=
sp;<B>Expect:</B>&nbsp;0.00015&nbsp;&nbsp;<B>Matches:</B>&nbsp;4</TT></TD=
></TR>
  <TR>
    <TD>&nbsp;</TD>
    <TD noWrap><TT>predicted protein [Physcomitrella patens subsp.=20
    patens]</TT></TD></TR></TBODY></TABLE>
<TABLE border=3D0 cellSpacing=3D0 cellPadding=3D0>
  <TBODY>
  <TR>
    <TD><TT>&nbsp;&nbsp;&nbsp;&nbsp;&nbsp;&nbsp;</TT></TD>
    <TD align=3Dright><TT><B>Observed&nbsp;&nbsp;</B></TT></TD>
    <TD noWrap align=3Dright><TT><B>Mr(expt)&nbsp;&nbsp;</B></TT></TD>
    <TD noWrap align=3Dright><TT><B>Mr(calc)&nbsp;&nbsp;</B></TT></TD>
    <TD align=3Dright><TT><B>&nbsp;ppm&nbsp;&nbsp;</B></TT></TD>
    <TD align=3Dright><TT><B>Start&nbsp;</B></TT></TD>
    <TD align=3Dright><TT><B>&nbsp;</B></TT></TD>
    <TD align=3Dright><TT><B>End&nbsp;</B></TT></TD>
    <TD align=3Dright><TT><B>Miss&nbsp;</B></TT></TD>
    <TD align=3Dright><TT><B>Ions&nbsp;</B></TT></TD>
    <TD><TT><B>&nbsp;Peptide</B></TT></TD></TR>
  <TR>
    <TD align=3Dright>&nbsp;</TD>
    <TD align=3Dright><TT>1219.6332&nbsp;&nbsp;</TT></TD>
    <TD align=3Dright><TT>1218.6259&nbsp;&nbsp;</TT></TD>
    <TD align=3Dright><TT>1218.6972&nbsp;&nbsp;</TT></TD>
    <TD noWrap align=3Dright><TT>-58.53&nbsp;</TT></TD>
    <TD align=3Dright><TT>149&nbsp;</TT></TD>
    <TD noWrap align=3Dright><TT>-&nbsp;</TT></TD>
    <TD align=3Dright><TT>159&nbsp;</TT></TD>
    <TD align=3Dright><TT>0&nbsp;&nbsp;</TT></TD>
    <TD noWrap align=3Dright><TT>---&nbsp;&nbsp;</TT></TD>
    <TD noWrap><TT>&nbsp;R.LFGVTTLDVVR.A</TT></TD></TR>
  <TR>
    <TD align=3Dright>&nbsp;</TD>
    <TD align=3Dright><TT>1219.6332&nbsp;&nbsp;</TT></TD>
    <TD align=3Dright><TT>1218.6259&nbsp;&nbsp;</TT></TD>
    <TD align=3Dright><TT>1218.6972&nbsp;&nbsp;</TT></TD>
    <TD noWrap align=3Dright><TT>-58.53&nbsp;</TT></TD>
    <TD align=3Dright><TT>149&nbsp;</TT></TD>
    <TD noWrap align=3Dright><TT>-&nbsp;</TT></TD>
    <TD align=3Dright><TT>159&nbsp;</TT></TD>
    <TD align=3Dright><TT>0&nbsp;&nbsp;</TT></TD>
    <TD noWrap align=3Dright><TT>43&nbsp;&nbsp;</TT></TD>
    <TD noWrap><TT>&nbsp;R.LFGVTTLDVVR.A</TT></TD></TR>
  <TR>
    <TD align=3Dright>&nbsp;</TD>
    <TD align=3Dright><TT>1318.6028&nbsp;&nbsp;</TT></TD>
    <TD align=3Dright><TT>1317.5955&nbsp;&nbsp;</TT></TD>
    <TD align=3Dright><TT>1317.6929&nbsp;&nbsp;</TT></TD>
    <TD noWrap align=3Dright><TT>-73.87&nbsp;</TT></TD>
    <TD align=3Dright><TT>94&nbsp;</TT></TD>
    <TD noWrap align=3Dright><TT>-&nbsp;</TT></TD>
    <TD align=3Dright><TT>105&nbsp;</TT></TD>
    <TD align=3Dright><TT>0&nbsp;&nbsp;</TT></TD>
    <TD noWrap align=3Dright><TT>---&nbsp;&nbsp;</TT></TD>
    <TD noWrap><TT>&nbsp;R.DDLFNINAGIVK.S</TT></TD></TR>
  <TR>
    <TD align=3Dright>&nbsp;</TD>
    <TD align=3Dright><TT>1318.6028&nbsp;&nbsp;</TT></TD>
    <TD align=3Dright><TT>1317.5955&nbsp;&nbsp;</TT></TD>
    <TD align=3Dright><TT>1317.6929&nbsp;&nbsp;</TT></TD>
    <TD noWrap align=3Dright><TT>-73.87&nbsp;</TT></TD>
    <TD align=3Dright><TT>94&nbsp;</TT></TD>
    <TD noWrap align=3Dright><TT>-&nbsp;</TT></TD>
    <TD align=3Dright><TT>105&nbsp;</TT></TD>
    <TD align=3Dright><TT>0&nbsp;&nbsp;</TT></TD>
    <TD noWrap align=3Dright><TT>47&nbsp;&nbsp;</TT></TD>
    <TD noWrap><TT>&nbsp;R.DDLFNINAGIVK.S</TT></TD></TR></TBODY></TABLE>
<TABLE border=3D0 cellSpacing=3D0>
  <TBODY>
  <TR>
    <TD><TT>&nbsp;&nbsp;&nbsp;&nbsp;&nbsp;&nbsp;</TT></TD>
    <TD><TT><B>No match to: </B>823.0593, 825.0493, 841.0128, 842.4607,=20
      856.4833, 860.9884, 870.4877, 994.0735, 1036.0659, 1036.0659, =
1068.5304,=20
      1068.5304, 1084.5273, 1084.5273, 1128.5781, 1215.6207, 1231.6025,=20
      1346.6564, 1346.6564, 1401.5248, 1401.5248, 1429.5524, 1429.5524,=20
      1665.8109, 1665.8109, 1720.7396, 1720.7396, 2316.0630,=20
  3006.5085</TT></TD></TR></TBODY></TABLE><BR>
<TABLE border=3D0 cellSpacing=3D0>
  <TBODY>
  <TR>
    <TD><TT><B><A name=3DHit20>20.</A>&nbsp;&nbsp;&nbsp;</B></TT></TD>
    <TD noWrap><TT><A=20
      =
href=3D"http://zxw-pc/mascot/cgi/protein_view.pl?file=3D../data/20121225/=
F002432.dat&amp;hit=3D20"=20
      =
target=3D_blank>gi|162672513</A>&nbsp;&nbsp;&nbsp;&nbsp;<B>Mass:</B>&nbsp=
;33446&nbsp;&nbsp;&nbsp;&nbsp;<B>Score:</B>&nbsp;101&nbsp;&nbsp;&nbsp;&nb=
sp;<B>Expect:</B>&nbsp;0.00015&nbsp;&nbsp;<B>Matches:</B>&nbsp;4</TT></TD=
></TR>
  <TR>
    <TD>&nbsp;</TD>
    <TD noWrap><TT>predicted protein [Physcomitrella patens subsp.=20
    patens]</TT></TD></TR></TBODY></TABLE>
<TABLE border=3D0 cellSpacing=3D0 cellPadding=3D0>
  <TBODY>
  <TR>
    <TD><TT>&nbsp;&nbsp;&nbsp;&nbsp;&nbsp;&nbsp;</TT></TD>
    <TD align=3Dright><TT><B>Observed&nbsp;&nbsp;</B></TT></TD>
    <TD noWrap align=3Dright><TT><B>Mr(expt)&nbsp;&nbsp;</B></TT></TD>
    <TD noWrap align=3Dright><TT><B>Mr(calc)&nbsp;&nbsp;</B></TT></TD>
    <TD align=3Dright><TT><B>&nbsp;ppm&nbsp;&nbsp;</B></TT></TD>
    <TD align=3Dright><TT><B>Start&nbsp;</B></TT></TD>
    <TD align=3Dright><TT><B>&nbsp;</B></TT></TD>
    <TD align=3Dright><TT><B>End&nbsp;</B></TT></TD>
    <TD align=3Dright><TT><B>Miss&nbsp;</B></TT></TD>
    <TD align=3Dright><TT><B>Ions&nbsp;</B></TT></TD>
    <TD><TT><B>&nbsp;Peptide</B></TT></TD></TR>
  <TR>
    <TD align=3Dright>&nbsp;</TD>
    <TD align=3Dright><TT>1219.6332&nbsp;&nbsp;</TT></TD>
    <TD align=3Dright><TT>1218.6259&nbsp;&nbsp;</TT></TD>
    <TD align=3Dright><TT>1218.6972&nbsp;&nbsp;</TT></TD>
    <TD noWrap align=3Dright><TT>-58.53&nbsp;</TT></TD>
    <TD align=3Dright><TT>149&nbsp;</TT></TD>
    <TD noWrap align=3Dright><TT>-&nbsp;</TT></TD>
    <TD align=3Dright><TT>159&nbsp;</TT></TD>
    <TD align=3Dright><TT>0&nbsp;&nbsp;</TT></TD>
    <TD noWrap align=3Dright><TT>---&nbsp;&nbsp;</TT></TD>
    <TD noWrap><TT>&nbsp;R.LFGVTTLDVVR.A</TT></TD></TR>
  <TR>
    <TD align=3Dright>&nbsp;</TD>
    <TD align=3Dright><TT>1219.6332&nbsp;&nbsp;</TT></TD>
    <TD align=3Dright><TT>1218.6259&nbsp;&nbsp;</TT></TD>
    <TD align=3Dright><TT>1218.6972&nbsp;&nbsp;</TT></TD>
    <TD noWrap align=3Dright><TT>-58.53&nbsp;</TT></TD>
    <TD align=3Dright><TT>149&nbsp;</TT></TD>
    <TD noWrap align=3Dright><TT>-&nbsp;</TT></TD>
    <TD align=3Dright><TT>159&nbsp;</TT></TD>
    <TD align=3Dright><TT>0&nbsp;&nbsp;</TT></TD>
    <TD noWrap align=3Dright><TT>43&nbsp;&nbsp;</TT></TD>
    <TD noWrap><TT>&nbsp;R.LFGVTTLDVVR.A</TT></TD></TR>
  <TR>
    <TD align=3Dright>&nbsp;</TD>
    <TD align=3Dright><TT>1318.6028&nbsp;&nbsp;</TT></TD>
    <TD align=3Dright><TT>1317.5955&nbsp;&nbsp;</TT></TD>
    <TD align=3Dright><TT>1317.6929&nbsp;&nbsp;</TT></TD>
    <TD noWrap align=3Dright><TT>-73.87&nbsp;</TT></TD>
    <TD align=3Dright><TT>94&nbsp;</TT></TD>
    <TD noWrap align=3Dright><TT>-&nbsp;</TT></TD>
    <TD align=3Dright><TT>105&nbsp;</TT></TD>
    <TD align=3Dright><TT>0&nbsp;&nbsp;</TT></TD>
    <TD noWrap align=3Dright><TT>---&nbsp;&nbsp;</TT></TD>
    <TD noWrap><TT>&nbsp;R.DDLFNINAGIVK.S</TT></TD></TR>
  <TR>
    <TD align=3Dright>&nbsp;</TD>
    <TD align=3Dright><TT>1318.6028&nbsp;&nbsp;</TT></TD>
    <TD align=3Dright><TT>1317.5955&nbsp;&nbsp;</TT></TD>
    <TD align=3Dright><TT>1317.6929&nbsp;&nbsp;</TT></TD>
    <TD noWrap align=3Dright><TT>-73.87&nbsp;</TT></TD>
    <TD align=3Dright><TT>94&nbsp;</TT></TD>
    <TD noWrap align=3Dright><TT>-&nbsp;</TT></TD>
    <TD align=3Dright><TT>105&nbsp;</TT></TD>
    <TD align=3Dright><TT>0&nbsp;&nbsp;</TT></TD>
    <TD noWrap align=3Dright><TT>47&nbsp;&nbsp;</TT></TD>
    <TD noWrap><TT>&nbsp;R.DDLFNINAGIVK.S</TT></TD></TR></TBODY></TABLE>
<TABLE border=3D0 cellSpacing=3D0>
  <TBODY>
  <TR>
    <TD><TT>&nbsp;&nbsp;&nbsp;&nbsp;&nbsp;&nbsp;</TT></TD>
    <TD><TT><B>No match to: </B>823.0593, 825.0493, 841.0128, 842.4607,=20
      856.4833, 860.9884, 870.4877, 994.0735, 1036.0659, 1036.0659, =
1068.5304,=20
      1068.5304, 1084.5273, 1084.5273, 1128.5781, 1215.6207, 1231.6025,=20
      1346.6564, 1346.6564, 1401.5248, 1401.5248, 1429.5524, 1429.5524,=20
      1665.8109, 1665.8109, 1720.7396, 1720.7396, 2316.0630,=20
  3006.5085</TT></TD></TR></TBODY></TABLE><BR>
<TABLE border=3D0 cellSpacing=3D0>
  <TBODY>
  <TR>
    <TD><TT><B><A name=3DHit21>21.</A>&nbsp;&nbsp;&nbsp;</B></TT></TD>
    <TD noWrap><TT><A=20
      =
href=3D"http://zxw-pc/mascot/cgi/protein_view.pl?file=3D../data/20121225/=
F002432.dat&amp;hit=3D21"=20
      =
target=3D_blank>gi|297830054</A>&nbsp;&nbsp;&nbsp;&nbsp;<B>Mass:</B>&nbsp=
;35275&nbsp;&nbsp;&nbsp;&nbsp;<B>Score:</B>&nbsp;101&nbsp;&nbsp;&nbsp;&nb=
sp;<B>Expect:</B>&nbsp;0.00015&nbsp;&nbsp;<B>Matches:</B>&nbsp;4</TT></TD=
></TR>
  <TR>
    <TD>&nbsp;</TD>
    <TD noWrap><TT>hypothetical protein ARALYDRAFT_478929 [Arabidopsis =
lyrata=20
      subsp. lyrata]</TT></TD></TR></TBODY></TABLE>
<TABLE border=3D0 cellSpacing=3D0 cellPadding=3D0>
  <TBODY>
  <TR>
    <TD><TT>&nbsp;&nbsp;&nbsp;&nbsp;&nbsp;&nbsp;</TT></TD>
    <TD align=3Dright><TT><B>Observed&nbsp;&nbsp;</B></TT></TD>
    <TD noWrap align=3Dright><TT><B>Mr(expt)&nbsp;&nbsp;</B></TT></TD>
    <TD noWrap align=3Dright><TT><B>Mr(calc)&nbsp;&nbsp;</B></TT></TD>
    <TD align=3Dright><TT><B>&nbsp;ppm&nbsp;&nbsp;</B></TT></TD>
    <TD align=3Dright><TT><B>Start&nbsp;</B></TT></TD>
    <TD align=3Dright><TT><B>&nbsp;</B></TT></TD>
    <TD align=3Dright><TT><B>End&nbsp;</B></TT></TD>
    <TD align=3Dright><TT><B>Miss&nbsp;</B></TT></TD>
    <TD align=3Dright><TT><B>Ions&nbsp;</B></TT></TD>
    <TD><TT><B>&nbsp;Peptide</B></TT></TD></TR>
  <TR>
    <TD align=3Dright>&nbsp;</TD>
    <TD align=3Dright><TT>1219.6332&nbsp;&nbsp;</TT></TD>
    <TD align=3Dright><TT>1218.6259&nbsp;&nbsp;</TT></TD>
    <TD align=3Dright><TT>1218.6972&nbsp;&nbsp;</TT></TD>
    <TD noWrap align=3Dright><TT>-58.53&nbsp;</TT></TD>
    <TD align=3Dright><TT>167&nbsp;</TT></TD>
    <TD noWrap align=3Dright><TT>-&nbsp;</TT></TD>
    <TD align=3Dright><TT>177&nbsp;</TT></TD>
    <TD align=3Dright><TT>0&nbsp;&nbsp;</TT></TD>
    <TD noWrap align=3Dright><TT>---&nbsp;&nbsp;</TT></TD>
    <TD noWrap><TT>&nbsp;K.LFGVTTLDVVR.A</TT></TD></TR>
  <TR>
    <TD align=3Dright>&nbsp;</TD>
    <TD align=3Dright><TT>1219.6332&nbsp;&nbsp;</TT></TD>
    <TD align=3Dright><TT>1218.6259&nbsp;&nbsp;</TT></TD>
    <TD align=3Dright><TT>1218.6972&nbsp;&nbsp;</TT></TD>
    <TD noWrap align=3Dright><TT>-58.53&nbsp;</TT></TD>
    <TD align=3Dright><TT>167&nbsp;</TT></TD>
    <TD noWrap align=3Dright><TT>-&nbsp;</TT></TD>
    <TD align=3Dright><TT>177&nbsp;</TT></TD>
    <TD align=3Dright><TT>0&nbsp;&nbsp;</TT></TD>
    <TD noWrap align=3Dright><TT>43&nbsp;&nbsp;</TT></TD>
    <TD noWrap><TT>&nbsp;K.LFGVTTLDVVR.A</TT></TD></TR>
  <TR>
    <TD align=3Dright>&nbsp;</TD>
    <TD align=3Dright><TT>1318.6028&nbsp;&nbsp;</TT></TD>
    <TD align=3Dright><TT>1317.5955&nbsp;&nbsp;</TT></TD>
    <TD align=3Dright><TT>1317.6929&nbsp;&nbsp;</TT></TD>
    <TD noWrap align=3Dright><TT>-73.87&nbsp;</TT></TD>
    <TD align=3Dright><TT>112&nbsp;</TT></TD>
    <TD noWrap align=3Dright><TT>-&nbsp;</TT></TD>
    <TD align=3Dright><TT>123&nbsp;</TT></TD>
    <TD align=3Dright><TT>0&nbsp;&nbsp;</TT></TD>
    <TD noWrap align=3Dright><TT>---&nbsp;&nbsp;</TT></TD>
    <TD noWrap><TT>&nbsp;R.DDLFNINAGIVK.N</TT></TD></TR>
  <TR>
    <TD align=3Dright>&nbsp;</TD>
    <TD align=3Dright><TT>1318.6028&nbsp;&nbsp;</TT></TD>
    <TD align=3Dright><TT>1317.5955&nbsp;&nbsp;</TT></TD>
    <TD align=3Dright><TT>1317.6929&nbsp;&nbsp;</TT></TD>
    <TD noWrap align=3Dright><TT>-73.87&nbsp;</TT></TD>
    <TD align=3Dright><TT>112&nbsp;</TT></TD>
    <TD noWrap align=3Dright><TT>-&nbsp;</TT></TD>
    <TD align=3Dright><TT>123&nbsp;</TT></TD>
    <TD align=3Dright><TT>0&nbsp;&nbsp;</TT></TD>
    <TD noWrap align=3Dright><TT>47&nbsp;&nbsp;</TT></TD>
    <TD noWrap><TT>&nbsp;R.DDLFNINAGIVK.N</TT></TD></TR></TBODY></TABLE>
<TABLE border=3D0 cellSpacing=3D0>
  <TBODY>
  <TR>
    <TD><TT>&nbsp;&nbsp;&nbsp;&nbsp;&nbsp;&nbsp;</TT></TD>
    <TD><TT><B>No match to: </B>823.0593, 825.0493, 841.0128, 842.4607,=20
      856.4833, 860.9884, 870.4877, 994.0735, 1036.0659, 1036.0659, =
1068.5304,=20
      1068.5304, 1084.5273, 1084.5273, 1128.5781, 1215.6207, 1231.6025,=20
      1346.6564, 1346.6564, 1401.5248, 1401.5248, 1429.5524, 1429.5524,=20
      1665.8109, 1665.8109, 1720.7396, 1720.7396, 2316.0630,=20
  3006.5085</TT></TD></TR></TBODY></TABLE><BR>
<TABLE border=3D0 cellSpacing=3D0>
  <TBODY>
  <TR>
    <TD><TT><B><A name=3DHit22>22.</A>&nbsp;&nbsp;&nbsp;</B></TT></TD>
    <TD noWrap><TT><A=20
      =
href=3D"http://zxw-pc/mascot/cgi/protein_view.pl?file=3D../data/20121225/=
F002432.dat&amp;hit=3D22"=20
      =
target=3D_blank>gi|297328749</A>&nbsp;&nbsp;&nbsp;&nbsp;<B>Mass:</B>&nbsp=
;35275&nbsp;&nbsp;&nbsp;&nbsp;<B>Score:</B>&nbsp;101&nbsp;&nbsp;&nbsp;&nb=
sp;<B>Expect:</B>&nbsp;0.00015&nbsp;&nbsp;<B>Matches:</B>&nbsp;4</TT></TD=
></TR>
  <TR>
    <TD>&nbsp;</TD>
    <TD noWrap><TT>hypothetical protein ARALYDRAFT_478929 [Arabidopsis =
lyrata=20
      subsp. lyrata]</TT></TD></TR></TBODY></TABLE>
<TABLE border=3D0 cellSpacing=3D0 cellPadding=3D0>
  <TBODY>
  <TR>
    <TD><TT>&nbsp;&nbsp;&nbsp;&nbsp;&nbsp;&nbsp;</TT></TD>
    <TD align=3Dright><TT><B>Observed&nbsp;&nbsp;</B></TT></TD>
    <TD noWrap align=3Dright><TT><B>Mr(expt)&nbsp;&nbsp;</B></TT></TD>
    <TD noWrap align=3Dright><TT><B>Mr(calc)&nbsp;&nbsp;</B></TT></TD>
    <TD align=3Dright><TT><B>&nbsp;ppm&nbsp;&nbsp;</B></TT></TD>
    <TD align=3Dright><TT><B>Start&nbsp;</B></TT></TD>
    <TD align=3Dright><TT><B>&nbsp;</B></TT></TD>
    <TD align=3Dright><TT><B>End&nbsp;</B></TT></TD>
    <TD align=3Dright><TT><B>Miss&nbsp;</B></TT></TD>
    <TD align=3Dright><TT><B>Ions&nbsp;</B></TT></TD>
    <TD><TT><B>&nbsp;Peptide</B></TT></TD></TR>
  <TR>
    <TD align=3Dright>&nbsp;</TD>
    <TD align=3Dright><TT>1219.6332&nbsp;&nbsp;</TT></TD>
    <TD align=3Dright><TT>1218.6259&nbsp;&nbsp;</TT></TD>
    <TD align=3Dright><TT>1218.6972&nbsp;&nbsp;</TT></TD>
    <TD noWrap align=3Dright><TT>-58.53&nbsp;</TT></TD>
    <TD align=3Dright><TT>167&nbsp;</TT></TD>
    <TD noWrap align=3Dright><TT>-&nbsp;</TT></TD>
    <TD align=3Dright><TT>177&nbsp;</TT></TD>
    <TD align=3Dright><TT>0&nbsp;&nbsp;</TT></TD>
    <TD noWrap align=3Dright><TT>---&nbsp;&nbsp;</TT></TD>
    <TD noWrap><TT>&nbsp;K.LFGVTTLDVVR.A</TT></TD></TR>
  <TR>
    <TD align=3Dright>&nbsp;</TD>
    <TD align=3Dright><TT>1219.6332&nbsp;&nbsp;</TT></TD>
    <TD align=3Dright><TT>1218.6259&nbsp;&nbsp;</TT></TD>
    <TD align=3Dright><TT>1218.6972&nbsp;&nbsp;</TT></TD>
    <TD noWrap align=3Dright><TT>-58.53&nbsp;</TT></TD>
    <TD align=3Dright><TT>167&nbsp;</TT></TD>
    <TD noWrap align=3Dright><TT>-&nbsp;</TT></TD>
    <TD align=3Dright><TT>177&nbsp;</TT></TD>
    <TD align=3Dright><TT>0&nbsp;&nbsp;</TT></TD>
    <TD noWrap align=3Dright><TT>43&nbsp;&nbsp;</TT></TD>
    <TD noWrap><TT>&nbsp;K.LFGVTTLDVVR.A</TT></TD></TR>
  <TR>
    <TD align=3Dright>&nbsp;</TD>
    <TD align=3Dright><TT>1318.6028&nbsp;&nbsp;</TT></TD>
    <TD align=3Dright><TT>1317.5955&nbsp;&nbsp;</TT></TD>
    <TD align=3Dright><TT>1317.6929&nbsp;&nbsp;</TT></TD>
    <TD noWrap align=3Dright><TT>-73.87&nbsp;</TT></TD>
    <TD align=3Dright><TT>112&nbsp;</TT></TD>
    <TD noWrap align=3Dright><TT>-&nbsp;</TT></TD>
    <TD align=3Dright><TT>123&nbsp;</TT></TD>
    <TD align=3Dright><TT>0&nbsp;&nbsp;</TT></TD>
    <TD noWrap align=3Dright><TT>---&nbsp;&nbsp;</TT></TD>
    <TD noWrap><TT>&nbsp;R.DDLFNINAGIVK.N</TT></TD></TR>
  <TR>
    <TD align=3Dright>&nbsp;</TD>
    <TD align=3Dright><TT>1318.6028&nbsp;&nbsp;</TT></TD>
    <TD align=3Dright><TT>1317.5955&nbsp;&nbsp;</TT></TD>
    <TD align=3Dright><TT>1317.6929&nbsp;&nbsp;</TT></TD>
    <TD noWrap align=3Dright><TT>-73.87&nbsp;</TT></TD>
    <TD align=3Dright><TT>112&nbsp;</TT></TD>
    <TD noWrap align=3Dright><TT>-&nbsp;</TT></TD>
    <TD align=3Dright><TT>123&nbsp;</TT></TD>
    <TD align=3Dright><TT>0&nbsp;&nbsp;</TT></TD>
    <TD noWrap align=3Dright><TT>47&nbsp;&nbsp;</TT></TD>
    <TD noWrap><TT>&nbsp;R.DDLFNINAGIVK.N</TT></TD></TR></TBODY></TABLE>
<TABLE border=3D0 cellSpacing=3D0>
  <TBODY>
  <TR>
    <TD><TT>&nbsp;&nbsp;&nbsp;&nbsp;&nbsp;&nbsp;</TT></TD>
    <TD><TT><B>No match to: </B>823.0593, 825.0493, 841.0128, 842.4607,=20
      856.4833, 860.9884, 870.4877, 994.0735, 1036.0659, 1036.0659, =
1068.5304,=20
      1068.5304, 1084.5273, 1084.5273, 1128.5781, 1215.6207, 1231.6025,=20
      1346.6564, 1346.6564, 1401.5248, 1401.5248, 1429.5524, 1429.5524,=20
      1665.8109, 1665.8109, 1720.7396, 1720.7396, 2316.0630,=20
  3006.5085</TT></TD></TR></TBODY></TABLE><BR>
<TABLE border=3D0 cellSpacing=3D0>
  <TBODY>
  <TR>
    <TD><TT><B><A name=3DHit23>23.</A>&nbsp;&nbsp;&nbsp;</B></TT></TD>
    <TD noWrap><TT><A=20
      =
href=3D"http://zxw-pc/mascot/cgi/protein_view.pl?file=3D../data/20121225/=
F002432.dat&amp;hit=3D23"=20
      =
target=3D_blank>gi|332627263</A>&nbsp;&nbsp;&nbsp;&nbsp;<B>Mass:</B>&nbsp=
;35439&nbsp;&nbsp;&nbsp;&nbsp;<B>Score:</B>&nbsp;101&nbsp;&nbsp;&nbsp;&nb=
sp;<B>Expect:</B>&nbsp;0.00015&nbsp;&nbsp;<B>Matches:</B>&nbsp;4</TT></TD=
></TR>
  <TR>
    <TD>&nbsp;</TD>
    <TD noWrap><TT>unnamed protein product [Oryza sativa Japonica=20
    Group]</TT></TD></TR></TBODY></TABLE>
<TABLE border=3D0 cellSpacing=3D0 cellPadding=3D0>
  <TBODY>
  <TR>
    <TD><TT>&nbsp;&nbsp;&nbsp;&nbsp;&nbsp;&nbsp;</TT></TD>
    <TD align=3Dright><TT><B>Observed&nbsp;&nbsp;</B></TT></TD>
    <TD noWrap align=3Dright><TT><B>Mr(expt)&nbsp;&nbsp;</B></TT></TD>
    <TD noWrap align=3Dright><TT><B>Mr(calc)&nbsp;&nbsp;</B></TT></TD>
    <TD align=3Dright><TT><B>&nbsp;ppm&nbsp;&nbsp;</B></TT></TD>
    <TD align=3Dright><TT><B>Start&nbsp;</B></TT></TD>
    <TD align=3Dright><TT><B>&nbsp;</B></TT></TD>
    <TD align=3Dright><TT><B>End&nbsp;</B></TT></TD>
    <TD align=3Dright><TT><B>Miss&nbsp;</B></TT></TD>
    <TD align=3Dright><TT><B>Ions&nbsp;</B></TT></TD>
    <TD><TT><B>&nbsp;Peptide</B></TT></TD></TR>
  <TR>
    <TD align=3Dright>&nbsp;</TD>
    <TD align=3Dright><TT>1219.6332&nbsp;&nbsp;</TT></TD>
    <TD align=3Dright><TT>1218.6259&nbsp;&nbsp;</TT></TD>
    <TD align=3Dright><TT>1218.6972&nbsp;&nbsp;</TT></TD>
    <TD noWrap align=3Dright><TT>-58.53&nbsp;</TT></TD>
    <TD align=3Dright><TT>169&nbsp;</TT></TD>
    <TD noWrap align=3Dright><TT>-&nbsp;</TT></TD>
    <TD align=3Dright><TT>179&nbsp;</TT></TD>
    <TD align=3Dright><TT>0&nbsp;&nbsp;</TT></TD>
    <TD noWrap align=3Dright><TT>---&nbsp;&nbsp;</TT></TD>
    <TD noWrap><TT>&nbsp;K.LFGVTTLDVVR.A</TT></TD></TR>
  <TR>
    <TD align=3Dright>&nbsp;</TD>
    <TD align=3Dright><TT>1219.6332&nbsp;&nbsp;</TT></TD>
    <TD align=3Dright><TT>1218.6259&nbsp;&nbsp;</TT></TD>
    <TD align=3Dright><TT>1218.6972&nbsp;&nbsp;</TT></TD>
    <TD noWrap align=3Dright><TT>-58.53&nbsp;</TT></TD>
    <TD align=3Dright><TT>169&nbsp;</TT></TD>
    <TD noWrap align=3Dright><TT>-&nbsp;</TT></TD>
    <TD align=3Dright><TT>179&nbsp;</TT></TD>
    <TD align=3Dright><TT>0&nbsp;&nbsp;</TT></TD>
    <TD noWrap align=3Dright><TT>43&nbsp;&nbsp;</TT></TD>
    <TD noWrap><TT>&nbsp;K.LFGVTTLDVVR.A</TT></TD></TR>
  <TR>
    <TD align=3Dright>&nbsp;</TD>
    <TD align=3Dright><TT>1318.6028&nbsp;&nbsp;</TT></TD>
    <TD align=3Dright><TT>1317.5955&nbsp;&nbsp;</TT></TD>
    <TD align=3Dright><TT>1317.6929&nbsp;&nbsp;</TT></TD>
    <TD noWrap align=3Dright><TT>-73.87&nbsp;</TT></TD>
    <TD align=3Dright><TT>114&nbsp;</TT></TD>
    <TD noWrap align=3Dright><TT>-&nbsp;</TT></TD>
    <TD align=3Dright><TT>125&nbsp;</TT></TD>
    <TD align=3Dright><TT>0&nbsp;&nbsp;</TT></TD>
    <TD noWrap align=3Dright><TT>---&nbsp;&nbsp;</TT></TD>
    <TD noWrap><TT>&nbsp;R.DDLFNINAGIVK.N</TT></TD></TR>
  <TR>
    <TD align=3Dright>&nbsp;</TD>
    <TD align=3Dright><TT>1318.6028&nbsp;&nbsp;</TT></TD>
    <TD align=3Dright><TT>1317.5955&nbsp;&nbsp;</TT></TD>
    <TD align=3Dright><TT>1317.6929&nbsp;&nbsp;</TT></TD>
    <TD noWrap align=3Dright><TT>-73.87&nbsp;</TT></TD>
    <TD align=3Dright><TT>114&nbsp;</TT></TD>
    <TD noWrap align=3Dright><TT>-&nbsp;</TT></TD>
    <TD align=3Dright><TT>125&nbsp;</TT></TD>
    <TD align=3Dright><TT>0&nbsp;&nbsp;</TT></TD>
    <TD noWrap align=3Dright><TT>47&nbsp;&nbsp;</TT></TD>
    <TD noWrap><TT>&nbsp;R.DDLFNINAGIVK.N</TT></TD></TR></TBODY></TABLE>
<TABLE border=3D0 cellSpacing=3D0>
  <TBODY>
  <TR>
    <TD><TT>&nbsp;&nbsp;&nbsp;&nbsp;&nbsp;&nbsp;</TT></TD>
    <TD><TT><B>No match to: </B>823.0593, 825.0493, 841.0128, 842.4607,=20
      856.4833, 860.9884, 870.4877, 994.0735, 1036.0659, 1036.0659, =
1068.5304,=20
      1068.5304, 1084.5273, 1084.5273, 1128.5781, 1215.6207, 1231.6025,=20
      1346.6564, 1346.6564, 1401.5248, 1401.5248, 1429.5524, 1429.5524,=20
      1665.8109, 1665.8109, 1720.7396, 1720.7396, 2316.0630,=20
  3006.5085</TT></TD></TR></TBODY></TABLE><BR>
<TABLE border=3D0 cellSpacing=3D0>
  <TBODY>
  <TR>
    <TD><TT><B><A name=3DHit24>24.</A>&nbsp;&nbsp;&nbsp;</B></TT></TD>
    <TD noWrap><TT><A=20
      =
href=3D"http://zxw-pc/mascot/cgi/protein_view.pl?file=3D../data/20121225/=
F002432.dat&amp;hit=3D24"=20
      =
target=3D_blank>gi|332627247</A>&nbsp;&nbsp;&nbsp;&nbsp;<B>Mass:</B>&nbsp=
;35395&nbsp;&nbsp;&nbsp;&nbsp;<B>Score:</B>&nbsp;101&nbsp;&nbsp;&nbsp;&nb=
sp;<B>Expect:</B>&nbsp;0.00015&nbsp;&nbsp;<B>Matches:</B>&nbsp;4</TT></TD=
></TR>
  <TR>
    <TD>&nbsp;</TD>
    <TD noWrap><TT>unnamed protein product [Zea =
mays]</TT></TD></TR></TBODY></TABLE>
<TABLE border=3D0 cellSpacing=3D0 cellPadding=3D0>
  <TBODY>
  <TR>
    <TD><TT>&nbsp;&nbsp;&nbsp;&nbsp;&nbsp;&nbsp;</TT></TD>
    <TD align=3Dright><TT><B>Observed&nbsp;&nbsp;</B></TT></TD>
    <TD noWrap align=3Dright><TT><B>Mr(expt)&nbsp;&nbsp;</B></TT></TD>
    <TD noWrap align=3Dright><TT><B>Mr(calc)&nbsp;&nbsp;</B></TT></TD>
    <TD align=3Dright><TT><B>&nbsp;ppm&nbsp;&nbsp;</B></TT></TD>
    <TD align=3Dright><TT><B>Start&nbsp;</B></TT></TD>
    <TD align=3Dright><TT><B>&nbsp;</B></TT></TD>
    <TD align=3Dright><TT><B>End&nbsp;</B></TT></TD>
    <TD align=3Dright><TT><B>Miss&nbsp;</B></TT></TD>
    <TD align=3Dright><TT><B>Ions&nbsp;</B></TT></TD>
    <TD><TT><B>&nbsp;Peptide</B></TT></TD></TR>
  <TR>
    <TD align=3Dright>&nbsp;</TD>
    <TD align=3Dright><TT>1219.6332&nbsp;&nbsp;</TT></TD>
    <TD align=3Dright><TT>1218.6259&nbsp;&nbsp;</TT></TD>
    <TD align=3Dright><TT>1218.6972&nbsp;&nbsp;</TT></TD>
    <TD noWrap align=3Dright><TT>-58.53&nbsp;</TT></TD>
    <TD align=3Dright><TT>168&nbsp;</TT></TD>
    <TD noWrap align=3Dright><TT>-&nbsp;</TT></TD>
    <TD align=3Dright><TT>178&nbsp;</TT></TD>
    <TD align=3Dright><TT>0&nbsp;&nbsp;</TT></TD>
    <TD noWrap align=3Dright><TT>---&nbsp;&nbsp;</TT></TD>
    <TD noWrap><TT>&nbsp;K.LFGVTTLDVVR.A</TT></TD></TR>
  <TR>
    <TD align=3Dright>&nbsp;</TD>
    <TD align=3Dright><TT>1219.6332&nbsp;&nbsp;</TT></TD>
    <TD align=3Dright><TT>1218.6259&nbsp;&nbsp;</TT></TD>
    <TD align=3Dright><TT>1218.6972&nbsp;&nbsp;</TT></TD>
    <TD noWrap align=3Dright><TT>-58.53&nbsp;</TT></TD>
    <TD align=3Dright><TT>168&nbsp;</TT></TD>
    <TD noWrap align=3Dright><TT>-&nbsp;</TT></TD>
    <TD align=3Dright><TT>178&nbsp;</TT></TD>
    <TD align=3Dright><TT>0&nbsp;&nbsp;</TT></TD>
    <TD noWrap align=3Dright><TT>43&nbsp;&nbsp;</TT></TD>
    <TD noWrap><TT>&nbsp;K.LFGVTTLDVVR.A</TT></TD></TR>
  <TR>
    <TD align=3Dright>&nbsp;</TD>
    <TD align=3Dright><TT>1318.6028&nbsp;&nbsp;</TT></TD>
    <TD align=3Dright><TT>1317.5955&nbsp;&nbsp;</TT></TD>
    <TD align=3Dright><TT>1317.6929&nbsp;&nbsp;</TT></TD>
    <TD noWrap align=3Dright><TT>-73.87&nbsp;</TT></TD>
    <TD align=3Dright><TT>113&nbsp;</TT></TD>
    <TD noWrap align=3Dright><TT>-&nbsp;</TT></TD>
    <TD align=3Dright><TT>124&nbsp;</TT></TD>
    <TD align=3Dright><TT>0&nbsp;&nbsp;</TT></TD>
    <TD noWrap align=3Dright><TT>---&nbsp;&nbsp;</TT></TD>
    <TD noWrap><TT>&nbsp;R.DDLFNINAGIVK.A</TT></TD></TR>
  <TR>
    <TD align=3Dright>&nbsp;</TD>
    <TD align=3Dright><TT>1318.6028&nbsp;&nbsp;</TT></TD>
    <TD align=3Dright><TT>1317.5955&nbsp;&nbsp;</TT></TD>
    <TD align=3Dright><TT>1317.6929&nbsp;&nbsp;</TT></TD>
    <TD noWrap align=3Dright><TT>-73.87&nbsp;</TT></TD>
    <TD align=3Dright><TT>113&nbsp;</TT></TD>
    <TD noWrap align=3Dright><TT>-&nbsp;</TT></TD>
    <TD align=3Dright><TT>124&nbsp;</TT></TD>
    <TD align=3Dright><TT>0&nbsp;&nbsp;</TT></TD>
    <TD noWrap align=3Dright><TT>47&nbsp;&nbsp;</TT></TD>
    <TD noWrap><TT>&nbsp;R.DDLFNINAGIVK.A</TT></TD></TR></TBODY></TABLE>
<TABLE border=3D0 cellSpacing=3D0>
  <TBODY>
  <TR>
    <TD><TT>&nbsp;&nbsp;&nbsp;&nbsp;&nbsp;&nbsp;</TT></TD>
    <TD><TT><B>No match to: </B>823.0593, 825.0493, 841.0128, 842.4607,=20
      856.4833, 860.9884, 870.4877, 994.0735, 1036.0659, 1036.0659, =
1068.5304,=20
      1068.5304, 1084.5273, 1084.5273, 1128.5781, 1215.6207, 1231.6025,=20
      1346.6564, 1346.6564, 1401.5248, 1401.5248, 1429.5524, 1429.5524,=20
      1665.8109, 1665.8109, 1720.7396, 1720.7396, 2316.0630,=20
  3006.5085</TT></TD></TR></TBODY></TABLE><BR>
<TABLE border=3D0 cellSpacing=3D0>
  <TBODY>
  <TR>
    <TD><TT><B><A name=3DHit25>25.</A>&nbsp;&nbsp;&nbsp;</B></TT></TD>
    <TD noWrap><TT><A=20
      =
href=3D"http://zxw-pc/mascot/cgi/protein_view.pl?file=3D../data/20121225/=
F002432.dat&amp;hit=3D25"=20
      =
target=3D_blank>gi|332627245</A>&nbsp;&nbsp;&nbsp;&nbsp;<B>Mass:</B>&nbsp=
;35336&nbsp;&nbsp;&nbsp;&nbsp;<B>Score:</B>&nbsp;101&nbsp;&nbsp;&nbsp;&nb=
sp;<B>Expect:</B>&nbsp;0.00015&nbsp;&nbsp;<B>Matches:</B>&nbsp;4</TT></TD=
></TR>
  <TR>
    <TD>&nbsp;</TD>
    <TD noWrap><TT>unnamed protein product [Zea =
mays]</TT></TD></TR></TBODY></TABLE>
<TABLE border=3D0 cellSpacing=3D0 cellPadding=3D0>
  <TBODY>
  <TR>
    <TD><TT>&nbsp;&nbsp;&nbsp;&nbsp;&nbsp;&nbsp;</TT></TD>
    <TD align=3Dright><TT><B>Observed&nbsp;&nbsp;</B></TT></TD>
    <TD noWrap align=3Dright><TT><B>Mr(expt)&nbsp;&nbsp;</B></TT></TD>
    <TD noWrap align=3Dright><TT><B>Mr(calc)&nbsp;&nbsp;</B></TT></TD>
    <TD align=3Dright><TT><B>&nbsp;ppm&nbsp;&nbsp;</B></TT></TD>
    <TD align=3Dright><TT><B>Start&nbsp;</B></TT></TD>
    <TD align=3Dright><TT><B>&nbsp;</B></TT></TD>
    <TD align=3Dright><TT><B>End&nbsp;</B></TT></TD>
    <TD align=3Dright><TT><B>Miss&nbsp;</B></TT></TD>
    <TD align=3Dright><TT><B>Ions&nbsp;</B></TT></TD>
    <TD><TT><B>&nbsp;Peptide</B></TT></TD></TR>
  <TR>
    <TD align=3Dright>&nbsp;</TD>
    <TD align=3Dright><TT>1219.6332&nbsp;&nbsp;</TT></TD>
    <TD align=3Dright><TT>1218.6259&nbsp;&nbsp;</TT></TD>
    <TD align=3Dright><TT>1218.6972&nbsp;&nbsp;</TT></TD>
    <TD noWrap align=3Dright><TT>-58.53&nbsp;</TT></TD>
    <TD align=3Dright><TT>168&nbsp;</TT></TD>
    <TD noWrap align=3Dright><TT>-&nbsp;</TT></TD>
    <TD align=3Dright><TT>178&nbsp;</TT></TD>
    <TD align=3Dright><TT>0&nbsp;&nbsp;</TT></TD>
    <TD noWrap align=3Dright><TT>---&nbsp;&nbsp;</TT></TD>
    <TD noWrap><TT>&nbsp;K.LFGVTTLDVVR.A</TT></TD></TR>
  <TR>
    <TD align=3Dright>&nbsp;</TD>
    <TD align=3Dright><TT>1219.6332&nbsp;&nbsp;</TT></TD>
    <TD align=3Dright><TT>1218.6259&nbsp;&nbsp;</TT></TD>
    <TD align=3Dright><TT>1218.6972&nbsp;&nbsp;</TT></TD>
    <TD noWrap align=3Dright><TT>-58.53&nbsp;</TT></TD>
    <TD align=3Dright><TT>168&nbsp;</TT></TD>
    <TD noWrap align=3Dright><TT>-&nbsp;</TT></TD>
    <TD align=3Dright><TT>178&nbsp;</TT></TD>
    <TD align=3Dright><TT>0&nbsp;&nbsp;</TT></TD>
    <TD noWrap align=3Dright><TT>43&nbsp;&nbsp;</TT></TD>
    <TD noWrap><TT>&nbsp;K.LFGVTTLDVVR.A</TT></TD></TR>
  <TR>
    <TD align=3Dright>&nbsp;</TD>
    <TD align=3Dright><TT>1318.6028&nbsp;&nbsp;</TT></TD>
    <TD align=3Dright><TT>1317.5955&nbsp;&nbsp;</TT></TD>
    <TD align=3Dright><TT>1317.6929&nbsp;&nbsp;</TT></TD>
    <TD noWrap align=3Dright><TT>-73.87&nbsp;</TT></TD>
    <TD align=3Dright><TT>113&nbsp;</TT></TD>
    <TD noWrap align=3Dright><TT>-&nbsp;</TT></TD>
    <TD align=3Dright><TT>124&nbsp;</TT></TD>
    <TD align=3Dright><TT>0&nbsp;&nbsp;</TT></TD>
    <TD noWrap align=3Dright><TT>---&nbsp;&nbsp;</TT></TD>
    <TD noWrap><TT>&nbsp;R.DDLFNINAGIVK.G</TT></TD></TR>
  <TR>
    <TD align=3Dright>&nbsp;</TD>
    <TD align=3Dright><TT>1318.6028&nbsp;&nbsp;</TT></TD>
    <TD align=3Dright><TT>1317.5955&nbsp;&nbsp;</TT></TD>
    <TD align=3Dright><TT>1317.6929&nbsp;&nbsp;</TT></TD>
    <TD noWrap align=3Dright><TT>-73.87&nbsp;</TT></TD>
    <TD align=3Dright><TT>113&nbsp;</TT></TD>
    <TD noWrap align=3Dright><TT>-&nbsp;</TT></TD>
    <TD align=3Dright><TT>124&nbsp;</TT></TD>
    <TD align=3Dright><TT>0&nbsp;&nbsp;</TT></TD>
    <TD noWrap align=3Dright><TT>47&nbsp;&nbsp;</TT></TD>
    <TD noWrap><TT>&nbsp;R.DDLFNINAGIVK.G</TT></TD></TR></TBODY></TABLE>
<TABLE border=3D0 cellSpacing=3D0>
  <TBODY>
  <TR>
    <TD><TT>&nbsp;&nbsp;&nbsp;&nbsp;&nbsp;&nbsp;</TT></TD>
    <TD><TT><B>No match to: </B>823.0593, 825.0493, 841.0128, 842.4607,=20
      856.4833, 860.9884, 870.4877, 994.0735, 1036.0659, 1036.0659, =
1068.5304,=20
      1068.5304, 1084.5273, 1084.5273, 1128.5781, 1215.6207, 1231.6025,=20
      1346.6564, 1346.6564, 1401.5248, 1401.5248, 1429.5524, 1429.5524,=20
      1665.8109, 1665.8109, 1720.7396, 1720.7396, 2316.0630,=20
  3006.5085</TT></TD></TR></TBODY></TABLE><BR>
<TABLE border=3D0 cellSpacing=3D0>
  <TBODY>
  <TR>
    <TD><TT><B><A name=3DHit26>26.</A>&nbsp;&nbsp;&nbsp;</B></TT></TD>
    <TD noWrap><TT><A=20
      =
href=3D"http://zxw-pc/mascot/cgi/protein_view.pl?file=3D../data/20121225/=
F002432.dat&amp;hit=3D26"=20
      =
target=3D_blank>gi|332627240</A>&nbsp;&nbsp;&nbsp;&nbsp;<B>Mass:</B>&nbsp=
;35618&nbsp;&nbsp;&nbsp;&nbsp;<B>Score:</B>&nbsp;101&nbsp;&nbsp;&nbsp;&nb=
sp;<B>Expect:</B>&nbsp;0.00015&nbsp;&nbsp;<B>Matches:</B>&nbsp;4</TT></TD=
></TR>
  <TR>
    <TD>&nbsp;</TD>
    <TD noWrap><TT>unnamed protein product [Zea =
mays]</TT></TD></TR></TBODY></TABLE>
<TABLE border=3D0 cellSpacing=3D0 cellPadding=3D0>
  <TBODY>
  <TR>
    <TD><TT>&nbsp;&nbsp;&nbsp;&nbsp;&nbsp;&nbsp;</TT></TD>
    <TD align=3Dright><TT><B>Observed&nbsp;&nbsp;</B></TT></TD>
    <TD noWrap align=3Dright><TT><B>Mr(expt)&nbsp;&nbsp;</B></TT></TD>
    <TD noWrap align=3Dright><TT><B>Mr(calc)&nbsp;&nbsp;</B></TT></TD>
    <TD align=3Dright><TT><B>&nbsp;ppm&nbsp;&nbsp;</B></TT></TD>
    <TD align=3Dright><TT><B>Start&nbsp;</B></TT></TD>
    <TD align=3Dright><TT><B>&nbsp;</B></TT></TD>
    <TD align=3Dright><TT><B>End&nbsp;</B></TT></TD>
    <TD align=3Dright><TT><B>Miss&nbsp;</B></TT></TD>
    <TD align=3Dright><TT><B>Ions&nbsp;</B></TT></TD>
    <TD><TT><B>&nbsp;Peptide</B></TT></TD></TR>
  <TR>
    <TD align=3Dright>&nbsp;</TD>
    <TD align=3Dright><TT>1219.6332&nbsp;&nbsp;</TT></TD>
    <TD align=3Dright><TT>1218.6259&nbsp;&nbsp;</TT></TD>
    <TD align=3Dright><TT>1218.6972&nbsp;&nbsp;</TT></TD>
    <TD noWrap align=3Dright><TT>-58.53&nbsp;</TT></TD>
    <TD align=3Dright><TT>168&nbsp;</TT></TD>
    <TD noWrap align=3Dright><TT>-&nbsp;</TT></TD>
    <TD align=3Dright><TT>178&nbsp;</TT></TD>
    <TD align=3Dright><TT>0&nbsp;&nbsp;</TT></TD>
    <TD noWrap align=3Dright><TT>---&nbsp;&nbsp;</TT></TD>
    <TD noWrap><TT>&nbsp;K.LFGVTTLDVVR.A</TT></TD></TR>
  <TR>
    <TD align=3Dright>&nbsp;</TD>
    <TD align=3Dright><TT>1219.6332&nbsp;&nbsp;</TT></TD>
    <TD align=3Dright><TT>1218.6259&nbsp;&nbsp;</TT></TD>
    <TD align=3Dright><TT>1218.6972&nbsp;&nbsp;</TT></TD>
    <TD noWrap align=3Dright><TT>-58.53&nbsp;</TT></TD>
    <TD align=3Dright><TT>168&nbsp;</TT></TD>
    <TD noWrap align=3Dright><TT>-&nbsp;</TT></TD>
    <TD align=3Dright><TT>178&nbsp;</TT></TD>
    <TD align=3Dright><TT>0&nbsp;&nbsp;</TT></TD>
    <TD noWrap align=3Dright><TT>43&nbsp;&nbsp;</TT></TD>
    <TD noWrap><TT>&nbsp;K.LFGVTTLDVVR.A</TT></TD></TR>
  <TR>
    <TD align=3Dright>&nbsp;</TD>
    <TD align=3Dright><TT>1318.6028&nbsp;&nbsp;</TT></TD>
    <TD align=3Dright><TT>1317.5955&nbsp;&nbsp;</TT></TD>
    <TD align=3Dright><TT>1317.6929&nbsp;&nbsp;</TT></TD>
    <TD noWrap align=3Dright><TT>-73.87&nbsp;</TT></TD>
    <TD align=3Dright><TT>113&nbsp;</TT></TD>
    <TD noWrap align=3Dright><TT>-&nbsp;</TT></TD>
    <TD align=3Dright><TT>124&nbsp;</TT></TD>
    <TD align=3Dright><TT>0&nbsp;&nbsp;</TT></TD>
    <TD noWrap align=3Dright><TT>---&nbsp;&nbsp;</TT></TD>
    <TD noWrap><TT>&nbsp;R.DDLFNINAGIVK.N</TT></TD></TR>
  <TR>
    <TD align=3Dright>&nbsp;</TD>
    <TD align=3Dright><TT>1318.6028&nbsp;&nbsp;</TT></TD>
    <TD align=3Dright><TT>1317.5955&nbsp;&nbsp;</TT></TD>
    <TD align=3Dright><TT>1317.6929&nbsp;&nbsp;</TT></TD>
    <TD noWrap align=3Dright><TT>-73.87&nbsp;</TT></TD>
    <TD align=3Dright><TT>113&nbsp;</TT></TD>
    <TD noWrap align=3Dright><TT>-&nbsp;</TT></TD>
    <TD align=3Dright><TT>124&nbsp;</TT></TD>
    <TD align=3Dright><TT>0&nbsp;&nbsp;</TT></TD>
    <TD noWrap align=3Dright><TT>47&nbsp;&nbsp;</TT></TD>
    <TD noWrap><TT>&nbsp;R.DDLFNINAGIVK.N</TT></TD></TR></TBODY></TABLE>
<TABLE border=3D0 cellSpacing=3D0>
  <TBODY>
  <TR>
    <TD><TT>&nbsp;&nbsp;&nbsp;&nbsp;&nbsp;&nbsp;</TT></TD>
    <TD><TT><B>No match to: </B>823.0593, 825.0493, 841.0128, 842.4607,=20
      856.4833, 860.9884, 870.4877, 994.0735, 1036.0659, 1036.0659, =
1068.5304,=20
      1068.5304, 1084.5273, 1084.5273, 1128.5781, 1215.6207, 1231.6025,=20
      1346.6564, 1346.6564, 1401.5248, 1401.5248, 1429.5524, 1429.5524,=20
      1665.8109, 1665.8109, 1720.7396, 1720.7396, 2316.0630,=20
  3006.5085</TT></TD></TR></TBODY></TABLE><BR>
<TABLE border=3D0 cellSpacing=3D0>
  <TBODY>
  <TR>
    <TD><TT><B><A name=3DHit27>27.</A>&nbsp;&nbsp;&nbsp;</B></TT></TD>
    <TD noWrap><TT><A=20
      =
href=3D"http://zxw-pc/mascot/cgi/protein_view.pl?file=3D../data/20121225/=
F002432.dat&amp;hit=3D27"=20
      =
target=3D_blank>gi|332617454</A>&nbsp;&nbsp;&nbsp;&nbsp;<B>Mass:</B>&nbsp=
;35439&nbsp;&nbsp;&nbsp;&nbsp;<B>Score:</B>&nbsp;101&nbsp;&nbsp;&nbsp;&nb=
sp;<B>Expect:</B>&nbsp;0.00015&nbsp;&nbsp;<B>Matches:</B>&nbsp;4</TT></TD=
></TR>
  <TR>
    <TD>&nbsp;</TD>
    <TD noWrap><TT>unnamed protein product [Oryza sativa Japonica=20
    Group]</TT></TD></TR></TBODY></TABLE>
<TABLE border=3D0 cellSpacing=3D0 cellPadding=3D0>
  <TBODY>
  <TR>
    <TD><TT>&nbsp;&nbsp;&nbsp;&nbsp;&nbsp;&nbsp;</TT></TD>
    <TD align=3Dright><TT><B>Observed&nbsp;&nbsp;</B></TT></TD>
    <TD noWrap align=3Dright><TT><B>Mr(expt)&nbsp;&nbsp;</B></TT></TD>
    <TD noWrap align=3Dright><TT><B>Mr(calc)&nbsp;&nbsp;</B></TT></TD>
    <TD align=3Dright><TT><B>&nbsp;ppm&nbsp;&nbsp;</B></TT></TD>
    <TD align=3Dright><TT><B>Start&nbsp;</B></TT></TD>
    <TD align=3Dright><TT><B>&nbsp;</B></TT></TD>
    <TD align=3Dright><TT><B>End&nbsp;</B></TT></TD>
    <TD align=3Dright><TT><B>Miss&nbsp;</B></TT></TD>
    <TD align=3Dright><TT><B>Ions&nbsp;</B></TT></TD>
    <TD><TT><B>&nbsp;Peptide</B></TT></TD></TR>
  <TR>
    <TD align=3Dright>&nbsp;</TD>
    <TD align=3Dright><TT>1219.6332&nbsp;&nbsp;</TT></TD>
    <TD align=3Dright><TT>1218.6259&nbsp;&nbsp;</TT></TD>
    <TD align=3Dright><TT>1218.6972&nbsp;&nbsp;</TT></TD>
    <TD noWrap align=3Dright><TT>-58.53&nbsp;</TT></TD>
    <TD align=3Dright><TT>169&nbsp;</TT></TD>
    <TD noWrap align=3Dright><TT>-&nbsp;</TT></TD>
    <TD align=3Dright><TT>179&nbsp;</TT></TD>
    <TD align=3Dright><TT>0&nbsp;&nbsp;</TT></TD>
    <TD noWrap align=3Dright><TT>---&nbsp;&nbsp;</TT></TD>
    <TD noWrap><TT>&nbsp;K.LFGVTTLDVVR.A</TT></TD></TR>
  <TR>
    <TD align=3Dright>&nbsp;</TD>
    <TD align=3Dright><TT>1219.6332&nbsp;&nbsp;</TT></TD>
    <TD align=3Dright><TT>1218.6259&nbsp;&nbsp;</TT></TD>
    <TD align=3Dright><TT>1218.6972&nbsp;&nbsp;</TT></TD>
    <TD noWrap align=3Dright><TT>-58.53&nbsp;</TT></TD>
    <TD align=3Dright><TT>169&nbsp;</TT></TD>
    <TD noWrap align=3Dright><TT>-&nbsp;</TT></TD>
    <TD align=3Dright><TT>179&nbsp;</TT></TD>
    <TD align=3Dright><TT>0&nbsp;&nbsp;</TT></TD>
    <TD noWrap align=3Dright><TT>43&nbsp;&nbsp;</TT></TD>
    <TD noWrap><TT>&nbsp;K.LFGVTTLDVVR.A</TT></TD></TR>
  <TR>
    <TD align=3Dright>&nbsp;</TD>
    <TD align=3Dright><TT>1318.6028&nbsp;&nbsp;</TT></TD>
    <TD align=3Dright><TT>1317.5955&nbsp;&nbsp;</TT></TD>
    <TD align=3Dright><TT>1317.6929&nbsp;&nbsp;</TT></TD>
    <TD noWrap align=3Dright><TT>-73.87&nbsp;</TT></TD>
    <TD align=3Dright><TT>114&nbsp;</TT></TD>
    <TD noWrap align=3Dright><TT>-&nbsp;</TT></TD>
    <TD align=3Dright><TT>125&nbsp;</TT></TD>
    <TD align=3Dright><TT>0&nbsp;&nbsp;</TT></TD>
    <TD noWrap align=3Dright><TT>---&nbsp;&nbsp;</TT></TD>
    <TD noWrap><TT>&nbsp;R.DDLFNINAGIVK.N</TT></TD></TR>
  <TR>
    <TD align=3Dright>&nbsp;</TD>
    <TD align=3Dright><TT>1318.6028&nbsp;&nbsp;</TT></TD>
    <TD align=3Dright><TT>1317.5955&nbsp;&nbsp;</TT></TD>
    <TD align=3Dright><TT>1317.6929&nbsp;&nbsp;</TT></TD>
    <TD noWrap align=3Dright><TT>-73.87&nbsp;</TT></TD>
    <TD align=3Dright><TT>114&nbsp;</TT></TD>
    <TD noWrap align=3Dright><TT>-&nbsp;</TT></TD>
    <TD align=3Dright><TT>125&nbsp;</TT></TD>
    <TD align=3Dright><TT>0&nbsp;&nbsp;</TT></TD>
    <TD noWrap align=3Dright><TT>47&nbsp;&nbsp;</TT></TD>
    <TD noWrap><TT>&nbsp;R.DDLFNINAGIVK.N</TT></TD></TR></TBODY></TABLE>
<TABLE border=3D0 cellSpacing=3D0>
  <TBODY>
  <TR>
    <TD><TT>&nbsp;&nbsp;&nbsp;&nbsp;&nbsp;&nbsp;</TT></TD>
    <TD><TT><B>No match to: </B>823.0593, 825.0493, 841.0128, 842.4607,=20
      856.4833, 860.9884, 870.4877, 994.0735, 1036.0659, 1036.0659, =
1068.5304,=20
      1068.5304, 1084.5273, 1084.5273, 1128.5781, 1215.6207, 1231.6025,=20
      1346.6564, 1346.6564, 1401.5248, 1401.5248, 1429.5524, 1429.5524,=20
      1665.8109, 1665.8109, 1720.7396, 1720.7396, 2316.0630,=20
  3006.5085</TT></TD></TR></TBODY></TABLE><BR>
<TABLE border=3D0 cellSpacing=3D0>
  <TBODY>
  <TR>
    <TD><TT><B><A name=3DHit28>28.</A>&nbsp;&nbsp;&nbsp;</B></TT></TD>
    <TD noWrap><TT><A=20
      =
href=3D"http://zxw-pc/mascot/cgi/protein_view.pl?file=3D../data/20121225/=
F002432.dat&amp;hit=3D28"=20
      =
target=3D_blank>gi|332617438</A>&nbsp;&nbsp;&nbsp;&nbsp;<B>Mass:</B>&nbsp=
;35395&nbsp;&nbsp;&nbsp;&nbsp;<B>Score:</B>&nbsp;101&nbsp;&nbsp;&nbsp;&nb=
sp;<B>Expect:</B>&nbsp;0.00015&nbsp;&nbsp;<B>Matches:</B>&nbsp;4</TT></TD=
></TR>
  <TR>
    <TD>&nbsp;</TD>
    <TD noWrap><TT>unnamed protein product [Zea =
mays]</TT></TD></TR></TBODY></TABLE>
<TABLE border=3D0 cellSpacing=3D0 cellPadding=3D0>
  <TBODY>
  <TR>
    <TD><TT>&nbsp;&nbsp;&nbsp;&nbsp;&nbsp;&nbsp;</TT></TD>
    <TD align=3Dright><TT><B>Observed&nbsp;&nbsp;</B></TT></TD>
    <TD noWrap align=3Dright><TT><B>Mr(expt)&nbsp;&nbsp;</B></TT></TD>
    <TD noWrap align=3Dright><TT><B>Mr(calc)&nbsp;&nbsp;</B></TT></TD>
    <TD align=3Dright><TT><B>&nbsp;ppm&nbsp;&nbsp;</B></TT></TD>
    <TD align=3Dright><TT><B>Start&nbsp;</B></TT></TD>
    <TD align=3Dright><TT><B>&nbsp;</B></TT></TD>
    <TD align=3Dright><TT><B>End&nbsp;</B></TT></TD>
    <TD align=3Dright><TT><B>Miss&nbsp;</B></TT></TD>
    <TD align=3Dright><TT><B>Ions&nbsp;</B></TT></TD>
    <TD><TT><B>&nbsp;Peptide</B></TT></TD></TR>
  <TR>
    <TD align=3Dright>&nbsp;</TD>
    <TD align=3Dright><TT>1219.6332&nbsp;&nbsp;</TT></TD>
    <TD align=3Dright><TT>1218.6259&nbsp;&nbsp;</TT></TD>
    <TD align=3Dright><TT>1218.6972&nbsp;&nbsp;</TT></TD>
    <TD noWrap align=3Dright><TT>-58.53&nbsp;</TT></TD>
    <TD align=3Dright><TT>168&nbsp;</TT></TD>
    <TD noWrap align=3Dright><TT>-&nbsp;</TT></TD>
    <TD align=3Dright><TT>178&nbsp;</TT></TD>
    <TD align=3Dright><TT>0&nbsp;&nbsp;</TT></TD>
    <TD noWrap align=3Dright><TT>---&nbsp;&nbsp;</TT></TD>
    <TD noWrap><TT>&nbsp;K.LFGVTTLDVVR.A</TT></TD></TR>
  <TR>
    <TD align=3Dright>&nbsp;</TD>
    <TD align=3Dright><TT>1219.6332&nbsp;&nbsp;</TT></TD>
    <TD align=3Dright><TT>1218.6259&nbsp;&nbsp;</TT></TD>
    <TD align=3Dright><TT>1218.6972&nbsp;&nbsp;</TT></TD>
    <TD noWrap align=3Dright><TT>-58.53&nbsp;</TT></TD>
    <TD align=3Dright><TT>168&nbsp;</TT></TD>
    <TD noWrap align=3Dright><TT>-&nbsp;</TT></TD>
    <TD align=3Dright><TT>178&nbsp;</TT></TD>
    <TD align=3Dright><TT>0&nbsp;&nbsp;</TT></TD>
    <TD noWrap align=3Dright><TT>43&nbsp;&nbsp;</TT></TD>
    <TD noWrap><TT>&nbsp;K.LFGVTTLDVVR.A</TT></TD></TR>
  <TR>
    <TD align=3Dright>&nbsp;</TD>
    <TD align=3Dright><TT>1318.6028&nbsp;&nbsp;</TT></TD>
    <TD align=3Dright><TT>1317.5955&nbsp;&nbsp;</TT></TD>
    <TD align=3Dright><TT>1317.6929&nbsp;&nbsp;</TT></TD>
    <TD noWrap align=3Dright><TT>-73.87&nbsp;</TT></TD>
    <TD align=3Dright><TT>113&nbsp;</TT></TD>
    <TD noWrap align=3Dright><TT>-&nbsp;</TT></TD>
    <TD align=3Dright><TT>124&nbsp;</TT></TD>
    <TD align=3Dright><TT>0&nbsp;&nbsp;</TT></TD>
    <TD noWrap align=3Dright><TT>---&nbsp;&nbsp;</TT></TD>
    <TD noWrap><TT>&nbsp;R.DDLFNINAGIVK.A</TT></TD></TR>
  <TR>
    <TD align=3Dright>&nbsp;</TD>
    <TD align=3Dright><TT>1318.6028&nbsp;&nbsp;</TT></TD>
    <TD align=3Dright><TT>1317.5955&nbsp;&nbsp;</TT></TD>
    <TD align=3Dright><TT>1317.6929&nbsp;&nbsp;</TT></TD>
    <TD noWrap align=3Dright><TT>-73.87&nbsp;</TT></TD>
    <TD align=3Dright><TT>113&nbsp;</TT></TD>
    <TD noWrap align=3Dright><TT>-&nbsp;</TT></TD>
    <TD align=3Dright><TT>124&nbsp;</TT></TD>
    <TD align=3Dright><TT>0&nbsp;&nbsp;</TT></TD>
    <TD noWrap align=3Dright><TT>47&nbsp;&nbsp;</TT></TD>
    <TD noWrap><TT>&nbsp;R.DDLFNINAGIVK.A</TT></TD></TR></TBODY></TABLE>
<TABLE border=3D0 cellSpacing=3D0>
  <TBODY>
  <TR>
    <TD><TT>&nbsp;&nbsp;&nbsp;&nbsp;&nbsp;&nbsp;</TT></TD>
    <TD><TT><B>No match to: </B>823.0593, 825.0493, 841.0128, 842.4607,=20
      856.4833, 860.9884, 870.4877, 994.0735, 1036.0659, 1036.0659, =
1068.5304,=20
      1068.5304, 1084.5273, 1084.5273, 1128.5781, 1215.6207, 1231.6025,=20
      1346.6564, 1346.6564, 1401.5248, 1401.5248, 1429.5524, 1429.5524,=20
      1665.8109, 1665.8109, 1720.7396, 1720.7396, 2316.0630,=20
  3006.5085</TT></TD></TR></TBODY></TABLE><BR>
<TABLE border=3D0 cellSpacing=3D0>
  <TBODY>
  <TR>
    <TD><TT><B><A name=3DHit29>29.</A>&nbsp;&nbsp;&nbsp;</B></TT></TD>
    <TD noWrap><TT><A=20
      =
href=3D"http://zxw-pc/mascot/cgi/protein_view.pl?file=3D../data/20121225/=
F002432.dat&amp;hit=3D29"=20
      =
target=3D_blank>gi|332617436</A>&nbsp;&nbsp;&nbsp;&nbsp;<B>Mass:</B>&nbsp=
;35336&nbsp;&nbsp;&nbsp;&nbsp;<B>Score:</B>&nbsp;101&nbsp;&nbsp;&nbsp;&nb=
sp;<B>Expect:</B>&nbsp;0.00015&nbsp;&nbsp;<B>Matches:</B>&nbsp;4</TT></TD=
></TR>
  <TR>
    <TD>&nbsp;</TD>
    <TD noWrap><TT>unnamed protein product [Zea =
mays]</TT></TD></TR></TBODY></TABLE>
<TABLE border=3D0 cellSpacing=3D0 cellPadding=3D0>
  <TBODY>
  <TR>
    <TD><TT>&nbsp;&nbsp;&nbsp;&nbsp;&nbsp;&nbsp;</TT></TD>
    <TD align=3Dright><TT><B>Observed&nbsp;&nbsp;</B></TT></TD>
    <TD noWrap align=3Dright><TT><B>Mr(expt)&nbsp;&nbsp;</B></TT></TD>
    <TD noWrap align=3Dright><TT><B>Mr(calc)&nbsp;&nbsp;</B></TT></TD>
    <TD align=3Dright><TT><B>&nbsp;ppm&nbsp;&nbsp;</B></TT></TD>
    <TD align=3Dright><TT><B>Start&nbsp;</B></TT></TD>
    <TD align=3Dright><TT><B>&nbsp;</B></TT></TD>
    <TD align=3Dright><TT><B>End&nbsp;</B></TT></TD>
    <TD align=3Dright><TT><B>Miss&nbsp;</B></TT></TD>
    <TD align=3Dright><TT><B>Ions&nbsp;</B></TT></TD>
    <TD><TT><B>&nbsp;Peptide</B></TT></TD></TR>
  <TR>
    <TD align=3Dright>&nbsp;</TD>
    <TD align=3Dright><TT>1219.6332&nbsp;&nbsp;</TT></TD>
    <TD align=3Dright><TT>1218.6259&nbsp;&nbsp;</TT></TD>
    <TD align=3Dright><TT>1218.6972&nbsp;&nbsp;</TT></TD>
    <TD noWrap align=3Dright><TT>-58.53&nbsp;</TT></TD>
    <TD align=3Dright><TT>168&nbsp;</TT></TD>
    <TD noWrap align=3Dright><TT>-&nbsp;</TT></TD>
    <TD align=3Dright><TT>178&nbsp;</TT></TD>
    <TD align=3Dright><TT>0&nbsp;&nbsp;</TT></TD>
    <TD noWrap align=3Dright><TT>---&nbsp;&nbsp;</TT></TD>
    <TD noWrap><TT>&nbsp;K.LFGVTTLDVVR.A</TT></TD></TR>
  <TR>
    <TD align=3Dright>&nbsp;</TD>
    <TD align=3Dright><TT>1219.6332&nbsp;&nbsp;</TT></TD>
    <TD align=3Dright><TT>1218.6259&nbsp;&nbsp;</TT></TD>
    <TD align=3Dright><TT>1218.6972&nbsp;&nbsp;</TT></TD>
    <TD noWrap align=3Dright><TT>-58.53&nbsp;</TT></TD>
    <TD align=3Dright><TT>168&nbsp;</TT></TD>
    <TD noWrap align=3Dright><TT>-&nbsp;</TT></TD>
    <TD align=3Dright><TT>178&nbsp;</TT></TD>
    <TD align=3Dright><TT>0&nbsp;&nbsp;</TT></TD>
    <TD noWrap align=3Dright><TT>43&nbsp;&nbsp;</TT></TD>
    <TD noWrap><TT>&nbsp;K.LFGVTTLDVVR.A</TT></TD></TR>
  <TR>
    <TD align=3Dright>&nbsp;</TD>
    <TD align=3Dright><TT>1318.6028&nbsp;&nbsp;</TT></TD>
    <TD align=3Dright><TT>1317.5955&nbsp;&nbsp;</TT></TD>
    <TD align=3Dright><TT>1317.6929&nbsp;&nbsp;</TT></TD>
    <TD noWrap align=3Dright><TT>-73.87&nbsp;</TT></TD>
    <TD align=3Dright><TT>113&nbsp;</TT></TD>
    <TD noWrap align=3Dright><TT>-&nbsp;</TT></TD>
    <TD align=3Dright><TT>124&nbsp;</TT></TD>
    <TD align=3Dright><TT>0&nbsp;&nbsp;</TT></TD>
    <TD noWrap align=3Dright><TT>---&nbsp;&nbsp;</TT></TD>
    <TD noWrap><TT>&nbsp;R.DDLFNINAGIVK.G</TT></TD></TR>
  <TR>
    <TD align=3Dright>&nbsp;</TD>
    <TD align=3Dright><TT>1318.6028&nbsp;&nbsp;</TT></TD>
    <TD align=3Dright><TT>1317.5955&nbsp;&nbsp;</TT></TD>
    <TD align=3Dright><TT>1317.6929&nbsp;&nbsp;</TT></TD>
    <TD noWrap align=3Dright><TT>-73.87&nbsp;</TT></TD>
    <TD align=3Dright><TT>113&nbsp;</TT></TD>
    <TD noWrap align=3Dright><TT>-&nbsp;</TT></TD>
    <TD align=3Dright><TT>124&nbsp;</TT></TD>
    <TD align=3Dright><TT>0&nbsp;&nbsp;</TT></TD>
    <TD noWrap align=3Dright><TT>47&nbsp;&nbsp;</TT></TD>
    <TD noWrap><TT>&nbsp;R.DDLFNINAGIVK.G</TT></TD></TR></TBODY></TABLE>
<TABLE border=3D0 cellSpacing=3D0>
  <TBODY>
  <TR>
    <TD><TT>&nbsp;&nbsp;&nbsp;&nbsp;&nbsp;&nbsp;</TT></TD>
    <TD><TT><B>No match to: </B>823.0593, 825.0493, 841.0128, 842.4607,=20
      856.4833, 860.9884, 870.4877, 994.0735, 1036.0659, 1036.0659, =
1068.5304,=20
      1068.5304, 1084.5273, 1084.5273, 1128.5781, 1215.6207, 1231.6025,=20
      1346.6564, 1346.6564, 1401.5248, 1401.5248, 1429.5524, 1429.5524,=20
      1665.8109, 1665.8109, 1720.7396, 1720.7396, 2316.0630,=20
  3006.5085</TT></TD></TR></TBODY></TABLE><BR>
<TABLE border=3D0 cellSpacing=3D0>
  <TBODY>
  <TR>
    <TD><TT><B><A name=3DHit30>30.</A>&nbsp;&nbsp;&nbsp;</B></TT></TD>
    <TD noWrap><TT><A=20
      =
href=3D"http://zxw-pc/mascot/cgi/protein_view.pl?file=3D../data/20121225/=
F002432.dat&amp;hit=3D30"=20
      =
target=3D_blank>gi|332617432</A>&nbsp;&nbsp;&nbsp;&nbsp;<B>Mass:</B>&nbsp=
;35618&nbsp;&nbsp;&nbsp;&nbsp;<B>Score:</B>&nbsp;101&nbsp;&nbsp;&nbsp;&nb=
sp;<B>Expect:</B>&nbsp;0.00015&nbsp;&nbsp;<B>Matches:</B>&nbsp;4</TT></TD=
></TR>
  <TR>
    <TD>&nbsp;</TD>
    <TD noWrap><TT>unnamed protein product [Zea =
mays]</TT></TD></TR></TBODY></TABLE>
<TABLE border=3D0 cellSpacing=3D0 cellPadding=3D0>
  <TBODY>
  <TR>
    <TD><TT>&nbsp;&nbsp;&nbsp;&nbsp;&nbsp;&nbsp;</TT></TD>
    <TD align=3Dright><TT><B>Observed&nbsp;&nbsp;</B></TT></TD>
    <TD noWrap align=3Dright><TT><B>Mr(expt)&nbsp;&nbsp;</B></TT></TD>
    <TD noWrap align=3Dright><TT><B>Mr(calc)&nbsp;&nbsp;</B></TT></TD>
    <TD align=3Dright><TT><B>&nbsp;ppm&nbsp;&nbsp;</B></TT></TD>
    <TD align=3Dright><TT><B>Start&nbsp;</B></TT></TD>
    <TD align=3Dright><TT><B>&nbsp;</B></TT></TD>
    <TD align=3Dright><TT><B>End&nbsp;</B></TT></TD>
    <TD align=3Dright><TT><B>Miss&nbsp;</B></TT></TD>
    <TD align=3Dright><TT><B>Ions&nbsp;</B></TT></TD>
    <TD><TT><B>&nbsp;Peptide</B></TT></TD></TR>
  <TR>
    <TD align=3Dright>&nbsp;</TD>
    <TD align=3Dright><TT>1219.6332&nbsp;&nbsp;</TT></TD>
    <TD align=3Dright><TT>1218.6259&nbsp;&nbsp;</TT></TD>
    <TD align=3Dright><TT>1218.6972&nbsp;&nbsp;</TT></TD>
    <TD noWrap align=3Dright><TT>-58.53&nbsp;</TT></TD>
    <TD align=3Dright><TT>168&nbsp;</TT></TD>
    <TD noWrap align=3Dright><TT>-&nbsp;</TT></TD>
    <TD align=3Dright><TT>178&nbsp;</TT></TD>
    <TD align=3Dright><TT>0&nbsp;&nbsp;</TT></TD>
    <TD noWrap align=3Dright><TT>---&nbsp;&nbsp;</TT></TD>
    <TD noWrap><TT>&nbsp;K.LFGVTTLDVVR.A</TT></TD></TR>
  <TR>
    <TD align=3Dright>&nbsp;</TD>
    <TD align=3Dright><TT>1219.6332&nbsp;&nbsp;</TT></TD>
    <TD align=3Dright><TT>1218.6259&nbsp;&nbsp;</TT></TD>
    <TD align=3Dright><TT>1218.6972&nbsp;&nbsp;</TT></TD>
    <TD noWrap align=3Dright><TT>-58.53&nbsp;</TT></TD>
    <TD align=3Dright><TT>168&nbsp;</TT></TD>
    <TD noWrap align=3Dright><TT>-&nbsp;</TT></TD>
    <TD align=3Dright><TT>178&nbsp;</TT></TD>
    <TD align=3Dright><TT>0&nbsp;&nbsp;</TT></TD>
    <TD noWrap align=3Dright><TT>43&nbsp;&nbsp;</TT></TD>
    <TD noWrap><TT>&nbsp;K.LFGVTTLDVVR.A</TT></TD></TR>
  <TR>
    <TD align=3Dright>&nbsp;</TD>
    <TD align=3Dright><TT>1318.6028&nbsp;&nbsp;</TT></TD>
    <TD align=3Dright><TT>1317.5955&nbsp;&nbsp;</TT></TD>
    <TD align=3Dright><TT>1317.6929&nbsp;&nbsp;</TT></TD>
    <TD noWrap align=3Dright><TT>-73.87&nbsp;</TT></TD>
    <TD align=3Dright><TT>113&nbsp;</TT></TD>
    <TD noWrap align=3Dright><TT>-&nbsp;</TT></TD>
    <TD align=3Dright><TT>124&nbsp;</TT></TD>
    <TD align=3Dright><TT>0&nbsp;&nbsp;</TT></TD>
    <TD noWrap align=3Dright><TT>---&nbsp;&nbsp;</TT></TD>
    <TD noWrap><TT>&nbsp;R.DDLFNINAGIVK.N</TT></TD></TR>
  <TR>
    <TD align=3Dright>&nbsp;</TD>
    <TD align=3Dright><TT>1318.6028&nbsp;&nbsp;</TT></TD>
    <TD align=3Dright><TT>1317.5955&nbsp;&nbsp;</TT></TD>
    <TD align=3Dright><TT>1317.6929&nbsp;&nbsp;</TT></TD>
    <TD noWrap align=3Dright><TT>-73.87&nbsp;</TT></TD>
    <TD align=3Dright><TT>113&nbsp;</TT></TD>
    <TD noWrap align=3Dright><TT>-&nbsp;</TT></TD>
    <TD align=3Dright><TT>124&nbsp;</TT></TD>
    <TD align=3Dright><TT>0&nbsp;&nbsp;</TT></TD>
    <TD noWrap align=3Dright><TT>47&nbsp;&nbsp;</TT></TD>
    <TD noWrap><TT>&nbsp;R.DDLFNINAGIVK.N</TT></TD></TR></TBODY></TABLE>
<TABLE border=3D0 cellSpacing=3D0>
  <TBODY>
  <TR>
    <TD><TT>&nbsp;&nbsp;&nbsp;&nbsp;&nbsp;&nbsp;</TT></TD>
    <TD><TT><B>No match to: </B>823.0593, 825.0493, 841.0128, 842.4607,=20
      856.4833, 860.9884, 870.4877, 994.0735, 1036.0659, 1036.0659, =
1068.5304,=20
      1068.5304, 1084.5273, 1084.5273, 1128.5781, 1215.6207, 1231.6025,=20
      1346.6564, 1346.6564, 1401.5248, 1401.5248, 1429.5524, 1429.5524,=20
      1665.8109, 1665.8109, 1720.7396, 1720.7396, 2316.0630,=20
  3006.5085</TT></TD></TR></TBODY></TABLE><BR>
<TABLE border=3D0 cellSpacing=3D0>
  <TBODY>
  <TR>
    <TD><TT><B><A name=3DHit31>31.</A>&nbsp;&nbsp;&nbsp;</B></TT></TD>
    <TD noWrap><TT><A=20
      =
href=3D"http://zxw-pc/mascot/cgi/protein_view.pl?file=3D../data/20121225/=
F002432.dat&amp;hit=3D31"=20
      =
target=3D_blank>gi|330730331</A>&nbsp;&nbsp;&nbsp;&nbsp;<B>Mass:</B>&nbsp=
;35439&nbsp;&nbsp;&nbsp;&nbsp;<B>Score:</B>&nbsp;101&nbsp;&nbsp;&nbsp;&nb=
sp;<B>Expect:</B>&nbsp;0.00015&nbsp;&nbsp;<B>Matches:</B>&nbsp;4</TT></TD=
></TR>
  <TR>
    <TD>&nbsp;</TD>
    <TD noWrap><TT>unnamed protein product [Oryza sativa Japonica=20
    Group]</TT></TD></TR></TBODY></TABLE>
<TABLE border=3D0 cellSpacing=3D0 cellPadding=3D0>
  <TBODY>
  <TR>
    <TD><TT>&nbsp;&nbsp;&nbsp;&nbsp;&nbsp;&nbsp;</TT></TD>
    <TD align=3Dright><TT><B>Observed&nbsp;&nbsp;</B></TT></TD>
    <TD noWrap align=3Dright><TT><B>Mr(expt)&nbsp;&nbsp;</B></TT></TD>
    <TD noWrap align=3Dright><TT><B>Mr(calc)&nbsp;&nbsp;</B></TT></TD>
    <TD align=3Dright><TT><B>&nbsp;ppm&nbsp;&nbsp;</B></TT></TD>
    <TD align=3Dright><TT><B>Start&nbsp;</B></TT></TD>
    <TD align=3Dright><TT><B>&nbsp;</B></TT></TD>
    <TD align=3Dright><TT><B>End&nbsp;</B></TT></TD>
    <TD align=3Dright><TT><B>Miss&nbsp;</B></TT></TD>
    <TD align=3Dright><TT><B>Ions&nbsp;</B></TT></TD>
    <TD><TT><B>&nbsp;Peptide</B></TT></TD></TR>
  <TR>
    <TD align=3Dright>&nbsp;</TD>
    <TD align=3Dright><TT>1219.6332&nbsp;&nbsp;</TT></TD>
    <TD align=3Dright><TT>1218.6259&nbsp;&nbsp;</TT></TD>
    <TD align=3Dright><TT>1218.6972&nbsp;&nbsp;</TT></TD>
    <TD noWrap align=3Dright><TT>-58.53&nbsp;</TT></TD>
    <TD align=3Dright><TT>169&nbsp;</TT></TD>
    <TD noWrap align=3Dright><TT>-&nbsp;</TT></TD>
    <TD align=3Dright><TT>179&nbsp;</TT></TD>
    <TD align=3Dright><TT>0&nbsp;&nbsp;</TT></TD>
    <TD noWrap align=3Dright><TT>---&nbsp;&nbsp;</TT></TD>
    <TD noWrap><TT>&nbsp;K.LFGVTTLDVVR.A</TT></TD></TR>
  <TR>
    <TD align=3Dright>&nbsp;</TD>
    <TD align=3Dright><TT>1219.6332&nbsp;&nbsp;</TT></TD>
    <TD align=3Dright><TT>1218.6259&nbsp;&nbsp;</TT></TD>
    <TD align=3Dright><TT>1218.6972&nbsp;&nbsp;</TT></TD>
    <TD noWrap align=3Dright><TT>-58.53&nbsp;</TT></TD>
    <TD align=3Dright><TT>169&nbsp;</TT></TD>
    <TD noWrap align=3Dright><TT>-&nbsp;</TT></TD>
    <TD align=3Dright><TT>179&nbsp;</TT></TD>
    <TD align=3Dright><TT>0&nbsp;&nbsp;</TT></TD>
    <TD noWrap align=3Dright><TT>43&nbsp;&nbsp;</TT></TD>
    <TD noWrap><TT>&nbsp;K.LFGVTTLDVVR.A</TT></TD></TR>
  <TR>
    <TD align=3Dright>&nbsp;</TD>
    <TD align=3Dright><TT>1318.6028&nbsp;&nbsp;</TT></TD>
    <TD align=3Dright><TT>1317.5955&nbsp;&nbsp;</TT></TD>
    <TD align=3Dright><TT>1317.6929&nbsp;&nbsp;</TT></TD>
    <TD noWrap align=3Dright><TT>-73.87&nbsp;</TT></TD>
    <TD align=3Dright><TT>114&nbsp;</TT></TD>
    <TD noWrap align=3Dright><TT>-&nbsp;</TT></TD>
    <TD align=3Dright><TT>125&nbsp;</TT></TD>
    <TD align=3Dright><TT>0&nbsp;&nbsp;</TT></TD>
    <TD noWrap align=3Dright><TT>---&nbsp;&nbsp;</TT></TD>
    <TD noWrap><TT>&nbsp;R.DDLFNINAGIVK.N</TT></TD></TR>
  <TR>
    <TD align=3Dright>&nbsp;</TD>
    <TD align=3Dright><TT>1318.6028&nbsp;&nbsp;</TT></TD>
    <TD align=3Dright><TT>1317.5955&nbsp;&nbsp;</TT></TD>
    <TD align=3Dright><TT>1317.6929&nbsp;&nbsp;</TT></TD>
    <TD noWrap align=3Dright><TT>-73.87&nbsp;</TT></TD>
    <TD align=3Dright><TT>114&nbsp;</TT></TD>
    <TD noWrap align=3Dright><TT>-&nbsp;</TT></TD>
    <TD align=3Dright><TT>125&nbsp;</TT></TD>
    <TD align=3Dright><TT>0&nbsp;&nbsp;</TT></TD>
    <TD noWrap align=3Dright><TT>47&nbsp;&nbsp;</TT></TD>
    <TD noWrap><TT>&nbsp;R.DDLFNINAGIVK.N</TT></TD></TR></TBODY></TABLE>
<TABLE border=3D0 cellSpacing=3D0>
  <TBODY>
  <TR>
    <TD><TT>&nbsp;&nbsp;&nbsp;&nbsp;&nbsp;&nbsp;</TT></TD>
    <TD><TT><B>No match to: </B>823.0593, 825.0493, 841.0128, 842.4607,=20
      856.4833, 860.9884, 870.4877, 994.0735, 1036.0659, 1036.0659, =
1068.5304,=20
      1068.5304, 1084.5273, 1084.5273, 1128.5781, 1215.6207, 1231.6025,=20
      1346.6564, 1346.6564, 1401.5248, 1401.5248, 1429.5524, 1429.5524,=20
      1665.8109, 1665.8109, 1720.7396, 1720.7396, 2316.0630,=20
  3006.5085</TT></TD></TR></TBODY></TABLE><BR>
<TABLE border=3D0 cellSpacing=3D0>
  <TBODY>
  <TR>
    <TD><TT><B><A name=3DHit32>32.</A>&nbsp;&nbsp;&nbsp;</B></TT></TD>
    <TD noWrap><TT><A=20
      =
href=3D"http://zxw-pc/mascot/cgi/protein_view.pl?file=3D../data/20121225/=
F002432.dat&amp;hit=3D32"=20
      =
target=3D_blank>gi|330730315</A>&nbsp;&nbsp;&nbsp;&nbsp;<B>Mass:</B>&nbsp=
;35395&nbsp;&nbsp;&nbsp;&nbsp;<B>Score:</B>&nbsp;101&nbsp;&nbsp;&nbsp;&nb=
sp;<B>Expect:</B>&nbsp;0.00015&nbsp;&nbsp;<B>Matches:</B>&nbsp;4</TT></TD=
></TR>
  <TR>
    <TD>&nbsp;</TD>
    <TD noWrap><TT>unnamed protein product [Zea =
mays]</TT></TD></TR></TBODY></TABLE>
<TABLE border=3D0 cellSpacing=3D0 cellPadding=3D0>
  <TBODY>
  <TR>
    <TD><TT>&nbsp;&nbsp;&nbsp;&nbsp;&nbsp;&nbsp;</TT></TD>
    <TD align=3Dright><TT><B>Observed&nbsp;&nbsp;</B></TT></TD>
    <TD noWrap align=3Dright><TT><B>Mr(expt)&nbsp;&nbsp;</B></TT></TD>
    <TD noWrap align=3Dright><TT><B>Mr(calc)&nbsp;&nbsp;</B></TT></TD>
    <TD align=3Dright><TT><B>&nbsp;ppm&nbsp;&nbsp;</B></TT></TD>
    <TD align=3Dright><TT><B>Start&nbsp;</B></TT></TD>
    <TD align=3Dright><TT><B>&nbsp;</B></TT></TD>
    <TD align=3Dright><TT><B>End&nbsp;</B></TT></TD>
    <TD align=3Dright><TT><B>Miss&nbsp;</B></TT></TD>
    <TD align=3Dright><TT><B>Ions&nbsp;</B></TT></TD>
    <TD><TT><B>&nbsp;Peptide</B></TT></TD></TR>
  <TR>
    <TD align=3Dright>&nbsp;</TD>
    <TD align=3Dright><TT>1219.6332&nbsp;&nbsp;</TT></TD>
    <TD align=3Dright><TT>1218.6259&nbsp;&nbsp;</TT></TD>
    <TD align=3Dright><TT>1218.6972&nbsp;&nbsp;</TT></TD>
    <TD noWrap align=3Dright><TT>-58.53&nbsp;</TT></TD>
    <TD align=3Dright><TT>168&nbsp;</TT></TD>
    <TD noWrap align=3Dright><TT>-&nbsp;</TT></TD>
    <TD align=3Dright><TT>178&nbsp;</TT></TD>
    <TD align=3Dright><TT>0&nbsp;&nbsp;</TT></TD>
    <TD noWrap align=3Dright><TT>---&nbsp;&nbsp;</TT></TD>
    <TD noWrap><TT>&nbsp;K.LFGVTTLDVVR.A</TT></TD></TR>
  <TR>
    <TD align=3Dright>&nbsp;</TD>
    <TD align=3Dright><TT>1219.6332&nbsp;&nbsp;</TT></TD>
    <TD align=3Dright><TT>1218.6259&nbsp;&nbsp;</TT></TD>
    <TD align=3Dright><TT>1218.6972&nbsp;&nbsp;</TT></TD>
    <TD noWrap align=3Dright><TT>-58.53&nbsp;</TT></TD>
    <TD align=3Dright><TT>168&nbsp;</TT></TD>
    <TD noWrap align=3Dright><TT>-&nbsp;</TT></TD>
    <TD align=3Dright><TT>178&nbsp;</TT></TD>
    <TD align=3Dright><TT>0&nbsp;&nbsp;</TT></TD>
    <TD noWrap align=3Dright><TT>43&nbsp;&nbsp;</TT></TD>
    <TD noWrap><TT>&nbsp;K.LFGVTTLDVVR.A</TT></TD></TR>
  <TR>
    <TD align=3Dright>&nbsp;</TD>
    <TD align=3Dright><TT>1318.6028&nbsp;&nbsp;</TT></TD>
    <TD align=3Dright><TT>1317.5955&nbsp;&nbsp;</TT></TD>
    <TD align=3Dright><TT>1317.6929&nbsp;&nbsp;</TT></TD>
    <TD noWrap align=3Dright><TT>-73.87&nbsp;</TT></TD>
    <TD align=3Dright><TT>113&nbsp;</TT></TD>
    <TD noWrap align=3Dright><TT>-&nbsp;</TT></TD>
    <TD align=3Dright><TT>124&nbsp;</TT></TD>
    <TD align=3Dright><TT>0&nbsp;&nbsp;</TT></TD>
    <TD noWrap align=3Dright><TT>---&nbsp;&nbsp;</TT></TD>
    <TD noWrap><TT>&nbsp;R.DDLFNINAGIVK.A</TT></TD></TR>
  <TR>
    <TD align=3Dright>&nbsp;</TD>
    <TD align=3Dright><TT>1318.6028&nbsp;&nbsp;</TT></TD>
    <TD align=3Dright><TT>1317.5955&nbsp;&nbsp;</TT></TD>
    <TD align=3Dright><TT>1317.6929&nbsp;&nbsp;</TT></TD>
    <TD noWrap align=3Dright><TT>-73.87&nbsp;</TT></TD>
    <TD align=3Dright><TT>113&nbsp;</TT></TD>
    <TD noWrap align=3Dright><TT>-&nbsp;</TT></TD>
    <TD align=3Dright><TT>124&nbsp;</TT></TD>
    <TD align=3Dright><TT>0&nbsp;&nbsp;</TT></TD>
    <TD noWrap align=3Dright><TT>47&nbsp;&nbsp;</TT></TD>
    <TD noWrap><TT>&nbsp;R.DDLFNINAGIVK.A</TT></TD></TR></TBODY></TABLE>
<TABLE border=3D0 cellSpacing=3D0>
  <TBODY>
  <TR>
    <TD><TT>&nbsp;&nbsp;&nbsp;&nbsp;&nbsp;&nbsp;</TT></TD>
    <TD><TT><B>No match to: </B>823.0593, 825.0493, 841.0128, 842.4607,=20
      856.4833, 860.9884, 870.4877, 994.0735, 1036.0659, 1036.0659, =
1068.5304,=20
      1068.5304, 1084.5273, 1084.5273, 1128.5781, 1215.6207, 1231.6025,=20
      1346.6564, 1346.6564, 1401.5248, 1401.5248, 1429.5524, 1429.5524,=20
      1665.8109, 1665.8109, 1720.7396, 1720.7396, 2316.0630,=20
  3006.5085</TT></TD></TR></TBODY></TABLE><BR>
<TABLE border=3D0 cellSpacing=3D0>
  <TBODY>
  <TR>
    <TD><TT><B><A name=3DHit33>33.</A>&nbsp;&nbsp;&nbsp;</B></TT></TD>
    <TD noWrap><TT><A=20
      =
href=3D"http://zxw-pc/mascot/cgi/protein_view.pl?file=3D../data/20121225/=
F002432.dat&amp;hit=3D33"=20
      =
target=3D_blank>gi|330730313</A>&nbsp;&nbsp;&nbsp;&nbsp;<B>Mass:</B>&nbsp=
;35336&nbsp;&nbsp;&nbsp;&nbsp;<B>Score:</B>&nbsp;101&nbsp;&nbsp;&nbsp;&nb=
sp;<B>Expect:</B>&nbsp;0.00015&nbsp;&nbsp;<B>Matches:</B>&nbsp;4</TT></TD=
></TR>
  <TR>
    <TD>&nbsp;</TD>
    <TD noWrap><TT>unnamed protein product [Zea =
mays]</TT></TD></TR></TBODY></TABLE>
<TABLE border=3D0 cellSpacing=3D0 cellPadding=3D0>
  <TBODY>
  <TR>
    <TD><TT>&nbsp;&nbsp;&nbsp;&nbsp;&nbsp;&nbsp;</TT></TD>
    <TD align=3Dright><TT><B>Observed&nbsp;&nbsp;</B></TT></TD>
    <TD noWrap align=3Dright><TT><B>Mr(expt)&nbsp;&nbsp;</B></TT></TD>
    <TD noWrap align=3Dright><TT><B>Mr(calc)&nbsp;&nbsp;</B></TT></TD>
    <TD align=3Dright><TT><B>&nbsp;ppm&nbsp;&nbsp;</B></TT></TD>
    <TD align=3Dright><TT><B>Start&nbsp;</B></TT></TD>
    <TD align=3Dright><TT><B>&nbsp;</B></TT></TD>
    <TD align=3Dright><TT><B>End&nbsp;</B></TT></TD>
    <TD align=3Dright><TT><B>Miss&nbsp;</B></TT></TD>
    <TD align=3Dright><TT><B>Ions&nbsp;</B></TT></TD>
    <TD><TT><B>&nbsp;Peptide</B></TT></TD></TR>
  <TR>
    <TD align=3Dright>&nbsp;</TD>
    <TD align=3Dright><TT>1219.6332&nbsp;&nbsp;</TT></TD>
    <TD align=3Dright><TT>1218.6259&nbsp;&nbsp;</TT></TD>
    <TD align=3Dright><TT>1218.6972&nbsp;&nbsp;</TT></TD>
    <TD noWrap align=3Dright><TT>-58.53&nbsp;</TT></TD>
    <TD align=3Dright><TT>168&nbsp;</TT></TD>
    <TD noWrap align=3Dright><TT>-&nbsp;</TT></TD>
    <TD align=3Dright><TT>178&nbsp;</TT></TD>
    <TD align=3Dright><TT>0&nbsp;&nbsp;</TT></TD>
    <TD noWrap align=3Dright><TT>---&nbsp;&nbsp;</TT></TD>
    <TD noWrap><TT>&nbsp;K.LFGVTTLDVVR.A</TT></TD></TR>
  <TR>
    <TD align=3Dright>&nbsp;</TD>
    <TD align=3Dright><TT>1219.6332&nbsp;&nbsp;</TT></TD>
    <TD align=3Dright><TT>1218.6259&nbsp;&nbsp;</TT></TD>
    <TD align=3Dright><TT>1218.6972&nbsp;&nbsp;</TT></TD>
    <TD noWrap align=3Dright><TT>-58.53&nbsp;</TT></TD>
    <TD align=3Dright><TT>168&nbsp;</TT></TD>
    <TD noWrap align=3Dright><TT>-&nbsp;</TT></TD>
    <TD align=3Dright><TT>178&nbsp;</TT></TD>
    <TD align=3Dright><TT>0&nbsp;&nbsp;</TT></TD>
    <TD noWrap align=3Dright><TT>43&nbsp;&nbsp;</TT></TD>
    <TD noWrap><TT>&nbsp;K.LFGVTTLDVVR.A</TT></TD></TR>
  <TR>
    <TD align=3Dright>&nbsp;</TD>
    <TD align=3Dright><TT>1318.6028&nbsp;&nbsp;</TT></TD>
    <TD align=3Dright><TT>1317.5955&nbsp;&nbsp;</TT></TD>
    <TD align=3Dright><TT>1317.6929&nbsp;&nbsp;</TT></TD>
    <TD noWrap align=3Dright><TT>-73.87&nbsp;</TT></TD>
    <TD align=3Dright><TT>113&nbsp;</TT></TD>
    <TD noWrap align=3Dright><TT>-&nbsp;</TT></TD>
    <TD align=3Dright><TT>124&nbsp;</TT></TD>
    <TD align=3Dright><TT>0&nbsp;&nbsp;</TT></TD>
    <TD noWrap align=3Dright><TT>---&nbsp;&nbsp;</TT></TD>
    <TD noWrap><TT>&nbsp;R.DDLFNINAGIVK.G</TT></TD></TR>
  <TR>
    <TD align=3Dright>&nbsp;</TD>
    <TD align=3Dright><TT>1318.6028&nbsp;&nbsp;</TT></TD>
    <TD align=3Dright><TT>1317.5955&nbsp;&nbsp;</TT></TD>
    <TD align=3Dright><TT>1317.6929&nbsp;&nbsp;</TT></TD>
    <TD noWrap align=3Dright><TT>-73.87&nbsp;</TT></TD>
    <TD align=3Dright><TT>113&nbsp;</TT></TD>
    <TD noWrap align=3Dright><TT>-&nbsp;</TT></TD>
    <TD align=3Dright><TT>124&nbsp;</TT></TD>
    <TD align=3Dright><TT>0&nbsp;&nbsp;</TT></TD>
    <TD noWrap align=3Dright><TT>47&nbsp;&nbsp;</TT></TD>
    <TD noWrap><TT>&nbsp;R.DDLFNINAGIVK.G</TT></TD></TR></TBODY></TABLE>
<TABLE border=3D0 cellSpacing=3D0>
  <TBODY>
  <TR>
    <TD><TT>&nbsp;&nbsp;&nbsp;&nbsp;&nbsp;&nbsp;</TT></TD>
    <TD><TT><B>No match to: </B>823.0593, 825.0493, 841.0128, 842.4607,=20
      856.4833, 860.9884, 870.4877, 994.0735, 1036.0659, 1036.0659, =
1068.5304,=20
      1068.5304, 1084.5273, 1084.5273, 1128.5781, 1215.6207, 1231.6025,=20
      1346.6564, 1346.6564, 1401.5248, 1401.5248, 1429.5524, 1429.5524,=20
      1665.8109, 1665.8109, 1720.7396, 1720.7396, 2316.0630,=20
  3006.5085</TT></TD></TR></TBODY></TABLE><BR>
<TABLE border=3D0 cellSpacing=3D0>
  <TBODY>
  <TR>
    <TD><TT><B><A name=3DHit34>34.</A>&nbsp;&nbsp;&nbsp;</B></TT></TD>
    <TD noWrap><TT><A=20
      =
href=3D"http://zxw-pc/mascot/cgi/protein_view.pl?file=3D../data/20121225/=
F002432.dat&amp;hit=3D34"=20
      =
target=3D_blank>gi|330730309</A>&nbsp;&nbsp;&nbsp;&nbsp;<B>Mass:</B>&nbsp=
;35618&nbsp;&nbsp;&nbsp;&nbsp;<B>Score:</B>&nbsp;101&nbsp;&nbsp;&nbsp;&nb=
sp;<B>Expect:</B>&nbsp;0.00015&nbsp;&nbsp;<B>Matches:</B>&nbsp;4</TT></TD=
></TR>
  <TR>
    <TD>&nbsp;</TD>
    <TD noWrap><TT>unnamed protein product [Zea =
mays]</TT></TD></TR></TBODY></TABLE>
<TABLE border=3D0 cellSpacing=3D0 cellPadding=3D0>
  <TBODY>
  <TR>
    <TD><TT>&nbsp;&nbsp;&nbsp;&nbsp;&nbsp;&nbsp;</TT></TD>
    <TD align=3Dright><TT><B>Observed&nbsp;&nbsp;</B></TT></TD>
    <TD noWrap align=3Dright><TT><B>Mr(expt)&nbsp;&nbsp;</B></TT></TD>
    <TD noWrap align=3Dright><TT><B>Mr(calc)&nbsp;&nbsp;</B></TT></TD>
    <TD align=3Dright><TT><B>&nbsp;ppm&nbsp;&nbsp;</B></TT></TD>
    <TD align=3Dright><TT><B>Start&nbsp;</B></TT></TD>
    <TD align=3Dright><TT><B>&nbsp;</B></TT></TD>
    <TD align=3Dright><TT><B>End&nbsp;</B></TT></TD>
    <TD align=3Dright><TT><B>Miss&nbsp;</B></TT></TD>
    <TD align=3Dright><TT><B>Ions&nbsp;</B></TT></TD>
    <TD><TT><B>&nbsp;Peptide</B></TT></TD></TR>
  <TR>
    <TD align=3Dright>&nbsp;</TD>
    <TD align=3Dright><TT>1219.6332&nbsp;&nbsp;</TT></TD>
    <TD align=3Dright><TT>1218.6259&nbsp;&nbsp;</TT></TD>
    <TD align=3Dright><TT>1218.6972&nbsp;&nbsp;</TT></TD>
    <TD noWrap align=3Dright><TT>-58.53&nbsp;</TT></TD>
    <TD align=3Dright><TT>168&nbsp;</TT></TD>
    <TD noWrap align=3Dright><TT>-&nbsp;</TT></TD>
    <TD align=3Dright><TT>178&nbsp;</TT></TD>
    <TD align=3Dright><TT>0&nbsp;&nbsp;</TT></TD>
    <TD noWrap align=3Dright><TT>---&nbsp;&nbsp;</TT></TD>
    <TD noWrap><TT>&nbsp;K.LFGVTTLDVVR.A</TT></TD></TR>
  <TR>
    <TD align=3Dright>&nbsp;</TD>
    <TD align=3Dright><TT>1219.6332&nbsp;&nbsp;</TT></TD>
    <TD align=3Dright><TT>1218.6259&nbsp;&nbsp;</TT></TD>
    <TD align=3Dright><TT>1218.6972&nbsp;&nbsp;</TT></TD>
    <TD noWrap align=3Dright><TT>-58.53&nbsp;</TT></TD>
    <TD align=3Dright><TT>168&nbsp;</TT></TD>
    <TD noWrap align=3Dright><TT>-&nbsp;</TT></TD>
    <TD align=3Dright><TT>178&nbsp;</TT></TD>
    <TD align=3Dright><TT>0&nbsp;&nbsp;</TT></TD>
    <TD noWrap align=3Dright><TT>43&nbsp;&nbsp;</TT></TD>
    <TD noWrap><TT>&nbsp;K.LFGVTTLDVVR.A</TT></TD></TR>
  <TR>
    <TD align=3Dright>&nbsp;</TD>
    <TD align=3Dright><TT>1318.6028&nbsp;&nbsp;</TT></TD>
    <TD align=3Dright><TT>1317.5955&nbsp;&nbsp;</TT></TD>
    <TD align=3Dright><TT>1317.6929&nbsp;&nbsp;</TT></TD>
    <TD noWrap align=3Dright><TT>-73.87&nbsp;</TT></TD>
    <TD align=3Dright><TT>113&nbsp;</TT></TD>
    <TD noWrap align=3Dright><TT>-&nbsp;</TT></TD>
    <TD align=3Dright><TT>124&nbsp;</TT></TD>
    <TD align=3Dright><TT>0&nbsp;&nbsp;</TT></TD>
    <TD noWrap align=3Dright><TT>---&nbsp;&nbsp;</TT></TD>
    <TD noWrap><TT>&nbsp;R.DDLFNINAGIVK.N</TT></TD></TR>
  <TR>
    <TD align=3Dright>&nbsp;</TD>
    <TD align=3Dright><TT>1318.6028&nbsp;&nbsp;</TT></TD>
    <TD align=3Dright><TT>1317.5955&nbsp;&nbsp;</TT></TD>
    <TD align=3Dright><TT>1317.6929&nbsp;&nbsp;</TT></TD>
    <TD noWrap align=3Dright><TT>-73.87&nbsp;</TT></TD>
    <TD align=3Dright><TT>113&nbsp;</TT></TD>
    <TD noWrap align=3Dright><TT>-&nbsp;</TT></TD>
    <TD align=3Dright><TT>124&nbsp;</TT></TD>
    <TD align=3Dright><TT>0&nbsp;&nbsp;</TT></TD>
    <TD noWrap align=3Dright><TT>47&nbsp;&nbsp;</TT></TD>
    <TD noWrap><TT>&nbsp;R.DDLFNINAGIVK.N</TT></TD></TR></TBODY></TABLE>
<TABLE border=3D0 cellSpacing=3D0>
  <TBODY>
  <TR>
    <TD><TT>&nbsp;&nbsp;&nbsp;&nbsp;&nbsp;&nbsp;</TT></TD>
    <TD><TT><B>No match to: </B>823.0593, 825.0493, 841.0128, 842.4607,=20
      856.4833, 860.9884, 870.4877, 994.0735, 1036.0659, 1036.0659, =
1068.5304,=20
      1068.5304, 1084.5273, 1084.5273, 1128.5781, 1215.6207, 1231.6025,=20
      1346.6564, 1346.6564, 1401.5248, 1401.5248, 1429.5524, 1429.5524,=20
      1665.8109, 1665.8109, 1720.7396, 1720.7396, 2316.0630,=20
  3006.5085</TT></TD></TR></TBODY></TABLE><BR>
<TABLE border=3D0 cellSpacing=3D0>
  <TBODY>
  <TR>
    <TD><TT><B><A name=3DHit35>35.</A>&nbsp;&nbsp;&nbsp;</B></TT></TD>
    <TD noWrap><TT><A=20
      =
href=3D"http://zxw-pc/mascot/cgi/protein_view.pl?file=3D../data/20121225/=
F002432.dat&amp;hit=3D35"=20
      =
target=3D_blank>gi|330728044</A>&nbsp;&nbsp;&nbsp;&nbsp;<B>Mass:</B>&nbsp=
;35439&nbsp;&nbsp;&nbsp;&nbsp;<B>Score:</B>&nbsp;101&nbsp;&nbsp;&nbsp;&nb=
sp;<B>Expect:</B>&nbsp;0.00015&nbsp;&nbsp;<B>Matches:</B>&nbsp;4</TT></TD=
></TR>
  <TR>
    <TD>&nbsp;</TD>
    <TD noWrap><TT>unnamed protein product [Oryza sativa Japonica=20
    Group]</TT></TD></TR></TBODY></TABLE>
<TABLE border=3D0 cellSpacing=3D0 cellPadding=3D0>
  <TBODY>
  <TR>
    <TD><TT>&nbsp;&nbsp;&nbsp;&nbsp;&nbsp;&nbsp;</TT></TD>
    <TD align=3Dright><TT><B>Observed&nbsp;&nbsp;</B></TT></TD>
    <TD noWrap align=3Dright><TT><B>Mr(expt)&nbsp;&nbsp;</B></TT></TD>
    <TD noWrap align=3Dright><TT><B>Mr(calc)&nbsp;&nbsp;</B></TT></TD>
    <TD align=3Dright><TT><B>&nbsp;ppm&nbsp;&nbsp;</B></TT></TD>
    <TD align=3Dright><TT><B>Start&nbsp;</B></TT></TD>
    <TD align=3Dright><TT><B>&nbsp;</B></TT></TD>
    <TD align=3Dright><TT><B>End&nbsp;</B></TT></TD>
    <TD align=3Dright><TT><B>Miss&nbsp;</B></TT></TD>
    <TD align=3Dright><TT><B>Ions&nbsp;</B></TT></TD>
    <TD><TT><B>&nbsp;Peptide</B></TT></TD></TR>
  <TR>
    <TD align=3Dright>&nbsp;</TD>
    <TD align=3Dright><TT>1219.6332&nbsp;&nbsp;</TT></TD>
    <TD align=3Dright><TT>1218.6259&nbsp;&nbsp;</TT></TD>
    <TD align=3Dright><TT>1218.6972&nbsp;&nbsp;</TT></TD>
    <TD noWrap align=3Dright><TT>-58.53&nbsp;</TT></TD>
    <TD align=3Dright><TT>169&nbsp;</TT></TD>
    <TD noWrap align=3Dright><TT>-&nbsp;</TT></TD>
    <TD align=3Dright><TT>179&nbsp;</TT></TD>
    <TD align=3Dright><TT>0&nbsp;&nbsp;</TT></TD>
    <TD noWrap align=3Dright><TT>---&nbsp;&nbsp;</TT></TD>
    <TD noWrap><TT>&nbsp;K.LFGVTTLDVVR.A</TT></TD></TR>
  <TR>
    <TD align=3Dright>&nbsp;</TD>
    <TD align=3Dright><TT>1219.6332&nbsp;&nbsp;</TT></TD>
    <TD align=3Dright><TT>1218.6259&nbsp;&nbsp;</TT></TD>
    <TD align=3Dright><TT>1218.6972&nbsp;&nbsp;</TT></TD>
    <TD noWrap align=3Dright><TT>-58.53&nbsp;</TT></TD>
    <TD align=3Dright><TT>169&nbsp;</TT></TD>
    <TD noWrap align=3Dright><TT>-&nbsp;</TT></TD>
    <TD align=3Dright><TT>179&nbsp;</TT></TD>
    <TD align=3Dright><TT>0&nbsp;&nbsp;</TT></TD>
    <TD noWrap align=3Dright><TT>43&nbsp;&nbsp;</TT></TD>
    <TD noWrap><TT>&nbsp;K.LFGVTTLDVVR.A</TT></TD></TR>
  <TR>
    <TD align=3Dright>&nbsp;</TD>
    <TD align=3Dright><TT>1318.6028&nbsp;&nbsp;</TT></TD>
    <TD align=3Dright><TT>1317.5955&nbsp;&nbsp;</TT></TD>
    <TD align=3Dright><TT>1317.6929&nbsp;&nbsp;</TT></TD>
    <TD noWrap align=3Dright><TT>-73.87&nbsp;</TT></TD>
    <TD align=3Dright><TT>114&nbsp;</TT></TD>
    <TD noWrap align=3Dright><TT>-&nbsp;</TT></TD>
    <TD align=3Dright><TT>125&nbsp;</TT></TD>
    <TD align=3Dright><TT>0&nbsp;&nbsp;</TT></TD>
    <TD noWrap align=3Dright><TT>---&nbsp;&nbsp;</TT></TD>
    <TD noWrap><TT>&nbsp;R.DDLFNINAGIVK.N</TT></TD></TR>
  <TR>
    <TD align=3Dright>&nbsp;</TD>
    <TD align=3Dright><TT>1318.6028&nbsp;&nbsp;</TT></TD>
    <TD align=3Dright><TT>1317.5955&nbsp;&nbsp;</TT></TD>
    <TD align=3Dright><TT>1317.6929&nbsp;&nbsp;</TT></TD>
    <TD noWrap align=3Dright><TT>-73.87&nbsp;</TT></TD>
    <TD align=3Dright><TT>114&nbsp;</TT></TD>
    <TD noWrap align=3Dright><TT>-&nbsp;</TT></TD>
    <TD align=3Dright><TT>125&nbsp;</TT></TD>
    <TD align=3Dright><TT>0&nbsp;&nbsp;</TT></TD>
    <TD noWrap align=3Dright><TT>47&nbsp;&nbsp;</TT></TD>
    <TD noWrap><TT>&nbsp;R.DDLFNINAGIVK.N</TT></TD></TR></TBODY></TABLE>
<TABLE border=3D0 cellSpacing=3D0>
  <TBODY>
  <TR>
    <TD><TT>&nbsp;&nbsp;&nbsp;&nbsp;&nbsp;&nbsp;</TT></TD>
    <TD><TT><B>No match to: </B>823.0593, 825.0493, 841.0128, 842.4607,=20
      856.4833, 860.9884, 870.4877, 994.0735, 1036.0659, 1036.0659, =
1068.5304,=20
      1068.5304, 1084.5273, 1084.5273, 1128.5781, 1215.6207, 1231.6025,=20
      1346.6564, 1346.6564, 1401.5248, 1401.5248, 1429.5524, 1429.5524,=20
      1665.8109, 1665.8109, 1720.7396, 1720.7396, 2316.0630,=20
  3006.5085</TT></TD></TR></TBODY></TABLE><BR>
<TABLE border=3D0 cellSpacing=3D0>
  <TBODY>
  <TR>
    <TD><TT><B><A name=3DHit36>36.</A>&nbsp;&nbsp;&nbsp;</B></TT></TD>
    <TD noWrap><TT><A=20
      =
href=3D"http://zxw-pc/mascot/cgi/protein_view.pl?file=3D../data/20121225/=
F002432.dat&amp;hit=3D36"=20
      =
target=3D_blank>gi|330728028</A>&nbsp;&nbsp;&nbsp;&nbsp;<B>Mass:</B>&nbsp=
;35395&nbsp;&nbsp;&nbsp;&nbsp;<B>Score:</B>&nbsp;101&nbsp;&nbsp;&nbsp;&nb=
sp;<B>Expect:</B>&nbsp;0.00015&nbsp;&nbsp;<B>Matches:</B>&nbsp;4</TT></TD=
></TR>
  <TR>
    <TD>&nbsp;</TD>
    <TD noWrap><TT>unnamed protein product [Zea =
mays]</TT></TD></TR></TBODY></TABLE>
<TABLE border=3D0 cellSpacing=3D0 cellPadding=3D0>
  <TBODY>
  <TR>
    <TD><TT>&nbsp;&nbsp;&nbsp;&nbsp;&nbsp;&nbsp;</TT></TD>
    <TD align=3Dright><TT><B>Observed&nbsp;&nbsp;</B></TT></TD>
    <TD noWrap align=3Dright><TT><B>Mr(expt)&nbsp;&nbsp;</B></TT></TD>
    <TD noWrap align=3Dright><TT><B>Mr(calc)&nbsp;&nbsp;</B></TT></TD>
    <TD align=3Dright><TT><B>&nbsp;ppm&nbsp;&nbsp;</B></TT></TD>
    <TD align=3Dright><TT><B>Start&nbsp;</B></TT></TD>
    <TD align=3Dright><TT><B>&nbsp;</B></TT></TD>
    <TD align=3Dright><TT><B>End&nbsp;</B></TT></TD>
    <TD align=3Dright><TT><B>Miss&nbsp;</B></TT></TD>
    <TD align=3Dright><TT><B>Ions&nbsp;</B></TT></TD>
    <TD><TT><B>&nbsp;Peptide</B></TT></TD></TR>
  <TR>
    <TD align=3Dright>&nbsp;</TD>
    <TD align=3Dright><TT>1219.6332&nbsp;&nbsp;</TT></TD>
    <TD align=3Dright><TT>1218.6259&nbsp;&nbsp;</TT></TD>
    <TD align=3Dright><TT>1218.6972&nbsp;&nbsp;</TT></TD>
    <TD noWrap align=3Dright><TT>-58.53&nbsp;</TT></TD>
    <TD align=3Dright><TT>168&nbsp;</TT></TD>
    <TD noWrap align=3Dright><TT>-&nbsp;</TT></TD>
    <TD align=3Dright><TT>178&nbsp;</TT></TD>
    <TD align=3Dright><TT>0&nbsp;&nbsp;</TT></TD>
    <TD noWrap align=3Dright><TT>---&nbsp;&nbsp;</TT></TD>
    <TD noWrap><TT>&nbsp;K.LFGVTTLDVVR.A</TT></TD></TR>
  <TR>
    <TD align=3Dright>&nbsp;</TD>
    <TD align=3Dright><TT>1219.6332&nbsp;&nbsp;</TT></TD>
    <TD align=3Dright><TT>1218.6259&nbsp;&nbsp;</TT></TD>
    <TD align=3Dright><TT>1218.6972&nbsp;&nbsp;</TT></TD>
    <TD noWrap align=3Dright><TT>-58.53&nbsp;</TT></TD>
    <TD align=3Dright><TT>168&nbsp;</TT></TD>
    <TD noWrap align=3Dright><TT>-&nbsp;</TT></TD>
    <TD align=3Dright><TT>178&nbsp;</TT></TD>
    <TD align=3Dright><TT>0&nbsp;&nbsp;</TT></TD>
    <TD noWrap align=3Dright><TT>43&nbsp;&nbsp;</TT></TD>
    <TD noWrap><TT>&nbsp;K.LFGVTTLDVVR.A</TT></TD></TR>
  <TR>
    <TD align=3Dright>&nbsp;</TD>
    <TD align=3Dright><TT>1318.6028&nbsp;&nbsp;</TT></TD>
    <TD align=3Dright><TT>1317.5955&nbsp;&nbsp;</TT></TD>
    <TD align=3Dright><TT>1317.6929&nbsp;&nbsp;</TT></TD>
    <TD noWrap align=3Dright><TT>-73.87&nbsp;</TT></TD>
    <TD align=3Dright><TT>113&nbsp;</TT></TD>
    <TD noWrap align=3Dright><TT>-&nbsp;</TT></TD>
    <TD align=3Dright><TT>124&nbsp;</TT></TD>
    <TD align=3Dright><TT>0&nbsp;&nbsp;</TT></TD>
    <TD noWrap align=3Dright><TT>---&nbsp;&nbsp;</TT></TD>
    <TD noWrap><TT>&nbsp;R.DDLFNINAGIVK.A</TT></TD></TR>
  <TR>
    <TD align=3Dright>&nbsp;</TD>
    <TD align=3Dright><TT>1318.6028&nbsp;&nbsp;</TT></TD>
    <TD align=3Dright><TT>1317.5955&nbsp;&nbsp;</TT></TD>
    <TD align=3Dright><TT>1317.6929&nbsp;&nbsp;</TT></TD>
    <TD noWrap align=3Dright><TT>-73.87&nbsp;</TT></TD>
    <TD align=3Dright><TT>113&nbsp;</TT></TD>
    <TD noWrap align=3Dright><TT>-&nbsp;</TT></TD>
    <TD align=3Dright><TT>124&nbsp;</TT></TD>
    <TD align=3Dright><TT>0&nbsp;&nbsp;</TT></TD>
    <TD noWrap align=3Dright><TT>47&nbsp;&nbsp;</TT></TD>
    <TD noWrap><TT>&nbsp;R.DDLFNINAGIVK.A</TT></TD></TR></TBODY></TABLE>
<TABLE border=3D0 cellSpacing=3D0>
  <TBODY>
  <TR>
    <TD><TT>&nbsp;&nbsp;&nbsp;&nbsp;&nbsp;&nbsp;</TT></TD>
    <TD><TT><B>No match to: </B>823.0593, 825.0493, 841.0128, 842.4607,=20
      856.4833, 860.9884, 870.4877, 994.0735, 1036.0659, 1036.0659, =
1068.5304,=20
      1068.5304, 1084.5273, 1084.5273, 1128.5781, 1215.6207, 1231.6025,=20
      1346.6564, 1346.6564, 1401.5248, 1401.5248, 1429.5524, 1429.5524,=20
      1665.8109, 1665.8109, 1720.7396, 1720.7396, 2316.0630,=20
  3006.5085</TT></TD></TR></TBODY></TABLE><BR>
<TABLE border=3D0 cellSpacing=3D0>
  <TBODY>
  <TR>
    <TD><TT><B><A name=3DHit37>37.</A>&nbsp;&nbsp;&nbsp;</B></TT></TD>
    <TD noWrap><TT><A=20
      =
href=3D"http://zxw-pc/mascot/cgi/protein_view.pl?file=3D../data/20121225/=
F002432.dat&amp;hit=3D37"=20
      =
target=3D_blank>gi|330728026</A>&nbsp;&nbsp;&nbsp;&nbsp;<B>Mass:</B>&nbsp=
;35336&nbsp;&nbsp;&nbsp;&nbsp;<B>Score:</B>&nbsp;101&nbsp;&nbsp;&nbsp;&nb=
sp;<B>Expect:</B>&nbsp;0.00015&nbsp;&nbsp;<B>Matches:</B>&nbsp;4</TT></TD=
></TR>
  <TR>
    <TD>&nbsp;</TD>
    <TD noWrap><TT>unnamed protein product [Zea =
mays]</TT></TD></TR></TBODY></TABLE>
<TABLE border=3D0 cellSpacing=3D0 cellPadding=3D0>
  <TBODY>
  <TR>
    <TD><TT>&nbsp;&nbsp;&nbsp;&nbsp;&nbsp;&nbsp;</TT></TD>
    <TD align=3Dright><TT><B>Observed&nbsp;&nbsp;</B></TT></TD>
    <TD noWrap align=3Dright><TT><B>Mr(expt)&nbsp;&nbsp;</B></TT></TD>
    <TD noWrap align=3Dright><TT><B>Mr(calc)&nbsp;&nbsp;</B></TT></TD>
    <TD align=3Dright><TT><B>&nbsp;ppm&nbsp;&nbsp;</B></TT></TD>
    <TD align=3Dright><TT><B>Start&nbsp;</B></TT></TD>
    <TD align=3Dright><TT><B>&nbsp;</B></TT></TD>
    <TD align=3Dright><TT><B>End&nbsp;</B></TT></TD>
    <TD align=3Dright><TT><B>Miss&nbsp;</B></TT></TD>
    <TD align=3Dright><TT><B>Ions&nbsp;</B></TT></TD>
    <TD><TT><B>&nbsp;Peptide</B></TT></TD></TR>
  <TR>
    <TD align=3Dright>&nbsp;</TD>
    <TD align=3Dright><TT>1219.6332&nbsp;&nbsp;</TT></TD>
    <TD align=3Dright><TT>1218.6259&nbsp;&nbsp;</TT></TD>
    <TD align=3Dright><TT>1218.6972&nbsp;&nbsp;</TT></TD>
    <TD noWrap align=3Dright><TT>-58.53&nbsp;</TT></TD>
    <TD align=3Dright><TT>168&nbsp;</TT></TD>
    <TD noWrap align=3Dright><TT>-&nbsp;</TT></TD>
    <TD align=3Dright><TT>178&nbsp;</TT></TD>
    <TD align=3Dright><TT>0&nbsp;&nbsp;</TT></TD>
    <TD noWrap align=3Dright><TT>---&nbsp;&nbsp;</TT></TD>
    <TD noWrap><TT>&nbsp;K.LFGVTTLDVVR.A</TT></TD></TR>
  <TR>
    <TD align=3Dright>&nbsp;</TD>
    <TD align=3Dright><TT>1219.6332&nbsp;&nbsp;</TT></TD>
    <TD align=3Dright><TT>1218.6259&nbsp;&nbsp;</TT></TD>
    <TD align=3Dright><TT>1218.6972&nbsp;&nbsp;</TT></TD>
    <TD noWrap align=3Dright><TT>-58.53&nbsp;</TT></TD>
    <TD align=3Dright><TT>168&nbsp;</TT></TD>
    <TD noWrap align=3Dright><TT>-&nbsp;</TT></TD>
    <TD align=3Dright><TT>178&nbsp;</TT></TD>
    <TD align=3Dright><TT>0&nbsp;&nbsp;</TT></TD>
    <TD noWrap align=3Dright><TT>43&nbsp;&nbsp;</TT></TD>
    <TD noWrap><TT>&nbsp;K.LFGVTTLDVVR.A</TT></TD></TR>
  <TR>
    <TD align=3Dright>&nbsp;</TD>
    <TD align=3Dright><TT>1318.6028&nbsp;&nbsp;</TT></TD>
    <TD align=3Dright><TT>1317.5955&nbsp;&nbsp;</TT></TD>
    <TD align=3Dright><TT>1317.6929&nbsp;&nbsp;</TT></TD>
    <TD noWrap align=3Dright><TT>-73.87&nbsp;</TT></TD>
    <TD align=3Dright><TT>113&nbsp;</TT></TD>
    <TD noWrap align=3Dright><TT>-&nbsp;</TT></TD>
    <TD align=3Dright><TT>124&nbsp;</TT></TD>
    <TD align=3Dright><TT>0&nbsp;&nbsp;</TT></TD>
    <TD noWrap align=3Dright><TT>---&nbsp;&nbsp;</TT></TD>
    <TD noWrap><TT>&nbsp;R.DDLFNINAGIVK.G</TT></TD></TR>
  <TR>
    <TD align=3Dright>&nbsp;</TD>
    <TD align=3Dright><TT>1318.6028&nbsp;&nbsp;</TT></TD>
    <TD align=3Dright><TT>1317.5955&nbsp;&nbsp;</TT></TD>
    <TD align=3Dright><TT>1317.6929&nbsp;&nbsp;</TT></TD>
    <TD noWrap align=3Dright><TT>-73.87&nbsp;</TT></TD>
    <TD align=3Dright><TT>113&nbsp;</TT></TD>
    <TD noWrap align=3Dright><TT>-&nbsp;</TT></TD>
    <TD align=3Dright><TT>124&nbsp;</TT></TD>
    <TD align=3Dright><TT>0&nbsp;&nbsp;</TT></TD>
    <TD noWrap align=3Dright><TT>47&nbsp;&nbsp;</TT></TD>
    <TD noWrap><TT>&nbsp;R.DDLFNINAGIVK.G</TT></TD></TR></TBODY></TABLE>
<TABLE border=3D0 cellSpacing=3D0>
  <TBODY>
  <TR>
    <TD><TT>&nbsp;&nbsp;&nbsp;&nbsp;&nbsp;&nbsp;</TT></TD>
    <TD><TT><B>No match to: </B>823.0593, 825.0493, 841.0128, 842.4607,=20
      856.4833, 860.9884, 870.4877, 994.0735, 1036.0659, 1036.0659, =
1068.5304,=20
      1068.5304, 1084.5273, 1084.5273, 1128.5781, 1215.6207, 1231.6025,=20
      1346.6564, 1346.6564, 1401.5248, 1401.5248, 1429.5524, 1429.5524,=20
      1665.8109, 1665.8109, 1720.7396, 1720.7396, 2316.0630,=20
  3006.5085</TT></TD></TR></TBODY></TABLE><BR>
<TABLE border=3D0 cellSpacing=3D0>
  <TBODY>
  <TR>
    <TD><TT><B><A name=3DHit38>38.</A>&nbsp;&nbsp;&nbsp;</B></TT></TD>
    <TD noWrap><TT><A=20
      =
href=3D"http://zxw-pc/mascot/cgi/protein_view.pl?file=3D../data/20121225/=
F002432.dat&amp;hit=3D38"=20
      =
target=3D_blank>gi|330728022</A>&nbsp;&nbsp;&nbsp;&nbsp;<B>Mass:</B>&nbsp=
;35618&nbsp;&nbsp;&nbsp;&nbsp;<B>Score:</B>&nbsp;101&nbsp;&nbsp;&nbsp;&nb=
sp;<B>Expect:</B>&nbsp;0.00015&nbsp;&nbsp;<B>Matches:</B>&nbsp;4</TT></TD=
></TR>
  <TR>
    <TD>&nbsp;</TD>
    <TD noWrap><TT>unnamed protein product [Zea =
mays]</TT></TD></TR></TBODY></TABLE>
<TABLE border=3D0 cellSpacing=3D0 cellPadding=3D0>
  <TBODY>
  <TR>
    <TD><TT>&nbsp;&nbsp;&nbsp;&nbsp;&nbsp;&nbsp;</TT></TD>
    <TD align=3Dright><TT><B>Observed&nbsp;&nbsp;</B></TT></TD>
    <TD noWrap align=3Dright><TT><B>Mr(expt)&nbsp;&nbsp;</B></TT></TD>
    <TD noWrap align=3Dright><TT><B>Mr(calc)&nbsp;&nbsp;</B></TT></TD>
    <TD align=3Dright><TT><B>&nbsp;ppm&nbsp;&nbsp;</B></TT></TD>
    <TD align=3Dright><TT><B>Start&nbsp;</B></TT></TD>
    <TD align=3Dright><TT><B>&nbsp;</B></TT></TD>
    <TD align=3Dright><TT><B>End&nbsp;</B></TT></TD>
    <TD align=3Dright><TT><B>Miss&nbsp;</B></TT></TD>
    <TD align=3Dright><TT><B>Ions&nbsp;</B></TT></TD>
    <TD><TT><B>&nbsp;Peptide</B></TT></TD></TR>
  <TR>
    <TD align=3Dright>&nbsp;</TD>
    <TD align=3Dright><TT>1219.6332&nbsp;&nbsp;</TT></TD>
    <TD align=3Dright><TT>1218.6259&nbsp;&nbsp;</TT></TD>
    <TD align=3Dright><TT>1218.6972&nbsp;&nbsp;</TT></TD>
    <TD noWrap align=3Dright><TT>-58.53&nbsp;</TT></TD>
    <TD align=3Dright><TT>168&nbsp;</TT></TD>
    <TD noWrap align=3Dright><TT>-&nbsp;</TT></TD>
    <TD align=3Dright><TT>178&nbsp;</TT></TD>
    <TD align=3Dright><TT>0&nbsp;&nbsp;</TT></TD>
    <TD noWrap align=3Dright><TT>---&nbsp;&nbsp;</TT></TD>
    <TD noWrap><TT>&nbsp;K.LFGVTTLDVVR.A</TT></TD></TR>
  <TR>
    <TD align=3Dright>&nbsp;</TD>
    <TD align=3Dright><TT>1219.6332&nbsp;&nbsp;</TT></TD>
    <TD align=3Dright><TT>1218.6259&nbsp;&nbsp;</TT></TD>
    <TD align=3Dright><TT>1218.6972&nbsp;&nbsp;</TT></TD>
    <TD noWrap align=3Dright><TT>-58.53&nbsp;</TT></TD>
    <TD align=3Dright><TT>168&nbsp;</TT></TD>
    <TD noWrap align=3Dright><TT>-&nbsp;</TT></TD>
    <TD align=3Dright><TT>178&nbsp;</TT></TD>
    <TD align=3Dright><TT>0&nbsp;&nbsp;</TT></TD>
    <TD noWrap align=3Dright><TT>43&nbsp;&nbsp;</TT></TD>
    <TD noWrap><TT>&nbsp;K.LFGVTTLDVVR.A</TT></TD></TR>
  <TR>
    <TD align=3Dright>&nbsp;</TD>
    <TD align=3Dright><TT>1318.6028&nbsp;&nbsp;</TT></TD>
    <TD align=3Dright><TT>1317.5955&nbsp;&nbsp;</TT></TD>
    <TD align=3Dright><TT>1317.6929&nbsp;&nbsp;</TT></TD>
    <TD noWrap align=3Dright><TT>-73.87&nbsp;</TT></TD>
    <TD align=3Dright><TT>113&nbsp;</TT></TD>
    <TD noWrap align=3Dright><TT>-&nbsp;</TT></TD>
    <TD align=3Dright><TT>124&nbsp;</TT></TD>
    <TD align=3Dright><TT>0&nbsp;&nbsp;</TT></TD>
    <TD noWrap align=3Dright><TT>---&nbsp;&nbsp;</TT></TD>
    <TD noWrap><TT>&nbsp;R.DDLFNINAGIVK.N</TT></TD></TR>
  <TR>
    <TD align=3Dright>&nbsp;</TD>
    <TD align=3Dright><TT>1318.6028&nbsp;&nbsp;</TT></TD>
    <TD align=3Dright><TT>1317.5955&nbsp;&nbsp;</TT></TD>
    <TD align=3Dright><TT>1317.6929&nbsp;&nbsp;</TT></TD>
    <TD noWrap align=3Dright><TT>-73.87&nbsp;</TT></TD>
    <TD align=3Dright><TT>113&nbsp;</TT></TD>
    <TD noWrap align=3Dright><TT>-&nbsp;</TT></TD>
    <TD align=3Dright><TT>124&nbsp;</TT></TD>
    <TD align=3Dright><TT>0&nbsp;&nbsp;</TT></TD>
    <TD noWrap align=3Dright><TT>47&nbsp;&nbsp;</TT></TD>
    <TD noWrap><TT>&nbsp;R.DDLFNINAGIVK.N</TT></TD></TR></TBODY></TABLE>
<TABLE border=3D0 cellSpacing=3D0>
  <TBODY>
  <TR>
    <TD><TT>&nbsp;&nbsp;&nbsp;&nbsp;&nbsp;&nbsp;</TT></TD>
    <TD><TT><B>No match to: </B>823.0593, 825.0493, 841.0128, 842.4607,=20
      856.4833, 860.9884, 870.4877, 994.0735, 1036.0659, 1036.0659, =
1068.5304,=20
      1068.5304, 1084.5273, 1084.5273, 1128.5781, 1215.6207, 1231.6025,=20
      1346.6564, 1346.6564, 1401.5248, 1401.5248, 1429.5524, 1429.5524,=20
      1665.8109, 1665.8109, 1720.7396, 1720.7396, 2316.0630,=20
  3006.5085</TT></TD></TR></TBODY></TABLE><BR>
<TABLE border=3D0 cellSpacing=3D0>
  <TBODY>
  <TR>
    <TD><TT><B><A name=3DHit39>39.</A>&nbsp;&nbsp;&nbsp;</B></TT></TD>
    <TD noWrap><TT><A=20
      =
href=3D"http://zxw-pc/mascot/cgi/protein_view.pl?file=3D../data/20121225/=
F002432.dat&amp;hit=3D39"=20
      =
target=3D_blank>gi|222632646</A>&nbsp;&nbsp;&nbsp;&nbsp;<B>Mass:</B>&nbsp=
;35414&nbsp;&nbsp;&nbsp;&nbsp;<B>Score:</B>&nbsp;101&nbsp;&nbsp;&nbsp;&nb=
sp;<B>Expect:</B>&nbsp;0.00015&nbsp;&nbsp;<B>Matches:</B>&nbsp;4</TT></TD=
></TR>
  <TR>
    <TD>&nbsp;</TD>
    <TD noWrap><TT>hypothetical protein OsJ_19634 [Oryza sativa Japonica =

      Group]</TT></TD></TR></TBODY></TABLE>
<TABLE border=3D0 cellSpacing=3D0 cellPadding=3D0>
  <TBODY>
  <TR>
    <TD><TT>&nbsp;&nbsp;&nbsp;&nbsp;&nbsp;&nbsp;</TT></TD>
    <TD align=3Dright><TT><B>Observed&nbsp;&nbsp;</B></TT></TD>
    <TD noWrap align=3Dright><TT><B>Mr(expt)&nbsp;&nbsp;</B></TT></TD>
    <TD noWrap align=3Dright><TT><B>Mr(calc)&nbsp;&nbsp;</B></TT></TD>
    <TD align=3Dright><TT><B>&nbsp;ppm&nbsp;&nbsp;</B></TT></TD>
    <TD align=3Dright><TT><B>Start&nbsp;</B></TT></TD>
    <TD align=3Dright><TT><B>&nbsp;</B></TT></TD>
    <TD align=3Dright><TT><B>End&nbsp;</B></TT></TD>
    <TD align=3Dright><TT><B>Miss&nbsp;</B></TT></TD>
    <TD align=3Dright><TT><B>Ions&nbsp;</B></TT></TD>
    <TD><TT><B>&nbsp;Peptide</B></TT></TD></TR>
  <TR>
    <TD align=3Dright>&nbsp;</TD>
    <TD align=3Dright><TT>1219.6332&nbsp;&nbsp;</TT></TD>
    <TD align=3Dright><TT>1218.6259&nbsp;&nbsp;</TT></TD>
    <TD align=3Dright><TT>1218.6972&nbsp;&nbsp;</TT></TD>
    <TD noWrap align=3Dright><TT>-58.53&nbsp;</TT></TD>
    <TD align=3Dright><TT>168&nbsp;</TT></TD>
    <TD noWrap align=3Dright><TT>-&nbsp;</TT></TD>
    <TD align=3Dright><TT>178&nbsp;</TT></TD>
    <TD align=3Dright><TT>0&nbsp;&nbsp;</TT></TD>
    <TD noWrap align=3Dright><TT>---&nbsp;&nbsp;</TT></TD>
    <TD noWrap><TT>&nbsp;K.LFGVTTLDVVR.A</TT></TD></TR>
  <TR>
    <TD align=3Dright>&nbsp;</TD>
    <TD align=3Dright><TT>1219.6332&nbsp;&nbsp;</TT></TD>
    <TD align=3Dright><TT>1218.6259&nbsp;&nbsp;</TT></TD>
    <TD align=3Dright><TT>1218.6972&nbsp;&nbsp;</TT></TD>
    <TD noWrap align=3Dright><TT>-58.53&nbsp;</TT></TD>
    <TD align=3Dright><TT>168&nbsp;</TT></TD>
    <TD noWrap align=3Dright><TT>-&nbsp;</TT></TD>
    <TD align=3Dright><TT>178&nbsp;</TT></TD>
    <TD align=3Dright><TT>0&nbsp;&nbsp;</TT></TD>
    <TD noWrap align=3Dright><TT>43&nbsp;&nbsp;</TT></TD>
    <TD noWrap><TT>&nbsp;K.LFGVTTLDVVR.A</TT></TD></TR>
  <TR>
    <TD align=3Dright>&nbsp;</TD>
    <TD align=3Dright><TT>1318.6028&nbsp;&nbsp;</TT></TD>
    <TD align=3Dright><TT>1317.5955&nbsp;&nbsp;</TT></TD>
    <TD align=3Dright><TT>1317.6929&nbsp;&nbsp;</TT></TD>
    <TD noWrap align=3Dright><TT>-73.87&nbsp;</TT></TD>
    <TD align=3Dright><TT>113&nbsp;</TT></TD>
    <TD noWrap align=3Dright><TT>-&nbsp;</TT></TD>
    <TD align=3Dright><TT>124&nbsp;</TT></TD>
    <TD align=3Dright><TT>0&nbsp;&nbsp;</TT></TD>
    <TD noWrap align=3Dright><TT>---&nbsp;&nbsp;</TT></TD>
    <TD noWrap><TT>&nbsp;R.DDLFNINAGIVK.G</TT></TD></TR>
  <TR>
    <TD align=3Dright>&nbsp;</TD>
    <TD align=3Dright><TT>1318.6028&nbsp;&nbsp;</TT></TD>
    <TD align=3Dright><TT>1317.5955&nbsp;&nbsp;</TT></TD>
    <TD align=3Dright><TT>1317.6929&nbsp;&nbsp;</TT></TD>
    <TD noWrap align=3Dright><TT>-73.87&nbsp;</TT></TD>
    <TD align=3Dright><TT>113&nbsp;</TT></TD>
    <TD noWrap align=3Dright><TT>-&nbsp;</TT></TD>
    <TD align=3Dright><TT>124&nbsp;</TT></TD>
    <TD align=3Dright><TT>0&nbsp;&nbsp;</TT></TD>
    <TD noWrap align=3Dright><TT>47&nbsp;&nbsp;</TT></TD>
    <TD noWrap><TT>&nbsp;R.DDLFNINAGIVK.G</TT></TD></TR></TBODY></TABLE>
<TABLE border=3D0 cellSpacing=3D0>
  <TBODY>
  <TR>
    <TD><TT>&nbsp;&nbsp;&nbsp;&nbsp;&nbsp;&nbsp;</TT></TD>
    <TD><TT><B>No match to: </B>823.0593, 825.0493, 841.0128, 842.4607,=20
      856.4833, 860.9884, 870.4877, 994.0735, 1036.0659, 1036.0659, =
1068.5304,=20
      1068.5304, 1084.5273, 1084.5273, 1128.5781, 1215.6207, 1231.6025,=20
      1346.6564, 1346.6564, 1401.5248, 1401.5248, 1429.5524, 1429.5524,=20
      1665.8109, 1665.8109, 1720.7396, 1720.7396, 2316.0630,=20
  3006.5085</TT></TD></TR></TBODY></TABLE><BR>
<TABLE border=3D0 cellSpacing=3D0>
  <TBODY>
  <TR>
    <TD><TT><B><A name=3DHit40>40.</A>&nbsp;&nbsp;&nbsp;</B></TT></TD>
    <TD noWrap><TT><A=20
      =
href=3D"http://zxw-pc/mascot/cgi/protein_view.pl?file=3D../data/20121225/=
F002432.dat&amp;hit=3D40"=20
      =
target=3D_blank>gi|125571386</A>&nbsp;&nbsp;&nbsp;&nbsp;<B>Mass:</B>&nbsp=
;35439&nbsp;&nbsp;&nbsp;&nbsp;<B>Score:</B>&nbsp;101&nbsp;&nbsp;&nbsp;&nb=
sp;<B>Expect:</B>&nbsp;0.00015&nbsp;&nbsp;<B>Matches:</B>&nbsp;4</TT></TD=
></TR>
  <TR>
    <TD>&nbsp;</TD>
    <TD noWrap><TT>hypothetical protein OsJ_02822 [Oryza sativa Japonica =

      Group]</TT></TD></TR></TBODY></TABLE>
<TABLE border=3D0 cellSpacing=3D0 cellPadding=3D0>
  <TBODY>
  <TR>
    <TD><TT>&nbsp;&nbsp;&nbsp;&nbsp;&nbsp;&nbsp;</TT></TD>
    <TD align=3Dright><TT><B>Observed&nbsp;&nbsp;</B></TT></TD>
    <TD noWrap align=3Dright><TT><B>Mr(expt)&nbsp;&nbsp;</B></TT></TD>
    <TD noWrap align=3Dright><TT><B>Mr(calc)&nbsp;&nbsp;</B></TT></TD>
    <TD align=3Dright><TT><B>&nbsp;ppm&nbsp;&nbsp;</B></TT></TD>
    <TD align=3Dright><TT><B>Start&nbsp;</B></TT></TD>
    <TD align=3Dright><TT><B>&nbsp;</B></TT></TD>
    <TD align=3Dright><TT><B>End&nbsp;</B></TT></TD>
    <TD align=3Dright><TT><B>Miss&nbsp;</B></TT></TD>
    <TD align=3Dright><TT><B>Ions&nbsp;</B></TT></TD>
    <TD><TT><B>&nbsp;Peptide</B></TT></TD></TR>
  <TR>
    <TD align=3Dright>&nbsp;</TD>
    <TD align=3Dright><TT>1219.6332&nbsp;&nbsp;</TT></TD>
    <TD align=3Dright><TT>1218.6259&nbsp;&nbsp;</TT></TD>
    <TD align=3Dright><TT>1218.6972&nbsp;&nbsp;</TT></TD>
    <TD noWrap align=3Dright><TT>-58.53&nbsp;</TT></TD>
    <TD align=3Dright><TT>169&nbsp;</TT></TD>
    <TD noWrap align=3Dright><TT>-&nbsp;</TT></TD>
    <TD align=3Dright><TT>179&nbsp;</TT></TD>
    <TD align=3Dright><TT>0&nbsp;&nbsp;</TT></TD>
    <TD noWrap align=3Dright><TT>---&nbsp;&nbsp;</TT></TD>
    <TD noWrap><TT>&nbsp;K.LFGVTTLDVVR.A</TT></TD></TR>
  <TR>
    <TD align=3Dright>&nbsp;</TD>
    <TD align=3Dright><TT>1219.6332&nbsp;&nbsp;</TT></TD>
    <TD align=3Dright><TT>1218.6259&nbsp;&nbsp;</TT></TD>
    <TD align=3Dright><TT>1218.6972&nbsp;&nbsp;</TT></TD>
    <TD noWrap align=3Dright><TT>-58.53&nbsp;</TT></TD>
    <TD align=3Dright><TT>169&nbsp;</TT></TD>
    <TD noWrap align=3Dright><TT>-&nbsp;</TT></TD>
    <TD align=3Dright><TT>179&nbsp;</TT></TD>
    <TD align=3Dright><TT>0&nbsp;&nbsp;</TT></TD>
    <TD noWrap align=3Dright><TT>43&nbsp;&nbsp;</TT></TD>
    <TD noWrap><TT>&nbsp;K.LFGVTTLDVVR.A</TT></TD></TR>
  <TR>
    <TD align=3Dright>&nbsp;</TD>
    <TD align=3Dright><TT>1318.6028&nbsp;&nbsp;</TT></TD>
    <TD align=3Dright><TT>1317.5955&nbsp;&nbsp;</TT></TD>
    <TD align=3Dright><TT>1317.6929&nbsp;&nbsp;</TT></TD>
    <TD noWrap align=3Dright><TT>-73.87&nbsp;</TT></TD>
    <TD align=3Dright><TT>114&nbsp;</TT></TD>
    <TD noWrap align=3Dright><TT>-&nbsp;</TT></TD>
    <TD align=3Dright><TT>125&nbsp;</TT></TD>
    <TD align=3Dright><TT>0&nbsp;&nbsp;</TT></TD>
    <TD noWrap align=3Dright><TT>---&nbsp;&nbsp;</TT></TD>
    <TD noWrap><TT>&nbsp;R.DDLFNINAGIVK.N</TT></TD></TR>
  <TR>
    <TD align=3Dright>&nbsp;</TD>
    <TD align=3Dright><TT>1318.6028&nbsp;&nbsp;</TT></TD>
    <TD align=3Dright><TT>1317.5955&nbsp;&nbsp;</TT></TD>
    <TD align=3Dright><TT>1317.6929&nbsp;&nbsp;</TT></TD>
    <TD noWrap align=3Dright><TT>-73.87&nbsp;</TT></TD>
    <TD align=3Dright><TT>114&nbsp;</TT></TD>
    <TD noWrap align=3Dright><TT>-&nbsp;</TT></TD>
    <TD align=3Dright><TT>125&nbsp;</TT></TD>
    <TD align=3Dright><TT>0&nbsp;&nbsp;</TT></TD>
    <TD noWrap align=3Dright><TT>47&nbsp;&nbsp;</TT></TD>
    <TD noWrap><TT>&nbsp;R.DDLFNINAGIVK.N</TT></TD></TR></TBODY></TABLE>
<TABLE border=3D0 cellSpacing=3D0>
  <TBODY>
  <TR>
    <TD><TT>&nbsp;&nbsp;&nbsp;&nbsp;&nbsp;&nbsp;</TT></TD>
    <TD><TT><B>No match to: </B>823.0593, 825.0493, 841.0128, 842.4607,=20
      856.4833, 860.9884, 870.4877, 994.0735, 1036.0659, 1036.0659, =
1068.5304,=20
      1068.5304, 1084.5273, 1084.5273, 1128.5781, 1215.6207, 1231.6025,=20
      1346.6564, 1346.6564, 1401.5248, 1401.5248, 1429.5524, 1429.5524,=20
      1665.8109, 1665.8109, 1720.7396, 1720.7396, 2316.0630,=20
  3006.5085</TT></TD></TR></TBODY></TABLE><BR>
<TABLE border=3D0 cellSpacing=3D0>
  <TBODY>
  <TR>
    <TD><TT><B><A name=3DHit41>41.</A>&nbsp;&nbsp;&nbsp;</B></TT></TD>
    <TD noWrap><TT><A=20
      =
href=3D"http://zxw-pc/mascot/cgi/protein_view.pl?file=3D../data/20121225/=
F002432.dat&amp;hit=3D41"=20
      =
target=3D_blank>gi|125553415</A>&nbsp;&nbsp;&nbsp;&nbsp;<B>Mass:</B>&nbsp=
;35414&nbsp;&nbsp;&nbsp;&nbsp;<B>Score:</B>&nbsp;101&nbsp;&nbsp;&nbsp;&nb=
sp;<B>Expect:</B>&nbsp;0.00015&nbsp;&nbsp;<B>Matches:</B>&nbsp;4</TT></TD=
></TR>
  <TR>
    <TD>&nbsp;</TD>
    <TD noWrap><TT>hypothetical protein OsI_21084 [Oryza sativa Indica=20
      Group]</TT></TD></TR></TBODY></TABLE>
<TABLE border=3D0 cellSpacing=3D0 cellPadding=3D0>
  <TBODY>
  <TR>
    <TD><TT>&nbsp;&nbsp;&nbsp;&nbsp;&nbsp;&nbsp;</TT></TD>
    <TD align=3Dright><TT><B>Observed&nbsp;&nbsp;</B></TT></TD>
    <TD noWrap align=3Dright><TT><B>Mr(expt)&nbsp;&nbsp;</B></TT></TD>
    <TD noWrap align=3Dright><TT><B>Mr(calc)&nbsp;&nbsp;</B></TT></TD>
    <TD align=3Dright><TT><B>&nbsp;ppm&nbsp;&nbsp;</B></TT></TD>
    <TD align=3Dright><TT><B>Start&nbsp;</B></TT></TD>
    <TD align=3Dright><TT><B>&nbsp;</B></TT></TD>
    <TD align=3Dright><TT><B>End&nbsp;</B></TT></TD>
    <TD align=3Dright><TT><B>Miss&nbsp;</B></TT></TD>
    <TD align=3Dright><TT><B>Ions&nbsp;</B></TT></TD>
    <TD><TT><B>&nbsp;Peptide</B></TT></TD></TR>
  <TR>
    <TD align=3Dright>&nbsp;</TD>
    <TD align=3Dright><TT>1219.6332&nbsp;&nbsp;</TT></TD>
    <TD align=3Dright><TT>1218.6259&nbsp;&nbsp;</TT></TD>
    <TD align=3Dright><TT>1218.6972&nbsp;&nbsp;</TT></TD>
    <TD noWrap align=3Dright><TT>-58.53&nbsp;</TT></TD>
    <TD align=3Dright><TT>168&nbsp;</TT></TD>
    <TD noWrap align=3Dright><TT>-&nbsp;</TT></TD>
    <TD align=3Dright><TT>178&nbsp;</TT></TD>
    <TD align=3Dright><TT>0&nbsp;&nbsp;</TT></TD>
    <TD noWrap align=3Dright><TT>---&nbsp;&nbsp;</TT></TD>
    <TD noWrap><TT>&nbsp;K.LFGVTTLDVVR.A</TT></TD></TR>
  <TR>
    <TD align=3Dright>&nbsp;</TD>
    <TD align=3Dright><TT>1219.6332&nbsp;&nbsp;</TT></TD>
    <TD align=3Dright><TT>1218.6259&nbsp;&nbsp;</TT></TD>
    <TD align=3Dright><TT>1218.6972&nbsp;&nbsp;</TT></TD>
    <TD noWrap align=3Dright><TT>-58.53&nbsp;</TT></TD>
    <TD align=3Dright><TT>168&nbsp;</TT></TD>
    <TD noWrap align=3Dright><TT>-&nbsp;</TT></TD>
    <TD align=3Dright><TT>178&nbsp;</TT></TD>
    <TD align=3Dright><TT>0&nbsp;&nbsp;</TT></TD>
    <TD noWrap align=3Dright><TT>43&nbsp;&nbsp;</TT></TD>
    <TD noWrap><TT>&nbsp;K.LFGVTTLDVVR.A</TT></TD></TR>
  <TR>
    <TD align=3Dright>&nbsp;</TD>
    <TD align=3Dright><TT>1318.6028&nbsp;&nbsp;</TT></TD>
    <TD align=3Dright><TT>1317.5955&nbsp;&nbsp;</TT></TD>
    <TD align=3Dright><TT>1317.6929&nbsp;&nbsp;</TT></TD>
    <TD noWrap align=3Dright><TT>-73.87&nbsp;</TT></TD>
    <TD align=3Dright><TT>113&nbsp;</TT></TD>
    <TD noWrap align=3Dright><TT>-&nbsp;</TT></TD>
    <TD align=3Dright><TT>124&nbsp;</TT></TD>
    <TD align=3Dright><TT>0&nbsp;&nbsp;</TT></TD>
    <TD noWrap align=3Dright><TT>---&nbsp;&nbsp;</TT></TD>
    <TD noWrap><TT>&nbsp;R.DDLFNINAGIVK.G</TT></TD></TR>
  <TR>
    <TD align=3Dright>&nbsp;</TD>
    <TD align=3Dright><TT>1318.6028&nbsp;&nbsp;</TT></TD>
    <TD align=3Dright><TT>1317.5955&nbsp;&nbsp;</TT></TD>
    <TD align=3Dright><TT>1317.6929&nbsp;&nbsp;</TT></TD>
    <TD noWrap align=3Dright><TT>-73.87&nbsp;</TT></TD>
    <TD align=3Dright><TT>113&nbsp;</TT></TD>
    <TD noWrap align=3Dright><TT>-&nbsp;</TT></TD>
    <TD align=3Dright><TT>124&nbsp;</TT></TD>
    <TD align=3Dright><TT>0&nbsp;&nbsp;</TT></TD>
    <TD noWrap align=3Dright><TT>47&nbsp;&nbsp;</TT></TD>
    <TD noWrap><TT>&nbsp;R.DDLFNINAGIVK.G</TT></TD></TR></TBODY></TABLE>
<TABLE border=3D0 cellSpacing=3D0>
  <TBODY>
  <TR>
    <TD><TT>&nbsp;&nbsp;&nbsp;&nbsp;&nbsp;&nbsp;</TT></TD>
    <TD><TT><B>No match to: </B>823.0593, 825.0493, 841.0128, 842.4607,=20
      856.4833, 860.9884, 870.4877, 994.0735, 1036.0659, 1036.0659, =
1068.5304,=20
      1068.5304, 1084.5273, 1084.5273, 1128.5781, 1215.6207, 1231.6025,=20
      1346.6564, 1346.6564, 1401.5248, 1401.5248, 1429.5524, 1429.5524,=20
      1665.8109, 1665.8109, 1720.7396, 1720.7396, 2316.0630,=20
  3006.5085</TT></TD></TR></TBODY></TABLE><BR>
<TABLE border=3D0 cellSpacing=3D0>
  <TBODY>
  <TR>
    <TD><TT><B><A name=3DHit42>42.</A>&nbsp;&nbsp;&nbsp;</B></TT></TD>
    <TD noWrap><TT><A=20
      =
href=3D"http://zxw-pc/mascot/cgi/protein_view.pl?file=3D../data/20121225/=
F002432.dat&amp;hit=3D42"=20
      =
target=3D_blank>gi|125527066</A>&nbsp;&nbsp;&nbsp;&nbsp;<B>Mass:</B>&nbsp=
;35439&nbsp;&nbsp;&nbsp;&nbsp;<B>Score:</B>&nbsp;101&nbsp;&nbsp;&nbsp;&nb=
sp;<B>Expect:</B>&nbsp;0.00015&nbsp;&nbsp;<B>Matches:</B>&nbsp;4</TT></TD=
></TR>
  <TR>
    <TD>&nbsp;</TD>
    <TD noWrap><TT>hypothetical protein OsI_03070 [Oryza sativa Indica=20
      Group]</TT></TD></TR></TBODY></TABLE>
<TABLE border=3D0 cellSpacing=3D0 cellPadding=3D0>
  <TBODY>
  <TR>
    <TD><TT>&nbsp;&nbsp;&nbsp;&nbsp;&nbsp;&nbsp;</TT></TD>
    <TD align=3Dright><TT><B>Observed&nbsp;&nbsp;</B></TT></TD>
    <TD noWrap align=3Dright><TT><B>Mr(expt)&nbsp;&nbsp;</B></TT></TD>
    <TD noWrap align=3Dright><TT><B>Mr(calc)&nbsp;&nbsp;</B></TT></TD>
    <TD align=3Dright><TT><B>&nbsp;ppm&nbsp;&nbsp;</B></TT></TD>
    <TD align=3Dright><TT><B>Start&nbsp;</B></TT></TD>
    <TD align=3Dright><TT><B>&nbsp;</B></TT></TD>
    <TD align=3Dright><TT><B>End&nbsp;</B></TT></TD>
    <TD align=3Dright><TT><B>Miss&nbsp;</B></TT></TD>
    <TD align=3Dright><TT><B>Ions&nbsp;</B></TT></TD>
    <TD><TT><B>&nbsp;Peptide</B></TT></TD></TR>
  <TR>
    <TD align=3Dright>&nbsp;</TD>
    <TD align=3Dright><TT>1219.6332&nbsp;&nbsp;</TT></TD>
    <TD align=3Dright><TT>1218.6259&nbsp;&nbsp;</TT></TD>
    <TD align=3Dright><TT>1218.6972&nbsp;&nbsp;</TT></TD>
    <TD noWrap align=3Dright><TT>-58.53&nbsp;</TT></TD>
    <TD align=3Dright><TT>169&nbsp;</TT></TD>
    <TD noWrap align=3Dright><TT>-&nbsp;</TT></TD>
    <TD align=3Dright><TT>179&nbsp;</TT></TD>
    <TD align=3Dright><TT>0&nbsp;&nbsp;</TT></TD>
    <TD noWrap align=3Dright><TT>---&nbsp;&nbsp;</TT></TD>
    <TD noWrap><TT>&nbsp;K.LFGVTTLDVVR.A</TT></TD></TR>
  <TR>
    <TD align=3Dright>&nbsp;</TD>
    <TD align=3Dright><TT>1219.6332&nbsp;&nbsp;</TT></TD>
    <TD align=3Dright><TT>1218.6259&nbsp;&nbsp;</TT></TD>
    <TD align=3Dright><TT>1218.6972&nbsp;&nbsp;</TT></TD>
    <TD noWrap align=3Dright><TT>-58.53&nbsp;</TT></TD>
    <TD align=3Dright><TT>169&nbsp;</TT></TD>
    <TD noWrap align=3Dright><TT>-&nbsp;</TT></TD>
    <TD align=3Dright><TT>179&nbsp;</TT></TD>
    <TD align=3Dright><TT>0&nbsp;&nbsp;</TT></TD>
    <TD noWrap align=3Dright><TT>43&nbsp;&nbsp;</TT></TD>
    <TD noWrap><TT>&nbsp;K.LFGVTTLDVVR.A</TT></TD></TR>
  <TR>
    <TD align=3Dright>&nbsp;</TD>
    <TD align=3Dright><TT>1318.6028&nbsp;&nbsp;</TT></TD>
    <TD align=3Dright><TT>1317.5955&nbsp;&nbsp;</TT></TD>
    <TD align=3Dright><TT>1317.6929&nbsp;&nbsp;</TT></TD>
    <TD noWrap align=3Dright><TT>-73.87&nbsp;</TT></TD>
    <TD align=3Dright><TT>114&nbsp;</TT></TD>
    <TD noWrap align=3Dright><TT>-&nbsp;</TT></TD>
    <TD align=3Dright><TT>125&nbsp;</TT></TD>
    <TD align=3Dright><TT>0&nbsp;&nbsp;</TT></TD>
    <TD noWrap align=3Dright><TT>---&nbsp;&nbsp;</TT></TD>
    <TD noWrap><TT>&nbsp;R.DDLFNINAGIVK.N</TT></TD></TR>
  <TR>
    <TD align=3Dright>&nbsp;</TD>
    <TD align=3Dright><TT>1318.6028&nbsp;&nbsp;</TT></TD>
    <TD align=3Dright><TT>1317.5955&nbsp;&nbsp;</TT></TD>
    <TD align=3Dright><TT>1317.6929&nbsp;&nbsp;</TT></TD>
    <TD noWrap align=3Dright><TT>-73.87&nbsp;</TT></TD>
    <TD align=3Dright><TT>114&nbsp;</TT></TD>
    <TD noWrap align=3Dright><TT>-&nbsp;</TT></TD>
    <TD align=3Dright><TT>125&nbsp;</TT></TD>
    <TD align=3Dright><TT>0&nbsp;&nbsp;</TT></TD>
    <TD noWrap align=3Dright><TT>47&nbsp;&nbsp;</TT></TD>
    <TD noWrap><TT>&nbsp;R.DDLFNINAGIVK.N</TT></TD></TR></TBODY></TABLE>
<TABLE border=3D0 cellSpacing=3D0>
  <TBODY>
  <TR>
    <TD><TT>&nbsp;&nbsp;&nbsp;&nbsp;&nbsp;&nbsp;</TT></TD>
    <TD><TT><B>No match to: </B>823.0593, 825.0493, 841.0128, 842.4607,=20
      856.4833, 860.9884, 870.4877, 994.0735, 1036.0659, 1036.0659, =
1068.5304,=20
      1068.5304, 1084.5273, 1084.5273, 1128.5781, 1215.6207, 1231.6025,=20
      1346.6564, 1346.6564, 1401.5248, 1401.5248, 1429.5524, 1429.5524,=20
      1665.8109, 1665.8109, 1720.7396, 1720.7396, 2316.0630,=20
  3006.5085</TT></TD></TR></TBODY></TABLE><BR>
<TABLE border=3D0 cellSpacing=3D0>
  <TBODY>
  <TR>
    <TD><TT><B><A name=3DHit43>43.</A>&nbsp;&nbsp;&nbsp;</B></TT></TD>
    <TD noWrap><TT><A=20
      =
href=3D"http://zxw-pc/mascot/cgi/protein_view.pl?file=3D../data/20121225/=
F002432.dat&amp;hit=3D43"=20
      =
target=3D_blank>gi|226502058</A>&nbsp;&nbsp;&nbsp;&nbsp;<B>Mass:</B>&nbsp=
;35264&nbsp;&nbsp;&nbsp;&nbsp;<B>Score:</B>&nbsp;101&nbsp;&nbsp;&nbsp;&nb=
sp;<B>Expect:</B>&nbsp;0.00015&nbsp;&nbsp;<B>Matches:</B>&nbsp;4</TT></TD=
></TR>
  <TR>
    <TD>&nbsp;</TD>
    <TD noWrap><TT>hypothetical protein LOC100274264 [Zea=20
  mays]</TT></TD></TR></TBODY></TABLE>
<TABLE border=3D0 cellSpacing=3D0 cellPadding=3D0>
  <TBODY>
  <TR>
    <TD><TT>&nbsp;&nbsp;&nbsp;&nbsp;&nbsp;&nbsp;</TT></TD>
    <TD align=3Dright><TT><B>Observed&nbsp;&nbsp;</B></TT></TD>
    <TD noWrap align=3Dright><TT><B>Mr(expt)&nbsp;&nbsp;</B></TT></TD>
    <TD noWrap align=3Dright><TT><B>Mr(calc)&nbsp;&nbsp;</B></TT></TD>
    <TD align=3Dright><TT><B>&nbsp;ppm&nbsp;&nbsp;</B></TT></TD>
    <TD align=3Dright><TT><B>Start&nbsp;</B></TT></TD>
    <TD align=3Dright><TT><B>&nbsp;</B></TT></TD>
    <TD align=3Dright><TT><B>End&nbsp;</B></TT></TD>
    <TD align=3Dright><TT><B>Miss&nbsp;</B></TT></TD>
    <TD align=3Dright><TT><B>Ions&nbsp;</B></TT></TD>
    <TD><TT><B>&nbsp;Peptide</B></TT></TD></TR>
  <TR>
    <TD align=3Dright>&nbsp;</TD>
    <TD align=3Dright><TT>1219.6332&nbsp;&nbsp;</TT></TD>
    <TD align=3Dright><TT>1218.6259&nbsp;&nbsp;</TT></TD>
    <TD align=3Dright><TT>1218.6972&nbsp;&nbsp;</TT></TD>
    <TD noWrap align=3Dright><TT>-58.53&nbsp;</TT></TD>
    <TD align=3Dright><TT>168&nbsp;</TT></TD>
    <TD noWrap align=3Dright><TT>-&nbsp;</TT></TD>
    <TD align=3Dright><TT>178&nbsp;</TT></TD>
    <TD align=3Dright><TT>0&nbsp;&nbsp;</TT></TD>
    <TD noWrap align=3Dright><TT>---&nbsp;&nbsp;</TT></TD>
    <TD noWrap><TT>&nbsp;K.LFGVTTLDVVR.A</TT></TD></TR>
  <TR>
    <TD align=3Dright>&nbsp;</TD>
    <TD align=3Dright><TT>1219.6332&nbsp;&nbsp;</TT></TD>
    <TD align=3Dright><TT>1218.6259&nbsp;&nbsp;</TT></TD>
    <TD align=3Dright><TT>1218.6972&nbsp;&nbsp;</TT></TD>
    <TD noWrap align=3Dright><TT>-58.53&nbsp;</TT></TD>
    <TD align=3Dright><TT>168&nbsp;</TT></TD>
    <TD noWrap align=3Dright><TT>-&nbsp;</TT></TD>
    <TD align=3Dright><TT>178&nbsp;</TT></TD>
    <TD align=3Dright><TT>0&nbsp;&nbsp;</TT></TD>
    <TD noWrap align=3Dright><TT>43&nbsp;&nbsp;</TT></TD>
    <TD noWrap><TT>&nbsp;K.LFGVTTLDVVR.A</TT></TD></TR>
  <TR>
    <TD align=3Dright>&nbsp;</TD>
    <TD align=3Dright><TT>1318.6028&nbsp;&nbsp;</TT></TD>
    <TD align=3Dright><TT>1317.5955&nbsp;&nbsp;</TT></TD>
    <TD align=3Dright><TT>1317.6929&nbsp;&nbsp;</TT></TD>
    <TD noWrap align=3Dright><TT>-73.87&nbsp;</TT></TD>
    <TD align=3Dright><TT>113&nbsp;</TT></TD>
    <TD noWrap align=3Dright><TT>-&nbsp;</TT></TD>
    <TD align=3Dright><TT>124&nbsp;</TT></TD>
    <TD align=3Dright><TT>0&nbsp;&nbsp;</TT></TD>
    <TD noWrap align=3Dright><TT>---&nbsp;&nbsp;</TT></TD>
    <TD noWrap><TT>&nbsp;R.DDLFNINAGIVK.G</TT></TD></TR>
  <TR>
    <TD align=3Dright>&nbsp;</TD>
    <TD align=3Dright><TT>1318.6028&nbsp;&nbsp;</TT></TD>
    <TD align=3Dright><TT>1317.5955&nbsp;&nbsp;</TT></TD>
    <TD align=3Dright><TT>1317.6929&nbsp;&nbsp;</TT></TD>
    <TD noWrap align=3Dright><TT>-73.87&nbsp;</TT></TD>
    <TD align=3Dright><TT>113&nbsp;</TT></TD>
    <TD noWrap align=3Dright><TT>-&nbsp;</TT></TD>
    <TD align=3Dright><TT>124&nbsp;</TT></TD>
    <TD align=3Dright><TT>0&nbsp;&nbsp;</TT></TD>
    <TD noWrap align=3Dright><TT>47&nbsp;&nbsp;</TT></TD>
    <TD noWrap><TT>&nbsp;R.DDLFNINAGIVK.G</TT></TD></TR></TBODY></TABLE>
<TABLE border=3D0 cellSpacing=3D0>
  <TBODY>
  <TR>
    <TD><TT>&nbsp;&nbsp;&nbsp;&nbsp;&nbsp;&nbsp;</TT></TD>
    <TD><TT><B>No match to: </B>823.0593, 825.0493, 841.0128, 842.4607,=20
      856.4833, 860.9884, 870.4877, 994.0735, 1036.0659, 1036.0659, =
1068.5304,=20
      1068.5304, 1084.5273, 1084.5273, 1128.5781, 1215.6207, 1231.6025,=20
      1346.6564, 1346.6564, 1401.5248, 1401.5248, 1429.5524, 1429.5524,=20
      1665.8109, 1665.8109, 1720.7396, 1720.7396, 2316.0630,=20
  3006.5085</TT></TD></TR></TBODY></TABLE><BR>
<TABLE border=3D0 cellSpacing=3D0>
  <TBODY>
  <TR>
    <TD><TT><B><A name=3DHit44>44.</A>&nbsp;&nbsp;&nbsp;</B></TT></TD>
    <TD noWrap><TT><A=20
      =
href=3D"http://zxw-pc/mascot/cgi/protein_view.pl?file=3D../data/20121225/=
F002432.dat&amp;hit=3D44"=20
      =
target=3D_blank>gi|50080249</A>&nbsp;&nbsp;&nbsp;&nbsp;<B>Mass:</B>&nbsp;=
35414&nbsp;&nbsp;&nbsp;&nbsp;<B>Score:</B>&nbsp;101&nbsp;&nbsp;&nbsp;&nbs=
p;<B>Expect:</B>&nbsp;0.00015&nbsp;&nbsp;<B>Matches:</B>&nbsp;4</TT></TD>=
</TR>
  <TR>
    <TD>&nbsp;</TD>
    <TD noWrap><TT>putative malate dehydrogenase [Oryza sativa Japonica=20
      Group]</TT></TD></TR></TBODY></TABLE>
<TABLE border=3D0 cellSpacing=3D0 cellPadding=3D0>
  <TBODY>
  <TR>
    <TD><TT>&nbsp;&nbsp;&nbsp;&nbsp;&nbsp;&nbsp;</TT></TD>
    <TD align=3Dright><TT><B>Observed&nbsp;&nbsp;</B></TT></TD>
    <TD noWrap align=3Dright><TT><B>Mr(expt)&nbsp;&nbsp;</B></TT></TD>
    <TD noWrap align=3Dright><TT><B>Mr(calc)&nbsp;&nbsp;</B></TT></TD>
    <TD align=3Dright><TT><B>&nbsp;ppm&nbsp;&nbsp;</B></TT></TD>
    <TD align=3Dright><TT><B>Start&nbsp;</B></TT></TD>
    <TD align=3Dright><TT><B>&nbsp;</B></TT></TD>
    <TD align=3Dright><TT><B>End&nbsp;</B></TT></TD>
    <TD align=3Dright><TT><B>Miss&nbsp;</B></TT></TD>
    <TD align=3Dright><TT><B>Ions&nbsp;</B></TT></TD>
    <TD><TT><B>&nbsp;Peptide</B></TT></TD></TR>
  <TR>
    <TD align=3Dright>&nbsp;</TD>
    <TD align=3Dright><TT>1219.6332&nbsp;&nbsp;</TT></TD>
    <TD align=3Dright><TT>1218.6259&nbsp;&nbsp;</TT></TD>
    <TD align=3Dright><TT>1218.6972&nbsp;&nbsp;</TT></TD>
    <TD noWrap align=3Dright><TT>-58.53&nbsp;</TT></TD>
    <TD align=3Dright><TT>168&nbsp;</TT></TD>
    <TD noWrap align=3Dright><TT>-&nbsp;</TT></TD>
    <TD align=3Dright><TT>178&nbsp;</TT></TD>
    <TD align=3Dright><TT>0&nbsp;&nbsp;</TT></TD>
    <TD noWrap align=3Dright><TT>---&nbsp;&nbsp;</TT></TD>
    <TD noWrap><TT>&nbsp;K.LFGVTTLDVVR.A</TT></TD></TR>
  <TR>
    <TD align=3Dright>&nbsp;</TD>
    <TD align=3Dright><TT>1219.6332&nbsp;&nbsp;</TT></TD>
    <TD align=3Dright><TT>1218.6259&nbsp;&nbsp;</TT></TD>
    <TD align=3Dright><TT>1218.6972&nbsp;&nbsp;</TT></TD>
    <TD noWrap align=3Dright><TT>-58.53&nbsp;</TT></TD>
    <TD align=3Dright><TT>168&nbsp;</TT></TD>
    <TD noWrap align=3Dright><TT>-&nbsp;</TT></TD>
    <TD align=3Dright><TT>178&nbsp;</TT></TD>
    <TD align=3Dright><TT>0&nbsp;&nbsp;</TT></TD>
    <TD noWrap align=3Dright><TT>43&nbsp;&nbsp;</TT></TD>
    <TD noWrap><TT>&nbsp;K.LFGVTTLDVVR.A</TT></TD></TR>
  <TR>
    <TD align=3Dright>&nbsp;</TD>
    <TD align=3Dright><TT>1318.6028&nbsp;&nbsp;</TT></TD>
    <TD align=3Dright><TT>1317.5955&nbsp;&nbsp;</TT></TD>
    <TD align=3Dright><TT>1317.6929&nbsp;&nbsp;</TT></TD>
    <TD noWrap align=3Dright><TT>-73.87&nbsp;</TT></TD>
    <TD align=3Dright><TT>113&nbsp;</TT></TD>
    <TD noWrap align=3Dright><TT>-&nbsp;</TT></TD>
    <TD align=3Dright><TT>124&nbsp;</TT></TD>
    <TD align=3Dright><TT>0&nbsp;&nbsp;</TT></TD>
    <TD noWrap align=3Dright><TT>---&nbsp;&nbsp;</TT></TD>
    <TD noWrap><TT>&nbsp;R.DDLFNINAGIVK.G</TT></TD></TR>
  <TR>
    <TD align=3Dright>&nbsp;</TD>
    <TD align=3Dright><TT>1318.6028&nbsp;&nbsp;</TT></TD>
    <TD align=3Dright><TT>1317.5955&nbsp;&nbsp;</TT></TD>
    <TD align=3Dright><TT>1317.6929&nbsp;&nbsp;</TT></TD>
    <TD noWrap align=3Dright><TT>-73.87&nbsp;</TT></TD>
    <TD align=3Dright><TT>113&nbsp;</TT></TD>
    <TD noWrap align=3Dright><TT>-&nbsp;</TT></TD>
    <TD align=3Dright><TT>124&nbsp;</TT></TD>
    <TD align=3Dright><TT>0&nbsp;&nbsp;</TT></TD>
    <TD noWrap align=3Dright><TT>47&nbsp;&nbsp;</TT></TD>
    <TD noWrap><TT>&nbsp;R.DDLFNINAGIVK.G</TT></TD></TR></TBODY></TABLE>
<TABLE border=3D0 cellSpacing=3D0>
  <TBODY>
  <TR>
    <TD><TT>&nbsp;&nbsp;&nbsp;&nbsp;&nbsp;&nbsp;</TT></TD>
    <TD><TT><B>No match to: </B>823.0593, 825.0493, 841.0128, 842.4607,=20
      856.4833, 860.9884, 870.4877, 994.0735, 1036.0659, 1036.0659, =
1068.5304,=20
      1068.5304, 1084.5273, 1084.5273, 1128.5781, 1215.6207, 1231.6025,=20
      1346.6564, 1346.6564, 1401.5248, 1401.5248, 1429.5524, 1429.5524,=20
      1665.8109, 1665.8109, 1720.7396, 1720.7396, 2316.0630,=20
  3006.5085</TT></TD></TR></TBODY></TABLE><BR>
<TABLE border=3D0 cellSpacing=3D0>
  <TBODY>
  <TR>
    <TD><TT><B><A name=3DHit45>45.</A>&nbsp;&nbsp;&nbsp;</B></TT></TD>
    <TD noWrap><TT><A=20
      =
href=3D"http://zxw-pc/mascot/cgi/protein_view.pl?file=3D../data/20121225/=
F002432.dat&amp;hit=3D45"=20
      =
target=3D_blank>gi|222847678</A>&nbsp;&nbsp;&nbsp;&nbsp;<B>Mass:</B>&nbsp=
;35476&nbsp;&nbsp;&nbsp;&nbsp;<B>Score:</B>&nbsp;101&nbsp;&nbsp;&nbsp;&nb=
sp;<B>Expect:</B>&nbsp;0.00015&nbsp;&nbsp;<B>Matches:</B>&nbsp;4</TT></TD=
></TR>
  <TR>
    <TD>&nbsp;</TD>
    <TD noWrap><TT>predicted protein [Populus=20
trichocarpa]</TT></TD></TR></TBODY></TABLE>
<TABLE border=3D0 cellSpacing=3D0 cellPadding=3D0>
  <TBODY>
  <TR>
    <TD><TT>&nbsp;&nbsp;&nbsp;&nbsp;&nbsp;&nbsp;</TT></TD>
    <TD align=3Dright><TT><B>Observed&nbsp;&nbsp;</B></TT></TD>
    <TD noWrap align=3Dright><TT><B>Mr(expt)&nbsp;&nbsp;</B></TT></TD>
    <TD noWrap align=3Dright><TT><B>Mr(calc)&nbsp;&nbsp;</B></TT></TD>
    <TD align=3Dright><TT><B>&nbsp;ppm&nbsp;&nbsp;</B></TT></TD>
    <TD align=3Dright><TT><B>Start&nbsp;</B></TT></TD>
    <TD align=3Dright><TT><B>&nbsp;</B></TT></TD>
    <TD align=3Dright><TT><B>End&nbsp;</B></TT></TD>
    <TD align=3Dright><TT><B>Miss&nbsp;</B></TT></TD>
    <TD align=3Dright><TT><B>Ions&nbsp;</B></TT></TD>
    <TD><TT><B>&nbsp;Peptide</B></TT></TD></TR>
  <TR>
    <TD align=3Dright>&nbsp;</TD>
    <TD align=3Dright><TT>1219.6332&nbsp;&nbsp;</TT></TD>
    <TD align=3Dright><TT>1218.6259&nbsp;&nbsp;</TT></TD>
    <TD align=3Dright><TT>1218.6972&nbsp;&nbsp;</TT></TD>
    <TD noWrap align=3Dright><TT>-58.53&nbsp;</TT></TD>
    <TD align=3Dright><TT>170&nbsp;</TT></TD>
    <TD noWrap align=3Dright><TT>-&nbsp;</TT></TD>
    <TD align=3Dright><TT>180&nbsp;</TT></TD>
    <TD align=3Dright><TT>0&nbsp;&nbsp;</TT></TD>
    <TD noWrap align=3Dright><TT>---&nbsp;&nbsp;</TT></TD>
    <TD noWrap><TT>&nbsp;R.LFGVTTLDVVR.A</TT></TD></TR>
  <TR>
    <TD align=3Dright>&nbsp;</TD>
    <TD align=3Dright><TT>1219.6332&nbsp;&nbsp;</TT></TD>
    <TD align=3Dright><TT>1218.6259&nbsp;&nbsp;</TT></TD>
    <TD align=3Dright><TT>1218.6972&nbsp;&nbsp;</TT></TD>
    <TD noWrap align=3Dright><TT>-58.53&nbsp;</TT></TD>
    <TD align=3Dright><TT>170&nbsp;</TT></TD>
    <TD noWrap align=3Dright><TT>-&nbsp;</TT></TD>
    <TD align=3Dright><TT>180&nbsp;</TT></TD>
    <TD align=3Dright><TT>0&nbsp;&nbsp;</TT></TD>
    <TD noWrap align=3Dright><TT>43&nbsp;&nbsp;</TT></TD>
    <TD noWrap><TT>&nbsp;R.LFGVTTLDVVR.A</TT></TD></TR>
  <TR>
    <TD align=3Dright>&nbsp;</TD>
    <TD align=3Dright><TT>1318.6028&nbsp;&nbsp;</TT></TD>
    <TD align=3Dright><TT>1317.5955&nbsp;&nbsp;</TT></TD>
    <TD align=3Dright><TT>1317.6929&nbsp;&nbsp;</TT></TD>
    <TD noWrap align=3Dright><TT>-73.87&nbsp;</TT></TD>
    <TD align=3Dright><TT>115&nbsp;</TT></TD>
    <TD noWrap align=3Dright><TT>-&nbsp;</TT></TD>
    <TD align=3Dright><TT>126&nbsp;</TT></TD>
    <TD align=3Dright><TT>0&nbsp;&nbsp;</TT></TD>
    <TD noWrap align=3Dright><TT>---&nbsp;&nbsp;</TT></TD>
    <TD noWrap><TT>&nbsp;R.DDLFNINAGIVK.G</TT></TD></TR>
  <TR>
    <TD align=3Dright>&nbsp;</TD>
    <TD align=3Dright><TT>1318.6028&nbsp;&nbsp;</TT></TD>
    <TD align=3Dright><TT>1317.5955&nbsp;&nbsp;</TT></TD>
    <TD align=3Dright><TT>1317.6929&nbsp;&nbsp;</TT></TD>
    <TD noWrap align=3Dright><TT>-73.87&nbsp;</TT></TD>
    <TD align=3Dright><TT>115&nbsp;</TT></TD>
    <TD noWrap align=3Dright><TT>-&nbsp;</TT></TD>
    <TD align=3Dright><TT>126&nbsp;</TT></TD>
    <TD align=3Dright><TT>0&nbsp;&nbsp;</TT></TD>
    <TD noWrap align=3Dright><TT>47&nbsp;&nbsp;</TT></TD>
    <TD noWrap><TT>&nbsp;R.DDLFNINAGIVK.G</TT></TD></TR></TBODY></TABLE>
<TABLE border=3D0 cellSpacing=3D0>
  <TBODY>
  <TR>
    <TD><TT>&nbsp;&nbsp;&nbsp;&nbsp;&nbsp;&nbsp;</TT></TD>
    <TD><TT><B>No match to: </B>823.0593, 825.0493, 841.0128, 842.4607,=20
      856.4833, 860.9884, 870.4877, 994.0735, 1036.0659, 1036.0659, =
1068.5304,=20
      1068.5304, 1084.5273, 1084.5273, 1128.5781, 1215.6207, 1231.6025,=20
      1346.6564, 1346.6564, 1401.5248, 1401.5248, 1429.5524, 1429.5524,=20
      1665.8109, 1665.8109, 1720.7396, 1720.7396, 2316.0630,=20
  3006.5085</TT></TD></TR></TBODY></TABLE><BR>
<TABLE border=3D0 cellSpacing=3D0>
  <TBODY>
  <TR>
    <TD><TT><B><A name=3DHit46>46.</A>&nbsp;&nbsp;&nbsp;</B></TT></TD>
    <TD noWrap><TT><A=20
      =
href=3D"http://zxw-pc/mascot/cgi/protein_view.pl?file=3D../data/20121225/=
F002432.dat&amp;hit=3D46"=20
      =
target=3D_blank>gi|115465579</A>&nbsp;&nbsp;&nbsp;&nbsp;<B>Mass:</B>&nbsp=
;35414&nbsp;&nbsp;&nbsp;&nbsp;<B>Score:</B>&nbsp;101&nbsp;&nbsp;&nbsp;&nb=
sp;<B>Expect:</B>&nbsp;0.00015&nbsp;&nbsp;<B>Matches:</B>&nbsp;4</TT></TD=
></TR>
  <TR>
    <TD>&nbsp;</TD>
    <TD noWrap><TT>Os05g0574400 [Oryza sativa Japonica=20
  Group]</TT></TD></TR></TBODY></TABLE>
<TABLE border=3D0 cellSpacing=3D0 cellPadding=3D0>
  <TBODY>
  <TR>
    <TD><TT>&nbsp;&nbsp;&nbsp;&nbsp;&nbsp;&nbsp;</TT></TD>
    <TD align=3Dright><TT><B>Observed&nbsp;&nbsp;</B></TT></TD>
    <TD noWrap align=3Dright><TT><B>Mr(expt)&nbsp;&nbsp;</B></TT></TD>
    <TD noWrap align=3Dright><TT><B>Mr(calc)&nbsp;&nbsp;</B></TT></TD>
    <TD align=3Dright><TT><B>&nbsp;ppm&nbsp;&nbsp;</B></TT></TD>
    <TD align=3Dright><TT><B>Start&nbsp;</B></TT></TD>
    <TD align=3Dright><TT><B>&nbsp;</B></TT></TD>
    <TD align=3Dright><TT><B>End&nbsp;</B></TT></TD>
    <TD align=3Dright><TT><B>Miss&nbsp;</B></TT></TD>
    <TD align=3Dright><TT><B>Ions&nbsp;</B></TT></TD>
    <TD><TT><B>&nbsp;Peptide</B></TT></TD></TR>
  <TR>
    <TD align=3Dright>&nbsp;</TD>
    <TD align=3Dright><TT>1219.6332&nbsp;&nbsp;</TT></TD>
    <TD align=3Dright><TT>1218.6259&nbsp;&nbsp;</TT></TD>
    <TD align=3Dright><TT>1218.6972&nbsp;&nbsp;</TT></TD>
    <TD noWrap align=3Dright><TT>-58.53&nbsp;</TT></TD>
    <TD align=3Dright><TT>168&nbsp;</TT></TD>
    <TD noWrap align=3Dright><TT>-&nbsp;</TT></TD>
    <TD align=3Dright><TT>178&nbsp;</TT></TD>
    <TD align=3Dright><TT>0&nbsp;&nbsp;</TT></TD>
    <TD noWrap align=3Dright><TT>---&nbsp;&nbsp;</TT></TD>
    <TD noWrap><TT>&nbsp;K.LFGVTTLDVVR.A</TT></TD></TR>
  <TR>
    <TD align=3Dright>&nbsp;</TD>
    <TD align=3Dright><TT>1219.6332&nbsp;&nbsp;</TT></TD>
    <TD align=3Dright><TT>1218.6259&nbsp;&nbsp;</TT></TD>
    <TD align=3Dright><TT>1218.6972&nbsp;&nbsp;</TT></TD>
    <TD noWrap align=3Dright><TT>-58.53&nbsp;</TT></TD>
    <TD align=3Dright><TT>168&nbsp;</TT></TD>
    <TD noWrap align=3Dright><TT>-&nbsp;</TT></TD>
    <TD align=3Dright><TT>178&nbsp;</TT></TD>
    <TD align=3Dright><TT>0&nbsp;&nbsp;</TT></TD>
    <TD noWrap align=3Dright><TT>43&nbsp;&nbsp;</TT></TD>
    <TD noWrap><TT>&nbsp;K.LFGVTTLDVVR.A</TT></TD></TR>
  <TR>
    <TD align=3Dright>&nbsp;</TD>
    <TD align=3Dright><TT>1318.6028&nbsp;&nbsp;</TT></TD>
    <TD align=3Dright><TT>1317.5955&nbsp;&nbsp;</TT></TD>
    <TD align=3Dright><TT>1317.6929&nbsp;&nbsp;</TT></TD>
    <TD noWrap align=3Dright><TT>-73.87&nbsp;</TT></TD>
    <TD align=3Dright><TT>113&nbsp;</TT></TD>
    <TD noWrap align=3Dright><TT>-&nbsp;</TT></TD>
    <TD align=3Dright><TT>124&nbsp;</TT></TD>
    <TD align=3Dright><TT>0&nbsp;&nbsp;</TT></TD>
    <TD noWrap align=3Dright><TT>---&nbsp;&nbsp;</TT></TD>
    <TD noWrap><TT>&nbsp;R.DDLFNINAGIVK.G</TT></TD></TR>
  <TR>
    <TD align=3Dright>&nbsp;</TD>
    <TD align=3Dright><TT>1318.6028&nbsp;&nbsp;</TT></TD>
    <TD align=3Dright><TT>1317.5955&nbsp;&nbsp;</TT></TD>
    <TD align=3Dright><TT>1317.6929&nbsp;&nbsp;</TT></TD>
    <TD noWrap align=3Dright><TT>-73.87&nbsp;</TT></TD>
    <TD align=3Dright><TT>113&nbsp;</TT></TD>
    <TD noWrap align=3Dright><TT>-&nbsp;</TT></TD>
    <TD align=3Dright><TT>124&nbsp;</TT></TD>
    <TD align=3Dright><TT>0&nbsp;&nbsp;</TT></TD>
    <TD noWrap align=3Dright><TT>47&nbsp;&nbsp;</TT></TD>
    <TD noWrap><TT>&nbsp;R.DDLFNINAGIVK.G</TT></TD></TR></TBODY></TABLE>
<TABLE border=3D0 cellSpacing=3D0>
  <TBODY>
  <TR>
    <TD><TT>&nbsp;&nbsp;&nbsp;&nbsp;&nbsp;&nbsp;</TT></TD>
    <TD><TT><B>No match to: </B>823.0593, 825.0493, 841.0128, 842.4607,=20
      856.4833, 860.9884, 870.4877, 994.0735, 1036.0659, 1036.0659, =
1068.5304,=20
      1068.5304, 1084.5273, 1084.5273, 1128.5781, 1215.6207, 1231.6025,=20
      1346.6564, 1346.6564, 1401.5248, 1401.5248, 1429.5524, 1429.5524,=20
      1665.8109, 1665.8109, 1720.7396, 1720.7396, 2316.0630,=20
  3006.5085</TT></TD></TR></TBODY></TABLE><BR>
<TABLE border=3D0 cellSpacing=3D0>
  <TBODY>
  <TR>
    <TD><TT><B><A name=3DHit47>47.</A>&nbsp;&nbsp;&nbsp;</B></TT></TD>
    <TD noWrap><TT><A=20
      =
href=3D"http://zxw-pc/mascot/cgi/protein_view.pl?file=3D../data/20121225/=
F002432.dat&amp;hit=3D47"=20
      =
target=3D_blank>gi|115438875</A>&nbsp;&nbsp;&nbsp;&nbsp;<B>Mass:</B>&nbsp=
;35439&nbsp;&nbsp;&nbsp;&nbsp;<B>Score:</B>&nbsp;101&nbsp;&nbsp;&nbsp;&nb=
sp;<B>Expect:</B>&nbsp;0.00015&nbsp;&nbsp;<B>Matches:</B>&nbsp;4</TT></TD=
></TR>
  <TR>
    <TD>&nbsp;</TD>
    <TD noWrap><TT>Os01g0649100 [Oryza sativa Japonica=20
  Group]</TT></TD></TR></TBODY></TABLE>
<TABLE border=3D0 cellSpacing=3D0 cellPadding=3D0>
  <TBODY>
  <TR>
    <TD><TT>&nbsp;&nbsp;&nbsp;&nbsp;&nbsp;&nbsp;</TT></TD>
    <TD align=3Dright><TT><B>Observed&nbsp;&nbsp;</B></TT></TD>
    <TD noWrap align=3Dright><TT><B>Mr(expt)&nbsp;&nbsp;</B></TT></TD>
    <TD noWrap align=3Dright><TT><B>Mr(calc)&nbsp;&nbsp;</B></TT></TD>
    <TD align=3Dright><TT><B>&nbsp;ppm&nbsp;&nbsp;</B></TT></TD>
    <TD align=3Dright><TT><B>Start&nbsp;</B></TT></TD>
    <TD align=3Dright><TT><B>&nbsp;</B></TT></TD>
    <TD align=3Dright><TT><B>End&nbsp;</B></TT></TD>
    <TD align=3Dright><TT><B>Miss&nbsp;</B></TT></TD>
    <TD align=3Dright><TT><B>Ions&nbsp;</B></TT></TD>
    <TD><TT><B>&nbsp;Peptide</B></TT></TD></TR>
  <TR>
    <TD align=3Dright>&nbsp;</TD>
    <TD align=3Dright><TT>1219.6332&nbsp;&nbsp;</TT></TD>
    <TD align=3Dright><TT>1218.6259&nbsp;&nbsp;</TT></TD>
    <TD align=3Dright><TT>1218.6972&nbsp;&nbsp;</TT></TD>
    <TD noWrap align=3Dright><TT>-58.53&nbsp;</TT></TD>
    <TD align=3Dright><TT>169&nbsp;</TT></TD>
    <TD noWrap align=3Dright><TT>-&nbsp;</TT></TD>
    <TD align=3Dright><TT>179&nbsp;</TT></TD>
    <TD align=3Dright><TT>0&nbsp;&nbsp;</TT></TD>
    <TD noWrap align=3Dright><TT>---&nbsp;&nbsp;</TT></TD>
    <TD noWrap><TT>&nbsp;K.LFGVTTLDVVR.A</TT></TD></TR>
  <TR>
    <TD align=3Dright>&nbsp;</TD>
    <TD align=3Dright><TT>1219.6332&nbsp;&nbsp;</TT></TD>
    <TD align=3Dright><TT>1218.6259&nbsp;&nbsp;</TT></TD>
    <TD align=3Dright><TT>1218.6972&nbsp;&nbsp;</TT></TD>
    <TD noWrap align=3Dright><TT>-58.53&nbsp;</TT></TD>
    <TD align=3Dright><TT>169&nbsp;</TT></TD>
    <TD noWrap align=3Dright><TT>-&nbsp;</TT></TD>
    <TD align=3Dright><TT>179&nbsp;</TT></TD>
    <TD align=3Dright><TT>0&nbsp;&nbsp;</TT></TD>
    <TD noWrap align=3Dright><TT>43&nbsp;&nbsp;</TT></TD>
    <TD noWrap><TT>&nbsp;K.LFGVTTLDVVR.A</TT></TD></TR>
  <TR>
    <TD align=3Dright>&nbsp;</TD>
    <TD align=3Dright><TT>1318.6028&nbsp;&nbsp;</TT></TD>
    <TD align=3Dright><TT>1317.5955&nbsp;&nbsp;</TT></TD>
    <TD align=3Dright><TT>1317.6929&nbsp;&nbsp;</TT></TD>
    <TD noWrap align=3Dright><TT>-73.87&nbsp;</TT></TD>
    <TD align=3Dright><TT>114&nbsp;</TT></TD>
    <TD noWrap align=3Dright><TT>-&nbsp;</TT></TD>
    <TD align=3Dright><TT>125&nbsp;</TT></TD>
    <TD align=3Dright><TT>0&nbsp;&nbsp;</TT></TD>
    <TD noWrap align=3Dright><TT>---&nbsp;&nbsp;</TT></TD>
    <TD noWrap><TT>&nbsp;R.DDLFNINAGIVK.N</TT></TD></TR>
  <TR>
    <TD align=3Dright>&nbsp;</TD>
    <TD align=3Dright><TT>1318.6028&nbsp;&nbsp;</TT></TD>
    <TD align=3Dright><TT>1317.5955&nbsp;&nbsp;</TT></TD>
    <TD align=3Dright><TT>1317.6929&nbsp;&nbsp;</TT></TD>
    <TD noWrap align=3Dright><TT>-73.87&nbsp;</TT></TD>
    <TD align=3Dright><TT>114&nbsp;</TT></TD>
    <TD noWrap align=3Dright><TT>-&nbsp;</TT></TD>
    <TD align=3Dright><TT>125&nbsp;</TT></TD>
    <TD align=3Dright><TT>0&nbsp;&nbsp;</TT></TD>
    <TD noWrap align=3Dright><TT>47&nbsp;&nbsp;</TT></TD>
    <TD noWrap><TT>&nbsp;R.DDLFNINAGIVK.N</TT></TD></TR></TBODY></TABLE>
<TABLE border=3D0 cellSpacing=3D0>
  <TBODY>
  <TR>
    <TD><TT>&nbsp;&nbsp;&nbsp;&nbsp;&nbsp;&nbsp;</TT></TD>
    <TD><TT><B>No match to: </B>823.0593, 825.0493, 841.0128, 842.4607,=20
      856.4833, 860.9884, 870.4877, 994.0735, 1036.0659, 1036.0659, =
1068.5304,=20
      1068.5304, 1084.5273, 1084.5273, 1128.5781, 1215.6207, 1231.6025,=20
      1346.6564, 1346.6564, 1401.5248, 1401.5248, 1429.5524, 1429.5524,=20
      1665.8109, 1665.8109, 1720.7396, 1720.7396, 2316.0630,=20
  3006.5085</TT></TD></TR></TBODY></TABLE><BR>
<TABLE border=3D0 cellSpacing=3D0>
  <TBODY>
  <TR>
    <TD><TT><B><A name=3DHit48>48.</A>&nbsp;&nbsp;&nbsp;</B></TT></TD>
    <TD noWrap><TT><A=20
      =
href=3D"http://zxw-pc/mascot/cgi/protein_view.pl?file=3D../data/20121225/=
F002432.dat&amp;hit=3D48"=20
      =
target=3D_blank>gi|224061310</A>&nbsp;&nbsp;&nbsp;&nbsp;<B>Mass:</B>&nbsp=
;35476&nbsp;&nbsp;&nbsp;&nbsp;<B>Score:</B>&nbsp;101&nbsp;&nbsp;&nbsp;&nb=
sp;<B>Expect:</B>&nbsp;0.00015&nbsp;&nbsp;<B>Matches:</B>&nbsp;4</TT></TD=
></TR>
  <TR>
    <TD>&nbsp;</TD>
    <TD noWrap><TT>predicted protein [Populus=20
trichocarpa]</TT></TD></TR></TBODY></TABLE>
<TABLE border=3D0 cellSpacing=3D0 cellPadding=3D0>
  <TBODY>
  <TR>
    <TD><TT>&nbsp;&nbsp;&nbsp;&nbsp;&nbsp;&nbsp;</TT></TD>
    <TD align=3Dright><TT><B>Observed&nbsp;&nbsp;</B></TT></TD>
    <TD noWrap align=3Dright><TT><B>Mr(expt)&nbsp;&nbsp;</B></TT></TD>
    <TD noWrap align=3Dright><TT><B>Mr(calc)&nbsp;&nbsp;</B></TT></TD>
    <TD align=3Dright><TT><B>&nbsp;ppm&nbsp;&nbsp;</B></TT></TD>
    <TD align=3Dright><TT><B>Start&nbsp;</B></TT></TD>
    <TD align=3Dright><TT><B>&nbsp;</B></TT></TD>
    <TD align=3Dright><TT><B>End&nbsp;</B></TT></TD>
    <TD align=3Dright><TT><B>Miss&nbsp;</B></TT></TD>
    <TD align=3Dright><TT><B>Ions&nbsp;</B></TT></TD>
    <TD><TT><B>&nbsp;Peptide</B></TT></TD></TR>
  <TR>
    <TD align=3Dright>&nbsp;</TD>
    <TD align=3Dright><TT>1219.6332&nbsp;&nbsp;</TT></TD>
    <TD align=3Dright><TT>1218.6259&nbsp;&nbsp;</TT></TD>
    <TD align=3Dright><TT>1218.6972&nbsp;&nbsp;</TT></TD>
    <TD noWrap align=3Dright><TT>-58.53&nbsp;</TT></TD>
    <TD align=3Dright><TT>170&nbsp;</TT></TD>
    <TD noWrap align=3Dright><TT>-&nbsp;</TT></TD>
    <TD align=3Dright><TT>180&nbsp;</TT></TD>
    <TD align=3Dright><TT>0&nbsp;&nbsp;</TT></TD>
    <TD noWrap align=3Dright><TT>---&nbsp;&nbsp;</TT></TD>
    <TD noWrap><TT>&nbsp;R.LFGVTTLDVVR.A</TT></TD></TR>
  <TR>
    <TD align=3Dright>&nbsp;</TD>
    <TD align=3Dright><TT>1219.6332&nbsp;&nbsp;</TT></TD>
    <TD align=3Dright><TT>1218.6259&nbsp;&nbsp;</TT></TD>
    <TD align=3Dright><TT>1218.6972&nbsp;&nbsp;</TT></TD>
    <TD noWrap align=3Dright><TT>-58.53&nbsp;</TT></TD>
    <TD align=3Dright><TT>170&nbsp;</TT></TD>
    <TD noWrap align=3Dright><TT>-&nbsp;</TT></TD>
    <TD align=3Dright><TT>180&nbsp;</TT></TD>
    <TD align=3Dright><TT>0&nbsp;&nbsp;</TT></TD>
    <TD noWrap align=3Dright><TT>43&nbsp;&nbsp;</TT></TD>
    <TD noWrap><TT>&nbsp;R.LFGVTTLDVVR.A</TT></TD></TR>
  <TR>
    <TD align=3Dright>&nbsp;</TD>
    <TD align=3Dright><TT>1318.6028&nbsp;&nbsp;</TT></TD>
    <TD align=3Dright><TT>1317.5955&nbsp;&nbsp;</TT></TD>
    <TD align=3Dright><TT>1317.6929&nbsp;&nbsp;</TT></TD>
    <TD noWrap align=3Dright><TT>-73.87&nbsp;</TT></TD>
    <TD align=3Dright><TT>115&nbsp;</TT></TD>
    <TD noWrap align=3Dright><TT>-&nbsp;</TT></TD>
    <TD align=3Dright><TT>126&nbsp;</TT></TD>
    <TD align=3Dright><TT>0&nbsp;&nbsp;</TT></TD>
    <TD noWrap align=3Dright><TT>---&nbsp;&nbsp;</TT></TD>
    <TD noWrap><TT>&nbsp;R.DDLFNINAGIVK.G</TT></TD></TR>
  <TR>
    <TD align=3Dright>&nbsp;</TD>
    <TD align=3Dright><TT>1318.6028&nbsp;&nbsp;</TT></TD>
    <TD align=3Dright><TT>1317.5955&nbsp;&nbsp;</TT></TD>
    <TD align=3Dright><TT>1317.6929&nbsp;&nbsp;</TT></TD>
    <TD noWrap align=3Dright><TT>-73.87&nbsp;</TT></TD>
    <TD align=3Dright><TT>115&nbsp;</TT></TD>
    <TD noWrap align=3Dright><TT>-&nbsp;</TT></TD>
    <TD align=3Dright><TT>126&nbsp;</TT></TD>
    <TD align=3Dright><TT>0&nbsp;&nbsp;</TT></TD>
    <TD noWrap align=3Dright><TT>47&nbsp;&nbsp;</TT></TD>
    <TD noWrap><TT>&nbsp;R.DDLFNINAGIVK.G</TT></TD></TR></TBODY></TABLE>
<TABLE border=3D0 cellSpacing=3D0>
  <TBODY>
  <TR>
    <TD><TT>&nbsp;&nbsp;&nbsp;&nbsp;&nbsp;&nbsp;</TT></TD>
    <TD><TT><B>No match to: </B>823.0593, 825.0493, 841.0128, 842.4607,=20
      856.4833, 860.9884, 870.4877, 994.0735, 1036.0659, 1036.0659, =
1068.5304,=20
      1068.5304, 1084.5273, 1084.5273, 1128.5781, 1215.6207, 1231.6025,=20
      1346.6564, 1346.6564, 1401.5248, 1401.5248, 1429.5524, 1429.5524,=20
      1665.8109, 1665.8109, 1720.7396, 1720.7396, 2316.0630,=20
  3006.5085</TT></TD></TR></TBODY></TABLE><BR>
<TABLE border=3D0 cellSpacing=3D0>
  <TBODY>
  <TR>
    <TD><TT><B><A name=3DHit49>49.</A>&nbsp;&nbsp;&nbsp;</B></TT></TD>
    <TD noWrap><TT><A=20
      =
href=3D"http://zxw-pc/mascot/cgi/protein_view.pl?file=3D../data/20121225/=
F002432.dat&amp;hit=3D49"=20
      =
target=3D_blank>gi|19880701</A>&nbsp;&nbsp;&nbsp;&nbsp;<B>Mass:</B>&nbsp;=
35439&nbsp;&nbsp;&nbsp;&nbsp;<B>Score:</B>&nbsp;101&nbsp;&nbsp;&nbsp;&nbs=
p;<B>Expect:</B>&nbsp;0.00015&nbsp;&nbsp;<B>Matches:</B>&nbsp;4</TT></TD>=
</TR>
  <TR>
    <TD>&nbsp;</TD>
    <TD noWrap><TT>malate dehydrogenase [Oryza=20
sativa]</TT></TD></TR></TBODY></TABLE>
<TABLE border=3D0 cellSpacing=3D0 cellPadding=3D0>
  <TBODY>
  <TR>
    <TD><TT>&nbsp;&nbsp;&nbsp;&nbsp;&nbsp;&nbsp;</TT></TD>
    <TD align=3Dright><TT><B>Observed&nbsp;&nbsp;</B></TT></TD>
    <TD noWrap align=3Dright><TT><B>Mr(expt)&nbsp;&nbsp;</B></TT></TD>
    <TD noWrap align=3Dright><TT><B>Mr(calc)&nbsp;&nbsp;</B></TT></TD>
    <TD align=3Dright><TT><B>&nbsp;ppm&nbsp;&nbsp;</B></TT></TD>
    <TD align=3Dright><TT><B>Start&nbsp;</B></TT></TD>
    <TD align=3Dright><TT><B>&nbsp;</B></TT></TD>
    <TD align=3Dright><TT><B>End&nbsp;</B></TT></TD>
    <TD align=3Dright><TT><B>Miss&nbsp;</B></TT></TD>
    <TD align=3Dright><TT><B>Ions&nbsp;</B></TT></TD>
    <TD><TT><B>&nbsp;Peptide</B></TT></TD></TR>
  <TR>
    <TD align=3Dright>&nbsp;</TD>
    <TD align=3Dright><TT>1219.6332&nbsp;&nbsp;</TT></TD>
    <TD align=3Dright><TT>1218.6259&nbsp;&nbsp;</TT></TD>
    <TD align=3Dright><TT>1218.6972&nbsp;&nbsp;</TT></TD>
    <TD noWrap align=3Dright><TT>-58.53&nbsp;</TT></TD>
    <TD align=3Dright><TT>169&nbsp;</TT></TD>
    <TD noWrap align=3Dright><TT>-&nbsp;</TT></TD>
    <TD align=3Dright><TT>179&nbsp;</TT></TD>
    <TD align=3Dright><TT>0&nbsp;&nbsp;</TT></TD>
    <TD noWrap align=3Dright><TT>---&nbsp;&nbsp;</TT></TD>
    <TD noWrap><TT>&nbsp;K.LFGVTTLDVVR.A</TT></TD></TR>
  <TR>
    <TD align=3Dright>&nbsp;</TD>
    <TD align=3Dright><TT>1219.6332&nbsp;&nbsp;</TT></TD>
    <TD align=3Dright><TT>1218.6259&nbsp;&nbsp;</TT></TD>
    <TD align=3Dright><TT>1218.6972&nbsp;&nbsp;</TT></TD>
    <TD noWrap align=3Dright><TT>-58.53&nbsp;</TT></TD>
    <TD align=3Dright><TT>169&nbsp;</TT></TD>
    <TD noWrap align=3Dright><TT>-&nbsp;</TT></TD>
    <TD align=3Dright><TT>179&nbsp;</TT></TD>
    <TD align=3Dright><TT>0&nbsp;&nbsp;</TT></TD>
    <TD noWrap align=3Dright><TT>43&nbsp;&nbsp;</TT></TD>
    <TD noWrap><TT>&nbsp;K.LFGVTTLDVVR.A</TT></TD></TR>
  <TR>
    <TD align=3Dright>&nbsp;</TD>
    <TD align=3Dright><TT>1318.6028&nbsp;&nbsp;</TT></TD>
    <TD align=3Dright><TT>1317.5955&nbsp;&nbsp;</TT></TD>
    <TD align=3Dright><TT>1317.6929&nbsp;&nbsp;</TT></TD>
    <TD noWrap align=3Dright><TT>-73.87&nbsp;</TT></TD>
    <TD align=3Dright><TT>114&nbsp;</TT></TD>
    <TD noWrap align=3Dright><TT>-&nbsp;</TT></TD>
    <TD align=3Dright><TT>125&nbsp;</TT></TD>
    <TD align=3Dright><TT>0&nbsp;&nbsp;</TT></TD>
    <TD noWrap align=3Dright><TT>---&nbsp;&nbsp;</TT></TD>
    <TD noWrap><TT>&nbsp;R.DDLFNINAGIVK.N</TT></TD></TR>
  <TR>
    <TD align=3Dright>&nbsp;</TD>
    <TD align=3Dright><TT>1318.6028&nbsp;&nbsp;</TT></TD>
    <TD align=3Dright><TT>1317.5955&nbsp;&nbsp;</TT></TD>
    <TD align=3Dright><TT>1317.6929&nbsp;&nbsp;</TT></TD>
    <TD noWrap align=3Dright><TT>-73.87&nbsp;</TT></TD>
    <TD align=3Dright><TT>114&nbsp;</TT></TD>
    <TD noWrap align=3Dright><TT>-&nbsp;</TT></TD>
    <TD align=3Dright><TT>125&nbsp;</TT></TD>
    <TD align=3Dright><TT>0&nbsp;&nbsp;</TT></TD>
    <TD noWrap align=3Dright><TT>47&nbsp;&nbsp;</TT></TD>
    <TD noWrap><TT>&nbsp;R.DDLFNINAGIVK.N</TT></TD></TR></TBODY></TABLE>
<TABLE border=3D0 cellSpacing=3D0>
  <TBODY>
  <TR>
    <TD><TT>&nbsp;&nbsp;&nbsp;&nbsp;&nbsp;&nbsp;</TT></TD>
    <TD><TT><B>No match to: </B>823.0593, 825.0493, 841.0128, 842.4607,=20
      856.4833, 860.9884, 870.4877, 994.0735, 1036.0659, 1036.0659, =
1068.5304,=20
      1068.5304, 1084.5273, 1084.5273, 1128.5781, 1215.6207, 1231.6025,=20
      1346.6564, 1346.6564, 1401.5248, 1401.5248, 1429.5524, 1429.5524,=20
      1665.8109, 1665.8109, 1720.7396, 1720.7396, 2316.0630,=20
  3006.5085</TT></TD></TR></TBODY></TABLE><BR>
<TABLE border=3D0 cellSpacing=3D0>
  <TBODY>
  <TR>
    <TD><TT><B><A name=3DHit50>50.</A>&nbsp;&nbsp;&nbsp;</B></TT></TD>
    <TD noWrap><TT><A=20
      =
href=3D"http://zxw-pc/mascot/cgi/protein_view.pl?file=3D../data/20121225/=
F002432.dat&amp;hit=3D50"=20
      =
target=3D_blank>gi|52353548</A>&nbsp;&nbsp;&nbsp;&nbsp;<B>Mass:</B>&nbsp;=
35414&nbsp;&nbsp;&nbsp;&nbsp;<B>Score:</B>&nbsp;101&nbsp;&nbsp;&nbsp;&nbs=
p;<B>Expect:</B>&nbsp;0.00015&nbsp;&nbsp;<B>Matches:</B>&nbsp;4</TT></TD>=
</TR>
  <TR>
    <TD>&nbsp;</TD>
    <TD noWrap><TT>putative malate dehydrogenase [Oryza sativa Japonica=20
      Group]</TT></TD></TR></TBODY></TABLE>
<TABLE border=3D0 cellSpacing=3D0 cellPadding=3D0>
  <TBODY>
  <TR>
    <TD><TT>&nbsp;&nbsp;&nbsp;&nbsp;&nbsp;&nbsp;</TT></TD>
    <TD align=3Dright><TT><B>Observed&nbsp;&nbsp;</B></TT></TD>
    <TD noWrap align=3Dright><TT><B>Mr(expt)&nbsp;&nbsp;</B></TT></TD>
    <TD noWrap align=3Dright><TT><B>Mr(calc)&nbsp;&nbsp;</B></TT></TD>
    <TD align=3Dright><TT><B>&nbsp;ppm&nbsp;&nbsp;</B></TT></TD>
    <TD align=3Dright><TT><B>Start&nbsp;</B></TT></TD>
    <TD align=3Dright><TT><B>&nbsp;</B></TT></TD>
    <TD align=3Dright><TT><B>End&nbsp;</B></TT></TD>
    <TD align=3Dright><TT><B>Miss&nbsp;</B></TT></TD>
    <TD align=3Dright><TT><B>Ions&nbsp;</B></TT></TD>
    <TD><TT><B>&nbsp;Peptide</B></TT></TD></TR>
  <TR>
    <TD align=3Dright>&nbsp;</TD>
    <TD align=3Dright><TT>1219.6332&nbsp;&nbsp;</TT></TD>
    <TD align=3Dright><TT>1218.6259&nbsp;&nbsp;</TT></TD>
    <TD align=3Dright><TT>1218.6972&nbsp;&nbsp;</TT></TD>
    <TD noWrap align=3Dright><TT>-58.53&nbsp;</TT></TD>
    <TD align=3Dright><TT>168&nbsp;</TT></TD>
    <TD noWrap align=3Dright><TT>-&nbsp;</TT></TD>
    <TD align=3Dright><TT>178&nbsp;</TT></TD>
    <TD align=3Dright><TT>0&nbsp;&nbsp;</TT></TD>
    <TD noWrap align=3Dright><TT>---&nbsp;&nbsp;</TT></TD>
    <TD noWrap><TT>&nbsp;K.LFGVTTLDVVR.A</TT></TD></TR>
  <TR>
    <TD align=3Dright>&nbsp;</TD>
    <TD align=3Dright><TT>1219.6332&nbsp;&nbsp;</TT></TD>
    <TD align=3Dright><TT>1218.6259&nbsp;&nbsp;</TT></TD>
    <TD align=3Dright><TT>1218.6972&nbsp;&nbsp;</TT></TD>
    <TD noWrap align=3Dright><TT>-58.53&nbsp;</TT></TD>
    <TD align=3Dright><TT>168&nbsp;</TT></TD>
    <TD noWrap align=3Dright><TT>-&nbsp;</TT></TD>
    <TD align=3Dright><TT>178&nbsp;</TT></TD>
    <TD align=3Dright><TT>0&nbsp;&nbsp;</TT></TD>
    <TD noWrap align=3Dright><TT>43&nbsp;&nbsp;</TT></TD>
    <TD noWrap><TT>&nbsp;K.LFGVTTLDVVR.A</TT></TD></TR>
  <TR>
    <TD align=3Dright>&nbsp;</TD>
    <TD align=3Dright><TT>1318.6028&nbsp;&nbsp;</TT></TD>
    <TD align=3Dright><TT>1317.5955&nbsp;&nbsp;</TT></TD>
    <TD align=3Dright><TT>1317.6929&nbsp;&nbsp;</TT></TD>
    <TD noWrap align=3Dright><TT>-73.87&nbsp;</TT></TD>
    <TD align=3Dright><TT>113&nbsp;</TT></TD>
    <TD noWrap align=3Dright><TT>-&nbsp;</TT></TD>
    <TD align=3Dright><TT>124&nbsp;</TT></TD>
    <TD align=3Dright><TT>0&nbsp;&nbsp;</TT></TD>
    <TD noWrap align=3Dright><TT>---&nbsp;&nbsp;</TT></TD>
    <TD noWrap><TT>&nbsp;R.DDLFNINAGIVK.G</TT></TD></TR>
  <TR>
    <TD align=3Dright>&nbsp;</TD>
    <TD align=3Dright><TT>1318.6028&nbsp;&nbsp;</TT></TD>
    <TD align=3Dright><TT>1317.5955&nbsp;&nbsp;</TT></TD>
    <TD align=3Dright><TT>1317.6929&nbsp;&nbsp;</TT></TD>
    <TD noWrap align=3Dright><TT>-73.87&nbsp;</TT></TD>
    <TD align=3Dright><TT>113&nbsp;</TT></TD>
    <TD noWrap align=3Dright><TT>-&nbsp;</TT></TD>
    <TD align=3Dright><TT>124&nbsp;</TT></TD>
    <TD align=3Dright><TT>0&nbsp;&nbsp;</TT></TD>
    <TD noWrap align=3Dright><TT>47&nbsp;&nbsp;</TT></TD>
    <TD noWrap><TT>&nbsp;R.DDLFNINAGIVK.G</TT></TD></TR></TBODY></TABLE>
<TABLE border=3D0 cellSpacing=3D0>
  <TBODY>
  <TR>
    <TD><TT>&nbsp;&nbsp;&nbsp;&nbsp;&nbsp;&nbsp;</TT></TD>
    <TD><TT><B>No match to: </B>823.0593, 825.0493, 841.0128, 842.4607,=20
      856.4833, 860.9884, 870.4877, 994.0735, 1036.0659, 1036.0659, =
1068.5304,=20
      1068.5304, 1084.5273, 1084.5273, 1128.5781, 1215.6207, 1231.6025,=20
      1346.6564, 1346.6564, 1401.5248, 1401.5248, 1429.5524, 1429.5524,=20
      1665.8109, 1665.8109, 1720.7396, 1720.7396, 2316.0630,=20
  3006.5085</TT></TD></TR></TBODY></TABLE><BR>
<H3>Search Parameters</H3><FONT face=3D"Courier =
New,Courier,monospace"><PRE><B>Type of search         : MS/MS Ion =
Search</B>
<B>Enzyme                 : Trypsin</B>
<B>Variable modifications : <A =
href=3D"http://zxw-pc/mascot/cgi/client.pl?modification&amp;mod_name=3DOx=
idation+%28M%29&amp;file=3D../data/20121225/F002432.dat" =
target=3D_blank>Oxidation (M)</A></B>
<B>Mass values            : Monoisotopic</B>
<B>Protein Mass           : Unrestricted</B>
<B>Peptide Mass Tolerance : =C2=B1 100 ppm</B>
<B>Fragment Mass Tolerance: =C2=B1 0.8 Da</B>
<B>Max Missed Cleavages   : 1</B>
<B>Instrument type        : MALDI-TOF-TOF</B>
<A name=3DQuery1><B>Query1 (823.0593,1+)   </A>: &lt;no title&gt;</B>
<A name=3DQuery2><B>Query2 (825.0493,1+)   </A>: &lt;no title&gt;</B>
<A name=3DQuery3><B>Query3 (841.0128,1+)   </A>: &lt;no title&gt;</B>
<A name=3DQuery4><B>Query4 (842.4607,1+)   </A>: &lt;no title&gt;</B>
<A name=3DQuery5><B>Query5 (856.4833,1+)   </A>: &lt;no title&gt;</B>
<A name=3DQuery6><B>Query6 (860.9884,1+)   </A>: &lt;no title&gt;</B>
<A name=3DQuery7><B>Query7 (870.4877,1+)   </A>: &lt;no title&gt;</B>
<A name=3DQuery8><B>Query8 (994.0735,1+)   </A>: &lt;no title&gt;</B>
<A name=3DQuery9><B>Query9 (1036.0659,1+)  </A>: &lt;no title&gt;</B>
<A name=3DQuery10><B>Query10 (1036.0659,1+) </A>: Label: L13, Spot_Id: =
795069, Peak_List_Id: 465252, MSMS Job_Run_Id: 23273, Comment: </B>
<A name=3DQuery11><B>Query11 (1068.5304,1+) </A>: &lt;no title&gt;</B>
<A name=3DQuery12><B>Query12 (1068.5304,1+) </A>: Label: L13, Spot_Id: =
795069, Peak_List_Id: 465247, MSMS Job_Run_Id: 23273, Comment: </B>
<A name=3DQuery13><B>Query13 (1084.5273,1+) </A>: &lt;no title&gt;</B>
<A name=3DQuery14><B>Query14 (1084.5273,1+) </A>: Label: L13, Spot_Id: =
795069, Peak_List_Id: 465249, MSMS Job_Run_Id: 23273, Comment: </B>
<A name=3DQuery15><B>Query15 (1128.5781,1+) </A>: &lt;no title&gt;</B>
<A name=3DQuery16><B>Query16 (1215.6207,1+) </A>: &lt;no title&gt;</B>
<A name=3DQuery17><B>Query17 (1219.6332,1+) </A>: &lt;no title&gt;</B>
<A name=3DQuery18><B>Query18 (1219.6332,1+) </A>: Label: L13, Spot_Id: =
795069, Peak_List_Id: 465248, MSMS Job_Run_Id: 23273, Comment: </B>
<A name=3DQuery19><B>Query19 (1231.6025,1+) </A>: &lt;no title&gt;</B>
<A name=3DQuery20><B>Query20 (1318.6028,1+) </A>: &lt;no title&gt;</B>
<A name=3DQuery21><B>Query21 (1318.6028,1+) </A>: Label: L13, Spot_Id: =
795069, Peak_List_Id: 465251, MSMS Job_Run_Id: 23273, Comment: </B>
<A name=3DQuery22><B>Query22 (1346.6564,1+) </A>: &lt;no title&gt;</B>
<A name=3DQuery23><B>Query23 (1346.6564,1+) </A>: Label: L13, Spot_Id: =
795069, Peak_List_Id: 465253, MSMS Job_Run_Id: 23273, Comment: </B>
<A name=3DQuery24><B>Query24 (1401.5248,1+) </A>: &lt;no title&gt;</B>
<A name=3DQuery25><B>Query25 (1401.5248,1+) </A>: Label: L13, Spot_Id: =
795069, Peak_List_Id: 465246, MSMS Job_Run_Id: 23273, Comment: </B>
<A name=3DQuery26><B>Query26 (1429.5524,1+) </A>: &lt;no title&gt;</B>
<A name=3DQuery27><B>Query27 (1429.5524,1+) </A>: Label: L13, Spot_Id: =
795069, Peak_List_Id: 465250, MSMS Job_Run_Id: 23273, Comment: </B>
<A name=3DQuery28><B>Query28 (1665.8109,1+) </A>: &lt;no title&gt;</B>
<A name=3DQuery29><B>Query29 (1665.8109,1+) </A>: Label: L13, Spot_Id: =
795069, Peak_List_Id: 465245, MSMS Job_Run_Id: 23273, Comment: </B>
<A name=3DQuery30><B>Query30 (1720.7396,1+) </A>: &lt;no title&gt;</B>
<A name=3DQuery31><B>Query31 (1720.7396,1+) </A>: Label: L13, Spot_Id: =
795069, Peak_List_Id: 465254, MSMS Job_Run_Id: 23273, Comment: </B>
<A name=3DQuery32><B>Query32 (2316.0630,1+) </A>: &lt;no title&gt;</B>
<A name=3DQuery33><B>Query33 (3006.5085,1+) </A>: &lt;no title&gt;</B>
</PRE></FONT>
<P>
<TABLE border=3D2 cellSpacing=3D2 cellPadding=3D1 width=3D"100%">
  <TBODY>
  <TR>
    <TD noWrap align=3Dcenter><B>Mascot:</B>&nbsp; <A=20
      =
href=3D"http://www.matrixscience.com/">http://www.matrixscience.com/</A> =

  </TD></TR></TBODY></TABLE></P></BODY></HTML>

------=_NextPart_000_0000_01CDE361.62AA6740
Content-Type: image/gif
Content-Transfer-Encoding: base64
Content-Location: http://zxw-pc/mascot/images/88x31_logo_white.gif

R0lGODlhWAAfANX/AMDAwP/v7//f3//Pz/+/v/+vr/+fn/+Pj/9/f/9wcP9gYP9QUP9AQP8wMP8g
IP8QEP8AAO/v/+/v79/f/9/f38/P/8/Pz7+//7+/v6+v/6+vr5+f/5+fn4+P/4+Pj39//39/f3Bw
/3BwcGBg/2BgYFBQ/1BQUEBA/0BAQDAw/zAwMCAg/yAgIBAQ/xAQEAAA/wAAAAAAAAAAAAAAAAAA
AAAAAAAAAAAAAAAAAAAAAAAAAAAAAAAAAAAAAAAAAAAAACH5BAEAAAAALAAAAABYAB8AQAb/QIBw
SCwaj8ikcslsEl0wTDHz+bxOgMrp8mpFiJFThfsyjl4j82tVLaVGk+Hq1TF2ut8jCkYRSkgcToKD
hIQUKiBCHnxEAghDBA8QQg4QBEQBQwyWQ5ICAAsBAZcACKQJEAsMQgQQk5hCAhAPlAACn0MkUYMS
HCIaABMfJychRSPEH0YbWEMXJyUhxCPSJQAb0icjH8gfeRvIxRnXxCfeGcQlFwAWIn1HLC7vQhtl
AFZ1ES0v6/QrRGSIWPlXpF6LISWuVNgA4EyaIRta9Jvw4kUcInsCDZEARcqQBQ6I0AJQAEIDIgQU
xJo1pOQqIQFUCmFQyYAQAzZBQXikqYAQ/wQQZAIgkFPIHmCFkipdyrSp06eDSLiQUDBhM3JrjFSY
Y++aMgAnXnwdUUFIwodgX1gTso/hkAgVK0w4Ma4IBxZHQMDACzCNlRJiKFokEu5EiopFrFwdYiWF
EC5rhYQ1BqbEhsN1inCE4YGIBBAo5kEdrRS0EQkwEhEp0AABAgYGeA6liUBBAgOXFDDYvUDA7t+/
LxHYzTPAb1wHHCxAsMBAgtnAf2cawsGFhSIUYOwiAtSVgwFCDphM4mmlpQQhiSgQMMBVAAEyNx1A
UtJBgQVCh2DQjoRE5yEOODDdAA+AV0oqMClgoAIQzDcTJwAE8Fp4zwEIwXQANABBTillEv9AeREu
px8LGpFm4okopqjiiiyOxoEKHg2xz2Jn8KPVPkSYA0AGeDT0EI8v5HEYWiG84BhEiAEQARueoXDd
EYv8R0QKij2GzAtuvVUCkIwJUUFFF30l2EVf2nhNVkWEBVhZRnDASBH7wUBVjhEoFkYEZ3w1BFkA
BESEYGy+1dYFH6wQaJ89HgMmlDC4cIQIMJBQRAlxWNHCOEWi5ZUzSQqhzwt1ETGHW1UKMSYRFaRQ
1h1HErEIX3ZZl2NFjo2QRglcpZBBBIehIcQIuQpzwj4tnHDRXMSKseMaHzxT0QppZNArFh/0ukI/
RqlQhAkmiNbitwBIoMKTG71ZxC1JEIDsYYqjJEUBCSB4q5dqQrSHS3s5GRDUEAmMpFNRlZBigL/i
PTCggBFqCLBMAcwyHQInDWFBpEfooi0RmzBAyiMfQhieTwdW+C8ABxCA7lAIoLKAEKGQBEF6H1n4
SSjqDpHddkS4KakRBWzCEgDyIaHvyj8FVcADRdkiU00JgNcwBLgYsQkC+pJChF4oHDFxEQnIBnTE
AauXSXswDy2ETwl8YtwQ7TVY78uNyMQgT5e0LMTEUua1swAF9MybgT8FiN8n8Emi8QALuLJAAgxI
ou4mD8h2QH4BLPBAA8tlMpwrtvmcCQgieDAnuKQXEgQAOw==

------=_NextPart_000_0000_01CDE361.62AA6740
Content-Type: application/octet-stream
Content-Transfer-Encoding: base64
Content-Location: http://zxw-pc/mascot/cgi/score_gif.pl?score_gif_824900500727

R0lGODlhkAHIAMIAAP///wAAAP8AAAD/AAAA/wAAAAAAAAAAACH5BAEAAAAALAAAAACQAcgAAAP+
CLrc/jDKSau9OOvNu/9gKI5kaZ5oqq5s675wLM90bd94ru987//AoHBILBqPyKRyyWw6n9CodEqt
Wq/YrHbL7Xq/4LB4TC6bz+i0es1uu9/wuHxOr5cIeAV+D+GzBICBgXaEhAQLh4cViiuCjoWQYgEK
kxiJfhGMKo6CkZ5dlZOVFHkAjJoOqCicg5+uWKKUlg2ae7YtrICvu1WxAKOLtBKqJ7kCvMhSocF6
pojDuLnJ02CYmH3RrNTbTcAk1ynG3ONFwN7f2Zzk60HmKcQm4uzzOgH29+fof9L0/Tj5d0o14uev
oBZ4JeQZXGgFIQmFDCO+ABjC4QiIEjOOEIX+j6IHcKsIahwpwh0KiyIwklw5BGUIlSxj+nAJAqbM
mxA63nuX7hHOnxU8PrjmEGQxkUCTOhAqrJkzizQ/2FSalCm2U9D2aaPKVac9C6WwZurZiavZj86c
6rElcBPSs3DBpp07lGyruHjHOk00IaqHqXnzEiVlV1fgwx+MxnuLuPEsreocS87gtwPgyf6siqjM
4TLmeaM0c1CckPHnzAtEd+C8wfPpdV55Qvb5OqPq0YWP1d79bHZZ3gvxnWwbzjRw2AxuPx649Tjq
1LKZR3bez+QJ1hpcU08mfFHYW0OJh2y+XSZWmtgzaC8v8ZL4ptJps7+pSCw233fnxyRWi23+egzr
6dcPPEXlJiBLqNhXF36GHTgSW2tBZaCD3ChH2XuLkUchMhZu8N8FAW5IR4cafGhBiCLOQeJybmmY
ois6XYdhaS6+qJSJFaBo4xtfrYAjBTruyIYvK/Y1oZCfEBldi9MhGYmSJpD2kHFOjrjTksXVWOV+
R25ZSHcndellHdZ9M+OUWo4JR5mZtIXSjxMEqSYZyxC2F10LxvfbnHF4pRpfauXJpHx8clNfbxGC
p2d+hfYJppFqFcigbo32WSIDCqYiZqVuPKoXpnhqOimnllqiaFFnXkQlqWbEGOaorGYEpwRyxpqF
q9dtausaRUK6aIO7dirjrBHUGqwWvX7+Ouiex7bq6R26NrsOsRAYK+0Tfg4b7bWSJKtslk1yO0aP
KlD7gLXiMkGuj9ume2tsUaaa0qrusnGKooKCS2i9cAiEXrv8pgGoKVKGelSaAa9hX38QwppwHPxl
9SulD78R8bfjhVuxvYhKOvHGbjRMWsHzIgxyIeY6gO7JaKTcwMosm+EyAzDHTMbMC9RsczXyvkTv
zhADDHTQDg+NstBG29tzTT8nzXHRTtOBswI6R30Q0lafQbLPJmd9RYJ2fuz1F24aDCrUY2cxcKbw
Lcto2ldHiql/WMMNxcISuw2s3Wp3nLe+zPL9NagSoi34FA2bfbbYhwu8tFRNN+7F1AD+VC15E5Rb
fvkSmUe+ORZbM931F5rb2vnoXpQe6+kal6E6q6zv67rnCYcOOepdvE5q7IHPjvvGvL/te+tDB7+3
Gbo3avtftGuR/IGJM8M4Gs8LiJ3xFJ9RvX74Sq939sg3Xyjbc0cPuPBkbO+gX9ivoT70LJ5//PCy
N0s+xgcTP8b77C2vOJr6EwP/tuS/zogPCwP0UvvUkEAC1o0LDazSAtMQQSEVsDUHvEIFkTRB6mWw
Xh3U3gfdFcLw/a52j2PeCZ03QipssBoP3MILczDDycWQhSvMQg27UEL69S59LTRECi1jnKnskFZB
lIIRk1g5JraAMz2kWhGdOD0Rpgn+ZkccS2Wi2MQrUvF77ptiDqv1xVf9T1RVpJkYA9iDLNJgiWM8
VxlzFaiwgZGMXoyjDNw4AziyEUBzjBKiwuOfQhrykIhMpCIXychGOvKRkIykJCdJyUpa8pKYROQT
B2nHxIxgVnAC5SdHScqK6MOUpWTXFlPpSVaixZWrgWUsN3NKEIjSBVCUpYdq2Upa+hKVv7QlL18Z
zJno8lLHpMwwZwnMZvbSmcSEJg9CmUxlFvOZ2IymMK+pzW5683PgDKc4i9e2M2JJFZRDY6AuiE2G
zQBs5ZOBOznpOMI9I51zsyci8LlPfd5vOPmUGwzcVAsa+Ks3AxPYXM5Dz3ItFKH+5oQW3v4pSIaq
kwVre+g7DZbRpz2Uoma0KD/9tpchOhOdG11c93ApKpCKYaINZZfcDiVPv7kUWour4wvgqdGBwuem
MJxpTB0605Vi1KZDNeM6a8BToNayoDrVmj6fktJm8NSn9xToTn9qg6YmNaSaGmlLTlXOJ5K1rD46
a4QGegsImS+tfBCZSRPTVrWO8654zate98rXvgbsWRFgimqu5NdeQCcoJAhNYQ0rC46kpkdgIiy5
HPuAc0gWsr8IzboWmwPFYlaxv0jOYUNLiTotBbSh9ewyUMvZf1zJG6A1R2RH6xHTyqKxDehIa+uR
297elk23Ja1wczJc4fpitLsr5a1ol0va1VaWts/FrXRT69vkKhe5pZXtYzVrWoBclrvB3a51x0ve
8s4hAQA7

------=_NextPart_000_0000_01CDE361.62AA6740
Content-Type: application/octet-stream
Content-Transfer-Encoding: quoted-printable
Content-Location: http://zxw-pc/mascot/templates/browser.js

	var browser_EXCLUDE =3D 1;=20
	var browser_IE =3D 0;=20
	var browser_IE4 =3D 0;=20
	var browser_IE5 =3D 0;=20
	var browser_IE6 =3D 0;
	var browser_MZ7 =3D 0;
	var browser_NS3 =3D 0;
	var browser_NS4 =3D 0;
	var browser_NS6 =3D 0;=20
	var browser_NS7 =3D 0;=20
	var browser_OP5 =3D 0;=20
	var browser_OP6 =3D 0;
	var browser_OP7 =3D 0;
	var browser_KDE =3D 0;
	var browser_SAF =3D 0;

	var agt=3Dnavigator.userAgent.toLowerCase();

  if(typeof navigator.vendor !=3D "undefined" && navigator.vendor =3D=3D =
"KDE"){
  	var thisKDE =3D agt;
  	var splitKDE =3D thisKDE.split("konqueror/");
  	var aKDE =3D splitKDE[1] . split("; ");
  	var KDEn =3D parseFloat(aKDE[0]);
  	if (KDEn >=3D 2.2) {
  		browser_KDE =3D 1;
  //		browser_NS6 =3D 1;
  		browser_EXCLUDE =3D 0;
  	}
  }

  else if(agt.indexOf('webtv') !=3D -1){browser_EXCLUDE =3D 1;}
 =20
  else if(typeof window.opera !=3D "undefined"){
  	browser_EXCLUDE =3D 0;
  	if(agt.indexOf("opera/5") !=3D -1 || agt.indexOf("opera 5") !=3D =
-1){browser_OP5 =3D 1;}
  	if(agt.indexOf("opera/6") !=3D -1 || agt.indexOf("opera 6") !=3D =
-1){browser_OP6 =3D 1;}
  	if(agt.indexOf("opera/7") !=3D -1 || agt.indexOf("opera 7") !=3D =
-1){browser_OP7 =3D 1;}
  }
 =20
  else if(typeof document.all !=3D "undefined"){
  	browser_EXCLUDE =3D 0;
  	browser_IE =3D 1;
  	if(typeof document.getElementById !=3D "undefined"){
  		browser_IE5 =3D 1;
  		if(agt.indexOf("msie 6") !=3D -1){
  			browser_IE6 =3D 1;
  		}
  	}
  	else{browser_IE4 =3D 1;}
  }
 =20
  else if(typeof document.getElementById !=3D "undefined"){
  	browser_EXCLUDE =3D 0;
  	if(agt.indexOf("netscape/6") !=3D -1 || agt.indexOf("netscape6") !=3D =
-1){browser_NS6 =3D 1;}
  	else if(agt.indexOf("netscape/7") !=3D -1 || agt.indexOf("netscape7") =
!=3D -1){browser_NS6 =3D 1; browser_NS7 =3D 1;}
  	else if(agt.indexOf("gecko") !=3D -1){browser_NS6 =3D 1; browser_MZ7 =
=3D 1;}
  	if(agt.indexOf("safari") !=3D -1 || (typeof document.childNodes !=3D =
"undefined" && typeof document.all =3D=3D "undefined" && typeof =
navigator.taintEnabled =3D=3D "undefined")){browser_MZ7 =3D 0; =
browser_NS6 =3D 1; browser_SAF =3D 1;}
  }
 =20
  else if((agt.indexOf('mozilla') !=3D -1) && =
(parseInt(navigator.appVersion) >=3D 3)){
  	browser_EXCLUDE =3D 0;
  	if (parseInt(navigator.appVersion) >=3D 4) {
    	browser_NS4 =3D 1;
  	} else {
    	browser_NS3 =3D 1;
  	}
  	if(typeof navigator.mimeTypes['*'] =3D=3D "undefined"){
  		browser_EXCLUDE =3D 1;
  		browser_NS4 =3D 0;
    	browser_NS3 =3D 0;
  	}
  }
 =20
  if(agt.indexOf('escape') !=3D -1){browser_EXCLUDE =3D 1; browser_NS3 =
=3D 0; browser_NS4 =3D 0;}
 =20
  if(typeof navigator.__ice_version !=3D "undefined"){browser_EXCLUDE =
=3D 1; browser_IE4 =3D 0;}

	var sTemp =3D "Browser detected as ";
	if (browser_EXCLUDE) { sTemp +=3D "EXCLUDE " }
	if (browser_IE)  { sTemp +=3D "IE " }
	if (browser_IE4) { sTemp +=3D "IE4 " }
	if (browser_IE5) { sTemp +=3D "IE5 " }
	if (browser_IE6) { sTemp +=3D "IE6 " }
	if (browser_MZ7) { sTemp +=3D "MZ7 " }
	if (browser_NS3) { sTemp +=3D "NS3 " }
	if (browser_NS4) { sTemp +=3D "NS4 " }
	if (browser_NS6) { sTemp +=3D "NS6 " }
	if (browser_NS7) { sTemp +=3D "NS7 " }
	if (browser_OP5) { sTemp +=3D "OP5 " }
	if (browser_OP6) { sTemp +=3D "OP6 " }
	if (browser_OP7) { sTemp +=3D "OP7 " }
	if (browser_KDE) { sTemp +=3D "KDE " }
	if (browser_SAF) { sTemp +=3D "SAF " }
//	alert(sTemp);

------=_NextPart_000_0000_01CDE361.62AA6740--
