# Supplementary material for: Proteomic Analyses Provide Novel Insights into Plant Growth and Ginsenoside Biosynthesis in Forest Cultivated Panax ginseng (F. Ginseng)
Source: Front Plant Sci. 2016 Jan 26;7:1. doi: 10.3389/fpls.2016.00001 (PMC4726751; doi:10.3389/fpls.2016.00001)
Supplement: Supplementary file 6 [file DataSheet1.ZIP › The raw files of MS/the raw files of MALDI-TOFTOF MS/L14.mht]

From: =?gb2312?B?08kgV2luZG93cyBJbnRlcm5ldCBFeHBsb3JlciA5ILGjtOY=?=
Subject: Protein Summary Report (Project: zxw, Spot Set: zxw\20121225, Label: L14, Spot Id: 795070, Peak List Id: 464845, MS Job Run Id: 23272)
Date: Wed, 26 Dec 2012 12:06:13 +0800
MIME-Version: 1.0
Content-Type: multipart/related;
	type="text/html";
	boundary="----=_NextPart_000_0000_01CDE361.66CA4FC0"
X-MimeOLE: Produced By Microsoft MimeOLE V6.1.7601.17609

���� MIME ��ʽ�Ķ෽�ʼ���

------=_NextPart_000_0000_01CDE361.66CA4FC0
Content-Type: text/html;
	charset="utf-8"
Content-Transfer-Encoding: quoted-printable
Content-Location: http://zxw-pc/mascot/cgi/master_results.pl?file=..%2Fdata%2F20121225%2FF002433.dat&REPTYPE=protein&_sigthreshold=0.05&REPORT=50&_server_mudpit_switch=99999999&_ignoreionsscorebelow=0&_showsubsets=0&_showpopups=TRUE&_sortunassigned=scoredown&_requireboldred=0

=EF=BB=BF<!DOCTYPE HTML PUBLIC "-//W3C//DTD HTML 4.0 Transitional//EN">
<!-- 0 seconds --><!-- 0 seconds --><!-- 0 seconds =
--><HTML><HEAD><TITLE>Protein Summary Report (Project: zxw, Spot Set: =
zxw\20121225, Label: L14, Spot Id: 795070, Peak List Id: 464845, MS Job =
Run Id: 23272)</TITLE>
<META content=3D"text/html; charset=3Dutf-8" http-equiv=3DContent-Type>
<STYLE type=3Dtext/css>.tooltip {
	POSITION: absolute; VISIBILITY: hidden; TOP: 0px; LEFT: 0px
}
</STYLE>

<SCRIPT language=3DJavaScript type=3Dtext/javascript=20
src=3D"http://zxw-pc/mascot/templates/browser.js"></SCRIPT>

<SCRIPT language=3DJavaScript>=0A=
<!-- Begin hiding Javascript from old browsers.=0A=
 =0A=
  var arrayReady=3D0;=0A=
  =0A=
  if (document.images){=0A=
    redBall =3D new Image();=0A=
    redBall.src =3D "../images/red_ball_white.gif";  =0A=
    cyanBall =3D new Image();=0A=
    cyanBall.src =3D "../images/cyan_ball_white.gif";  =0A=
  }=0A=
  =0A=
  function cover(hit,query,protSeq){=0A=
    document.Results.OV_Title.value =3D queryTitle[query];=0A=
    document.Results.OV_Accession.value =3D protName[hit];=0A=
    document.Results.OV_Sequence.value =3D protSeq;=0A=
    if (hit =3D=3D 0) {=0A=
      self.status =3D queryTitle[query];=0A=
    } else {=0A=
      self.status =3D protName[hit] + ": " + protSeq;=0A=
    }=0A=
    if (protSeq !=3D "" && document.fred && arrayReady =3D=3D 1){=0A=
      var i =3D 0;=0A=
      var element =3D 0;=0A=
      element =3D eval(protSeq+"["+i+"]");=0A=
      while(element) {=0A=
        document.images[element].src =3D redBall.src;=0A=
        i++;=0A=
        element =3D eval(protSeq+"["+i+"]");=0A=
      }=0A=
    }=0A=
  }=0A=
=0A=
  function uncover(hit,query,protSeq){=0A=
    document.Results.OV_Title.value =3D "-Query-";=0A=
    document.Results.OV_Accession.value=3D"-Accession-";=0A=
    document.Results.OV_Sequence.value=3D"-Sequence-";=0A=
    self.status=3D"";=0A=
    if (protSeq !=3D "" && document.fred && arrayReady =3D=3D 1){=0A=
      var i =3D 0;=0A=
      var element =3D 0;=0A=
      element =3D eval(protSeq+"["+i+"]");=0A=
      while(element) {=0A=
        document.images[element].src =3D cyanBall.src;=0A=
        i++;=0A=
        element =3D eval(protSeq+"["+i+"]");=0A=
      }=0A=
    }=0A=
  }=0A=
=0A=
  function checkQuery(checkState,numChecks,form){=0A=
    if (numChecks =3D=3D 1){=0A=
      form.QUE.checked =3D checkState;=0A=
    } else {=0A=
      for (var i =3D 0; i < form.elements.length; i++) {=0A=
        if (form.elements[i].name =3D=3D "QUE"){=0A=
          form.elements[i].checked =3D checkState;=0A=
        }=0A=
      }=0A=
    }=0A=
  }=0A=
=0A=
  function SaveClicks(checkBox,form){=0A=
    if (form.ErrTolRepeat && form.ErrTolRepeat.checked) {=0A=
      return;=0A=
    }=0A=
    var checkState =3D checkBox.checked;=0A=
    var thisHit =3D 0;=0A=
    for (var i =3D 0; i < form.elements.length; i++) {=0A=
      if (thisHit =3D=3D 1){=0A=
        if (form.elements[i].name =3D=3D "QUE") {=0A=
          form.elements[i].checked =3D !checkState;=0A=
        } else {=0A=
          break;=0A=
        }=0A=
      } else {=0A=
        if (form.elements[i] =3D=3D checkBox){=0A=
          thisHit =3D 1;=0A=
        }=0A=
      }=0A=
    }=0A=
  }=0A=
=0A=
  function unMatched(form){=0A=
    var numMisses =3D 0;=0A=
    for (var i =3D 0; i < form.elements.length; i++) {=0A=
      if (form.elements[i].name =3D=3D "MISSES"){=0A=
        numMisses++;=0A=
      } =0A=
    }=0A=
    if (numMisses < 1) {=0A=
      alert("No unmatched mass values to be searched");=0A=
      return false;=0A=
    }=0A=
    for (var i =3D 0; i < form.elements.length; i++) {=0A=
      if (form.elements[i].name =3D=3D "QUE"){=0A=
        form.elements[i].name =3D "DUMMY";=0A=
      } =0A=
    }=0A=
    for (var i =3D 0; i < form.elements.length; i++) {=0A=
      if (form.elements[i].name =3D=3D "MISSES"){=0A=
        form.elements[i].name =3D "QUE";=0A=
      } =0A=
    }=0A=
    form.submit();=0A=
    return true;=0A=
  }=0A=
=0A=
  function setReFormatAction(form){=0A=
    if (form.REPTYPE.options[form.REPTYPE.selectedIndex].value =3D=3D =
"export"){=0A=
      form.action =3D "./export_dat_2.pl";=0A=
    } else if (form.REPTYPE.options[form.REPTYPE.selectedIndex].value =
=3D=3D "family") {=0A=
      form.action =3D "./master_results_2.pl";=0A=
    } else {=0A=
      form.action =3D "./master_results.pl";=0A=
    }=0A=
  }=0A=
  =0A=
  function chooseQueryList(form) {=0A=
    var formatForm =3D window.document.forms['Re-format'];=0A=
    if (formatForm._querylist.value =3D=3D 'unassigned') {=0A=
      form.QUERYLIST.value =3D queryListUnassigned;=0A=
    } else if (formatForm._querylist.value =3D=3D 'identity') {=0A=
      form.QUERYLIST.value =3D queryListIdentity;=0A=
    } else if (formatForm._querylist.value =3D=3D 'homology') {=0A=
      form.QUERYLIST.value =3D queryListHomology;=0A=
    } else {=0A=
      form.QUERYLIST.value =3D "All";=0A=
    }=0A=
    return true;=0A=
  }=0A=
    =0A=
  function makeAccessionString(form){=0A=
    if (!form.ErrTolRepeat || !form.ErrTolRepeat.checked) {=0A=
      form.ACCESSION.value =3D "";=0A=
      return true;=0A=
    }=0A=
    var tempString =3D "";=0A=
    var numAccessions =3D 1;=0A=
    for (var i =3D 0; i < form.elements.length; i++) {=0A=
      if (form.elements[i].name =3D=3D "INCLUDE" && =
form.elements[i].checked){=0A=
        tempString =3D tempString + =
unescape(et_list[form.elements[i].value]) + ",";=0A=
      }=0A=
    }=0A=
    if (tempString =3D=3D "") {=0A=
      alert("No hits selected for error tolerant search");=0A=
      return false;=0A=
    }=0A=
    tempString =3D tempString.substring(0, tempString.length - 1);=0A=
    form.ACCESSION.value =3D tempString;=0A=
    checkQuery(1,33, form);=0A=
    return true;=0A=
  }=0A=
=0A=
  function clearEl() {}=0A=
=0A=
  function makeArchive(form){=0A=
    var tempUrl =3D =
"http://zxw-pc/mascot/cgi/master_results.pl?file=3D..%2Fdata%2F20121225%2=
FF002433.dat;REPTYPE=3Darchive;_sigthreshold=3D0.05;REPORT=3D50;_server_m=
udpit_switch=3D99999999;_ignoreionsscorebelow=3D0;_showsubsets=3D0;_showp=
opups=3DTRUE;_sortunassigned=3Dscoredown;_requireboldred=3D0&INTERMEDIATE=
=3D%2e%2e%2fdata%2f20121225%2fF002433%2edat";    for (var i =3D 0; i < =
form.elements.length; i++) {=0A=
      if (form.elements[i].name =3D=3D "INCLUDE" && =
form.elements[i].checked){=0A=
        tempUrl =3D tempUrl + "&INCLUDE=3D" + form.elements[i].value;=0A=
      }=0A=
    }=0A=
    window.location.href =3D tempUrl;=0A=
  }=0A=
=0A=
// End hiding Javascript from old browsers. -->=0A=
</SCRIPT>

<META name=3DGENERATOR content=3D"MSHTML 9.00.8112.16457"></HEAD>
<BODY aLink=3D#0000ff bgColor=3D#ffffff vLink=3D#0000ff>
<H1><IMG border=3D0 name=3Dfred align=3Dtop=20
src=3D"http://zxw-pc/mascot/images/88x31_logo_white.gif" width=3D88 =
height=3D31=20
NATURALSIZEFLAG=3D"3"> Mascot Search Results</H1><FONT=20
face=3D"Courier New,Courier,monospace"><PRE><B>User            : </B>
<B>Email           : </B>
<B>Search title    : Project: zxw, Spot Set: zxw\20121225, Label: L14, =
Spot Id: 795070, Peak List Id: 464845, MS Job Run Id: 23272</B>
<B>MS data file    : =
C:\Users\lei\Desktop\=EF=BF=BD=EF=BF=BD=EF=BF=BD=EF=BF=BD=EF=BF=BD=EF=BF=BD=
=EF=BF=BD=EF=BF=BD\201212\20121225\ppw_L14_135641680837.txt</B>
<B>Database        : viridiplantae p (1850050 sequences; 642453415 =
residues)</B>
<B>Timestamp       : 25 Dec 2012 at 08:22:29 GMT</B>
<B>Warning         : <FONT color=3D#ff0000>A Peptide summary report will =
usually give a much clearer picture of MS/MS search results.</FONT></B>
<B>Top Score       : 344 for <FONT color=3D#ff0000>gi|297744621</FONT>, =
unnamed protein product [Vitis vinifera]</B>
</PRE></FONT>
<H3>Mascot Score Histogram</H3>Protein score is -10*Log(P), where P is =
the=20
probability that the observed match is a random event.<BR>Protein scores =
greater=20
than 75 are significant (p&lt;0.05).<BR>Protein scores are derived from =
ions=20
scores as a non-probabilistic basis for ranking protein hits.
<P><IMG alt=3D"Score Distribution"=20
src=3D"http://zxw-pc/mascot/cgi/score_gif.pl?score_gif_744786711084" =
width=3D400=20
height=3D200>=20
<FORM onsubmit=3D"return setReFormatAction(this)" method=3Dget =
name=3DRe-format=20
action=3D./master_results.pl><INPUT name=3Dfile =
value=3D../data/20121225/F002433.dat=20
type=3Dhidden>=20
<H3>Protein Summary Report</H3>
<TABLE border=3D0 cellSpacing=3D1 cellPadding=3D3>
  <TBODY>
  <TR>
    <TD bgColor=3D#eeeeff noWrap><INPUT value=3D"Format As" =
type=3Dsubmit> </TD>
    <TD bgColor=3D#eeeeff noWrap><SELECT name=3DREPTYPE> <OPTION =
selected=20
        value=3Dprotein>Protein Summary (deprecated)</OPTION> <OPTION=20
        value=3Dfamily>Protein Family Summary</OPTION> <OPTION=20
        value=3Dpeptide>Peptide Summary</OPTION> <OPTION =
value=3Dselect>Select=20
        Summary (protein hits)</OPTION> <OPTION =
value=3Dunassigned>Select Summary=20
        (unassigned)</OPTION> <OPTION value=3Dexport>Export Search=20
      Results</OPTION></SELECT> </TD>
    <TD bgColor=3D#eeeeff>&nbsp;</TD>
    <TD bgColor=3D#eeeeff noWrap><A=20
      href=3D"http://zxw-pc/mascot/help/msms_summaries_help.html"=20
      target=3D_blank>Help</A> </TD></TR>
  <TR>
    <TD bgColor=3D#eeeeff>&nbsp;</TD>
    <TD bgColor=3D#eeeeff noWrap>Significance threshold p&lt; <INPUT=20
      name=3D_sigthreshold value=3D0.05 size=3D8> </TD>
    <TD bgColor=3D#eeeeff noWrap>Max. number of hits <INPUT =
name=3DREPORT value=3D50=20
      size=3D5> </TD>
    <TD bgColor=3D#eeeeff>&nbsp;</TD></TR></TBODY></TABLE></FORM>
<FORM method=3Dpost name=3DResults action=3D./search_form.pl><INPUT =
name=3DQUE=20
value=3D"707.259504 from(708.266780,1+)  intensity(4687.8433)  query(1)" =

type=3Dhidden> <INPUT name=3DQUE=20
value=3D"723.250354 from(724.257630,1+)  intensity(2901.5686)  query(2)" =

type=3Dhidden> <INPUT name=3DQUE=20
value=3D"742.360884 from(743.368160,1+)  intensity(2960.7844)  query(3)" =

type=3Dhidden> <INPUT name=3DQUE=20
value=3D"756.376084 from(757.383360,1+)  intensity(3256.0786)  query(4)" =

type=3Dhidden> <INPUT name=3DMISSES=20
value=3D"756.376084 from(757.383360,1+)  intensity(3256.0786)  query(4)" =

type=3Dhidden> <INPUT name=3DQUE=20
value=3D"822.033924 from(823.041200,1+)  intensity(7587.2500)  query(5)" =

type=3Dhidden> <INPUT name=3DMISSES=20
value=3D"822.033924 from(823.041200,1+)  intensity(7587.2500)  query(5)" =

type=3Dhidden> <INPUT name=3DQUE=20
value=3D"824.030564 from(825.037840,1+)  intensity(22131.9000)  =
query(6)"=20
type=3Dhidden> <INPUT name=3DMISSES=20
value=3D"824.030564 from(825.037840,1+)  intensity(22131.9000)  =
query(6)"=20
type=3Dhidden> <INPUT name=3DQUE=20
value=3D"840.000174 from(841.007450,1+)  intensity(8443.3340)  query(7)" =

type=3Dhidden> <INPUT name=3DMISSES=20
value=3D"840.000174 from(841.007450,1+)  intensity(8443.3340)  query(7)" =

type=3Dhidden> <INPUT name=3DQUE=20
value=3D"841.444144 from(842.451420,1+)  intensity(14394.1170)  =
query(8)"=20
type=3Dhidden> <INPUT name=3DMISSES=20
value=3D"841.444144 from(842.451420,1+)  intensity(14394.1170)  =
query(8)"=20
type=3Dhidden> <INPUT name=3DQUE=20
value=3D"866.364244 from(867.371520,1+)  intensity(11791.0310)  =
query(9)"=20
type=3Dhidden> <INPUT name=3DMISSES=20
value=3D"866.364244 from(867.371520,1+)  intensity(11791.0310)  =
query(9)"=20
type=3Dhidden> <INPUT name=3DQUE=20
value=3D"869.470634 from(870.477910,1+)  intensity(9056.2803)  =
query(10)"=20
type=3Dhidden> <INPUT name=3DMISSES=20
value=3D"869.470634 from(870.477910,1+)  intensity(9056.2803)  =
query(10)"=20
type=3Dhidden> <INPUT name=3DQUE=20
value=3D"884.460684 from(885.467960,1+)  intensity(2334.9021)  =
query(11)"=20
type=3Dhidden> <INPUT name=3DMISSES=20
value=3D"884.460684 from(885.467960,1+)  intensity(2334.9021)  =
query(11)"=20
type=3Dhidden> <INPUT name=3DQUE=20
value=3D"919.433644 from(920.440920,1+)  intensity(15468.2360)  =
query(12)"=20
type=3Dhidden> <INPUT name=3DQUE=20
value=3D"919.433644 from(920.440920,1+)  intensity(0.0000)  =
title(Label%3a%20L14%2c%20Spot_Id%3a%20795070%2c%20Peak_List_Id%3a%204652=
59%2c%20MSMS%20Job_Run_Id%3a%2023273%2c%20Comment%3a%20)  query(13)"=20
type=3Dhidden> <INPUT name=3DQUE=20
value=3D"993.043814 from(994.051090,1+)  intensity(10068.8240)  =
query(14)"=20
type=3Dhidden> <INPUT name=3DMISSES=20
value=3D"993.043814 from(994.051090,1+)  intensity(10068.8240)  =
query(14)"=20
type=3Dhidden> <INPUT name=3DQUE=20
value=3D"993.043814 from(994.051090,1+)  intensity(0.0000)  =
title(Label%3a%20L14%2c%20Spot_Id%3a%20795070%2c%20Peak_List_Id%3a%204652=
61%2c%20MSMS%20Job_Run_Id%3a%2023273%2c%20Comment%3a%20)  query(15)"=20
type=3Dhidden> <INPUT name=3DMISSES=20
value=3D"993.043814 from(994.051090,1+)  intensity(0.0000)  =
title(Label%3a%20L14%2c%20Spot_Id%3a%20795070%2c%20Peak_List_Id%3a%204652=
61%2c%20MSMS%20Job_Run_Id%3a%2023273%2c%20Comment%3a%20)  query(15)"=20
type=3Dhidden> <INPUT name=3DQUE=20
value=3D"1035.037524 from(1036.044800,1+)  intensity(14121.9830)  =
query(16)"=20
type=3Dhidden> <INPUT name=3DMISSES=20
value=3D"1035.037524 from(1036.044800,1+)  intensity(14121.9830)  =
query(16)"=20
type=3Dhidden> <INPUT name=3DQUE=20
value=3D"1035.037524 from(1036.044800,1+)  intensity(0.0000)  =
title(Label%3a%20L14%2c%20Spot_Id%3a%20795070%2c%20Peak_List_Id%3a%204652=
60%2c%20MSMS%20Job_Run_Id%3a%2023273%2c%20Comment%3a%20)  query(17)"=20
type=3Dhidden> <INPUT name=3DMISSES=20
value=3D"1035.037524 from(1036.044800,1+)  intensity(0.0000)  =
title(Label%3a%20L14%2c%20Spot_Id%3a%20795070%2c%20Peak_List_Id%3a%204652=
60%2c%20MSMS%20Job_Run_Id%3a%2023273%2c%20Comment%3a%20)  query(17)"=20
type=3Dhidden> <INPUT name=3DQUE=20
value=3D"1100.518924 from(1101.526200,1+)  intensity(7787.8433)  =
query(18)"=20
type=3Dhidden> <INPUT name=3DQUE=20
value=3D"1110.470524 from(1111.477800,1+)  intensity(54009.2150)  =
query(19)"=20
type=3Dhidden> <INPUT name=3DMISSES=20
value=3D"1110.470524 from(1111.477800,1+)  intensity(54009.2150)  =
query(19)"=20
type=3Dhidden> <INPUT name=3DQUE=20
value=3D"1110.470524 from(1111.477800,1+)  intensity(0.0000)  =
title(Label%3a%20L14%2c%20Spot_Id%3a%20795070%2c%20Peak_List_Id%3a%204652=
56%2c%20MSMS%20Job_Run_Id%3a%2023273%2c%20Comment%3a%20)  query(20)"=20
type=3Dhidden> <INPUT name=3DMISSES=20
value=3D"1110.470524 from(1111.477800,1+)  intensity(0.0000)  =
title(Label%3a%20L14%2c%20Spot_Id%3a%20795070%2c%20Peak_List_Id%3a%204652=
56%2c%20MSMS%20Job_Run_Id%3a%2023273%2c%20Comment%3a%20)  query(20)"=20
type=3Dhidden> <INPUT name=3DQUE=20
value=3D"1130.527924 from(1131.535200,1+)  intensity(2362.7451)  =
query(21)"=20
type=3Dhidden> <INPUT name=3DQUE=20
value=3D"1130.527924 from(1131.535200,1+)  intensity(0.0000)  =
title(Label%3a%20L14%2c%20Spot_Id%3a%20795070%2c%20Peak_List_Id%3a%204652=
64%2c%20MSMS%20Job_Run_Id%3a%2023273%2c%20Comment%3a%20)  query(22)"=20
type=3Dhidden> <INPUT name=3DQUE=20
value=3D"1224.030924 from(1225.038200,1+)  intensity(5955.6865)  =
query(23)"=20
type=3Dhidden> <INPUT name=3DMISSES=20
value=3D"1224.030924 from(1225.038200,1+)  intensity(5955.6865)  =
query(23)"=20
type=3Dhidden> <INPUT name=3DQUE=20
value=3D"1224.030924 from(1225.038200,1+)  intensity(0.0000)  =
title(Label%3a%20L14%2c%20Spot_Id%3a%20795070%2c%20Peak_List_Id%3a%204652=
62%2c%20MSMS%20Job_Run_Id%3a%2023273%2c%20Comment%3a%20)  query(24)"=20
type=3Dhidden> <INPUT name=3DMISSES=20
value=3D"1224.030924 from(1225.038200,1+)  intensity(0.0000)  =
title(Label%3a%20L14%2c%20Spot_Id%3a%20795070%2c%20Peak_List_Id%3a%204652=
62%2c%20MSMS%20Job_Run_Id%3a%2023273%2c%20Comment%3a%20)  query(24)"=20
type=3Dhidden> <INPUT name=3DQUE=20
value=3D"1564.999224 from(1566.006500,1+)  intensity(2036.8628)  =
query(25)"=20
type=3Dhidden> <INPUT name=3DMISSES=20
value=3D"1564.999224 from(1566.006500,1+)  intensity(2036.8628)  =
query(25)"=20
type=3Dhidden> <INPUT name=3DQUE=20
value=3D"1633.749524 from(1634.756800,1+)  intensity(54662.5510)  =
query(26)"=20
type=3Dhidden> <INPUT name=3DQUE=20
value=3D"1633.749524 from(1634.756800,1+)  intensity(0.0000)  =
title(Label%3a%20L14%2c%20Spot_Id%3a%20795070%2c%20Peak_List_Id%3a%204652=
55%2c%20MSMS%20Job_Run_Id%3a%2023273%2c%20Comment%3a%20)  query(27)"=20
type=3Dhidden> <INPUT name=3DQUE=20
value=3D"1721.796324 from(1722.803600,1+)  intensity(20070.5900)  =
query(28)"=20
type=3Dhidden> <INPUT name=3DMISSES=20
value=3D"1721.796324 from(1722.803600,1+)  intensity(20070.5900)  =
query(28)"=20
type=3Dhidden> <INPUT name=3DQUE=20
value=3D"1721.796324 from(1722.803600,1+)  intensity(0.0000)  =
title(Label%3a%20L14%2c%20Spot_Id%3a%20795070%2c%20Peak_List_Id%3a%204652=
58%2c%20MSMS%20Job_Run_Id%3a%2023273%2c%20Comment%3a%20)  query(29)"=20
type=3Dhidden> <INPUT name=3DMISSES=20
value=3D"1721.796324 from(1722.803600,1+)  intensity(0.0000)  =
title(Label%3a%20L14%2c%20Spot_Id%3a%20795070%2c%20Peak_List_Id%3a%204652=
58%2c%20MSMS%20Job_Run_Id%3a%2023273%2c%20Comment%3a%20)  query(29)"=20
type=3Dhidden> <INPUT name=3DQUE=20
value=3D"2461.149424 from(2462.156700,1+)  intensity(38089.8050)  =
query(30)"=20
type=3Dhidden> <INPUT name=3DQUE=20
value=3D"2461.149424 from(2462.156700,1+)  intensity(0.0000)  =
title(Label%3a%20L14%2c%20Spot_Id%3a%20795070%2c%20Peak_List_Id%3a%204652=
57%2c%20MSMS%20Job_Run_Id%3a%2023273%2c%20Comment%3a%20)  query(31)"=20
type=3Dhidden> <INPUT name=3DQUE=20
value=3D"2589.239524 from(2590.246800,1+)  intensity(2865.1653)  =
query(32)"=20
type=3Dhidden> <INPUT name=3DQUE=20
value=3D"2589.239524 from(2590.246800,1+)  intensity(0.0000)  =
title(Label%3a%20L14%2c%20Spot_Id%3a%20795070%2c%20Peak_List_Id%3a%204652=
63%2c%20MSMS%20Job_Run_Id%3a%2023273%2c%20Comment%3a%20)  query(33)"=20
type=3Dhidden> <INPUT name=3DFORMVER value=3D2 type=3Dhidden> <INPUT =
name=3DSEARCH=20
value=3DMIS type=3Dhidden> <INPUT name=3DUSERNAME type=3Dhidden> <INPUT =
name=3DUSEREMAIL=20
type=3Dhidden> <INPUT name=3DCOM=20
value=3D"Project: zxw, Spot Set: zxw\20121225, Label: L14, Spot Id: =
795070, Peak List Id: 464845, MS Job Run Id: 23272"=20
type=3Dhidden> <INPUT name=3DMODS type=3Dhidden> <INPUT name=3DIT_MODS=20
value=3D"Oxidation (M)" type=3Dhidden> <INPUT name=3DCLE value=3DTrypsin =
type=3Dhidden>=20
<INPUT name=3DMASS value=3DMonoisotopic type=3Dhidden> <INPUT name=3DSEG =
type=3Dhidden>=20
<INPUT name=3DTOL value=3D100 type=3Dhidden> <INPUT name=3DTOLU =
value=3Dppm type=3Dhidden>=20
<INPUT name=3DITOL value=3D0.8 type=3Dhidden> <INPUT name=3DITOLU =
value=3DDa type=3Dhidden>=20
<INPUT name=3DDB value=3Dviridiplantae type=3Dhidden> <INPUT =
name=3DCHARGE value=3D1+=20
type=3Dhidden> <INPUT name=3DPFA value=3D1 type=3Dhidden> <INPUT =
name=3DFILE=20
value=3DC:\Users\lei\Desktop\=EF=BF=BD=EF=BF=BD=EF=BF=BD=EF=BF=BD=EF=BF=BD=
=EF=BF=BD=EF=BF=BD=EF=BF=BD\201212\20121225\ppw_L14_135641680837.txt=20
type=3Dhidden> <INPUT name=3DFORMAT value=3D"Mascot generic" =
type=3Dhidden> <INPUT=20
name=3DINTERMEDIATE value=3D../data/20121225/F002433.dat type=3Dhidden> =
<INPUT=20
name=3DREPORT value=3D50 type=3Dhidden> <INPUT name=3DOVERVIEW =
value=3DOFF type=3Dhidden>=20
<INPUT name=3DPRECURSOR type=3Dhidden> <INPUT name=3DTAXONOMY =
value=3D"All entries"=20
type=3Dhidden> <INPUT name=3DREPTYPE type=3Dhidden> <INPUT =
name=3DrepeatSearch=20
value=3D"not again" type=3Dhidden> <INPUT name=3DINSTRUMENT =
value=3DMALDI-TOF-TOF=20
type=3Dhidden> <INPUT name=3DACCESSION type=3Dhidden> <INPUT =
name=3DQUANTITATION=20
type=3Dhidden>=20
<P><INPUT value=3D"Re-Search All" type=3Dsubmit> &nbsp;&nbsp;<INPUT =
onclick=3D"unMatched(this.form); return true" value=3D"Search Unmatched" =
type=3Dbutton>=20
</FORM>
<H3>Index</H3>
<TABLE border=3D0 cellSpacing=3D0 cellPadding=3D0>
  <TBODY>
  <TR>
    <TD>&nbsp;</TD>
    <TD><TT><B>&nbsp;Accession</B></TT></TD>
    <TD><TT><B>&nbsp;&nbsp;Mass</B></TT></TD>
    <TD><TT><B>&nbsp;&nbsp;Score</B></TT></TD>
    <TD><TT><B>&nbsp;&nbsp;Description</B></TT></TD></TR>
  <TR>
    <TD noWrap align=3Dright><TT><B>1.</B></TT></TD>
    <TD noWrap><TT><B>&nbsp;<A=20
      =
href=3D"http://zxw-pc/mascot/cgi/master_results.pl?file=3D..%2Fdata%2F201=
21225%2FF002433.dat&amp;REPTYPE=3Dprotein&amp;_sigthreshold=3D0.05&amp;RE=
PORT=3D50&amp;_server_mudpit_switch=3D99999999&amp;_ignoreionsscorebelow=3D=
0&amp;_showsubsets=3D0&amp;_showpopups=3DTRUE&amp;_sortunassigned=3Dscore=
down&amp;_requireboldred=3D0#Hit1">gi|297744621</A></B></TT></TD>
    <TD noWrap><TT>&nbsp;&nbsp;27192</TT></TD>
    <TD noWrap align=3Dright><TT>344</TT></TD>
    <TD noWrap><TT>&nbsp;&nbsp;unnamed protein product [Vitis=20
  vinifera]</TT></TD></TR>
  <TR>
    <TD noWrap align=3Dright><TT><B>2.</B></TT></TD>
    <TD noWrap><TT><B>&nbsp;<A=20
      =
href=3D"http://zxw-pc/mascot/cgi/master_results.pl?file=3D..%2Fdata%2F201=
21225%2FF002433.dat&amp;REPTYPE=3Dprotein&amp;_sigthreshold=3D0.05&amp;RE=
PORT=3D50&amp;_server_mudpit_switch=3D99999999&amp;_ignoreionsscorebelow=3D=
0&amp;_showsubsets=3D0&amp;_showpopups=3DTRUE&amp;_sortunassigned=3Dscore=
down&amp;_requireboldred=3D0#Hit2">gi|297734987</A></B></TT></TD>
    <TD noWrap><TT>&nbsp;&nbsp;27178</TT></TD>
    <TD noWrap align=3Dright><TT>344</TT></TD>
    <TD noWrap><TT>&nbsp;&nbsp;unnamed protein product [Vitis=20
  vinifera]</TT></TD></TR>
  <TR>
    <TD noWrap align=3Dright><TT><B>3.</B></TT></TD>
    <TD noWrap><TT><B>&nbsp;<A=20
      =
href=3D"http://zxw-pc/mascot/cgi/master_results.pl?file=3D..%2Fdata%2F201=
21225%2FF002433.dat&amp;REPTYPE=3Dprotein&amp;_sigthreshold=3D0.05&amp;RE=
PORT=3D50&amp;_server_mudpit_switch=3D99999999&amp;_ignoreionsscorebelow=3D=
0&amp;_showsubsets=3D0&amp;_showpopups=3DTRUE&amp;_sortunassigned=3Dscore=
down&amp;_requireboldred=3D0#Hit3">gi|225431090</A></B></TT></TD>
    <TD noWrap><TT>&nbsp;&nbsp;27178</TT></TD>
    <TD noWrap align=3Dright><TT>344</TT></TD>
    <TD noWrap><TT>&nbsp;&nbsp;PREDICTED: hypothetical protein [Vitis=20
      vinifera]</TT></TD></TR>
  <TR>
    <TD noWrap align=3Dright><TT><B>4.</B></TT></TD>
    <TD noWrap><TT><B>&nbsp;<A=20
      =
href=3D"http://zxw-pc/mascot/cgi/master_results.pl?file=3D..%2Fdata%2F201=
21225%2FF002433.dat&amp;REPTYPE=3Dprotein&amp;_sigthreshold=3D0.05&amp;RE=
PORT=3D50&amp;_server_mudpit_switch=3D99999999&amp;_ignoreionsscorebelow=3D=
0&amp;_showsubsets=3D0&amp;_showpopups=3DTRUE&amp;_sortunassigned=3Dscore=
down&amp;_requireboldred=3D0#Hit4">gi|225428005</A></B></TT></TD>
    <TD noWrap><TT>&nbsp;&nbsp;27192</TT></TD>
    <TD noWrap align=3Dright><TT>344</TT></TD>
    <TD noWrap><TT>&nbsp;&nbsp;PREDICTED: hypothetical protein [Vitis=20
      vinifera]</TT></TD></TR>
  <TR>
    <TD noWrap align=3Dright><TT><B>5.</B></TT></TD>
    <TD noWrap><TT><B>&nbsp;<A=20
      =
href=3D"http://zxw-pc/mascot/cgi/master_results.pl?file=3D..%2Fdata%2F201=
21225%2FF002433.dat&amp;REPTYPE=3Dprotein&amp;_sigthreshold=3D0.05&amp;RE=
PORT=3D50&amp;_server_mudpit_switch=3D99999999&amp;_ignoreionsscorebelow=3D=
0&amp;_showsubsets=3D0&amp;_showpopups=3DTRUE&amp;_sortunassigned=3Dscore=
down&amp;_requireboldred=3D0#Hit5">gi|147862790</A></B></TT></TD>
    <TD noWrap><TT>&nbsp;&nbsp;24296</TT></TD>
    <TD noWrap align=3Dright><TT>332</TT></TD>
    <TD noWrap><TT>&nbsp;&nbsp;hypothetical protein VITISV_004441 [Vitis =

      vinifera]</TT></TD></TR>
  <TR>
    <TD noWrap align=3Dright><TT><B>6.</B></TT></TD>
    <TD noWrap><TT><B>&nbsp;<A=20
      =
href=3D"http://zxw-pc/mascot/cgi/master_results.pl?file=3D..%2Fdata%2F201=
21225%2FF002433.dat&amp;REPTYPE=3Dprotein&amp;_sigthreshold=3D0.05&amp;RE=
PORT=3D50&amp;_server_mudpit_switch=3D99999999&amp;_ignoreionsscorebelow=3D=
0&amp;_showsubsets=3D0&amp;_showpopups=3DTRUE&amp;_sortunassigned=3Dscore=
down&amp;_requireboldred=3D0#Hit6">gi|195635203</A></B></TT></TD>
    <TD noWrap><TT>&nbsp;&nbsp;27209</TT></TD>
    <TD noWrap align=3Dright><TT>317</TT></TD>
    <TD noWrap><TT>&nbsp;&nbsp;proteasome subunit alpha type 7 [Zea=20
    mays]</TT></TD></TR>
  <TR>
    <TD noWrap align=3Dright><TT><B>7.</B></TT></TD>
    <TD noWrap><TT><B>&nbsp;<A=20
      =
href=3D"http://zxw-pc/mascot/cgi/master_results.pl?file=3D..%2Fdata%2F201=
21225%2FF002433.dat&amp;REPTYPE=3Dprotein&amp;_sigthreshold=3D0.05&amp;RE=
PORT=3D50&amp;_server_mudpit_switch=3D99999999&amp;_ignoreionsscorebelow=3D=
0&amp;_showsubsets=3D0&amp;_showpopups=3DTRUE&amp;_sortunassigned=3Dscore=
down&amp;_requireboldred=3D0#Hit7">gi|118489627</A></B></TT></TD>
    <TD noWrap><TT>&nbsp;&nbsp;26992</TT></TD>
    <TD noWrap align=3Dright><TT>316</TT></TD>
    <TD noWrap><TT>&nbsp;&nbsp;unknown [Populus trichocarpa x Populus=20
      deltoides]</TT></TD></TR>
  <TR>
    <TD noWrap align=3Dright><TT><B>8.</B></TT></TD>
    <TD noWrap><TT><B>&nbsp;<A=20
      =
href=3D"http://zxw-pc/mascot/cgi/master_results.pl?file=3D..%2Fdata%2F201=
21225%2FF002433.dat&amp;REPTYPE=3Dprotein&amp;_sigthreshold=3D0.05&amp;RE=
PORT=3D50&amp;_server_mudpit_switch=3D99999999&amp;_ignoreionsscorebelow=3D=
0&amp;_showsubsets=3D0&amp;_showpopups=3DTRUE&amp;_sortunassigned=3Dscore=
down&amp;_requireboldred=3D0#Hit8">gi|222850122</A></B></TT></TD>
    <TD noWrap><TT>&nbsp;&nbsp;26992</TT></TD>
    <TD noWrap align=3Dright><TT>316</TT></TD>
    <TD noWrap><TT>&nbsp;&nbsp;predicted protein [Populus=20
  trichocarpa]</TT></TD></TR>
  <TR>
    <TD noWrap align=3Dright><TT><B>9.</B></TT></TD>
    <TD noWrap><TT><B>&nbsp;<A=20
      =
href=3D"http://zxw-pc/mascot/cgi/master_results.pl?file=3D..%2Fdata%2F201=
21225%2FF002433.dat&amp;REPTYPE=3Dprotein&amp;_sigthreshold=3D0.05&amp;RE=
PORT=3D50&amp;_server_mudpit_switch=3D99999999&amp;_ignoreionsscorebelow=3D=
0&amp;_showsubsets=3D0&amp;_showpopups=3DTRUE&amp;_sortunassigned=3Dscore=
down&amp;_requireboldred=3D0#Hit9">gi|222848478</A></B></TT></TD>
    <TD noWrap><TT>&nbsp;&nbsp;26952</TT></TD>
    <TD noWrap align=3Dright><TT>316</TT></TD>
    <TD noWrap><TT>&nbsp;&nbsp;predicted protein [Populus=20
  trichocarpa]</TT></TD></TR>
  <TR>
    <TD noWrap align=3Dright><TT><B>10.</B></TT></TD>
    <TD noWrap><TT><B>&nbsp;<A=20
      =
href=3D"http://zxw-pc/mascot/cgi/master_results.pl?file=3D..%2Fdata%2F201=
21225%2FF002433.dat&amp;REPTYPE=3Dprotein&amp;_sigthreshold=3D0.05&amp;RE=
PORT=3D50&amp;_server_mudpit_switch=3D99999999&amp;_ignoreionsscorebelow=3D=
0&amp;_showsubsets=3D0&amp;_showpopups=3DTRUE&amp;_sortunassigned=3Dscore=
down&amp;_requireboldred=3D0#Hit10">gi|224078277</A></B></TT></TD>
    <TD noWrap><TT>&nbsp;&nbsp;26952</TT></TD>
    <TD noWrap align=3Dright><TT>316</TT></TD>
    <TD noWrap><TT>&nbsp;&nbsp;predicted protein [Populus=20
  trichocarpa]</TT></TD></TR>
  <TR>
    <TD noWrap align=3Dright><TT><B>11.</B></TT></TD>
    <TD noWrap><TT><B>&nbsp;<A=20
      =
href=3D"http://zxw-pc/mascot/cgi/master_results.pl?file=3D..%2Fdata%2F201=
21225%2FF002433.dat&amp;REPTYPE=3Dprotein&amp;_sigthreshold=3D0.05&amp;RE=
PORT=3D50&amp;_server_mudpit_switch=3D99999999&amp;_ignoreionsscorebelow=3D=
0&amp;_showsubsets=3D0&amp;_showpopups=3DTRUE&amp;_sortunassigned=3Dscore=
down&amp;_requireboldred=3D0#Hit11">gi|224105175</A></B></TT></TD>
    <TD noWrap><TT>&nbsp;&nbsp;26992</TT></TD>
    <TD noWrap align=3Dright><TT>316</TT></TD>
    <TD noWrap><TT>&nbsp;&nbsp;predicted protein [Populus=20
  trichocarpa]</TT></TD></TR>
  <TR>
    <TD noWrap align=3Dright><TT><B>12.</B></TT></TD>
    <TD noWrap><TT><B>&nbsp;<A=20
      =
href=3D"http://zxw-pc/mascot/cgi/master_results.pl?file=3D..%2Fdata%2F201=
21225%2FF002433.dat&amp;REPTYPE=3Dprotein&amp;_sigthreshold=3D0.05&amp;RE=
PORT=3D50&amp;_server_mudpit_switch=3D99999999&amp;_ignoreionsscorebelow=3D=
0&amp;_showsubsets=3D0&amp;_showpopups=3DTRUE&amp;_sortunassigned=3Dscore=
down&amp;_requireboldred=3D0#Hit12">gi|255579983</A></B></TT></TD>
    <TD noWrap><TT>&nbsp;&nbsp;27130</TT></TD>
    <TD noWrap align=3Dright><TT>316</TT></TD>
    <TD noWrap><TT>&nbsp;&nbsp;proteasome subunit alpha type, putative=20
      [Ricinus communis]</TT></TD></TR>
  <TR>
    <TD noWrap align=3Dright><TT><B>13.</B></TT></TD>
    <TD noWrap><TT><B>&nbsp;<A=20
      =
href=3D"http://zxw-pc/mascot/cgi/master_results.pl?file=3D..%2Fdata%2F201=
21225%2FF002433.dat&amp;REPTYPE=3Dprotein&amp;_sigthreshold=3D0.05&amp;RE=
PORT=3D50&amp;_server_mudpit_switch=3D99999999&amp;_ignoreionsscorebelow=3D=
0&amp;_showsubsets=3D0&amp;_showpopups=3DTRUE&amp;_sortunassigned=3Dscore=
down&amp;_requireboldred=3D0#Hit13">gi|118484702</A></B></TT></TD>
    <TD noWrap><TT>&nbsp;&nbsp;26952</TT></TD>
    <TD noWrap align=3Dright><TT>316</TT></TD>
    <TD noWrap><TT>&nbsp;&nbsp;unknown [Populus =
trichocarpa]</TT></TD></TR>
  <TR>
    <TD noWrap align=3Dright><TT><B>14.</B></TT></TD>
    <TD noWrap><TT><B>&nbsp;<A=20
      =
href=3D"http://zxw-pc/mascot/cgi/master_results.pl?file=3D..%2Fdata%2F201=
21225%2FF002433.dat&amp;REPTYPE=3Dprotein&amp;_sigthreshold=3D0.05&amp;RE=
PORT=3D50&amp;_server_mudpit_switch=3D99999999&amp;_ignoreionsscorebelow=3D=
0&amp;_showsubsets=3D0&amp;_showpopups=3DTRUE&amp;_sortunassigned=3Dscore=
down&amp;_requireboldred=3D0#Hit14">gi|118484589</A></B></TT></TD>
    <TD noWrap><TT>&nbsp;&nbsp;26992</TT></TD>
    <TD noWrap align=3Dright><TT>316</TT></TD>
    <TD noWrap><TT>&nbsp;&nbsp;unknown [Populus =
trichocarpa]</TT></TD></TR>
  <TR>
    <TD noWrap align=3Dright><TT><B>15.</B></TT></TD>
    <TD noWrap><TT><B>&nbsp;<A=20
      =
href=3D"http://zxw-pc/mascot/cgi/master_results.pl?file=3D..%2Fdata%2F201=
21225%2FF002433.dat&amp;REPTYPE=3Dprotein&amp;_sigthreshold=3D0.05&amp;RE=
PORT=3D50&amp;_server_mudpit_switch=3D99999999&amp;_ignoreionsscorebelow=3D=
0&amp;_showsubsets=3D0&amp;_showpopups=3DTRUE&amp;_sortunassigned=3Dscore=
down&amp;_requireboldred=3D0#Hit15">gi|223529618</A></B></TT></TD>
    <TD noWrap><TT>&nbsp;&nbsp;27130</TT></TD>
    <TD noWrap align=3Dright><TT>316</TT></TD>
    <TD noWrap><TT>&nbsp;&nbsp;proteasome subunit alpha type, putative=20
      [Ricinus communis]</TT></TD></TR>
  <TR>
    <TD noWrap align=3Dright><TT><B>16.</B></TT></TD>
    <TD noWrap><TT><B>&nbsp;<A=20
      =
href=3D"http://zxw-pc/mascot/cgi/master_results.pl?file=3D..%2Fdata%2F201=
21225%2FF002433.dat&amp;REPTYPE=3Dprotein&amp;_sigthreshold=3D0.05&amp;RE=
PORT=3D50&amp;_server_mudpit_switch=3D99999999&amp;_ignoreionsscorebelow=3D=
0&amp;_showsubsets=3D0&amp;_showpopups=3DTRUE&amp;_sortunassigned=3Dscore=
down&amp;_requireboldred=3D0#Hit16">gi|326528863</A></B></TT></TD>
    <TD noWrap><TT>&nbsp;&nbsp;27320</TT></TD>
    <TD noWrap align=3Dright><TT>316</TT></TD>
    <TD noWrap><TT>&nbsp;&nbsp;predicted protein [Hordeum vulgare subsp. =

      vulgare]</TT></TD></TR>
  <TR>
    <TD noWrap align=3Dright><TT><B>17.</B></TT></TD>
    <TD noWrap><TT><B>&nbsp;<A=20
      =
href=3D"http://zxw-pc/mascot/cgi/master_results.pl?file=3D..%2Fdata%2F201=
21225%2FF002433.dat&amp;REPTYPE=3Dprotein&amp;_sigthreshold=3D0.05&amp;RE=
PORT=3D50&amp;_server_mudpit_switch=3D99999999&amp;_ignoreionsscorebelow=3D=
0&amp;_showsubsets=3D0&amp;_showpopups=3DTRUE&amp;_sortunassigned=3Dscore=
down&amp;_requireboldred=3D0#Hit17">gi|326527691</A></B></TT></TD>
    <TD noWrap><TT>&nbsp;&nbsp;27320</TT></TD>
    <TD noWrap align=3Dright><TT>316</TT></TD>
    <TD noWrap><TT>&nbsp;&nbsp;predicted protein [Hordeum vulgare subsp. =

      vulgare]</TT></TD></TR>
  <TR>
    <TD noWrap align=3Dright><TT><B>18.</B></TT></TD>
    <TD noWrap><TT><B>&nbsp;<A=20
      =
href=3D"http://zxw-pc/mascot/cgi/master_results.pl?file=3D..%2Fdata%2F201=
21225%2FF002433.dat&amp;REPTYPE=3Dprotein&amp;_sigthreshold=3D0.05&amp;RE=
PORT=3D50&amp;_server_mudpit_switch=3D99999999&amp;_ignoreionsscorebelow=3D=
0&amp;_showsubsets=3D0&amp;_showpopups=3DTRUE&amp;_sortunassigned=3Dscore=
down&amp;_requireboldred=3D0#Hit18">gi|326506596</A></B></TT></TD>
    <TD noWrap><TT>&nbsp;&nbsp;27320</TT></TD>
    <TD noWrap align=3Dright><TT>316</TT></TD>
    <TD noWrap><TT>&nbsp;&nbsp;predicted protein [Hordeum vulgare subsp. =

      vulgare]</TT></TD></TR>
  <TR>
    <TD noWrap align=3Dright><TT><B>19.</B></TT></TD>
    <TD noWrap><TT><B>&nbsp;<A=20
      =
href=3D"http://zxw-pc/mascot/cgi/master_results.pl?file=3D..%2Fdata%2F201=
21225%2FF002433.dat&amp;REPTYPE=3Dprotein&amp;_sigthreshold=3D0.05&amp;RE=
PORT=3D50&amp;_server_mudpit_switch=3D99999999&amp;_ignoreionsscorebelow=3D=
0&amp;_showsubsets=3D0&amp;_showpopups=3DTRUE&amp;_sortunassigned=3Dscore=
down&amp;_requireboldred=3D0#Hit19">gi|242081935</A></B></TT></TD>
    <TD noWrap><TT>&nbsp;&nbsp;27271</TT></TD>
    <TD noWrap align=3Dright><TT>316</TT></TD>
    <TD noWrap><TT>&nbsp;&nbsp;hypothetical protein SORBIDRAFT_07g024900 =

      [Sorghum bicolor]</TT></TD></TR>
  <TR>
    <TD noWrap align=3Dright><TT><B>20.</B></TT></TD>
    <TD noWrap><TT><B>&nbsp;<A=20
      =
href=3D"http://zxw-pc/mascot/cgi/master_results.pl?file=3D..%2Fdata%2F201=
21225%2FF002433.dat&amp;REPTYPE=3Dprotein&amp;_sigthreshold=3D0.05&amp;RE=
PORT=3D50&amp;_server_mudpit_switch=3D99999999&amp;_ignoreionsscorebelow=3D=
0&amp;_showsubsets=3D0&amp;_showpopups=3DTRUE&amp;_sortunassigned=3Dscore=
down&amp;_requireboldred=3D0#Hit20">gi|241942086</A></B></TT></TD>
    <TD noWrap><TT>&nbsp;&nbsp;27271</TT></TD>
    <TD noWrap align=3Dright><TT>316</TT></TD>
    <TD noWrap><TT>&nbsp;&nbsp;hypothetical protein SORBIDRAFT_07g024900 =

      [Sorghum bicolor]</TT></TD></TR>
  <TR>
    <TD noWrap align=3Dright><TT><B>21.</B></TT></TD>
    <TD noWrap><TT><B>&nbsp;<A=20
      =
href=3D"http://zxw-pc/mascot/cgi/master_results.pl?file=3D..%2Fdata%2F201=
21225%2FF002433.dat&amp;REPTYPE=3Dprotein&amp;_sigthreshold=3D0.05&amp;RE=
PORT=3D50&amp;_server_mudpit_switch=3D99999999&amp;_ignoreionsscorebelow=3D=
0&amp;_showsubsets=3D0&amp;_showpopups=3DTRUE&amp;_sortunassigned=3Dscore=
down&amp;_requireboldred=3D0#Hit21">gi|326514224</A></B></TT></TD>
    <TD noWrap><TT>&nbsp;&nbsp;27256</TT></TD>
    <TD noWrap align=3Dright><TT>316</TT></TD>
    <TD noWrap><TT>&nbsp;&nbsp;predicted protein [Hordeum vulgare subsp. =

      vulgare]</TT></TD></TR>
  <TR>
    <TD noWrap align=3Dright><TT><B>22.</B></TT></TD>
    <TD noWrap><TT><B>&nbsp;<A=20
      =
href=3D"http://zxw-pc/mascot/cgi/master_results.pl?file=3D..%2Fdata%2F201=
21225%2FF002433.dat&amp;REPTYPE=3Dprotein&amp;_sigthreshold=3D0.05&amp;RE=
PORT=3D50&amp;_server_mudpit_switch=3D99999999&amp;_ignoreionsscorebelow=3D=
0&amp;_showsubsets=3D0&amp;_showpopups=3DTRUE&amp;_sortunassigned=3Dscore=
down&amp;_requireboldred=3D0#Hit22">gi|162458131</A></B></TT></TD>
    <TD noWrap><TT>&nbsp;&nbsp;27211</TT></TD>
    <TD noWrap align=3Dright><TT>316</TT></TD>
    <TD noWrap><TT>&nbsp;&nbsp;LOC100037815 [Zea mays]</TT></TD></TR>
  <TR>
    <TD noWrap align=3Dright><TT><B>23.</B></TT></TD>
    <TD noWrap><TT><B>&nbsp;<A=20
      =
href=3D"http://zxw-pc/mascot/cgi/master_results.pl?file=3D..%2Fdata%2F201=
21225%2FF002433.dat&amp;REPTYPE=3Dprotein&amp;_sigthreshold=3D0.05&amp;RE=
PORT=3D50&amp;_server_mudpit_switch=3D99999999&amp;_ignoreionsscorebelow=3D=
0&amp;_showsubsets=3D0&amp;_showpopups=3DTRUE&amp;_sortunassigned=3Dscore=
down&amp;_requireboldred=3D0#Hit23">gi|242045416</A></B></TT></TD>
    <TD noWrap><TT>&nbsp;&nbsp;27226</TT></TD>
    <TD noWrap align=3Dright><TT>316</TT></TD>
    <TD noWrap><TT>&nbsp;&nbsp;hypothetical protein SORBIDRAFT_02g031180 =

      [Sorghum bicolor]</TT></TD></TR>
  <TR>
    <TD noWrap align=3Dright><TT><B>24.</B></TT></TD>
    <TD noWrap><TT><B>&nbsp;<A=20
      =
href=3D"http://zxw-pc/mascot/cgi/master_results.pl?file=3D..%2Fdata%2F201=
21225%2FF002433.dat&amp;REPTYPE=3Dprotein&amp;_sigthreshold=3D0.05&amp;RE=
PORT=3D50&amp;_server_mudpit_switch=3D99999999&amp;_ignoreionsscorebelow=3D=
0&amp;_showsubsets=3D0&amp;_showpopups=3DTRUE&amp;_sortunassigned=3Dscore=
down&amp;_requireboldred=3D0#Hit24">gi|241923956</A></B></TT></TD>
    <TD noWrap><TT>&nbsp;&nbsp;27226</TT></TD>
    <TD noWrap align=3Dright><TT>316</TT></TD>
    <TD noWrap><TT>&nbsp;&nbsp;hypothetical protein SORBIDRAFT_02g031180 =

      [Sorghum bicolor]</TT></TD></TR>
  <TR>
    <TD noWrap align=3Dright><TT><B>25.</B></TT></TD>
    <TD noWrap><TT><B>&nbsp;<A=20
      =
href=3D"http://zxw-pc/mascot/cgi/master_results.pl?file=3D..%2Fdata%2F201=
21225%2FF002433.dat&amp;REPTYPE=3Dprotein&amp;_sigthreshold=3D0.05&amp;RE=
PORT=3D50&amp;_server_mudpit_switch=3D99999999&amp;_ignoreionsscorebelow=3D=
0&amp;_showsubsets=3D0&amp;_showpopups=3DTRUE&amp;_sortunassigned=3Dscore=
down&amp;_requireboldred=3D0#Hit25">gi|219885293</A></B></TT></TD>
    <TD noWrap><TT>&nbsp;&nbsp;27240</TT></TD>
    <TD noWrap align=3Dright><TT>316</TT></TD>
    <TD noWrap><TT>&nbsp;&nbsp;unknown [Zea mays]</TT></TD></TR>
  <TR>
    <TD noWrap align=3Dright><TT><B>26.</B></TT></TD>
    <TD noWrap><TT><B>&nbsp;<A=20
      =
href=3D"http://zxw-pc/mascot/cgi/master_results.pl?file=3D..%2Fdata%2F201=
21225%2FF002433.dat&amp;REPTYPE=3Dprotein&amp;_sigthreshold=3D0.05&amp;RE=
PORT=3D50&amp;_server_mudpit_switch=3D99999999&amp;_ignoreionsscorebelow=3D=
0&amp;_showsubsets=3D0&amp;_showpopups=3DTRUE&amp;_sortunassigned=3Dscore=
down&amp;_requireboldred=3D0#Hit26">gi|218576562</A></B></TT></TD>
    <TD noWrap><TT>&nbsp;&nbsp;27271</TT></TD>
    <TD noWrap align=3Dright><TT>316</TT></TD>
    <TD noWrap><TT>&nbsp;&nbsp;unnamed protein product [Hordeum=20
    vulgare]</TT></TD></TR>
  <TR>
    <TD noWrap align=3Dright><TT><B>27.</B></TT></TD>
    <TD noWrap><TT><B>&nbsp;<A=20
      =
href=3D"http://zxw-pc/mascot/cgi/master_results.pl?file=3D..%2Fdata%2F201=
21225%2FF002433.dat&amp;REPTYPE=3Dprotein&amp;_sigthreshold=3D0.05&amp;RE=
PORT=3D50&amp;_server_mudpit_switch=3D99999999&amp;_ignoreionsscorebelow=3D=
0&amp;_showsubsets=3D0&amp;_showpopups=3DTRUE&amp;_sortunassigned=3Dscore=
down&amp;_requireboldred=3D0#Hit27">gi|218576560</A></B></TT></TD>
    <TD noWrap><TT>&nbsp;&nbsp;27271</TT></TD>
    <TD noWrap align=3Dright><TT>316</TT></TD>
    <TD noWrap><TT>&nbsp;&nbsp;unnamed protein product [Triticum=20
    aestivum]</TT></TD></TR>
  <TR>
    <TD noWrap align=3Dright><TT><B>28.</B></TT></TD>
    <TD noWrap><TT><B>&nbsp;<A=20
      =
href=3D"http://zxw-pc/mascot/cgi/master_results.pl?file=3D..%2Fdata%2F201=
21225%2FF002433.dat&amp;REPTYPE=3Dprotein&amp;_sigthreshold=3D0.05&amp;RE=
PORT=3D50&amp;_server_mudpit_switch=3D99999999&amp;_ignoreionsscorebelow=3D=
0&amp;_showsubsets=3D0&amp;_showpopups=3DTRUE&amp;_sortunassigned=3Dscore=
down&amp;_requireboldred=3D0#Hit28">gi|195620928</A></B></TT></TD>
    <TD noWrap><TT>&nbsp;&nbsp;27240</TT></TD>
    <TD noWrap align=3Dright><TT>316</TT></TD>
    <TD noWrap><TT>&nbsp;&nbsp;proteasome subunit alpha type 7 [Zea=20
    mays]</TT></TD></TR>
  <TR>
    <TD noWrap align=3Dright><TT><B>29.</B></TT></TD>
    <TD noWrap><TT><B>&nbsp;<A=20
      =
href=3D"http://zxw-pc/mascot/cgi/master_results.pl?file=3D..%2Fdata%2F201=
21225%2FF002433.dat&amp;REPTYPE=3Dprotein&amp;_sigthreshold=3D0.05&amp;RE=
PORT=3D50&amp;_server_mudpit_switch=3D99999999&amp;_ignoreionsscorebelow=3D=
0&amp;_showsubsets=3D0&amp;_showpopups=3DTRUE&amp;_sortunassigned=3Dscore=
down&amp;_requireboldred=3D0#Hit29">gi|212275610</A></B></TT></TD>
    <TD noWrap><TT>&nbsp;&nbsp;27240</TT></TD>
    <TD noWrap align=3Dright><TT>316</TT></TD>
    <TD noWrap><TT>&nbsp;&nbsp;hypothetical protein LOC100191224 [Zea=20
      mays]</TT></TD></TR>
  <TR>
    <TD noWrap align=3Dright><TT><B>30.</B></TT></TD>
    <TD noWrap><TT><B>&nbsp;<A=20
      =
href=3D"http://zxw-pc/mascot/cgi/master_results.pl?file=3D..%2Fdata%2F201=
21225%2FF002433.dat&amp;REPTYPE=3Dprotein&amp;_sigthreshold=3D0.05&amp;RE=
PORT=3D50&amp;_server_mudpit_switch=3D99999999&amp;_ignoreionsscorebelow=3D=
0&amp;_showsubsets=3D0&amp;_showpopups=3DTRUE&amp;_sortunassigned=3Dscore=
down&amp;_requireboldred=3D0#Hit30">gi|194702178</A></B></TT></TD>
    <TD noWrap><TT>&nbsp;&nbsp;27240</TT></TD>
    <TD noWrap align=3Dright><TT>316</TT></TD>
    <TD noWrap><TT>&nbsp;&nbsp;unknown [Zea mays]</TT></TD></TR>
  <TR>
    <TD noWrap align=3Dright><TT><B>31.</B></TT></TD>
    <TD noWrap><TT><B>&nbsp;<A=20
      =
href=3D"http://zxw-pc/mascot/cgi/master_results.pl?file=3D..%2Fdata%2F201=
21225%2FF002433.dat&amp;REPTYPE=3Dprotein&amp;_sigthreshold=3D0.05&amp;RE=
PORT=3D50&amp;_server_mudpit_switch=3D99999999&amp;_ignoreionsscorebelow=3D=
0&amp;_showsubsets=3D0&amp;_showpopups=3DTRUE&amp;_sortunassigned=3Dscore=
down&amp;_requireboldred=3D0#Hit31">gi|194697710</A></B></TT></TD>
    <TD noWrap><TT>&nbsp;&nbsp;27211</TT></TD>
    <TD noWrap align=3Dright><TT>316</TT></TD>
    <TD noWrap><TT>&nbsp;&nbsp;unknown [Zea mays]</TT></TD></TR>
  <TR>
    <TD noWrap align=3Dright><TT><B>32.</B></TT></TD>
    <TD noWrap><TT><B>&nbsp;<A=20
      =
href=3D"http://zxw-pc/mascot/cgi/master_results.pl?file=3D..%2Fdata%2F201=
21225%2FF002433.dat&amp;REPTYPE=3Dprotein&amp;_sigthreshold=3D0.05&amp;RE=
PORT=3D50&amp;_server_mudpit_switch=3D99999999&amp;_ignoreionsscorebelow=3D=
0&amp;_showsubsets=3D0&amp;_showpopups=3DTRUE&amp;_sortunassigned=3Dscore=
down&amp;_requireboldred=3D0#Hit32">gi|194688362</A></B></TT></TD>
    <TD noWrap><TT>&nbsp;&nbsp;27240</TT></TD>
    <TD noWrap align=3Dright><TT>316</TT></TD>
    <TD noWrap><TT>&nbsp;&nbsp;unknown [Zea mays]</TT></TD></TR>
  <TR>
    <TD noWrap align=3Dright><TT><B>33.</B></TT></TD>
    <TD noWrap><TT><B>&nbsp;<A=20
      =
href=3D"http://zxw-pc/mascot/cgi/master_results.pl?file=3D..%2Fdata%2F201=
21225%2FF002433.dat&amp;REPTYPE=3Dprotein&amp;_sigthreshold=3D0.05&amp;RE=
PORT=3D50&amp;_server_mudpit_switch=3D99999999&amp;_ignoreionsscorebelow=3D=
0&amp;_showsubsets=3D0&amp;_showpopups=3DTRUE&amp;_sortunassigned=3Dscore=
down&amp;_requireboldred=3D0#Hit33">gi|125662835</A></B></TT></TD>
    <TD noWrap><TT>&nbsp;&nbsp;27211</TT></TD>
    <TD noWrap align=3Dright><TT>316</TT></TD>
    <TD noWrap><TT>&nbsp;&nbsp;20S proteasome alpha 4 subunit [Zea=20
    mays]</TT></TD></TR>
  <TR>
    <TD noWrap align=3Dright><TT><B>34.</B></TT></TD>
    <TD noWrap><TT><B>&nbsp;<A=20
      =
href=3D"http://zxw-pc/mascot/cgi/master_results.pl?file=3D..%2Fdata%2F201=
21225%2FF002433.dat&amp;REPTYPE=3Dprotein&amp;_sigthreshold=3D0.05&amp;RE=
PORT=3D50&amp;_server_mudpit_switch=3D99999999&amp;_ignoreionsscorebelow=3D=
0&amp;_showsubsets=3D0&amp;_showpopups=3DTRUE&amp;_sortunassigned=3Dscore=
down&amp;_requireboldred=3D0#Hit34">gi|75131289</A></B></TT></TD>
    <TD noWrap><TT>&nbsp;&nbsp;27279</TT></TD>
    <TD noWrap align=3Dright><TT>315</TT></TD>
    <TD noWrap><TT>&nbsp;&nbsp;RecName: Full=3DProteasome subunit alpha=20
      type-7-A; AltName: Full=3D20S proteasome alpha subunit D-1; =
AltName:=20
      Full=3D20S proteasome subunit alpha-4-A</TT></TD></TR>
  <TR>
    <TD noWrap align=3Dright><TT><B>35.</B></TT></TD>
    <TD noWrap><TT><B>&nbsp;<A=20
      =
href=3D"http://zxw-pc/mascot/cgi/master_results.pl?file=3D..%2Fdata%2F201=
21225%2FF002433.dat&amp;REPTYPE=3Dprotein&amp;_sigthreshold=3D0.05&amp;RE=
PORT=3D50&amp;_server_mudpit_switch=3D99999999&amp;_ignoreionsscorebelow=3D=
0&amp;_showsubsets=3D0&amp;_showpopups=3DTRUE&amp;_sortunassigned=3Dscore=
down&amp;_requireboldred=3D0#Hit35">gi|158513652</A></B></TT></TD>
    <TD noWrap><TT>&nbsp;&nbsp;27279</TT></TD>
    <TD noWrap align=3Dright><TT>315</TT></TD>
    <TD noWrap><TT>&nbsp;&nbsp;RecName: Full=3DProteasome subunit alpha=20
      type-7-A; AltName: Full=3D20S proteasome alpha subunit D-1; =
AltName:=20
      Full=3D20S proteasome subunit alpha-4-A</TT></TD></TR>
  <TR>
    <TD noWrap align=3Dright><TT><B>36.</B></TT></TD>
    <TD noWrap><TT><B>&nbsp;<A=20
      =
href=3D"http://zxw-pc/mascot/cgi/master_results.pl?file=3D..%2Fdata%2F201=
21225%2FF002433.dat&amp;REPTYPE=3Dprotein&amp;_sigthreshold=3D0.05&amp;RE=
PORT=3D50&amp;_server_mudpit_switch=3D99999999&amp;_ignoreionsscorebelow=3D=
0&amp;_showsubsets=3D0&amp;_showpopups=3DTRUE&amp;_sortunassigned=3Dscore=
down&amp;_requireboldred=3D0#Hit36">gi|222617941</A></B></TT></TD>
    <TD noWrap><TT>&nbsp;&nbsp;27279</TT></TD>
    <TD noWrap align=3Dright><TT>315</TT></TD>
    <TD noWrap><TT>&nbsp;&nbsp;hypothetical protein OsJ_00782 [Oryza =
sativa=20
      Japonica Group]</TT></TD></TR>
  <TR>
    <TD noWrap align=3Dright><TT><B>37.</B></TT></TD>
    <TD noWrap><TT><B>&nbsp;<A=20
      =
href=3D"http://zxw-pc/mascot/cgi/master_results.pl?file=3D..%2Fdata%2F201=
21225%2FF002433.dat&amp;REPTYPE=3Dprotein&amp;_sigthreshold=3D0.05&amp;RE=
PORT=3D50&amp;_server_mudpit_switch=3D99999999&amp;_ignoreionsscorebelow=3D=
0&amp;_showsubsets=3D0&amp;_showpopups=3DTRUE&amp;_sortunassigned=3Dscore=
down&amp;_requireboldred=3D0#Hit37">gi|218201567</A></B></TT></TD>
    <TD noWrap><TT>&nbsp;&nbsp;27279</TT></TD>
    <TD noWrap align=3Dright><TT>315</TT></TD>
    <TD noWrap><TT>&nbsp;&nbsp;hypothetical protein OsI_30159 [Oryza =
sativa=20
      Indica Group]</TT></TD></TR>
  <TR>
    <TD noWrap align=3Dright><TT><B>38.</B></TT></TD>
    <TD noWrap><TT><B>&nbsp;<A=20
      =
href=3D"http://zxw-pc/mascot/cgi/master_results.pl?file=3D..%2Fdata%2F201=
21225%2FF002433.dat&amp;REPTYPE=3Dprotein&amp;_sigthreshold=3D0.05&amp;RE=
PORT=3D50&amp;_server_mudpit_switch=3D99999999&amp;_ignoreionsscorebelow=3D=
0&amp;_showsubsets=3D0&amp;_showpopups=3DTRUE&amp;_sortunassigned=3Dscore=
down&amp;_requireboldred=3D0#Hit38">gi|300536431</A></B></TT></TD>
    <TD noWrap><TT>&nbsp;&nbsp;27279</TT></TD>
    <TD noWrap align=3Dright><TT>315</TT></TD>
    <TD noWrap><TT>&nbsp;&nbsp;unnamed protein product [Oryza=20
  sativa]</TT></TD></TR>
  <TR>
    <TD noWrap align=3Dright><TT><B>39.</B></TT></TD>
    <TD noWrap><TT><B>&nbsp;<A=20
      =
href=3D"http://zxw-pc/mascot/cgi/master_results.pl?file=3D..%2Fdata%2F201=
21225%2FF002433.dat&amp;REPTYPE=3Dprotein&amp;_sigthreshold=3D0.05&amp;RE=
PORT=3D50&amp;_server_mudpit_switch=3D99999999&amp;_ignoreionsscorebelow=3D=
0&amp;_showsubsets=3D0&amp;_showpopups=3DTRUE&amp;_sortunassigned=3Dscore=
down&amp;_requireboldred=3D0#Hit39">gi|115477683</A></B></TT></TD>
    <TD noWrap><TT>&nbsp;&nbsp;27279</TT></TD>
    <TD noWrap align=3Dright><TT>315</TT></TD>
    <TD noWrap><TT>&nbsp;&nbsp;Os08g0548900 [Oryza sativa Japonica=20
    Group]</TT></TD></TR>
  <TR>
    <TD noWrap align=3Dright><TT><B>40.</B></TT></TD>
    <TD noWrap><TT><B>&nbsp;<A=20
      =
href=3D"http://zxw-pc/mascot/cgi/master_results.pl?file=3D..%2Fdata%2F201=
21225%2FF002433.dat&amp;REPTYPE=3Dprotein&amp;_sigthreshold=3D0.05&amp;RE=
PORT=3D50&amp;_server_mudpit_switch=3D99999999&amp;_ignoreionsscorebelow=3D=
0&amp;_showsubsets=3D0&amp;_showpopups=3DTRUE&amp;_sortunassigned=3Dscore=
down&amp;_requireboldred=3D0#Hit40">gi|1930070</A></B></TT></TD>
    <TD noWrap><TT>&nbsp;&nbsp;27279</TT></TD>
    <TD noWrap align=3Dright><TT>315</TT></TD>
    <TD noWrap><TT>&nbsp;&nbsp;proteasome alpha subunit [Oryza sativa =
Indica=20
      Group]</TT></TD></TR>
  <TR>
    <TD noWrap align=3Dright><TT><B>41.</B></TT></TD>
    <TD noWrap><TT><B>&nbsp;<A=20
      =
href=3D"http://zxw-pc/mascot/cgi/master_results.pl?file=3D..%2Fdata%2F201=
21225%2FF002433.dat&amp;REPTYPE=3Dprotein&amp;_sigthreshold=3D0.05&amp;RE=
PORT=3D50&amp;_server_mudpit_switch=3D99999999&amp;_ignoreionsscorebelow=3D=
0&amp;_showsubsets=3D0&amp;_showpopups=3DTRUE&amp;_sortunassigned=3Dscore=
down&amp;_requireboldred=3D0#Hit41">gi|259443185</A></B></TT></TD>
    <TD noWrap><TT>&nbsp;&nbsp;27279</TT></TD>
    <TD noWrap align=3Dright><TT>315</TT></TD>
    <TD noWrap><TT>&nbsp;&nbsp;unnamed protein product [Oryza=20
  sativa]</TT></TD></TR>
  <TR>
    <TD noWrap align=3Dright><TT><B>42.</B></TT></TD>
    <TD noWrap><TT><B>&nbsp;<A=20
      =
href=3D"http://zxw-pc/mascot/cgi/master_results.pl?file=3D..%2Fdata%2F201=
21225%2FF002433.dat&amp;REPTYPE=3Dprotein&amp;_sigthreshold=3D0.05&amp;RE=
PORT=3D50&amp;_server_mudpit_switch=3D99999999&amp;_ignoreionsscorebelow=3D=
0&amp;_showsubsets=3D0&amp;_showpopups=3DTRUE&amp;_sortunassigned=3Dscore=
down&amp;_requireboldred=3D0#Hit42">gi|113624406</A></B></TT></TD>
    <TD noWrap><TT>&nbsp;&nbsp;27279</TT></TD>
    <TD noWrap align=3Dright><TT>315</TT></TD>
    <TD noWrap><TT>&nbsp;&nbsp;Os08g0548900 [Oryza sativa Japonica=20
    Group]</TT></TD></TR>
  <TR>
    <TD noWrap align=3Dright><TT><B>43.</B></TT></TD>
    <TD noWrap><TT><B>&nbsp;<A=20
      =
href=3D"http://zxw-pc/mascot/cgi/master_results.pl?file=3D..%2Fdata%2F201=
21225%2FF002433.dat&amp;REPTYPE=3Dprotein&amp;_sigthreshold=3D0.05&amp;RE=
PORT=3D50&amp;_server_mudpit_switch=3D99999999&amp;_ignoreionsscorebelow=3D=
0&amp;_showsubsets=3D0&amp;_showpopups=3DTRUE&amp;_sortunassigned=3Dscore=
down&amp;_requireboldred=3D0#Hit43">gi|42407555</A></B></TT></TD>
    <TD noWrap><TT>&nbsp;&nbsp;27279</TT></TD>
    <TD noWrap align=3Dright><TT>315</TT></TD>
    <TD noWrap><TT>&nbsp;&nbsp;proteasome alpha subunit [Oryza sativa =
Japonica=20
      Group]</TT></TD></TR>
  <TR>
    <TD noWrap align=3Dright><TT><B>44.</B></TT></TD>
    <TD noWrap><TT><B>&nbsp;<A=20
      =
href=3D"http://zxw-pc/mascot/cgi/master_results.pl?file=3D..%2Fdata%2F201=
21225%2FF002433.dat&amp;REPTYPE=3Dprotein&amp;_sigthreshold=3D0.05&amp;RE=
PORT=3D50&amp;_server_mudpit_switch=3D99999999&amp;_ignoreionsscorebelow=3D=
0&amp;_showsubsets=3D0&amp;_showpopups=3DTRUE&amp;_sortunassigned=3Dscore=
down&amp;_requireboldred=3D0#Hit44">gi|42407804</A></B></TT></TD>
    <TD noWrap><TT>&nbsp;&nbsp;27279</TT></TD>
    <TD noWrap align=3Dright><TT>315</TT></TD>
    <TD noWrap><TT>&nbsp;&nbsp;proteasome alpha subunit [Oryza sativa =
Japonica=20
      Group]</TT></TD></TR>
  <TR>
    <TD noWrap align=3Dright><TT><B>45.</B></TT></TD>
    <TD noWrap><TT><B>&nbsp;<A=20
      =
href=3D"http://zxw-pc/mascot/cgi/master_results.pl?file=3D..%2Fdata%2F201=
21225%2FF002433.dat&amp;REPTYPE=3Dprotein&amp;_sigthreshold=3D0.05&amp;RE=
PORT=3D50&amp;_server_mudpit_switch=3D99999999&amp;_ignoreionsscorebelow=3D=
0&amp;_showsubsets=3D0&amp;_showpopups=3DTRUE&amp;_sortunassigned=3Dscore=
down&amp;_requireboldred=3D0#Hit45">gi|218576558</A></B></TT></TD>
    <TD noWrap><TT>&nbsp;&nbsp;27085</TT></TD>
    <TD noWrap align=3Dright><TT>305</TT></TD>
    <TD noWrap><TT>&nbsp;&nbsp;unnamed protein product [Glycine=20
max]</TT></TD></TR>
  <TR>
    <TD noWrap align=3Dright><TT><B>46.</B></TT></TD>
    <TD noWrap><TT><B>&nbsp;<A=20
      =
href=3D"http://zxw-pc/mascot/cgi/master_results.pl?file=3D..%2Fdata%2F201=
21225%2FF002433.dat&amp;REPTYPE=3Dprotein&amp;_sigthreshold=3D0.05&amp;RE=
PORT=3D50&amp;_server_mudpit_switch=3D99999999&amp;_ignoreionsscorebelow=3D=
0&amp;_showsubsets=3D0&amp;_showpopups=3DTRUE&amp;_sortunassigned=3Dscore=
down&amp;_requireboldred=3D0#Hit46">gi|12229936</A></B></TT></TD>
    <TD noWrap><TT>&nbsp;&nbsp;27080</TT></TD>
    <TD noWrap align=3Dright><TT>305</TT></TD>
    <TD noWrap><TT>&nbsp;&nbsp;RecName: Full=3DProteasome subunit alpha =
type-7;=20
      AltName: Full=3D20S proteasome alpha subunit D; AltName: =
Full=3D20S proteasome=20
      subunit alpha-4</TT></TD></TR>
  <TR>
    <TD noWrap align=3Dright><TT><B>47.</B></TT></TD>
    <TD noWrap><TT><B>&nbsp;<A=20
      =
href=3D"http://zxw-pc/mascot/cgi/master_results.pl?file=3D..%2Fdata%2F201=
21225%2FF002433.dat&amp;REPTYPE=3Dprotein&amp;_sigthreshold=3D0.05&amp;RE=
PORT=3D50&amp;_server_mudpit_switch=3D99999999&amp;_ignoreionsscorebelow=3D=
0&amp;_showsubsets=3D0&amp;_showpopups=3DTRUE&amp;_sortunassigned=3Dscore=
down&amp;_requireboldred=3D0#Hit47">gi|300536607</A></B></TT></TD>
    <TD noWrap><TT>&nbsp;&nbsp;27080</TT></TD>
    <TD noWrap align=3Dright><TT>305</TT></TD>
    <TD noWrap><TT>&nbsp;&nbsp;unnamed protein product [Cicer=20
    arietinum]</TT></TD></TR>
  <TR>
    <TD noWrap align=3Dright><TT><B>48.</B></TT></TD>
    <TD noWrap><TT><B>&nbsp;<A=20
      =
href=3D"http://zxw-pc/mascot/cgi/master_results.pl?file=3D..%2Fdata%2F201=
21225%2FF002433.dat&amp;REPTYPE=3Dprotein&amp;_sigthreshold=3D0.05&amp;RE=
PORT=3D50&amp;_server_mudpit_switch=3D99999999&amp;_ignoreionsscorebelow=3D=
0&amp;_showsubsets=3D0&amp;_showpopups=3DTRUE&amp;_sortunassigned=3Dscore=
down&amp;_requireboldred=3D0#Hit48">gi|259443361</A></B></TT></TD>
    <TD noWrap><TT>&nbsp;&nbsp;27080</TT></TD>
    <TD noWrap align=3Dright><TT>305</TT></TD>
    <TD noWrap><TT>&nbsp;&nbsp;unnamed protein product [Cicer=20
    arietinum]</TT></TD></TR>
  <TR>
    <TD noWrap align=3Dright><TT><B>49.</B></TT></TD>
    <TD noWrap><TT><B>&nbsp;<A=20
      =
href=3D"http://zxw-pc/mascot/cgi/master_results.pl?file=3D..%2Fdata%2F201=
21225%2FF002433.dat&amp;REPTYPE=3Dprotein&amp;_sigthreshold=3D0.05&amp;RE=
PORT=3D50&amp;_server_mudpit_switch=3D99999999&amp;_ignoreionsscorebelow=3D=
0&amp;_showsubsets=3D0&amp;_showpopups=3DTRUE&amp;_sortunassigned=3Dscore=
down&amp;_requireboldred=3D0#Hit49">gi|4586592</A></B></TT></TD>
    <TD noWrap><TT>&nbsp;&nbsp;27080</TT></TD>
    <TD noWrap align=3Dright><TT>305</TT></TD>
    <TD noWrap><TT>&nbsp;&nbsp;multicatalytic endopeptidase complex =
[Cicer=20
      arietinum]</TT></TD></TR>
  <TR>
    <TD noWrap align=3Dright><TT><B>50.</B></TT></TD>
    <TD noWrap><TT><B>&nbsp;<A=20
      =
href=3D"http://zxw-pc/mascot/cgi/master_results.pl?file=3D..%2Fdata%2F201=
21225%2FF002433.dat&amp;REPTYPE=3Dprotein&amp;_sigthreshold=3D0.05&amp;RE=
PORT=3D50&amp;_server_mudpit_switch=3D99999999&amp;_ignoreionsscorebelow=3D=
0&amp;_showsubsets=3D0&amp;_showpopups=3DTRUE&amp;_sortunassigned=3Dscore=
down&amp;_requireboldred=3D0#Hit50">gi|116778711</A></B></TT></TD>
    <TD noWrap><TT>&nbsp;&nbsp;27188</TT></TD>
    <TD noWrap align=3Dright><TT>292</TT></TD>
    <TD noWrap><TT>&nbsp;&nbsp;unknown [Picea=20
sitchensis]</TT></TD></TR></TBODY></TABLE>
<H3>Results List</H3>
<TABLE border=3D0 cellSpacing=3D0>
  <TBODY>
  <TR>
    <TD><TT><B><A =
name=3DHit1>1.</A>&nbsp;&nbsp;&nbsp;&nbsp;</B></TT></TD>
    <TD noWrap><TT><A=20
      =
href=3D"http://zxw-pc/mascot/cgi/protein_view.pl?file=3D../data/20121225/=
F002433.dat&amp;hit=3D1"=20
      =
target=3D_blank>gi|297744621</A>&nbsp;&nbsp;&nbsp;&nbsp;<B>Mass:</B>&nbsp=
;27192&nbsp;&nbsp;&nbsp;&nbsp;<B>Score:</B>&nbsp;344&nbsp;&nbsp;&nbsp;&nb=
sp;<B>Expect:</B>&nbsp;7.4e-029&nbsp;&nbsp;<B>Matches:</B>&nbsp;14</TT></=
TD></TR>
  <TR>
    <TD>&nbsp;</TD>
    <TD noWrap><TT>unnamed protein product [Vitis=20
vinifera]</TT></TD></TR></TBODY></TABLE>
<TABLE border=3D0 cellSpacing=3D0 cellPadding=3D0>
  <TBODY>
  <TR>
    <TD><TT>&nbsp;&nbsp;&nbsp;&nbsp;&nbsp;&nbsp;</TT></TD>
    <TD align=3Dright><TT><B>Observed&nbsp;&nbsp;</B></TT></TD>
    <TD noWrap align=3Dright><TT><B>Mr(expt)&nbsp;&nbsp;</B></TT></TD>
    <TD noWrap align=3Dright><TT><B>Mr(calc)&nbsp;&nbsp;</B></TT></TD>
    <TD align=3Dright><TT><B>&nbsp;ppm&nbsp;&nbsp;</B></TT></TD>
    <TD align=3Dright><TT><B>Start&nbsp;</B></TT></TD>
    <TD align=3Dright><TT><B>&nbsp;</B></TT></TD>
    <TD align=3Dright><TT><B>End&nbsp;</B></TT></TD>
    <TD align=3Dright><TT><B>Miss&nbsp;</B></TT></TD>
    <TD align=3Dright><TT><B>Ions&nbsp;</B></TT></TD>
    <TD><TT><B>&nbsp;Peptide</B></TT></TD></TR>
  <TR>
    <TD align=3Dright>&nbsp;</TD>
    <TD align=3Dright><TT>708.2668&nbsp;&nbsp;</TT></TD>
    <TD align=3Dright><TT>707.2595&nbsp;&nbsp;</TT></TD>
    <TD align=3Dright><TT>707.3020&nbsp;&nbsp;</TT></TD>
    <TD noWrap align=3Dright><TT>-60.15&nbsp;</TT></TD>
    <TD align=3Dright><TT>166&nbsp;</TT></TD>
    <TD noWrap align=3Dright><TT>-&nbsp;</TT></TD>
    <TD align=3Dright><TT>171&nbsp;</TT></TD>
    <TD align=3Dright><TT>0&nbsp;&nbsp;</TT></TD>
    <TD noWrap align=3Dright><TT>---&nbsp;&nbsp;</TT></TD>
    <TD noWrap><TT>&nbsp;R.NSNSMR.E</TT></TD></TR>
  <TR>
    <TD align=3Dright>&nbsp;</TD>
    <TD align=3Dright><TT>724.2576&nbsp;&nbsp;</TT></TD>
    <TD align=3Dright><TT>723.2504&nbsp;&nbsp;</TT></TD>
    <TD align=3Dright><TT>723.2970&nbsp;&nbsp;</TT></TD>
    <TD noWrap align=3Dright><TT>-64.45&nbsp;</TT></TD>
    <TD align=3Dright><TT>166&nbsp;</TT></TD>
    <TD noWrap align=3Dright><TT>-&nbsp;</TT></TD>
    <TD align=3Dright><TT>171&nbsp;</TT></TD>
    <TD align=3Dright><TT>0&nbsp;&nbsp;</TT></TD>
    <TD noWrap align=3Dright><TT>---&nbsp;&nbsp;</TT></TD>
    <TD noWrap><TT>&nbsp;R.NSNSMR.E + Oxidation (M)</TT></TD></TR>
  <TR>
    <TD align=3Dright>&nbsp;</TD>
    <TD align=3Dright><TT>743.3682&nbsp;&nbsp;</TT></TD>
    <TD align=3Dright><TT>742.3609&nbsp;&nbsp;</TT></TD>
    <TD align=3Dright><TT>742.4086&nbsp;&nbsp;</TT></TD>
    <TD noWrap align=3Dright><TT>-64.25&nbsp;</TT></TD>
    <TD align=3Dright><TT>30&nbsp;</TT></TD>
    <TD noWrap align=3Dright><TT>-&nbsp;</TT></TD>
    <TD align=3Dright><TT>37&nbsp;</TT></TD>
    <TD align=3Dright><TT>0&nbsp;&nbsp;</TT></TD>
    <TD noWrap align=3Dright><TT>---&nbsp;&nbsp;</TT></TD>
    <TD noWrap><TT>&nbsp;K.GNAAVGVR.G</TT></TD></TR>
  <TR>
    <TD align=3Dright>&nbsp;</TD>
    <TD align=3Dright><TT>920.4409&nbsp;&nbsp;</TT></TD>
    <TD align=3Dright><TT>919.4336&nbsp;&nbsp;</TT></TD>
    <TD align=3Dright><TT>919.5127&nbsp;&nbsp;</TT></TD>
    <TD noWrap align=3Dright><TT>-85.97&nbsp;</TT></TD>
    <TD align=3Dright><TT>111&nbsp;</TT></TD>
    <TD noWrap align=3Dright><TT>-&nbsp;</TT></TD>
    <TD align=3Dright><TT>118&nbsp;</TT></TD>
    <TD align=3Dright><TT>0&nbsp;&nbsp;</TT></TD>
    <TD noWrap align=3Dright><TT>---&nbsp;&nbsp;</TT></TD>
    <TD noWrap><TT>&nbsp;R.YIAGLQQK.Y</TT></TD></TR>
  <TR>
    <TD align=3Dright>&nbsp;</TD>
    <TD align=3Dright><TT>920.4409&nbsp;&nbsp;</TT></TD>
    <TD align=3Dright><TT>919.4336&nbsp;&nbsp;</TT></TD>
    <TD align=3Dright><TT>919.5127&nbsp;&nbsp;</TT></TD>
    <TD noWrap align=3Dright><TT>-85.97&nbsp;</TT></TD>
    <TD align=3Dright><TT>111&nbsp;</TT></TD>
    <TD noWrap align=3Dright><TT>-&nbsp;</TT></TD>
    <TD align=3Dright><TT>118&nbsp;</TT></TD>
    <TD align=3Dright><TT>0&nbsp;&nbsp;</TT></TD>
    <TD noWrap align=3Dright><TT>30&nbsp;&nbsp;</TT></TD>
    <TD noWrap><TT>&nbsp;R.YIAGLQQK.Y</TT></TD></TR>
  <TR>
    <TD align=3Dright>&nbsp;</TD>
    <TD align=3Dright><TT>1101.5262&nbsp;&nbsp;</TT></TD>
    <TD align=3Dright><TT>1100.5189&nbsp;&nbsp;</TT></TD>
    <TD align=3Dright><TT>1100.6077&nbsp;&nbsp;</TT></TD>
    <TD noWrap align=3Dright><TT>-80.69&nbsp;</TT></TD>
    <TD align=3Dright><TT>193&nbsp;</TT></TD>
    <TD noWrap align=3Dright><TT>-&nbsp;</TT></TD>
    <TD align=3Dright><TT>203&nbsp;</TT></TD>
    <TD align=3Dright><TT>0&nbsp;&nbsp;</TT></TD>
    <TD noWrap align=3Dright><TT>---&nbsp;&nbsp;</TT></TD>
    <TD noWrap><TT>&nbsp;R.ALLEVVESGGK.N</TT></TD></TR>
  <TR>
    <TD align=3Dright>&nbsp;</TD>
    <TD align=3Dright><TT>1131.5352&nbsp;&nbsp;</TT></TD>
    <TD align=3Dright><TT>1130.5279&nbsp;&nbsp;</TT></TD>
    <TD align=3Dright><TT>1130.6183&nbsp;&nbsp;</TT></TD>
    <TD noWrap align=3Dright><TT>-79.95&nbsp;</TT></TD>
    <TD align=3Dright><TT>38&nbsp;</TT></TD>
    <TD noWrap align=3Dright><TT>-&nbsp;</TT></TD>
    <TD align=3Dright><TT>48&nbsp;</TT></TD>
    <TD align=3Dright><TT>0&nbsp;&nbsp;</TT></TD>
    <TD noWrap align=3Dright><TT>---&nbsp;&nbsp;</TT></TD>
    <TD noWrap><TT>&nbsp;R.GTDTIVLGVEK.K</TT></TD></TR>
  <TR>
    <TD align=3Dright>&nbsp;</TD>
    <TD align=3Dright><TT>1131.5352&nbsp;&nbsp;</TT></TD>
    <TD align=3Dright><TT>1130.5279&nbsp;&nbsp;</TT></TD>
    <TD align=3Dright><TT>1130.6183&nbsp;&nbsp;</TT></TD>
    <TD noWrap align=3Dright><TT>-79.95&nbsp;</TT></TD>
    <TD align=3Dright><TT>38&nbsp;</TT></TD>
    <TD noWrap align=3Dright><TT>-&nbsp;</TT></TD>
    <TD align=3Dright><TT>48&nbsp;</TT></TD>
    <TD align=3Dright><TT>0&nbsp;&nbsp;</TT></TD>
    <TD noWrap align=3Dright><TT>12&nbsp;&nbsp;</TT></TD>
    <TD noWrap><TT>&nbsp;R.GTDTIVLGVEK.K</TT></TD></TR>
  <TR>
    <TD align=3Dright>&nbsp;</TD>
    <TD align=3Dright><TT>1634.7568&nbsp;&nbsp;</TT></TD>
    <TD align=3Dright><TT>1633.7495&nbsp;&nbsp;</TT></TD>
    <TD align=3Dright><TT>1633.8563&nbsp;&nbsp;</TT></TD>
    <TD noWrap align=3Dright><TT>-65.36&nbsp;</TT></TD>
    <TD align=3Dright><TT>97&nbsp;</TT></TD>
    <TD noWrap align=3Dright><TT>-&nbsp;</TT></TD>
    <TD align=3Dright><TT>110&nbsp;</TT></TD>
    <TD align=3Dright><TT>0&nbsp;&nbsp;</TT></TD>
    <TD noWrap align=3Dright><TT>---&nbsp;&nbsp;</TT></TD>
    <TD noWrap><TT>&nbsp;R.LTVEDPVTVEYITR.Y</TT></TD></TR>
  <TR>
    <TD align=3Dright>&nbsp;</TD>
    <TD align=3Dright><TT>1634.7568&nbsp;&nbsp;</TT></TD>
    <TD align=3Dright><TT>1633.7495&nbsp;&nbsp;</TT></TD>
    <TD align=3Dright><TT>1633.8563&nbsp;&nbsp;</TT></TD>
    <TD noWrap align=3Dright><TT>-65.36&nbsp;</TT></TD>
    <TD align=3Dright><TT>97&nbsp;</TT></TD>
    <TD noWrap align=3Dright><TT>-&nbsp;</TT></TD>
    <TD align=3Dright><TT>110&nbsp;</TT></TD>
    <TD align=3Dright><TT>0&nbsp;&nbsp;</TT></TD>
    <TD noWrap align=3Dright><TT>65&nbsp;&nbsp;</TT></TD>
    <TD noWrap><TT>&nbsp;R.LTVEDPVTVEYITR.Y</TT></TD></TR>
  <TR>
    <TD align=3Dright>&nbsp;</TD>
    <TD align=3Dright><TT>2462.1567&nbsp;&nbsp;</TT></TD>
    <TD align=3Dright><TT>2461.1494&nbsp;&nbsp;</TT></TD>
    <TD align=3Dright><TT>2461.2642&nbsp;&nbsp;</TT></TD>
    <TD noWrap align=3Dright><TT>-46.62&nbsp;</TT></TD>
    <TD align=3Dright><TT>7&nbsp;</TT></TD>
    <TD noWrap align=3Dright><TT>-&nbsp;</TT></TD>
    <TD align=3Dright><TT>28&nbsp;</TT></TD>
    <TD align=3Dright><TT>0&nbsp;&nbsp;</TT></TD>
    <TD noWrap align=3Dright><TT>---&nbsp;&nbsp;</TT></TD>
    <TD noWrap><TT>&nbsp;R.AITVFSPDGHLFQVEYALEAVR.K</TT></TD></TR>
  <TR>
    <TD align=3Dright>&nbsp;</TD>
    <TD align=3Dright><TT>2462.1567&nbsp;&nbsp;</TT></TD>
    <TD align=3Dright><TT>2461.1494&nbsp;&nbsp;</TT></TD>
    <TD align=3Dright><TT>2461.2642&nbsp;&nbsp;</TT></TD>
    <TD noWrap align=3Dright><TT>-46.62&nbsp;</TT></TD>
    <TD align=3Dright><TT>7&nbsp;</TT></TD>
    <TD noWrap align=3Dright><TT>-&nbsp;</TT></TD>
    <TD align=3Dright><TT>28&nbsp;</TT></TD>
    <TD align=3Dright><TT>0&nbsp;&nbsp;</TT></TD>
    <TD noWrap align=3Dright><TT>119&nbsp;&nbsp;</TT></TD>
    <TD noWrap><TT>&nbsp;R.AITVFSPDGHLFQVEYALEAVR.K</TT></TD></TR>
  <TR>
    <TD align=3Dright>&nbsp;</TD>
    <TD align=3Dright><TT>2590.2468&nbsp;&nbsp;</TT></TD>
    <TD align=3Dright><TT>2589.2395&nbsp;&nbsp;</TT></TD>
    <TD align=3Dright><TT>2589.3591&nbsp;&nbsp;</TT></TD>
    <TD noWrap align=3Dright><TT>-46.19&nbsp;</TT></TD>
    <TD align=3Dright><TT>7&nbsp;</TT></TD>
    <TD noWrap align=3Dright><TT>-&nbsp;</TT></TD>
    <TD align=3Dright><TT>29&nbsp;</TT></TD>
    <TD align=3Dright><TT>1&nbsp;&nbsp;</TT></TD>
    <TD noWrap align=3Dright><TT>---&nbsp;&nbsp;</TT></TD>
    <TD noWrap><TT>&nbsp;R.AITVFSPDGHLFQVEYALEAVRK.G</TT></TD></TR>
  <TR>
    <TD align=3Dright>&nbsp;</TD>
    <TD align=3Dright><TT>2590.2468&nbsp;&nbsp;</TT></TD>
    <TD align=3Dright><TT>2589.2395&nbsp;&nbsp;</TT></TD>
    <TD align=3Dright><TT>2589.3591&nbsp;&nbsp;</TT></TD>
    <TD noWrap align=3Dright><TT>-46.19&nbsp;</TT></TD>
    <TD align=3Dright><TT>7&nbsp;</TT></TD>
    <TD noWrap align=3Dright><TT>-&nbsp;</TT></TD>
    <TD align=3Dright><TT>29&nbsp;</TT></TD>
    <TD align=3Dright><TT>1&nbsp;&nbsp;</TT></TD>
    <TD noWrap align=3Dright><TT>30&nbsp;&nbsp;</TT></TD>
    <TD =
noWrap><TT>&nbsp;R.AITVFSPDGHLFQVEYALEAVRK.G</TT></TD></TR></TBODY></TABL=
E>
<TABLE border=3D0 cellSpacing=3D0>
  <TBODY>
  <TR>
    <TD><TT>&nbsp;&nbsp;&nbsp;&nbsp;&nbsp;&nbsp;</TT></TD>
    <TD><TT><B>No match to: </B>757.3834, 823.0412, 825.0378, 841.0074,=20
      842.4514, 867.3715, 870.4779, 885.4680, 994.0511, 994.0511, =
1036.0448,=20
      1036.0448, 1111.4778, 1111.4778, 1225.0382, 1225.0382, 1566.0065,=20
      1722.8036, 1722.8036</TT></TD></TR></TBODY></TABLE><BR>
<TABLE border=3D0 cellSpacing=3D0>
  <TBODY>
  <TR>
    <TD><TT><B><A =
name=3DHit2>2.</A>&nbsp;&nbsp;&nbsp;&nbsp;</B></TT></TD>
    <TD noWrap><TT><A=20
      =
href=3D"http://zxw-pc/mascot/cgi/protein_view.pl?file=3D../data/20121225/=
F002433.dat&amp;hit=3D2"=20
      =
target=3D_blank>gi|297734987</A>&nbsp;&nbsp;&nbsp;&nbsp;<B>Mass:</B>&nbsp=
;27178&nbsp;&nbsp;&nbsp;&nbsp;<B>Score:</B>&nbsp;344&nbsp;&nbsp;&nbsp;&nb=
sp;<B>Expect:</B>&nbsp;7.4e-029&nbsp;&nbsp;<B>Matches:</B>&nbsp;14</TT></=
TD></TR>
  <TR>
    <TD>&nbsp;</TD>
    <TD noWrap><TT>unnamed protein product [Vitis=20
vinifera]</TT></TD></TR></TBODY></TABLE>
<TABLE border=3D0 cellSpacing=3D0 cellPadding=3D0>
  <TBODY>
  <TR>
    <TD><TT>&nbsp;&nbsp;&nbsp;&nbsp;&nbsp;&nbsp;</TT></TD>
    <TD align=3Dright><TT><B>Observed&nbsp;&nbsp;</B></TT></TD>
    <TD noWrap align=3Dright><TT><B>Mr(expt)&nbsp;&nbsp;</B></TT></TD>
    <TD noWrap align=3Dright><TT><B>Mr(calc)&nbsp;&nbsp;</B></TT></TD>
    <TD align=3Dright><TT><B>&nbsp;ppm&nbsp;&nbsp;</B></TT></TD>
    <TD align=3Dright><TT><B>Start&nbsp;</B></TT></TD>
    <TD align=3Dright><TT><B>&nbsp;</B></TT></TD>
    <TD align=3Dright><TT><B>End&nbsp;</B></TT></TD>
    <TD align=3Dright><TT><B>Miss&nbsp;</B></TT></TD>
    <TD align=3Dright><TT><B>Ions&nbsp;</B></TT></TD>
    <TD><TT><B>&nbsp;Peptide</B></TT></TD></TR>
  <TR>
    <TD align=3Dright>&nbsp;</TD>
    <TD align=3Dright><TT>708.2668&nbsp;&nbsp;</TT></TD>
    <TD align=3Dright><TT>707.2595&nbsp;&nbsp;</TT></TD>
    <TD align=3Dright><TT>707.3020&nbsp;&nbsp;</TT></TD>
    <TD noWrap align=3Dright><TT>-60.15&nbsp;</TT></TD>
    <TD align=3Dright><TT>166&nbsp;</TT></TD>
    <TD noWrap align=3Dright><TT>-&nbsp;</TT></TD>
    <TD align=3Dright><TT>171&nbsp;</TT></TD>
    <TD align=3Dright><TT>0&nbsp;&nbsp;</TT></TD>
    <TD noWrap align=3Dright><TT>---&nbsp;&nbsp;</TT></TD>
    <TD noWrap><TT>&nbsp;R.NSNSMR.E</TT></TD></TR>
  <TR>
    <TD align=3Dright>&nbsp;</TD>
    <TD align=3Dright><TT>724.2576&nbsp;&nbsp;</TT></TD>
    <TD align=3Dright><TT>723.2504&nbsp;&nbsp;</TT></TD>
    <TD align=3Dright><TT>723.2970&nbsp;&nbsp;</TT></TD>
    <TD noWrap align=3Dright><TT>-64.45&nbsp;</TT></TD>
    <TD align=3Dright><TT>166&nbsp;</TT></TD>
    <TD noWrap align=3Dright><TT>-&nbsp;</TT></TD>
    <TD align=3Dright><TT>171&nbsp;</TT></TD>
    <TD align=3Dright><TT>0&nbsp;&nbsp;</TT></TD>
    <TD noWrap align=3Dright><TT>---&nbsp;&nbsp;</TT></TD>
    <TD noWrap><TT>&nbsp;R.NSNSMR.E + Oxidation (M)</TT></TD></TR>
  <TR>
    <TD align=3Dright>&nbsp;</TD>
    <TD align=3Dright><TT>743.3682&nbsp;&nbsp;</TT></TD>
    <TD align=3Dright><TT>742.3609&nbsp;&nbsp;</TT></TD>
    <TD align=3Dright><TT>742.4086&nbsp;&nbsp;</TT></TD>
    <TD noWrap align=3Dright><TT>-64.25&nbsp;</TT></TD>
    <TD align=3Dright><TT>30&nbsp;</TT></TD>
    <TD noWrap align=3Dright><TT>-&nbsp;</TT></TD>
    <TD align=3Dright><TT>37&nbsp;</TT></TD>
    <TD align=3Dright><TT>0&nbsp;&nbsp;</TT></TD>
    <TD noWrap align=3Dright><TT>---&nbsp;&nbsp;</TT></TD>
    <TD noWrap><TT>&nbsp;K.GNAAVGVR.G</TT></TD></TR>
  <TR>
    <TD align=3Dright>&nbsp;</TD>
    <TD align=3Dright><TT>920.4409&nbsp;&nbsp;</TT></TD>
    <TD align=3Dright><TT>919.4336&nbsp;&nbsp;</TT></TD>
    <TD align=3Dright><TT>919.5127&nbsp;&nbsp;</TT></TD>
    <TD noWrap align=3Dright><TT>-85.97&nbsp;</TT></TD>
    <TD align=3Dright><TT>111&nbsp;</TT></TD>
    <TD noWrap align=3Dright><TT>-&nbsp;</TT></TD>
    <TD align=3Dright><TT>118&nbsp;</TT></TD>
    <TD align=3Dright><TT>0&nbsp;&nbsp;</TT></TD>
    <TD noWrap align=3Dright><TT>---&nbsp;&nbsp;</TT></TD>
    <TD noWrap><TT>&nbsp;R.YIAGLQQK.Y</TT></TD></TR>
  <TR>
    <TD align=3Dright>&nbsp;</TD>
    <TD align=3Dright><TT>920.4409&nbsp;&nbsp;</TT></TD>
    <TD align=3Dright><TT>919.4336&nbsp;&nbsp;</TT></TD>
    <TD align=3Dright><TT>919.5127&nbsp;&nbsp;</TT></TD>
    <TD noWrap align=3Dright><TT>-85.97&nbsp;</TT></TD>
    <TD align=3Dright><TT>111&nbsp;</TT></TD>
    <TD noWrap align=3Dright><TT>-&nbsp;</TT></TD>
    <TD align=3Dright><TT>118&nbsp;</TT></TD>
    <TD align=3Dright><TT>0&nbsp;&nbsp;</TT></TD>
    <TD noWrap align=3Dright><TT>30&nbsp;&nbsp;</TT></TD>
    <TD noWrap><TT>&nbsp;R.YIAGLQQK.Y</TT></TD></TR>
  <TR>
    <TD align=3Dright>&nbsp;</TD>
    <TD align=3Dright><TT>1101.5262&nbsp;&nbsp;</TT></TD>
    <TD align=3Dright><TT>1100.5189&nbsp;&nbsp;</TT></TD>
    <TD align=3Dright><TT>1100.6077&nbsp;&nbsp;</TT></TD>
    <TD noWrap align=3Dright><TT>-80.69&nbsp;</TT></TD>
    <TD align=3Dright><TT>193&nbsp;</TT></TD>
    <TD noWrap align=3Dright><TT>-&nbsp;</TT></TD>
    <TD align=3Dright><TT>203&nbsp;</TT></TD>
    <TD align=3Dright><TT>0&nbsp;&nbsp;</TT></TD>
    <TD noWrap align=3Dright><TT>---&nbsp;&nbsp;</TT></TD>
    <TD noWrap><TT>&nbsp;R.ALLEVVESGGK.N</TT></TD></TR>
  <TR>
    <TD align=3Dright>&nbsp;</TD>
    <TD align=3Dright><TT>1131.5352&nbsp;&nbsp;</TT></TD>
    <TD align=3Dright><TT>1130.5279&nbsp;&nbsp;</TT></TD>
    <TD align=3Dright><TT>1130.6183&nbsp;&nbsp;</TT></TD>
    <TD noWrap align=3Dright><TT>-79.95&nbsp;</TT></TD>
    <TD align=3Dright><TT>38&nbsp;</TT></TD>
    <TD noWrap align=3Dright><TT>-&nbsp;</TT></TD>
    <TD align=3Dright><TT>48&nbsp;</TT></TD>
    <TD align=3Dright><TT>0&nbsp;&nbsp;</TT></TD>
    <TD noWrap align=3Dright><TT>---&nbsp;&nbsp;</TT></TD>
    <TD noWrap><TT>&nbsp;R.GTDTIVLGVEK.K</TT></TD></TR>
  <TR>
    <TD align=3Dright>&nbsp;</TD>
    <TD align=3Dright><TT>1131.5352&nbsp;&nbsp;</TT></TD>
    <TD align=3Dright><TT>1130.5279&nbsp;&nbsp;</TT></TD>
    <TD align=3Dright><TT>1130.6183&nbsp;&nbsp;</TT></TD>
    <TD noWrap align=3Dright><TT>-79.95&nbsp;</TT></TD>
    <TD align=3Dright><TT>38&nbsp;</TT></TD>
    <TD noWrap align=3Dright><TT>-&nbsp;</TT></TD>
    <TD align=3Dright><TT>48&nbsp;</TT></TD>
    <TD align=3Dright><TT>0&nbsp;&nbsp;</TT></TD>
    <TD noWrap align=3Dright><TT>12&nbsp;&nbsp;</TT></TD>
    <TD noWrap><TT>&nbsp;R.GTDTIVLGVEK.K</TT></TD></TR>
  <TR>
    <TD align=3Dright>&nbsp;</TD>
    <TD align=3Dright><TT>1634.7568&nbsp;&nbsp;</TT></TD>
    <TD align=3Dright><TT>1633.7495&nbsp;&nbsp;</TT></TD>
    <TD align=3Dright><TT>1633.8563&nbsp;&nbsp;</TT></TD>
    <TD noWrap align=3Dright><TT>-65.36&nbsp;</TT></TD>
    <TD align=3Dright><TT>97&nbsp;</TT></TD>
    <TD noWrap align=3Dright><TT>-&nbsp;</TT></TD>
    <TD align=3Dright><TT>110&nbsp;</TT></TD>
    <TD align=3Dright><TT>0&nbsp;&nbsp;</TT></TD>
    <TD noWrap align=3Dright><TT>---&nbsp;&nbsp;</TT></TD>
    <TD noWrap><TT>&nbsp;R.LTVEDPVTVEYITR.Y</TT></TD></TR>
  <TR>
    <TD align=3Dright>&nbsp;</TD>
    <TD align=3Dright><TT>1634.7568&nbsp;&nbsp;</TT></TD>
    <TD align=3Dright><TT>1633.7495&nbsp;&nbsp;</TT></TD>
    <TD align=3Dright><TT>1633.8563&nbsp;&nbsp;</TT></TD>
    <TD noWrap align=3Dright><TT>-65.36&nbsp;</TT></TD>
    <TD align=3Dright><TT>97&nbsp;</TT></TD>
    <TD noWrap align=3Dright><TT>-&nbsp;</TT></TD>
    <TD align=3Dright><TT>110&nbsp;</TT></TD>
    <TD align=3Dright><TT>0&nbsp;&nbsp;</TT></TD>
    <TD noWrap align=3Dright><TT>65&nbsp;&nbsp;</TT></TD>
    <TD noWrap><TT>&nbsp;R.LTVEDPVTVEYITR.Y</TT></TD></TR>
  <TR>
    <TD align=3Dright>&nbsp;</TD>
    <TD align=3Dright><TT>2462.1567&nbsp;&nbsp;</TT></TD>
    <TD align=3Dright><TT>2461.1494&nbsp;&nbsp;</TT></TD>
    <TD align=3Dright><TT>2461.2642&nbsp;&nbsp;</TT></TD>
    <TD noWrap align=3Dright><TT>-46.62&nbsp;</TT></TD>
    <TD align=3Dright><TT>7&nbsp;</TT></TD>
    <TD noWrap align=3Dright><TT>-&nbsp;</TT></TD>
    <TD align=3Dright><TT>28&nbsp;</TT></TD>
    <TD align=3Dright><TT>0&nbsp;&nbsp;</TT></TD>
    <TD noWrap align=3Dright><TT>---&nbsp;&nbsp;</TT></TD>
    <TD noWrap><TT>&nbsp;R.AITVFSPDGHLFQVEYALEAVR.K</TT></TD></TR>
  <TR>
    <TD align=3Dright>&nbsp;</TD>
    <TD align=3Dright><TT>2462.1567&nbsp;&nbsp;</TT></TD>
    <TD align=3Dright><TT>2461.1494&nbsp;&nbsp;</TT></TD>
    <TD align=3Dright><TT>2461.2642&nbsp;&nbsp;</TT></TD>
    <TD noWrap align=3Dright><TT>-46.62&nbsp;</TT></TD>
    <TD align=3Dright><TT>7&nbsp;</TT></TD>
    <TD noWrap align=3Dright><TT>-&nbsp;</TT></TD>
    <TD align=3Dright><TT>28&nbsp;</TT></TD>
    <TD align=3Dright><TT>0&nbsp;&nbsp;</TT></TD>
    <TD noWrap align=3Dright><TT>119&nbsp;&nbsp;</TT></TD>
    <TD noWrap><TT>&nbsp;R.AITVFSPDGHLFQVEYALEAVR.K</TT></TD></TR>
  <TR>
    <TD align=3Dright>&nbsp;</TD>
    <TD align=3Dright><TT>2590.2468&nbsp;&nbsp;</TT></TD>
    <TD align=3Dright><TT>2589.2395&nbsp;&nbsp;</TT></TD>
    <TD align=3Dright><TT>2589.3591&nbsp;&nbsp;</TT></TD>
    <TD noWrap align=3Dright><TT>-46.19&nbsp;</TT></TD>
    <TD align=3Dright><TT>7&nbsp;</TT></TD>
    <TD noWrap align=3Dright><TT>-&nbsp;</TT></TD>
    <TD align=3Dright><TT>29&nbsp;</TT></TD>
    <TD align=3Dright><TT>1&nbsp;&nbsp;</TT></TD>
    <TD noWrap align=3Dright><TT>---&nbsp;&nbsp;</TT></TD>
    <TD noWrap><TT>&nbsp;R.AITVFSPDGHLFQVEYALEAVRK.G</TT></TD></TR>
  <TR>
    <TD align=3Dright>&nbsp;</TD>
    <TD align=3Dright><TT>2590.2468&nbsp;&nbsp;</TT></TD>
    <TD align=3Dright><TT>2589.2395&nbsp;&nbsp;</TT></TD>
    <TD align=3Dright><TT>2589.3591&nbsp;&nbsp;</TT></TD>
    <TD noWrap align=3Dright><TT>-46.19&nbsp;</TT></TD>
    <TD align=3Dright><TT>7&nbsp;</TT></TD>
    <TD noWrap align=3Dright><TT>-&nbsp;</TT></TD>
    <TD align=3Dright><TT>29&nbsp;</TT></TD>
    <TD align=3Dright><TT>1&nbsp;&nbsp;</TT></TD>
    <TD noWrap align=3Dright><TT>30&nbsp;&nbsp;</TT></TD>
    <TD =
noWrap><TT>&nbsp;R.AITVFSPDGHLFQVEYALEAVRK.G</TT></TD></TR></TBODY></TABL=
E>
<TABLE border=3D0 cellSpacing=3D0>
  <TBODY>
  <TR>
    <TD><TT>&nbsp;&nbsp;&nbsp;&nbsp;&nbsp;&nbsp;</TT></TD>
    <TD><TT><B>No match to: </B>757.3834, 823.0412, 825.0378, 841.0074,=20
      842.4514, 867.3715, 870.4779, 885.4680, 994.0511, 994.0511, =
1036.0448,=20
      1036.0448, 1111.4778, 1111.4778, 1225.0382, 1225.0382, 1566.0065,=20
      1722.8036, 1722.8036</TT></TD></TR></TBODY></TABLE><BR>
<TABLE border=3D0 cellSpacing=3D0>
  <TBODY>
  <TR>
    <TD><TT><B><A =
name=3DHit3>3.</A>&nbsp;&nbsp;&nbsp;&nbsp;</B></TT></TD>
    <TD noWrap><TT><A=20
      =
href=3D"http://zxw-pc/mascot/cgi/protein_view.pl?file=3D../data/20121225/=
F002433.dat&amp;hit=3D3"=20
      =
target=3D_blank>gi|225431090</A>&nbsp;&nbsp;&nbsp;&nbsp;<B>Mass:</B>&nbsp=
;27178&nbsp;&nbsp;&nbsp;&nbsp;<B>Score:</B>&nbsp;344&nbsp;&nbsp;&nbsp;&nb=
sp;<B>Expect:</B>&nbsp;7.4e-029&nbsp;&nbsp;<B>Matches:</B>&nbsp;14</TT></=
TD></TR>
  <TR>
    <TD>&nbsp;</TD>
    <TD noWrap><TT>PREDICTED: hypothetical protein [Vitis=20
  vinifera]</TT></TD></TR></TBODY></TABLE>
<TABLE border=3D0 cellSpacing=3D0 cellPadding=3D0>
  <TBODY>
  <TR>
    <TD><TT>&nbsp;&nbsp;&nbsp;&nbsp;&nbsp;&nbsp;</TT></TD>
    <TD align=3Dright><TT><B>Observed&nbsp;&nbsp;</B></TT></TD>
    <TD noWrap align=3Dright><TT><B>Mr(expt)&nbsp;&nbsp;</B></TT></TD>
    <TD noWrap align=3Dright><TT><B>Mr(calc)&nbsp;&nbsp;</B></TT></TD>
    <TD align=3Dright><TT><B>&nbsp;ppm&nbsp;&nbsp;</B></TT></TD>
    <TD align=3Dright><TT><B>Start&nbsp;</B></TT></TD>
    <TD align=3Dright><TT><B>&nbsp;</B></TT></TD>
    <TD align=3Dright><TT><B>End&nbsp;</B></TT></TD>
    <TD align=3Dright><TT><B>Miss&nbsp;</B></TT></TD>
    <TD align=3Dright><TT><B>Ions&nbsp;</B></TT></TD>
    <TD><TT><B>&nbsp;Peptide</B></TT></TD></TR>
  <TR>
    <TD align=3Dright>&nbsp;</TD>
    <TD align=3Dright><TT>708.2668&nbsp;&nbsp;</TT></TD>
    <TD align=3Dright><TT>707.2595&nbsp;&nbsp;</TT></TD>
    <TD align=3Dright><TT>707.3020&nbsp;&nbsp;</TT></TD>
    <TD noWrap align=3Dright><TT>-60.15&nbsp;</TT></TD>
    <TD align=3Dright><TT>166&nbsp;</TT></TD>
    <TD noWrap align=3Dright><TT>-&nbsp;</TT></TD>
    <TD align=3Dright><TT>171&nbsp;</TT></TD>
    <TD align=3Dright><TT>0&nbsp;&nbsp;</TT></TD>
    <TD noWrap align=3Dright><TT>---&nbsp;&nbsp;</TT></TD>
    <TD noWrap><TT>&nbsp;R.NSNSMR.E</TT></TD></TR>
  <TR>
    <TD align=3Dright>&nbsp;</TD>
    <TD align=3Dright><TT>724.2576&nbsp;&nbsp;</TT></TD>
    <TD align=3Dright><TT>723.2504&nbsp;&nbsp;</TT></TD>
    <TD align=3Dright><TT>723.2970&nbsp;&nbsp;</TT></TD>
    <TD noWrap align=3Dright><TT>-64.45&nbsp;</TT></TD>
    <TD align=3Dright><TT>166&nbsp;</TT></TD>
    <TD noWrap align=3Dright><TT>-&nbsp;</TT></TD>
    <TD align=3Dright><TT>171&nbsp;</TT></TD>
    <TD align=3Dright><TT>0&nbsp;&nbsp;</TT></TD>
    <TD noWrap align=3Dright><TT>---&nbsp;&nbsp;</TT></TD>
    <TD noWrap><TT>&nbsp;R.NSNSMR.E + Oxidation (M)</TT></TD></TR>
  <TR>
    <TD align=3Dright>&nbsp;</TD>
    <TD align=3Dright><TT>743.3682&nbsp;&nbsp;</TT></TD>
    <TD align=3Dright><TT>742.3609&nbsp;&nbsp;</TT></TD>
    <TD align=3Dright><TT>742.4086&nbsp;&nbsp;</TT></TD>
    <TD noWrap align=3Dright><TT>-64.25&nbsp;</TT></TD>
    <TD align=3Dright><TT>30&nbsp;</TT></TD>
    <TD noWrap align=3Dright><TT>-&nbsp;</TT></TD>
    <TD align=3Dright><TT>37&nbsp;</TT></TD>
    <TD align=3Dright><TT>0&nbsp;&nbsp;</TT></TD>
    <TD noWrap align=3Dright><TT>---&nbsp;&nbsp;</TT></TD>
    <TD noWrap><TT>&nbsp;K.GNAAVGVR.G</TT></TD></TR>
  <TR>
    <TD align=3Dright>&nbsp;</TD>
    <TD align=3Dright><TT>920.4409&nbsp;&nbsp;</TT></TD>
    <TD align=3Dright><TT>919.4336&nbsp;&nbsp;</TT></TD>
    <TD align=3Dright><TT>919.5127&nbsp;&nbsp;</TT></TD>
    <TD noWrap align=3Dright><TT>-85.97&nbsp;</TT></TD>
    <TD align=3Dright><TT>111&nbsp;</TT></TD>
    <TD noWrap align=3Dright><TT>-&nbsp;</TT></TD>
    <TD align=3Dright><TT>118&nbsp;</TT></TD>
    <TD align=3Dright><TT>0&nbsp;&nbsp;</TT></TD>
    <TD noWrap align=3Dright><TT>---&nbsp;&nbsp;</TT></TD>
    <TD noWrap><TT>&nbsp;R.YIAGLQQK.Y</TT></TD></TR>
  <TR>
    <TD align=3Dright>&nbsp;</TD>
    <TD align=3Dright><TT>920.4409&nbsp;&nbsp;</TT></TD>
    <TD align=3Dright><TT>919.4336&nbsp;&nbsp;</TT></TD>
    <TD align=3Dright><TT>919.5127&nbsp;&nbsp;</TT></TD>
    <TD noWrap align=3Dright><TT>-85.97&nbsp;</TT></TD>
    <TD align=3Dright><TT>111&nbsp;</TT></TD>
    <TD noWrap align=3Dright><TT>-&nbsp;</TT></TD>
    <TD align=3Dright><TT>118&nbsp;</TT></TD>
    <TD align=3Dright><TT>0&nbsp;&nbsp;</TT></TD>
    <TD noWrap align=3Dright><TT>30&nbsp;&nbsp;</TT></TD>
    <TD noWrap><TT>&nbsp;R.YIAGLQQK.Y</TT></TD></TR>
  <TR>
    <TD align=3Dright>&nbsp;</TD>
    <TD align=3Dright><TT>1101.5262&nbsp;&nbsp;</TT></TD>
    <TD align=3Dright><TT>1100.5189&nbsp;&nbsp;</TT></TD>
    <TD align=3Dright><TT>1100.6077&nbsp;&nbsp;</TT></TD>
    <TD noWrap align=3Dright><TT>-80.69&nbsp;</TT></TD>
    <TD align=3Dright><TT>193&nbsp;</TT></TD>
    <TD noWrap align=3Dright><TT>-&nbsp;</TT></TD>
    <TD align=3Dright><TT>203&nbsp;</TT></TD>
    <TD align=3Dright><TT>0&nbsp;&nbsp;</TT></TD>
    <TD noWrap align=3Dright><TT>---&nbsp;&nbsp;</TT></TD>
    <TD noWrap><TT>&nbsp;R.ALLEVVESGGK.N</TT></TD></TR>
  <TR>
    <TD align=3Dright>&nbsp;</TD>
    <TD align=3Dright><TT>1131.5352&nbsp;&nbsp;</TT></TD>
    <TD align=3Dright><TT>1130.5279&nbsp;&nbsp;</TT></TD>
    <TD align=3Dright><TT>1130.6183&nbsp;&nbsp;</TT></TD>
    <TD noWrap align=3Dright><TT>-79.95&nbsp;</TT></TD>
    <TD align=3Dright><TT>38&nbsp;</TT></TD>
    <TD noWrap align=3Dright><TT>-&nbsp;</TT></TD>
    <TD align=3Dright><TT>48&nbsp;</TT></TD>
    <TD align=3Dright><TT>0&nbsp;&nbsp;</TT></TD>
    <TD noWrap align=3Dright><TT>---&nbsp;&nbsp;</TT></TD>
    <TD noWrap><TT>&nbsp;R.GTDTIVLGVEK.K</TT></TD></TR>
  <TR>
    <TD align=3Dright>&nbsp;</TD>
    <TD align=3Dright><TT>1131.5352&nbsp;&nbsp;</TT></TD>
    <TD align=3Dright><TT>1130.5279&nbsp;&nbsp;</TT></TD>
    <TD align=3Dright><TT>1130.6183&nbsp;&nbsp;</TT></TD>
    <TD noWrap align=3Dright><TT>-79.95&nbsp;</TT></TD>
    <TD align=3Dright><TT>38&nbsp;</TT></TD>
    <TD noWrap align=3Dright><TT>-&nbsp;</TT></TD>
    <TD align=3Dright><TT>48&nbsp;</TT></TD>
    <TD align=3Dright><TT>0&nbsp;&nbsp;</TT></TD>
    <TD noWrap align=3Dright><TT>12&nbsp;&nbsp;</TT></TD>
    <TD noWrap><TT>&nbsp;R.GTDTIVLGVEK.K</TT></TD></TR>
  <TR>
    <TD align=3Dright>&nbsp;</TD>
    <TD align=3Dright><TT>1634.7568&nbsp;&nbsp;</TT></TD>
    <TD align=3Dright><TT>1633.7495&nbsp;&nbsp;</TT></TD>
    <TD align=3Dright><TT>1633.8563&nbsp;&nbsp;</TT></TD>
    <TD noWrap align=3Dright><TT>-65.36&nbsp;</TT></TD>
    <TD align=3Dright><TT>97&nbsp;</TT></TD>
    <TD noWrap align=3Dright><TT>-&nbsp;</TT></TD>
    <TD align=3Dright><TT>110&nbsp;</TT></TD>
    <TD align=3Dright><TT>0&nbsp;&nbsp;</TT></TD>
    <TD noWrap align=3Dright><TT>---&nbsp;&nbsp;</TT></TD>
    <TD noWrap><TT>&nbsp;R.LTVEDPVTVEYITR.Y</TT></TD></TR>
  <TR>
    <TD align=3Dright>&nbsp;</TD>
    <TD align=3Dright><TT>1634.7568&nbsp;&nbsp;</TT></TD>
    <TD align=3Dright><TT>1633.7495&nbsp;&nbsp;</TT></TD>
    <TD align=3Dright><TT>1633.8563&nbsp;&nbsp;</TT></TD>
    <TD noWrap align=3Dright><TT>-65.36&nbsp;</TT></TD>
    <TD align=3Dright><TT>97&nbsp;</TT></TD>
    <TD noWrap align=3Dright><TT>-&nbsp;</TT></TD>
    <TD align=3Dright><TT>110&nbsp;</TT></TD>
    <TD align=3Dright><TT>0&nbsp;&nbsp;</TT></TD>
    <TD noWrap align=3Dright><TT>65&nbsp;&nbsp;</TT></TD>
    <TD noWrap><TT>&nbsp;R.LTVEDPVTVEYITR.Y</TT></TD></TR>
  <TR>
    <TD align=3Dright>&nbsp;</TD>
    <TD align=3Dright><TT>2462.1567&nbsp;&nbsp;</TT></TD>
    <TD align=3Dright><TT>2461.1494&nbsp;&nbsp;</TT></TD>
    <TD align=3Dright><TT>2461.2642&nbsp;&nbsp;</TT></TD>
    <TD noWrap align=3Dright><TT>-46.62&nbsp;</TT></TD>
    <TD align=3Dright><TT>7&nbsp;</TT></TD>
    <TD noWrap align=3Dright><TT>-&nbsp;</TT></TD>
    <TD align=3Dright><TT>28&nbsp;</TT></TD>
    <TD align=3Dright><TT>0&nbsp;&nbsp;</TT></TD>
    <TD noWrap align=3Dright><TT>---&nbsp;&nbsp;</TT></TD>
    <TD noWrap><TT>&nbsp;R.AITVFSPDGHLFQVEYALEAVR.K</TT></TD></TR>
  <TR>
    <TD align=3Dright>&nbsp;</TD>
    <TD align=3Dright><TT>2462.1567&nbsp;&nbsp;</TT></TD>
    <TD align=3Dright><TT>2461.1494&nbsp;&nbsp;</TT></TD>
    <TD align=3Dright><TT>2461.2642&nbsp;&nbsp;</TT></TD>
    <TD noWrap align=3Dright><TT>-46.62&nbsp;</TT></TD>
    <TD align=3Dright><TT>7&nbsp;</TT></TD>
    <TD noWrap align=3Dright><TT>-&nbsp;</TT></TD>
    <TD align=3Dright><TT>28&nbsp;</TT></TD>
    <TD align=3Dright><TT>0&nbsp;&nbsp;</TT></TD>
    <TD noWrap align=3Dright><TT>119&nbsp;&nbsp;</TT></TD>
    <TD noWrap><TT>&nbsp;R.AITVFSPDGHLFQVEYALEAVR.K</TT></TD></TR>
  <TR>
    <TD align=3Dright>&nbsp;</TD>
    <TD align=3Dright><TT>2590.2468&nbsp;&nbsp;</TT></TD>
    <TD align=3Dright><TT>2589.2395&nbsp;&nbsp;</TT></TD>
    <TD align=3Dright><TT>2589.3591&nbsp;&nbsp;</TT></TD>
    <TD noWrap align=3Dright><TT>-46.19&nbsp;</TT></TD>
    <TD align=3Dright><TT>7&nbsp;</TT></TD>
    <TD noWrap align=3Dright><TT>-&nbsp;</TT></TD>
    <TD align=3Dright><TT>29&nbsp;</TT></TD>
    <TD align=3Dright><TT>1&nbsp;&nbsp;</TT></TD>
    <TD noWrap align=3Dright><TT>---&nbsp;&nbsp;</TT></TD>
    <TD noWrap><TT>&nbsp;R.AITVFSPDGHLFQVEYALEAVRK.G</TT></TD></TR>
  <TR>
    <TD align=3Dright>&nbsp;</TD>
    <TD align=3Dright><TT>2590.2468&nbsp;&nbsp;</TT></TD>
    <TD align=3Dright><TT>2589.2395&nbsp;&nbsp;</TT></TD>
    <TD align=3Dright><TT>2589.3591&nbsp;&nbsp;</TT></TD>
    <TD noWrap align=3Dright><TT>-46.19&nbsp;</TT></TD>
    <TD align=3Dright><TT>7&nbsp;</TT></TD>
    <TD noWrap align=3Dright><TT>-&nbsp;</TT></TD>
    <TD align=3Dright><TT>29&nbsp;</TT></TD>
    <TD align=3Dright><TT>1&nbsp;&nbsp;</TT></TD>
    <TD noWrap align=3Dright><TT>30&nbsp;&nbsp;</TT></TD>
    <TD =
noWrap><TT>&nbsp;R.AITVFSPDGHLFQVEYALEAVRK.G</TT></TD></TR></TBODY></TABL=
E>
<TABLE border=3D0 cellSpacing=3D0>
  <TBODY>
  <TR>
    <TD><TT>&nbsp;&nbsp;&nbsp;&nbsp;&nbsp;&nbsp;</TT></TD>
    <TD><TT><B>No match to: </B>757.3834, 823.0412, 825.0378, 841.0074,=20
      842.4514, 867.3715, 870.4779, 885.4680, 994.0511, 994.0511, =
1036.0448,=20
      1036.0448, 1111.4778, 1111.4778, 1225.0382, 1225.0382, 1566.0065,=20
      1722.8036, 1722.8036</TT></TD></TR></TBODY></TABLE><BR>
<TABLE border=3D0 cellSpacing=3D0>
  <TBODY>
  <TR>
    <TD><TT><B><A =
name=3DHit4>4.</A>&nbsp;&nbsp;&nbsp;&nbsp;</B></TT></TD>
    <TD noWrap><TT><A=20
      =
href=3D"http://zxw-pc/mascot/cgi/protein_view.pl?file=3D../data/20121225/=
F002433.dat&amp;hit=3D4"=20
      =
target=3D_blank>gi|225428005</A>&nbsp;&nbsp;&nbsp;&nbsp;<B>Mass:</B>&nbsp=
;27192&nbsp;&nbsp;&nbsp;&nbsp;<B>Score:</B>&nbsp;344&nbsp;&nbsp;&nbsp;&nb=
sp;<B>Expect:</B>&nbsp;7.4e-029&nbsp;&nbsp;<B>Matches:</B>&nbsp;14</TT></=
TD></TR>
  <TR>
    <TD>&nbsp;</TD>
    <TD noWrap><TT>PREDICTED: hypothetical protein [Vitis=20
  vinifera]</TT></TD></TR></TBODY></TABLE>
<TABLE border=3D0 cellSpacing=3D0 cellPadding=3D0>
  <TBODY>
  <TR>
    <TD><TT>&nbsp;&nbsp;&nbsp;&nbsp;&nbsp;&nbsp;</TT></TD>
    <TD align=3Dright><TT><B>Observed&nbsp;&nbsp;</B></TT></TD>
    <TD noWrap align=3Dright><TT><B>Mr(expt)&nbsp;&nbsp;</B></TT></TD>
    <TD noWrap align=3Dright><TT><B>Mr(calc)&nbsp;&nbsp;</B></TT></TD>
    <TD align=3Dright><TT><B>&nbsp;ppm&nbsp;&nbsp;</B></TT></TD>
    <TD align=3Dright><TT><B>Start&nbsp;</B></TT></TD>
    <TD align=3Dright><TT><B>&nbsp;</B></TT></TD>
    <TD align=3Dright><TT><B>End&nbsp;</B></TT></TD>
    <TD align=3Dright><TT><B>Miss&nbsp;</B></TT></TD>
    <TD align=3Dright><TT><B>Ions&nbsp;</B></TT></TD>
    <TD><TT><B>&nbsp;Peptide</B></TT></TD></TR>
  <TR>
    <TD align=3Dright>&nbsp;</TD>
    <TD align=3Dright><TT>708.2668&nbsp;&nbsp;</TT></TD>
    <TD align=3Dright><TT>707.2595&nbsp;&nbsp;</TT></TD>
    <TD align=3Dright><TT>707.3020&nbsp;&nbsp;</TT></TD>
    <TD noWrap align=3Dright><TT>-60.15&nbsp;</TT></TD>
    <TD align=3Dright><TT>166&nbsp;</TT></TD>
    <TD noWrap align=3Dright><TT>-&nbsp;</TT></TD>
    <TD align=3Dright><TT>171&nbsp;</TT></TD>
    <TD align=3Dright><TT>0&nbsp;&nbsp;</TT></TD>
    <TD noWrap align=3Dright><TT>---&nbsp;&nbsp;</TT></TD>
    <TD noWrap><TT>&nbsp;R.NSNSMR.E</TT></TD></TR>
  <TR>
    <TD align=3Dright>&nbsp;</TD>
    <TD align=3Dright><TT>724.2576&nbsp;&nbsp;</TT></TD>
    <TD align=3Dright><TT>723.2504&nbsp;&nbsp;</TT></TD>
    <TD align=3Dright><TT>723.2970&nbsp;&nbsp;</TT></TD>
    <TD noWrap align=3Dright><TT>-64.45&nbsp;</TT></TD>
    <TD align=3Dright><TT>166&nbsp;</TT></TD>
    <TD noWrap align=3Dright><TT>-&nbsp;</TT></TD>
    <TD align=3Dright><TT>171&nbsp;</TT></TD>
    <TD align=3Dright><TT>0&nbsp;&nbsp;</TT></TD>
    <TD noWrap align=3Dright><TT>---&nbsp;&nbsp;</TT></TD>
    <TD noWrap><TT>&nbsp;R.NSNSMR.E + Oxidation (M)</TT></TD></TR>
  <TR>
    <TD align=3Dright>&nbsp;</TD>
    <TD align=3Dright><TT>743.3682&nbsp;&nbsp;</TT></TD>
    <TD align=3Dright><TT>742.3609&nbsp;&nbsp;</TT></TD>
    <TD align=3Dright><TT>742.4086&nbsp;&nbsp;</TT></TD>
    <TD noWrap align=3Dright><TT>-64.25&nbsp;</TT></TD>
    <TD align=3Dright><TT>30&nbsp;</TT></TD>
    <TD noWrap align=3Dright><TT>-&nbsp;</TT></TD>
    <TD align=3Dright><TT>37&nbsp;</TT></TD>
    <TD align=3Dright><TT>0&nbsp;&nbsp;</TT></TD>
    <TD noWrap align=3Dright><TT>---&nbsp;&nbsp;</TT></TD>
    <TD noWrap><TT>&nbsp;K.GNAAVGVR.G</TT></TD></TR>
  <TR>
    <TD align=3Dright>&nbsp;</TD>
    <TD align=3Dright><TT>920.4409&nbsp;&nbsp;</TT></TD>
    <TD align=3Dright><TT>919.4336&nbsp;&nbsp;</TT></TD>
    <TD align=3Dright><TT>919.5127&nbsp;&nbsp;</TT></TD>
    <TD noWrap align=3Dright><TT>-85.97&nbsp;</TT></TD>
    <TD align=3Dright><TT>111&nbsp;</TT></TD>
    <TD noWrap align=3Dright><TT>-&nbsp;</TT></TD>
    <TD align=3Dright><TT>118&nbsp;</TT></TD>
    <TD align=3Dright><TT>0&nbsp;&nbsp;</TT></TD>
    <TD noWrap align=3Dright><TT>---&nbsp;&nbsp;</TT></TD>
    <TD noWrap><TT>&nbsp;R.YIAGLQQK.Y</TT></TD></TR>
  <TR>
    <TD align=3Dright>&nbsp;</TD>
    <TD align=3Dright><TT>920.4409&nbsp;&nbsp;</TT></TD>
    <TD align=3Dright><TT>919.4336&nbsp;&nbsp;</TT></TD>
    <TD align=3Dright><TT>919.5127&nbsp;&nbsp;</TT></TD>
    <TD noWrap align=3Dright><TT>-85.97&nbsp;</TT></TD>
    <TD align=3Dright><TT>111&nbsp;</TT></TD>
    <TD noWrap align=3Dright><TT>-&nbsp;</TT></TD>
    <TD align=3Dright><TT>118&nbsp;</TT></TD>
    <TD align=3Dright><TT>0&nbsp;&nbsp;</TT></TD>
    <TD noWrap align=3Dright><TT>30&nbsp;&nbsp;</TT></TD>
    <TD noWrap><TT>&nbsp;R.YIAGLQQK.Y</TT></TD></TR>
  <TR>
    <TD align=3Dright>&nbsp;</TD>
    <TD align=3Dright><TT>1101.5262&nbsp;&nbsp;</TT></TD>
    <TD align=3Dright><TT>1100.5189&nbsp;&nbsp;</TT></TD>
    <TD align=3Dright><TT>1100.6077&nbsp;&nbsp;</TT></TD>
    <TD noWrap align=3Dright><TT>-80.69&nbsp;</TT></TD>
    <TD align=3Dright><TT>193&nbsp;</TT></TD>
    <TD noWrap align=3Dright><TT>-&nbsp;</TT></TD>
    <TD align=3Dright><TT>203&nbsp;</TT></TD>
    <TD align=3Dright><TT>0&nbsp;&nbsp;</TT></TD>
    <TD noWrap align=3Dright><TT>---&nbsp;&nbsp;</TT></TD>
    <TD noWrap><TT>&nbsp;R.ALLEVVESGGK.N</TT></TD></TR>
  <TR>
    <TD align=3Dright>&nbsp;</TD>
    <TD align=3Dright><TT>1131.5352&nbsp;&nbsp;</TT></TD>
    <TD align=3Dright><TT>1130.5279&nbsp;&nbsp;</TT></TD>
    <TD align=3Dright><TT>1130.6183&nbsp;&nbsp;</TT></TD>
    <TD noWrap align=3Dright><TT>-79.95&nbsp;</TT></TD>
    <TD align=3Dright><TT>38&nbsp;</TT></TD>
    <TD noWrap align=3Dright><TT>-&nbsp;</TT></TD>
    <TD align=3Dright><TT>48&nbsp;</TT></TD>
    <TD align=3Dright><TT>0&nbsp;&nbsp;</TT></TD>
    <TD noWrap align=3Dright><TT>---&nbsp;&nbsp;</TT></TD>
    <TD noWrap><TT>&nbsp;R.GTDTIVLGVEK.K</TT></TD></TR>
  <TR>
    <TD align=3Dright>&nbsp;</TD>
    <TD align=3Dright><TT>1131.5352&nbsp;&nbsp;</TT></TD>
    <TD align=3Dright><TT>1130.5279&nbsp;&nbsp;</TT></TD>
    <TD align=3Dright><TT>1130.6183&nbsp;&nbsp;</TT></TD>
    <TD noWrap align=3Dright><TT>-79.95&nbsp;</TT></TD>
    <TD align=3Dright><TT>38&nbsp;</TT></TD>
    <TD noWrap align=3Dright><TT>-&nbsp;</TT></TD>
    <TD align=3Dright><TT>48&nbsp;</TT></TD>
    <TD align=3Dright><TT>0&nbsp;&nbsp;</TT></TD>
    <TD noWrap align=3Dright><TT>12&nbsp;&nbsp;</TT></TD>
    <TD noWrap><TT>&nbsp;R.GTDTIVLGVEK.K</TT></TD></TR>
  <TR>
    <TD align=3Dright>&nbsp;</TD>
    <TD align=3Dright><TT>1634.7568&nbsp;&nbsp;</TT></TD>
    <TD align=3Dright><TT>1633.7495&nbsp;&nbsp;</TT></TD>
    <TD align=3Dright><TT>1633.8563&nbsp;&nbsp;</TT></TD>
    <TD noWrap align=3Dright><TT>-65.36&nbsp;</TT></TD>
    <TD align=3Dright><TT>97&nbsp;</TT></TD>
    <TD noWrap align=3Dright><TT>-&nbsp;</TT></TD>
    <TD align=3Dright><TT>110&nbsp;</TT></TD>
    <TD align=3Dright><TT>0&nbsp;&nbsp;</TT></TD>
    <TD noWrap align=3Dright><TT>---&nbsp;&nbsp;</TT></TD>
    <TD noWrap><TT>&nbsp;R.LTVEDPVTVEYITR.Y</TT></TD></TR>
  <TR>
    <TD align=3Dright>&nbsp;</TD>
    <TD align=3Dright><TT>1634.7568&nbsp;&nbsp;</TT></TD>
    <TD align=3Dright><TT>1633.7495&nbsp;&nbsp;</TT></TD>
    <TD align=3Dright><TT>1633.8563&nbsp;&nbsp;</TT></TD>
    <TD noWrap align=3Dright><TT>-65.36&nbsp;</TT></TD>
    <TD align=3Dright><TT>97&nbsp;</TT></TD>
    <TD noWrap align=3Dright><TT>-&nbsp;</TT></TD>
    <TD align=3Dright><TT>110&nbsp;</TT></TD>
    <TD align=3Dright><TT>0&nbsp;&nbsp;</TT></TD>
    <TD noWrap align=3Dright><TT>65&nbsp;&nbsp;</TT></TD>
    <TD noWrap><TT>&nbsp;R.LTVEDPVTVEYITR.Y</TT></TD></TR>
  <TR>
    <TD align=3Dright>&nbsp;</TD>
    <TD align=3Dright><TT>2462.1567&nbsp;&nbsp;</TT></TD>
    <TD align=3Dright><TT>2461.1494&nbsp;&nbsp;</TT></TD>
    <TD align=3Dright><TT>2461.2642&nbsp;&nbsp;</TT></TD>
    <TD noWrap align=3Dright><TT>-46.62&nbsp;</TT></TD>
    <TD align=3Dright><TT>7&nbsp;</TT></TD>
    <TD noWrap align=3Dright><TT>-&nbsp;</TT></TD>
    <TD align=3Dright><TT>28&nbsp;</TT></TD>
    <TD align=3Dright><TT>0&nbsp;&nbsp;</TT></TD>
    <TD noWrap align=3Dright><TT>---&nbsp;&nbsp;</TT></TD>
    <TD noWrap><TT>&nbsp;R.AITVFSPDGHLFQVEYALEAVR.K</TT></TD></TR>
  <TR>
    <TD align=3Dright>&nbsp;</TD>
    <TD align=3Dright><TT>2462.1567&nbsp;&nbsp;</TT></TD>
    <TD align=3Dright><TT>2461.1494&nbsp;&nbsp;</TT></TD>
    <TD align=3Dright><TT>2461.2642&nbsp;&nbsp;</TT></TD>
    <TD noWrap align=3Dright><TT>-46.62&nbsp;</TT></TD>
    <TD align=3Dright><TT>7&nbsp;</TT></TD>
    <TD noWrap align=3Dright><TT>-&nbsp;</TT></TD>
    <TD align=3Dright><TT>28&nbsp;</TT></TD>
    <TD align=3Dright><TT>0&nbsp;&nbsp;</TT></TD>
    <TD noWrap align=3Dright><TT>119&nbsp;&nbsp;</TT></TD>
    <TD noWrap><TT>&nbsp;R.AITVFSPDGHLFQVEYALEAVR.K</TT></TD></TR>
  <TR>
    <TD align=3Dright>&nbsp;</TD>
    <TD align=3Dright><TT>2590.2468&nbsp;&nbsp;</TT></TD>
    <TD align=3Dright><TT>2589.2395&nbsp;&nbsp;</TT></TD>
    <TD align=3Dright><TT>2589.3591&nbsp;&nbsp;</TT></TD>
    <TD noWrap align=3Dright><TT>-46.19&nbsp;</TT></TD>
    <TD align=3Dright><TT>7&nbsp;</TT></TD>
    <TD noWrap align=3Dright><TT>-&nbsp;</TT></TD>
    <TD align=3Dright><TT>29&nbsp;</TT></TD>
    <TD align=3Dright><TT>1&nbsp;&nbsp;</TT></TD>
    <TD noWrap align=3Dright><TT>---&nbsp;&nbsp;</TT></TD>
    <TD noWrap><TT>&nbsp;R.AITVFSPDGHLFQVEYALEAVRK.G</TT></TD></TR>
  <TR>
    <TD align=3Dright>&nbsp;</TD>
    <TD align=3Dright><TT>2590.2468&nbsp;&nbsp;</TT></TD>
    <TD align=3Dright><TT>2589.2395&nbsp;&nbsp;</TT></TD>
    <TD align=3Dright><TT>2589.3591&nbsp;&nbsp;</TT></TD>
    <TD noWrap align=3Dright><TT>-46.19&nbsp;</TT></TD>
    <TD align=3Dright><TT>7&nbsp;</TT></TD>
    <TD noWrap align=3Dright><TT>-&nbsp;</TT></TD>
    <TD align=3Dright><TT>29&nbsp;</TT></TD>
    <TD align=3Dright><TT>1&nbsp;&nbsp;</TT></TD>
    <TD noWrap align=3Dright><TT>30&nbsp;&nbsp;</TT></TD>
    <TD =
noWrap><TT>&nbsp;R.AITVFSPDGHLFQVEYALEAVRK.G</TT></TD></TR></TBODY></TABL=
E>
<TABLE border=3D0 cellSpacing=3D0>
  <TBODY>
  <TR>
    <TD><TT>&nbsp;&nbsp;&nbsp;&nbsp;&nbsp;&nbsp;</TT></TD>
    <TD><TT><B>No match to: </B>757.3834, 823.0412, 825.0378, 841.0074,=20
      842.4514, 867.3715, 870.4779, 885.4680, 994.0511, 994.0511, =
1036.0448,=20
      1036.0448, 1111.4778, 1111.4778, 1225.0382, 1225.0382, 1566.0065,=20
      1722.8036, 1722.8036</TT></TD></TR></TBODY></TABLE><BR>
<TABLE border=3D0 cellSpacing=3D0>
  <TBODY>
  <TR>
    <TD><TT><B><A =
name=3DHit5>5.</A>&nbsp;&nbsp;&nbsp;&nbsp;</B></TT></TD>
    <TD noWrap><TT><A=20
      =
href=3D"http://zxw-pc/mascot/cgi/protein_view.pl?file=3D../data/20121225/=
F002433.dat&amp;hit=3D5"=20
      =
target=3D_blank>gi|147862790</A>&nbsp;&nbsp;&nbsp;&nbsp;<B>Mass:</B>&nbsp=
;24296&nbsp;&nbsp;&nbsp;&nbsp;<B>Score:</B>&nbsp;332&nbsp;&nbsp;&nbsp;&nb=
sp;<B>Expect:</B>&nbsp;1.2e-027&nbsp;&nbsp;<B>Matches:</B>&nbsp;12</TT></=
TD></TR>
  <TR>
    <TD>&nbsp;</TD>
    <TD noWrap><TT>hypothetical protein VITISV_004441 [Vitis=20
  vinifera]</TT></TD></TR></TBODY></TABLE>
<TABLE border=3D0 cellSpacing=3D0 cellPadding=3D0>
  <TBODY>
  <TR>
    <TD><TT>&nbsp;&nbsp;&nbsp;&nbsp;&nbsp;&nbsp;</TT></TD>
    <TD align=3Dright><TT><B>Observed&nbsp;&nbsp;</B></TT></TD>
    <TD noWrap align=3Dright><TT><B>Mr(expt)&nbsp;&nbsp;</B></TT></TD>
    <TD noWrap align=3Dright><TT><B>Mr(calc)&nbsp;&nbsp;</B></TT></TD>
    <TD align=3Dright><TT><B>&nbsp;ppm&nbsp;&nbsp;</B></TT></TD>
    <TD align=3Dright><TT><B>Start&nbsp;</B></TT></TD>
    <TD align=3Dright><TT><B>&nbsp;</B></TT></TD>
    <TD align=3Dright><TT><B>End&nbsp;</B></TT></TD>
    <TD align=3Dright><TT><B>Miss&nbsp;</B></TT></TD>
    <TD align=3Dright><TT><B>Ions&nbsp;</B></TT></TD>
    <TD><TT><B>&nbsp;Peptide</B></TT></TD></TR>
  <TR>
    <TD align=3Dright>&nbsp;</TD>
    <TD align=3Dright><TT>743.3682&nbsp;&nbsp;</TT></TD>
    <TD align=3Dright><TT>742.3609&nbsp;&nbsp;</TT></TD>
    <TD align=3Dright><TT>742.4086&nbsp;&nbsp;</TT></TD>
    <TD noWrap align=3Dright><TT>-64.25&nbsp;</TT></TD>
    <TD align=3Dright><TT>30&nbsp;</TT></TD>
    <TD noWrap align=3Dright><TT>-&nbsp;</TT></TD>
    <TD align=3Dright><TT>37&nbsp;</TT></TD>
    <TD align=3Dright><TT>0&nbsp;&nbsp;</TT></TD>
    <TD noWrap align=3Dright><TT>---&nbsp;&nbsp;</TT></TD>
    <TD noWrap><TT>&nbsp;K.GNAAVGVR.G</TT></TD></TR>
  <TR>
    <TD align=3Dright>&nbsp;</TD>
    <TD align=3Dright><TT>920.4409&nbsp;&nbsp;</TT></TD>
    <TD align=3Dright><TT>919.4336&nbsp;&nbsp;</TT></TD>
    <TD align=3Dright><TT>919.5127&nbsp;&nbsp;</TT></TD>
    <TD noWrap align=3Dright><TT>-85.97&nbsp;</TT></TD>
    <TD align=3Dright><TT>111&nbsp;</TT></TD>
    <TD noWrap align=3Dright><TT>-&nbsp;</TT></TD>
    <TD align=3Dright><TT>118&nbsp;</TT></TD>
    <TD align=3Dright><TT>0&nbsp;&nbsp;</TT></TD>
    <TD noWrap align=3Dright><TT>---&nbsp;&nbsp;</TT></TD>
    <TD noWrap><TT>&nbsp;R.YIAGLQQK.Q</TT></TD></TR>
  <TR>
    <TD align=3Dright>&nbsp;</TD>
    <TD align=3Dright><TT>920.4409&nbsp;&nbsp;</TT></TD>
    <TD align=3Dright><TT>919.4336&nbsp;&nbsp;</TT></TD>
    <TD align=3Dright><TT>919.5127&nbsp;&nbsp;</TT></TD>
    <TD noWrap align=3Dright><TT>-85.97&nbsp;</TT></TD>
    <TD align=3Dright><TT>111&nbsp;</TT></TD>
    <TD noWrap align=3Dright><TT>-&nbsp;</TT></TD>
    <TD align=3Dright><TT>118&nbsp;</TT></TD>
    <TD align=3Dright><TT>0&nbsp;&nbsp;</TT></TD>
    <TD noWrap align=3Dright><TT>30&nbsp;&nbsp;</TT></TD>
    <TD noWrap><TT>&nbsp;R.YIAGLQQK.Q</TT></TD></TR>
  <TR>
    <TD align=3Dright>&nbsp;</TD>
    <TD align=3Dright><TT>1101.5262&nbsp;&nbsp;</TT></TD>
    <TD align=3Dright><TT>1100.5189&nbsp;&nbsp;</TT></TD>
    <TD align=3Dright><TT>1100.6077&nbsp;&nbsp;</TT></TD>
    <TD noWrap align=3Dright><TT>-80.69&nbsp;</TT></TD>
    <TD align=3Dright><TT>163&nbsp;</TT></TD>
    <TD noWrap align=3Dright><TT>-&nbsp;</TT></TD>
    <TD align=3Dright><TT>173&nbsp;</TT></TD>
    <TD align=3Dright><TT>0&nbsp;&nbsp;</TT></TD>
    <TD noWrap align=3Dright><TT>---&nbsp;&nbsp;</TT></TD>
    <TD noWrap><TT>&nbsp;R.ALLEVVESGGK.N</TT></TD></TR>
  <TR>
    <TD align=3Dright>&nbsp;</TD>
    <TD align=3Dright><TT>1131.5352&nbsp;&nbsp;</TT></TD>
    <TD align=3Dright><TT>1130.5279&nbsp;&nbsp;</TT></TD>
    <TD align=3Dright><TT>1130.6183&nbsp;&nbsp;</TT></TD>
    <TD noWrap align=3Dright><TT>-79.95&nbsp;</TT></TD>
    <TD align=3Dright><TT>38&nbsp;</TT></TD>
    <TD noWrap align=3Dright><TT>-&nbsp;</TT></TD>
    <TD align=3Dright><TT>48&nbsp;</TT></TD>
    <TD align=3Dright><TT>0&nbsp;&nbsp;</TT></TD>
    <TD noWrap align=3Dright><TT>---&nbsp;&nbsp;</TT></TD>
    <TD noWrap><TT>&nbsp;R.GTDTIVLGVEK.K</TT></TD></TR>
  <TR>
    <TD align=3Dright>&nbsp;</TD>
    <TD align=3Dright><TT>1131.5352&nbsp;&nbsp;</TT></TD>
    <TD align=3Dright><TT>1130.5279&nbsp;&nbsp;</TT></TD>
    <TD align=3Dright><TT>1130.6183&nbsp;&nbsp;</TT></TD>
    <TD noWrap align=3Dright><TT>-79.95&nbsp;</TT></TD>
    <TD align=3Dright><TT>38&nbsp;</TT></TD>
    <TD noWrap align=3Dright><TT>-&nbsp;</TT></TD>
    <TD align=3Dright><TT>48&nbsp;</TT></TD>
    <TD align=3Dright><TT>0&nbsp;&nbsp;</TT></TD>
    <TD noWrap align=3Dright><TT>12&nbsp;&nbsp;</TT></TD>
    <TD noWrap><TT>&nbsp;R.GTDTIVLGVEK.K</TT></TD></TR>
  <TR>
    <TD align=3Dright>&nbsp;</TD>
    <TD align=3Dright><TT>1634.7568&nbsp;&nbsp;</TT></TD>
    <TD align=3Dright><TT>1633.7495&nbsp;&nbsp;</TT></TD>
    <TD align=3Dright><TT>1633.8563&nbsp;&nbsp;</TT></TD>
    <TD noWrap align=3Dright><TT>-65.36&nbsp;</TT></TD>
    <TD align=3Dright><TT>97&nbsp;</TT></TD>
    <TD noWrap align=3Dright><TT>-&nbsp;</TT></TD>
    <TD align=3Dright><TT>110&nbsp;</TT></TD>
    <TD align=3Dright><TT>0&nbsp;&nbsp;</TT></TD>
    <TD noWrap align=3Dright><TT>---&nbsp;&nbsp;</TT></TD>
    <TD noWrap><TT>&nbsp;R.LTVEDPVTVEYITR.Y</TT></TD></TR>
  <TR>
    <TD align=3Dright>&nbsp;</TD>
    <TD align=3Dright><TT>1634.7568&nbsp;&nbsp;</TT></TD>
    <TD align=3Dright><TT>1633.7495&nbsp;&nbsp;</TT></TD>
    <TD align=3Dright><TT>1633.8563&nbsp;&nbsp;</TT></TD>
    <TD noWrap align=3Dright><TT>-65.36&nbsp;</TT></TD>
    <TD align=3Dright><TT>97&nbsp;</TT></TD>
    <TD noWrap align=3Dright><TT>-&nbsp;</TT></TD>
    <TD align=3Dright><TT>110&nbsp;</TT></TD>
    <TD align=3Dright><TT>0&nbsp;&nbsp;</TT></TD>
    <TD noWrap align=3Dright><TT>65&nbsp;&nbsp;</TT></TD>
    <TD noWrap><TT>&nbsp;R.LTVEDPVTVEYITR.Y</TT></TD></TR>
  <TR>
    <TD align=3Dright>&nbsp;</TD>
    <TD align=3Dright><TT>2462.1567&nbsp;&nbsp;</TT></TD>
    <TD align=3Dright><TT>2461.1494&nbsp;&nbsp;</TT></TD>
    <TD align=3Dright><TT>2461.2642&nbsp;&nbsp;</TT></TD>
    <TD noWrap align=3Dright><TT>-46.62&nbsp;</TT></TD>
    <TD align=3Dright><TT>7&nbsp;</TT></TD>
    <TD noWrap align=3Dright><TT>-&nbsp;</TT></TD>
    <TD align=3Dright><TT>28&nbsp;</TT></TD>
    <TD align=3Dright><TT>0&nbsp;&nbsp;</TT></TD>
    <TD noWrap align=3Dright><TT>---&nbsp;&nbsp;</TT></TD>
    <TD noWrap><TT>&nbsp;R.AITVFSPDGHLFQVEYALEAVR.K</TT></TD></TR>
  <TR>
    <TD align=3Dright>&nbsp;</TD>
    <TD align=3Dright><TT>2462.1567&nbsp;&nbsp;</TT></TD>
    <TD align=3Dright><TT>2461.1494&nbsp;&nbsp;</TT></TD>
    <TD align=3Dright><TT>2461.2642&nbsp;&nbsp;</TT></TD>
    <TD noWrap align=3Dright><TT>-46.62&nbsp;</TT></TD>
    <TD align=3Dright><TT>7&nbsp;</TT></TD>
    <TD noWrap align=3Dright><TT>-&nbsp;</TT></TD>
    <TD align=3Dright><TT>28&nbsp;</TT></TD>
    <TD align=3Dright><TT>0&nbsp;&nbsp;</TT></TD>
    <TD noWrap align=3Dright><TT>119&nbsp;&nbsp;</TT></TD>
    <TD noWrap><TT>&nbsp;R.AITVFSPDGHLFQVEYALEAVR.K</TT></TD></TR>
  <TR>
    <TD align=3Dright>&nbsp;</TD>
    <TD align=3Dright><TT>2590.2468&nbsp;&nbsp;</TT></TD>
    <TD align=3Dright><TT>2589.2395&nbsp;&nbsp;</TT></TD>
    <TD align=3Dright><TT>2589.3591&nbsp;&nbsp;</TT></TD>
    <TD noWrap align=3Dright><TT>-46.19&nbsp;</TT></TD>
    <TD align=3Dright><TT>7&nbsp;</TT></TD>
    <TD noWrap align=3Dright><TT>-&nbsp;</TT></TD>
    <TD align=3Dright><TT>29&nbsp;</TT></TD>
    <TD align=3Dright><TT>1&nbsp;&nbsp;</TT></TD>
    <TD noWrap align=3Dright><TT>---&nbsp;&nbsp;</TT></TD>
    <TD noWrap><TT>&nbsp;R.AITVFSPDGHLFQVEYALEAVRK.G</TT></TD></TR>
  <TR>
    <TD align=3Dright>&nbsp;</TD>
    <TD align=3Dright><TT>2590.2468&nbsp;&nbsp;</TT></TD>
    <TD align=3Dright><TT>2589.2395&nbsp;&nbsp;</TT></TD>
    <TD align=3Dright><TT>2589.3591&nbsp;&nbsp;</TT></TD>
    <TD noWrap align=3Dright><TT>-46.19&nbsp;</TT></TD>
    <TD align=3Dright><TT>7&nbsp;</TT></TD>
    <TD noWrap align=3Dright><TT>-&nbsp;</TT></TD>
    <TD align=3Dright><TT>29&nbsp;</TT></TD>
    <TD align=3Dright><TT>1&nbsp;&nbsp;</TT></TD>
    <TD noWrap align=3Dright><TT>30&nbsp;&nbsp;</TT></TD>
    <TD =
noWrap><TT>&nbsp;R.AITVFSPDGHLFQVEYALEAVRK.G</TT></TD></TR></TBODY></TABL=
E>
<TABLE border=3D0 cellSpacing=3D0>
  <TBODY>
  <TR>
    <TD><TT>&nbsp;&nbsp;&nbsp;&nbsp;&nbsp;&nbsp;</TT></TD>
    <TD><TT><B>No match to: </B>708.2668, 724.2576, 757.3834, 823.0412,=20
      825.0378, 841.0074, 842.4514, 867.3715, 870.4779, 885.4680, =
994.0511,=20
      994.0511, 1036.0448, 1036.0448, 1111.4778, 1111.4778, 1225.0382,=20
      1225.0382, 1566.0065, 1722.8036, =
1722.8036</TT></TD></TR></TBODY></TABLE><BR>
<TABLE border=3D0 cellSpacing=3D0>
  <TBODY>
  <TR>
    <TD><TT><B><A =
name=3DHit6>6.</A>&nbsp;&nbsp;&nbsp;&nbsp;</B></TT></TD>
    <TD noWrap><TT><A=20
      =
href=3D"http://zxw-pc/mascot/cgi/protein_view.pl?file=3D../data/20121225/=
F002433.dat&amp;hit=3D6"=20
      =
target=3D_blank>gi|195635203</A>&nbsp;&nbsp;&nbsp;&nbsp;<B>Mass:</B>&nbsp=
;27209&nbsp;&nbsp;&nbsp;&nbsp;<B>Score:</B>&nbsp;317&nbsp;&nbsp;&nbsp;&nb=
sp;<B>Expect:</B>&nbsp;3.7e-026&nbsp;&nbsp;<B>Matches:</B>&nbsp;12</TT></=
TD></TR>
  <TR>
    <TD>&nbsp;</TD>
    <TD noWrap><TT>proteasome subunit alpha type 7 [Zea=20
  mays]</TT></TD></TR></TBODY></TABLE>
<TABLE border=3D0 cellSpacing=3D0 cellPadding=3D0>
  <TBODY>
  <TR>
    <TD><TT>&nbsp;&nbsp;&nbsp;&nbsp;&nbsp;&nbsp;</TT></TD>
    <TD align=3Dright><TT><B>Observed&nbsp;&nbsp;</B></TT></TD>
    <TD noWrap align=3Dright><TT><B>Mr(expt)&nbsp;&nbsp;</B></TT></TD>
    <TD noWrap align=3Dright><TT><B>Mr(calc)&nbsp;&nbsp;</B></TT></TD>
    <TD align=3Dright><TT><B>&nbsp;ppm&nbsp;&nbsp;</B></TT></TD>
    <TD align=3Dright><TT><B>Start&nbsp;</B></TT></TD>
    <TD align=3Dright><TT><B>&nbsp;</B></TT></TD>
    <TD align=3Dright><TT><B>End&nbsp;</B></TT></TD>
    <TD align=3Dright><TT><B>Miss&nbsp;</B></TT></TD>
    <TD align=3Dright><TT><B>Ions&nbsp;</B></TT></TD>
    <TD><TT><B>&nbsp;Peptide</B></TT></TD></TR>
  <TR>
    <TD align=3Dright>&nbsp;</TD>
    <TD align=3Dright><TT>708.2668&nbsp;&nbsp;</TT></TD>
    <TD align=3Dright><TT>707.2595&nbsp;&nbsp;</TT></TD>
    <TD align=3Dright><TT>707.3020&nbsp;&nbsp;</TT></TD>
    <TD noWrap align=3Dright><TT>-60.15&nbsp;</TT></TD>
    <TD align=3Dright><TT>166&nbsp;</TT></TD>
    <TD noWrap align=3Dright><TT>-&nbsp;</TT></TD>
    <TD align=3Dright><TT>171&nbsp;</TT></TD>
    <TD align=3Dright><TT>0&nbsp;&nbsp;</TT></TD>
    <TD noWrap align=3Dright><TT>---&nbsp;&nbsp;</TT></TD>
    <TD noWrap><TT>&nbsp;R.NSNSMR.E</TT></TD></TR>
  <TR>
    <TD align=3Dright>&nbsp;</TD>
    <TD align=3Dright><TT>724.2576&nbsp;&nbsp;</TT></TD>
    <TD align=3Dright><TT>723.2504&nbsp;&nbsp;</TT></TD>
    <TD align=3Dright><TT>723.2970&nbsp;&nbsp;</TT></TD>
    <TD noWrap align=3Dright><TT>-64.45&nbsp;</TT></TD>
    <TD align=3Dright><TT>166&nbsp;</TT></TD>
    <TD noWrap align=3Dright><TT>-&nbsp;</TT></TD>
    <TD align=3Dright><TT>171&nbsp;</TT></TD>
    <TD align=3Dright><TT>0&nbsp;&nbsp;</TT></TD>
    <TD noWrap align=3Dright><TT>---&nbsp;&nbsp;</TT></TD>
    <TD noWrap><TT>&nbsp;R.NSNSMR.E + Oxidation (M)</TT></TD></TR>
  <TR>
    <TD align=3Dright>&nbsp;</TD>
    <TD align=3Dright><TT>743.3682&nbsp;&nbsp;</TT></TD>
    <TD align=3Dright><TT>742.3609&nbsp;&nbsp;</TT></TD>
    <TD align=3Dright><TT>742.4086&nbsp;&nbsp;</TT></TD>
    <TD noWrap align=3Dright><TT>-64.25&nbsp;</TT></TD>
    <TD align=3Dright><TT>30&nbsp;</TT></TD>
    <TD noWrap align=3Dright><TT>-&nbsp;</TT></TD>
    <TD align=3Dright><TT>37&nbsp;</TT></TD>
    <TD align=3Dright><TT>0&nbsp;&nbsp;</TT></TD>
    <TD noWrap align=3Dright><TT>---&nbsp;&nbsp;</TT></TD>
    <TD noWrap><TT>&nbsp;K.GNAAVGVR.G</TT></TD></TR>
  <TR>
    <TD align=3Dright>&nbsp;</TD>
    <TD align=3Dright><TT>920.4409&nbsp;&nbsp;</TT></TD>
    <TD align=3Dright><TT>919.4336&nbsp;&nbsp;</TT></TD>
    <TD align=3Dright><TT>919.5127&nbsp;&nbsp;</TT></TD>
    <TD noWrap align=3Dright><TT>-85.97&nbsp;</TT></TD>
    <TD align=3Dright><TT>111&nbsp;</TT></TD>
    <TD noWrap align=3Dright><TT>-&nbsp;</TT></TD>
    <TD align=3Dright><TT>118&nbsp;</TT></TD>
    <TD align=3Dright><TT>0&nbsp;&nbsp;</TT></TD>
    <TD noWrap align=3Dright><TT>---&nbsp;&nbsp;</TT></TD>
    <TD noWrap><TT>&nbsp;R.YIAGLQQK.Y</TT></TD></TR>
  <TR>
    <TD align=3Dright>&nbsp;</TD>
    <TD align=3Dright><TT>920.4409&nbsp;&nbsp;</TT></TD>
    <TD align=3Dright><TT>919.4336&nbsp;&nbsp;</TT></TD>
    <TD align=3Dright><TT>919.5127&nbsp;&nbsp;</TT></TD>
    <TD noWrap align=3Dright><TT>-85.97&nbsp;</TT></TD>
    <TD align=3Dright><TT>111&nbsp;</TT></TD>
    <TD noWrap align=3Dright><TT>-&nbsp;</TT></TD>
    <TD align=3Dright><TT>118&nbsp;</TT></TD>
    <TD align=3Dright><TT>0&nbsp;&nbsp;</TT></TD>
    <TD noWrap align=3Dright><TT>30&nbsp;&nbsp;</TT></TD>
    <TD noWrap><TT>&nbsp;R.YIAGLQQK.Y</TT></TD></TR>
  <TR>
    <TD align=3Dright>&nbsp;</TD>
    <TD align=3Dright><TT>1101.5262&nbsp;&nbsp;</TT></TD>
    <TD align=3Dright><TT>1100.5189&nbsp;&nbsp;</TT></TD>
    <TD align=3Dright><TT>1100.6077&nbsp;&nbsp;</TT></TD>
    <TD noWrap align=3Dright><TT>-80.69&nbsp;</TT></TD>
    <TD align=3Dright><TT>193&nbsp;</TT></TD>
    <TD noWrap align=3Dright><TT>-&nbsp;</TT></TD>
    <TD align=3Dright><TT>203&nbsp;</TT></TD>
    <TD align=3Dright><TT>0&nbsp;&nbsp;</TT></TD>
    <TD noWrap align=3Dright><TT>---&nbsp;&nbsp;</TT></TD>
    <TD noWrap><TT>&nbsp;R.ALLEVVESGGK.N</TT></TD></TR>
  <TR>
    <TD align=3Dright>&nbsp;</TD>
    <TD align=3Dright><TT>1634.7568&nbsp;&nbsp;</TT></TD>
    <TD align=3Dright><TT>1633.7495&nbsp;&nbsp;</TT></TD>
    <TD align=3Dright><TT>1633.8563&nbsp;&nbsp;</TT></TD>
    <TD noWrap align=3Dright><TT>-65.36&nbsp;</TT></TD>
    <TD align=3Dright><TT>97&nbsp;</TT></TD>
    <TD noWrap align=3Dright><TT>-&nbsp;</TT></TD>
    <TD align=3Dright><TT>110&nbsp;</TT></TD>
    <TD align=3Dright><TT>0&nbsp;&nbsp;</TT></TD>
    <TD noWrap align=3Dright><TT>---&nbsp;&nbsp;</TT></TD>
    <TD noWrap><TT>&nbsp;R.LTVEDPVTVEYITR.Y</TT></TD></TR>
  <TR>
    <TD align=3Dright>&nbsp;</TD>
    <TD align=3Dright><TT>1634.7568&nbsp;&nbsp;</TT></TD>
    <TD align=3Dright><TT>1633.7495&nbsp;&nbsp;</TT></TD>
    <TD align=3Dright><TT>1633.8563&nbsp;&nbsp;</TT></TD>
    <TD noWrap align=3Dright><TT>-65.36&nbsp;</TT></TD>
    <TD align=3Dright><TT>97&nbsp;</TT></TD>
    <TD noWrap align=3Dright><TT>-&nbsp;</TT></TD>
    <TD align=3Dright><TT>110&nbsp;</TT></TD>
    <TD align=3Dright><TT>0&nbsp;&nbsp;</TT></TD>
    <TD noWrap align=3Dright><TT>65&nbsp;&nbsp;</TT></TD>
    <TD noWrap><TT>&nbsp;R.LTVEDPVTVEYITR.Y</TT></TD></TR>
  <TR>
    <TD align=3Dright>&nbsp;</TD>
    <TD align=3Dright><TT>2462.1567&nbsp;&nbsp;</TT></TD>
    <TD align=3Dright><TT>2461.1494&nbsp;&nbsp;</TT></TD>
    <TD align=3Dright><TT>2461.2642&nbsp;&nbsp;</TT></TD>
    <TD noWrap align=3Dright><TT>-46.62&nbsp;</TT></TD>
    <TD align=3Dright><TT>7&nbsp;</TT></TD>
    <TD noWrap align=3Dright><TT>-&nbsp;</TT></TD>
    <TD align=3Dright><TT>28&nbsp;</TT></TD>
    <TD align=3Dright><TT>0&nbsp;&nbsp;</TT></TD>
    <TD noWrap align=3Dright><TT>---&nbsp;&nbsp;</TT></TD>
    <TD noWrap><TT>&nbsp;R.AITVFSPDGHLFQVEYALEAVR.K</TT></TD></TR>
  <TR>
    <TD align=3Dright>&nbsp;</TD>
    <TD align=3Dright><TT>2462.1567&nbsp;&nbsp;</TT></TD>
    <TD align=3Dright><TT>2461.1494&nbsp;&nbsp;</TT></TD>
    <TD align=3Dright><TT>2461.2642&nbsp;&nbsp;</TT></TD>
    <TD noWrap align=3Dright><TT>-46.62&nbsp;</TT></TD>
    <TD align=3Dright><TT>7&nbsp;</TT></TD>
    <TD noWrap align=3Dright><TT>-&nbsp;</TT></TD>
    <TD align=3Dright><TT>28&nbsp;</TT></TD>
    <TD align=3Dright><TT>0&nbsp;&nbsp;</TT></TD>
    <TD noWrap align=3Dright><TT>119&nbsp;&nbsp;</TT></TD>
    <TD noWrap><TT>&nbsp;R.AITVFSPDGHLFQVEYALEAVR.K</TT></TD></TR>
  <TR>
    <TD align=3Dright>&nbsp;</TD>
    <TD align=3Dright><TT>2590.2468&nbsp;&nbsp;</TT></TD>
    <TD align=3Dright><TT>2589.2395&nbsp;&nbsp;</TT></TD>
    <TD align=3Dright><TT>2589.3591&nbsp;&nbsp;</TT></TD>
    <TD noWrap align=3Dright><TT>-46.19&nbsp;</TT></TD>
    <TD align=3Dright><TT>7&nbsp;</TT></TD>
    <TD noWrap align=3Dright><TT>-&nbsp;</TT></TD>
    <TD align=3Dright><TT>29&nbsp;</TT></TD>
    <TD align=3Dright><TT>1&nbsp;&nbsp;</TT></TD>
    <TD noWrap align=3Dright><TT>---&nbsp;&nbsp;</TT></TD>
    <TD noWrap><TT>&nbsp;R.AITVFSPDGHLFQVEYALEAVRK.G</TT></TD></TR>
  <TR>
    <TD align=3Dright>&nbsp;</TD>
    <TD align=3Dright><TT>2590.2468&nbsp;&nbsp;</TT></TD>
    <TD align=3Dright><TT>2589.2395&nbsp;&nbsp;</TT></TD>
    <TD align=3Dright><TT>2589.3591&nbsp;&nbsp;</TT></TD>
    <TD noWrap align=3Dright><TT>-46.19&nbsp;</TT></TD>
    <TD align=3Dright><TT>7&nbsp;</TT></TD>
    <TD noWrap align=3Dright><TT>-&nbsp;</TT></TD>
    <TD align=3Dright><TT>29&nbsp;</TT></TD>
    <TD align=3Dright><TT>1&nbsp;&nbsp;</TT></TD>
    <TD noWrap align=3Dright><TT>30&nbsp;&nbsp;</TT></TD>
    <TD =
noWrap><TT>&nbsp;R.AITVFSPDGHLFQVEYALEAVRK.G</TT></TD></TR></TBODY></TABL=
E>
<TABLE border=3D0 cellSpacing=3D0>
  <TBODY>
  <TR>
    <TD><TT>&nbsp;&nbsp;&nbsp;&nbsp;&nbsp;&nbsp;</TT></TD>
    <TD><TT><B>No match to: </B>757.3834, 823.0412, 825.0378, 841.0074,=20
      842.4514, 867.3715, 870.4779, 885.4680, 994.0511, 994.0511, =
1036.0448,=20
      1036.0448, 1111.4778, 1111.4778, 1131.5352, 1131.5352, 1225.0382,=20
      1225.0382, 1566.0065, 1722.8036, =
1722.8036</TT></TD></TR></TBODY></TABLE><BR>
<TABLE border=3D0 cellSpacing=3D0>
  <TBODY>
  <TR>
    <TD><TT><B><A =
name=3DHit7>7.</A>&nbsp;&nbsp;&nbsp;&nbsp;</B></TT></TD>
    <TD noWrap><TT><A=20
      =
href=3D"http://zxw-pc/mascot/cgi/protein_view.pl?file=3D../data/20121225/=
F002433.dat&amp;hit=3D7"=20
      =
target=3D_blank>gi|118489627</A>&nbsp;&nbsp;&nbsp;&nbsp;<B>Mass:</B>&nbsp=
;26992&nbsp;&nbsp;&nbsp;&nbsp;<B>Score:</B>&nbsp;316&nbsp;&nbsp;&nbsp;&nb=
sp;<B>Expect:</B>&nbsp;4.6e-026&nbsp;&nbsp;<B>Matches:</B>&nbsp;12</TT></=
TD></TR>
  <TR>
    <TD>&nbsp;</TD>
    <TD noWrap><TT>unknown [Populus trichocarpa x Populus=20
  deltoides]</TT></TD></TR></TBODY></TABLE>
<TABLE border=3D0 cellSpacing=3D0 cellPadding=3D0>
  <TBODY>
  <TR>
    <TD><TT>&nbsp;&nbsp;&nbsp;&nbsp;&nbsp;&nbsp;</TT></TD>
    <TD align=3Dright><TT><B>Observed&nbsp;&nbsp;</B></TT></TD>
    <TD noWrap align=3Dright><TT><B>Mr(expt)&nbsp;&nbsp;</B></TT></TD>
    <TD noWrap align=3Dright><TT><B>Mr(calc)&nbsp;&nbsp;</B></TT></TD>
    <TD align=3Dright><TT><B>&nbsp;ppm&nbsp;&nbsp;</B></TT></TD>
    <TD align=3Dright><TT><B>Start&nbsp;</B></TT></TD>
    <TD align=3Dright><TT><B>&nbsp;</B></TT></TD>
    <TD align=3Dright><TT><B>End&nbsp;</B></TT></TD>
    <TD align=3Dright><TT><B>Miss&nbsp;</B></TT></TD>
    <TD align=3Dright><TT><B>Ions&nbsp;</B></TT></TD>
    <TD><TT><B>&nbsp;Peptide</B></TT></TD></TR>
  <TR>
    <TD align=3Dright>&nbsp;</TD>
    <TD align=3Dright><TT>708.2668&nbsp;&nbsp;</TT></TD>
    <TD align=3Dright><TT>707.2595&nbsp;&nbsp;</TT></TD>
    <TD align=3Dright><TT>707.3020&nbsp;&nbsp;</TT></TD>
    <TD noWrap align=3Dright><TT>-60.15&nbsp;</TT></TD>
    <TD align=3Dright><TT>166&nbsp;</TT></TD>
    <TD noWrap align=3Dright><TT>-&nbsp;</TT></TD>
    <TD align=3Dright><TT>171&nbsp;</TT></TD>
    <TD align=3Dright><TT>0&nbsp;&nbsp;</TT></TD>
    <TD noWrap align=3Dright><TT>---&nbsp;&nbsp;</TT></TD>
    <TD noWrap><TT>&nbsp;R.NSNSMR.E</TT></TD></TR>
  <TR>
    <TD align=3Dright>&nbsp;</TD>
    <TD align=3Dright><TT>724.2576&nbsp;&nbsp;</TT></TD>
    <TD align=3Dright><TT>723.2504&nbsp;&nbsp;</TT></TD>
    <TD align=3Dright><TT>723.2970&nbsp;&nbsp;</TT></TD>
    <TD noWrap align=3Dright><TT>-64.45&nbsp;</TT></TD>
    <TD align=3Dright><TT>166&nbsp;</TT></TD>
    <TD noWrap align=3Dright><TT>-&nbsp;</TT></TD>
    <TD align=3Dright><TT>171&nbsp;</TT></TD>
    <TD align=3Dright><TT>0&nbsp;&nbsp;</TT></TD>
    <TD noWrap align=3Dright><TT>---&nbsp;&nbsp;</TT></TD>
    <TD noWrap><TT>&nbsp;R.NSNSMR.E + Oxidation (M)</TT></TD></TR>
  <TR>
    <TD align=3Dright>&nbsp;</TD>
    <TD align=3Dright><TT>743.3682&nbsp;&nbsp;</TT></TD>
    <TD align=3Dright><TT>742.3609&nbsp;&nbsp;</TT></TD>
    <TD align=3Dright><TT>742.4086&nbsp;&nbsp;</TT></TD>
    <TD noWrap align=3Dright><TT>-64.25&nbsp;</TT></TD>
    <TD align=3Dright><TT>30&nbsp;</TT></TD>
    <TD noWrap align=3Dright><TT>-&nbsp;</TT></TD>
    <TD align=3Dright><TT>37&nbsp;</TT></TD>
    <TD align=3Dright><TT>0&nbsp;&nbsp;</TT></TD>
    <TD noWrap align=3Dright><TT>---&nbsp;&nbsp;</TT></TD>
    <TD noWrap><TT>&nbsp;K.GNAAVGVR.G</TT></TD></TR>
  <TR>
    <TD align=3Dright>&nbsp;</TD>
    <TD align=3Dright><TT>920.4409&nbsp;&nbsp;</TT></TD>
    <TD align=3Dright><TT>919.4336&nbsp;&nbsp;</TT></TD>
    <TD align=3Dright><TT>919.5127&nbsp;&nbsp;</TT></TD>
    <TD noWrap align=3Dright><TT>-85.97&nbsp;</TT></TD>
    <TD align=3Dright><TT>111&nbsp;</TT></TD>
    <TD noWrap align=3Dright><TT>-&nbsp;</TT></TD>
    <TD align=3Dright><TT>118&nbsp;</TT></TD>
    <TD align=3Dright><TT>0&nbsp;&nbsp;</TT></TD>
    <TD noWrap align=3Dright><TT>---&nbsp;&nbsp;</TT></TD>
    <TD noWrap><TT>&nbsp;R.YIAGLQQK.Y</TT></TD></TR>
  <TR>
    <TD align=3Dright>&nbsp;</TD>
    <TD align=3Dright><TT>920.4409&nbsp;&nbsp;</TT></TD>
    <TD align=3Dright><TT>919.4336&nbsp;&nbsp;</TT></TD>
    <TD align=3Dright><TT>919.5127&nbsp;&nbsp;</TT></TD>
    <TD noWrap align=3Dright><TT>-85.97&nbsp;</TT></TD>
    <TD align=3Dright><TT>111&nbsp;</TT></TD>
    <TD noWrap align=3Dright><TT>-&nbsp;</TT></TD>
    <TD align=3Dright><TT>118&nbsp;</TT></TD>
    <TD align=3Dright><TT>0&nbsp;&nbsp;</TT></TD>
    <TD noWrap align=3Dright><TT>30&nbsp;&nbsp;</TT></TD>
    <TD noWrap><TT>&nbsp;R.YIAGLQQK.Y</TT></TD></TR>
  <TR>
    <TD align=3Dright>&nbsp;</TD>
    <TD align=3Dright><TT>1101.5262&nbsp;&nbsp;</TT></TD>
    <TD align=3Dright><TT>1100.5189&nbsp;&nbsp;</TT></TD>
    <TD align=3Dright><TT>1100.6077&nbsp;&nbsp;</TT></TD>
    <TD noWrap align=3Dright><TT>-80.69&nbsp;</TT></TD>
    <TD align=3Dright><TT>193&nbsp;</TT></TD>
    <TD noWrap align=3Dright><TT>-&nbsp;</TT></TD>
    <TD align=3Dright><TT>203&nbsp;</TT></TD>
    <TD align=3Dright><TT>0&nbsp;&nbsp;</TT></TD>
    <TD noWrap align=3Dright><TT>---&nbsp;&nbsp;</TT></TD>
    <TD noWrap><TT>&nbsp;R.ALLEVVESGGK.N</TT></TD></TR>
  <TR>
    <TD align=3Dright>&nbsp;</TD>
    <TD align=3Dright><TT>1634.7568&nbsp;&nbsp;</TT></TD>
    <TD align=3Dright><TT>1633.7495&nbsp;&nbsp;</TT></TD>
    <TD align=3Dright><TT>1633.8563&nbsp;&nbsp;</TT></TD>
    <TD noWrap align=3Dright><TT>-65.36&nbsp;</TT></TD>
    <TD align=3Dright><TT>97&nbsp;</TT></TD>
    <TD noWrap align=3Dright><TT>-&nbsp;</TT></TD>
    <TD align=3Dright><TT>110&nbsp;</TT></TD>
    <TD align=3Dright><TT>0&nbsp;&nbsp;</TT></TD>
    <TD noWrap align=3Dright><TT>---&nbsp;&nbsp;</TT></TD>
    <TD noWrap><TT>&nbsp;R.LTVEDPVTVEYITR.Y</TT></TD></TR>
  <TR>
    <TD align=3Dright>&nbsp;</TD>
    <TD align=3Dright><TT>1634.7568&nbsp;&nbsp;</TT></TD>
    <TD align=3Dright><TT>1633.7495&nbsp;&nbsp;</TT></TD>
    <TD align=3Dright><TT>1633.8563&nbsp;&nbsp;</TT></TD>
    <TD noWrap align=3Dright><TT>-65.36&nbsp;</TT></TD>
    <TD align=3Dright><TT>97&nbsp;</TT></TD>
    <TD noWrap align=3Dright><TT>-&nbsp;</TT></TD>
    <TD align=3Dright><TT>110&nbsp;</TT></TD>
    <TD align=3Dright><TT>0&nbsp;&nbsp;</TT></TD>
    <TD noWrap align=3Dright><TT>65&nbsp;&nbsp;</TT></TD>
    <TD noWrap><TT>&nbsp;R.LTVEDPVTVEYITR.Y</TT></TD></TR>
  <TR>
    <TD align=3Dright>&nbsp;</TD>
    <TD align=3Dright><TT>2462.1567&nbsp;&nbsp;</TT></TD>
    <TD align=3Dright><TT>2461.1494&nbsp;&nbsp;</TT></TD>
    <TD align=3Dright><TT>2461.2642&nbsp;&nbsp;</TT></TD>
    <TD noWrap align=3Dright><TT>-46.62&nbsp;</TT></TD>
    <TD align=3Dright><TT>7&nbsp;</TT></TD>
    <TD noWrap align=3Dright><TT>-&nbsp;</TT></TD>
    <TD align=3Dright><TT>28&nbsp;</TT></TD>
    <TD align=3Dright><TT>0&nbsp;&nbsp;</TT></TD>
    <TD noWrap align=3Dright><TT>---&nbsp;&nbsp;</TT></TD>
    <TD noWrap><TT>&nbsp;R.AITVFSPDGHLFQVEYALEAVR.K</TT></TD></TR>
  <TR>
    <TD align=3Dright>&nbsp;</TD>
    <TD align=3Dright><TT>2462.1567&nbsp;&nbsp;</TT></TD>
    <TD align=3Dright><TT>2461.1494&nbsp;&nbsp;</TT></TD>
    <TD align=3Dright><TT>2461.2642&nbsp;&nbsp;</TT></TD>
    <TD noWrap align=3Dright><TT>-46.62&nbsp;</TT></TD>
    <TD align=3Dright><TT>7&nbsp;</TT></TD>
    <TD noWrap align=3Dright><TT>-&nbsp;</TT></TD>
    <TD align=3Dright><TT>28&nbsp;</TT></TD>
    <TD align=3Dright><TT>0&nbsp;&nbsp;</TT></TD>
    <TD noWrap align=3Dright><TT>119&nbsp;&nbsp;</TT></TD>
    <TD noWrap><TT>&nbsp;R.AITVFSPDGHLFQVEYALEAVR.K</TT></TD></TR>
  <TR>
    <TD align=3Dright>&nbsp;</TD>
    <TD align=3Dright><TT>2590.2468&nbsp;&nbsp;</TT></TD>
    <TD align=3Dright><TT>2589.2395&nbsp;&nbsp;</TT></TD>
    <TD align=3Dright><TT>2589.3591&nbsp;&nbsp;</TT></TD>
    <TD noWrap align=3Dright><TT>-46.19&nbsp;</TT></TD>
    <TD align=3Dright><TT>7&nbsp;</TT></TD>
    <TD noWrap align=3Dright><TT>-&nbsp;</TT></TD>
    <TD align=3Dright><TT>29&nbsp;</TT></TD>
    <TD align=3Dright><TT>1&nbsp;&nbsp;</TT></TD>
    <TD noWrap align=3Dright><TT>---&nbsp;&nbsp;</TT></TD>
    <TD noWrap><TT>&nbsp;R.AITVFSPDGHLFQVEYALEAVRK.G</TT></TD></TR>
  <TR>
    <TD align=3Dright>&nbsp;</TD>
    <TD align=3Dright><TT>2590.2468&nbsp;&nbsp;</TT></TD>
    <TD align=3Dright><TT>2589.2395&nbsp;&nbsp;</TT></TD>
    <TD align=3Dright><TT>2589.3591&nbsp;&nbsp;</TT></TD>
    <TD noWrap align=3Dright><TT>-46.19&nbsp;</TT></TD>
    <TD align=3Dright><TT>7&nbsp;</TT></TD>
    <TD noWrap align=3Dright><TT>-&nbsp;</TT></TD>
    <TD align=3Dright><TT>29&nbsp;</TT></TD>
    <TD align=3Dright><TT>1&nbsp;&nbsp;</TT></TD>
    <TD noWrap align=3Dright><TT>30&nbsp;&nbsp;</TT></TD>
    <TD =
noWrap><TT>&nbsp;R.AITVFSPDGHLFQVEYALEAVRK.G</TT></TD></TR></TBODY></TABL=
E>
<TABLE border=3D0 cellSpacing=3D0>
  <TBODY>
  <TR>
    <TD><TT>&nbsp;&nbsp;&nbsp;&nbsp;&nbsp;&nbsp;</TT></TD>
    <TD><TT><B>No match to: </B>757.3834, 823.0412, 825.0378, 841.0074,=20
      842.4514, 867.3715, 870.4779, 885.4680, 994.0511, 994.0511, =
1036.0448,=20
      1036.0448, 1111.4778, 1111.4778, 1131.5352, 1131.5352, 1225.0382,=20
      1225.0382, 1566.0065, 1722.8036, =
1722.8036</TT></TD></TR></TBODY></TABLE><BR>
<TABLE border=3D0 cellSpacing=3D0>
  <TBODY>
  <TR>
    <TD><TT><B><A =
name=3DHit8>8.</A>&nbsp;&nbsp;&nbsp;&nbsp;</B></TT></TD>
    <TD noWrap><TT><A=20
      =
href=3D"http://zxw-pc/mascot/cgi/protein_view.pl?file=3D../data/20121225/=
F002433.dat&amp;hit=3D8"=20
      =
target=3D_blank>gi|222850122</A>&nbsp;&nbsp;&nbsp;&nbsp;<B>Mass:</B>&nbsp=
;26992&nbsp;&nbsp;&nbsp;&nbsp;<B>Score:</B>&nbsp;316&nbsp;&nbsp;&nbsp;&nb=
sp;<B>Expect:</B>&nbsp;4.6e-026&nbsp;&nbsp;<B>Matches:</B>&nbsp;12</TT></=
TD></TR>
  <TR>
    <TD>&nbsp;</TD>
    <TD noWrap><TT>predicted protein [Populus=20
trichocarpa]</TT></TD></TR></TBODY></TABLE>
<TABLE border=3D0 cellSpacing=3D0 cellPadding=3D0>
  <TBODY>
  <TR>
    <TD><TT>&nbsp;&nbsp;&nbsp;&nbsp;&nbsp;&nbsp;</TT></TD>
    <TD align=3Dright><TT><B>Observed&nbsp;&nbsp;</B></TT></TD>
    <TD noWrap align=3Dright><TT><B>Mr(expt)&nbsp;&nbsp;</B></TT></TD>
    <TD noWrap align=3Dright><TT><B>Mr(calc)&nbsp;&nbsp;</B></TT></TD>
    <TD align=3Dright><TT><B>&nbsp;ppm&nbsp;&nbsp;</B></TT></TD>
    <TD align=3Dright><TT><B>Start&nbsp;</B></TT></TD>
    <TD align=3Dright><TT><B>&nbsp;</B></TT></TD>
    <TD align=3Dright><TT><B>End&nbsp;</B></TT></TD>
    <TD align=3Dright><TT><B>Miss&nbsp;</B></TT></TD>
    <TD align=3Dright><TT><B>Ions&nbsp;</B></TT></TD>
    <TD><TT><B>&nbsp;Peptide</B></TT></TD></TR>
  <TR>
    <TD align=3Dright>&nbsp;</TD>
    <TD align=3Dright><TT>708.2668&nbsp;&nbsp;</TT></TD>
    <TD align=3Dright><TT>707.2595&nbsp;&nbsp;</TT></TD>
    <TD align=3Dright><TT>707.3020&nbsp;&nbsp;</TT></TD>
    <TD noWrap align=3Dright><TT>-60.15&nbsp;</TT></TD>
    <TD align=3Dright><TT>166&nbsp;</TT></TD>
    <TD noWrap align=3Dright><TT>-&nbsp;</TT></TD>
    <TD align=3Dright><TT>171&nbsp;</TT></TD>
    <TD align=3Dright><TT>0&nbsp;&nbsp;</TT></TD>
    <TD noWrap align=3Dright><TT>---&nbsp;&nbsp;</TT></TD>
    <TD noWrap><TT>&nbsp;R.NSNSMR.E</TT></TD></TR>
  <TR>
    <TD align=3Dright>&nbsp;</TD>
    <TD align=3Dright><TT>724.2576&nbsp;&nbsp;</TT></TD>
    <TD align=3Dright><TT>723.2504&nbsp;&nbsp;</TT></TD>
    <TD align=3Dright><TT>723.2970&nbsp;&nbsp;</TT></TD>
    <TD noWrap align=3Dright><TT>-64.45&nbsp;</TT></TD>
    <TD align=3Dright><TT>166&nbsp;</TT></TD>
    <TD noWrap align=3Dright><TT>-&nbsp;</TT></TD>
    <TD align=3Dright><TT>171&nbsp;</TT></TD>
    <TD align=3Dright><TT>0&nbsp;&nbsp;</TT></TD>
    <TD noWrap align=3Dright><TT>---&nbsp;&nbsp;</TT></TD>
    <TD noWrap><TT>&nbsp;R.NSNSMR.E + Oxidation (M)</TT></TD></TR>
  <TR>
    <TD align=3Dright>&nbsp;</TD>
    <TD align=3Dright><TT>743.3682&nbsp;&nbsp;</TT></TD>
    <TD align=3Dright><TT>742.3609&nbsp;&nbsp;</TT></TD>
    <TD align=3Dright><TT>742.4086&nbsp;&nbsp;</TT></TD>
    <TD noWrap align=3Dright><TT>-64.25&nbsp;</TT></TD>
    <TD align=3Dright><TT>30&nbsp;</TT></TD>
    <TD noWrap align=3Dright><TT>-&nbsp;</TT></TD>
    <TD align=3Dright><TT>37&nbsp;</TT></TD>
    <TD align=3Dright><TT>0&nbsp;&nbsp;</TT></TD>
    <TD noWrap align=3Dright><TT>---&nbsp;&nbsp;</TT></TD>
    <TD noWrap><TT>&nbsp;K.GNAAVGVR.G</TT></TD></TR>
  <TR>
    <TD align=3Dright>&nbsp;</TD>
    <TD align=3Dright><TT>920.4409&nbsp;&nbsp;</TT></TD>
    <TD align=3Dright><TT>919.4336&nbsp;&nbsp;</TT></TD>
    <TD align=3Dright><TT>919.5127&nbsp;&nbsp;</TT></TD>
    <TD noWrap align=3Dright><TT>-85.97&nbsp;</TT></TD>
    <TD align=3Dright><TT>111&nbsp;</TT></TD>
    <TD noWrap align=3Dright><TT>-&nbsp;</TT></TD>
    <TD align=3Dright><TT>118&nbsp;</TT></TD>
    <TD align=3Dright><TT>0&nbsp;&nbsp;</TT></TD>
    <TD noWrap align=3Dright><TT>---&nbsp;&nbsp;</TT></TD>
    <TD noWrap><TT>&nbsp;R.YIAGLQQK.Y</TT></TD></TR>
  <TR>
    <TD align=3Dright>&nbsp;</TD>
    <TD align=3Dright><TT>920.4409&nbsp;&nbsp;</TT></TD>
    <TD align=3Dright><TT>919.4336&nbsp;&nbsp;</TT></TD>
    <TD align=3Dright><TT>919.5127&nbsp;&nbsp;</TT></TD>
    <TD noWrap align=3Dright><TT>-85.97&nbsp;</TT></TD>
    <TD align=3Dright><TT>111&nbsp;</TT></TD>
    <TD noWrap align=3Dright><TT>-&nbsp;</TT></TD>
    <TD align=3Dright><TT>118&nbsp;</TT></TD>
    <TD align=3Dright><TT>0&nbsp;&nbsp;</TT></TD>
    <TD noWrap align=3Dright><TT>30&nbsp;&nbsp;</TT></TD>
    <TD noWrap><TT>&nbsp;R.YIAGLQQK.Y</TT></TD></TR>
  <TR>
    <TD align=3Dright>&nbsp;</TD>
    <TD align=3Dright><TT>1101.5262&nbsp;&nbsp;</TT></TD>
    <TD align=3Dright><TT>1100.5189&nbsp;&nbsp;</TT></TD>
    <TD align=3Dright><TT>1100.6077&nbsp;&nbsp;</TT></TD>
    <TD noWrap align=3Dright><TT>-80.69&nbsp;</TT></TD>
    <TD align=3Dright><TT>193&nbsp;</TT></TD>
    <TD noWrap align=3Dright><TT>-&nbsp;</TT></TD>
    <TD align=3Dright><TT>203&nbsp;</TT></TD>
    <TD align=3Dright><TT>0&nbsp;&nbsp;</TT></TD>
    <TD noWrap align=3Dright><TT>---&nbsp;&nbsp;</TT></TD>
    <TD noWrap><TT>&nbsp;R.ALLEVVESGGK.N</TT></TD></TR>
  <TR>
    <TD align=3Dright>&nbsp;</TD>
    <TD align=3Dright><TT>1634.7568&nbsp;&nbsp;</TT></TD>
    <TD align=3Dright><TT>1633.7495&nbsp;&nbsp;</TT></TD>
    <TD align=3Dright><TT>1633.8563&nbsp;&nbsp;</TT></TD>
    <TD noWrap align=3Dright><TT>-65.36&nbsp;</TT></TD>
    <TD align=3Dright><TT>97&nbsp;</TT></TD>
    <TD noWrap align=3Dright><TT>-&nbsp;</TT></TD>
    <TD align=3Dright><TT>110&nbsp;</TT></TD>
    <TD align=3Dright><TT>0&nbsp;&nbsp;</TT></TD>
    <TD noWrap align=3Dright><TT>---&nbsp;&nbsp;</TT></TD>
    <TD noWrap><TT>&nbsp;R.LTVEDPVTVEYITR.Y</TT></TD></TR>
  <TR>
    <TD align=3Dright>&nbsp;</TD>
    <TD align=3Dright><TT>1634.7568&nbsp;&nbsp;</TT></TD>
    <TD align=3Dright><TT>1633.7495&nbsp;&nbsp;</TT></TD>
    <TD align=3Dright><TT>1633.8563&nbsp;&nbsp;</TT></TD>
    <TD noWrap align=3Dright><TT>-65.36&nbsp;</TT></TD>
    <TD align=3Dright><TT>97&nbsp;</TT></TD>
    <TD noWrap align=3Dright><TT>-&nbsp;</TT></TD>
    <TD align=3Dright><TT>110&nbsp;</TT></TD>
    <TD align=3Dright><TT>0&nbsp;&nbsp;</TT></TD>
    <TD noWrap align=3Dright><TT>65&nbsp;&nbsp;</TT></TD>
    <TD noWrap><TT>&nbsp;R.LTVEDPVTVEYITR.Y</TT></TD></TR>
  <TR>
    <TD align=3Dright>&nbsp;</TD>
    <TD align=3Dright><TT>2462.1567&nbsp;&nbsp;</TT></TD>
    <TD align=3Dright><TT>2461.1494&nbsp;&nbsp;</TT></TD>
    <TD align=3Dright><TT>2461.2642&nbsp;&nbsp;</TT></TD>
    <TD noWrap align=3Dright><TT>-46.62&nbsp;</TT></TD>
    <TD align=3Dright><TT>7&nbsp;</TT></TD>
    <TD noWrap align=3Dright><TT>-&nbsp;</TT></TD>
    <TD align=3Dright><TT>28&nbsp;</TT></TD>
    <TD align=3Dright><TT>0&nbsp;&nbsp;</TT></TD>
    <TD noWrap align=3Dright><TT>---&nbsp;&nbsp;</TT></TD>
    <TD noWrap><TT>&nbsp;R.AITVFSPDGHLFQVEYALEAVR.K</TT></TD></TR>
  <TR>
    <TD align=3Dright>&nbsp;</TD>
    <TD align=3Dright><TT>2462.1567&nbsp;&nbsp;</TT></TD>
    <TD align=3Dright><TT>2461.1494&nbsp;&nbsp;</TT></TD>
    <TD align=3Dright><TT>2461.2642&nbsp;&nbsp;</TT></TD>
    <TD noWrap align=3Dright><TT>-46.62&nbsp;</TT></TD>
    <TD align=3Dright><TT>7&nbsp;</TT></TD>
    <TD noWrap align=3Dright><TT>-&nbsp;</TT></TD>
    <TD align=3Dright><TT>28&nbsp;</TT></TD>
    <TD align=3Dright><TT>0&nbsp;&nbsp;</TT></TD>
    <TD noWrap align=3Dright><TT>119&nbsp;&nbsp;</TT></TD>
    <TD noWrap><TT>&nbsp;R.AITVFSPDGHLFQVEYALEAVR.K</TT></TD></TR>
  <TR>
    <TD align=3Dright>&nbsp;</TD>
    <TD align=3Dright><TT>2590.2468&nbsp;&nbsp;</TT></TD>
    <TD align=3Dright><TT>2589.2395&nbsp;&nbsp;</TT></TD>
    <TD align=3Dright><TT>2589.3591&nbsp;&nbsp;</TT></TD>
    <TD noWrap align=3Dright><TT>-46.19&nbsp;</TT></TD>
    <TD align=3Dright><TT>7&nbsp;</TT></TD>
    <TD noWrap align=3Dright><TT>-&nbsp;</TT></TD>
    <TD align=3Dright><TT>29&nbsp;</TT></TD>
    <TD align=3Dright><TT>1&nbsp;&nbsp;</TT></TD>
    <TD noWrap align=3Dright><TT>---&nbsp;&nbsp;</TT></TD>
    <TD noWrap><TT>&nbsp;R.AITVFSPDGHLFQVEYALEAVRK.G</TT></TD></TR>
  <TR>
    <TD align=3Dright>&nbsp;</TD>
    <TD align=3Dright><TT>2590.2468&nbsp;&nbsp;</TT></TD>
    <TD align=3Dright><TT>2589.2395&nbsp;&nbsp;</TT></TD>
    <TD align=3Dright><TT>2589.3591&nbsp;&nbsp;</TT></TD>
    <TD noWrap align=3Dright><TT>-46.19&nbsp;</TT></TD>
    <TD align=3Dright><TT>7&nbsp;</TT></TD>
    <TD noWrap align=3Dright><TT>-&nbsp;</TT></TD>
    <TD align=3Dright><TT>29&nbsp;</TT></TD>
    <TD align=3Dright><TT>1&nbsp;&nbsp;</TT></TD>
    <TD noWrap align=3Dright><TT>30&nbsp;&nbsp;</TT></TD>
    <TD =
noWrap><TT>&nbsp;R.AITVFSPDGHLFQVEYALEAVRK.G</TT></TD></TR></TBODY></TABL=
E>
<TABLE border=3D0 cellSpacing=3D0>
  <TBODY>
  <TR>
    <TD><TT>&nbsp;&nbsp;&nbsp;&nbsp;&nbsp;&nbsp;</TT></TD>
    <TD><TT><B>No match to: </B>757.3834, 823.0412, 825.0378, 841.0074,=20
      842.4514, 867.3715, 870.4779, 885.4680, 994.0511, 994.0511, =
1036.0448,=20
      1036.0448, 1111.4778, 1111.4778, 1131.5352, 1131.5352, 1225.0382,=20
      1225.0382, 1566.0065, 1722.8036, =
1722.8036</TT></TD></TR></TBODY></TABLE><BR>
<TABLE border=3D0 cellSpacing=3D0>
  <TBODY>
  <TR>
    <TD><TT><B><A =
name=3DHit9>9.</A>&nbsp;&nbsp;&nbsp;&nbsp;</B></TT></TD>
    <TD noWrap><TT><A=20
      =
href=3D"http://zxw-pc/mascot/cgi/protein_view.pl?file=3D../data/20121225/=
F002433.dat&amp;hit=3D9"=20
      =
target=3D_blank>gi|222848478</A>&nbsp;&nbsp;&nbsp;&nbsp;<B>Mass:</B>&nbsp=
;26952&nbsp;&nbsp;&nbsp;&nbsp;<B>Score:</B>&nbsp;316&nbsp;&nbsp;&nbsp;&nb=
sp;<B>Expect:</B>&nbsp;4.6e-026&nbsp;&nbsp;<B>Matches:</B>&nbsp;12</TT></=
TD></TR>
  <TR>
    <TD>&nbsp;</TD>
    <TD noWrap><TT>predicted protein [Populus=20
trichocarpa]</TT></TD></TR></TBODY></TABLE>
<TABLE border=3D0 cellSpacing=3D0 cellPadding=3D0>
  <TBODY>
  <TR>
    <TD><TT>&nbsp;&nbsp;&nbsp;&nbsp;&nbsp;&nbsp;</TT></TD>
    <TD align=3Dright><TT><B>Observed&nbsp;&nbsp;</B></TT></TD>
    <TD noWrap align=3Dright><TT><B>Mr(expt)&nbsp;&nbsp;</B></TT></TD>
    <TD noWrap align=3Dright><TT><B>Mr(calc)&nbsp;&nbsp;</B></TT></TD>
    <TD align=3Dright><TT><B>&nbsp;ppm&nbsp;&nbsp;</B></TT></TD>
    <TD align=3Dright><TT><B>Start&nbsp;</B></TT></TD>
    <TD align=3Dright><TT><B>&nbsp;</B></TT></TD>
    <TD align=3Dright><TT><B>End&nbsp;</B></TT></TD>
    <TD align=3Dright><TT><B>Miss&nbsp;</B></TT></TD>
    <TD align=3Dright><TT><B>Ions&nbsp;</B></TT></TD>
    <TD><TT><B>&nbsp;Peptide</B></TT></TD></TR>
  <TR>
    <TD align=3Dright>&nbsp;</TD>
    <TD align=3Dright><TT>708.2668&nbsp;&nbsp;</TT></TD>
    <TD align=3Dright><TT>707.2595&nbsp;&nbsp;</TT></TD>
    <TD align=3Dright><TT>707.3020&nbsp;&nbsp;</TT></TD>
    <TD noWrap align=3Dright><TT>-60.15&nbsp;</TT></TD>
    <TD align=3Dright><TT>166&nbsp;</TT></TD>
    <TD noWrap align=3Dright><TT>-&nbsp;</TT></TD>
    <TD align=3Dright><TT>171&nbsp;</TT></TD>
    <TD align=3Dright><TT>0&nbsp;&nbsp;</TT></TD>
    <TD noWrap align=3Dright><TT>---&nbsp;&nbsp;</TT></TD>
    <TD noWrap><TT>&nbsp;R.NSNSMR.E</TT></TD></TR>
  <TR>
    <TD align=3Dright>&nbsp;</TD>
    <TD align=3Dright><TT>724.2576&nbsp;&nbsp;</TT></TD>
    <TD align=3Dright><TT>723.2504&nbsp;&nbsp;</TT></TD>
    <TD align=3Dright><TT>723.2970&nbsp;&nbsp;</TT></TD>
    <TD noWrap align=3Dright><TT>-64.45&nbsp;</TT></TD>
    <TD align=3Dright><TT>166&nbsp;</TT></TD>
    <TD noWrap align=3Dright><TT>-&nbsp;</TT></TD>
    <TD align=3Dright><TT>171&nbsp;</TT></TD>
    <TD align=3Dright><TT>0&nbsp;&nbsp;</TT></TD>
    <TD noWrap align=3Dright><TT>---&nbsp;&nbsp;</TT></TD>
    <TD noWrap><TT>&nbsp;R.NSNSMR.E + Oxidation (M)</TT></TD></TR>
  <TR>
    <TD align=3Dright>&nbsp;</TD>
    <TD align=3Dright><TT>743.3682&nbsp;&nbsp;</TT></TD>
    <TD align=3Dright><TT>742.3609&nbsp;&nbsp;</TT></TD>
    <TD align=3Dright><TT>742.4086&nbsp;&nbsp;</TT></TD>
    <TD noWrap align=3Dright><TT>-64.25&nbsp;</TT></TD>
    <TD align=3Dright><TT>30&nbsp;</TT></TD>
    <TD noWrap align=3Dright><TT>-&nbsp;</TT></TD>
    <TD align=3Dright><TT>37&nbsp;</TT></TD>
    <TD align=3Dright><TT>0&nbsp;&nbsp;</TT></TD>
    <TD noWrap align=3Dright><TT>---&nbsp;&nbsp;</TT></TD>
    <TD noWrap><TT>&nbsp;K.GNAAVGVR.G</TT></TD></TR>
  <TR>
    <TD align=3Dright>&nbsp;</TD>
    <TD align=3Dright><TT>920.4409&nbsp;&nbsp;</TT></TD>
    <TD align=3Dright><TT>919.4336&nbsp;&nbsp;</TT></TD>
    <TD align=3Dright><TT>919.5127&nbsp;&nbsp;</TT></TD>
    <TD noWrap align=3Dright><TT>-85.97&nbsp;</TT></TD>
    <TD align=3Dright><TT>111&nbsp;</TT></TD>
    <TD noWrap align=3Dright><TT>-&nbsp;</TT></TD>
    <TD align=3Dright><TT>118&nbsp;</TT></TD>
    <TD align=3Dright><TT>0&nbsp;&nbsp;</TT></TD>
    <TD noWrap align=3Dright><TT>---&nbsp;&nbsp;</TT></TD>
    <TD noWrap><TT>&nbsp;R.YIAGLQQK.Y</TT></TD></TR>
  <TR>
    <TD align=3Dright>&nbsp;</TD>
    <TD align=3Dright><TT>920.4409&nbsp;&nbsp;</TT></TD>
    <TD align=3Dright><TT>919.4336&nbsp;&nbsp;</TT></TD>
    <TD align=3Dright><TT>919.5127&nbsp;&nbsp;</TT></TD>
    <TD noWrap align=3Dright><TT>-85.97&nbsp;</TT></TD>
    <TD align=3Dright><TT>111&nbsp;</TT></TD>
    <TD noWrap align=3Dright><TT>-&nbsp;</TT></TD>
    <TD align=3Dright><TT>118&nbsp;</TT></TD>
    <TD align=3Dright><TT>0&nbsp;&nbsp;</TT></TD>
    <TD noWrap align=3Dright><TT>30&nbsp;&nbsp;</TT></TD>
    <TD noWrap><TT>&nbsp;R.YIAGLQQK.Y</TT></TD></TR>
  <TR>
    <TD align=3Dright>&nbsp;</TD>
    <TD align=3Dright><TT>1101.5262&nbsp;&nbsp;</TT></TD>
    <TD align=3Dright><TT>1100.5189&nbsp;&nbsp;</TT></TD>
    <TD align=3Dright><TT>1100.6077&nbsp;&nbsp;</TT></TD>
    <TD noWrap align=3Dright><TT>-80.69&nbsp;</TT></TD>
    <TD align=3Dright><TT>193&nbsp;</TT></TD>
    <TD noWrap align=3Dright><TT>-&nbsp;</TT></TD>
    <TD align=3Dright><TT>203&nbsp;</TT></TD>
    <TD align=3Dright><TT>0&nbsp;&nbsp;</TT></TD>
    <TD noWrap align=3Dright><TT>---&nbsp;&nbsp;</TT></TD>
    <TD noWrap><TT>&nbsp;R.ALLEVVESGGK.N</TT></TD></TR>
  <TR>
    <TD align=3Dright>&nbsp;</TD>
    <TD align=3Dright><TT>1634.7568&nbsp;&nbsp;</TT></TD>
    <TD align=3Dright><TT>1633.7495&nbsp;&nbsp;</TT></TD>
    <TD align=3Dright><TT>1633.8563&nbsp;&nbsp;</TT></TD>
    <TD noWrap align=3Dright><TT>-65.36&nbsp;</TT></TD>
    <TD align=3Dright><TT>97&nbsp;</TT></TD>
    <TD noWrap align=3Dright><TT>-&nbsp;</TT></TD>
    <TD align=3Dright><TT>110&nbsp;</TT></TD>
    <TD align=3Dright><TT>0&nbsp;&nbsp;</TT></TD>
    <TD noWrap align=3Dright><TT>---&nbsp;&nbsp;</TT></TD>
    <TD noWrap><TT>&nbsp;R.LTVEDPVTVEYITR.Y</TT></TD></TR>
  <TR>
    <TD align=3Dright>&nbsp;</TD>
    <TD align=3Dright><TT>1634.7568&nbsp;&nbsp;</TT></TD>
    <TD align=3Dright><TT>1633.7495&nbsp;&nbsp;</TT></TD>
    <TD align=3Dright><TT>1633.8563&nbsp;&nbsp;</TT></TD>
    <TD noWrap align=3Dright><TT>-65.36&nbsp;</TT></TD>
    <TD align=3Dright><TT>97&nbsp;</TT></TD>
    <TD noWrap align=3Dright><TT>-&nbsp;</TT></TD>
    <TD align=3Dright><TT>110&nbsp;</TT></TD>
    <TD align=3Dright><TT>0&nbsp;&nbsp;</TT></TD>
    <TD noWrap align=3Dright><TT>65&nbsp;&nbsp;</TT></TD>
    <TD noWrap><TT>&nbsp;R.LTVEDPVTVEYITR.Y</TT></TD></TR>
  <TR>
    <TD align=3Dright>&nbsp;</TD>
    <TD align=3Dright><TT>2462.1567&nbsp;&nbsp;</TT></TD>
    <TD align=3Dright><TT>2461.1494&nbsp;&nbsp;</TT></TD>
    <TD align=3Dright><TT>2461.2642&nbsp;&nbsp;</TT></TD>
    <TD noWrap align=3Dright><TT>-46.62&nbsp;</TT></TD>
    <TD align=3Dright><TT>7&nbsp;</TT></TD>
    <TD noWrap align=3Dright><TT>-&nbsp;</TT></TD>
    <TD align=3Dright><TT>28&nbsp;</TT></TD>
    <TD align=3Dright><TT>0&nbsp;&nbsp;</TT></TD>
    <TD noWrap align=3Dright><TT>---&nbsp;&nbsp;</TT></TD>
    <TD noWrap><TT>&nbsp;R.AITVFSPDGHLFQVEYALEAVR.K</TT></TD></TR>
  <TR>
    <TD align=3Dright>&nbsp;</TD>
    <TD align=3Dright><TT>2462.1567&nbsp;&nbsp;</TT></TD>
    <TD align=3Dright><TT>2461.1494&nbsp;&nbsp;</TT></TD>
    <TD align=3Dright><TT>2461.2642&nbsp;&nbsp;</TT></TD>
    <TD noWrap align=3Dright><TT>-46.62&nbsp;</TT></TD>
    <TD align=3Dright><TT>7&nbsp;</TT></TD>
    <TD noWrap align=3Dright><TT>-&nbsp;</TT></TD>
    <TD align=3Dright><TT>28&nbsp;</TT></TD>
    <TD align=3Dright><TT>0&nbsp;&nbsp;</TT></TD>
    <TD noWrap align=3Dright><TT>119&nbsp;&nbsp;</TT></TD>
    <TD noWrap><TT>&nbsp;R.AITVFSPDGHLFQVEYALEAVR.K</TT></TD></TR>
  <TR>
    <TD align=3Dright>&nbsp;</TD>
    <TD align=3Dright><TT>2590.2468&nbsp;&nbsp;</TT></TD>
    <TD align=3Dright><TT>2589.2395&nbsp;&nbsp;</TT></TD>
    <TD align=3Dright><TT>2589.3591&nbsp;&nbsp;</TT></TD>
    <TD noWrap align=3Dright><TT>-46.19&nbsp;</TT></TD>
    <TD align=3Dright><TT>7&nbsp;</TT></TD>
    <TD noWrap align=3Dright><TT>-&nbsp;</TT></TD>
    <TD align=3Dright><TT>29&nbsp;</TT></TD>
    <TD align=3Dright><TT>1&nbsp;&nbsp;</TT></TD>
    <TD noWrap align=3Dright><TT>---&nbsp;&nbsp;</TT></TD>
    <TD noWrap><TT>&nbsp;R.AITVFSPDGHLFQVEYALEAVRK.G</TT></TD></TR>
  <TR>
    <TD align=3Dright>&nbsp;</TD>
    <TD align=3Dright><TT>2590.2468&nbsp;&nbsp;</TT></TD>
    <TD align=3Dright><TT>2589.2395&nbsp;&nbsp;</TT></TD>
    <TD align=3Dright><TT>2589.3591&nbsp;&nbsp;</TT></TD>
    <TD noWrap align=3Dright><TT>-46.19&nbsp;</TT></TD>
    <TD align=3Dright><TT>7&nbsp;</TT></TD>
    <TD noWrap align=3Dright><TT>-&nbsp;</TT></TD>
    <TD align=3Dright><TT>29&nbsp;</TT></TD>
    <TD align=3Dright><TT>1&nbsp;&nbsp;</TT></TD>
    <TD noWrap align=3Dright><TT>30&nbsp;&nbsp;</TT></TD>
    <TD =
noWrap><TT>&nbsp;R.AITVFSPDGHLFQVEYALEAVRK.G</TT></TD></TR></TBODY></TABL=
E>
<TABLE border=3D0 cellSpacing=3D0>
  <TBODY>
  <TR>
    <TD><TT>&nbsp;&nbsp;&nbsp;&nbsp;&nbsp;&nbsp;</TT></TD>
    <TD><TT><B>No match to: </B>757.3834, 823.0412, 825.0378, 841.0074,=20
      842.4514, 867.3715, 870.4779, 885.4680, 994.0511, 994.0511, =
1036.0448,=20
      1036.0448, 1111.4778, 1111.4778, 1131.5352, 1131.5352, 1225.0382,=20
      1225.0382, 1566.0065, 1722.8036, =
1722.8036</TT></TD></TR></TBODY></TABLE><BR>
<TABLE border=3D0 cellSpacing=3D0>
  <TBODY>
  <TR>
    <TD><TT><B><A name=3DHit10>10.</A>&nbsp;&nbsp;&nbsp;</B></TT></TD>
    <TD noWrap><TT><A=20
      =
href=3D"http://zxw-pc/mascot/cgi/protein_view.pl?file=3D../data/20121225/=
F002433.dat&amp;hit=3D10"=20
      =
target=3D_blank>gi|224078277</A>&nbsp;&nbsp;&nbsp;&nbsp;<B>Mass:</B>&nbsp=
;26952&nbsp;&nbsp;&nbsp;&nbsp;<B>Score:</B>&nbsp;316&nbsp;&nbsp;&nbsp;&nb=
sp;<B>Expect:</B>&nbsp;4.6e-026&nbsp;&nbsp;<B>Matches:</B>&nbsp;12</TT></=
TD></TR>
  <TR>
    <TD>&nbsp;</TD>
    <TD noWrap><TT>predicted protein [Populus=20
trichocarpa]</TT></TD></TR></TBODY></TABLE>
<TABLE border=3D0 cellSpacing=3D0 cellPadding=3D0>
  <TBODY>
  <TR>
    <TD><TT>&nbsp;&nbsp;&nbsp;&nbsp;&nbsp;&nbsp;</TT></TD>
    <TD align=3Dright><TT><B>Observed&nbsp;&nbsp;</B></TT></TD>
    <TD noWrap align=3Dright><TT><B>Mr(expt)&nbsp;&nbsp;</B></TT></TD>
    <TD noWrap align=3Dright><TT><B>Mr(calc)&nbsp;&nbsp;</B></TT></TD>
    <TD align=3Dright><TT><B>&nbsp;ppm&nbsp;&nbsp;</B></TT></TD>
    <TD align=3Dright><TT><B>Start&nbsp;</B></TT></TD>
    <TD align=3Dright><TT><B>&nbsp;</B></TT></TD>
    <TD align=3Dright><TT><B>End&nbsp;</B></TT></TD>
    <TD align=3Dright><TT><B>Miss&nbsp;</B></TT></TD>
    <TD align=3Dright><TT><B>Ions&nbsp;</B></TT></TD>
    <TD><TT><B>&nbsp;Peptide</B></TT></TD></TR>
  <TR>
    <TD align=3Dright>&nbsp;</TD>
    <TD align=3Dright><TT>708.2668&nbsp;&nbsp;</TT></TD>
    <TD align=3Dright><TT>707.2595&nbsp;&nbsp;</TT></TD>
    <TD align=3Dright><TT>707.3020&nbsp;&nbsp;</TT></TD>
    <TD noWrap align=3Dright><TT>-60.15&nbsp;</TT></TD>
    <TD align=3Dright><TT>166&nbsp;</TT></TD>
    <TD noWrap align=3Dright><TT>-&nbsp;</TT></TD>
    <TD align=3Dright><TT>171&nbsp;</TT></TD>
    <TD align=3Dright><TT>0&nbsp;&nbsp;</TT></TD>
    <TD noWrap align=3Dright><TT>---&nbsp;&nbsp;</TT></TD>
    <TD noWrap><TT>&nbsp;R.NSNSMR.E</TT></TD></TR>
  <TR>
    <TD align=3Dright>&nbsp;</TD>
    <TD align=3Dright><TT>724.2576&nbsp;&nbsp;</TT></TD>
    <TD align=3Dright><TT>723.2504&nbsp;&nbsp;</TT></TD>
    <TD align=3Dright><TT>723.2970&nbsp;&nbsp;</TT></TD>
    <TD noWrap align=3Dright><TT>-64.45&nbsp;</TT></TD>
    <TD align=3Dright><TT>166&nbsp;</TT></TD>
    <TD noWrap align=3Dright><TT>-&nbsp;</TT></TD>
    <TD align=3Dright><TT>171&nbsp;</TT></TD>
    <TD align=3Dright><TT>0&nbsp;&nbsp;</TT></TD>
    <TD noWrap align=3Dright><TT>---&nbsp;&nbsp;</TT></TD>
    <TD noWrap><TT>&nbsp;R.NSNSMR.E + Oxidation (M)</TT></TD></TR>
  <TR>
    <TD align=3Dright>&nbsp;</TD>
    <TD align=3Dright><TT>743.3682&nbsp;&nbsp;</TT></TD>
    <TD align=3Dright><TT>742.3609&nbsp;&nbsp;</TT></TD>
    <TD align=3Dright><TT>742.4086&nbsp;&nbsp;</TT></TD>
    <TD noWrap align=3Dright><TT>-64.25&nbsp;</TT></TD>
    <TD align=3Dright><TT>30&nbsp;</TT></TD>
    <TD noWrap align=3Dright><TT>-&nbsp;</TT></TD>
    <TD align=3Dright><TT>37&nbsp;</TT></TD>
    <TD align=3Dright><TT>0&nbsp;&nbsp;</TT></TD>
    <TD noWrap align=3Dright><TT>---&nbsp;&nbsp;</TT></TD>
    <TD noWrap><TT>&nbsp;K.GNAAVGVR.G</TT></TD></TR>
  <TR>
    <TD align=3Dright>&nbsp;</TD>
    <TD align=3Dright><TT>920.4409&nbsp;&nbsp;</TT></TD>
    <TD align=3Dright><TT>919.4336&nbsp;&nbsp;</TT></TD>
    <TD align=3Dright><TT>919.5127&nbsp;&nbsp;</TT></TD>
    <TD noWrap align=3Dright><TT>-85.97&nbsp;</TT></TD>
    <TD align=3Dright><TT>111&nbsp;</TT></TD>
    <TD noWrap align=3Dright><TT>-&nbsp;</TT></TD>
    <TD align=3Dright><TT>118&nbsp;</TT></TD>
    <TD align=3Dright><TT>0&nbsp;&nbsp;</TT></TD>
    <TD noWrap align=3Dright><TT>---&nbsp;&nbsp;</TT></TD>
    <TD noWrap><TT>&nbsp;R.YIAGLQQK.Y</TT></TD></TR>
  <TR>
    <TD align=3Dright>&nbsp;</TD>
    <TD align=3Dright><TT>920.4409&nbsp;&nbsp;</TT></TD>
    <TD align=3Dright><TT>919.4336&nbsp;&nbsp;</TT></TD>
    <TD align=3Dright><TT>919.5127&nbsp;&nbsp;</TT></TD>
    <TD noWrap align=3Dright><TT>-85.97&nbsp;</TT></TD>
    <TD align=3Dright><TT>111&nbsp;</TT></TD>
    <TD noWrap align=3Dright><TT>-&nbsp;</TT></TD>
    <TD align=3Dright><TT>118&nbsp;</TT></TD>
    <TD align=3Dright><TT>0&nbsp;&nbsp;</TT></TD>
    <TD noWrap align=3Dright><TT>30&nbsp;&nbsp;</TT></TD>
    <TD noWrap><TT>&nbsp;R.YIAGLQQK.Y</TT></TD></TR>
  <TR>
    <TD align=3Dright>&nbsp;</TD>
    <TD align=3Dright><TT>1101.5262&nbsp;&nbsp;</TT></TD>
    <TD align=3Dright><TT>1100.5189&nbsp;&nbsp;</TT></TD>
    <TD align=3Dright><TT>1100.6077&nbsp;&nbsp;</TT></TD>
    <TD noWrap align=3Dright><TT>-80.69&nbsp;</TT></TD>
    <TD align=3Dright><TT>193&nbsp;</TT></TD>
    <TD noWrap align=3Dright><TT>-&nbsp;</TT></TD>
    <TD align=3Dright><TT>203&nbsp;</TT></TD>
    <TD align=3Dright><TT>0&nbsp;&nbsp;</TT></TD>
    <TD noWrap align=3Dright><TT>---&nbsp;&nbsp;</TT></TD>
    <TD noWrap><TT>&nbsp;R.ALLEVVESGGK.N</TT></TD></TR>
  <TR>
    <TD align=3Dright>&nbsp;</TD>
    <TD align=3Dright><TT>1634.7568&nbsp;&nbsp;</TT></TD>
    <TD align=3Dright><TT>1633.7495&nbsp;&nbsp;</TT></TD>
    <TD align=3Dright><TT>1633.8563&nbsp;&nbsp;</TT></TD>
    <TD noWrap align=3Dright><TT>-65.36&nbsp;</TT></TD>
    <TD align=3Dright><TT>97&nbsp;</TT></TD>
    <TD noWrap align=3Dright><TT>-&nbsp;</TT></TD>
    <TD align=3Dright><TT>110&nbsp;</TT></TD>
    <TD align=3Dright><TT>0&nbsp;&nbsp;</TT></TD>
    <TD noWrap align=3Dright><TT>---&nbsp;&nbsp;</TT></TD>
    <TD noWrap><TT>&nbsp;R.LTVEDPVTVEYITR.Y</TT></TD></TR>
  <TR>
    <TD align=3Dright>&nbsp;</TD>
    <TD align=3Dright><TT>1634.7568&nbsp;&nbsp;</TT></TD>
    <TD align=3Dright><TT>1633.7495&nbsp;&nbsp;</TT></TD>
    <TD align=3Dright><TT>1633.8563&nbsp;&nbsp;</TT></TD>
    <TD noWrap align=3Dright><TT>-65.36&nbsp;</TT></TD>
    <TD align=3Dright><TT>97&nbsp;</TT></TD>
    <TD noWrap align=3Dright><TT>-&nbsp;</TT></TD>
    <TD align=3Dright><TT>110&nbsp;</TT></TD>
    <TD align=3Dright><TT>0&nbsp;&nbsp;</TT></TD>
    <TD noWrap align=3Dright><TT>65&nbsp;&nbsp;</TT></TD>
    <TD noWrap><TT>&nbsp;R.LTVEDPVTVEYITR.Y</TT></TD></TR>
  <TR>
    <TD align=3Dright>&nbsp;</TD>
    <TD align=3Dright><TT>2462.1567&nbsp;&nbsp;</TT></TD>
    <TD align=3Dright><TT>2461.1494&nbsp;&nbsp;</TT></TD>
    <TD align=3Dright><TT>2461.2642&nbsp;&nbsp;</TT></TD>
    <TD noWrap align=3Dright><TT>-46.62&nbsp;</TT></TD>
    <TD align=3Dright><TT>7&nbsp;</TT></TD>
    <TD noWrap align=3Dright><TT>-&nbsp;</TT></TD>
    <TD align=3Dright><TT>28&nbsp;</TT></TD>
    <TD align=3Dright><TT>0&nbsp;&nbsp;</TT></TD>
    <TD noWrap align=3Dright><TT>---&nbsp;&nbsp;</TT></TD>
    <TD noWrap><TT>&nbsp;R.AITVFSPDGHLFQVEYALEAVR.K</TT></TD></TR>
  <TR>
    <TD align=3Dright>&nbsp;</TD>
    <TD align=3Dright><TT>2462.1567&nbsp;&nbsp;</TT></TD>
    <TD align=3Dright><TT>2461.1494&nbsp;&nbsp;</TT></TD>
    <TD align=3Dright><TT>2461.2642&nbsp;&nbsp;</TT></TD>
    <TD noWrap align=3Dright><TT>-46.62&nbsp;</TT></TD>
    <TD align=3Dright><TT>7&nbsp;</TT></TD>
    <TD noWrap align=3Dright><TT>-&nbsp;</TT></TD>
    <TD align=3Dright><TT>28&nbsp;</TT></TD>
    <TD align=3Dright><TT>0&nbsp;&nbsp;</TT></TD>
    <TD noWrap align=3Dright><TT>119&nbsp;&nbsp;</TT></TD>
    <TD noWrap><TT>&nbsp;R.AITVFSPDGHLFQVEYALEAVR.K</TT></TD></TR>
  <TR>
    <TD align=3Dright>&nbsp;</TD>
    <TD align=3Dright><TT>2590.2468&nbsp;&nbsp;</TT></TD>
    <TD align=3Dright><TT>2589.2395&nbsp;&nbsp;</TT></TD>
    <TD align=3Dright><TT>2589.3591&nbsp;&nbsp;</TT></TD>
    <TD noWrap align=3Dright><TT>-46.19&nbsp;</TT></TD>
    <TD align=3Dright><TT>7&nbsp;</TT></TD>
    <TD noWrap align=3Dright><TT>-&nbsp;</TT></TD>
    <TD align=3Dright><TT>29&nbsp;</TT></TD>
    <TD align=3Dright><TT>1&nbsp;&nbsp;</TT></TD>
    <TD noWrap align=3Dright><TT>---&nbsp;&nbsp;</TT></TD>
    <TD noWrap><TT>&nbsp;R.AITVFSPDGHLFQVEYALEAVRK.G</TT></TD></TR>
  <TR>
    <TD align=3Dright>&nbsp;</TD>
    <TD align=3Dright><TT>2590.2468&nbsp;&nbsp;</TT></TD>
    <TD align=3Dright><TT>2589.2395&nbsp;&nbsp;</TT></TD>
    <TD align=3Dright><TT>2589.3591&nbsp;&nbsp;</TT></TD>
    <TD noWrap align=3Dright><TT>-46.19&nbsp;</TT></TD>
    <TD align=3Dright><TT>7&nbsp;</TT></TD>
    <TD noWrap align=3Dright><TT>-&nbsp;</TT></TD>
    <TD align=3Dright><TT>29&nbsp;</TT></TD>
    <TD align=3Dright><TT>1&nbsp;&nbsp;</TT></TD>
    <TD noWrap align=3Dright><TT>30&nbsp;&nbsp;</TT></TD>
    <TD =
noWrap><TT>&nbsp;R.AITVFSPDGHLFQVEYALEAVRK.G</TT></TD></TR></TBODY></TABL=
E>
<TABLE border=3D0 cellSpacing=3D0>
  <TBODY>
  <TR>
    <TD><TT>&nbsp;&nbsp;&nbsp;&nbsp;&nbsp;&nbsp;</TT></TD>
    <TD><TT><B>No match to: </B>757.3834, 823.0412, 825.0378, 841.0074,=20
      842.4514, 867.3715, 870.4779, 885.4680, 994.0511, 994.0511, =
1036.0448,=20
      1036.0448, 1111.4778, 1111.4778, 1131.5352, 1131.5352, 1225.0382,=20
      1225.0382, 1566.0065, 1722.8036, =
1722.8036</TT></TD></TR></TBODY></TABLE><BR>
<TABLE border=3D0 cellSpacing=3D0>
  <TBODY>
  <TR>
    <TD><TT><B><A name=3DHit11>11.</A>&nbsp;&nbsp;&nbsp;</B></TT></TD>
    <TD noWrap><TT><A=20
      =
href=3D"http://zxw-pc/mascot/cgi/protein_view.pl?file=3D../data/20121225/=
F002433.dat&amp;hit=3D11"=20
      =
target=3D_blank>gi|224105175</A>&nbsp;&nbsp;&nbsp;&nbsp;<B>Mass:</B>&nbsp=
;26992&nbsp;&nbsp;&nbsp;&nbsp;<B>Score:</B>&nbsp;316&nbsp;&nbsp;&nbsp;&nb=
sp;<B>Expect:</B>&nbsp;4.6e-026&nbsp;&nbsp;<B>Matches:</B>&nbsp;12</TT></=
TD></TR>
  <TR>
    <TD>&nbsp;</TD>
    <TD noWrap><TT>predicted protein [Populus=20
trichocarpa]</TT></TD></TR></TBODY></TABLE>
<TABLE border=3D0 cellSpacing=3D0 cellPadding=3D0>
  <TBODY>
  <TR>
    <TD><TT>&nbsp;&nbsp;&nbsp;&nbsp;&nbsp;&nbsp;</TT></TD>
    <TD align=3Dright><TT><B>Observed&nbsp;&nbsp;</B></TT></TD>
    <TD noWrap align=3Dright><TT><B>Mr(expt)&nbsp;&nbsp;</B></TT></TD>
    <TD noWrap align=3Dright><TT><B>Mr(calc)&nbsp;&nbsp;</B></TT></TD>
    <TD align=3Dright><TT><B>&nbsp;ppm&nbsp;&nbsp;</B></TT></TD>
    <TD align=3Dright><TT><B>Start&nbsp;</B></TT></TD>
    <TD align=3Dright><TT><B>&nbsp;</B></TT></TD>
    <TD align=3Dright><TT><B>End&nbsp;</B></TT></TD>
    <TD align=3Dright><TT><B>Miss&nbsp;</B></TT></TD>
    <TD align=3Dright><TT><B>Ions&nbsp;</B></TT></TD>
    <TD><TT><B>&nbsp;Peptide</B></TT></TD></TR>
  <TR>
    <TD align=3Dright>&nbsp;</TD>
    <TD align=3Dright><TT>708.2668&nbsp;&nbsp;</TT></TD>
    <TD align=3Dright><TT>707.2595&nbsp;&nbsp;</TT></TD>
    <TD align=3Dright><TT>707.3020&nbsp;&nbsp;</TT></TD>
    <TD noWrap align=3Dright><TT>-60.15&nbsp;</TT></TD>
    <TD align=3Dright><TT>166&nbsp;</TT></TD>
    <TD noWrap align=3Dright><TT>-&nbsp;</TT></TD>
    <TD align=3Dright><TT>171&nbsp;</TT></TD>
    <TD align=3Dright><TT>0&nbsp;&nbsp;</TT></TD>
    <TD noWrap align=3Dright><TT>---&nbsp;&nbsp;</TT></TD>
    <TD noWrap><TT>&nbsp;R.NSNSMR.E</TT></TD></TR>
  <TR>
    <TD align=3Dright>&nbsp;</TD>
    <TD align=3Dright><TT>724.2576&nbsp;&nbsp;</TT></TD>
    <TD align=3Dright><TT>723.2504&nbsp;&nbsp;</TT></TD>
    <TD align=3Dright><TT>723.2970&nbsp;&nbsp;</TT></TD>
    <TD noWrap align=3Dright><TT>-64.45&nbsp;</TT></TD>
    <TD align=3Dright><TT>166&nbsp;</TT></TD>
    <TD noWrap align=3Dright><TT>-&nbsp;</TT></TD>
    <TD align=3Dright><TT>171&nbsp;</TT></TD>
    <TD align=3Dright><TT>0&nbsp;&nbsp;</TT></TD>
    <TD noWrap align=3Dright><TT>---&nbsp;&nbsp;</TT></TD>
    <TD noWrap><TT>&nbsp;R.NSNSMR.E + Oxidation (M)</TT></TD></TR>
  <TR>
    <TD align=3Dright>&nbsp;</TD>
    <TD align=3Dright><TT>743.3682&nbsp;&nbsp;</TT></TD>
    <TD align=3Dright><TT>742.3609&nbsp;&nbsp;</TT></TD>
    <TD align=3Dright><TT>742.4086&nbsp;&nbsp;</TT></TD>
    <TD noWrap align=3Dright><TT>-64.25&nbsp;</TT></TD>
    <TD align=3Dright><TT>30&nbsp;</TT></TD>
    <TD noWrap align=3Dright><TT>-&nbsp;</TT></TD>
    <TD align=3Dright><TT>37&nbsp;</TT></TD>
    <TD align=3Dright><TT>0&nbsp;&nbsp;</TT></TD>
    <TD noWrap align=3Dright><TT>---&nbsp;&nbsp;</TT></TD>
    <TD noWrap><TT>&nbsp;K.GNAAVGVR.G</TT></TD></TR>
  <TR>
    <TD align=3Dright>&nbsp;</TD>
    <TD align=3Dright><TT>920.4409&nbsp;&nbsp;</TT></TD>
    <TD align=3Dright><TT>919.4336&nbsp;&nbsp;</TT></TD>
    <TD align=3Dright><TT>919.5127&nbsp;&nbsp;</TT></TD>
    <TD noWrap align=3Dright><TT>-85.97&nbsp;</TT></TD>
    <TD align=3Dright><TT>111&nbsp;</TT></TD>
    <TD noWrap align=3Dright><TT>-&nbsp;</TT></TD>
    <TD align=3Dright><TT>118&nbsp;</TT></TD>
    <TD align=3Dright><TT>0&nbsp;&nbsp;</TT></TD>
    <TD noWrap align=3Dright><TT>---&nbsp;&nbsp;</TT></TD>
    <TD noWrap><TT>&nbsp;R.YIAGLQQK.Y</TT></TD></TR>
  <TR>
    <TD align=3Dright>&nbsp;</TD>
    <TD align=3Dright><TT>920.4409&nbsp;&nbsp;</TT></TD>
    <TD align=3Dright><TT>919.4336&nbsp;&nbsp;</TT></TD>
    <TD align=3Dright><TT>919.5127&nbsp;&nbsp;</TT></TD>
    <TD noWrap align=3Dright><TT>-85.97&nbsp;</TT></TD>
    <TD align=3Dright><TT>111&nbsp;</TT></TD>
    <TD noWrap align=3Dright><TT>-&nbsp;</TT></TD>
    <TD align=3Dright><TT>118&nbsp;</TT></TD>
    <TD align=3Dright><TT>0&nbsp;&nbsp;</TT></TD>
    <TD noWrap align=3Dright><TT>30&nbsp;&nbsp;</TT></TD>
    <TD noWrap><TT>&nbsp;R.YIAGLQQK.Y</TT></TD></TR>
  <TR>
    <TD align=3Dright>&nbsp;</TD>
    <TD align=3Dright><TT>1101.5262&nbsp;&nbsp;</TT></TD>
    <TD align=3Dright><TT>1100.5189&nbsp;&nbsp;</TT></TD>
    <TD align=3Dright><TT>1100.6077&nbsp;&nbsp;</TT></TD>
    <TD noWrap align=3Dright><TT>-80.69&nbsp;</TT></TD>
    <TD align=3Dright><TT>193&nbsp;</TT></TD>
    <TD noWrap align=3Dright><TT>-&nbsp;</TT></TD>
    <TD align=3Dright><TT>203&nbsp;</TT></TD>
    <TD align=3Dright><TT>0&nbsp;&nbsp;</TT></TD>
    <TD noWrap align=3Dright><TT>---&nbsp;&nbsp;</TT></TD>
    <TD noWrap><TT>&nbsp;R.ALLEVVESGGK.N</TT></TD></TR>
  <TR>
    <TD align=3Dright>&nbsp;</TD>
    <TD align=3Dright><TT>1634.7568&nbsp;&nbsp;</TT></TD>
    <TD align=3Dright><TT>1633.7495&nbsp;&nbsp;</TT></TD>
    <TD align=3Dright><TT>1633.8563&nbsp;&nbsp;</TT></TD>
    <TD noWrap align=3Dright><TT>-65.36&nbsp;</TT></TD>
    <TD align=3Dright><TT>97&nbsp;</TT></TD>
    <TD noWrap align=3Dright><TT>-&nbsp;</TT></TD>
    <TD align=3Dright><TT>110&nbsp;</TT></TD>
    <TD align=3Dright><TT>0&nbsp;&nbsp;</TT></TD>
    <TD noWrap align=3Dright><TT>---&nbsp;&nbsp;</TT></TD>
    <TD noWrap><TT>&nbsp;R.LTVEDPVTVEYITR.Y</TT></TD></TR>
  <TR>
    <TD align=3Dright>&nbsp;</TD>
    <TD align=3Dright><TT>1634.7568&nbsp;&nbsp;</TT></TD>
    <TD align=3Dright><TT>1633.7495&nbsp;&nbsp;</TT></TD>
    <TD align=3Dright><TT>1633.8563&nbsp;&nbsp;</TT></TD>
    <TD noWrap align=3Dright><TT>-65.36&nbsp;</TT></TD>
    <TD align=3Dright><TT>97&nbsp;</TT></TD>
    <TD noWrap align=3Dright><TT>-&nbsp;</TT></TD>
    <TD align=3Dright><TT>110&nbsp;</TT></TD>
    <TD align=3Dright><TT>0&nbsp;&nbsp;</TT></TD>
    <TD noWrap align=3Dright><TT>65&nbsp;&nbsp;</TT></TD>
    <TD noWrap><TT>&nbsp;R.LTVEDPVTVEYITR.Y</TT></TD></TR>
  <TR>
    <TD align=3Dright>&nbsp;</TD>
    <TD align=3Dright><TT>2462.1567&nbsp;&nbsp;</TT></TD>
    <TD align=3Dright><TT>2461.1494&nbsp;&nbsp;</TT></TD>
    <TD align=3Dright><TT>2461.2642&nbsp;&nbsp;</TT></TD>
    <TD noWrap align=3Dright><TT>-46.62&nbsp;</TT></TD>
    <TD align=3Dright><TT>7&nbsp;</TT></TD>
    <TD noWrap align=3Dright><TT>-&nbsp;</TT></TD>
    <TD align=3Dright><TT>28&nbsp;</TT></TD>
    <TD align=3Dright><TT>0&nbsp;&nbsp;</TT></TD>
    <TD noWrap align=3Dright><TT>---&nbsp;&nbsp;</TT></TD>
    <TD noWrap><TT>&nbsp;R.AITVFSPDGHLFQVEYALEAVR.K</TT></TD></TR>
  <TR>
    <TD align=3Dright>&nbsp;</TD>
    <TD align=3Dright><TT>2462.1567&nbsp;&nbsp;</TT></TD>
    <TD align=3Dright><TT>2461.1494&nbsp;&nbsp;</TT></TD>
    <TD align=3Dright><TT>2461.2642&nbsp;&nbsp;</TT></TD>
    <TD noWrap align=3Dright><TT>-46.62&nbsp;</TT></TD>
    <TD align=3Dright><TT>7&nbsp;</TT></TD>
    <TD noWrap align=3Dright><TT>-&nbsp;</TT></TD>
    <TD align=3Dright><TT>28&nbsp;</TT></TD>
    <TD align=3Dright><TT>0&nbsp;&nbsp;</TT></TD>
    <TD noWrap align=3Dright><TT>119&nbsp;&nbsp;</TT></TD>
    <TD noWrap><TT>&nbsp;R.AITVFSPDGHLFQVEYALEAVR.K</TT></TD></TR>
  <TR>
    <TD align=3Dright>&nbsp;</TD>
    <TD align=3Dright><TT>2590.2468&nbsp;&nbsp;</TT></TD>
    <TD align=3Dright><TT>2589.2395&nbsp;&nbsp;</TT></TD>
    <TD align=3Dright><TT>2589.3591&nbsp;&nbsp;</TT></TD>
    <TD noWrap align=3Dright><TT>-46.19&nbsp;</TT></TD>
    <TD align=3Dright><TT>7&nbsp;</TT></TD>
    <TD noWrap align=3Dright><TT>-&nbsp;</TT></TD>
    <TD align=3Dright><TT>29&nbsp;</TT></TD>
    <TD align=3Dright><TT>1&nbsp;&nbsp;</TT></TD>
    <TD noWrap align=3Dright><TT>---&nbsp;&nbsp;</TT></TD>
    <TD noWrap><TT>&nbsp;R.AITVFSPDGHLFQVEYALEAVRK.G</TT></TD></TR>
  <TR>
    <TD align=3Dright>&nbsp;</TD>
    <TD align=3Dright><TT>2590.2468&nbsp;&nbsp;</TT></TD>
    <TD align=3Dright><TT>2589.2395&nbsp;&nbsp;</TT></TD>
    <TD align=3Dright><TT>2589.3591&nbsp;&nbsp;</TT></TD>
    <TD noWrap align=3Dright><TT>-46.19&nbsp;</TT></TD>
    <TD align=3Dright><TT>7&nbsp;</TT></TD>
    <TD noWrap align=3Dright><TT>-&nbsp;</TT></TD>
    <TD align=3Dright><TT>29&nbsp;</TT></TD>
    <TD align=3Dright><TT>1&nbsp;&nbsp;</TT></TD>
    <TD noWrap align=3Dright><TT>30&nbsp;&nbsp;</TT></TD>
    <TD =
noWrap><TT>&nbsp;R.AITVFSPDGHLFQVEYALEAVRK.G</TT></TD></TR></TBODY></TABL=
E>
<TABLE border=3D0 cellSpacing=3D0>
  <TBODY>
  <TR>
    <TD><TT>&nbsp;&nbsp;&nbsp;&nbsp;&nbsp;&nbsp;</TT></TD>
    <TD><TT><B>No match to: </B>757.3834, 823.0412, 825.0378, 841.0074,=20
      842.4514, 867.3715, 870.4779, 885.4680, 994.0511, 994.0511, =
1036.0448,=20
      1036.0448, 1111.4778, 1111.4778, 1131.5352, 1131.5352, 1225.0382,=20
      1225.0382, 1566.0065, 1722.8036, =
1722.8036</TT></TD></TR></TBODY></TABLE><BR>
<TABLE border=3D0 cellSpacing=3D0>
  <TBODY>
  <TR>
    <TD><TT><B><A name=3DHit12>12.</A>&nbsp;&nbsp;&nbsp;</B></TT></TD>
    <TD noWrap><TT><A=20
      =
href=3D"http://zxw-pc/mascot/cgi/protein_view.pl?file=3D../data/20121225/=
F002433.dat&amp;hit=3D12"=20
      =
target=3D_blank>gi|255579983</A>&nbsp;&nbsp;&nbsp;&nbsp;<B>Mass:</B>&nbsp=
;27130&nbsp;&nbsp;&nbsp;&nbsp;<B>Score:</B>&nbsp;316&nbsp;&nbsp;&nbsp;&nb=
sp;<B>Expect:</B>&nbsp;4.6e-026&nbsp;&nbsp;<B>Matches:</B>&nbsp;12</TT></=
TD></TR>
  <TR>
    <TD>&nbsp;</TD>
    <TD noWrap><TT>proteasome subunit alpha type, putative [Ricinus=20
      communis]</TT></TD></TR></TBODY></TABLE>
<TABLE border=3D0 cellSpacing=3D0 cellPadding=3D0>
  <TBODY>
  <TR>
    <TD><TT>&nbsp;&nbsp;&nbsp;&nbsp;&nbsp;&nbsp;</TT></TD>
    <TD align=3Dright><TT><B>Observed&nbsp;&nbsp;</B></TT></TD>
    <TD noWrap align=3Dright><TT><B>Mr(expt)&nbsp;&nbsp;</B></TT></TD>
    <TD noWrap align=3Dright><TT><B>Mr(calc)&nbsp;&nbsp;</B></TT></TD>
    <TD align=3Dright><TT><B>&nbsp;ppm&nbsp;&nbsp;</B></TT></TD>
    <TD align=3Dright><TT><B>Start&nbsp;</B></TT></TD>
    <TD align=3Dright><TT><B>&nbsp;</B></TT></TD>
    <TD align=3Dright><TT><B>End&nbsp;</B></TT></TD>
    <TD align=3Dright><TT><B>Miss&nbsp;</B></TT></TD>
    <TD align=3Dright><TT><B>Ions&nbsp;</B></TT></TD>
    <TD><TT><B>&nbsp;Peptide</B></TT></TD></TR>
  <TR>
    <TD align=3Dright>&nbsp;</TD>
    <TD align=3Dright><TT>708.2668&nbsp;&nbsp;</TT></TD>
    <TD align=3Dright><TT>707.2595&nbsp;&nbsp;</TT></TD>
    <TD align=3Dright><TT>707.3020&nbsp;&nbsp;</TT></TD>
    <TD noWrap align=3Dright><TT>-60.15&nbsp;</TT></TD>
    <TD align=3Dright><TT>166&nbsp;</TT></TD>
    <TD noWrap align=3Dright><TT>-&nbsp;</TT></TD>
    <TD align=3Dright><TT>171&nbsp;</TT></TD>
    <TD align=3Dright><TT>0&nbsp;&nbsp;</TT></TD>
    <TD noWrap align=3Dright><TT>---&nbsp;&nbsp;</TT></TD>
    <TD noWrap><TT>&nbsp;R.NSNSMR.E</TT></TD></TR>
  <TR>
    <TD align=3Dright>&nbsp;</TD>
    <TD align=3Dright><TT>724.2576&nbsp;&nbsp;</TT></TD>
    <TD align=3Dright><TT>723.2504&nbsp;&nbsp;</TT></TD>
    <TD align=3Dright><TT>723.2970&nbsp;&nbsp;</TT></TD>
    <TD noWrap align=3Dright><TT>-64.45&nbsp;</TT></TD>
    <TD align=3Dright><TT>166&nbsp;</TT></TD>
    <TD noWrap align=3Dright><TT>-&nbsp;</TT></TD>
    <TD align=3Dright><TT>171&nbsp;</TT></TD>
    <TD align=3Dright><TT>0&nbsp;&nbsp;</TT></TD>
    <TD noWrap align=3Dright><TT>---&nbsp;&nbsp;</TT></TD>
    <TD noWrap><TT>&nbsp;R.NSNSMR.E + Oxidation (M)</TT></TD></TR>
  <TR>
    <TD align=3Dright>&nbsp;</TD>
    <TD align=3Dright><TT>743.3682&nbsp;&nbsp;</TT></TD>
    <TD align=3Dright><TT>742.3609&nbsp;&nbsp;</TT></TD>
    <TD align=3Dright><TT>742.4086&nbsp;&nbsp;</TT></TD>
    <TD noWrap align=3Dright><TT>-64.25&nbsp;</TT></TD>
    <TD align=3Dright><TT>30&nbsp;</TT></TD>
    <TD noWrap align=3Dright><TT>-&nbsp;</TT></TD>
    <TD align=3Dright><TT>37&nbsp;</TT></TD>
    <TD align=3Dright><TT>0&nbsp;&nbsp;</TT></TD>
    <TD noWrap align=3Dright><TT>---&nbsp;&nbsp;</TT></TD>
    <TD noWrap><TT>&nbsp;K.GNAAVGVR.G</TT></TD></TR>
  <TR>
    <TD align=3Dright>&nbsp;</TD>
    <TD align=3Dright><TT>920.4409&nbsp;&nbsp;</TT></TD>
    <TD align=3Dright><TT>919.4336&nbsp;&nbsp;</TT></TD>
    <TD align=3Dright><TT>919.5127&nbsp;&nbsp;</TT></TD>
    <TD noWrap align=3Dright><TT>-85.97&nbsp;</TT></TD>
    <TD align=3Dright><TT>111&nbsp;</TT></TD>
    <TD noWrap align=3Dright><TT>-&nbsp;</TT></TD>
    <TD align=3Dright><TT>118&nbsp;</TT></TD>
    <TD align=3Dright><TT>0&nbsp;&nbsp;</TT></TD>
    <TD noWrap align=3Dright><TT>---&nbsp;&nbsp;</TT></TD>
    <TD noWrap><TT>&nbsp;R.YIAGLQQK.Y</TT></TD></TR>
  <TR>
    <TD align=3Dright>&nbsp;</TD>
    <TD align=3Dright><TT>920.4409&nbsp;&nbsp;</TT></TD>
    <TD align=3Dright><TT>919.4336&nbsp;&nbsp;</TT></TD>
    <TD align=3Dright><TT>919.5127&nbsp;&nbsp;</TT></TD>
    <TD noWrap align=3Dright><TT>-85.97&nbsp;</TT></TD>
    <TD align=3Dright><TT>111&nbsp;</TT></TD>
    <TD noWrap align=3Dright><TT>-&nbsp;</TT></TD>
    <TD align=3Dright><TT>118&nbsp;</TT></TD>
    <TD align=3Dright><TT>0&nbsp;&nbsp;</TT></TD>
    <TD noWrap align=3Dright><TT>30&nbsp;&nbsp;</TT></TD>
    <TD noWrap><TT>&nbsp;R.YIAGLQQK.Y</TT></TD></TR>
  <TR>
    <TD align=3Dright>&nbsp;</TD>
    <TD align=3Dright><TT>1101.5262&nbsp;&nbsp;</TT></TD>
    <TD align=3Dright><TT>1100.5189&nbsp;&nbsp;</TT></TD>
    <TD align=3Dright><TT>1100.6077&nbsp;&nbsp;</TT></TD>
    <TD noWrap align=3Dright><TT>-80.69&nbsp;</TT></TD>
    <TD align=3Dright><TT>193&nbsp;</TT></TD>
    <TD noWrap align=3Dright><TT>-&nbsp;</TT></TD>
    <TD align=3Dright><TT>203&nbsp;</TT></TD>
    <TD align=3Dright><TT>0&nbsp;&nbsp;</TT></TD>
    <TD noWrap align=3Dright><TT>---&nbsp;&nbsp;</TT></TD>
    <TD noWrap><TT>&nbsp;R.ALLEVVESGGK.N</TT></TD></TR>
  <TR>
    <TD align=3Dright>&nbsp;</TD>
    <TD align=3Dright><TT>1634.7568&nbsp;&nbsp;</TT></TD>
    <TD align=3Dright><TT>1633.7495&nbsp;&nbsp;</TT></TD>
    <TD align=3Dright><TT>1633.8563&nbsp;&nbsp;</TT></TD>
    <TD noWrap align=3Dright><TT>-65.36&nbsp;</TT></TD>
    <TD align=3Dright><TT>97&nbsp;</TT></TD>
    <TD noWrap align=3Dright><TT>-&nbsp;</TT></TD>
    <TD align=3Dright><TT>110&nbsp;</TT></TD>
    <TD align=3Dright><TT>0&nbsp;&nbsp;</TT></TD>
    <TD noWrap align=3Dright><TT>---&nbsp;&nbsp;</TT></TD>
    <TD noWrap><TT>&nbsp;R.LTVEDPVTVEYITR.Y</TT></TD></TR>
  <TR>
    <TD align=3Dright>&nbsp;</TD>
    <TD align=3Dright><TT>1634.7568&nbsp;&nbsp;</TT></TD>
    <TD align=3Dright><TT>1633.7495&nbsp;&nbsp;</TT></TD>
    <TD align=3Dright><TT>1633.8563&nbsp;&nbsp;</TT></TD>
    <TD noWrap align=3Dright><TT>-65.36&nbsp;</TT></TD>
    <TD align=3Dright><TT>97&nbsp;</TT></TD>
    <TD noWrap align=3Dright><TT>-&nbsp;</TT></TD>
    <TD align=3Dright><TT>110&nbsp;</TT></TD>
    <TD align=3Dright><TT>0&nbsp;&nbsp;</TT></TD>
    <TD noWrap align=3Dright><TT>65&nbsp;&nbsp;</TT></TD>
    <TD noWrap><TT>&nbsp;R.LTVEDPVTVEYITR.Y</TT></TD></TR>
  <TR>
    <TD align=3Dright>&nbsp;</TD>
    <TD align=3Dright><TT>2462.1567&nbsp;&nbsp;</TT></TD>
    <TD align=3Dright><TT>2461.1494&nbsp;&nbsp;</TT></TD>
    <TD align=3Dright><TT>2461.2642&nbsp;&nbsp;</TT></TD>
    <TD noWrap align=3Dright><TT>-46.62&nbsp;</TT></TD>
    <TD align=3Dright><TT>7&nbsp;</TT></TD>
    <TD noWrap align=3Dright><TT>-&nbsp;</TT></TD>
    <TD align=3Dright><TT>28&nbsp;</TT></TD>
    <TD align=3Dright><TT>0&nbsp;&nbsp;</TT></TD>
    <TD noWrap align=3Dright><TT>---&nbsp;&nbsp;</TT></TD>
    <TD noWrap><TT>&nbsp;R.AITVFSPDGHLFQVEYALEAVR.K</TT></TD></TR>
  <TR>
    <TD align=3Dright>&nbsp;</TD>
    <TD align=3Dright><TT>2462.1567&nbsp;&nbsp;</TT></TD>
    <TD align=3Dright><TT>2461.1494&nbsp;&nbsp;</TT></TD>
    <TD align=3Dright><TT>2461.2642&nbsp;&nbsp;</TT></TD>
    <TD noWrap align=3Dright><TT>-46.62&nbsp;</TT></TD>
    <TD align=3Dright><TT>7&nbsp;</TT></TD>
    <TD noWrap align=3Dright><TT>-&nbsp;</TT></TD>
    <TD align=3Dright><TT>28&nbsp;</TT></TD>
    <TD align=3Dright><TT>0&nbsp;&nbsp;</TT></TD>
    <TD noWrap align=3Dright><TT>119&nbsp;&nbsp;</TT></TD>
    <TD noWrap><TT>&nbsp;R.AITVFSPDGHLFQVEYALEAVR.K</TT></TD></TR>
  <TR>
    <TD align=3Dright>&nbsp;</TD>
    <TD align=3Dright><TT>2590.2468&nbsp;&nbsp;</TT></TD>
    <TD align=3Dright><TT>2589.2395&nbsp;&nbsp;</TT></TD>
    <TD align=3Dright><TT>2589.3591&nbsp;&nbsp;</TT></TD>
    <TD noWrap align=3Dright><TT>-46.19&nbsp;</TT></TD>
    <TD align=3Dright><TT>7&nbsp;</TT></TD>
    <TD noWrap align=3Dright><TT>-&nbsp;</TT></TD>
    <TD align=3Dright><TT>29&nbsp;</TT></TD>
    <TD align=3Dright><TT>1&nbsp;&nbsp;</TT></TD>
    <TD noWrap align=3Dright><TT>---&nbsp;&nbsp;</TT></TD>
    <TD noWrap><TT>&nbsp;R.AITVFSPDGHLFQVEYALEAVRK.G</TT></TD></TR>
  <TR>
    <TD align=3Dright>&nbsp;</TD>
    <TD align=3Dright><TT>2590.2468&nbsp;&nbsp;</TT></TD>
    <TD align=3Dright><TT>2589.2395&nbsp;&nbsp;</TT></TD>
    <TD align=3Dright><TT>2589.3591&nbsp;&nbsp;</TT></TD>
    <TD noWrap align=3Dright><TT>-46.19&nbsp;</TT></TD>
    <TD align=3Dright><TT>7&nbsp;</TT></TD>
    <TD noWrap align=3Dright><TT>-&nbsp;</TT></TD>
    <TD align=3Dright><TT>29&nbsp;</TT></TD>
    <TD align=3Dright><TT>1&nbsp;&nbsp;</TT></TD>
    <TD noWrap align=3Dright><TT>30&nbsp;&nbsp;</TT></TD>
    <TD =
noWrap><TT>&nbsp;R.AITVFSPDGHLFQVEYALEAVRK.G</TT></TD></TR></TBODY></TABL=
E>
<TABLE border=3D0 cellSpacing=3D0>
  <TBODY>
  <TR>
    <TD><TT>&nbsp;&nbsp;&nbsp;&nbsp;&nbsp;&nbsp;</TT></TD>
    <TD><TT><B>No match to: </B>757.3834, 823.0412, 825.0378, 841.0074,=20
      842.4514, 867.3715, 870.4779, 885.4680, 994.0511, 994.0511, =
1036.0448,=20
      1036.0448, 1111.4778, 1111.4778, 1131.5352, 1131.5352, 1225.0382,=20
      1225.0382, 1566.0065, 1722.8036, =
1722.8036</TT></TD></TR></TBODY></TABLE><BR>
<TABLE border=3D0 cellSpacing=3D0>
  <TBODY>
  <TR>
    <TD><TT><B><A name=3DHit13>13.</A>&nbsp;&nbsp;&nbsp;</B></TT></TD>
    <TD noWrap><TT><A=20
      =
href=3D"http://zxw-pc/mascot/cgi/protein_view.pl?file=3D../data/20121225/=
F002433.dat&amp;hit=3D13"=20
      =
target=3D_blank>gi|118484702</A>&nbsp;&nbsp;&nbsp;&nbsp;<B>Mass:</B>&nbsp=
;26952&nbsp;&nbsp;&nbsp;&nbsp;<B>Score:</B>&nbsp;316&nbsp;&nbsp;&nbsp;&nb=
sp;<B>Expect:</B>&nbsp;4.6e-026&nbsp;&nbsp;<B>Matches:</B>&nbsp;12</TT></=
TD></TR>
  <TR>
    <TD>&nbsp;</TD>
    <TD noWrap><TT>unknown [Populus =
trichocarpa]</TT></TD></TR></TBODY></TABLE>
<TABLE border=3D0 cellSpacing=3D0 cellPadding=3D0>
  <TBODY>
  <TR>
    <TD><TT>&nbsp;&nbsp;&nbsp;&nbsp;&nbsp;&nbsp;</TT></TD>
    <TD align=3Dright><TT><B>Observed&nbsp;&nbsp;</B></TT></TD>
    <TD noWrap align=3Dright><TT><B>Mr(expt)&nbsp;&nbsp;</B></TT></TD>
    <TD noWrap align=3Dright><TT><B>Mr(calc)&nbsp;&nbsp;</B></TT></TD>
    <TD align=3Dright><TT><B>&nbsp;ppm&nbsp;&nbsp;</B></TT></TD>
    <TD align=3Dright><TT><B>Start&nbsp;</B></TT></TD>
    <TD align=3Dright><TT><B>&nbsp;</B></TT></TD>
    <TD align=3Dright><TT><B>End&nbsp;</B></TT></TD>
    <TD align=3Dright><TT><B>Miss&nbsp;</B></TT></TD>
    <TD align=3Dright><TT><B>Ions&nbsp;</B></TT></TD>
    <TD><TT><B>&nbsp;Peptide</B></TT></TD></TR>
  <TR>
    <TD align=3Dright>&nbsp;</TD>
    <TD align=3Dright><TT>708.2668&nbsp;&nbsp;</TT></TD>
    <TD align=3Dright><TT>707.2595&nbsp;&nbsp;</TT></TD>
    <TD align=3Dright><TT>707.3020&nbsp;&nbsp;</TT></TD>
    <TD noWrap align=3Dright><TT>-60.15&nbsp;</TT></TD>
    <TD align=3Dright><TT>166&nbsp;</TT></TD>
    <TD noWrap align=3Dright><TT>-&nbsp;</TT></TD>
    <TD align=3Dright><TT>171&nbsp;</TT></TD>
    <TD align=3Dright><TT>0&nbsp;&nbsp;</TT></TD>
    <TD noWrap align=3Dright><TT>---&nbsp;&nbsp;</TT></TD>
    <TD noWrap><TT>&nbsp;R.NSNSMR.E</TT></TD></TR>
  <TR>
    <TD align=3Dright>&nbsp;</TD>
    <TD align=3Dright><TT>724.2576&nbsp;&nbsp;</TT></TD>
    <TD align=3Dright><TT>723.2504&nbsp;&nbsp;</TT></TD>
    <TD align=3Dright><TT>723.2970&nbsp;&nbsp;</TT></TD>
    <TD noWrap align=3Dright><TT>-64.45&nbsp;</TT></TD>
    <TD align=3Dright><TT>166&nbsp;</TT></TD>
    <TD noWrap align=3Dright><TT>-&nbsp;</TT></TD>
    <TD align=3Dright><TT>171&nbsp;</TT></TD>
    <TD align=3Dright><TT>0&nbsp;&nbsp;</TT></TD>
    <TD noWrap align=3Dright><TT>---&nbsp;&nbsp;</TT></TD>
    <TD noWrap><TT>&nbsp;R.NSNSMR.E + Oxidation (M)</TT></TD></TR>
  <TR>
    <TD align=3Dright>&nbsp;</TD>
    <TD align=3Dright><TT>743.3682&nbsp;&nbsp;</TT></TD>
    <TD align=3Dright><TT>742.3609&nbsp;&nbsp;</TT></TD>
    <TD align=3Dright><TT>742.4086&nbsp;&nbsp;</TT></TD>
    <TD noWrap align=3Dright><TT>-64.25&nbsp;</TT></TD>
    <TD align=3Dright><TT>30&nbsp;</TT></TD>
    <TD noWrap align=3Dright><TT>-&nbsp;</TT></TD>
    <TD align=3Dright><TT>37&nbsp;</TT></TD>
    <TD align=3Dright><TT>0&nbsp;&nbsp;</TT></TD>
    <TD noWrap align=3Dright><TT>---&nbsp;&nbsp;</TT></TD>
    <TD noWrap><TT>&nbsp;K.GNAAVGVR.G</TT></TD></TR>
  <TR>
    <TD align=3Dright>&nbsp;</TD>
    <TD align=3Dright><TT>920.4409&nbsp;&nbsp;</TT></TD>
    <TD align=3Dright><TT>919.4336&nbsp;&nbsp;</TT></TD>
    <TD align=3Dright><TT>919.5127&nbsp;&nbsp;</TT></TD>
    <TD noWrap align=3Dright><TT>-85.97&nbsp;</TT></TD>
    <TD align=3Dright><TT>111&nbsp;</TT></TD>
    <TD noWrap align=3Dright><TT>-&nbsp;</TT></TD>
    <TD align=3Dright><TT>118&nbsp;</TT></TD>
    <TD align=3Dright><TT>0&nbsp;&nbsp;</TT></TD>
    <TD noWrap align=3Dright><TT>---&nbsp;&nbsp;</TT></TD>
    <TD noWrap><TT>&nbsp;R.YIAGLQQK.Y</TT></TD></TR>
  <TR>
    <TD align=3Dright>&nbsp;</TD>
    <TD align=3Dright><TT>920.4409&nbsp;&nbsp;</TT></TD>
    <TD align=3Dright><TT>919.4336&nbsp;&nbsp;</TT></TD>
    <TD align=3Dright><TT>919.5127&nbsp;&nbsp;</TT></TD>
    <TD noWrap align=3Dright><TT>-85.97&nbsp;</TT></TD>
    <TD align=3Dright><TT>111&nbsp;</TT></TD>
    <TD noWrap align=3Dright><TT>-&nbsp;</TT></TD>
    <TD align=3Dright><TT>118&nbsp;</TT></TD>
    <TD align=3Dright><TT>0&nbsp;&nbsp;</TT></TD>
    <TD noWrap align=3Dright><TT>30&nbsp;&nbsp;</TT></TD>
    <TD noWrap><TT>&nbsp;R.YIAGLQQK.Y</TT></TD></TR>
  <TR>
    <TD align=3Dright>&nbsp;</TD>
    <TD align=3Dright><TT>1101.5262&nbsp;&nbsp;</TT></TD>
    <TD align=3Dright><TT>1100.5189&nbsp;&nbsp;</TT></TD>
    <TD align=3Dright><TT>1100.6077&nbsp;&nbsp;</TT></TD>
    <TD noWrap align=3Dright><TT>-80.69&nbsp;</TT></TD>
    <TD align=3Dright><TT>193&nbsp;</TT></TD>
    <TD noWrap align=3Dright><TT>-&nbsp;</TT></TD>
    <TD align=3Dright><TT>203&nbsp;</TT></TD>
    <TD align=3Dright><TT>0&nbsp;&nbsp;</TT></TD>
    <TD noWrap align=3Dright><TT>---&nbsp;&nbsp;</TT></TD>
    <TD noWrap><TT>&nbsp;R.ALLEVVESGGK.N</TT></TD></TR>
  <TR>
    <TD align=3Dright>&nbsp;</TD>
    <TD align=3Dright><TT>1634.7568&nbsp;&nbsp;</TT></TD>
    <TD align=3Dright><TT>1633.7495&nbsp;&nbsp;</TT></TD>
    <TD align=3Dright><TT>1633.8563&nbsp;&nbsp;</TT></TD>
    <TD noWrap align=3Dright><TT>-65.36&nbsp;</TT></TD>
    <TD align=3Dright><TT>97&nbsp;</TT></TD>
    <TD noWrap align=3Dright><TT>-&nbsp;</TT></TD>
    <TD align=3Dright><TT>110&nbsp;</TT></TD>
    <TD align=3Dright><TT>0&nbsp;&nbsp;</TT></TD>
    <TD noWrap align=3Dright><TT>---&nbsp;&nbsp;</TT></TD>
    <TD noWrap><TT>&nbsp;R.LTVEDPVTVEYITR.Y</TT></TD></TR>
  <TR>
    <TD align=3Dright>&nbsp;</TD>
    <TD align=3Dright><TT>1634.7568&nbsp;&nbsp;</TT></TD>
    <TD align=3Dright><TT>1633.7495&nbsp;&nbsp;</TT></TD>
    <TD align=3Dright><TT>1633.8563&nbsp;&nbsp;</TT></TD>
    <TD noWrap align=3Dright><TT>-65.36&nbsp;</TT></TD>
    <TD align=3Dright><TT>97&nbsp;</TT></TD>
    <TD noWrap align=3Dright><TT>-&nbsp;</TT></TD>
    <TD align=3Dright><TT>110&nbsp;</TT></TD>
    <TD align=3Dright><TT>0&nbsp;&nbsp;</TT></TD>
    <TD noWrap align=3Dright><TT>65&nbsp;&nbsp;</TT></TD>
    <TD noWrap><TT>&nbsp;R.LTVEDPVTVEYITR.Y</TT></TD></TR>
  <TR>
    <TD align=3Dright>&nbsp;</TD>
    <TD align=3Dright><TT>2462.1567&nbsp;&nbsp;</TT></TD>
    <TD align=3Dright><TT>2461.1494&nbsp;&nbsp;</TT></TD>
    <TD align=3Dright><TT>2461.2642&nbsp;&nbsp;</TT></TD>
    <TD noWrap align=3Dright><TT>-46.62&nbsp;</TT></TD>
    <TD align=3Dright><TT>7&nbsp;</TT></TD>
    <TD noWrap align=3Dright><TT>-&nbsp;</TT></TD>
    <TD align=3Dright><TT>28&nbsp;</TT></TD>
    <TD align=3Dright><TT>0&nbsp;&nbsp;</TT></TD>
    <TD noWrap align=3Dright><TT>---&nbsp;&nbsp;</TT></TD>
    <TD noWrap><TT>&nbsp;R.AITVFSPDGHLFQVEYALEAVR.K</TT></TD></TR>
  <TR>
    <TD align=3Dright>&nbsp;</TD>
    <TD align=3Dright><TT>2462.1567&nbsp;&nbsp;</TT></TD>
    <TD align=3Dright><TT>2461.1494&nbsp;&nbsp;</TT></TD>
    <TD align=3Dright><TT>2461.2642&nbsp;&nbsp;</TT></TD>
    <TD noWrap align=3Dright><TT>-46.62&nbsp;</TT></TD>
    <TD align=3Dright><TT>7&nbsp;</TT></TD>
    <TD noWrap align=3Dright><TT>-&nbsp;</TT></TD>
    <TD align=3Dright><TT>28&nbsp;</TT></TD>
    <TD align=3Dright><TT>0&nbsp;&nbsp;</TT></TD>
    <TD noWrap align=3Dright><TT>119&nbsp;&nbsp;</TT></TD>
    <TD noWrap><TT>&nbsp;R.AITVFSPDGHLFQVEYALEAVR.K</TT></TD></TR>
  <TR>
    <TD align=3Dright>&nbsp;</TD>
    <TD align=3Dright><TT>2590.2468&nbsp;&nbsp;</TT></TD>
    <TD align=3Dright><TT>2589.2395&nbsp;&nbsp;</TT></TD>
    <TD align=3Dright><TT>2589.3591&nbsp;&nbsp;</TT></TD>
    <TD noWrap align=3Dright><TT>-46.19&nbsp;</TT></TD>
    <TD align=3Dright><TT>7&nbsp;</TT></TD>
    <TD noWrap align=3Dright><TT>-&nbsp;</TT></TD>
    <TD align=3Dright><TT>29&nbsp;</TT></TD>
    <TD align=3Dright><TT>1&nbsp;&nbsp;</TT></TD>
    <TD noWrap align=3Dright><TT>---&nbsp;&nbsp;</TT></TD>
    <TD noWrap><TT>&nbsp;R.AITVFSPDGHLFQVEYALEAVRK.G</TT></TD></TR>
  <TR>
    <TD align=3Dright>&nbsp;</TD>
    <TD align=3Dright><TT>2590.2468&nbsp;&nbsp;</TT></TD>
    <TD align=3Dright><TT>2589.2395&nbsp;&nbsp;</TT></TD>
    <TD align=3Dright><TT>2589.3591&nbsp;&nbsp;</TT></TD>
    <TD noWrap align=3Dright><TT>-46.19&nbsp;</TT></TD>
    <TD align=3Dright><TT>7&nbsp;</TT></TD>
    <TD noWrap align=3Dright><TT>-&nbsp;</TT></TD>
    <TD align=3Dright><TT>29&nbsp;</TT></TD>
    <TD align=3Dright><TT>1&nbsp;&nbsp;</TT></TD>
    <TD noWrap align=3Dright><TT>30&nbsp;&nbsp;</TT></TD>
    <TD =
noWrap><TT>&nbsp;R.AITVFSPDGHLFQVEYALEAVRK.G</TT></TD></TR></TBODY></TABL=
E>
<TABLE border=3D0 cellSpacing=3D0>
  <TBODY>
  <TR>
    <TD><TT>&nbsp;&nbsp;&nbsp;&nbsp;&nbsp;&nbsp;</TT></TD>
    <TD><TT><B>No match to: </B>757.3834, 823.0412, 825.0378, 841.0074,=20
      842.4514, 867.3715, 870.4779, 885.4680, 994.0511, 994.0511, =
1036.0448,=20
      1036.0448, 1111.4778, 1111.4778, 1131.5352, 1131.5352, 1225.0382,=20
      1225.0382, 1566.0065, 1722.8036, =
1722.8036</TT></TD></TR></TBODY></TABLE><BR>
<TABLE border=3D0 cellSpacing=3D0>
  <TBODY>
  <TR>
    <TD><TT><B><A name=3DHit14>14.</A>&nbsp;&nbsp;&nbsp;</B></TT></TD>
    <TD noWrap><TT><A=20
      =
href=3D"http://zxw-pc/mascot/cgi/protein_view.pl?file=3D../data/20121225/=
F002433.dat&amp;hit=3D14"=20
      =
target=3D_blank>gi|118484589</A>&nbsp;&nbsp;&nbsp;&nbsp;<B>Mass:</B>&nbsp=
;26992&nbsp;&nbsp;&nbsp;&nbsp;<B>Score:</B>&nbsp;316&nbsp;&nbsp;&nbsp;&nb=
sp;<B>Expect:</B>&nbsp;4.6e-026&nbsp;&nbsp;<B>Matches:</B>&nbsp;12</TT></=
TD></TR>
  <TR>
    <TD>&nbsp;</TD>
    <TD noWrap><TT>unknown [Populus =
trichocarpa]</TT></TD></TR></TBODY></TABLE>
<TABLE border=3D0 cellSpacing=3D0 cellPadding=3D0>
  <TBODY>
  <TR>
    <TD><TT>&nbsp;&nbsp;&nbsp;&nbsp;&nbsp;&nbsp;</TT></TD>
    <TD align=3Dright><TT><B>Observed&nbsp;&nbsp;</B></TT></TD>
    <TD noWrap align=3Dright><TT><B>Mr(expt)&nbsp;&nbsp;</B></TT></TD>
    <TD noWrap align=3Dright><TT><B>Mr(calc)&nbsp;&nbsp;</B></TT></TD>
    <TD align=3Dright><TT><B>&nbsp;ppm&nbsp;&nbsp;</B></TT></TD>
    <TD align=3Dright><TT><B>Start&nbsp;</B></TT></TD>
    <TD align=3Dright><TT><B>&nbsp;</B></TT></TD>
    <TD align=3Dright><TT><B>End&nbsp;</B></TT></TD>
    <TD align=3Dright><TT><B>Miss&nbsp;</B></TT></TD>
    <TD align=3Dright><TT><B>Ions&nbsp;</B></TT></TD>
    <TD><TT><B>&nbsp;Peptide</B></TT></TD></TR>
  <TR>
    <TD align=3Dright>&nbsp;</TD>
    <TD align=3Dright><TT>708.2668&nbsp;&nbsp;</TT></TD>
    <TD align=3Dright><TT>707.2595&nbsp;&nbsp;</TT></TD>
    <TD align=3Dright><TT>707.3020&nbsp;&nbsp;</TT></TD>
    <TD noWrap align=3Dright><TT>-60.15&nbsp;</TT></TD>
    <TD align=3Dright><TT>166&nbsp;</TT></TD>
    <TD noWrap align=3Dright><TT>-&nbsp;</TT></TD>
    <TD align=3Dright><TT>171&nbsp;</TT></TD>
    <TD align=3Dright><TT>0&nbsp;&nbsp;</TT></TD>
    <TD noWrap align=3Dright><TT>---&nbsp;&nbsp;</TT></TD>
    <TD noWrap><TT>&nbsp;R.NSNSMR.E</TT></TD></TR>
  <TR>
    <TD align=3Dright>&nbsp;</TD>
    <TD align=3Dright><TT>724.2576&nbsp;&nbsp;</TT></TD>
    <TD align=3Dright><TT>723.2504&nbsp;&nbsp;</TT></TD>
    <TD align=3Dright><TT>723.2970&nbsp;&nbsp;</TT></TD>
    <TD noWrap align=3Dright><TT>-64.45&nbsp;</TT></TD>
    <TD align=3Dright><TT>166&nbsp;</TT></TD>
    <TD noWrap align=3Dright><TT>-&nbsp;</TT></TD>
    <TD align=3Dright><TT>171&nbsp;</TT></TD>
    <TD align=3Dright><TT>0&nbsp;&nbsp;</TT></TD>
    <TD noWrap align=3Dright><TT>---&nbsp;&nbsp;</TT></TD>
    <TD noWrap><TT>&nbsp;R.NSNSMR.E + Oxidation (M)</TT></TD></TR>
  <TR>
    <TD align=3Dright>&nbsp;</TD>
    <TD align=3Dright><TT>743.3682&nbsp;&nbsp;</TT></TD>
    <TD align=3Dright><TT>742.3609&nbsp;&nbsp;</TT></TD>
    <TD align=3Dright><TT>742.4086&nbsp;&nbsp;</TT></TD>
    <TD noWrap align=3Dright><TT>-64.25&nbsp;</TT></TD>
    <TD align=3Dright><TT>30&nbsp;</TT></TD>
    <TD noWrap align=3Dright><TT>-&nbsp;</TT></TD>
    <TD align=3Dright><TT>37&nbsp;</TT></TD>
    <TD align=3Dright><TT>0&nbsp;&nbsp;</TT></TD>
    <TD noWrap align=3Dright><TT>---&nbsp;&nbsp;</TT></TD>
    <TD noWrap><TT>&nbsp;K.GNAAVGVR.G</TT></TD></TR>
  <TR>
    <TD align=3Dright>&nbsp;</TD>
    <TD align=3Dright><TT>920.4409&nbsp;&nbsp;</TT></TD>
    <TD align=3Dright><TT>919.4336&nbsp;&nbsp;</TT></TD>
    <TD align=3Dright><TT>919.5127&nbsp;&nbsp;</TT></TD>
    <TD noWrap align=3Dright><TT>-85.97&nbsp;</TT></TD>
    <TD align=3Dright><TT>111&nbsp;</TT></TD>
    <TD noWrap align=3Dright><TT>-&nbsp;</TT></TD>
    <TD align=3Dright><TT>118&nbsp;</TT></TD>
    <TD align=3Dright><TT>0&nbsp;&nbsp;</TT></TD>
    <TD noWrap align=3Dright><TT>---&nbsp;&nbsp;</TT></TD>
    <TD noWrap><TT>&nbsp;R.YIAGLQQK.Y</TT></TD></TR>
  <TR>
    <TD align=3Dright>&nbsp;</TD>
    <TD align=3Dright><TT>920.4409&nbsp;&nbsp;</TT></TD>
    <TD align=3Dright><TT>919.4336&nbsp;&nbsp;</TT></TD>
    <TD align=3Dright><TT>919.5127&nbsp;&nbsp;</TT></TD>
    <TD noWrap align=3Dright><TT>-85.97&nbsp;</TT></TD>
    <TD align=3Dright><TT>111&nbsp;</TT></TD>
    <TD noWrap align=3Dright><TT>-&nbsp;</TT></TD>
    <TD align=3Dright><TT>118&nbsp;</TT></TD>
    <TD align=3Dright><TT>0&nbsp;&nbsp;</TT></TD>
    <TD noWrap align=3Dright><TT>30&nbsp;&nbsp;</TT></TD>
    <TD noWrap><TT>&nbsp;R.YIAGLQQK.Y</TT></TD></TR>
  <TR>
    <TD align=3Dright>&nbsp;</TD>
    <TD align=3Dright><TT>1101.5262&nbsp;&nbsp;</TT></TD>
    <TD align=3Dright><TT>1100.5189&nbsp;&nbsp;</TT></TD>
    <TD align=3Dright><TT>1100.6077&nbsp;&nbsp;</TT></TD>
    <TD noWrap align=3Dright><TT>-80.69&nbsp;</TT></TD>
    <TD align=3Dright><TT>193&nbsp;</TT></TD>
    <TD noWrap align=3Dright><TT>-&nbsp;</TT></TD>
    <TD align=3Dright><TT>203&nbsp;</TT></TD>
    <TD align=3Dright><TT>0&nbsp;&nbsp;</TT></TD>
    <TD noWrap align=3Dright><TT>---&nbsp;&nbsp;</TT></TD>
    <TD noWrap><TT>&nbsp;R.ALLEVVESGGK.N</TT></TD></TR>
  <TR>
    <TD align=3Dright>&nbsp;</TD>
    <TD align=3Dright><TT>1634.7568&nbsp;&nbsp;</TT></TD>
    <TD align=3Dright><TT>1633.7495&nbsp;&nbsp;</TT></TD>
    <TD align=3Dright><TT>1633.8563&nbsp;&nbsp;</TT></TD>
    <TD noWrap align=3Dright><TT>-65.36&nbsp;</TT></TD>
    <TD align=3Dright><TT>97&nbsp;</TT></TD>
    <TD noWrap align=3Dright><TT>-&nbsp;</TT></TD>
    <TD align=3Dright><TT>110&nbsp;</TT></TD>
    <TD align=3Dright><TT>0&nbsp;&nbsp;</TT></TD>
    <TD noWrap align=3Dright><TT>---&nbsp;&nbsp;</TT></TD>
    <TD noWrap><TT>&nbsp;R.LTVEDPVTVEYITR.Y</TT></TD></TR>
  <TR>
    <TD align=3Dright>&nbsp;</TD>
    <TD align=3Dright><TT>1634.7568&nbsp;&nbsp;</TT></TD>
    <TD align=3Dright><TT>1633.7495&nbsp;&nbsp;</TT></TD>
    <TD align=3Dright><TT>1633.8563&nbsp;&nbsp;</TT></TD>
    <TD noWrap align=3Dright><TT>-65.36&nbsp;</TT></TD>
    <TD align=3Dright><TT>97&nbsp;</TT></TD>
    <TD noWrap align=3Dright><TT>-&nbsp;</TT></TD>
    <TD align=3Dright><TT>110&nbsp;</TT></TD>
    <TD align=3Dright><TT>0&nbsp;&nbsp;</TT></TD>
    <TD noWrap align=3Dright><TT>65&nbsp;&nbsp;</TT></TD>
    <TD noWrap><TT>&nbsp;R.LTVEDPVTVEYITR.Y</TT></TD></TR>
  <TR>
    <TD align=3Dright>&nbsp;</TD>
    <TD align=3Dright><TT>2462.1567&nbsp;&nbsp;</TT></TD>
    <TD align=3Dright><TT>2461.1494&nbsp;&nbsp;</TT></TD>
    <TD align=3Dright><TT>2461.2642&nbsp;&nbsp;</TT></TD>
    <TD noWrap align=3Dright><TT>-46.62&nbsp;</TT></TD>
    <TD align=3Dright><TT>7&nbsp;</TT></TD>
    <TD noWrap align=3Dright><TT>-&nbsp;</TT></TD>
    <TD align=3Dright><TT>28&nbsp;</TT></TD>
    <TD align=3Dright><TT>0&nbsp;&nbsp;</TT></TD>
    <TD noWrap align=3Dright><TT>---&nbsp;&nbsp;</TT></TD>
    <TD noWrap><TT>&nbsp;R.AITVFSPDGHLFQVEYALEAVR.K</TT></TD></TR>
  <TR>
    <TD align=3Dright>&nbsp;</TD>
    <TD align=3Dright><TT>2462.1567&nbsp;&nbsp;</TT></TD>
    <TD align=3Dright><TT>2461.1494&nbsp;&nbsp;</TT></TD>
    <TD align=3Dright><TT>2461.2642&nbsp;&nbsp;</TT></TD>
    <TD noWrap align=3Dright><TT>-46.62&nbsp;</TT></TD>
    <TD align=3Dright><TT>7&nbsp;</TT></TD>
    <TD noWrap align=3Dright><TT>-&nbsp;</TT></TD>
    <TD align=3Dright><TT>28&nbsp;</TT></TD>
    <TD align=3Dright><TT>0&nbsp;&nbsp;</TT></TD>
    <TD noWrap align=3Dright><TT>119&nbsp;&nbsp;</TT></TD>
    <TD noWrap><TT>&nbsp;R.AITVFSPDGHLFQVEYALEAVR.K</TT></TD></TR>
  <TR>
    <TD align=3Dright>&nbsp;</TD>
    <TD align=3Dright><TT>2590.2468&nbsp;&nbsp;</TT></TD>
    <TD align=3Dright><TT>2589.2395&nbsp;&nbsp;</TT></TD>
    <TD align=3Dright><TT>2589.3591&nbsp;&nbsp;</TT></TD>
    <TD noWrap align=3Dright><TT>-46.19&nbsp;</TT></TD>
    <TD align=3Dright><TT>7&nbsp;</TT></TD>
    <TD noWrap align=3Dright><TT>-&nbsp;</TT></TD>
    <TD align=3Dright><TT>29&nbsp;</TT></TD>
    <TD align=3Dright><TT>1&nbsp;&nbsp;</TT></TD>
    <TD noWrap align=3Dright><TT>---&nbsp;&nbsp;</TT></TD>
    <TD noWrap><TT>&nbsp;R.AITVFSPDGHLFQVEYALEAVRK.G</TT></TD></TR>
  <TR>
    <TD align=3Dright>&nbsp;</TD>
    <TD align=3Dright><TT>2590.2468&nbsp;&nbsp;</TT></TD>
    <TD align=3Dright><TT>2589.2395&nbsp;&nbsp;</TT></TD>
    <TD align=3Dright><TT>2589.3591&nbsp;&nbsp;</TT></TD>
    <TD noWrap align=3Dright><TT>-46.19&nbsp;</TT></TD>
    <TD align=3Dright><TT>7&nbsp;</TT></TD>
    <TD noWrap align=3Dright><TT>-&nbsp;</TT></TD>
    <TD align=3Dright><TT>29&nbsp;</TT></TD>
    <TD align=3Dright><TT>1&nbsp;&nbsp;</TT></TD>
    <TD noWrap align=3Dright><TT>30&nbsp;&nbsp;</TT></TD>
    <TD =
noWrap><TT>&nbsp;R.AITVFSPDGHLFQVEYALEAVRK.G</TT></TD></TR></TBODY></TABL=
E>
<TABLE border=3D0 cellSpacing=3D0>
  <TBODY>
  <TR>
    <TD><TT>&nbsp;&nbsp;&nbsp;&nbsp;&nbsp;&nbsp;</TT></TD>
    <TD><TT><B>No match to: </B>757.3834, 823.0412, 825.0378, 841.0074,=20
      842.4514, 867.3715, 870.4779, 885.4680, 994.0511, 994.0511, =
1036.0448,=20
      1036.0448, 1111.4778, 1111.4778, 1131.5352, 1131.5352, 1225.0382,=20
      1225.0382, 1566.0065, 1722.8036, =
1722.8036</TT></TD></TR></TBODY></TABLE><BR>
<TABLE border=3D0 cellSpacing=3D0>
  <TBODY>
  <TR>
    <TD><TT><B><A name=3DHit15>15.</A>&nbsp;&nbsp;&nbsp;</B></TT></TD>
    <TD noWrap><TT><A=20
      =
href=3D"http://zxw-pc/mascot/cgi/protein_view.pl?file=3D../data/20121225/=
F002433.dat&amp;hit=3D15"=20
      =
target=3D_blank>gi|223529618</A>&nbsp;&nbsp;&nbsp;&nbsp;<B>Mass:</B>&nbsp=
;27130&nbsp;&nbsp;&nbsp;&nbsp;<B>Score:</B>&nbsp;316&nbsp;&nbsp;&nbsp;&nb=
sp;<B>Expect:</B>&nbsp;4.6e-026&nbsp;&nbsp;<B>Matches:</B>&nbsp;12</TT></=
TD></TR>
  <TR>
    <TD>&nbsp;</TD>
    <TD noWrap><TT>proteasome subunit alpha type, putative [Ricinus=20
      communis]</TT></TD></TR></TBODY></TABLE>
<TABLE border=3D0 cellSpacing=3D0 cellPadding=3D0>
  <TBODY>
  <TR>
    <TD><TT>&nbsp;&nbsp;&nbsp;&nbsp;&nbsp;&nbsp;</TT></TD>
    <TD align=3Dright><TT><B>Observed&nbsp;&nbsp;</B></TT></TD>
    <TD noWrap align=3Dright><TT><B>Mr(expt)&nbsp;&nbsp;</B></TT></TD>
    <TD noWrap align=3Dright><TT><B>Mr(calc)&nbsp;&nbsp;</B></TT></TD>
    <TD align=3Dright><TT><B>&nbsp;ppm&nbsp;&nbsp;</B></TT></TD>
    <TD align=3Dright><TT><B>Start&nbsp;</B></TT></TD>
    <TD align=3Dright><TT><B>&nbsp;</B></TT></TD>
    <TD align=3Dright><TT><B>End&nbsp;</B></TT></TD>
    <TD align=3Dright><TT><B>Miss&nbsp;</B></TT></TD>
    <TD align=3Dright><TT><B>Ions&nbsp;</B></TT></TD>
    <TD><TT><B>&nbsp;Peptide</B></TT></TD></TR>
  <TR>
    <TD align=3Dright>&nbsp;</TD>
    <TD align=3Dright><TT>708.2668&nbsp;&nbsp;</TT></TD>
    <TD align=3Dright><TT>707.2595&nbsp;&nbsp;</TT></TD>
    <TD align=3Dright><TT>707.3020&nbsp;&nbsp;</TT></TD>
    <TD noWrap align=3Dright><TT>-60.15&nbsp;</TT></TD>
    <TD align=3Dright><TT>166&nbsp;</TT></TD>
    <TD noWrap align=3Dright><TT>-&nbsp;</TT></TD>
    <TD align=3Dright><TT>171&nbsp;</TT></TD>
    <TD align=3Dright><TT>0&nbsp;&nbsp;</TT></TD>
    <TD noWrap align=3Dright><TT>---&nbsp;&nbsp;</TT></TD>
    <TD noWrap><TT>&nbsp;R.NSNSMR.E</TT></TD></TR>
  <TR>
    <TD align=3Dright>&nbsp;</TD>
    <TD align=3Dright><TT>724.2576&nbsp;&nbsp;</TT></TD>
    <TD align=3Dright><TT>723.2504&nbsp;&nbsp;</TT></TD>
    <TD align=3Dright><TT>723.2970&nbsp;&nbsp;</TT></TD>
    <TD noWrap align=3Dright><TT>-64.45&nbsp;</TT></TD>
    <TD align=3Dright><TT>166&nbsp;</TT></TD>
    <TD noWrap align=3Dright><TT>-&nbsp;</TT></TD>
    <TD align=3Dright><TT>171&nbsp;</TT></TD>
    <TD align=3Dright><TT>0&nbsp;&nbsp;</TT></TD>
    <TD noWrap align=3Dright><TT>---&nbsp;&nbsp;</TT></TD>
    <TD noWrap><TT>&nbsp;R.NSNSMR.E + Oxidation (M)</TT></TD></TR>
  <TR>
    <TD align=3Dright>&nbsp;</TD>
    <TD align=3Dright><TT>743.3682&nbsp;&nbsp;</TT></TD>
    <TD align=3Dright><TT>742.3609&nbsp;&nbsp;</TT></TD>
    <TD align=3Dright><TT>742.4086&nbsp;&nbsp;</TT></TD>
    <TD noWrap align=3Dright><TT>-64.25&nbsp;</TT></TD>
    <TD align=3Dright><TT>30&nbsp;</TT></TD>
    <TD noWrap align=3Dright><TT>-&nbsp;</TT></TD>
    <TD align=3Dright><TT>37&nbsp;</TT></TD>
    <TD align=3Dright><TT>0&nbsp;&nbsp;</TT></TD>
    <TD noWrap align=3Dright><TT>---&nbsp;&nbsp;</TT></TD>
    <TD noWrap><TT>&nbsp;K.GNAAVGVR.G</TT></TD></TR>
  <TR>
    <TD align=3Dright>&nbsp;</TD>
    <TD align=3Dright><TT>920.4409&nbsp;&nbsp;</TT></TD>
    <TD align=3Dright><TT>919.4336&nbsp;&nbsp;</TT></TD>
    <TD align=3Dright><TT>919.5127&nbsp;&nbsp;</TT></TD>
    <TD noWrap align=3Dright><TT>-85.97&nbsp;</TT></TD>
    <TD align=3Dright><TT>111&nbsp;</TT></TD>
    <TD noWrap align=3Dright><TT>-&nbsp;</TT></TD>
    <TD align=3Dright><TT>118&nbsp;</TT></TD>
    <TD align=3Dright><TT>0&nbsp;&nbsp;</TT></TD>
    <TD noWrap align=3Dright><TT>---&nbsp;&nbsp;</TT></TD>
    <TD noWrap><TT>&nbsp;R.YIAGLQQK.Y</TT></TD></TR>
  <TR>
    <TD align=3Dright>&nbsp;</TD>
    <TD align=3Dright><TT>920.4409&nbsp;&nbsp;</TT></TD>
    <TD align=3Dright><TT>919.4336&nbsp;&nbsp;</TT></TD>
    <TD align=3Dright><TT>919.5127&nbsp;&nbsp;</TT></TD>
    <TD noWrap align=3Dright><TT>-85.97&nbsp;</TT></TD>
    <TD align=3Dright><TT>111&nbsp;</TT></TD>
    <TD noWrap align=3Dright><TT>-&nbsp;</TT></TD>
    <TD align=3Dright><TT>118&nbsp;</TT></TD>
    <TD align=3Dright><TT>0&nbsp;&nbsp;</TT></TD>
    <TD noWrap align=3Dright><TT>30&nbsp;&nbsp;</TT></TD>
    <TD noWrap><TT>&nbsp;R.YIAGLQQK.Y</TT></TD></TR>
  <TR>
    <TD align=3Dright>&nbsp;</TD>
    <TD align=3Dright><TT>1101.5262&nbsp;&nbsp;</TT></TD>
    <TD align=3Dright><TT>1100.5189&nbsp;&nbsp;</TT></TD>
    <TD align=3Dright><TT>1100.6077&nbsp;&nbsp;</TT></TD>
    <TD noWrap align=3Dright><TT>-80.69&nbsp;</TT></TD>
    <TD align=3Dright><TT>193&nbsp;</TT></TD>
    <TD noWrap align=3Dright><TT>-&nbsp;</TT></TD>
    <TD align=3Dright><TT>203&nbsp;</TT></TD>
    <TD align=3Dright><TT>0&nbsp;&nbsp;</TT></TD>
    <TD noWrap align=3Dright><TT>---&nbsp;&nbsp;</TT></TD>
    <TD noWrap><TT>&nbsp;R.ALLEVVESGGK.N</TT></TD></TR>
  <TR>
    <TD align=3Dright>&nbsp;</TD>
    <TD align=3Dright><TT>1634.7568&nbsp;&nbsp;</TT></TD>
    <TD align=3Dright><TT>1633.7495&nbsp;&nbsp;</TT></TD>
    <TD align=3Dright><TT>1633.8563&nbsp;&nbsp;</TT></TD>
    <TD noWrap align=3Dright><TT>-65.36&nbsp;</TT></TD>
    <TD align=3Dright><TT>97&nbsp;</TT></TD>
    <TD noWrap align=3Dright><TT>-&nbsp;</TT></TD>
    <TD align=3Dright><TT>110&nbsp;</TT></TD>
    <TD align=3Dright><TT>0&nbsp;&nbsp;</TT></TD>
    <TD noWrap align=3Dright><TT>---&nbsp;&nbsp;</TT></TD>
    <TD noWrap><TT>&nbsp;R.LTVEDPVTVEYITR.Y</TT></TD></TR>
  <TR>
    <TD align=3Dright>&nbsp;</TD>
    <TD align=3Dright><TT>1634.7568&nbsp;&nbsp;</TT></TD>
    <TD align=3Dright><TT>1633.7495&nbsp;&nbsp;</TT></TD>
    <TD align=3Dright><TT>1633.8563&nbsp;&nbsp;</TT></TD>
    <TD noWrap align=3Dright><TT>-65.36&nbsp;</TT></TD>
    <TD align=3Dright><TT>97&nbsp;</TT></TD>
    <TD noWrap align=3Dright><TT>-&nbsp;</TT></TD>
    <TD align=3Dright><TT>110&nbsp;</TT></TD>
    <TD align=3Dright><TT>0&nbsp;&nbsp;</TT></TD>
    <TD noWrap align=3Dright><TT>65&nbsp;&nbsp;</TT></TD>
    <TD noWrap><TT>&nbsp;R.LTVEDPVTVEYITR.Y</TT></TD></TR>
  <TR>
    <TD align=3Dright>&nbsp;</TD>
    <TD align=3Dright><TT>2462.1567&nbsp;&nbsp;</TT></TD>
    <TD align=3Dright><TT>2461.1494&nbsp;&nbsp;</TT></TD>
    <TD align=3Dright><TT>2461.2642&nbsp;&nbsp;</TT></TD>
    <TD noWrap align=3Dright><TT>-46.62&nbsp;</TT></TD>
    <TD align=3Dright><TT>7&nbsp;</TT></TD>
    <TD noWrap align=3Dright><TT>-&nbsp;</TT></TD>
    <TD align=3Dright><TT>28&nbsp;</TT></TD>
    <TD align=3Dright><TT>0&nbsp;&nbsp;</TT></TD>
    <TD noWrap align=3Dright><TT>---&nbsp;&nbsp;</TT></TD>
    <TD noWrap><TT>&nbsp;R.AITVFSPDGHLFQVEYALEAVR.K</TT></TD></TR>
  <TR>
    <TD align=3Dright>&nbsp;</TD>
    <TD align=3Dright><TT>2462.1567&nbsp;&nbsp;</TT></TD>
    <TD align=3Dright><TT>2461.1494&nbsp;&nbsp;</TT></TD>
    <TD align=3Dright><TT>2461.2642&nbsp;&nbsp;</TT></TD>
    <TD noWrap align=3Dright><TT>-46.62&nbsp;</TT></TD>
    <TD align=3Dright><TT>7&nbsp;</TT></TD>
    <TD noWrap align=3Dright><TT>-&nbsp;</TT></TD>
    <TD align=3Dright><TT>28&nbsp;</TT></TD>
    <TD align=3Dright><TT>0&nbsp;&nbsp;</TT></TD>
    <TD noWrap align=3Dright><TT>119&nbsp;&nbsp;</TT></TD>
    <TD noWrap><TT>&nbsp;R.AITVFSPDGHLFQVEYALEAVR.K</TT></TD></TR>
  <TR>
    <TD align=3Dright>&nbsp;</TD>
    <TD align=3Dright><TT>2590.2468&nbsp;&nbsp;</TT></TD>
    <TD align=3Dright><TT>2589.2395&nbsp;&nbsp;</TT></TD>
    <TD align=3Dright><TT>2589.3591&nbsp;&nbsp;</TT></TD>
    <TD noWrap align=3Dright><TT>-46.19&nbsp;</TT></TD>
    <TD align=3Dright><TT>7&nbsp;</TT></TD>
    <TD noWrap align=3Dright><TT>-&nbsp;</TT></TD>
    <TD align=3Dright><TT>29&nbsp;</TT></TD>
    <TD align=3Dright><TT>1&nbsp;&nbsp;</TT></TD>
    <TD noWrap align=3Dright><TT>---&nbsp;&nbsp;</TT></TD>
    <TD noWrap><TT>&nbsp;R.AITVFSPDGHLFQVEYALEAVRK.G</TT></TD></TR>
  <TR>
    <TD align=3Dright>&nbsp;</TD>
    <TD align=3Dright><TT>2590.2468&nbsp;&nbsp;</TT></TD>
    <TD align=3Dright><TT>2589.2395&nbsp;&nbsp;</TT></TD>
    <TD align=3Dright><TT>2589.3591&nbsp;&nbsp;</TT></TD>
    <TD noWrap align=3Dright><TT>-46.19&nbsp;</TT></TD>
    <TD align=3Dright><TT>7&nbsp;</TT></TD>
    <TD noWrap align=3Dright><TT>-&nbsp;</TT></TD>
    <TD align=3Dright><TT>29&nbsp;</TT></TD>
    <TD align=3Dright><TT>1&nbsp;&nbsp;</TT></TD>
    <TD noWrap align=3Dright><TT>30&nbsp;&nbsp;</TT></TD>
    <TD =
noWrap><TT>&nbsp;R.AITVFSPDGHLFQVEYALEAVRK.G</TT></TD></TR></TBODY></TABL=
E>
<TABLE border=3D0 cellSpacing=3D0>
  <TBODY>
  <TR>
    <TD><TT>&nbsp;&nbsp;&nbsp;&nbsp;&nbsp;&nbsp;</TT></TD>
    <TD><TT><B>No match to: </B>757.3834, 823.0412, 825.0378, 841.0074,=20
      842.4514, 867.3715, 870.4779, 885.4680, 994.0511, 994.0511, =
1036.0448,=20
      1036.0448, 1111.4778, 1111.4778, 1131.5352, 1131.5352, 1225.0382,=20
      1225.0382, 1566.0065, 1722.8036, =
1722.8036</TT></TD></TR></TBODY></TABLE><BR>
<TABLE border=3D0 cellSpacing=3D0>
  <TBODY>
  <TR>
    <TD><TT><B><A name=3DHit16>16.</A>&nbsp;&nbsp;&nbsp;</B></TT></TD>
    <TD noWrap><TT><A=20
      =
href=3D"http://zxw-pc/mascot/cgi/protein_view.pl?file=3D../data/20121225/=
F002433.dat&amp;hit=3D16"=20
      =
target=3D_blank>gi|326528863</A>&nbsp;&nbsp;&nbsp;&nbsp;<B>Mass:</B>&nbsp=
;27320&nbsp;&nbsp;&nbsp;&nbsp;<B>Score:</B>&nbsp;316&nbsp;&nbsp;&nbsp;&nb=
sp;<B>Expect:</B>&nbsp;4.6e-026&nbsp;&nbsp;<B>Matches:</B>&nbsp;12</TT></=
TD></TR>
  <TR>
    <TD>&nbsp;</TD>
    <TD noWrap><TT>predicted protein [Hordeum vulgare subsp.=20
  vulgare]</TT></TD></TR></TBODY></TABLE>
<TABLE border=3D0 cellSpacing=3D0 cellPadding=3D0>
  <TBODY>
  <TR>
    <TD><TT>&nbsp;&nbsp;&nbsp;&nbsp;&nbsp;&nbsp;</TT></TD>
    <TD align=3Dright><TT><B>Observed&nbsp;&nbsp;</B></TT></TD>
    <TD noWrap align=3Dright><TT><B>Mr(expt)&nbsp;&nbsp;</B></TT></TD>
    <TD noWrap align=3Dright><TT><B>Mr(calc)&nbsp;&nbsp;</B></TT></TD>
    <TD align=3Dright><TT><B>&nbsp;ppm&nbsp;&nbsp;</B></TT></TD>
    <TD align=3Dright><TT><B>Start&nbsp;</B></TT></TD>
    <TD align=3Dright><TT><B>&nbsp;</B></TT></TD>
    <TD align=3Dright><TT><B>End&nbsp;</B></TT></TD>
    <TD align=3Dright><TT><B>Miss&nbsp;</B></TT></TD>
    <TD align=3Dright><TT><B>Ions&nbsp;</B></TT></TD>
    <TD><TT><B>&nbsp;Peptide</B></TT></TD></TR>
  <TR>
    <TD align=3Dright>&nbsp;</TD>
    <TD align=3Dright><TT>708.2668&nbsp;&nbsp;</TT></TD>
    <TD align=3Dright><TT>707.2595&nbsp;&nbsp;</TT></TD>
    <TD align=3Dright><TT>707.3020&nbsp;&nbsp;</TT></TD>
    <TD noWrap align=3Dright><TT>-60.15&nbsp;</TT></TD>
    <TD align=3Dright><TT>166&nbsp;</TT></TD>
    <TD noWrap align=3Dright><TT>-&nbsp;</TT></TD>
    <TD align=3Dright><TT>171&nbsp;</TT></TD>
    <TD align=3Dright><TT>0&nbsp;&nbsp;</TT></TD>
    <TD noWrap align=3Dright><TT>---&nbsp;&nbsp;</TT></TD>
    <TD noWrap><TT>&nbsp;R.NSNSMR.E</TT></TD></TR>
  <TR>
    <TD align=3Dright>&nbsp;</TD>
    <TD align=3Dright><TT>724.2576&nbsp;&nbsp;</TT></TD>
    <TD align=3Dright><TT>723.2504&nbsp;&nbsp;</TT></TD>
    <TD align=3Dright><TT>723.2970&nbsp;&nbsp;</TT></TD>
    <TD noWrap align=3Dright><TT>-64.45&nbsp;</TT></TD>
    <TD align=3Dright><TT>166&nbsp;</TT></TD>
    <TD noWrap align=3Dright><TT>-&nbsp;</TT></TD>
    <TD align=3Dright><TT>171&nbsp;</TT></TD>
    <TD align=3Dright><TT>0&nbsp;&nbsp;</TT></TD>
    <TD noWrap align=3Dright><TT>---&nbsp;&nbsp;</TT></TD>
    <TD noWrap><TT>&nbsp;R.NSNSMR.E + Oxidation (M)</TT></TD></TR>
  <TR>
    <TD align=3Dright>&nbsp;</TD>
    <TD align=3Dright><TT>743.3682&nbsp;&nbsp;</TT></TD>
    <TD align=3Dright><TT>742.3609&nbsp;&nbsp;</TT></TD>
    <TD align=3Dright><TT>742.4086&nbsp;&nbsp;</TT></TD>
    <TD noWrap align=3Dright><TT>-64.25&nbsp;</TT></TD>
    <TD align=3Dright><TT>30&nbsp;</TT></TD>
    <TD noWrap align=3Dright><TT>-&nbsp;</TT></TD>
    <TD align=3Dright><TT>37&nbsp;</TT></TD>
    <TD align=3Dright><TT>0&nbsp;&nbsp;</TT></TD>
    <TD noWrap align=3Dright><TT>---&nbsp;&nbsp;</TT></TD>
    <TD noWrap><TT>&nbsp;K.GNAAVGVR.G</TT></TD></TR>
  <TR>
    <TD align=3Dright>&nbsp;</TD>
    <TD align=3Dright><TT>920.4409&nbsp;&nbsp;</TT></TD>
    <TD align=3Dright><TT>919.4336&nbsp;&nbsp;</TT></TD>
    <TD align=3Dright><TT>919.5127&nbsp;&nbsp;</TT></TD>
    <TD noWrap align=3Dright><TT>-85.97&nbsp;</TT></TD>
    <TD align=3Dright><TT>111&nbsp;</TT></TD>
    <TD noWrap align=3Dright><TT>-&nbsp;</TT></TD>
    <TD align=3Dright><TT>118&nbsp;</TT></TD>
    <TD align=3Dright><TT>0&nbsp;&nbsp;</TT></TD>
    <TD noWrap align=3Dright><TT>---&nbsp;&nbsp;</TT></TD>
    <TD noWrap><TT>&nbsp;R.YIAGLQQK.Y</TT></TD></TR>
  <TR>
    <TD align=3Dright>&nbsp;</TD>
    <TD align=3Dright><TT>920.4409&nbsp;&nbsp;</TT></TD>
    <TD align=3Dright><TT>919.4336&nbsp;&nbsp;</TT></TD>
    <TD align=3Dright><TT>919.5127&nbsp;&nbsp;</TT></TD>
    <TD noWrap align=3Dright><TT>-85.97&nbsp;</TT></TD>
    <TD align=3Dright><TT>111&nbsp;</TT></TD>
    <TD noWrap align=3Dright><TT>-&nbsp;</TT></TD>
    <TD align=3Dright><TT>118&nbsp;</TT></TD>
    <TD align=3Dright><TT>0&nbsp;&nbsp;</TT></TD>
    <TD noWrap align=3Dright><TT>30&nbsp;&nbsp;</TT></TD>
    <TD noWrap><TT>&nbsp;R.YIAGLQQK.Y</TT></TD></TR>
  <TR>
    <TD align=3Dright>&nbsp;</TD>
    <TD align=3Dright><TT>1101.5262&nbsp;&nbsp;</TT></TD>
    <TD align=3Dright><TT>1100.5189&nbsp;&nbsp;</TT></TD>
    <TD align=3Dright><TT>1100.6077&nbsp;&nbsp;</TT></TD>
    <TD noWrap align=3Dright><TT>-80.69&nbsp;</TT></TD>
    <TD align=3Dright><TT>193&nbsp;</TT></TD>
    <TD noWrap align=3Dright><TT>-&nbsp;</TT></TD>
    <TD align=3Dright><TT>203&nbsp;</TT></TD>
    <TD align=3Dright><TT>0&nbsp;&nbsp;</TT></TD>
    <TD noWrap align=3Dright><TT>---&nbsp;&nbsp;</TT></TD>
    <TD noWrap><TT>&nbsp;R.ALLEVVESGGK.N</TT></TD></TR>
  <TR>
    <TD align=3Dright>&nbsp;</TD>
    <TD align=3Dright><TT>1634.7568&nbsp;&nbsp;</TT></TD>
    <TD align=3Dright><TT>1633.7495&nbsp;&nbsp;</TT></TD>
    <TD align=3Dright><TT>1633.8563&nbsp;&nbsp;</TT></TD>
    <TD noWrap align=3Dright><TT>-65.36&nbsp;</TT></TD>
    <TD align=3Dright><TT>97&nbsp;</TT></TD>
    <TD noWrap align=3Dright><TT>-&nbsp;</TT></TD>
    <TD align=3Dright><TT>110&nbsp;</TT></TD>
    <TD align=3Dright><TT>0&nbsp;&nbsp;</TT></TD>
    <TD noWrap align=3Dright><TT>---&nbsp;&nbsp;</TT></TD>
    <TD noWrap><TT>&nbsp;R.LTVEDPVTVEYITR.Y</TT></TD></TR>
  <TR>
    <TD align=3Dright>&nbsp;</TD>
    <TD align=3Dright><TT>1634.7568&nbsp;&nbsp;</TT></TD>
    <TD align=3Dright><TT>1633.7495&nbsp;&nbsp;</TT></TD>
    <TD align=3Dright><TT>1633.8563&nbsp;&nbsp;</TT></TD>
    <TD noWrap align=3Dright><TT>-65.36&nbsp;</TT></TD>
    <TD align=3Dright><TT>97&nbsp;</TT></TD>
    <TD noWrap align=3Dright><TT>-&nbsp;</TT></TD>
    <TD align=3Dright><TT>110&nbsp;</TT></TD>
    <TD align=3Dright><TT>0&nbsp;&nbsp;</TT></TD>
    <TD noWrap align=3Dright><TT>65&nbsp;&nbsp;</TT></TD>
    <TD noWrap><TT>&nbsp;R.LTVEDPVTVEYITR.Y</TT></TD></TR>
  <TR>
    <TD align=3Dright>&nbsp;</TD>
    <TD align=3Dright><TT>2462.1567&nbsp;&nbsp;</TT></TD>
    <TD align=3Dright><TT>2461.1494&nbsp;&nbsp;</TT></TD>
    <TD align=3Dright><TT>2461.2642&nbsp;&nbsp;</TT></TD>
    <TD noWrap align=3Dright><TT>-46.62&nbsp;</TT></TD>
    <TD align=3Dright><TT>7&nbsp;</TT></TD>
    <TD noWrap align=3Dright><TT>-&nbsp;</TT></TD>
    <TD align=3Dright><TT>28&nbsp;</TT></TD>
    <TD align=3Dright><TT>0&nbsp;&nbsp;</TT></TD>
    <TD noWrap align=3Dright><TT>---&nbsp;&nbsp;</TT></TD>
    <TD noWrap><TT>&nbsp;R.AITVFSPDGHLFQVEYALEAVR.K</TT></TD></TR>
  <TR>
    <TD align=3Dright>&nbsp;</TD>
    <TD align=3Dright><TT>2462.1567&nbsp;&nbsp;</TT></TD>
    <TD align=3Dright><TT>2461.1494&nbsp;&nbsp;</TT></TD>
    <TD align=3Dright><TT>2461.2642&nbsp;&nbsp;</TT></TD>
    <TD noWrap align=3Dright><TT>-46.62&nbsp;</TT></TD>
    <TD align=3Dright><TT>7&nbsp;</TT></TD>
    <TD noWrap align=3Dright><TT>-&nbsp;</TT></TD>
    <TD align=3Dright><TT>28&nbsp;</TT></TD>
    <TD align=3Dright><TT>0&nbsp;&nbsp;</TT></TD>
    <TD noWrap align=3Dright><TT>119&nbsp;&nbsp;</TT></TD>
    <TD noWrap><TT>&nbsp;R.AITVFSPDGHLFQVEYALEAVR.K</TT></TD></TR>
  <TR>
    <TD align=3Dright>&nbsp;</TD>
    <TD align=3Dright><TT>2590.2468&nbsp;&nbsp;</TT></TD>
    <TD align=3Dright><TT>2589.2395&nbsp;&nbsp;</TT></TD>
    <TD align=3Dright><TT>2589.3591&nbsp;&nbsp;</TT></TD>
    <TD noWrap align=3Dright><TT>-46.19&nbsp;</TT></TD>
    <TD align=3Dright><TT>7&nbsp;</TT></TD>
    <TD noWrap align=3Dright><TT>-&nbsp;</TT></TD>
    <TD align=3Dright><TT>29&nbsp;</TT></TD>
    <TD align=3Dright><TT>1&nbsp;&nbsp;</TT></TD>
    <TD noWrap align=3Dright><TT>---&nbsp;&nbsp;</TT></TD>
    <TD noWrap><TT>&nbsp;R.AITVFSPDGHLFQVEYALEAVRK.G</TT></TD></TR>
  <TR>
    <TD align=3Dright>&nbsp;</TD>
    <TD align=3Dright><TT>2590.2468&nbsp;&nbsp;</TT></TD>
    <TD align=3Dright><TT>2589.2395&nbsp;&nbsp;</TT></TD>
    <TD align=3Dright><TT>2589.3591&nbsp;&nbsp;</TT></TD>
    <TD noWrap align=3Dright><TT>-46.19&nbsp;</TT></TD>
    <TD align=3Dright><TT>7&nbsp;</TT></TD>
    <TD noWrap align=3Dright><TT>-&nbsp;</TT></TD>
    <TD align=3Dright><TT>29&nbsp;</TT></TD>
    <TD align=3Dright><TT>1&nbsp;&nbsp;</TT></TD>
    <TD noWrap align=3Dright><TT>30&nbsp;&nbsp;</TT></TD>
    <TD =
noWrap><TT>&nbsp;R.AITVFSPDGHLFQVEYALEAVRK.G</TT></TD></TR></TBODY></TABL=
E>
<TABLE border=3D0 cellSpacing=3D0>
  <TBODY>
  <TR>
    <TD><TT>&nbsp;&nbsp;&nbsp;&nbsp;&nbsp;&nbsp;</TT></TD>
    <TD><TT><B>No match to: </B>757.3834, 823.0412, 825.0378, 841.0074,=20
      842.4514, 867.3715, 870.4779, 885.4680, 994.0511, 994.0511, =
1036.0448,=20
      1036.0448, 1111.4778, 1111.4778, 1131.5352, 1131.5352, 1225.0382,=20
      1225.0382, 1566.0065, 1722.8036, =
1722.8036</TT></TD></TR></TBODY></TABLE><BR>
<TABLE border=3D0 cellSpacing=3D0>
  <TBODY>
  <TR>
    <TD><TT><B><A name=3DHit17>17.</A>&nbsp;&nbsp;&nbsp;</B></TT></TD>
    <TD noWrap><TT><A=20
      =
href=3D"http://zxw-pc/mascot/cgi/protein_view.pl?file=3D../data/20121225/=
F002433.dat&amp;hit=3D17"=20
      =
target=3D_blank>gi|326527691</A>&nbsp;&nbsp;&nbsp;&nbsp;<B>Mass:</B>&nbsp=
;27320&nbsp;&nbsp;&nbsp;&nbsp;<B>Score:</B>&nbsp;316&nbsp;&nbsp;&nbsp;&nb=
sp;<B>Expect:</B>&nbsp;4.6e-026&nbsp;&nbsp;<B>Matches:</B>&nbsp;12</TT></=
TD></TR>
  <TR>
    <TD>&nbsp;</TD>
    <TD noWrap><TT>predicted protein [Hordeum vulgare subsp.=20
  vulgare]</TT></TD></TR></TBODY></TABLE>
<TABLE border=3D0 cellSpacing=3D0 cellPadding=3D0>
  <TBODY>
  <TR>
    <TD><TT>&nbsp;&nbsp;&nbsp;&nbsp;&nbsp;&nbsp;</TT></TD>
    <TD align=3Dright><TT><B>Observed&nbsp;&nbsp;</B></TT></TD>
    <TD noWrap align=3Dright><TT><B>Mr(expt)&nbsp;&nbsp;</B></TT></TD>
    <TD noWrap align=3Dright><TT><B>Mr(calc)&nbsp;&nbsp;</B></TT></TD>
    <TD align=3Dright><TT><B>&nbsp;ppm&nbsp;&nbsp;</B></TT></TD>
    <TD align=3Dright><TT><B>Start&nbsp;</B></TT></TD>
    <TD align=3Dright><TT><B>&nbsp;</B></TT></TD>
    <TD align=3Dright><TT><B>End&nbsp;</B></TT></TD>
    <TD align=3Dright><TT><B>Miss&nbsp;</B></TT></TD>
    <TD align=3Dright><TT><B>Ions&nbsp;</B></TT></TD>
    <TD><TT><B>&nbsp;Peptide</B></TT></TD></TR>
  <TR>
    <TD align=3Dright>&nbsp;</TD>
    <TD align=3Dright><TT>708.2668&nbsp;&nbsp;</TT></TD>
    <TD align=3Dright><TT>707.2595&nbsp;&nbsp;</TT></TD>
    <TD align=3Dright><TT>707.3020&nbsp;&nbsp;</TT></TD>
    <TD noWrap align=3Dright><TT>-60.15&nbsp;</TT></TD>
    <TD align=3Dright><TT>166&nbsp;</TT></TD>
    <TD noWrap align=3Dright><TT>-&nbsp;</TT></TD>
    <TD align=3Dright><TT>171&nbsp;</TT></TD>
    <TD align=3Dright><TT>0&nbsp;&nbsp;</TT></TD>
    <TD noWrap align=3Dright><TT>---&nbsp;&nbsp;</TT></TD>
    <TD noWrap><TT>&nbsp;R.NSNSMR.E</TT></TD></TR>
  <TR>
    <TD align=3Dright>&nbsp;</TD>
    <TD align=3Dright><TT>724.2576&nbsp;&nbsp;</TT></TD>
    <TD align=3Dright><TT>723.2504&nbsp;&nbsp;</TT></TD>
    <TD align=3Dright><TT>723.2970&nbsp;&nbsp;</TT></TD>
    <TD noWrap align=3Dright><TT>-64.45&nbsp;</TT></TD>
    <TD align=3Dright><TT>166&nbsp;</TT></TD>
    <TD noWrap align=3Dright><TT>-&nbsp;</TT></TD>
    <TD align=3Dright><TT>171&nbsp;</TT></TD>
    <TD align=3Dright><TT>0&nbsp;&nbsp;</TT></TD>
    <TD noWrap align=3Dright><TT>---&nbsp;&nbsp;</TT></TD>
    <TD noWrap><TT>&nbsp;R.NSNSMR.E + Oxidation (M)</TT></TD></TR>
  <TR>
    <TD align=3Dright>&nbsp;</TD>
    <TD align=3Dright><TT>743.3682&nbsp;&nbsp;</TT></TD>
    <TD align=3Dright><TT>742.3609&nbsp;&nbsp;</TT></TD>
    <TD align=3Dright><TT>742.4086&nbsp;&nbsp;</TT></TD>
    <TD noWrap align=3Dright><TT>-64.25&nbsp;</TT></TD>
    <TD align=3Dright><TT>30&nbsp;</TT></TD>
    <TD noWrap align=3Dright><TT>-&nbsp;</TT></TD>
    <TD align=3Dright><TT>37&nbsp;</TT></TD>
    <TD align=3Dright><TT>0&nbsp;&nbsp;</TT></TD>
    <TD noWrap align=3Dright><TT>---&nbsp;&nbsp;</TT></TD>
    <TD noWrap><TT>&nbsp;K.GNAAVGVR.G</TT></TD></TR>
  <TR>
    <TD align=3Dright>&nbsp;</TD>
    <TD align=3Dright><TT>920.4409&nbsp;&nbsp;</TT></TD>
    <TD align=3Dright><TT>919.4336&nbsp;&nbsp;</TT></TD>
    <TD align=3Dright><TT>919.5127&nbsp;&nbsp;</TT></TD>
    <TD noWrap align=3Dright><TT>-85.97&nbsp;</TT></TD>
    <TD align=3Dright><TT>111&nbsp;</TT></TD>
    <TD noWrap align=3Dright><TT>-&nbsp;</TT></TD>
    <TD align=3Dright><TT>118&nbsp;</TT></TD>
    <TD align=3Dright><TT>0&nbsp;&nbsp;</TT></TD>
    <TD noWrap align=3Dright><TT>---&nbsp;&nbsp;</TT></TD>
    <TD noWrap><TT>&nbsp;R.YIAGLQQK.Y</TT></TD></TR>
  <TR>
    <TD align=3Dright>&nbsp;</TD>
    <TD align=3Dright><TT>920.4409&nbsp;&nbsp;</TT></TD>
    <TD align=3Dright><TT>919.4336&nbsp;&nbsp;</TT></TD>
    <TD align=3Dright><TT>919.5127&nbsp;&nbsp;</TT></TD>
    <TD noWrap align=3Dright><TT>-85.97&nbsp;</TT></TD>
    <TD align=3Dright><TT>111&nbsp;</TT></TD>
    <TD noWrap align=3Dright><TT>-&nbsp;</TT></TD>
    <TD align=3Dright><TT>118&nbsp;</TT></TD>
    <TD align=3Dright><TT>0&nbsp;&nbsp;</TT></TD>
    <TD noWrap align=3Dright><TT>30&nbsp;&nbsp;</TT></TD>
    <TD noWrap><TT>&nbsp;R.YIAGLQQK.Y</TT></TD></TR>
  <TR>
    <TD align=3Dright>&nbsp;</TD>
    <TD align=3Dright><TT>1101.5262&nbsp;&nbsp;</TT></TD>
    <TD align=3Dright><TT>1100.5189&nbsp;&nbsp;</TT></TD>
    <TD align=3Dright><TT>1100.6077&nbsp;&nbsp;</TT></TD>
    <TD noWrap align=3Dright><TT>-80.69&nbsp;</TT></TD>
    <TD align=3Dright><TT>193&nbsp;</TT></TD>
    <TD noWrap align=3Dright><TT>-&nbsp;</TT></TD>
    <TD align=3Dright><TT>203&nbsp;</TT></TD>
    <TD align=3Dright><TT>0&nbsp;&nbsp;</TT></TD>
    <TD noWrap align=3Dright><TT>---&nbsp;&nbsp;</TT></TD>
    <TD noWrap><TT>&nbsp;R.ALLEVVESGGK.N</TT></TD></TR>
  <TR>
    <TD align=3Dright>&nbsp;</TD>
    <TD align=3Dright><TT>1634.7568&nbsp;&nbsp;</TT></TD>
    <TD align=3Dright><TT>1633.7495&nbsp;&nbsp;</TT></TD>
    <TD align=3Dright><TT>1633.8563&nbsp;&nbsp;</TT></TD>
    <TD noWrap align=3Dright><TT>-65.36&nbsp;</TT></TD>
    <TD align=3Dright><TT>97&nbsp;</TT></TD>
    <TD noWrap align=3Dright><TT>-&nbsp;</TT></TD>
    <TD align=3Dright><TT>110&nbsp;</TT></TD>
    <TD align=3Dright><TT>0&nbsp;&nbsp;</TT></TD>
    <TD noWrap align=3Dright><TT>---&nbsp;&nbsp;</TT></TD>
    <TD noWrap><TT>&nbsp;R.LTVEDPVTVEYITR.Y</TT></TD></TR>
  <TR>
    <TD align=3Dright>&nbsp;</TD>
    <TD align=3Dright><TT>1634.7568&nbsp;&nbsp;</TT></TD>
    <TD align=3Dright><TT>1633.7495&nbsp;&nbsp;</TT></TD>
    <TD align=3Dright><TT>1633.8563&nbsp;&nbsp;</TT></TD>
    <TD noWrap align=3Dright><TT>-65.36&nbsp;</TT></TD>
    <TD align=3Dright><TT>97&nbsp;</TT></TD>
    <TD noWrap align=3Dright><TT>-&nbsp;</TT></TD>
    <TD align=3Dright><TT>110&nbsp;</TT></TD>
    <TD align=3Dright><TT>0&nbsp;&nbsp;</TT></TD>
    <TD noWrap align=3Dright><TT>65&nbsp;&nbsp;</TT></TD>
    <TD noWrap><TT>&nbsp;R.LTVEDPVTVEYITR.Y</TT></TD></TR>
  <TR>
    <TD align=3Dright>&nbsp;</TD>
    <TD align=3Dright><TT>2462.1567&nbsp;&nbsp;</TT></TD>
    <TD align=3Dright><TT>2461.1494&nbsp;&nbsp;</TT></TD>
    <TD align=3Dright><TT>2461.2642&nbsp;&nbsp;</TT></TD>
    <TD noWrap align=3Dright><TT>-46.62&nbsp;</TT></TD>
    <TD align=3Dright><TT>7&nbsp;</TT></TD>
    <TD noWrap align=3Dright><TT>-&nbsp;</TT></TD>
    <TD align=3Dright><TT>28&nbsp;</TT></TD>
    <TD align=3Dright><TT>0&nbsp;&nbsp;</TT></TD>
    <TD noWrap align=3Dright><TT>---&nbsp;&nbsp;</TT></TD>
    <TD noWrap><TT>&nbsp;R.AITVFSPDGHLFQVEYALEAVR.K</TT></TD></TR>
  <TR>
    <TD align=3Dright>&nbsp;</TD>
    <TD align=3Dright><TT>2462.1567&nbsp;&nbsp;</TT></TD>
    <TD align=3Dright><TT>2461.1494&nbsp;&nbsp;</TT></TD>
    <TD align=3Dright><TT>2461.2642&nbsp;&nbsp;</TT></TD>
    <TD noWrap align=3Dright><TT>-46.62&nbsp;</TT></TD>
    <TD align=3Dright><TT>7&nbsp;</TT></TD>
    <TD noWrap align=3Dright><TT>-&nbsp;</TT></TD>
    <TD align=3Dright><TT>28&nbsp;</TT></TD>
    <TD align=3Dright><TT>0&nbsp;&nbsp;</TT></TD>
    <TD noWrap align=3Dright><TT>119&nbsp;&nbsp;</TT></TD>
    <TD noWrap><TT>&nbsp;R.AITVFSPDGHLFQVEYALEAVR.K</TT></TD></TR>
  <TR>
    <TD align=3Dright>&nbsp;</TD>
    <TD align=3Dright><TT>2590.2468&nbsp;&nbsp;</TT></TD>
    <TD align=3Dright><TT>2589.2395&nbsp;&nbsp;</TT></TD>
    <TD align=3Dright><TT>2589.3591&nbsp;&nbsp;</TT></TD>
    <TD noWrap align=3Dright><TT>-46.19&nbsp;</TT></TD>
    <TD align=3Dright><TT>7&nbsp;</TT></TD>
    <TD noWrap align=3Dright><TT>-&nbsp;</TT></TD>
    <TD align=3Dright><TT>29&nbsp;</TT></TD>
    <TD align=3Dright><TT>1&nbsp;&nbsp;</TT></TD>
    <TD noWrap align=3Dright><TT>---&nbsp;&nbsp;</TT></TD>
    <TD noWrap><TT>&nbsp;R.AITVFSPDGHLFQVEYALEAVRK.G</TT></TD></TR>
  <TR>
    <TD align=3Dright>&nbsp;</TD>
    <TD align=3Dright><TT>2590.2468&nbsp;&nbsp;</TT></TD>
    <TD align=3Dright><TT>2589.2395&nbsp;&nbsp;</TT></TD>
    <TD align=3Dright><TT>2589.3591&nbsp;&nbsp;</TT></TD>
    <TD noWrap align=3Dright><TT>-46.19&nbsp;</TT></TD>
    <TD align=3Dright><TT>7&nbsp;</TT></TD>
    <TD noWrap align=3Dright><TT>-&nbsp;</TT></TD>
    <TD align=3Dright><TT>29&nbsp;</TT></TD>
    <TD align=3Dright><TT>1&nbsp;&nbsp;</TT></TD>
    <TD noWrap align=3Dright><TT>30&nbsp;&nbsp;</TT></TD>
    <TD =
noWrap><TT>&nbsp;R.AITVFSPDGHLFQVEYALEAVRK.G</TT></TD></TR></TBODY></TABL=
E>
<TABLE border=3D0 cellSpacing=3D0>
  <TBODY>
  <TR>
    <TD><TT>&nbsp;&nbsp;&nbsp;&nbsp;&nbsp;&nbsp;</TT></TD>
    <TD><TT><B>No match to: </B>757.3834, 823.0412, 825.0378, 841.0074,=20
      842.4514, 867.3715, 870.4779, 885.4680, 994.0511, 994.0511, =
1036.0448,=20
      1036.0448, 1111.4778, 1111.4778, 1131.5352, 1131.5352, 1225.0382,=20
      1225.0382, 1566.0065, 1722.8036, =
1722.8036</TT></TD></TR></TBODY></TABLE><BR>
<TABLE border=3D0 cellSpacing=3D0>
  <TBODY>
  <TR>
    <TD><TT><B><A name=3DHit18>18.</A>&nbsp;&nbsp;&nbsp;</B></TT></TD>
    <TD noWrap><TT><A=20
      =
href=3D"http://zxw-pc/mascot/cgi/protein_view.pl?file=3D../data/20121225/=
F002433.dat&amp;hit=3D18"=20
      =
target=3D_blank>gi|326506596</A>&nbsp;&nbsp;&nbsp;&nbsp;<B>Mass:</B>&nbsp=
;27320&nbsp;&nbsp;&nbsp;&nbsp;<B>Score:</B>&nbsp;316&nbsp;&nbsp;&nbsp;&nb=
sp;<B>Expect:</B>&nbsp;4.6e-026&nbsp;&nbsp;<B>Matches:</B>&nbsp;12</TT></=
TD></TR>
  <TR>
    <TD>&nbsp;</TD>
    <TD noWrap><TT>predicted protein [Hordeum vulgare subsp.=20
  vulgare]</TT></TD></TR></TBODY></TABLE>
<TABLE border=3D0 cellSpacing=3D0 cellPadding=3D0>
  <TBODY>
  <TR>
    <TD><TT>&nbsp;&nbsp;&nbsp;&nbsp;&nbsp;&nbsp;</TT></TD>
    <TD align=3Dright><TT><B>Observed&nbsp;&nbsp;</B></TT></TD>
    <TD noWrap align=3Dright><TT><B>Mr(expt)&nbsp;&nbsp;</B></TT></TD>
    <TD noWrap align=3Dright><TT><B>Mr(calc)&nbsp;&nbsp;</B></TT></TD>
    <TD align=3Dright><TT><B>&nbsp;ppm&nbsp;&nbsp;</B></TT></TD>
    <TD align=3Dright><TT><B>Start&nbsp;</B></TT></TD>
    <TD align=3Dright><TT><B>&nbsp;</B></TT></TD>
    <TD align=3Dright><TT><B>End&nbsp;</B></TT></TD>
    <TD align=3Dright><TT><B>Miss&nbsp;</B></TT></TD>
    <TD align=3Dright><TT><B>Ions&nbsp;</B></TT></TD>
    <TD><TT><B>&nbsp;Peptide</B></TT></TD></TR>
  <TR>
    <TD align=3Dright>&nbsp;</TD>
    <TD align=3Dright><TT>708.2668&nbsp;&nbsp;</TT></TD>
    <TD align=3Dright><TT>707.2595&nbsp;&nbsp;</TT></TD>
    <TD align=3Dright><TT>707.3020&nbsp;&nbsp;</TT></TD>
    <TD noWrap align=3Dright><TT>-60.15&nbsp;</TT></TD>
    <TD align=3Dright><TT>166&nbsp;</TT></TD>
    <TD noWrap align=3Dright><TT>-&nbsp;</TT></TD>
    <TD align=3Dright><TT>171&nbsp;</TT></TD>
    <TD align=3Dright><TT>0&nbsp;&nbsp;</TT></TD>
    <TD noWrap align=3Dright><TT>---&nbsp;&nbsp;</TT></TD>
    <TD noWrap><TT>&nbsp;R.NSNSMR.E</TT></TD></TR>
  <TR>
    <TD align=3Dright>&nbsp;</TD>
    <TD align=3Dright><TT>724.2576&nbsp;&nbsp;</TT></TD>
    <TD align=3Dright><TT>723.2504&nbsp;&nbsp;</TT></TD>
    <TD align=3Dright><TT>723.2970&nbsp;&nbsp;</TT></TD>
    <TD noWrap align=3Dright><TT>-64.45&nbsp;</TT></TD>
    <TD align=3Dright><TT>166&nbsp;</TT></TD>
    <TD noWrap align=3Dright><TT>-&nbsp;</TT></TD>
    <TD align=3Dright><TT>171&nbsp;</TT></TD>
    <TD align=3Dright><TT>0&nbsp;&nbsp;</TT></TD>
    <TD noWrap align=3Dright><TT>---&nbsp;&nbsp;</TT></TD>
    <TD noWrap><TT>&nbsp;R.NSNSMR.E + Oxidation (M)</TT></TD></TR>
  <TR>
    <TD align=3Dright>&nbsp;</TD>
    <TD align=3Dright><TT>743.3682&nbsp;&nbsp;</TT></TD>
    <TD align=3Dright><TT>742.3609&nbsp;&nbsp;</TT></TD>
    <TD align=3Dright><TT>742.4086&nbsp;&nbsp;</TT></TD>
    <TD noWrap align=3Dright><TT>-64.25&nbsp;</TT></TD>
    <TD align=3Dright><TT>30&nbsp;</TT></TD>
    <TD noWrap align=3Dright><TT>-&nbsp;</TT></TD>
    <TD align=3Dright><TT>37&nbsp;</TT></TD>
    <TD align=3Dright><TT>0&nbsp;&nbsp;</TT></TD>
    <TD noWrap align=3Dright><TT>---&nbsp;&nbsp;</TT></TD>
    <TD noWrap><TT>&nbsp;K.GNAAVGVR.G</TT></TD></TR>
  <TR>
    <TD align=3Dright>&nbsp;</TD>
    <TD align=3Dright><TT>920.4409&nbsp;&nbsp;</TT></TD>
    <TD align=3Dright><TT>919.4336&nbsp;&nbsp;</TT></TD>
    <TD align=3Dright><TT>919.5127&nbsp;&nbsp;</TT></TD>
    <TD noWrap align=3Dright><TT>-85.97&nbsp;</TT></TD>
    <TD align=3Dright><TT>111&nbsp;</TT></TD>
    <TD noWrap align=3Dright><TT>-&nbsp;</TT></TD>
    <TD align=3Dright><TT>118&nbsp;</TT></TD>
    <TD align=3Dright><TT>0&nbsp;&nbsp;</TT></TD>
    <TD noWrap align=3Dright><TT>---&nbsp;&nbsp;</TT></TD>
    <TD noWrap><TT>&nbsp;R.YIAGLQQK.Y</TT></TD></TR>
  <TR>
    <TD align=3Dright>&nbsp;</TD>
    <TD align=3Dright><TT>920.4409&nbsp;&nbsp;</TT></TD>
    <TD align=3Dright><TT>919.4336&nbsp;&nbsp;</TT></TD>
    <TD align=3Dright><TT>919.5127&nbsp;&nbsp;</TT></TD>
    <TD noWrap align=3Dright><TT>-85.97&nbsp;</TT></TD>
    <TD align=3Dright><TT>111&nbsp;</TT></TD>
    <TD noWrap align=3Dright><TT>-&nbsp;</TT></TD>
    <TD align=3Dright><TT>118&nbsp;</TT></TD>
    <TD align=3Dright><TT>0&nbsp;&nbsp;</TT></TD>
    <TD noWrap align=3Dright><TT>30&nbsp;&nbsp;</TT></TD>
    <TD noWrap><TT>&nbsp;R.YIAGLQQK.Y</TT></TD></TR>
  <TR>
    <TD align=3Dright>&nbsp;</TD>
    <TD align=3Dright><TT>1101.5262&nbsp;&nbsp;</TT></TD>
    <TD align=3Dright><TT>1100.5189&nbsp;&nbsp;</TT></TD>
    <TD align=3Dright><TT>1100.6077&nbsp;&nbsp;</TT></TD>
    <TD noWrap align=3Dright><TT>-80.69&nbsp;</TT></TD>
    <TD align=3Dright><TT>193&nbsp;</TT></TD>
    <TD noWrap align=3Dright><TT>-&nbsp;</TT></TD>
    <TD align=3Dright><TT>203&nbsp;</TT></TD>
    <TD align=3Dright><TT>0&nbsp;&nbsp;</TT></TD>
    <TD noWrap align=3Dright><TT>---&nbsp;&nbsp;</TT></TD>
    <TD noWrap><TT>&nbsp;R.ALLEVVESGGK.N</TT></TD></TR>
  <TR>
    <TD align=3Dright>&nbsp;</TD>
    <TD align=3Dright><TT>1634.7568&nbsp;&nbsp;</TT></TD>
    <TD align=3Dright><TT>1633.7495&nbsp;&nbsp;</TT></TD>
    <TD align=3Dright><TT>1633.8563&nbsp;&nbsp;</TT></TD>
    <TD noWrap align=3Dright><TT>-65.36&nbsp;</TT></TD>
    <TD align=3Dright><TT>97&nbsp;</TT></TD>
    <TD noWrap align=3Dright><TT>-&nbsp;</TT></TD>
    <TD align=3Dright><TT>110&nbsp;</TT></TD>
    <TD align=3Dright><TT>0&nbsp;&nbsp;</TT></TD>
    <TD noWrap align=3Dright><TT>---&nbsp;&nbsp;</TT></TD>
    <TD noWrap><TT>&nbsp;R.LTVEDPVTVEYITR.Y</TT></TD></TR>
  <TR>
    <TD align=3Dright>&nbsp;</TD>
    <TD align=3Dright><TT>1634.7568&nbsp;&nbsp;</TT></TD>
    <TD align=3Dright><TT>1633.7495&nbsp;&nbsp;</TT></TD>
    <TD align=3Dright><TT>1633.8563&nbsp;&nbsp;</TT></TD>
    <TD noWrap align=3Dright><TT>-65.36&nbsp;</TT></TD>
    <TD align=3Dright><TT>97&nbsp;</TT></TD>
    <TD noWrap align=3Dright><TT>-&nbsp;</TT></TD>
    <TD align=3Dright><TT>110&nbsp;</TT></TD>
    <TD align=3Dright><TT>0&nbsp;&nbsp;</TT></TD>
    <TD noWrap align=3Dright><TT>65&nbsp;&nbsp;</TT></TD>
    <TD noWrap><TT>&nbsp;R.LTVEDPVTVEYITR.Y</TT></TD></TR>
  <TR>
    <TD align=3Dright>&nbsp;</TD>
    <TD align=3Dright><TT>2462.1567&nbsp;&nbsp;</TT></TD>
    <TD align=3Dright><TT>2461.1494&nbsp;&nbsp;</TT></TD>
    <TD align=3Dright><TT>2461.2642&nbsp;&nbsp;</TT></TD>
    <TD noWrap align=3Dright><TT>-46.62&nbsp;</TT></TD>
    <TD align=3Dright><TT>7&nbsp;</TT></TD>
    <TD noWrap align=3Dright><TT>-&nbsp;</TT></TD>
    <TD align=3Dright><TT>28&nbsp;</TT></TD>
    <TD align=3Dright><TT>0&nbsp;&nbsp;</TT></TD>
    <TD noWrap align=3Dright><TT>---&nbsp;&nbsp;</TT></TD>
    <TD noWrap><TT>&nbsp;R.AITVFSPDGHLFQVEYALEAVR.K</TT></TD></TR>
  <TR>
    <TD align=3Dright>&nbsp;</TD>
    <TD align=3Dright><TT>2462.1567&nbsp;&nbsp;</TT></TD>
    <TD align=3Dright><TT>2461.1494&nbsp;&nbsp;</TT></TD>
    <TD align=3Dright><TT>2461.2642&nbsp;&nbsp;</TT></TD>
    <TD noWrap align=3Dright><TT>-46.62&nbsp;</TT></TD>
    <TD align=3Dright><TT>7&nbsp;</TT></TD>
    <TD noWrap align=3Dright><TT>-&nbsp;</TT></TD>
    <TD align=3Dright><TT>28&nbsp;</TT></TD>
    <TD align=3Dright><TT>0&nbsp;&nbsp;</TT></TD>
    <TD noWrap align=3Dright><TT>119&nbsp;&nbsp;</TT></TD>
    <TD noWrap><TT>&nbsp;R.AITVFSPDGHLFQVEYALEAVR.K</TT></TD></TR>
  <TR>
    <TD align=3Dright>&nbsp;</TD>
    <TD align=3Dright><TT>2590.2468&nbsp;&nbsp;</TT></TD>
    <TD align=3Dright><TT>2589.2395&nbsp;&nbsp;</TT></TD>
    <TD align=3Dright><TT>2589.3591&nbsp;&nbsp;</TT></TD>
    <TD noWrap align=3Dright><TT>-46.19&nbsp;</TT></TD>
    <TD align=3Dright><TT>7&nbsp;</TT></TD>
    <TD noWrap align=3Dright><TT>-&nbsp;</TT></TD>
    <TD align=3Dright><TT>29&nbsp;</TT></TD>
    <TD align=3Dright><TT>1&nbsp;&nbsp;</TT></TD>
    <TD noWrap align=3Dright><TT>---&nbsp;&nbsp;</TT></TD>
    <TD noWrap><TT>&nbsp;R.AITVFSPDGHLFQVEYALEAVRK.G</TT></TD></TR>
  <TR>
    <TD align=3Dright>&nbsp;</TD>
    <TD align=3Dright><TT>2590.2468&nbsp;&nbsp;</TT></TD>
    <TD align=3Dright><TT>2589.2395&nbsp;&nbsp;</TT></TD>
    <TD align=3Dright><TT>2589.3591&nbsp;&nbsp;</TT></TD>
    <TD noWrap align=3Dright><TT>-46.19&nbsp;</TT></TD>
    <TD align=3Dright><TT>7&nbsp;</TT></TD>
    <TD noWrap align=3Dright><TT>-&nbsp;</TT></TD>
    <TD align=3Dright><TT>29&nbsp;</TT></TD>
    <TD align=3Dright><TT>1&nbsp;&nbsp;</TT></TD>
    <TD noWrap align=3Dright><TT>30&nbsp;&nbsp;</TT></TD>
    <TD =
noWrap><TT>&nbsp;R.AITVFSPDGHLFQVEYALEAVRK.G</TT></TD></TR></TBODY></TABL=
E>
<TABLE border=3D0 cellSpacing=3D0>
  <TBODY>
  <TR>
    <TD><TT>&nbsp;&nbsp;&nbsp;&nbsp;&nbsp;&nbsp;</TT></TD>
    <TD><TT><B>No match to: </B>757.3834, 823.0412, 825.0378, 841.0074,=20
      842.4514, 867.3715, 870.4779, 885.4680, 994.0511, 994.0511, =
1036.0448,=20
      1036.0448, 1111.4778, 1111.4778, 1131.5352, 1131.5352, 1225.0382,=20
      1225.0382, 1566.0065, 1722.8036, =
1722.8036</TT></TD></TR></TBODY></TABLE><BR>
<TABLE border=3D0 cellSpacing=3D0>
  <TBODY>
  <TR>
    <TD><TT><B><A name=3DHit19>19.</A>&nbsp;&nbsp;&nbsp;</B></TT></TD>
    <TD noWrap><TT><A=20
      =
href=3D"http://zxw-pc/mascot/cgi/protein_view.pl?file=3D../data/20121225/=
F002433.dat&amp;hit=3D19"=20
      =
target=3D_blank>gi|242081935</A>&nbsp;&nbsp;&nbsp;&nbsp;<B>Mass:</B>&nbsp=
;27271&nbsp;&nbsp;&nbsp;&nbsp;<B>Score:</B>&nbsp;316&nbsp;&nbsp;&nbsp;&nb=
sp;<B>Expect:</B>&nbsp;4.6e-026&nbsp;&nbsp;<B>Matches:</B>&nbsp;12</TT></=
TD></TR>
  <TR>
    <TD>&nbsp;</TD>
    <TD noWrap><TT>hypothetical protein SORBIDRAFT_07g024900 [Sorghum=20
      bicolor]</TT></TD></TR></TBODY></TABLE>
<TABLE border=3D0 cellSpacing=3D0 cellPadding=3D0>
  <TBODY>
  <TR>
    <TD><TT>&nbsp;&nbsp;&nbsp;&nbsp;&nbsp;&nbsp;</TT></TD>
    <TD align=3Dright><TT><B>Observed&nbsp;&nbsp;</B></TT></TD>
    <TD noWrap align=3Dright><TT><B>Mr(expt)&nbsp;&nbsp;</B></TT></TD>
    <TD noWrap align=3Dright><TT><B>Mr(calc)&nbsp;&nbsp;</B></TT></TD>
    <TD align=3Dright><TT><B>&nbsp;ppm&nbsp;&nbsp;</B></TT></TD>
    <TD align=3Dright><TT><B>Start&nbsp;</B></TT></TD>
    <TD align=3Dright><TT><B>&nbsp;</B></TT></TD>
    <TD align=3Dright><TT><B>End&nbsp;</B></TT></TD>
    <TD align=3Dright><TT><B>Miss&nbsp;</B></TT></TD>
    <TD align=3Dright><TT><B>Ions&nbsp;</B></TT></TD>
    <TD><TT><B>&nbsp;Peptide</B></TT></TD></TR>
  <TR>
    <TD align=3Dright>&nbsp;</TD>
    <TD align=3Dright><TT>708.2668&nbsp;&nbsp;</TT></TD>
    <TD align=3Dright><TT>707.2595&nbsp;&nbsp;</TT></TD>
    <TD align=3Dright><TT>707.3020&nbsp;&nbsp;</TT></TD>
    <TD noWrap align=3Dright><TT>-60.15&nbsp;</TT></TD>
    <TD align=3Dright><TT>166&nbsp;</TT></TD>
    <TD noWrap align=3Dright><TT>-&nbsp;</TT></TD>
    <TD align=3Dright><TT>171&nbsp;</TT></TD>
    <TD align=3Dright><TT>0&nbsp;&nbsp;</TT></TD>
    <TD noWrap align=3Dright><TT>---&nbsp;&nbsp;</TT></TD>
    <TD noWrap><TT>&nbsp;R.NSNSMR.E</TT></TD></TR>
  <TR>
    <TD align=3Dright>&nbsp;</TD>
    <TD align=3Dright><TT>724.2576&nbsp;&nbsp;</TT></TD>
    <TD align=3Dright><TT>723.2504&nbsp;&nbsp;</TT></TD>
    <TD align=3Dright><TT>723.2970&nbsp;&nbsp;</TT></TD>
    <TD noWrap align=3Dright><TT>-64.45&nbsp;</TT></TD>
    <TD align=3Dright><TT>166&nbsp;</TT></TD>
    <TD noWrap align=3Dright><TT>-&nbsp;</TT></TD>
    <TD align=3Dright><TT>171&nbsp;</TT></TD>
    <TD align=3Dright><TT>0&nbsp;&nbsp;</TT></TD>
    <TD noWrap align=3Dright><TT>---&nbsp;&nbsp;</TT></TD>
    <TD noWrap><TT>&nbsp;R.NSNSMR.E + Oxidation (M)</TT></TD></TR>
  <TR>
    <TD align=3Dright>&nbsp;</TD>
    <TD align=3Dright><TT>743.3682&nbsp;&nbsp;</TT></TD>
    <TD align=3Dright><TT>742.3609&nbsp;&nbsp;</TT></TD>
    <TD align=3Dright><TT>742.4086&nbsp;&nbsp;</TT></TD>
    <TD noWrap align=3Dright><TT>-64.25&nbsp;</TT></TD>
    <TD align=3Dright><TT>30&nbsp;</TT></TD>
    <TD noWrap align=3Dright><TT>-&nbsp;</TT></TD>
    <TD align=3Dright><TT>37&nbsp;</TT></TD>
    <TD align=3Dright><TT>0&nbsp;&nbsp;</TT></TD>
    <TD noWrap align=3Dright><TT>---&nbsp;&nbsp;</TT></TD>
    <TD noWrap><TT>&nbsp;K.GNAAVGVR.G</TT></TD></TR>
  <TR>
    <TD align=3Dright>&nbsp;</TD>
    <TD align=3Dright><TT>920.4409&nbsp;&nbsp;</TT></TD>
    <TD align=3Dright><TT>919.4336&nbsp;&nbsp;</TT></TD>
    <TD align=3Dright><TT>919.5127&nbsp;&nbsp;</TT></TD>
    <TD noWrap align=3Dright><TT>-85.97&nbsp;</TT></TD>
    <TD align=3Dright><TT>111&nbsp;</TT></TD>
    <TD noWrap align=3Dright><TT>-&nbsp;</TT></TD>
    <TD align=3Dright><TT>118&nbsp;</TT></TD>
    <TD align=3Dright><TT>0&nbsp;&nbsp;</TT></TD>
    <TD noWrap align=3Dright><TT>---&nbsp;&nbsp;</TT></TD>
    <TD noWrap><TT>&nbsp;R.YIAGLQQK.Y</TT></TD></TR>
  <TR>
    <TD align=3Dright>&nbsp;</TD>
    <TD align=3Dright><TT>920.4409&nbsp;&nbsp;</TT></TD>
    <TD align=3Dright><TT>919.4336&nbsp;&nbsp;</TT></TD>
    <TD align=3Dright><TT>919.5127&nbsp;&nbsp;</TT></TD>
    <TD noWrap align=3Dright><TT>-85.97&nbsp;</TT></TD>
    <TD align=3Dright><TT>111&nbsp;</TT></TD>
    <TD noWrap align=3Dright><TT>-&nbsp;</TT></TD>
    <TD align=3Dright><TT>118&nbsp;</TT></TD>
    <TD align=3Dright><TT>0&nbsp;&nbsp;</TT></TD>
    <TD noWrap align=3Dright><TT>30&nbsp;&nbsp;</TT></TD>
    <TD noWrap><TT>&nbsp;R.YIAGLQQK.Y</TT></TD></TR>
  <TR>
    <TD align=3Dright>&nbsp;</TD>
    <TD align=3Dright><TT>1101.5262&nbsp;&nbsp;</TT></TD>
    <TD align=3Dright><TT>1100.5189&nbsp;&nbsp;</TT></TD>
    <TD align=3Dright><TT>1100.6077&nbsp;&nbsp;</TT></TD>
    <TD noWrap align=3Dright><TT>-80.69&nbsp;</TT></TD>
    <TD align=3Dright><TT>193&nbsp;</TT></TD>
    <TD noWrap align=3Dright><TT>-&nbsp;</TT></TD>
    <TD align=3Dright><TT>203&nbsp;</TT></TD>
    <TD align=3Dright><TT>0&nbsp;&nbsp;</TT></TD>
    <TD noWrap align=3Dright><TT>---&nbsp;&nbsp;</TT></TD>
    <TD noWrap><TT>&nbsp;K.ALLEVVESGGK.N</TT></TD></TR>
  <TR>
    <TD align=3Dright>&nbsp;</TD>
    <TD align=3Dright><TT>1634.7568&nbsp;&nbsp;</TT></TD>
    <TD align=3Dright><TT>1633.7495&nbsp;&nbsp;</TT></TD>
    <TD align=3Dright><TT>1633.8563&nbsp;&nbsp;</TT></TD>
    <TD noWrap align=3Dright><TT>-65.36&nbsp;</TT></TD>
    <TD align=3Dright><TT>97&nbsp;</TT></TD>
    <TD noWrap align=3Dright><TT>-&nbsp;</TT></TD>
    <TD align=3Dright><TT>110&nbsp;</TT></TD>
    <TD align=3Dright><TT>0&nbsp;&nbsp;</TT></TD>
    <TD noWrap align=3Dright><TT>---&nbsp;&nbsp;</TT></TD>
    <TD noWrap><TT>&nbsp;R.LTVEDPVTVEYITR.Y</TT></TD></TR>
  <TR>
    <TD align=3Dright>&nbsp;</TD>
    <TD align=3Dright><TT>1634.7568&nbsp;&nbsp;</TT></TD>
    <TD align=3Dright><TT>1633.7495&nbsp;&nbsp;</TT></TD>
    <TD align=3Dright><TT>1633.8563&nbsp;&nbsp;</TT></TD>
    <TD noWrap align=3Dright><TT>-65.36&nbsp;</TT></TD>
    <TD align=3Dright><TT>97&nbsp;</TT></TD>
    <TD noWrap align=3Dright><TT>-&nbsp;</TT></TD>
    <TD align=3Dright><TT>110&nbsp;</TT></TD>
    <TD align=3Dright><TT>0&nbsp;&nbsp;</TT></TD>
    <TD noWrap align=3Dright><TT>65&nbsp;&nbsp;</TT></TD>
    <TD noWrap><TT>&nbsp;R.LTVEDPVTVEYITR.Y</TT></TD></TR>
  <TR>
    <TD align=3Dright>&nbsp;</TD>
    <TD align=3Dright><TT>2462.1567&nbsp;&nbsp;</TT></TD>
    <TD align=3Dright><TT>2461.1494&nbsp;&nbsp;</TT></TD>
    <TD align=3Dright><TT>2461.2642&nbsp;&nbsp;</TT></TD>
    <TD noWrap align=3Dright><TT>-46.62&nbsp;</TT></TD>
    <TD align=3Dright><TT>7&nbsp;</TT></TD>
    <TD noWrap align=3Dright><TT>-&nbsp;</TT></TD>
    <TD align=3Dright><TT>28&nbsp;</TT></TD>
    <TD align=3Dright><TT>0&nbsp;&nbsp;</TT></TD>
    <TD noWrap align=3Dright><TT>---&nbsp;&nbsp;</TT></TD>
    <TD noWrap><TT>&nbsp;R.AITVFSPDGHLFQVEYALEAVR.K</TT></TD></TR>
  <TR>
    <TD align=3Dright>&nbsp;</TD>
    <TD align=3Dright><TT>2462.1567&nbsp;&nbsp;</TT></TD>
    <TD align=3Dright><TT>2461.1494&nbsp;&nbsp;</TT></TD>
    <TD align=3Dright><TT>2461.2642&nbsp;&nbsp;</TT></TD>
    <TD noWrap align=3Dright><TT>-46.62&nbsp;</TT></TD>
    <TD align=3Dright><TT>7&nbsp;</TT></TD>
    <TD noWrap align=3Dright><TT>-&nbsp;</TT></TD>
    <TD align=3Dright><TT>28&nbsp;</TT></TD>
    <TD align=3Dright><TT>0&nbsp;&nbsp;</TT></TD>
    <TD noWrap align=3Dright><TT>119&nbsp;&nbsp;</TT></TD>
    <TD noWrap><TT>&nbsp;R.AITVFSPDGHLFQVEYALEAVR.K</TT></TD></TR>
  <TR>
    <TD align=3Dright>&nbsp;</TD>
    <TD align=3Dright><TT>2590.2468&nbsp;&nbsp;</TT></TD>
    <TD align=3Dright><TT>2589.2395&nbsp;&nbsp;</TT></TD>
    <TD align=3Dright><TT>2589.3591&nbsp;&nbsp;</TT></TD>
    <TD noWrap align=3Dright><TT>-46.19&nbsp;</TT></TD>
    <TD align=3Dright><TT>7&nbsp;</TT></TD>
    <TD noWrap align=3Dright><TT>-&nbsp;</TT></TD>
    <TD align=3Dright><TT>29&nbsp;</TT></TD>
    <TD align=3Dright><TT>1&nbsp;&nbsp;</TT></TD>
    <TD noWrap align=3Dright><TT>---&nbsp;&nbsp;</TT></TD>
    <TD noWrap><TT>&nbsp;R.AITVFSPDGHLFQVEYALEAVRK.G</TT></TD></TR>
  <TR>
    <TD align=3Dright>&nbsp;</TD>
    <TD align=3Dright><TT>2590.2468&nbsp;&nbsp;</TT></TD>
    <TD align=3Dright><TT>2589.2395&nbsp;&nbsp;</TT></TD>
    <TD align=3Dright><TT>2589.3591&nbsp;&nbsp;</TT></TD>
    <TD noWrap align=3Dright><TT>-46.19&nbsp;</TT></TD>
    <TD align=3Dright><TT>7&nbsp;</TT></TD>
    <TD noWrap align=3Dright><TT>-&nbsp;</TT></TD>
    <TD align=3Dright><TT>29&nbsp;</TT></TD>
    <TD align=3Dright><TT>1&nbsp;&nbsp;</TT></TD>
    <TD noWrap align=3Dright><TT>30&nbsp;&nbsp;</TT></TD>
    <TD =
noWrap><TT>&nbsp;R.AITVFSPDGHLFQVEYALEAVRK.G</TT></TD></TR></TBODY></TABL=
E>
<TABLE border=3D0 cellSpacing=3D0>
  <TBODY>
  <TR>
    <TD><TT>&nbsp;&nbsp;&nbsp;&nbsp;&nbsp;&nbsp;</TT></TD>
    <TD><TT><B>No match to: </B>757.3834, 823.0412, 825.0378, 841.0074,=20
      842.4514, 867.3715, 870.4779, 885.4680, 994.0511, 994.0511, =
1036.0448,=20
      1036.0448, 1111.4778, 1111.4778, 1131.5352, 1131.5352, 1225.0382,=20
      1225.0382, 1566.0065, 1722.8036, =
1722.8036</TT></TD></TR></TBODY></TABLE><BR>
<TABLE border=3D0 cellSpacing=3D0>
  <TBODY>
  <TR>
    <TD><TT><B><A name=3DHit20>20.</A>&nbsp;&nbsp;&nbsp;</B></TT></TD>
    <TD noWrap><TT><A=20
      =
href=3D"http://zxw-pc/mascot/cgi/protein_view.pl?file=3D../data/20121225/=
F002433.dat&amp;hit=3D20"=20
      =
target=3D_blank>gi|241942086</A>&nbsp;&nbsp;&nbsp;&nbsp;<B>Mass:</B>&nbsp=
;27271&nbsp;&nbsp;&nbsp;&nbsp;<B>Score:</B>&nbsp;316&nbsp;&nbsp;&nbsp;&nb=
sp;<B>Expect:</B>&nbsp;4.6e-026&nbsp;&nbsp;<B>Matches:</B>&nbsp;12</TT></=
TD></TR>
  <TR>
    <TD>&nbsp;</TD>
    <TD noWrap><TT>hypothetical protein SORBIDRAFT_07g024900 [Sorghum=20
      bicolor]</TT></TD></TR></TBODY></TABLE>
<TABLE border=3D0 cellSpacing=3D0 cellPadding=3D0>
  <TBODY>
  <TR>
    <TD><TT>&nbsp;&nbsp;&nbsp;&nbsp;&nbsp;&nbsp;</TT></TD>
    <TD align=3Dright><TT><B>Observed&nbsp;&nbsp;</B></TT></TD>
    <TD noWrap align=3Dright><TT><B>Mr(expt)&nbsp;&nbsp;</B></TT></TD>
    <TD noWrap align=3Dright><TT><B>Mr(calc)&nbsp;&nbsp;</B></TT></TD>
    <TD align=3Dright><TT><B>&nbsp;ppm&nbsp;&nbsp;</B></TT></TD>
    <TD align=3Dright><TT><B>Start&nbsp;</B></TT></TD>
    <TD align=3Dright><TT><B>&nbsp;</B></TT></TD>
    <TD align=3Dright><TT><B>End&nbsp;</B></TT></TD>
    <TD align=3Dright><TT><B>Miss&nbsp;</B></TT></TD>
    <TD align=3Dright><TT><B>Ions&nbsp;</B></TT></TD>
    <TD><TT><B>&nbsp;Peptide</B></TT></TD></TR>
  <TR>
    <TD align=3Dright>&nbsp;</TD>
    <TD align=3Dright><TT>708.2668&nbsp;&nbsp;</TT></TD>
    <TD align=3Dright><TT>707.2595&nbsp;&nbsp;</TT></TD>
    <TD align=3Dright><TT>707.3020&nbsp;&nbsp;</TT></TD>
    <TD noWrap align=3Dright><TT>-60.15&nbsp;</TT></TD>
    <TD align=3Dright><TT>166&nbsp;</TT></TD>
    <TD noWrap align=3Dright><TT>-&nbsp;</TT></TD>
    <TD align=3Dright><TT>171&nbsp;</TT></TD>
    <TD align=3Dright><TT>0&nbsp;&nbsp;</TT></TD>
    <TD noWrap align=3Dright><TT>---&nbsp;&nbsp;</TT></TD>
    <TD noWrap><TT>&nbsp;R.NSNSMR.E</TT></TD></TR>
  <TR>
    <TD align=3Dright>&nbsp;</TD>
    <TD align=3Dright><TT>724.2576&nbsp;&nbsp;</TT></TD>
    <TD align=3Dright><TT>723.2504&nbsp;&nbsp;</TT></TD>
    <TD align=3Dright><TT>723.2970&nbsp;&nbsp;</TT></TD>
    <TD noWrap align=3Dright><TT>-64.45&nbsp;</TT></TD>
    <TD align=3Dright><TT>166&nbsp;</TT></TD>
    <TD noWrap align=3Dright><TT>-&nbsp;</TT></TD>
    <TD align=3Dright><TT>171&nbsp;</TT></TD>
    <TD align=3Dright><TT>0&nbsp;&nbsp;</TT></TD>
    <TD noWrap align=3Dright><TT>---&nbsp;&nbsp;</TT></TD>
    <TD noWrap><TT>&nbsp;R.NSNSMR.E + Oxidation (M)</TT></TD></TR>
  <TR>
    <TD align=3Dright>&nbsp;</TD>
    <TD align=3Dright><TT>743.3682&nbsp;&nbsp;</TT></TD>
    <TD align=3Dright><TT>742.3609&nbsp;&nbsp;</TT></TD>
    <TD align=3Dright><TT>742.4086&nbsp;&nbsp;</TT></TD>
    <TD noWrap align=3Dright><TT>-64.25&nbsp;</TT></TD>
    <TD align=3Dright><TT>30&nbsp;</TT></TD>
    <TD noWrap align=3Dright><TT>-&nbsp;</TT></TD>
    <TD align=3Dright><TT>37&nbsp;</TT></TD>
    <TD align=3Dright><TT>0&nbsp;&nbsp;</TT></TD>
    <TD noWrap align=3Dright><TT>---&nbsp;&nbsp;</TT></TD>
    <TD noWrap><TT>&nbsp;K.GNAAVGVR.G</TT></TD></TR>
  <TR>
    <TD align=3Dright>&nbsp;</TD>
    <TD align=3Dright><TT>920.4409&nbsp;&nbsp;</TT></TD>
    <TD align=3Dright><TT>919.4336&nbsp;&nbsp;</TT></TD>
    <TD align=3Dright><TT>919.5127&nbsp;&nbsp;</TT></TD>
    <TD noWrap align=3Dright><TT>-85.97&nbsp;</TT></TD>
    <TD align=3Dright><TT>111&nbsp;</TT></TD>
    <TD noWrap align=3Dright><TT>-&nbsp;</TT></TD>
    <TD align=3Dright><TT>118&nbsp;</TT></TD>
    <TD align=3Dright><TT>0&nbsp;&nbsp;</TT></TD>
    <TD noWrap align=3Dright><TT>---&nbsp;&nbsp;</TT></TD>
    <TD noWrap><TT>&nbsp;R.YIAGLQQK.Y</TT></TD></TR>
  <TR>
    <TD align=3Dright>&nbsp;</TD>
    <TD align=3Dright><TT>920.4409&nbsp;&nbsp;</TT></TD>
    <TD align=3Dright><TT>919.4336&nbsp;&nbsp;</TT></TD>
    <TD align=3Dright><TT>919.5127&nbsp;&nbsp;</TT></TD>
    <TD noWrap align=3Dright><TT>-85.97&nbsp;</TT></TD>
    <TD align=3Dright><TT>111&nbsp;</TT></TD>
    <TD noWrap align=3Dright><TT>-&nbsp;</TT></TD>
    <TD align=3Dright><TT>118&nbsp;</TT></TD>
    <TD align=3Dright><TT>0&nbsp;&nbsp;</TT></TD>
    <TD noWrap align=3Dright><TT>30&nbsp;&nbsp;</TT></TD>
    <TD noWrap><TT>&nbsp;R.YIAGLQQK.Y</TT></TD></TR>
  <TR>
    <TD align=3Dright>&nbsp;</TD>
    <TD align=3Dright><TT>1101.5262&nbsp;&nbsp;</TT></TD>
    <TD align=3Dright><TT>1100.5189&nbsp;&nbsp;</TT></TD>
    <TD align=3Dright><TT>1100.6077&nbsp;&nbsp;</TT></TD>
    <TD noWrap align=3Dright><TT>-80.69&nbsp;</TT></TD>
    <TD align=3Dright><TT>193&nbsp;</TT></TD>
    <TD noWrap align=3Dright><TT>-&nbsp;</TT></TD>
    <TD align=3Dright><TT>203&nbsp;</TT></TD>
    <TD align=3Dright><TT>0&nbsp;&nbsp;</TT></TD>
    <TD noWrap align=3Dright><TT>---&nbsp;&nbsp;</TT></TD>
    <TD noWrap><TT>&nbsp;K.ALLEVVESGGK.N</TT></TD></TR>
  <TR>
    <TD align=3Dright>&nbsp;</TD>
    <TD align=3Dright><TT>1634.7568&nbsp;&nbsp;</TT></TD>
    <TD align=3Dright><TT>1633.7495&nbsp;&nbsp;</TT></TD>
    <TD align=3Dright><TT>1633.8563&nbsp;&nbsp;</TT></TD>
    <TD noWrap align=3Dright><TT>-65.36&nbsp;</TT></TD>
    <TD align=3Dright><TT>97&nbsp;</TT></TD>
    <TD noWrap align=3Dright><TT>-&nbsp;</TT></TD>
    <TD align=3Dright><TT>110&nbsp;</TT></TD>
    <TD align=3Dright><TT>0&nbsp;&nbsp;</TT></TD>
    <TD noWrap align=3Dright><TT>---&nbsp;&nbsp;</TT></TD>
    <TD noWrap><TT>&nbsp;R.LTVEDPVTVEYITR.Y</TT></TD></TR>
  <TR>
    <TD align=3Dright>&nbsp;</TD>
    <TD align=3Dright><TT>1634.7568&nbsp;&nbsp;</TT></TD>
    <TD align=3Dright><TT>1633.7495&nbsp;&nbsp;</TT></TD>
    <TD align=3Dright><TT>1633.8563&nbsp;&nbsp;</TT></TD>
    <TD noWrap align=3Dright><TT>-65.36&nbsp;</TT></TD>
    <TD align=3Dright><TT>97&nbsp;</TT></TD>
    <TD noWrap align=3Dright><TT>-&nbsp;</TT></TD>
    <TD align=3Dright><TT>110&nbsp;</TT></TD>
    <TD align=3Dright><TT>0&nbsp;&nbsp;</TT></TD>
    <TD noWrap align=3Dright><TT>65&nbsp;&nbsp;</TT></TD>
    <TD noWrap><TT>&nbsp;R.LTVEDPVTVEYITR.Y</TT></TD></TR>
  <TR>
    <TD align=3Dright>&nbsp;</TD>
    <TD align=3Dright><TT>2462.1567&nbsp;&nbsp;</TT></TD>
    <TD align=3Dright><TT>2461.1494&nbsp;&nbsp;</TT></TD>
    <TD align=3Dright><TT>2461.2642&nbsp;&nbsp;</TT></TD>
    <TD noWrap align=3Dright><TT>-46.62&nbsp;</TT></TD>
    <TD align=3Dright><TT>7&nbsp;</TT></TD>
    <TD noWrap align=3Dright><TT>-&nbsp;</TT></TD>
    <TD align=3Dright><TT>28&nbsp;</TT></TD>
    <TD align=3Dright><TT>0&nbsp;&nbsp;</TT></TD>
    <TD noWrap align=3Dright><TT>---&nbsp;&nbsp;</TT></TD>
    <TD noWrap><TT>&nbsp;R.AITVFSPDGHLFQVEYALEAVR.K</TT></TD></TR>
  <TR>
    <TD align=3Dright>&nbsp;</TD>
    <TD align=3Dright><TT>2462.1567&nbsp;&nbsp;</TT></TD>
    <TD align=3Dright><TT>2461.1494&nbsp;&nbsp;</TT></TD>
    <TD align=3Dright><TT>2461.2642&nbsp;&nbsp;</TT></TD>
    <TD noWrap align=3Dright><TT>-46.62&nbsp;</TT></TD>
    <TD align=3Dright><TT>7&nbsp;</TT></TD>
    <TD noWrap align=3Dright><TT>-&nbsp;</TT></TD>
    <TD align=3Dright><TT>28&nbsp;</TT></TD>
    <TD align=3Dright><TT>0&nbsp;&nbsp;</TT></TD>
    <TD noWrap align=3Dright><TT>119&nbsp;&nbsp;</TT></TD>
    <TD noWrap><TT>&nbsp;R.AITVFSPDGHLFQVEYALEAVR.K</TT></TD></TR>
  <TR>
    <TD align=3Dright>&nbsp;</TD>
    <TD align=3Dright><TT>2590.2468&nbsp;&nbsp;</TT></TD>
    <TD align=3Dright><TT>2589.2395&nbsp;&nbsp;</TT></TD>
    <TD align=3Dright><TT>2589.3591&nbsp;&nbsp;</TT></TD>
    <TD noWrap align=3Dright><TT>-46.19&nbsp;</TT></TD>
    <TD align=3Dright><TT>7&nbsp;</TT></TD>
    <TD noWrap align=3Dright><TT>-&nbsp;</TT></TD>
    <TD align=3Dright><TT>29&nbsp;</TT></TD>
    <TD align=3Dright><TT>1&nbsp;&nbsp;</TT></TD>
    <TD noWrap align=3Dright><TT>---&nbsp;&nbsp;</TT></TD>
    <TD noWrap><TT>&nbsp;R.AITVFSPDGHLFQVEYALEAVRK.G</TT></TD></TR>
  <TR>
    <TD align=3Dright>&nbsp;</TD>
    <TD align=3Dright><TT>2590.2468&nbsp;&nbsp;</TT></TD>
    <TD align=3Dright><TT>2589.2395&nbsp;&nbsp;</TT></TD>
    <TD align=3Dright><TT>2589.3591&nbsp;&nbsp;</TT></TD>
    <TD noWrap align=3Dright><TT>-46.19&nbsp;</TT></TD>
    <TD align=3Dright><TT>7&nbsp;</TT></TD>
    <TD noWrap align=3Dright><TT>-&nbsp;</TT></TD>
    <TD align=3Dright><TT>29&nbsp;</TT></TD>
    <TD align=3Dright><TT>1&nbsp;&nbsp;</TT></TD>
    <TD noWrap align=3Dright><TT>30&nbsp;&nbsp;</TT></TD>
    <TD =
noWrap><TT>&nbsp;R.AITVFSPDGHLFQVEYALEAVRK.G</TT></TD></TR></TBODY></TABL=
E>
<TABLE border=3D0 cellSpacing=3D0>
  <TBODY>
  <TR>
    <TD><TT>&nbsp;&nbsp;&nbsp;&nbsp;&nbsp;&nbsp;</TT></TD>
    <TD><TT><B>No match to: </B>757.3834, 823.0412, 825.0378, 841.0074,=20
      842.4514, 867.3715, 870.4779, 885.4680, 994.0511, 994.0511, =
1036.0448,=20
      1036.0448, 1111.4778, 1111.4778, 1131.5352, 1131.5352, 1225.0382,=20
      1225.0382, 1566.0065, 1722.8036, =
1722.8036</TT></TD></TR></TBODY></TABLE><BR>
<TABLE border=3D0 cellSpacing=3D0>
  <TBODY>
  <TR>
    <TD><TT><B><A name=3DHit21>21.</A>&nbsp;&nbsp;&nbsp;</B></TT></TD>
    <TD noWrap><TT><A=20
      =
href=3D"http://zxw-pc/mascot/cgi/protein_view.pl?file=3D../data/20121225/=
F002433.dat&amp;hit=3D21"=20
      =
target=3D_blank>gi|326514224</A>&nbsp;&nbsp;&nbsp;&nbsp;<B>Mass:</B>&nbsp=
;27256&nbsp;&nbsp;&nbsp;&nbsp;<B>Score:</B>&nbsp;316&nbsp;&nbsp;&nbsp;&nb=
sp;<B>Expect:</B>&nbsp;4.6e-026&nbsp;&nbsp;<B>Matches:</B>&nbsp;12</TT></=
TD></TR>
  <TR>
    <TD>&nbsp;</TD>
    <TD noWrap><TT>predicted protein [Hordeum vulgare subsp.=20
  vulgare]</TT></TD></TR></TBODY></TABLE>
<TABLE border=3D0 cellSpacing=3D0 cellPadding=3D0>
  <TBODY>
  <TR>
    <TD><TT>&nbsp;&nbsp;&nbsp;&nbsp;&nbsp;&nbsp;</TT></TD>
    <TD align=3Dright><TT><B>Observed&nbsp;&nbsp;</B></TT></TD>
    <TD noWrap align=3Dright><TT><B>Mr(expt)&nbsp;&nbsp;</B></TT></TD>
    <TD noWrap align=3Dright><TT><B>Mr(calc)&nbsp;&nbsp;</B></TT></TD>
    <TD align=3Dright><TT><B>&nbsp;ppm&nbsp;&nbsp;</B></TT></TD>
    <TD align=3Dright><TT><B>Start&nbsp;</B></TT></TD>
    <TD align=3Dright><TT><B>&nbsp;</B></TT></TD>
    <TD align=3Dright><TT><B>End&nbsp;</B></TT></TD>
    <TD align=3Dright><TT><B>Miss&nbsp;</B></TT></TD>
    <TD align=3Dright><TT><B>Ions&nbsp;</B></TT></TD>
    <TD><TT><B>&nbsp;Peptide</B></TT></TD></TR>
  <TR>
    <TD align=3Dright>&nbsp;</TD>
    <TD align=3Dright><TT>708.2668&nbsp;&nbsp;</TT></TD>
    <TD align=3Dright><TT>707.2595&nbsp;&nbsp;</TT></TD>
    <TD align=3Dright><TT>707.3020&nbsp;&nbsp;</TT></TD>
    <TD noWrap align=3Dright><TT>-60.15&nbsp;</TT></TD>
    <TD align=3Dright><TT>166&nbsp;</TT></TD>
    <TD noWrap align=3Dright><TT>-&nbsp;</TT></TD>
    <TD align=3Dright><TT>171&nbsp;</TT></TD>
    <TD align=3Dright><TT>0&nbsp;&nbsp;</TT></TD>
    <TD noWrap align=3Dright><TT>---&nbsp;&nbsp;</TT></TD>
    <TD noWrap><TT>&nbsp;R.NSNSMR.E</TT></TD></TR>
  <TR>
    <TD align=3Dright>&nbsp;</TD>
    <TD align=3Dright><TT>724.2576&nbsp;&nbsp;</TT></TD>
    <TD align=3Dright><TT>723.2504&nbsp;&nbsp;</TT></TD>
    <TD align=3Dright><TT>723.2970&nbsp;&nbsp;</TT></TD>
    <TD noWrap align=3Dright><TT>-64.45&nbsp;</TT></TD>
    <TD align=3Dright><TT>166&nbsp;</TT></TD>
    <TD noWrap align=3Dright><TT>-&nbsp;</TT></TD>
    <TD align=3Dright><TT>171&nbsp;</TT></TD>
    <TD align=3Dright><TT>0&nbsp;&nbsp;</TT></TD>
    <TD noWrap align=3Dright><TT>---&nbsp;&nbsp;</TT></TD>
    <TD noWrap><TT>&nbsp;R.NSNSMR.E + Oxidation (M)</TT></TD></TR>
  <TR>
    <TD align=3Dright>&nbsp;</TD>
    <TD align=3Dright><TT>743.3682&nbsp;&nbsp;</TT></TD>
    <TD align=3Dright><TT>742.3609&nbsp;&nbsp;</TT></TD>
    <TD align=3Dright><TT>742.4086&nbsp;&nbsp;</TT></TD>
    <TD noWrap align=3Dright><TT>-64.25&nbsp;</TT></TD>
    <TD align=3Dright><TT>30&nbsp;</TT></TD>
    <TD noWrap align=3Dright><TT>-&nbsp;</TT></TD>
    <TD align=3Dright><TT>37&nbsp;</TT></TD>
    <TD align=3Dright><TT>0&nbsp;&nbsp;</TT></TD>
    <TD noWrap align=3Dright><TT>---&nbsp;&nbsp;</TT></TD>
    <TD noWrap><TT>&nbsp;K.GNAAVGVR.G</TT></TD></TR>
  <TR>
    <TD align=3Dright>&nbsp;</TD>
    <TD align=3Dright><TT>920.4409&nbsp;&nbsp;</TT></TD>
    <TD align=3Dright><TT>919.4336&nbsp;&nbsp;</TT></TD>
    <TD align=3Dright><TT>919.5127&nbsp;&nbsp;</TT></TD>
    <TD noWrap align=3Dright><TT>-85.97&nbsp;</TT></TD>
    <TD align=3Dright><TT>111&nbsp;</TT></TD>
    <TD noWrap align=3Dright><TT>-&nbsp;</TT></TD>
    <TD align=3Dright><TT>118&nbsp;</TT></TD>
    <TD align=3Dright><TT>0&nbsp;&nbsp;</TT></TD>
    <TD noWrap align=3Dright><TT>---&nbsp;&nbsp;</TT></TD>
    <TD noWrap><TT>&nbsp;R.YIAGLQQK.Y</TT></TD></TR>
  <TR>
    <TD align=3Dright>&nbsp;</TD>
    <TD align=3Dright><TT>920.4409&nbsp;&nbsp;</TT></TD>
    <TD align=3Dright><TT>919.4336&nbsp;&nbsp;</TT></TD>
    <TD align=3Dright><TT>919.5127&nbsp;&nbsp;</TT></TD>
    <TD noWrap align=3Dright><TT>-85.97&nbsp;</TT></TD>
    <TD align=3Dright><TT>111&nbsp;</TT></TD>
    <TD noWrap align=3Dright><TT>-&nbsp;</TT></TD>
    <TD align=3Dright><TT>118&nbsp;</TT></TD>
    <TD align=3Dright><TT>0&nbsp;&nbsp;</TT></TD>
    <TD noWrap align=3Dright><TT>30&nbsp;&nbsp;</TT></TD>
    <TD noWrap><TT>&nbsp;R.YIAGLQQK.Y</TT></TD></TR>
  <TR>
    <TD align=3Dright>&nbsp;</TD>
    <TD align=3Dright><TT>1101.5262&nbsp;&nbsp;</TT></TD>
    <TD align=3Dright><TT>1100.5189&nbsp;&nbsp;</TT></TD>
    <TD align=3Dright><TT>1100.6077&nbsp;&nbsp;</TT></TD>
    <TD noWrap align=3Dright><TT>-80.69&nbsp;</TT></TD>
    <TD align=3Dright><TT>193&nbsp;</TT></TD>
    <TD noWrap align=3Dright><TT>-&nbsp;</TT></TD>
    <TD align=3Dright><TT>203&nbsp;</TT></TD>
    <TD align=3Dright><TT>0&nbsp;&nbsp;</TT></TD>
    <TD noWrap align=3Dright><TT>---&nbsp;&nbsp;</TT></TD>
    <TD noWrap><TT>&nbsp;R.ALLEVVESGGK.N</TT></TD></TR>
  <TR>
    <TD align=3Dright>&nbsp;</TD>
    <TD align=3Dright><TT>1634.7568&nbsp;&nbsp;</TT></TD>
    <TD align=3Dright><TT>1633.7495&nbsp;&nbsp;</TT></TD>
    <TD align=3Dright><TT>1633.8563&nbsp;&nbsp;</TT></TD>
    <TD noWrap align=3Dright><TT>-65.36&nbsp;</TT></TD>
    <TD align=3Dright><TT>97&nbsp;</TT></TD>
    <TD noWrap align=3Dright><TT>-&nbsp;</TT></TD>
    <TD align=3Dright><TT>110&nbsp;</TT></TD>
    <TD align=3Dright><TT>0&nbsp;&nbsp;</TT></TD>
    <TD noWrap align=3Dright><TT>---&nbsp;&nbsp;</TT></TD>
    <TD noWrap><TT>&nbsp;R.LTVEDPVTVEYITR.Y</TT></TD></TR>
  <TR>
    <TD align=3Dright>&nbsp;</TD>
    <TD align=3Dright><TT>1634.7568&nbsp;&nbsp;</TT></TD>
    <TD align=3Dright><TT>1633.7495&nbsp;&nbsp;</TT></TD>
    <TD align=3Dright><TT>1633.8563&nbsp;&nbsp;</TT></TD>
    <TD noWrap align=3Dright><TT>-65.36&nbsp;</TT></TD>
    <TD align=3Dright><TT>97&nbsp;</TT></TD>
    <TD noWrap align=3Dright><TT>-&nbsp;</TT></TD>
    <TD align=3Dright><TT>110&nbsp;</TT></TD>
    <TD align=3Dright><TT>0&nbsp;&nbsp;</TT></TD>
    <TD noWrap align=3Dright><TT>65&nbsp;&nbsp;</TT></TD>
    <TD noWrap><TT>&nbsp;R.LTVEDPVTVEYITR.Y</TT></TD></TR>
  <TR>
    <TD align=3Dright>&nbsp;</TD>
    <TD align=3Dright><TT>2462.1567&nbsp;&nbsp;</TT></TD>
    <TD align=3Dright><TT>2461.1494&nbsp;&nbsp;</TT></TD>
    <TD align=3Dright><TT>2461.2642&nbsp;&nbsp;</TT></TD>
    <TD noWrap align=3Dright><TT>-46.62&nbsp;</TT></TD>
    <TD align=3Dright><TT>7&nbsp;</TT></TD>
    <TD noWrap align=3Dright><TT>-&nbsp;</TT></TD>
    <TD align=3Dright><TT>28&nbsp;</TT></TD>
    <TD align=3Dright><TT>0&nbsp;&nbsp;</TT></TD>
    <TD noWrap align=3Dright><TT>---&nbsp;&nbsp;</TT></TD>
    <TD noWrap><TT>&nbsp;R.AITVFSPDGHLFQVEYALEAVR.K</TT></TD></TR>
  <TR>
    <TD align=3Dright>&nbsp;</TD>
    <TD align=3Dright><TT>2462.1567&nbsp;&nbsp;</TT></TD>
    <TD align=3Dright><TT>2461.1494&nbsp;&nbsp;</TT></TD>
    <TD align=3Dright><TT>2461.2642&nbsp;&nbsp;</TT></TD>
    <TD noWrap align=3Dright><TT>-46.62&nbsp;</TT></TD>
    <TD align=3Dright><TT>7&nbsp;</TT></TD>
    <TD noWrap align=3Dright><TT>-&nbsp;</TT></TD>
    <TD align=3Dright><TT>28&nbsp;</TT></TD>
    <TD align=3Dright><TT>0&nbsp;&nbsp;</TT></TD>
    <TD noWrap align=3Dright><TT>119&nbsp;&nbsp;</TT></TD>
    <TD noWrap><TT>&nbsp;R.AITVFSPDGHLFQVEYALEAVR.K</TT></TD></TR>
  <TR>
    <TD align=3Dright>&nbsp;</TD>
    <TD align=3Dright><TT>2590.2468&nbsp;&nbsp;</TT></TD>
    <TD align=3Dright><TT>2589.2395&nbsp;&nbsp;</TT></TD>
    <TD align=3Dright><TT>2589.3591&nbsp;&nbsp;</TT></TD>
    <TD noWrap align=3Dright><TT>-46.19&nbsp;</TT></TD>
    <TD align=3Dright><TT>7&nbsp;</TT></TD>
    <TD noWrap align=3Dright><TT>-&nbsp;</TT></TD>
    <TD align=3Dright><TT>29&nbsp;</TT></TD>
    <TD align=3Dright><TT>1&nbsp;&nbsp;</TT></TD>
    <TD noWrap align=3Dright><TT>---&nbsp;&nbsp;</TT></TD>
    <TD noWrap><TT>&nbsp;R.AITVFSPDGHLFQVEYALEAVRK.G</TT></TD></TR>
  <TR>
    <TD align=3Dright>&nbsp;</TD>
    <TD align=3Dright><TT>2590.2468&nbsp;&nbsp;</TT></TD>
    <TD align=3Dright><TT>2589.2395&nbsp;&nbsp;</TT></TD>
    <TD align=3Dright><TT>2589.3591&nbsp;&nbsp;</TT></TD>
    <TD noWrap align=3Dright><TT>-46.19&nbsp;</TT></TD>
    <TD align=3Dright><TT>7&nbsp;</TT></TD>
    <TD noWrap align=3Dright><TT>-&nbsp;</TT></TD>
    <TD align=3Dright><TT>29&nbsp;</TT></TD>
    <TD align=3Dright><TT>1&nbsp;&nbsp;</TT></TD>
    <TD noWrap align=3Dright><TT>30&nbsp;&nbsp;</TT></TD>
    <TD =
noWrap><TT>&nbsp;R.AITVFSPDGHLFQVEYALEAVRK.G</TT></TD></TR></TBODY></TABL=
E>
<TABLE border=3D0 cellSpacing=3D0>
  <TBODY>
  <TR>
    <TD><TT>&nbsp;&nbsp;&nbsp;&nbsp;&nbsp;&nbsp;</TT></TD>
    <TD><TT><B>No match to: </B>757.3834, 823.0412, 825.0378, 841.0074,=20
      842.4514, 867.3715, 870.4779, 885.4680, 994.0511, 994.0511, =
1036.0448,=20
      1036.0448, 1111.4778, 1111.4778, 1131.5352, 1131.5352, 1225.0382,=20
      1225.0382, 1566.0065, 1722.8036, =
1722.8036</TT></TD></TR></TBODY></TABLE><BR>
<TABLE border=3D0 cellSpacing=3D0>
  <TBODY>
  <TR>
    <TD><TT><B><A name=3DHit22>22.</A>&nbsp;&nbsp;&nbsp;</B></TT></TD>
    <TD noWrap><TT><A=20
      =
href=3D"http://zxw-pc/mascot/cgi/protein_view.pl?file=3D../data/20121225/=
F002433.dat&amp;hit=3D22"=20
      =
target=3D_blank>gi|162458131</A>&nbsp;&nbsp;&nbsp;&nbsp;<B>Mass:</B>&nbsp=
;27211&nbsp;&nbsp;&nbsp;&nbsp;<B>Score:</B>&nbsp;316&nbsp;&nbsp;&nbsp;&nb=
sp;<B>Expect:</B>&nbsp;4.6e-026&nbsp;&nbsp;<B>Matches:</B>&nbsp;12</TT></=
TD></TR>
  <TR>
    <TD>&nbsp;</TD>
    <TD noWrap><TT>LOC100037815 [Zea =
mays]</TT></TD></TR></TBODY></TABLE>
<TABLE border=3D0 cellSpacing=3D0 cellPadding=3D0>
  <TBODY>
  <TR>
    <TD><TT>&nbsp;&nbsp;&nbsp;&nbsp;&nbsp;&nbsp;</TT></TD>
    <TD align=3Dright><TT><B>Observed&nbsp;&nbsp;</B></TT></TD>
    <TD noWrap align=3Dright><TT><B>Mr(expt)&nbsp;&nbsp;</B></TT></TD>
    <TD noWrap align=3Dright><TT><B>Mr(calc)&nbsp;&nbsp;</B></TT></TD>
    <TD align=3Dright><TT><B>&nbsp;ppm&nbsp;&nbsp;</B></TT></TD>
    <TD align=3Dright><TT><B>Start&nbsp;</B></TT></TD>
    <TD align=3Dright><TT><B>&nbsp;</B></TT></TD>
    <TD align=3Dright><TT><B>End&nbsp;</B></TT></TD>
    <TD align=3Dright><TT><B>Miss&nbsp;</B></TT></TD>
    <TD align=3Dright><TT><B>Ions&nbsp;</B></TT></TD>
    <TD><TT><B>&nbsp;Peptide</B></TT></TD></TR>
  <TR>
    <TD align=3Dright>&nbsp;</TD>
    <TD align=3Dright><TT>708.2668&nbsp;&nbsp;</TT></TD>
    <TD align=3Dright><TT>707.2595&nbsp;&nbsp;</TT></TD>
    <TD align=3Dright><TT>707.3020&nbsp;&nbsp;</TT></TD>
    <TD noWrap align=3Dright><TT>-60.15&nbsp;</TT></TD>
    <TD align=3Dright><TT>166&nbsp;</TT></TD>
    <TD noWrap align=3Dright><TT>-&nbsp;</TT></TD>
    <TD align=3Dright><TT>171&nbsp;</TT></TD>
    <TD align=3Dright><TT>0&nbsp;&nbsp;</TT></TD>
    <TD noWrap align=3Dright><TT>---&nbsp;&nbsp;</TT></TD>
    <TD noWrap><TT>&nbsp;R.NSNSMR.E</TT></TD></TR>
  <TR>
    <TD align=3Dright>&nbsp;</TD>
    <TD align=3Dright><TT>724.2576&nbsp;&nbsp;</TT></TD>
    <TD align=3Dright><TT>723.2504&nbsp;&nbsp;</TT></TD>
    <TD align=3Dright><TT>723.2970&nbsp;&nbsp;</TT></TD>
    <TD noWrap align=3Dright><TT>-64.45&nbsp;</TT></TD>
    <TD align=3Dright><TT>166&nbsp;</TT></TD>
    <TD noWrap align=3Dright><TT>-&nbsp;</TT></TD>
    <TD align=3Dright><TT>171&nbsp;</TT></TD>
    <TD align=3Dright><TT>0&nbsp;&nbsp;</TT></TD>
    <TD noWrap align=3Dright><TT>---&nbsp;&nbsp;</TT></TD>
    <TD noWrap><TT>&nbsp;R.NSNSMR.E + Oxidation (M)</TT></TD></TR>
  <TR>
    <TD align=3Dright>&nbsp;</TD>
    <TD align=3Dright><TT>743.3682&nbsp;&nbsp;</TT></TD>
    <TD align=3Dright><TT>742.3609&nbsp;&nbsp;</TT></TD>
    <TD align=3Dright><TT>742.4086&nbsp;&nbsp;</TT></TD>
    <TD noWrap align=3Dright><TT>-64.25&nbsp;</TT></TD>
    <TD align=3Dright><TT>30&nbsp;</TT></TD>
    <TD noWrap align=3Dright><TT>-&nbsp;</TT></TD>
    <TD align=3Dright><TT>37&nbsp;</TT></TD>
    <TD align=3Dright><TT>0&nbsp;&nbsp;</TT></TD>
    <TD noWrap align=3Dright><TT>---&nbsp;&nbsp;</TT></TD>
    <TD noWrap><TT>&nbsp;K.GNAAVGVR.G</TT></TD></TR>
  <TR>
    <TD align=3Dright>&nbsp;</TD>
    <TD align=3Dright><TT>920.4409&nbsp;&nbsp;</TT></TD>
    <TD align=3Dright><TT>919.4336&nbsp;&nbsp;</TT></TD>
    <TD align=3Dright><TT>919.5127&nbsp;&nbsp;</TT></TD>
    <TD noWrap align=3Dright><TT>-85.97&nbsp;</TT></TD>
    <TD align=3Dright><TT>111&nbsp;</TT></TD>
    <TD noWrap align=3Dright><TT>-&nbsp;</TT></TD>
    <TD align=3Dright><TT>118&nbsp;</TT></TD>
    <TD align=3Dright><TT>0&nbsp;&nbsp;</TT></TD>
    <TD noWrap align=3Dright><TT>---&nbsp;&nbsp;</TT></TD>
    <TD noWrap><TT>&nbsp;R.YIAGLQQK.Y</TT></TD></TR>
  <TR>
    <TD align=3Dright>&nbsp;</TD>
    <TD align=3Dright><TT>920.4409&nbsp;&nbsp;</TT></TD>
    <TD align=3Dright><TT>919.4336&nbsp;&nbsp;</TT></TD>
    <TD align=3Dright><TT>919.5127&nbsp;&nbsp;</TT></TD>
    <TD noWrap align=3Dright><TT>-85.97&nbsp;</TT></TD>
    <TD align=3Dright><TT>111&nbsp;</TT></TD>
    <TD noWrap align=3Dright><TT>-&nbsp;</TT></TD>
    <TD align=3Dright><TT>118&nbsp;</TT></TD>
    <TD align=3Dright><TT>0&nbsp;&nbsp;</TT></TD>
    <TD noWrap align=3Dright><TT>30&nbsp;&nbsp;</TT></TD>
    <TD noWrap><TT>&nbsp;R.YIAGLQQK.Y</TT></TD></TR>
  <TR>
    <TD align=3Dright>&nbsp;</TD>
    <TD align=3Dright><TT>1101.5262&nbsp;&nbsp;</TT></TD>
    <TD align=3Dright><TT>1100.5189&nbsp;&nbsp;</TT></TD>
    <TD align=3Dright><TT>1100.6077&nbsp;&nbsp;</TT></TD>
    <TD noWrap align=3Dright><TT>-80.69&nbsp;</TT></TD>
    <TD align=3Dright><TT>193&nbsp;</TT></TD>
    <TD noWrap align=3Dright><TT>-&nbsp;</TT></TD>
    <TD align=3Dright><TT>203&nbsp;</TT></TD>
    <TD align=3Dright><TT>0&nbsp;&nbsp;</TT></TD>
    <TD noWrap align=3Dright><TT>---&nbsp;&nbsp;</TT></TD>
    <TD noWrap><TT>&nbsp;R.ALLEVVESGGK.N</TT></TD></TR>
  <TR>
    <TD align=3Dright>&nbsp;</TD>
    <TD align=3Dright><TT>1634.7568&nbsp;&nbsp;</TT></TD>
    <TD align=3Dright><TT>1633.7495&nbsp;&nbsp;</TT></TD>
    <TD align=3Dright><TT>1633.8563&nbsp;&nbsp;</TT></TD>
    <TD noWrap align=3Dright><TT>-65.36&nbsp;</TT></TD>
    <TD align=3Dright><TT>97&nbsp;</TT></TD>
    <TD noWrap align=3Dright><TT>-&nbsp;</TT></TD>
    <TD align=3Dright><TT>110&nbsp;</TT></TD>
    <TD align=3Dright><TT>0&nbsp;&nbsp;</TT></TD>
    <TD noWrap align=3Dright><TT>---&nbsp;&nbsp;</TT></TD>
    <TD noWrap><TT>&nbsp;R.LTVEDPVTVEYITR.Y</TT></TD></TR>
  <TR>
    <TD align=3Dright>&nbsp;</TD>
    <TD align=3Dright><TT>1634.7568&nbsp;&nbsp;</TT></TD>
    <TD align=3Dright><TT>1633.7495&nbsp;&nbsp;</TT></TD>
    <TD align=3Dright><TT>1633.8563&nbsp;&nbsp;</TT></TD>
    <TD noWrap align=3Dright><TT>-65.36&nbsp;</TT></TD>
    <TD align=3Dright><TT>97&nbsp;</TT></TD>
    <TD noWrap align=3Dright><TT>-&nbsp;</TT></TD>
    <TD align=3Dright><TT>110&nbsp;</TT></TD>
    <TD align=3Dright><TT>0&nbsp;&nbsp;</TT></TD>
    <TD noWrap align=3Dright><TT>65&nbsp;&nbsp;</TT></TD>
    <TD noWrap><TT>&nbsp;R.LTVEDPVTVEYITR.Y</TT></TD></TR>
  <TR>
    <TD align=3Dright>&nbsp;</TD>
    <TD align=3Dright><TT>2462.1567&nbsp;&nbsp;</TT></TD>
    <TD align=3Dright><TT>2461.1494&nbsp;&nbsp;</TT></TD>
    <TD align=3Dright><TT>2461.2642&nbsp;&nbsp;</TT></TD>
    <TD noWrap align=3Dright><TT>-46.62&nbsp;</TT></TD>
    <TD align=3Dright><TT>7&nbsp;</TT></TD>
    <TD noWrap align=3Dright><TT>-&nbsp;</TT></TD>
    <TD align=3Dright><TT>28&nbsp;</TT></TD>
    <TD align=3Dright><TT>0&nbsp;&nbsp;</TT></TD>
    <TD noWrap align=3Dright><TT>---&nbsp;&nbsp;</TT></TD>
    <TD noWrap><TT>&nbsp;R.AITVFSPDGHLFQVEYALEAVR.K</TT></TD></TR>
  <TR>
    <TD align=3Dright>&nbsp;</TD>
    <TD align=3Dright><TT>2462.1567&nbsp;&nbsp;</TT></TD>
    <TD align=3Dright><TT>2461.1494&nbsp;&nbsp;</TT></TD>
    <TD align=3Dright><TT>2461.2642&nbsp;&nbsp;</TT></TD>
    <TD noWrap align=3Dright><TT>-46.62&nbsp;</TT></TD>
    <TD align=3Dright><TT>7&nbsp;</TT></TD>
    <TD noWrap align=3Dright><TT>-&nbsp;</TT></TD>
    <TD align=3Dright><TT>28&nbsp;</TT></TD>
    <TD align=3Dright><TT>0&nbsp;&nbsp;</TT></TD>
    <TD noWrap align=3Dright><TT>119&nbsp;&nbsp;</TT></TD>
    <TD noWrap><TT>&nbsp;R.AITVFSPDGHLFQVEYALEAVR.K</TT></TD></TR>
  <TR>
    <TD align=3Dright>&nbsp;</TD>
    <TD align=3Dright><TT>2590.2468&nbsp;&nbsp;</TT></TD>
    <TD align=3Dright><TT>2589.2395&nbsp;&nbsp;</TT></TD>
    <TD align=3Dright><TT>2589.3591&nbsp;&nbsp;</TT></TD>
    <TD noWrap align=3Dright><TT>-46.19&nbsp;</TT></TD>
    <TD align=3Dright><TT>7&nbsp;</TT></TD>
    <TD noWrap align=3Dright><TT>-&nbsp;</TT></TD>
    <TD align=3Dright><TT>29&nbsp;</TT></TD>
    <TD align=3Dright><TT>1&nbsp;&nbsp;</TT></TD>
    <TD noWrap align=3Dright><TT>---&nbsp;&nbsp;</TT></TD>
    <TD noWrap><TT>&nbsp;R.AITVFSPDGHLFQVEYALEAVRK.G</TT></TD></TR>
  <TR>
    <TD align=3Dright>&nbsp;</TD>
    <TD align=3Dright><TT>2590.2468&nbsp;&nbsp;</TT></TD>
    <TD align=3Dright><TT>2589.2395&nbsp;&nbsp;</TT></TD>
    <TD align=3Dright><TT>2589.3591&nbsp;&nbsp;</TT></TD>
    <TD noWrap align=3Dright><TT>-46.19&nbsp;</TT></TD>
    <TD align=3Dright><TT>7&nbsp;</TT></TD>
    <TD noWrap align=3Dright><TT>-&nbsp;</TT></TD>
    <TD align=3Dright><TT>29&nbsp;</TT></TD>
    <TD align=3Dright><TT>1&nbsp;&nbsp;</TT></TD>
    <TD noWrap align=3Dright><TT>30&nbsp;&nbsp;</TT></TD>
    <TD =
noWrap><TT>&nbsp;R.AITVFSPDGHLFQVEYALEAVRK.G</TT></TD></TR></TBODY></TABL=
E>
<TABLE border=3D0 cellSpacing=3D0>
  <TBODY>
  <TR>
    <TD><TT>&nbsp;&nbsp;&nbsp;&nbsp;&nbsp;&nbsp;</TT></TD>
    <TD><TT><B>No match to: </B>757.3834, 823.0412, 825.0378, 841.0074,=20
      842.4514, 867.3715, 870.4779, 885.4680, 994.0511, 994.0511, =
1036.0448,=20
      1036.0448, 1111.4778, 1111.4778, 1131.5352, 1131.5352, 1225.0382,=20
      1225.0382, 1566.0065, 1722.8036, =
1722.8036</TT></TD></TR></TBODY></TABLE><BR>
<TABLE border=3D0 cellSpacing=3D0>
  <TBODY>
  <TR>
    <TD><TT><B><A name=3DHit23>23.</A>&nbsp;&nbsp;&nbsp;</B></TT></TD>
    <TD noWrap><TT><A=20
      =
href=3D"http://zxw-pc/mascot/cgi/protein_view.pl?file=3D../data/20121225/=
F002433.dat&amp;hit=3D23"=20
      =
target=3D_blank>gi|242045416</A>&nbsp;&nbsp;&nbsp;&nbsp;<B>Mass:</B>&nbsp=
;27226&nbsp;&nbsp;&nbsp;&nbsp;<B>Score:</B>&nbsp;316&nbsp;&nbsp;&nbsp;&nb=
sp;<B>Expect:</B>&nbsp;4.6e-026&nbsp;&nbsp;<B>Matches:</B>&nbsp;12</TT></=
TD></TR>
  <TR>
    <TD>&nbsp;</TD>
    <TD noWrap><TT>hypothetical protein SORBIDRAFT_02g031180 [Sorghum=20
      bicolor]</TT></TD></TR></TBODY></TABLE>
<TABLE border=3D0 cellSpacing=3D0 cellPadding=3D0>
  <TBODY>
  <TR>
    <TD><TT>&nbsp;&nbsp;&nbsp;&nbsp;&nbsp;&nbsp;</TT></TD>
    <TD align=3Dright><TT><B>Observed&nbsp;&nbsp;</B></TT></TD>
    <TD noWrap align=3Dright><TT><B>Mr(expt)&nbsp;&nbsp;</B></TT></TD>
    <TD noWrap align=3Dright><TT><B>Mr(calc)&nbsp;&nbsp;</B></TT></TD>
    <TD align=3Dright><TT><B>&nbsp;ppm&nbsp;&nbsp;</B></TT></TD>
    <TD align=3Dright><TT><B>Start&nbsp;</B></TT></TD>
    <TD align=3Dright><TT><B>&nbsp;</B></TT></TD>
    <TD align=3Dright><TT><B>End&nbsp;</B></TT></TD>
    <TD align=3Dright><TT><B>Miss&nbsp;</B></TT></TD>
    <TD align=3Dright><TT><B>Ions&nbsp;</B></TT></TD>
    <TD><TT><B>&nbsp;Peptide</B></TT></TD></TR>
  <TR>
    <TD align=3Dright>&nbsp;</TD>
    <TD align=3Dright><TT>708.2668&nbsp;&nbsp;</TT></TD>
    <TD align=3Dright><TT>707.2595&nbsp;&nbsp;</TT></TD>
    <TD align=3Dright><TT>707.3020&nbsp;&nbsp;</TT></TD>
    <TD noWrap align=3Dright><TT>-60.15&nbsp;</TT></TD>
    <TD align=3Dright><TT>166&nbsp;</TT></TD>
    <TD noWrap align=3Dright><TT>-&nbsp;</TT></TD>
    <TD align=3Dright><TT>171&nbsp;</TT></TD>
    <TD align=3Dright><TT>0&nbsp;&nbsp;</TT></TD>
    <TD noWrap align=3Dright><TT>---&nbsp;&nbsp;</TT></TD>
    <TD noWrap><TT>&nbsp;R.NSNSMR.E</TT></TD></TR>
  <TR>
    <TD align=3Dright>&nbsp;</TD>
    <TD align=3Dright><TT>724.2576&nbsp;&nbsp;</TT></TD>
    <TD align=3Dright><TT>723.2504&nbsp;&nbsp;</TT></TD>
    <TD align=3Dright><TT>723.2970&nbsp;&nbsp;</TT></TD>
    <TD noWrap align=3Dright><TT>-64.45&nbsp;</TT></TD>
    <TD align=3Dright><TT>166&nbsp;</TT></TD>
    <TD noWrap align=3Dright><TT>-&nbsp;</TT></TD>
    <TD align=3Dright><TT>171&nbsp;</TT></TD>
    <TD align=3Dright><TT>0&nbsp;&nbsp;</TT></TD>
    <TD noWrap align=3Dright><TT>---&nbsp;&nbsp;</TT></TD>
    <TD noWrap><TT>&nbsp;R.NSNSMR.E + Oxidation (M)</TT></TD></TR>
  <TR>
    <TD align=3Dright>&nbsp;</TD>
    <TD align=3Dright><TT>743.3682&nbsp;&nbsp;</TT></TD>
    <TD align=3Dright><TT>742.3609&nbsp;&nbsp;</TT></TD>
    <TD align=3Dright><TT>742.4086&nbsp;&nbsp;</TT></TD>
    <TD noWrap align=3Dright><TT>-64.25&nbsp;</TT></TD>
    <TD align=3Dright><TT>30&nbsp;</TT></TD>
    <TD noWrap align=3Dright><TT>-&nbsp;</TT></TD>
    <TD align=3Dright><TT>37&nbsp;</TT></TD>
    <TD align=3Dright><TT>0&nbsp;&nbsp;</TT></TD>
    <TD noWrap align=3Dright><TT>---&nbsp;&nbsp;</TT></TD>
    <TD noWrap><TT>&nbsp;K.GNAAVGVR.G</TT></TD></TR>
  <TR>
    <TD align=3Dright>&nbsp;</TD>
    <TD align=3Dright><TT>920.4409&nbsp;&nbsp;</TT></TD>
    <TD align=3Dright><TT>919.4336&nbsp;&nbsp;</TT></TD>
    <TD align=3Dright><TT>919.5127&nbsp;&nbsp;</TT></TD>
    <TD noWrap align=3Dright><TT>-85.97&nbsp;</TT></TD>
    <TD align=3Dright><TT>111&nbsp;</TT></TD>
    <TD noWrap align=3Dright><TT>-&nbsp;</TT></TD>
    <TD align=3Dright><TT>118&nbsp;</TT></TD>
    <TD align=3Dright><TT>0&nbsp;&nbsp;</TT></TD>
    <TD noWrap align=3Dright><TT>---&nbsp;&nbsp;</TT></TD>
    <TD noWrap><TT>&nbsp;R.YIAGLQQK.Y</TT></TD></TR>
  <TR>
    <TD align=3Dright>&nbsp;</TD>
    <TD align=3Dright><TT>920.4409&nbsp;&nbsp;</TT></TD>
    <TD align=3Dright><TT>919.4336&nbsp;&nbsp;</TT></TD>
    <TD align=3Dright><TT>919.5127&nbsp;&nbsp;</TT></TD>
    <TD noWrap align=3Dright><TT>-85.97&nbsp;</TT></TD>
    <TD align=3Dright><TT>111&nbsp;</TT></TD>
    <TD noWrap align=3Dright><TT>-&nbsp;</TT></TD>
    <TD align=3Dright><TT>118&nbsp;</TT></TD>
    <TD align=3Dright><TT>0&nbsp;&nbsp;</TT></TD>
    <TD noWrap align=3Dright><TT>30&nbsp;&nbsp;</TT></TD>
    <TD noWrap><TT>&nbsp;R.YIAGLQQK.Y</TT></TD></TR>
  <TR>
    <TD align=3Dright>&nbsp;</TD>
    <TD align=3Dright><TT>1101.5262&nbsp;&nbsp;</TT></TD>
    <TD align=3Dright><TT>1100.5189&nbsp;&nbsp;</TT></TD>
    <TD align=3Dright><TT>1100.6077&nbsp;&nbsp;</TT></TD>
    <TD noWrap align=3Dright><TT>-80.69&nbsp;</TT></TD>
    <TD align=3Dright><TT>193&nbsp;</TT></TD>
    <TD noWrap align=3Dright><TT>-&nbsp;</TT></TD>
    <TD align=3Dright><TT>203&nbsp;</TT></TD>
    <TD align=3Dright><TT>0&nbsp;&nbsp;</TT></TD>
    <TD noWrap align=3Dright><TT>---&nbsp;&nbsp;</TT></TD>
    <TD noWrap><TT>&nbsp;R.ALLEVVESGGK.N</TT></TD></TR>
  <TR>
    <TD align=3Dright>&nbsp;</TD>
    <TD align=3Dright><TT>1634.7568&nbsp;&nbsp;</TT></TD>
    <TD align=3Dright><TT>1633.7495&nbsp;&nbsp;</TT></TD>
    <TD align=3Dright><TT>1633.8563&nbsp;&nbsp;</TT></TD>
    <TD noWrap align=3Dright><TT>-65.36&nbsp;</TT></TD>
    <TD align=3Dright><TT>97&nbsp;</TT></TD>
    <TD noWrap align=3Dright><TT>-&nbsp;</TT></TD>
    <TD align=3Dright><TT>110&nbsp;</TT></TD>
    <TD align=3Dright><TT>0&nbsp;&nbsp;</TT></TD>
    <TD noWrap align=3Dright><TT>---&nbsp;&nbsp;</TT></TD>
    <TD noWrap><TT>&nbsp;R.LTVEDPVTVEYITR.Y</TT></TD></TR>
  <TR>
    <TD align=3Dright>&nbsp;</TD>
    <TD align=3Dright><TT>1634.7568&nbsp;&nbsp;</TT></TD>
    <TD align=3Dright><TT>1633.7495&nbsp;&nbsp;</TT></TD>
    <TD align=3Dright><TT>1633.8563&nbsp;&nbsp;</TT></TD>
    <TD noWrap align=3Dright><TT>-65.36&nbsp;</TT></TD>
    <TD align=3Dright><TT>97&nbsp;</TT></TD>
    <TD noWrap align=3Dright><TT>-&nbsp;</TT></TD>
    <TD align=3Dright><TT>110&nbsp;</TT></TD>
    <TD align=3Dright><TT>0&nbsp;&nbsp;</TT></TD>
    <TD noWrap align=3Dright><TT>65&nbsp;&nbsp;</TT></TD>
    <TD noWrap><TT>&nbsp;R.LTVEDPVTVEYITR.Y</TT></TD></TR>
  <TR>
    <TD align=3Dright>&nbsp;</TD>
    <TD align=3Dright><TT>2462.1567&nbsp;&nbsp;</TT></TD>
    <TD align=3Dright><TT>2461.1494&nbsp;&nbsp;</TT></TD>
    <TD align=3Dright><TT>2461.2642&nbsp;&nbsp;</TT></TD>
    <TD noWrap align=3Dright><TT>-46.62&nbsp;</TT></TD>
    <TD align=3Dright><TT>7&nbsp;</TT></TD>
    <TD noWrap align=3Dright><TT>-&nbsp;</TT></TD>
    <TD align=3Dright><TT>28&nbsp;</TT></TD>
    <TD align=3Dright><TT>0&nbsp;&nbsp;</TT></TD>
    <TD noWrap align=3Dright><TT>---&nbsp;&nbsp;</TT></TD>
    <TD noWrap><TT>&nbsp;R.AITVFSPDGHLFQVEYALEAVR.K</TT></TD></TR>
  <TR>
    <TD align=3Dright>&nbsp;</TD>
    <TD align=3Dright><TT>2462.1567&nbsp;&nbsp;</TT></TD>
    <TD align=3Dright><TT>2461.1494&nbsp;&nbsp;</TT></TD>
    <TD align=3Dright><TT>2461.2642&nbsp;&nbsp;</TT></TD>
    <TD noWrap align=3Dright><TT>-46.62&nbsp;</TT></TD>
    <TD align=3Dright><TT>7&nbsp;</TT></TD>
    <TD noWrap align=3Dright><TT>-&nbsp;</TT></TD>
    <TD align=3Dright><TT>28&nbsp;</TT></TD>
    <TD align=3Dright><TT>0&nbsp;&nbsp;</TT></TD>
    <TD noWrap align=3Dright><TT>119&nbsp;&nbsp;</TT></TD>
    <TD noWrap><TT>&nbsp;R.AITVFSPDGHLFQVEYALEAVR.K</TT></TD></TR>
  <TR>
    <TD align=3Dright>&nbsp;</TD>
    <TD align=3Dright><TT>2590.2468&nbsp;&nbsp;</TT></TD>
    <TD align=3Dright><TT>2589.2395&nbsp;&nbsp;</TT></TD>
    <TD align=3Dright><TT>2589.3591&nbsp;&nbsp;</TT></TD>
    <TD noWrap align=3Dright><TT>-46.19&nbsp;</TT></TD>
    <TD align=3Dright><TT>7&nbsp;</TT></TD>
    <TD noWrap align=3Dright><TT>-&nbsp;</TT></TD>
    <TD align=3Dright><TT>29&nbsp;</TT></TD>
    <TD align=3Dright><TT>1&nbsp;&nbsp;</TT></TD>
    <TD noWrap align=3Dright><TT>---&nbsp;&nbsp;</TT></TD>
    <TD noWrap><TT>&nbsp;R.AITVFSPDGHLFQVEYALEAVRK.G</TT></TD></TR>
  <TR>
    <TD align=3Dright>&nbsp;</TD>
    <TD align=3Dright><TT>2590.2468&nbsp;&nbsp;</TT></TD>
    <TD align=3Dright><TT>2589.2395&nbsp;&nbsp;</TT></TD>
    <TD align=3Dright><TT>2589.3591&nbsp;&nbsp;</TT></TD>
    <TD noWrap align=3Dright><TT>-46.19&nbsp;</TT></TD>
    <TD align=3Dright><TT>7&nbsp;</TT></TD>
    <TD noWrap align=3Dright><TT>-&nbsp;</TT></TD>
    <TD align=3Dright><TT>29&nbsp;</TT></TD>
    <TD align=3Dright><TT>1&nbsp;&nbsp;</TT></TD>
    <TD noWrap align=3Dright><TT>30&nbsp;&nbsp;</TT></TD>
    <TD =
noWrap><TT>&nbsp;R.AITVFSPDGHLFQVEYALEAVRK.G</TT></TD></TR></TBODY></TABL=
E>
<TABLE border=3D0 cellSpacing=3D0>
  <TBODY>
  <TR>
    <TD><TT>&nbsp;&nbsp;&nbsp;&nbsp;&nbsp;&nbsp;</TT></TD>
    <TD><TT><B>No match to: </B>757.3834, 823.0412, 825.0378, 841.0074,=20
      842.4514, 867.3715, 870.4779, 885.4680, 994.0511, 994.0511, =
1036.0448,=20
      1036.0448, 1111.4778, 1111.4778, 1131.5352, 1131.5352, 1225.0382,=20
      1225.0382, 1566.0065, 1722.8036, =
1722.8036</TT></TD></TR></TBODY></TABLE><BR>
<TABLE border=3D0 cellSpacing=3D0>
  <TBODY>
  <TR>
    <TD><TT><B><A name=3DHit24>24.</A>&nbsp;&nbsp;&nbsp;</B></TT></TD>
    <TD noWrap><TT><A=20
      =
href=3D"http://zxw-pc/mascot/cgi/protein_view.pl?file=3D../data/20121225/=
F002433.dat&amp;hit=3D24"=20
      =
target=3D_blank>gi|241923956</A>&nbsp;&nbsp;&nbsp;&nbsp;<B>Mass:</B>&nbsp=
;27226&nbsp;&nbsp;&nbsp;&nbsp;<B>Score:</B>&nbsp;316&nbsp;&nbsp;&nbsp;&nb=
sp;<B>Expect:</B>&nbsp;4.6e-026&nbsp;&nbsp;<B>Matches:</B>&nbsp;12</TT></=
TD></TR>
  <TR>
    <TD>&nbsp;</TD>
    <TD noWrap><TT>hypothetical protein SORBIDRAFT_02g031180 [Sorghum=20
      bicolor]</TT></TD></TR></TBODY></TABLE>
<TABLE border=3D0 cellSpacing=3D0 cellPadding=3D0>
  <TBODY>
  <TR>
    <TD><TT>&nbsp;&nbsp;&nbsp;&nbsp;&nbsp;&nbsp;</TT></TD>
    <TD align=3Dright><TT><B>Observed&nbsp;&nbsp;</B></TT></TD>
    <TD noWrap align=3Dright><TT><B>Mr(expt)&nbsp;&nbsp;</B></TT></TD>
    <TD noWrap align=3Dright><TT><B>Mr(calc)&nbsp;&nbsp;</B></TT></TD>
    <TD align=3Dright><TT><B>&nbsp;ppm&nbsp;&nbsp;</B></TT></TD>
    <TD align=3Dright><TT><B>Start&nbsp;</B></TT></TD>
    <TD align=3Dright><TT><B>&nbsp;</B></TT></TD>
    <TD align=3Dright><TT><B>End&nbsp;</B></TT></TD>
    <TD align=3Dright><TT><B>Miss&nbsp;</B></TT></TD>
    <TD align=3Dright><TT><B>Ions&nbsp;</B></TT></TD>
    <TD><TT><B>&nbsp;Peptide</B></TT></TD></TR>
  <TR>
    <TD align=3Dright>&nbsp;</TD>
    <TD align=3Dright><TT>708.2668&nbsp;&nbsp;</TT></TD>
    <TD align=3Dright><TT>707.2595&nbsp;&nbsp;</TT></TD>
    <TD align=3Dright><TT>707.3020&nbsp;&nbsp;</TT></TD>
    <TD noWrap align=3Dright><TT>-60.15&nbsp;</TT></TD>
    <TD align=3Dright><TT>166&nbsp;</TT></TD>
    <TD noWrap align=3Dright><TT>-&nbsp;</TT></TD>
    <TD align=3Dright><TT>171&nbsp;</TT></TD>
    <TD align=3Dright><TT>0&nbsp;&nbsp;</TT></TD>
    <TD noWrap align=3Dright><TT>---&nbsp;&nbsp;</TT></TD>
    <TD noWrap><TT>&nbsp;R.NSNSMR.E</TT></TD></TR>
  <TR>
    <TD align=3Dright>&nbsp;</TD>
    <TD align=3Dright><TT>724.2576&nbsp;&nbsp;</TT></TD>
    <TD align=3Dright><TT>723.2504&nbsp;&nbsp;</TT></TD>
    <TD align=3Dright><TT>723.2970&nbsp;&nbsp;</TT></TD>
    <TD noWrap align=3Dright><TT>-64.45&nbsp;</TT></TD>
    <TD align=3Dright><TT>166&nbsp;</TT></TD>
    <TD noWrap align=3Dright><TT>-&nbsp;</TT></TD>
    <TD align=3Dright><TT>171&nbsp;</TT></TD>
    <TD align=3Dright><TT>0&nbsp;&nbsp;</TT></TD>
    <TD noWrap align=3Dright><TT>---&nbsp;&nbsp;</TT></TD>
    <TD noWrap><TT>&nbsp;R.NSNSMR.E + Oxidation (M)</TT></TD></TR>
  <TR>
    <TD align=3Dright>&nbsp;</TD>
    <TD align=3Dright><TT>743.3682&nbsp;&nbsp;</TT></TD>
    <TD align=3Dright><TT>742.3609&nbsp;&nbsp;</TT></TD>
    <TD align=3Dright><TT>742.4086&nbsp;&nbsp;</TT></TD>
    <TD noWrap align=3Dright><TT>-64.25&nbsp;</TT></TD>
    <TD align=3Dright><TT>30&nbsp;</TT></TD>
    <TD noWrap align=3Dright><TT>-&nbsp;</TT></TD>
    <TD align=3Dright><TT>37&nbsp;</TT></TD>
    <TD align=3Dright><TT>0&nbsp;&nbsp;</TT></TD>
    <TD noWrap align=3Dright><TT>---&nbsp;&nbsp;</TT></TD>
    <TD noWrap><TT>&nbsp;K.GNAAVGVR.G</TT></TD></TR>
  <TR>
    <TD align=3Dright>&nbsp;</TD>
    <TD align=3Dright><TT>920.4409&nbsp;&nbsp;</TT></TD>
    <TD align=3Dright><TT>919.4336&nbsp;&nbsp;</TT></TD>
    <TD align=3Dright><TT>919.5127&nbsp;&nbsp;</TT></TD>
    <TD noWrap align=3Dright><TT>-85.97&nbsp;</TT></TD>
    <TD align=3Dright><TT>111&nbsp;</TT></TD>
    <TD noWrap align=3Dright><TT>-&nbsp;</TT></TD>
    <TD align=3Dright><TT>118&nbsp;</TT></TD>
    <TD align=3Dright><TT>0&nbsp;&nbsp;</TT></TD>
    <TD noWrap align=3Dright><TT>---&nbsp;&nbsp;</TT></TD>
    <TD noWrap><TT>&nbsp;R.YIAGLQQK.Y</TT></TD></TR>
  <TR>
    <TD align=3Dright>&nbsp;</TD>
    <TD align=3Dright><TT>920.4409&nbsp;&nbsp;</TT></TD>
    <TD align=3Dright><TT>919.4336&nbsp;&nbsp;</TT></TD>
    <TD align=3Dright><TT>919.5127&nbsp;&nbsp;</TT></TD>
    <TD noWrap align=3Dright><TT>-85.97&nbsp;</TT></TD>
    <TD align=3Dright><TT>111&nbsp;</TT></TD>
    <TD noWrap align=3Dright><TT>-&nbsp;</TT></TD>
    <TD align=3Dright><TT>118&nbsp;</TT></TD>
    <TD align=3Dright><TT>0&nbsp;&nbsp;</TT></TD>
    <TD noWrap align=3Dright><TT>30&nbsp;&nbsp;</TT></TD>
    <TD noWrap><TT>&nbsp;R.YIAGLQQK.Y</TT></TD></TR>
  <TR>
    <TD align=3Dright>&nbsp;</TD>
    <TD align=3Dright><TT>1101.5262&nbsp;&nbsp;</TT></TD>
    <TD align=3Dright><TT>1100.5189&nbsp;&nbsp;</TT></TD>
    <TD align=3Dright><TT>1100.6077&nbsp;&nbsp;</TT></TD>
    <TD noWrap align=3Dright><TT>-80.69&nbsp;</TT></TD>
    <TD align=3Dright><TT>193&nbsp;</TT></TD>
    <TD noWrap align=3Dright><TT>-&nbsp;</TT></TD>
    <TD align=3Dright><TT>203&nbsp;</TT></TD>
    <TD align=3Dright><TT>0&nbsp;&nbsp;</TT></TD>
    <TD noWrap align=3Dright><TT>---&nbsp;&nbsp;</TT></TD>
    <TD noWrap><TT>&nbsp;R.ALLEVVESGGK.N</TT></TD></TR>
  <TR>
    <TD align=3Dright>&nbsp;</TD>
    <TD align=3Dright><TT>1634.7568&nbsp;&nbsp;</TT></TD>
    <TD align=3Dright><TT>1633.7495&nbsp;&nbsp;</TT></TD>
    <TD align=3Dright><TT>1633.8563&nbsp;&nbsp;</TT></TD>
    <TD noWrap align=3Dright><TT>-65.36&nbsp;</TT></TD>
    <TD align=3Dright><TT>97&nbsp;</TT></TD>
    <TD noWrap align=3Dright><TT>-&nbsp;</TT></TD>
    <TD align=3Dright><TT>110&nbsp;</TT></TD>
    <TD align=3Dright><TT>0&nbsp;&nbsp;</TT></TD>
    <TD noWrap align=3Dright><TT>---&nbsp;&nbsp;</TT></TD>
    <TD noWrap><TT>&nbsp;R.LTVEDPVTVEYITR.Y</TT></TD></TR>
  <TR>
    <TD align=3Dright>&nbsp;</TD>
    <TD align=3Dright><TT>1634.7568&nbsp;&nbsp;</TT></TD>
    <TD align=3Dright><TT>1633.7495&nbsp;&nbsp;</TT></TD>
    <TD align=3Dright><TT>1633.8563&nbsp;&nbsp;</TT></TD>
    <TD noWrap align=3Dright><TT>-65.36&nbsp;</TT></TD>
    <TD align=3Dright><TT>97&nbsp;</TT></TD>
    <TD noWrap align=3Dright><TT>-&nbsp;</TT></TD>
    <TD align=3Dright><TT>110&nbsp;</TT></TD>
    <TD align=3Dright><TT>0&nbsp;&nbsp;</TT></TD>
    <TD noWrap align=3Dright><TT>65&nbsp;&nbsp;</TT></TD>
    <TD noWrap><TT>&nbsp;R.LTVEDPVTVEYITR.Y</TT></TD></TR>
  <TR>
    <TD align=3Dright>&nbsp;</TD>
    <TD align=3Dright><TT>2462.1567&nbsp;&nbsp;</TT></TD>
    <TD align=3Dright><TT>2461.1494&nbsp;&nbsp;</TT></TD>
    <TD align=3Dright><TT>2461.2642&nbsp;&nbsp;</TT></TD>
    <TD noWrap align=3Dright><TT>-46.62&nbsp;</TT></TD>
    <TD align=3Dright><TT>7&nbsp;</TT></TD>
    <TD noWrap align=3Dright><TT>-&nbsp;</TT></TD>
    <TD align=3Dright><TT>28&nbsp;</TT></TD>
    <TD align=3Dright><TT>0&nbsp;&nbsp;</TT></TD>
    <TD noWrap align=3Dright><TT>---&nbsp;&nbsp;</TT></TD>
    <TD noWrap><TT>&nbsp;R.AITVFSPDGHLFQVEYALEAVR.K</TT></TD></TR>
  <TR>
    <TD align=3Dright>&nbsp;</TD>
    <TD align=3Dright><TT>2462.1567&nbsp;&nbsp;</TT></TD>
    <TD align=3Dright><TT>2461.1494&nbsp;&nbsp;</TT></TD>
    <TD align=3Dright><TT>2461.2642&nbsp;&nbsp;</TT></TD>
    <TD noWrap align=3Dright><TT>-46.62&nbsp;</TT></TD>
    <TD align=3Dright><TT>7&nbsp;</TT></TD>
    <TD noWrap align=3Dright><TT>-&nbsp;</TT></TD>
    <TD align=3Dright><TT>28&nbsp;</TT></TD>
    <TD align=3Dright><TT>0&nbsp;&nbsp;</TT></TD>
    <TD noWrap align=3Dright><TT>119&nbsp;&nbsp;</TT></TD>
    <TD noWrap><TT>&nbsp;R.AITVFSPDGHLFQVEYALEAVR.K</TT></TD></TR>
  <TR>
    <TD align=3Dright>&nbsp;</TD>
    <TD align=3Dright><TT>2590.2468&nbsp;&nbsp;</TT></TD>
    <TD align=3Dright><TT>2589.2395&nbsp;&nbsp;</TT></TD>
    <TD align=3Dright><TT>2589.3591&nbsp;&nbsp;</TT></TD>
    <TD noWrap align=3Dright><TT>-46.19&nbsp;</TT></TD>
    <TD align=3Dright><TT>7&nbsp;</TT></TD>
    <TD noWrap align=3Dright><TT>-&nbsp;</TT></TD>
    <TD align=3Dright><TT>29&nbsp;</TT></TD>
    <TD align=3Dright><TT>1&nbsp;&nbsp;</TT></TD>
    <TD noWrap align=3Dright><TT>---&nbsp;&nbsp;</TT></TD>
    <TD noWrap><TT>&nbsp;R.AITVFSPDGHLFQVEYALEAVRK.G</TT></TD></TR>
  <TR>
    <TD align=3Dright>&nbsp;</TD>
    <TD align=3Dright><TT>2590.2468&nbsp;&nbsp;</TT></TD>
    <TD align=3Dright><TT>2589.2395&nbsp;&nbsp;</TT></TD>
    <TD align=3Dright><TT>2589.3591&nbsp;&nbsp;</TT></TD>
    <TD noWrap align=3Dright><TT>-46.19&nbsp;</TT></TD>
    <TD align=3Dright><TT>7&nbsp;</TT></TD>
    <TD noWrap align=3Dright><TT>-&nbsp;</TT></TD>
    <TD align=3Dright><TT>29&nbsp;</TT></TD>
    <TD align=3Dright><TT>1&nbsp;&nbsp;</TT></TD>
    <TD noWrap align=3Dright><TT>30&nbsp;&nbsp;</TT></TD>
    <TD =
noWrap><TT>&nbsp;R.AITVFSPDGHLFQVEYALEAVRK.G</TT></TD></TR></TBODY></TABL=
E>
<TABLE border=3D0 cellSpacing=3D0>
  <TBODY>
  <TR>
    <TD><TT>&nbsp;&nbsp;&nbsp;&nbsp;&nbsp;&nbsp;</TT></TD>
    <TD><TT><B>No match to: </B>757.3834, 823.0412, 825.0378, 841.0074,=20
      842.4514, 867.3715, 870.4779, 885.4680, 994.0511, 994.0511, =
1036.0448,=20
      1036.0448, 1111.4778, 1111.4778, 1131.5352, 1131.5352, 1225.0382,=20
      1225.0382, 1566.0065, 1722.8036, =
1722.8036</TT></TD></TR></TBODY></TABLE><BR>
<TABLE border=3D0 cellSpacing=3D0>
  <TBODY>
  <TR>
    <TD><TT><B><A name=3DHit25>25.</A>&nbsp;&nbsp;&nbsp;</B></TT></TD>
    <TD noWrap><TT><A=20
      =
href=3D"http://zxw-pc/mascot/cgi/protein_view.pl?file=3D../data/20121225/=
F002433.dat&amp;hit=3D25"=20
      =
target=3D_blank>gi|219885293</A>&nbsp;&nbsp;&nbsp;&nbsp;<B>Mass:</B>&nbsp=
;27240&nbsp;&nbsp;&nbsp;&nbsp;<B>Score:</B>&nbsp;316&nbsp;&nbsp;&nbsp;&nb=
sp;<B>Expect:</B>&nbsp;4.6e-026&nbsp;&nbsp;<B>Matches:</B>&nbsp;12</TT></=
TD></TR>
  <TR>
    <TD>&nbsp;</TD>
    <TD noWrap><TT>unknown [Zea mays]</TT></TD></TR></TBODY></TABLE>
<TABLE border=3D0 cellSpacing=3D0 cellPadding=3D0>
  <TBODY>
  <TR>
    <TD><TT>&nbsp;&nbsp;&nbsp;&nbsp;&nbsp;&nbsp;</TT></TD>
    <TD align=3Dright><TT><B>Observed&nbsp;&nbsp;</B></TT></TD>
    <TD noWrap align=3Dright><TT><B>Mr(expt)&nbsp;&nbsp;</B></TT></TD>
    <TD noWrap align=3Dright><TT><B>Mr(calc)&nbsp;&nbsp;</B></TT></TD>
    <TD align=3Dright><TT><B>&nbsp;ppm&nbsp;&nbsp;</B></TT></TD>
    <TD align=3Dright><TT><B>Start&nbsp;</B></TT></TD>
    <TD align=3Dright><TT><B>&nbsp;</B></TT></TD>
    <TD align=3Dright><TT><B>End&nbsp;</B></TT></TD>
    <TD align=3Dright><TT><B>Miss&nbsp;</B></TT></TD>
    <TD align=3Dright><TT><B>Ions&nbsp;</B></TT></TD>
    <TD><TT><B>&nbsp;Peptide</B></TT></TD></TR>
  <TR>
    <TD align=3Dright>&nbsp;</TD>
    <TD align=3Dright><TT>708.2668&nbsp;&nbsp;</TT></TD>
    <TD align=3Dright><TT>707.2595&nbsp;&nbsp;</TT></TD>
    <TD align=3Dright><TT>707.3020&nbsp;&nbsp;</TT></TD>
    <TD noWrap align=3Dright><TT>-60.15&nbsp;</TT></TD>
    <TD align=3Dright><TT>166&nbsp;</TT></TD>
    <TD noWrap align=3Dright><TT>-&nbsp;</TT></TD>
    <TD align=3Dright><TT>171&nbsp;</TT></TD>
    <TD align=3Dright><TT>0&nbsp;&nbsp;</TT></TD>
    <TD noWrap align=3Dright><TT>---&nbsp;&nbsp;</TT></TD>
    <TD noWrap><TT>&nbsp;R.NSNSMR.E</TT></TD></TR>
  <TR>
    <TD align=3Dright>&nbsp;</TD>
    <TD align=3Dright><TT>724.2576&nbsp;&nbsp;</TT></TD>
    <TD align=3Dright><TT>723.2504&nbsp;&nbsp;</TT></TD>
    <TD align=3Dright><TT>723.2970&nbsp;&nbsp;</TT></TD>
    <TD noWrap align=3Dright><TT>-64.45&nbsp;</TT></TD>
    <TD align=3Dright><TT>166&nbsp;</TT></TD>
    <TD noWrap align=3Dright><TT>-&nbsp;</TT></TD>
    <TD align=3Dright><TT>171&nbsp;</TT></TD>
    <TD align=3Dright><TT>0&nbsp;&nbsp;</TT></TD>
    <TD noWrap align=3Dright><TT>---&nbsp;&nbsp;</TT></TD>
    <TD noWrap><TT>&nbsp;R.NSNSMR.E + Oxidation (M)</TT></TD></TR>
  <TR>
    <TD align=3Dright>&nbsp;</TD>
    <TD align=3Dright><TT>743.3682&nbsp;&nbsp;</TT></TD>
    <TD align=3Dright><TT>742.3609&nbsp;&nbsp;</TT></TD>
    <TD align=3Dright><TT>742.4086&nbsp;&nbsp;</TT></TD>
    <TD noWrap align=3Dright><TT>-64.25&nbsp;</TT></TD>
    <TD align=3Dright><TT>30&nbsp;</TT></TD>
    <TD noWrap align=3Dright><TT>-&nbsp;</TT></TD>
    <TD align=3Dright><TT>37&nbsp;</TT></TD>
    <TD align=3Dright><TT>0&nbsp;&nbsp;</TT></TD>
    <TD noWrap align=3Dright><TT>---&nbsp;&nbsp;</TT></TD>
    <TD noWrap><TT>&nbsp;K.GNAAVGVR.G</TT></TD></TR>
  <TR>
    <TD align=3Dright>&nbsp;</TD>
    <TD align=3Dright><TT>920.4409&nbsp;&nbsp;</TT></TD>
    <TD align=3Dright><TT>919.4336&nbsp;&nbsp;</TT></TD>
    <TD align=3Dright><TT>919.5127&nbsp;&nbsp;</TT></TD>
    <TD noWrap align=3Dright><TT>-85.97&nbsp;</TT></TD>
    <TD align=3Dright><TT>111&nbsp;</TT></TD>
    <TD noWrap align=3Dright><TT>-&nbsp;</TT></TD>
    <TD align=3Dright><TT>118&nbsp;</TT></TD>
    <TD align=3Dright><TT>0&nbsp;&nbsp;</TT></TD>
    <TD noWrap align=3Dright><TT>---&nbsp;&nbsp;</TT></TD>
    <TD noWrap><TT>&nbsp;R.YIAGLQQK.Y</TT></TD></TR>
  <TR>
    <TD align=3Dright>&nbsp;</TD>
    <TD align=3Dright><TT>920.4409&nbsp;&nbsp;</TT></TD>
    <TD align=3Dright><TT>919.4336&nbsp;&nbsp;</TT></TD>
    <TD align=3Dright><TT>919.5127&nbsp;&nbsp;</TT></TD>
    <TD noWrap align=3Dright><TT>-85.97&nbsp;</TT></TD>
    <TD align=3Dright><TT>111&nbsp;</TT></TD>
    <TD noWrap align=3Dright><TT>-&nbsp;</TT></TD>
    <TD align=3Dright><TT>118&nbsp;</TT></TD>
    <TD align=3Dright><TT>0&nbsp;&nbsp;</TT></TD>
    <TD noWrap align=3Dright><TT>30&nbsp;&nbsp;</TT></TD>
    <TD noWrap><TT>&nbsp;R.YIAGLQQK.Y</TT></TD></TR>
  <TR>
    <TD align=3Dright>&nbsp;</TD>
    <TD align=3Dright><TT>1101.5262&nbsp;&nbsp;</TT></TD>
    <TD align=3Dright><TT>1100.5189&nbsp;&nbsp;</TT></TD>
    <TD align=3Dright><TT>1100.6077&nbsp;&nbsp;</TT></TD>
    <TD noWrap align=3Dright><TT>-80.69&nbsp;</TT></TD>
    <TD align=3Dright><TT>193&nbsp;</TT></TD>
    <TD noWrap align=3Dright><TT>-&nbsp;</TT></TD>
    <TD align=3Dright><TT>203&nbsp;</TT></TD>
    <TD align=3Dright><TT>0&nbsp;&nbsp;</TT></TD>
    <TD noWrap align=3Dright><TT>---&nbsp;&nbsp;</TT></TD>
    <TD noWrap><TT>&nbsp;R.ALLEVVESGGK.N</TT></TD></TR>
  <TR>
    <TD align=3Dright>&nbsp;</TD>
    <TD align=3Dright><TT>1634.7568&nbsp;&nbsp;</TT></TD>
    <TD align=3Dright><TT>1633.7495&nbsp;&nbsp;</TT></TD>
    <TD align=3Dright><TT>1633.8563&nbsp;&nbsp;</TT></TD>
    <TD noWrap align=3Dright><TT>-65.36&nbsp;</TT></TD>
    <TD align=3Dright><TT>97&nbsp;</TT></TD>
    <TD noWrap align=3Dright><TT>-&nbsp;</TT></TD>
    <TD align=3Dright><TT>110&nbsp;</TT></TD>
    <TD align=3Dright><TT>0&nbsp;&nbsp;</TT></TD>
    <TD noWrap align=3Dright><TT>---&nbsp;&nbsp;</TT></TD>
    <TD noWrap><TT>&nbsp;R.LTVEDPVTVEYITR.Y</TT></TD></TR>
  <TR>
    <TD align=3Dright>&nbsp;</TD>
    <TD align=3Dright><TT>1634.7568&nbsp;&nbsp;</TT></TD>
    <TD align=3Dright><TT>1633.7495&nbsp;&nbsp;</TT></TD>
    <TD align=3Dright><TT>1633.8563&nbsp;&nbsp;</TT></TD>
    <TD noWrap align=3Dright><TT>-65.36&nbsp;</TT></TD>
    <TD align=3Dright><TT>97&nbsp;</TT></TD>
    <TD noWrap align=3Dright><TT>-&nbsp;</TT></TD>
    <TD align=3Dright><TT>110&nbsp;</TT></TD>
    <TD align=3Dright><TT>0&nbsp;&nbsp;</TT></TD>
    <TD noWrap align=3Dright><TT>65&nbsp;&nbsp;</TT></TD>
    <TD noWrap><TT>&nbsp;R.LTVEDPVTVEYITR.Y</TT></TD></TR>
  <TR>
    <TD align=3Dright>&nbsp;</TD>
    <TD align=3Dright><TT>2462.1567&nbsp;&nbsp;</TT></TD>
    <TD align=3Dright><TT>2461.1494&nbsp;&nbsp;</TT></TD>
    <TD align=3Dright><TT>2461.2642&nbsp;&nbsp;</TT></TD>
    <TD noWrap align=3Dright><TT>-46.62&nbsp;</TT></TD>
    <TD align=3Dright><TT>7&nbsp;</TT></TD>
    <TD noWrap align=3Dright><TT>-&nbsp;</TT></TD>
    <TD align=3Dright><TT>28&nbsp;</TT></TD>
    <TD align=3Dright><TT>0&nbsp;&nbsp;</TT></TD>
    <TD noWrap align=3Dright><TT>---&nbsp;&nbsp;</TT></TD>
    <TD noWrap><TT>&nbsp;R.AITVFSPDGHLFQVEYALEAVR.K</TT></TD></TR>
  <TR>
    <TD align=3Dright>&nbsp;</TD>
    <TD align=3Dright><TT>2462.1567&nbsp;&nbsp;</TT></TD>
    <TD align=3Dright><TT>2461.1494&nbsp;&nbsp;</TT></TD>
    <TD align=3Dright><TT>2461.2642&nbsp;&nbsp;</TT></TD>
    <TD noWrap align=3Dright><TT>-46.62&nbsp;</TT></TD>
    <TD align=3Dright><TT>7&nbsp;</TT></TD>
    <TD noWrap align=3Dright><TT>-&nbsp;</TT></TD>
    <TD align=3Dright><TT>28&nbsp;</TT></TD>
    <TD align=3Dright><TT>0&nbsp;&nbsp;</TT></TD>
    <TD noWrap align=3Dright><TT>119&nbsp;&nbsp;</TT></TD>
    <TD noWrap><TT>&nbsp;R.AITVFSPDGHLFQVEYALEAVR.K</TT></TD></TR>
  <TR>
    <TD align=3Dright>&nbsp;</TD>
    <TD align=3Dright><TT>2590.2468&nbsp;&nbsp;</TT></TD>
    <TD align=3Dright><TT>2589.2395&nbsp;&nbsp;</TT></TD>
    <TD align=3Dright><TT>2589.3591&nbsp;&nbsp;</TT></TD>
    <TD noWrap align=3Dright><TT>-46.19&nbsp;</TT></TD>
    <TD align=3Dright><TT>7&nbsp;</TT></TD>
    <TD noWrap align=3Dright><TT>-&nbsp;</TT></TD>
    <TD align=3Dright><TT>29&nbsp;</TT></TD>
    <TD align=3Dright><TT>1&nbsp;&nbsp;</TT></TD>
    <TD noWrap align=3Dright><TT>---&nbsp;&nbsp;</TT></TD>
    <TD noWrap><TT>&nbsp;R.AITVFSPDGHLFQVEYALEAVRK.G</TT></TD></TR>
  <TR>
    <TD align=3Dright>&nbsp;</TD>
    <TD align=3Dright><TT>2590.2468&nbsp;&nbsp;</TT></TD>
    <TD align=3Dright><TT>2589.2395&nbsp;&nbsp;</TT></TD>
    <TD align=3Dright><TT>2589.3591&nbsp;&nbsp;</TT></TD>
    <TD noWrap align=3Dright><TT>-46.19&nbsp;</TT></TD>
    <TD align=3Dright><TT>7&nbsp;</TT></TD>
    <TD noWrap align=3Dright><TT>-&nbsp;</TT></TD>
    <TD align=3Dright><TT>29&nbsp;</TT></TD>
    <TD align=3Dright><TT>1&nbsp;&nbsp;</TT></TD>
    <TD noWrap align=3Dright><TT>30&nbsp;&nbsp;</TT></TD>
    <TD =
noWrap><TT>&nbsp;R.AITVFSPDGHLFQVEYALEAVRK.G</TT></TD></TR></TBODY></TABL=
E>
<TABLE border=3D0 cellSpacing=3D0>
  <TBODY>
  <TR>
    <TD><TT>&nbsp;&nbsp;&nbsp;&nbsp;&nbsp;&nbsp;</TT></TD>
    <TD><TT><B>No match to: </B>757.3834, 823.0412, 825.0378, 841.0074,=20
      842.4514, 867.3715, 870.4779, 885.4680, 994.0511, 994.0511, =
1036.0448,=20
      1036.0448, 1111.4778, 1111.4778, 1131.5352, 1131.5352, 1225.0382,=20
      1225.0382, 1566.0065, 1722.8036, =
1722.8036</TT></TD></TR></TBODY></TABLE><BR>
<TABLE border=3D0 cellSpacing=3D0>
  <TBODY>
  <TR>
    <TD><TT><B><A name=3DHit26>26.</A>&nbsp;&nbsp;&nbsp;</B></TT></TD>
    <TD noWrap><TT><A=20
      =
href=3D"http://zxw-pc/mascot/cgi/protein_view.pl?file=3D../data/20121225/=
F002433.dat&amp;hit=3D26"=20
      =
target=3D_blank>gi|218576562</A>&nbsp;&nbsp;&nbsp;&nbsp;<B>Mass:</B>&nbsp=
;27271&nbsp;&nbsp;&nbsp;&nbsp;<B>Score:</B>&nbsp;316&nbsp;&nbsp;&nbsp;&nb=
sp;<B>Expect:</B>&nbsp;4.6e-026&nbsp;&nbsp;<B>Matches:</B>&nbsp;12</TT></=
TD></TR>
  <TR>
    <TD>&nbsp;</TD>
    <TD noWrap><TT>unnamed protein product [Hordeum=20
vulgare]</TT></TD></TR></TBODY></TABLE>
<TABLE border=3D0 cellSpacing=3D0 cellPadding=3D0>
  <TBODY>
  <TR>
    <TD><TT>&nbsp;&nbsp;&nbsp;&nbsp;&nbsp;&nbsp;</TT></TD>
    <TD align=3Dright><TT><B>Observed&nbsp;&nbsp;</B></TT></TD>
    <TD noWrap align=3Dright><TT><B>Mr(expt)&nbsp;&nbsp;</B></TT></TD>
    <TD noWrap align=3Dright><TT><B>Mr(calc)&nbsp;&nbsp;</B></TT></TD>
    <TD align=3Dright><TT><B>&nbsp;ppm&nbsp;&nbsp;</B></TT></TD>
    <TD align=3Dright><TT><B>Start&nbsp;</B></TT></TD>
    <TD align=3Dright><TT><B>&nbsp;</B></TT></TD>
    <TD align=3Dright><TT><B>End&nbsp;</B></TT></TD>
    <TD align=3Dright><TT><B>Miss&nbsp;</B></TT></TD>
    <TD align=3Dright><TT><B>Ions&nbsp;</B></TT></TD>
    <TD><TT><B>&nbsp;Peptide</B></TT></TD></TR>
  <TR>
    <TD align=3Dright>&nbsp;</TD>
    <TD align=3Dright><TT>708.2668&nbsp;&nbsp;</TT></TD>
    <TD align=3Dright><TT>707.2595&nbsp;&nbsp;</TT></TD>
    <TD align=3Dright><TT>707.3020&nbsp;&nbsp;</TT></TD>
    <TD noWrap align=3Dright><TT>-60.15&nbsp;</TT></TD>
    <TD align=3Dright><TT>166&nbsp;</TT></TD>
    <TD noWrap align=3Dright><TT>-&nbsp;</TT></TD>
    <TD align=3Dright><TT>171&nbsp;</TT></TD>
    <TD align=3Dright><TT>0&nbsp;&nbsp;</TT></TD>
    <TD noWrap align=3Dright><TT>---&nbsp;&nbsp;</TT></TD>
    <TD noWrap><TT>&nbsp;R.NSNSMR.E</TT></TD></TR>
  <TR>
    <TD align=3Dright>&nbsp;</TD>
    <TD align=3Dright><TT>724.2576&nbsp;&nbsp;</TT></TD>
    <TD align=3Dright><TT>723.2504&nbsp;&nbsp;</TT></TD>
    <TD align=3Dright><TT>723.2970&nbsp;&nbsp;</TT></TD>
    <TD noWrap align=3Dright><TT>-64.45&nbsp;</TT></TD>
    <TD align=3Dright><TT>166&nbsp;</TT></TD>
    <TD noWrap align=3Dright><TT>-&nbsp;</TT></TD>
    <TD align=3Dright><TT>171&nbsp;</TT></TD>
    <TD align=3Dright><TT>0&nbsp;&nbsp;</TT></TD>
    <TD noWrap align=3Dright><TT>---&nbsp;&nbsp;</TT></TD>
    <TD noWrap><TT>&nbsp;R.NSNSMR.E + Oxidation (M)</TT></TD></TR>
  <TR>
    <TD align=3Dright>&nbsp;</TD>
    <TD align=3Dright><TT>743.3682&nbsp;&nbsp;</TT></TD>
    <TD align=3Dright><TT>742.3609&nbsp;&nbsp;</TT></TD>
    <TD align=3Dright><TT>742.4086&nbsp;&nbsp;</TT></TD>
    <TD noWrap align=3Dright><TT>-64.25&nbsp;</TT></TD>
    <TD align=3Dright><TT>30&nbsp;</TT></TD>
    <TD noWrap align=3Dright><TT>-&nbsp;</TT></TD>
    <TD align=3Dright><TT>37&nbsp;</TT></TD>
    <TD align=3Dright><TT>0&nbsp;&nbsp;</TT></TD>
    <TD noWrap align=3Dright><TT>---&nbsp;&nbsp;</TT></TD>
    <TD noWrap><TT>&nbsp;K.GNAAVGVR.G</TT></TD></TR>
  <TR>
    <TD align=3Dright>&nbsp;</TD>
    <TD align=3Dright><TT>920.4409&nbsp;&nbsp;</TT></TD>
    <TD align=3Dright><TT>919.4336&nbsp;&nbsp;</TT></TD>
    <TD align=3Dright><TT>919.5127&nbsp;&nbsp;</TT></TD>
    <TD noWrap align=3Dright><TT>-85.97&nbsp;</TT></TD>
    <TD align=3Dright><TT>111&nbsp;</TT></TD>
    <TD noWrap align=3Dright><TT>-&nbsp;</TT></TD>
    <TD align=3Dright><TT>118&nbsp;</TT></TD>
    <TD align=3Dright><TT>0&nbsp;&nbsp;</TT></TD>
    <TD noWrap align=3Dright><TT>---&nbsp;&nbsp;</TT></TD>
    <TD noWrap><TT>&nbsp;R.YIAGLQQK.Y</TT></TD></TR>
  <TR>
    <TD align=3Dright>&nbsp;</TD>
    <TD align=3Dright><TT>920.4409&nbsp;&nbsp;</TT></TD>
    <TD align=3Dright><TT>919.4336&nbsp;&nbsp;</TT></TD>
    <TD align=3Dright><TT>919.5127&nbsp;&nbsp;</TT></TD>
    <TD noWrap align=3Dright><TT>-85.97&nbsp;</TT></TD>
    <TD align=3Dright><TT>111&nbsp;</TT></TD>
    <TD noWrap align=3Dright><TT>-&nbsp;</TT></TD>
    <TD align=3Dright><TT>118&nbsp;</TT></TD>
    <TD align=3Dright><TT>0&nbsp;&nbsp;</TT></TD>
    <TD noWrap align=3Dright><TT>30&nbsp;&nbsp;</TT></TD>
    <TD noWrap><TT>&nbsp;R.YIAGLQQK.Y</TT></TD></TR>
  <TR>
    <TD align=3Dright>&nbsp;</TD>
    <TD align=3Dright><TT>1101.5262&nbsp;&nbsp;</TT></TD>
    <TD align=3Dright><TT>1100.5189&nbsp;&nbsp;</TT></TD>
    <TD align=3Dright><TT>1100.6077&nbsp;&nbsp;</TT></TD>
    <TD noWrap align=3Dright><TT>-80.69&nbsp;</TT></TD>
    <TD align=3Dright><TT>193&nbsp;</TT></TD>
    <TD noWrap align=3Dright><TT>-&nbsp;</TT></TD>
    <TD align=3Dright><TT>203&nbsp;</TT></TD>
    <TD align=3Dright><TT>0&nbsp;&nbsp;</TT></TD>
    <TD noWrap align=3Dright><TT>---&nbsp;&nbsp;</TT></TD>
    <TD noWrap><TT>&nbsp;R.ALLEVVESGGK.N</TT></TD></TR>
  <TR>
    <TD align=3Dright>&nbsp;</TD>
    <TD align=3Dright><TT>1634.7568&nbsp;&nbsp;</TT></TD>
    <TD align=3Dright><TT>1633.7495&nbsp;&nbsp;</TT></TD>
    <TD align=3Dright><TT>1633.8563&nbsp;&nbsp;</TT></TD>
    <TD noWrap align=3Dright><TT>-65.36&nbsp;</TT></TD>
    <TD align=3Dright><TT>97&nbsp;</TT></TD>
    <TD noWrap align=3Dright><TT>-&nbsp;</TT></TD>
    <TD align=3Dright><TT>110&nbsp;</TT></TD>
    <TD align=3Dright><TT>0&nbsp;&nbsp;</TT></TD>
    <TD noWrap align=3Dright><TT>---&nbsp;&nbsp;</TT></TD>
    <TD noWrap><TT>&nbsp;R.LTVEDPVTVEYITR.Y</TT></TD></TR>
  <TR>
    <TD align=3Dright>&nbsp;</TD>
    <TD align=3Dright><TT>1634.7568&nbsp;&nbsp;</TT></TD>
    <TD align=3Dright><TT>1633.7495&nbsp;&nbsp;</TT></TD>
    <TD align=3Dright><TT>1633.8563&nbsp;&nbsp;</TT></TD>
    <TD noWrap align=3Dright><TT>-65.36&nbsp;</TT></TD>
    <TD align=3Dright><TT>97&nbsp;</TT></TD>
    <TD noWrap align=3Dright><TT>-&nbsp;</TT></TD>
    <TD align=3Dright><TT>110&nbsp;</TT></TD>
    <TD align=3Dright><TT>0&nbsp;&nbsp;</TT></TD>
    <TD noWrap align=3Dright><TT>65&nbsp;&nbsp;</TT></TD>
    <TD noWrap><TT>&nbsp;R.LTVEDPVTVEYITR.Y</TT></TD></TR>
  <TR>
    <TD align=3Dright>&nbsp;</TD>
    <TD align=3Dright><TT>2462.1567&nbsp;&nbsp;</TT></TD>
    <TD align=3Dright><TT>2461.1494&nbsp;&nbsp;</TT></TD>
    <TD align=3Dright><TT>2461.2642&nbsp;&nbsp;</TT></TD>
    <TD noWrap align=3Dright><TT>-46.62&nbsp;</TT></TD>
    <TD align=3Dright><TT>7&nbsp;</TT></TD>
    <TD noWrap align=3Dright><TT>-&nbsp;</TT></TD>
    <TD align=3Dright><TT>28&nbsp;</TT></TD>
    <TD align=3Dright><TT>0&nbsp;&nbsp;</TT></TD>
    <TD noWrap align=3Dright><TT>---&nbsp;&nbsp;</TT></TD>
    <TD noWrap><TT>&nbsp;R.AITVFSPDGHLFQVEYALEAVR.K</TT></TD></TR>
  <TR>
    <TD align=3Dright>&nbsp;</TD>
    <TD align=3Dright><TT>2462.1567&nbsp;&nbsp;</TT></TD>
    <TD align=3Dright><TT>2461.1494&nbsp;&nbsp;</TT></TD>
    <TD align=3Dright><TT>2461.2642&nbsp;&nbsp;</TT></TD>
    <TD noWrap align=3Dright><TT>-46.62&nbsp;</TT></TD>
    <TD align=3Dright><TT>7&nbsp;</TT></TD>
    <TD noWrap align=3Dright><TT>-&nbsp;</TT></TD>
    <TD align=3Dright><TT>28&nbsp;</TT></TD>
    <TD align=3Dright><TT>0&nbsp;&nbsp;</TT></TD>
    <TD noWrap align=3Dright><TT>119&nbsp;&nbsp;</TT></TD>
    <TD noWrap><TT>&nbsp;R.AITVFSPDGHLFQVEYALEAVR.K</TT></TD></TR>
  <TR>
    <TD align=3Dright>&nbsp;</TD>
    <TD align=3Dright><TT>2590.2468&nbsp;&nbsp;</TT></TD>
    <TD align=3Dright><TT>2589.2395&nbsp;&nbsp;</TT></TD>
    <TD align=3Dright><TT>2589.3591&nbsp;&nbsp;</TT></TD>
    <TD noWrap align=3Dright><TT>-46.19&nbsp;</TT></TD>
    <TD align=3Dright><TT>7&nbsp;</TT></TD>
    <TD noWrap align=3Dright><TT>-&nbsp;</TT></TD>
    <TD align=3Dright><TT>29&nbsp;</TT></TD>
    <TD align=3Dright><TT>1&nbsp;&nbsp;</TT></TD>
    <TD noWrap align=3Dright><TT>---&nbsp;&nbsp;</TT></TD>
    <TD noWrap><TT>&nbsp;R.AITVFSPDGHLFQVEYALEAVRK.G</TT></TD></TR>
  <TR>
    <TD align=3Dright>&nbsp;</TD>
    <TD align=3Dright><TT>2590.2468&nbsp;&nbsp;</TT></TD>
    <TD align=3Dright><TT>2589.2395&nbsp;&nbsp;</TT></TD>
    <TD align=3Dright><TT>2589.3591&nbsp;&nbsp;</TT></TD>
    <TD noWrap align=3Dright><TT>-46.19&nbsp;</TT></TD>
    <TD align=3Dright><TT>7&nbsp;</TT></TD>
    <TD noWrap align=3Dright><TT>-&nbsp;</TT></TD>
    <TD align=3Dright><TT>29&nbsp;</TT></TD>
    <TD align=3Dright><TT>1&nbsp;&nbsp;</TT></TD>
    <TD noWrap align=3Dright><TT>30&nbsp;&nbsp;</TT></TD>
    <TD =
noWrap><TT>&nbsp;R.AITVFSPDGHLFQVEYALEAVRK.G</TT></TD></TR></TBODY></TABL=
E>
<TABLE border=3D0 cellSpacing=3D0>
  <TBODY>
  <TR>
    <TD><TT>&nbsp;&nbsp;&nbsp;&nbsp;&nbsp;&nbsp;</TT></TD>
    <TD><TT><B>No match to: </B>757.3834, 823.0412, 825.0378, 841.0074,=20
      842.4514, 867.3715, 870.4779, 885.4680, 994.0511, 994.0511, =
1036.0448,=20
      1036.0448, 1111.4778, 1111.4778, 1131.5352, 1131.5352, 1225.0382,=20
      1225.0382, 1566.0065, 1722.8036, =
1722.8036</TT></TD></TR></TBODY></TABLE><BR>
<TABLE border=3D0 cellSpacing=3D0>
  <TBODY>
  <TR>
    <TD><TT><B><A name=3DHit27>27.</A>&nbsp;&nbsp;&nbsp;</B></TT></TD>
    <TD noWrap><TT><A=20
      =
href=3D"http://zxw-pc/mascot/cgi/protein_view.pl?file=3D../data/20121225/=
F002433.dat&amp;hit=3D27"=20
      =
target=3D_blank>gi|218576560</A>&nbsp;&nbsp;&nbsp;&nbsp;<B>Mass:</B>&nbsp=
;27271&nbsp;&nbsp;&nbsp;&nbsp;<B>Score:</B>&nbsp;316&nbsp;&nbsp;&nbsp;&nb=
sp;<B>Expect:</B>&nbsp;4.6e-026&nbsp;&nbsp;<B>Matches:</B>&nbsp;12</TT></=
TD></TR>
  <TR>
    <TD>&nbsp;</TD>
    <TD noWrap><TT>unnamed protein product [Triticum=20
  aestivum]</TT></TD></TR></TBODY></TABLE>
<TABLE border=3D0 cellSpacing=3D0 cellPadding=3D0>
  <TBODY>
  <TR>
    <TD><TT>&nbsp;&nbsp;&nbsp;&nbsp;&nbsp;&nbsp;</TT></TD>
    <TD align=3Dright><TT><B>Observed&nbsp;&nbsp;</B></TT></TD>
    <TD noWrap align=3Dright><TT><B>Mr(expt)&nbsp;&nbsp;</B></TT></TD>
    <TD noWrap align=3Dright><TT><B>Mr(calc)&nbsp;&nbsp;</B></TT></TD>
    <TD align=3Dright><TT><B>&nbsp;ppm&nbsp;&nbsp;</B></TT></TD>
    <TD align=3Dright><TT><B>Start&nbsp;</B></TT></TD>
    <TD align=3Dright><TT><B>&nbsp;</B></TT></TD>
    <TD align=3Dright><TT><B>End&nbsp;</B></TT></TD>
    <TD align=3Dright><TT><B>Miss&nbsp;</B></TT></TD>
    <TD align=3Dright><TT><B>Ions&nbsp;</B></TT></TD>
    <TD><TT><B>&nbsp;Peptide</B></TT></TD></TR>
  <TR>
    <TD align=3Dright>&nbsp;</TD>
    <TD align=3Dright><TT>708.2668&nbsp;&nbsp;</TT></TD>
    <TD align=3Dright><TT>707.2595&nbsp;&nbsp;</TT></TD>
    <TD align=3Dright><TT>707.3020&nbsp;&nbsp;</TT></TD>
    <TD noWrap align=3Dright><TT>-60.15&nbsp;</TT></TD>
    <TD align=3Dright><TT>166&nbsp;</TT></TD>
    <TD noWrap align=3Dright><TT>-&nbsp;</TT></TD>
    <TD align=3Dright><TT>171&nbsp;</TT></TD>
    <TD align=3Dright><TT>0&nbsp;&nbsp;</TT></TD>
    <TD noWrap align=3Dright><TT>---&nbsp;&nbsp;</TT></TD>
    <TD noWrap><TT>&nbsp;R.NSNSMR.E</TT></TD></TR>
  <TR>
    <TD align=3Dright>&nbsp;</TD>
    <TD align=3Dright><TT>724.2576&nbsp;&nbsp;</TT></TD>
    <TD align=3Dright><TT>723.2504&nbsp;&nbsp;</TT></TD>
    <TD align=3Dright><TT>723.2970&nbsp;&nbsp;</TT></TD>
    <TD noWrap align=3Dright><TT>-64.45&nbsp;</TT></TD>
    <TD align=3Dright><TT>166&nbsp;</TT></TD>
    <TD noWrap align=3Dright><TT>-&nbsp;</TT></TD>
    <TD align=3Dright><TT>171&nbsp;</TT></TD>
    <TD align=3Dright><TT>0&nbsp;&nbsp;</TT></TD>
    <TD noWrap align=3Dright><TT>---&nbsp;&nbsp;</TT></TD>
    <TD noWrap><TT>&nbsp;R.NSNSMR.E + Oxidation (M)</TT></TD></TR>
  <TR>
    <TD align=3Dright>&nbsp;</TD>
    <TD align=3Dright><TT>743.3682&nbsp;&nbsp;</TT></TD>
    <TD align=3Dright><TT>742.3609&nbsp;&nbsp;</TT></TD>
    <TD align=3Dright><TT>742.4086&nbsp;&nbsp;</TT></TD>
    <TD noWrap align=3Dright><TT>-64.25&nbsp;</TT></TD>
    <TD align=3Dright><TT>30&nbsp;</TT></TD>
    <TD noWrap align=3Dright><TT>-&nbsp;</TT></TD>
    <TD align=3Dright><TT>37&nbsp;</TT></TD>
    <TD align=3Dright><TT>0&nbsp;&nbsp;</TT></TD>
    <TD noWrap align=3Dright><TT>---&nbsp;&nbsp;</TT></TD>
    <TD noWrap><TT>&nbsp;K.GNAAVGVR.G</TT></TD></TR>
  <TR>
    <TD align=3Dright>&nbsp;</TD>
    <TD align=3Dright><TT>920.4409&nbsp;&nbsp;</TT></TD>
    <TD align=3Dright><TT>919.4336&nbsp;&nbsp;</TT></TD>
    <TD align=3Dright><TT>919.5127&nbsp;&nbsp;</TT></TD>
    <TD noWrap align=3Dright><TT>-85.97&nbsp;</TT></TD>
    <TD align=3Dright><TT>111&nbsp;</TT></TD>
    <TD noWrap align=3Dright><TT>-&nbsp;</TT></TD>
    <TD align=3Dright><TT>118&nbsp;</TT></TD>
    <TD align=3Dright><TT>0&nbsp;&nbsp;</TT></TD>
    <TD noWrap align=3Dright><TT>---&nbsp;&nbsp;</TT></TD>
    <TD noWrap><TT>&nbsp;R.YIAGLQQK.Y</TT></TD></TR>
  <TR>
    <TD align=3Dright>&nbsp;</TD>
    <TD align=3Dright><TT>920.4409&nbsp;&nbsp;</TT></TD>
    <TD align=3Dright><TT>919.4336&nbsp;&nbsp;</TT></TD>
    <TD align=3Dright><TT>919.5127&nbsp;&nbsp;</TT></TD>
    <TD noWrap align=3Dright><TT>-85.97&nbsp;</TT></TD>
    <TD align=3Dright><TT>111&nbsp;</TT></TD>
    <TD noWrap align=3Dright><TT>-&nbsp;</TT></TD>
    <TD align=3Dright><TT>118&nbsp;</TT></TD>
    <TD align=3Dright><TT>0&nbsp;&nbsp;</TT></TD>
    <TD noWrap align=3Dright><TT>30&nbsp;&nbsp;</TT></TD>
    <TD noWrap><TT>&nbsp;R.YIAGLQQK.Y</TT></TD></TR>
  <TR>
    <TD align=3Dright>&nbsp;</TD>
    <TD align=3Dright><TT>1101.5262&nbsp;&nbsp;</TT></TD>
    <TD align=3Dright><TT>1100.5189&nbsp;&nbsp;</TT></TD>
    <TD align=3Dright><TT>1100.6077&nbsp;&nbsp;</TT></TD>
    <TD noWrap align=3Dright><TT>-80.69&nbsp;</TT></TD>
    <TD align=3Dright><TT>193&nbsp;</TT></TD>
    <TD noWrap align=3Dright><TT>-&nbsp;</TT></TD>
    <TD align=3Dright><TT>203&nbsp;</TT></TD>
    <TD align=3Dright><TT>0&nbsp;&nbsp;</TT></TD>
    <TD noWrap align=3Dright><TT>---&nbsp;&nbsp;</TT></TD>
    <TD noWrap><TT>&nbsp;R.ALLEVVESGGK.N</TT></TD></TR>
  <TR>
    <TD align=3Dright>&nbsp;</TD>
    <TD align=3Dright><TT>1634.7568&nbsp;&nbsp;</TT></TD>
    <TD align=3Dright><TT>1633.7495&nbsp;&nbsp;</TT></TD>
    <TD align=3Dright><TT>1633.8563&nbsp;&nbsp;</TT></TD>
    <TD noWrap align=3Dright><TT>-65.36&nbsp;</TT></TD>
    <TD align=3Dright><TT>97&nbsp;</TT></TD>
    <TD noWrap align=3Dright><TT>-&nbsp;</TT></TD>
    <TD align=3Dright><TT>110&nbsp;</TT></TD>
    <TD align=3Dright><TT>0&nbsp;&nbsp;</TT></TD>
    <TD noWrap align=3Dright><TT>---&nbsp;&nbsp;</TT></TD>
    <TD noWrap><TT>&nbsp;R.LTVEDPVTVEYITR.Y</TT></TD></TR>
  <TR>
    <TD align=3Dright>&nbsp;</TD>
    <TD align=3Dright><TT>1634.7568&nbsp;&nbsp;</TT></TD>
    <TD align=3Dright><TT>1633.7495&nbsp;&nbsp;</TT></TD>
    <TD align=3Dright><TT>1633.8563&nbsp;&nbsp;</TT></TD>
    <TD noWrap align=3Dright><TT>-65.36&nbsp;</TT></TD>
    <TD align=3Dright><TT>97&nbsp;</TT></TD>
    <TD noWrap align=3Dright><TT>-&nbsp;</TT></TD>
    <TD align=3Dright><TT>110&nbsp;</TT></TD>
    <TD align=3Dright><TT>0&nbsp;&nbsp;</TT></TD>
    <TD noWrap align=3Dright><TT>65&nbsp;&nbsp;</TT></TD>
    <TD noWrap><TT>&nbsp;R.LTVEDPVTVEYITR.Y</TT></TD></TR>
  <TR>
    <TD align=3Dright>&nbsp;</TD>
    <TD align=3Dright><TT>2462.1567&nbsp;&nbsp;</TT></TD>
    <TD align=3Dright><TT>2461.1494&nbsp;&nbsp;</TT></TD>
    <TD align=3Dright><TT>2461.2642&nbsp;&nbsp;</TT></TD>
    <TD noWrap align=3Dright><TT>-46.62&nbsp;</TT></TD>
    <TD align=3Dright><TT>7&nbsp;</TT></TD>
    <TD noWrap align=3Dright><TT>-&nbsp;</TT></TD>
    <TD align=3Dright><TT>28&nbsp;</TT></TD>
    <TD align=3Dright><TT>0&nbsp;&nbsp;</TT></TD>
    <TD noWrap align=3Dright><TT>---&nbsp;&nbsp;</TT></TD>
    <TD noWrap><TT>&nbsp;R.AITVFSPDGHLFQVEYALEAVR.K</TT></TD></TR>
  <TR>
    <TD align=3Dright>&nbsp;</TD>
    <TD align=3Dright><TT>2462.1567&nbsp;&nbsp;</TT></TD>
    <TD align=3Dright><TT>2461.1494&nbsp;&nbsp;</TT></TD>
    <TD align=3Dright><TT>2461.2642&nbsp;&nbsp;</TT></TD>
    <TD noWrap align=3Dright><TT>-46.62&nbsp;</TT></TD>
    <TD align=3Dright><TT>7&nbsp;</TT></TD>
    <TD noWrap align=3Dright><TT>-&nbsp;</TT></TD>
    <TD align=3Dright><TT>28&nbsp;</TT></TD>
    <TD align=3Dright><TT>0&nbsp;&nbsp;</TT></TD>
    <TD noWrap align=3Dright><TT>119&nbsp;&nbsp;</TT></TD>
    <TD noWrap><TT>&nbsp;R.AITVFSPDGHLFQVEYALEAVR.K</TT></TD></TR>
  <TR>
    <TD align=3Dright>&nbsp;</TD>
    <TD align=3Dright><TT>2590.2468&nbsp;&nbsp;</TT></TD>
    <TD align=3Dright><TT>2589.2395&nbsp;&nbsp;</TT></TD>
    <TD align=3Dright><TT>2589.3591&nbsp;&nbsp;</TT></TD>
    <TD noWrap align=3Dright><TT>-46.19&nbsp;</TT></TD>
    <TD align=3Dright><TT>7&nbsp;</TT></TD>
    <TD noWrap align=3Dright><TT>-&nbsp;</TT></TD>
    <TD align=3Dright><TT>29&nbsp;</TT></TD>
    <TD align=3Dright><TT>1&nbsp;&nbsp;</TT></TD>
    <TD noWrap align=3Dright><TT>---&nbsp;&nbsp;</TT></TD>
    <TD noWrap><TT>&nbsp;R.AITVFSPDGHLFQVEYALEAVRK.G</TT></TD></TR>
  <TR>
    <TD align=3Dright>&nbsp;</TD>
    <TD align=3Dright><TT>2590.2468&nbsp;&nbsp;</TT></TD>
    <TD align=3Dright><TT>2589.2395&nbsp;&nbsp;</TT></TD>
    <TD align=3Dright><TT>2589.3591&nbsp;&nbsp;</TT></TD>
    <TD noWrap align=3Dright><TT>-46.19&nbsp;</TT></TD>
    <TD align=3Dright><TT>7&nbsp;</TT></TD>
    <TD noWrap align=3Dright><TT>-&nbsp;</TT></TD>
    <TD align=3Dright><TT>29&nbsp;</TT></TD>
    <TD align=3Dright><TT>1&nbsp;&nbsp;</TT></TD>
    <TD noWrap align=3Dright><TT>30&nbsp;&nbsp;</TT></TD>
    <TD =
noWrap><TT>&nbsp;R.AITVFSPDGHLFQVEYALEAVRK.G</TT></TD></TR></TBODY></TABL=
E>
<TABLE border=3D0 cellSpacing=3D0>
  <TBODY>
  <TR>
    <TD><TT>&nbsp;&nbsp;&nbsp;&nbsp;&nbsp;&nbsp;</TT></TD>
    <TD><TT><B>No match to: </B>757.3834, 823.0412, 825.0378, 841.0074,=20
      842.4514, 867.3715, 870.4779, 885.4680, 994.0511, 994.0511, =
1036.0448,=20
      1036.0448, 1111.4778, 1111.4778, 1131.5352, 1131.5352, 1225.0382,=20
      1225.0382, 1566.0065, 1722.8036, =
1722.8036</TT></TD></TR></TBODY></TABLE><BR>
<TABLE border=3D0 cellSpacing=3D0>
  <TBODY>
  <TR>
    <TD><TT><B><A name=3DHit28>28.</A>&nbsp;&nbsp;&nbsp;</B></TT></TD>
    <TD noWrap><TT><A=20
      =
href=3D"http://zxw-pc/mascot/cgi/protein_view.pl?file=3D../data/20121225/=
F002433.dat&amp;hit=3D28"=20
      =
target=3D_blank>gi|195620928</A>&nbsp;&nbsp;&nbsp;&nbsp;<B>Mass:</B>&nbsp=
;27240&nbsp;&nbsp;&nbsp;&nbsp;<B>Score:</B>&nbsp;316&nbsp;&nbsp;&nbsp;&nb=
sp;<B>Expect:</B>&nbsp;4.6e-026&nbsp;&nbsp;<B>Matches:</B>&nbsp;12</TT></=
TD></TR>
  <TR>
    <TD>&nbsp;</TD>
    <TD noWrap><TT>proteasome subunit alpha type 7 [Zea=20
  mays]</TT></TD></TR></TBODY></TABLE>
<TABLE border=3D0 cellSpacing=3D0 cellPadding=3D0>
  <TBODY>
  <TR>
    <TD><TT>&nbsp;&nbsp;&nbsp;&nbsp;&nbsp;&nbsp;</TT></TD>
    <TD align=3Dright><TT><B>Observed&nbsp;&nbsp;</B></TT></TD>
    <TD noWrap align=3Dright><TT><B>Mr(expt)&nbsp;&nbsp;</B></TT></TD>
    <TD noWrap align=3Dright><TT><B>Mr(calc)&nbsp;&nbsp;</B></TT></TD>
    <TD align=3Dright><TT><B>&nbsp;ppm&nbsp;&nbsp;</B></TT></TD>
    <TD align=3Dright><TT><B>Start&nbsp;</B></TT></TD>
    <TD align=3Dright><TT><B>&nbsp;</B></TT></TD>
    <TD align=3Dright><TT><B>End&nbsp;</B></TT></TD>
    <TD align=3Dright><TT><B>Miss&nbsp;</B></TT></TD>
    <TD align=3Dright><TT><B>Ions&nbsp;</B></TT></TD>
    <TD><TT><B>&nbsp;Peptide</B></TT></TD></TR>
  <TR>
    <TD align=3Dright>&nbsp;</TD>
    <TD align=3Dright><TT>708.2668&nbsp;&nbsp;</TT></TD>
    <TD align=3Dright><TT>707.2595&nbsp;&nbsp;</TT></TD>
    <TD align=3Dright><TT>707.3020&nbsp;&nbsp;</TT></TD>
    <TD noWrap align=3Dright><TT>-60.15&nbsp;</TT></TD>
    <TD align=3Dright><TT>166&nbsp;</TT></TD>
    <TD noWrap align=3Dright><TT>-&nbsp;</TT></TD>
    <TD align=3Dright><TT>171&nbsp;</TT></TD>
    <TD align=3Dright><TT>0&nbsp;&nbsp;</TT></TD>
    <TD noWrap align=3Dright><TT>---&nbsp;&nbsp;</TT></TD>
    <TD noWrap><TT>&nbsp;R.NSNSMR.E</TT></TD></TR>
  <TR>
    <TD align=3Dright>&nbsp;</TD>
    <TD align=3Dright><TT>724.2576&nbsp;&nbsp;</TT></TD>
    <TD align=3Dright><TT>723.2504&nbsp;&nbsp;</TT></TD>
    <TD align=3Dright><TT>723.2970&nbsp;&nbsp;</TT></TD>
    <TD noWrap align=3Dright><TT>-64.45&nbsp;</TT></TD>
    <TD align=3Dright><TT>166&nbsp;</TT></TD>
    <TD noWrap align=3Dright><TT>-&nbsp;</TT></TD>
    <TD align=3Dright><TT>171&nbsp;</TT></TD>
    <TD align=3Dright><TT>0&nbsp;&nbsp;</TT></TD>
    <TD noWrap align=3Dright><TT>---&nbsp;&nbsp;</TT></TD>
    <TD noWrap><TT>&nbsp;R.NSNSMR.E + Oxidation (M)</TT></TD></TR>
  <TR>
    <TD align=3Dright>&nbsp;</TD>
    <TD align=3Dright><TT>743.3682&nbsp;&nbsp;</TT></TD>
    <TD align=3Dright><TT>742.3609&nbsp;&nbsp;</TT></TD>
    <TD align=3Dright><TT>742.4086&nbsp;&nbsp;</TT></TD>
    <TD noWrap align=3Dright><TT>-64.25&nbsp;</TT></TD>
    <TD align=3Dright><TT>30&nbsp;</TT></TD>
    <TD noWrap align=3Dright><TT>-&nbsp;</TT></TD>
    <TD align=3Dright><TT>37&nbsp;</TT></TD>
    <TD align=3Dright><TT>0&nbsp;&nbsp;</TT></TD>
    <TD noWrap align=3Dright><TT>---&nbsp;&nbsp;</TT></TD>
    <TD noWrap><TT>&nbsp;K.GNAAVGVR.G</TT></TD></TR>
  <TR>
    <TD align=3Dright>&nbsp;</TD>
    <TD align=3Dright><TT>920.4409&nbsp;&nbsp;</TT></TD>
    <TD align=3Dright><TT>919.4336&nbsp;&nbsp;</TT></TD>
    <TD align=3Dright><TT>919.5127&nbsp;&nbsp;</TT></TD>
    <TD noWrap align=3Dright><TT>-85.97&nbsp;</TT></TD>
    <TD align=3Dright><TT>111&nbsp;</TT></TD>
    <TD noWrap align=3Dright><TT>-&nbsp;</TT></TD>
    <TD align=3Dright><TT>118&nbsp;</TT></TD>
    <TD align=3Dright><TT>0&nbsp;&nbsp;</TT></TD>
    <TD noWrap align=3Dright><TT>---&nbsp;&nbsp;</TT></TD>
    <TD noWrap><TT>&nbsp;R.YIAGLQQK.Y</TT></TD></TR>
  <TR>
    <TD align=3Dright>&nbsp;</TD>
    <TD align=3Dright><TT>920.4409&nbsp;&nbsp;</TT></TD>
    <TD align=3Dright><TT>919.4336&nbsp;&nbsp;</TT></TD>
    <TD align=3Dright><TT>919.5127&nbsp;&nbsp;</TT></TD>
    <TD noWrap align=3Dright><TT>-85.97&nbsp;</TT></TD>
    <TD align=3Dright><TT>111&nbsp;</TT></TD>
    <TD noWrap align=3Dright><TT>-&nbsp;</TT></TD>
    <TD align=3Dright><TT>118&nbsp;</TT></TD>
    <TD align=3Dright><TT>0&nbsp;&nbsp;</TT></TD>
    <TD noWrap align=3Dright><TT>30&nbsp;&nbsp;</TT></TD>
    <TD noWrap><TT>&nbsp;R.YIAGLQQK.Y</TT></TD></TR>
  <TR>
    <TD align=3Dright>&nbsp;</TD>
    <TD align=3Dright><TT>1101.5262&nbsp;&nbsp;</TT></TD>
    <TD align=3Dright><TT>1100.5189&nbsp;&nbsp;</TT></TD>
    <TD align=3Dright><TT>1100.6077&nbsp;&nbsp;</TT></TD>
    <TD noWrap align=3Dright><TT>-80.69&nbsp;</TT></TD>
    <TD align=3Dright><TT>193&nbsp;</TT></TD>
    <TD noWrap align=3Dright><TT>-&nbsp;</TT></TD>
    <TD align=3Dright><TT>203&nbsp;</TT></TD>
    <TD align=3Dright><TT>0&nbsp;&nbsp;</TT></TD>
    <TD noWrap align=3Dright><TT>---&nbsp;&nbsp;</TT></TD>
    <TD noWrap><TT>&nbsp;R.ALLEVVESGGK.N</TT></TD></TR>
  <TR>
    <TD align=3Dright>&nbsp;</TD>
    <TD align=3Dright><TT>1634.7568&nbsp;&nbsp;</TT></TD>
    <TD align=3Dright><TT>1633.7495&nbsp;&nbsp;</TT></TD>
    <TD align=3Dright><TT>1633.8563&nbsp;&nbsp;</TT></TD>
    <TD noWrap align=3Dright><TT>-65.36&nbsp;</TT></TD>
    <TD align=3Dright><TT>97&nbsp;</TT></TD>
    <TD noWrap align=3Dright><TT>-&nbsp;</TT></TD>
    <TD align=3Dright><TT>110&nbsp;</TT></TD>
    <TD align=3Dright><TT>0&nbsp;&nbsp;</TT></TD>
    <TD noWrap align=3Dright><TT>---&nbsp;&nbsp;</TT></TD>
    <TD noWrap><TT>&nbsp;R.LTVEDPVTVEYITR.Y</TT></TD></TR>
  <TR>
    <TD align=3Dright>&nbsp;</TD>
    <TD align=3Dright><TT>1634.7568&nbsp;&nbsp;</TT></TD>
    <TD align=3Dright><TT>1633.7495&nbsp;&nbsp;</TT></TD>
    <TD align=3Dright><TT>1633.8563&nbsp;&nbsp;</TT></TD>
    <TD noWrap align=3Dright><TT>-65.36&nbsp;</TT></TD>
    <TD align=3Dright><TT>97&nbsp;</TT></TD>
    <TD noWrap align=3Dright><TT>-&nbsp;</TT></TD>
    <TD align=3Dright><TT>110&nbsp;</TT></TD>
    <TD align=3Dright><TT>0&nbsp;&nbsp;</TT></TD>
    <TD noWrap align=3Dright><TT>65&nbsp;&nbsp;</TT></TD>
    <TD noWrap><TT>&nbsp;R.LTVEDPVTVEYITR.Y</TT></TD></TR>
  <TR>
    <TD align=3Dright>&nbsp;</TD>
    <TD align=3Dright><TT>2462.1567&nbsp;&nbsp;</TT></TD>
    <TD align=3Dright><TT>2461.1494&nbsp;&nbsp;</TT></TD>
    <TD align=3Dright><TT>2461.2642&nbsp;&nbsp;</TT></TD>
    <TD noWrap align=3Dright><TT>-46.62&nbsp;</TT></TD>
    <TD align=3Dright><TT>7&nbsp;</TT></TD>
    <TD noWrap align=3Dright><TT>-&nbsp;</TT></TD>
    <TD align=3Dright><TT>28&nbsp;</TT></TD>
    <TD align=3Dright><TT>0&nbsp;&nbsp;</TT></TD>
    <TD noWrap align=3Dright><TT>---&nbsp;&nbsp;</TT></TD>
    <TD noWrap><TT>&nbsp;R.AITVFSPDGHLFQVEYALEAVR.K</TT></TD></TR>
  <TR>
    <TD align=3Dright>&nbsp;</TD>
    <TD align=3Dright><TT>2462.1567&nbsp;&nbsp;</TT></TD>
    <TD align=3Dright><TT>2461.1494&nbsp;&nbsp;</TT></TD>
    <TD align=3Dright><TT>2461.2642&nbsp;&nbsp;</TT></TD>
    <TD noWrap align=3Dright><TT>-46.62&nbsp;</TT></TD>
    <TD align=3Dright><TT>7&nbsp;</TT></TD>
    <TD noWrap align=3Dright><TT>-&nbsp;</TT></TD>
    <TD align=3Dright><TT>28&nbsp;</TT></TD>
    <TD align=3Dright><TT>0&nbsp;&nbsp;</TT></TD>
    <TD noWrap align=3Dright><TT>119&nbsp;&nbsp;</TT></TD>
    <TD noWrap><TT>&nbsp;R.AITVFSPDGHLFQVEYALEAVR.K</TT></TD></TR>
  <TR>
    <TD align=3Dright>&nbsp;</TD>
    <TD align=3Dright><TT>2590.2468&nbsp;&nbsp;</TT></TD>
    <TD align=3Dright><TT>2589.2395&nbsp;&nbsp;</TT></TD>
    <TD align=3Dright><TT>2589.3591&nbsp;&nbsp;</TT></TD>
    <TD noWrap align=3Dright><TT>-46.19&nbsp;</TT></TD>
    <TD align=3Dright><TT>7&nbsp;</TT></TD>
    <TD noWrap align=3Dright><TT>-&nbsp;</TT></TD>
    <TD align=3Dright><TT>29&nbsp;</TT></TD>
    <TD align=3Dright><TT>1&nbsp;&nbsp;</TT></TD>
    <TD noWrap align=3Dright><TT>---&nbsp;&nbsp;</TT></TD>
    <TD noWrap><TT>&nbsp;R.AITVFSPDGHLFQVEYALEAVRK.G</TT></TD></TR>
  <TR>
    <TD align=3Dright>&nbsp;</TD>
    <TD align=3Dright><TT>2590.2468&nbsp;&nbsp;</TT></TD>
    <TD align=3Dright><TT>2589.2395&nbsp;&nbsp;</TT></TD>
    <TD align=3Dright><TT>2589.3591&nbsp;&nbsp;</TT></TD>
    <TD noWrap align=3Dright><TT>-46.19&nbsp;</TT></TD>
    <TD align=3Dright><TT>7&nbsp;</TT></TD>
    <TD noWrap align=3Dright><TT>-&nbsp;</TT></TD>
    <TD align=3Dright><TT>29&nbsp;</TT></TD>
    <TD align=3Dright><TT>1&nbsp;&nbsp;</TT></TD>
    <TD noWrap align=3Dright><TT>30&nbsp;&nbsp;</TT></TD>
    <TD =
noWrap><TT>&nbsp;R.AITVFSPDGHLFQVEYALEAVRK.G</TT></TD></TR></TBODY></TABL=
E>
<TABLE border=3D0 cellSpacing=3D0>
  <TBODY>
  <TR>
    <TD><TT>&nbsp;&nbsp;&nbsp;&nbsp;&nbsp;&nbsp;</TT></TD>
    <TD><TT><B>No match to: </B>757.3834, 823.0412, 825.0378, 841.0074,=20
      842.4514, 867.3715, 870.4779, 885.4680, 994.0511, 994.0511, =
1036.0448,=20
      1036.0448, 1111.4778, 1111.4778, 1131.5352, 1131.5352, 1225.0382,=20
      1225.0382, 1566.0065, 1722.8036, =
1722.8036</TT></TD></TR></TBODY></TABLE><BR>
<TABLE border=3D0 cellSpacing=3D0>
  <TBODY>
  <TR>
    <TD><TT><B><A name=3DHit29>29.</A>&nbsp;&nbsp;&nbsp;</B></TT></TD>
    <TD noWrap><TT><A=20
      =
href=3D"http://zxw-pc/mascot/cgi/protein_view.pl?file=3D../data/20121225/=
F002433.dat&amp;hit=3D29"=20
      =
target=3D_blank>gi|212275610</A>&nbsp;&nbsp;&nbsp;&nbsp;<B>Mass:</B>&nbsp=
;27240&nbsp;&nbsp;&nbsp;&nbsp;<B>Score:</B>&nbsp;316&nbsp;&nbsp;&nbsp;&nb=
sp;<B>Expect:</B>&nbsp;4.6e-026&nbsp;&nbsp;<B>Matches:</B>&nbsp;12</TT></=
TD></TR>
  <TR>
    <TD>&nbsp;</TD>
    <TD noWrap><TT>hypothetical protein LOC100191224 [Zea=20
  mays]</TT></TD></TR></TBODY></TABLE>
<TABLE border=3D0 cellSpacing=3D0 cellPadding=3D0>
  <TBODY>
  <TR>
    <TD><TT>&nbsp;&nbsp;&nbsp;&nbsp;&nbsp;&nbsp;</TT></TD>
    <TD align=3Dright><TT><B>Observed&nbsp;&nbsp;</B></TT></TD>
    <TD noWrap align=3Dright><TT><B>Mr(expt)&nbsp;&nbsp;</B></TT></TD>
    <TD noWrap align=3Dright><TT><B>Mr(calc)&nbsp;&nbsp;</B></TT></TD>
    <TD align=3Dright><TT><B>&nbsp;ppm&nbsp;&nbsp;</B></TT></TD>
    <TD align=3Dright><TT><B>Start&nbsp;</B></TT></TD>
    <TD align=3Dright><TT><B>&nbsp;</B></TT></TD>
    <TD align=3Dright><TT><B>End&nbsp;</B></TT></TD>
    <TD align=3Dright><TT><B>Miss&nbsp;</B></TT></TD>
    <TD align=3Dright><TT><B>Ions&nbsp;</B></TT></TD>
    <TD><TT><B>&nbsp;Peptide</B></TT></TD></TR>
  <TR>
    <TD align=3Dright>&nbsp;</TD>
    <TD align=3Dright><TT>708.2668&nbsp;&nbsp;</TT></TD>
    <TD align=3Dright><TT>707.2595&nbsp;&nbsp;</TT></TD>
    <TD align=3Dright><TT>707.3020&nbsp;&nbsp;</TT></TD>
    <TD noWrap align=3Dright><TT>-60.15&nbsp;</TT></TD>
    <TD align=3Dright><TT>166&nbsp;</TT></TD>
    <TD noWrap align=3Dright><TT>-&nbsp;</TT></TD>
    <TD align=3Dright><TT>171&nbsp;</TT></TD>
    <TD align=3Dright><TT>0&nbsp;&nbsp;</TT></TD>
    <TD noWrap align=3Dright><TT>---&nbsp;&nbsp;</TT></TD>
    <TD noWrap><TT>&nbsp;R.NSNSMR.E</TT></TD></TR>
  <TR>
    <TD align=3Dright>&nbsp;</TD>
    <TD align=3Dright><TT>724.2576&nbsp;&nbsp;</TT></TD>
    <TD align=3Dright><TT>723.2504&nbsp;&nbsp;</TT></TD>
    <TD align=3Dright><TT>723.2970&nbsp;&nbsp;</TT></TD>
    <TD noWrap align=3Dright><TT>-64.45&nbsp;</TT></TD>
    <TD align=3Dright><TT>166&nbsp;</TT></TD>
    <TD noWrap align=3Dright><TT>-&nbsp;</TT></TD>
    <TD align=3Dright><TT>171&nbsp;</TT></TD>
    <TD align=3Dright><TT>0&nbsp;&nbsp;</TT></TD>
    <TD noWrap align=3Dright><TT>---&nbsp;&nbsp;</TT></TD>
    <TD noWrap><TT>&nbsp;R.NSNSMR.E + Oxidation (M)</TT></TD></TR>
  <TR>
    <TD align=3Dright>&nbsp;</TD>
    <TD align=3Dright><TT>743.3682&nbsp;&nbsp;</TT></TD>
    <TD align=3Dright><TT>742.3609&nbsp;&nbsp;</TT></TD>
    <TD align=3Dright><TT>742.4086&nbsp;&nbsp;</TT></TD>
    <TD noWrap align=3Dright><TT>-64.25&nbsp;</TT></TD>
    <TD align=3Dright><TT>30&nbsp;</TT></TD>
    <TD noWrap align=3Dright><TT>-&nbsp;</TT></TD>
    <TD align=3Dright><TT>37&nbsp;</TT></TD>
    <TD align=3Dright><TT>0&nbsp;&nbsp;</TT></TD>
    <TD noWrap align=3Dright><TT>---&nbsp;&nbsp;</TT></TD>
    <TD noWrap><TT>&nbsp;K.GNAAVGVR.G</TT></TD></TR>
  <TR>
    <TD align=3Dright>&nbsp;</TD>
    <TD align=3Dright><TT>920.4409&nbsp;&nbsp;</TT></TD>
    <TD align=3Dright><TT>919.4336&nbsp;&nbsp;</TT></TD>
    <TD align=3Dright><TT>919.5127&nbsp;&nbsp;</TT></TD>
    <TD noWrap align=3Dright><TT>-85.97&nbsp;</TT></TD>
    <TD align=3Dright><TT>111&nbsp;</TT></TD>
    <TD noWrap align=3Dright><TT>-&nbsp;</TT></TD>
    <TD align=3Dright><TT>118&nbsp;</TT></TD>
    <TD align=3Dright><TT>0&nbsp;&nbsp;</TT></TD>
    <TD noWrap align=3Dright><TT>---&nbsp;&nbsp;</TT></TD>
    <TD noWrap><TT>&nbsp;R.YIAGLQQK.Y</TT></TD></TR>
  <TR>
    <TD align=3Dright>&nbsp;</TD>
    <TD align=3Dright><TT>920.4409&nbsp;&nbsp;</TT></TD>
    <TD align=3Dright><TT>919.4336&nbsp;&nbsp;</TT></TD>
    <TD align=3Dright><TT>919.5127&nbsp;&nbsp;</TT></TD>
    <TD noWrap align=3Dright><TT>-85.97&nbsp;</TT></TD>
    <TD align=3Dright><TT>111&nbsp;</TT></TD>
    <TD noWrap align=3Dright><TT>-&nbsp;</TT></TD>
    <TD align=3Dright><TT>118&nbsp;</TT></TD>
    <TD align=3Dright><TT>0&nbsp;&nbsp;</TT></TD>
    <TD noWrap align=3Dright><TT>30&nbsp;&nbsp;</TT></TD>
    <TD noWrap><TT>&nbsp;R.YIAGLQQK.Y</TT></TD></TR>
  <TR>
    <TD align=3Dright>&nbsp;</TD>
    <TD align=3Dright><TT>1101.5262&nbsp;&nbsp;</TT></TD>
    <TD align=3Dright><TT>1100.5189&nbsp;&nbsp;</TT></TD>
    <TD align=3Dright><TT>1100.6077&nbsp;&nbsp;</TT></TD>
    <TD noWrap align=3Dright><TT>-80.69&nbsp;</TT></TD>
    <TD align=3Dright><TT>193&nbsp;</TT></TD>
    <TD noWrap align=3Dright><TT>-&nbsp;</TT></TD>
    <TD align=3Dright><TT>203&nbsp;</TT></TD>
    <TD align=3Dright><TT>0&nbsp;&nbsp;</TT></TD>
    <TD noWrap align=3Dright><TT>---&nbsp;&nbsp;</TT></TD>
    <TD noWrap><TT>&nbsp;R.ALLEVVESGGK.N</TT></TD></TR>
  <TR>
    <TD align=3Dright>&nbsp;</TD>
    <TD align=3Dright><TT>1634.7568&nbsp;&nbsp;</TT></TD>
    <TD align=3Dright><TT>1633.7495&nbsp;&nbsp;</TT></TD>
    <TD align=3Dright><TT>1633.8563&nbsp;&nbsp;</TT></TD>
    <TD noWrap align=3Dright><TT>-65.36&nbsp;</TT></TD>
    <TD align=3Dright><TT>97&nbsp;</TT></TD>
    <TD noWrap align=3Dright><TT>-&nbsp;</TT></TD>
    <TD align=3Dright><TT>110&nbsp;</TT></TD>
    <TD align=3Dright><TT>0&nbsp;&nbsp;</TT></TD>
    <TD noWrap align=3Dright><TT>---&nbsp;&nbsp;</TT></TD>
    <TD noWrap><TT>&nbsp;R.LTVEDPVTVEYITR.Y</TT></TD></TR>
  <TR>
    <TD align=3Dright>&nbsp;</TD>
    <TD align=3Dright><TT>1634.7568&nbsp;&nbsp;</TT></TD>
    <TD align=3Dright><TT>1633.7495&nbsp;&nbsp;</TT></TD>
    <TD align=3Dright><TT>1633.8563&nbsp;&nbsp;</TT></TD>
    <TD noWrap align=3Dright><TT>-65.36&nbsp;</TT></TD>
    <TD align=3Dright><TT>97&nbsp;</TT></TD>
    <TD noWrap align=3Dright><TT>-&nbsp;</TT></TD>
    <TD align=3Dright><TT>110&nbsp;</TT></TD>
    <TD align=3Dright><TT>0&nbsp;&nbsp;</TT></TD>
    <TD noWrap align=3Dright><TT>65&nbsp;&nbsp;</TT></TD>
    <TD noWrap><TT>&nbsp;R.LTVEDPVTVEYITR.Y</TT></TD></TR>
  <TR>
    <TD align=3Dright>&nbsp;</TD>
    <TD align=3Dright><TT>2462.1567&nbsp;&nbsp;</TT></TD>
    <TD align=3Dright><TT>2461.1494&nbsp;&nbsp;</TT></TD>
    <TD align=3Dright><TT>2461.2642&nbsp;&nbsp;</TT></TD>
    <TD noWrap align=3Dright><TT>-46.62&nbsp;</TT></TD>
    <TD align=3Dright><TT>7&nbsp;</TT></TD>
    <TD noWrap align=3Dright><TT>-&nbsp;</TT></TD>
    <TD align=3Dright><TT>28&nbsp;</TT></TD>
    <TD align=3Dright><TT>0&nbsp;&nbsp;</TT></TD>
    <TD noWrap align=3Dright><TT>---&nbsp;&nbsp;</TT></TD>
    <TD noWrap><TT>&nbsp;R.AITVFSPDGHLFQVEYALEAVR.K</TT></TD></TR>
  <TR>
    <TD align=3Dright>&nbsp;</TD>
    <TD align=3Dright><TT>2462.1567&nbsp;&nbsp;</TT></TD>
    <TD align=3Dright><TT>2461.1494&nbsp;&nbsp;</TT></TD>
    <TD align=3Dright><TT>2461.2642&nbsp;&nbsp;</TT></TD>
    <TD noWrap align=3Dright><TT>-46.62&nbsp;</TT></TD>
    <TD align=3Dright><TT>7&nbsp;</TT></TD>
    <TD noWrap align=3Dright><TT>-&nbsp;</TT></TD>
    <TD align=3Dright><TT>28&nbsp;</TT></TD>
    <TD align=3Dright><TT>0&nbsp;&nbsp;</TT></TD>
    <TD noWrap align=3Dright><TT>119&nbsp;&nbsp;</TT></TD>
    <TD noWrap><TT>&nbsp;R.AITVFSPDGHLFQVEYALEAVR.K</TT></TD></TR>
  <TR>
    <TD align=3Dright>&nbsp;</TD>
    <TD align=3Dright><TT>2590.2468&nbsp;&nbsp;</TT></TD>
    <TD align=3Dright><TT>2589.2395&nbsp;&nbsp;</TT></TD>
    <TD align=3Dright><TT>2589.3591&nbsp;&nbsp;</TT></TD>
    <TD noWrap align=3Dright><TT>-46.19&nbsp;</TT></TD>
    <TD align=3Dright><TT>7&nbsp;</TT></TD>
    <TD noWrap align=3Dright><TT>-&nbsp;</TT></TD>
    <TD align=3Dright><TT>29&nbsp;</TT></TD>
    <TD align=3Dright><TT>1&nbsp;&nbsp;</TT></TD>
    <TD noWrap align=3Dright><TT>---&nbsp;&nbsp;</TT></TD>
    <TD noWrap><TT>&nbsp;R.AITVFSPDGHLFQVEYALEAVRK.G</TT></TD></TR>
  <TR>
    <TD align=3Dright>&nbsp;</TD>
    <TD align=3Dright><TT>2590.2468&nbsp;&nbsp;</TT></TD>
    <TD align=3Dright><TT>2589.2395&nbsp;&nbsp;</TT></TD>
    <TD align=3Dright><TT>2589.3591&nbsp;&nbsp;</TT></TD>
    <TD noWrap align=3Dright><TT>-46.19&nbsp;</TT></TD>
    <TD align=3Dright><TT>7&nbsp;</TT></TD>
    <TD noWrap align=3Dright><TT>-&nbsp;</TT></TD>
    <TD align=3Dright><TT>29&nbsp;</TT></TD>
    <TD align=3Dright><TT>1&nbsp;&nbsp;</TT></TD>
    <TD noWrap align=3Dright><TT>30&nbsp;&nbsp;</TT></TD>
    <TD =
noWrap><TT>&nbsp;R.AITVFSPDGHLFQVEYALEAVRK.G</TT></TD></TR></TBODY></TABL=
E>
<TABLE border=3D0 cellSpacing=3D0>
  <TBODY>
  <TR>
    <TD><TT>&nbsp;&nbsp;&nbsp;&nbsp;&nbsp;&nbsp;</TT></TD>
    <TD><TT><B>No match to: </B>757.3834, 823.0412, 825.0378, 841.0074,=20
      842.4514, 867.3715, 870.4779, 885.4680, 994.0511, 994.0511, =
1036.0448,=20
      1036.0448, 1111.4778, 1111.4778, 1131.5352, 1131.5352, 1225.0382,=20
      1225.0382, 1566.0065, 1722.8036, =
1722.8036</TT></TD></TR></TBODY></TABLE><BR>
<TABLE border=3D0 cellSpacing=3D0>
  <TBODY>
  <TR>
    <TD><TT><B><A name=3DHit30>30.</A>&nbsp;&nbsp;&nbsp;</B></TT></TD>
    <TD noWrap><TT><A=20
      =
href=3D"http://zxw-pc/mascot/cgi/protein_view.pl?file=3D../data/20121225/=
F002433.dat&amp;hit=3D30"=20
      =
target=3D_blank>gi|194702178</A>&nbsp;&nbsp;&nbsp;&nbsp;<B>Mass:</B>&nbsp=
;27240&nbsp;&nbsp;&nbsp;&nbsp;<B>Score:</B>&nbsp;316&nbsp;&nbsp;&nbsp;&nb=
sp;<B>Expect:</B>&nbsp;4.6e-026&nbsp;&nbsp;<B>Matches:</B>&nbsp;12</TT></=
TD></TR>
  <TR>
    <TD>&nbsp;</TD>
    <TD noWrap><TT>unknown [Zea mays]</TT></TD></TR></TBODY></TABLE>
<TABLE border=3D0 cellSpacing=3D0 cellPadding=3D0>
  <TBODY>
  <TR>
    <TD><TT>&nbsp;&nbsp;&nbsp;&nbsp;&nbsp;&nbsp;</TT></TD>
    <TD align=3Dright><TT><B>Observed&nbsp;&nbsp;</B></TT></TD>
    <TD noWrap align=3Dright><TT><B>Mr(expt)&nbsp;&nbsp;</B></TT></TD>
    <TD noWrap align=3Dright><TT><B>Mr(calc)&nbsp;&nbsp;</B></TT></TD>
    <TD align=3Dright><TT><B>&nbsp;ppm&nbsp;&nbsp;</B></TT></TD>
    <TD align=3Dright><TT><B>Start&nbsp;</B></TT></TD>
    <TD align=3Dright><TT><B>&nbsp;</B></TT></TD>
    <TD align=3Dright><TT><B>End&nbsp;</B></TT></TD>
    <TD align=3Dright><TT><B>Miss&nbsp;</B></TT></TD>
    <TD align=3Dright><TT><B>Ions&nbsp;</B></TT></TD>
    <TD><TT><B>&nbsp;Peptide</B></TT></TD></TR>
  <TR>
    <TD align=3Dright>&nbsp;</TD>
    <TD align=3Dright><TT>708.2668&nbsp;&nbsp;</TT></TD>
    <TD align=3Dright><TT>707.2595&nbsp;&nbsp;</TT></TD>
    <TD align=3Dright><TT>707.3020&nbsp;&nbsp;</TT></TD>
    <TD noWrap align=3Dright><TT>-60.15&nbsp;</TT></TD>
    <TD align=3Dright><TT>166&nbsp;</TT></TD>
    <TD noWrap align=3Dright><TT>-&nbsp;</TT></TD>
    <TD align=3Dright><TT>171&nbsp;</TT></TD>
    <TD align=3Dright><TT>0&nbsp;&nbsp;</TT></TD>
    <TD noWrap align=3Dright><TT>---&nbsp;&nbsp;</TT></TD>
    <TD noWrap><TT>&nbsp;R.NSNSMR.E</TT></TD></TR>
  <TR>
    <TD align=3Dright>&nbsp;</TD>
    <TD align=3Dright><TT>724.2576&nbsp;&nbsp;</TT></TD>
    <TD align=3Dright><TT>723.2504&nbsp;&nbsp;</TT></TD>
    <TD align=3Dright><TT>723.2970&nbsp;&nbsp;</TT></TD>
    <TD noWrap align=3Dright><TT>-64.45&nbsp;</TT></TD>
    <TD align=3Dright><TT>166&nbsp;</TT></TD>
    <TD noWrap align=3Dright><TT>-&nbsp;</TT></TD>
    <TD align=3Dright><TT>171&nbsp;</TT></TD>
    <TD align=3Dright><TT>0&nbsp;&nbsp;</TT></TD>
    <TD noWrap align=3Dright><TT>---&nbsp;&nbsp;</TT></TD>
    <TD noWrap><TT>&nbsp;R.NSNSMR.E + Oxidation (M)</TT></TD></TR>
  <TR>
    <TD align=3Dright>&nbsp;</TD>
    <TD align=3Dright><TT>743.3682&nbsp;&nbsp;</TT></TD>
    <TD align=3Dright><TT>742.3609&nbsp;&nbsp;</TT></TD>
    <TD align=3Dright><TT>742.4086&nbsp;&nbsp;</TT></TD>
    <TD noWrap align=3Dright><TT>-64.25&nbsp;</TT></TD>
    <TD align=3Dright><TT>30&nbsp;</TT></TD>
    <TD noWrap align=3Dright><TT>-&nbsp;</TT></TD>
    <TD align=3Dright><TT>37&nbsp;</TT></TD>
    <TD align=3Dright><TT>0&nbsp;&nbsp;</TT></TD>
    <TD noWrap align=3Dright><TT>---&nbsp;&nbsp;</TT></TD>
    <TD noWrap><TT>&nbsp;K.GNAAVGVR.G</TT></TD></TR>
  <TR>
    <TD align=3Dright>&nbsp;</TD>
    <TD align=3Dright><TT>920.4409&nbsp;&nbsp;</TT></TD>
    <TD align=3Dright><TT>919.4336&nbsp;&nbsp;</TT></TD>
    <TD align=3Dright><TT>919.5127&nbsp;&nbsp;</TT></TD>
    <TD noWrap align=3Dright><TT>-85.97&nbsp;</TT></TD>
    <TD align=3Dright><TT>111&nbsp;</TT></TD>
    <TD noWrap align=3Dright><TT>-&nbsp;</TT></TD>
    <TD align=3Dright><TT>118&nbsp;</TT></TD>
    <TD align=3Dright><TT>0&nbsp;&nbsp;</TT></TD>
    <TD noWrap align=3Dright><TT>---&nbsp;&nbsp;</TT></TD>
    <TD noWrap><TT>&nbsp;R.YIAGLQQK.Y</TT></TD></TR>
  <TR>
    <TD align=3Dright>&nbsp;</TD>
    <TD align=3Dright><TT>920.4409&nbsp;&nbsp;</TT></TD>
    <TD align=3Dright><TT>919.4336&nbsp;&nbsp;</TT></TD>
    <TD align=3Dright><TT>919.5127&nbsp;&nbsp;</TT></TD>
    <TD noWrap align=3Dright><TT>-85.97&nbsp;</TT></TD>
    <TD align=3Dright><TT>111&nbsp;</TT></TD>
    <TD noWrap align=3Dright><TT>-&nbsp;</TT></TD>
    <TD align=3Dright><TT>118&nbsp;</TT></TD>
    <TD align=3Dright><TT>0&nbsp;&nbsp;</TT></TD>
    <TD noWrap align=3Dright><TT>30&nbsp;&nbsp;</TT></TD>
    <TD noWrap><TT>&nbsp;R.YIAGLQQK.Y</TT></TD></TR>
  <TR>
    <TD align=3Dright>&nbsp;</TD>
    <TD align=3Dright><TT>1101.5262&nbsp;&nbsp;</TT></TD>
    <TD align=3Dright><TT>1100.5189&nbsp;&nbsp;</TT></TD>
    <TD align=3Dright><TT>1100.6077&nbsp;&nbsp;</TT></TD>
    <TD noWrap align=3Dright><TT>-80.69&nbsp;</TT></TD>
    <TD align=3Dright><TT>193&nbsp;</TT></TD>
    <TD noWrap align=3Dright><TT>-&nbsp;</TT></TD>
    <TD align=3Dright><TT>203&nbsp;</TT></TD>
    <TD align=3Dright><TT>0&nbsp;&nbsp;</TT></TD>
    <TD noWrap align=3Dright><TT>---&nbsp;&nbsp;</TT></TD>
    <TD noWrap><TT>&nbsp;R.ALLEVVESGGK.N</TT></TD></TR>
  <TR>
    <TD align=3Dright>&nbsp;</TD>
    <TD align=3Dright><TT>1634.7568&nbsp;&nbsp;</TT></TD>
    <TD align=3Dright><TT>1633.7495&nbsp;&nbsp;</TT></TD>
    <TD align=3Dright><TT>1633.8563&nbsp;&nbsp;</TT></TD>
    <TD noWrap align=3Dright><TT>-65.36&nbsp;</TT></TD>
    <TD align=3Dright><TT>97&nbsp;</TT></TD>
    <TD noWrap align=3Dright><TT>-&nbsp;</TT></TD>
    <TD align=3Dright><TT>110&nbsp;</TT></TD>
    <TD align=3Dright><TT>0&nbsp;&nbsp;</TT></TD>
    <TD noWrap align=3Dright><TT>---&nbsp;&nbsp;</TT></TD>
    <TD noWrap><TT>&nbsp;R.LTVEDPVTVEYITR.Y</TT></TD></TR>
  <TR>
    <TD align=3Dright>&nbsp;</TD>
    <TD align=3Dright><TT>1634.7568&nbsp;&nbsp;</TT></TD>
    <TD align=3Dright><TT>1633.7495&nbsp;&nbsp;</TT></TD>
    <TD align=3Dright><TT>1633.8563&nbsp;&nbsp;</TT></TD>
    <TD noWrap align=3Dright><TT>-65.36&nbsp;</TT></TD>
    <TD align=3Dright><TT>97&nbsp;</TT></TD>
    <TD noWrap align=3Dright><TT>-&nbsp;</TT></TD>
    <TD align=3Dright><TT>110&nbsp;</TT></TD>
    <TD align=3Dright><TT>0&nbsp;&nbsp;</TT></TD>
    <TD noWrap align=3Dright><TT>65&nbsp;&nbsp;</TT></TD>
    <TD noWrap><TT>&nbsp;R.LTVEDPVTVEYITR.Y</TT></TD></TR>
  <TR>
    <TD align=3Dright>&nbsp;</TD>
    <TD align=3Dright><TT>2462.1567&nbsp;&nbsp;</TT></TD>
    <TD align=3Dright><TT>2461.1494&nbsp;&nbsp;</TT></TD>
    <TD align=3Dright><TT>2461.2642&nbsp;&nbsp;</TT></TD>
    <TD noWrap align=3Dright><TT>-46.62&nbsp;</TT></TD>
    <TD align=3Dright><TT>7&nbsp;</TT></TD>
    <TD noWrap align=3Dright><TT>-&nbsp;</TT></TD>
    <TD align=3Dright><TT>28&nbsp;</TT></TD>
    <TD align=3Dright><TT>0&nbsp;&nbsp;</TT></TD>
    <TD noWrap align=3Dright><TT>---&nbsp;&nbsp;</TT></TD>
    <TD noWrap><TT>&nbsp;R.AITVFSPDGHLFQVEYALEAVR.K</TT></TD></TR>
  <TR>
    <TD align=3Dright>&nbsp;</TD>
    <TD align=3Dright><TT>2462.1567&nbsp;&nbsp;</TT></TD>
    <TD align=3Dright><TT>2461.1494&nbsp;&nbsp;</TT></TD>
    <TD align=3Dright><TT>2461.2642&nbsp;&nbsp;</TT></TD>
    <TD noWrap align=3Dright><TT>-46.62&nbsp;</TT></TD>
    <TD align=3Dright><TT>7&nbsp;</TT></TD>
    <TD noWrap align=3Dright><TT>-&nbsp;</TT></TD>
    <TD align=3Dright><TT>28&nbsp;</TT></TD>
    <TD align=3Dright><TT>0&nbsp;&nbsp;</TT></TD>
    <TD noWrap align=3Dright><TT>119&nbsp;&nbsp;</TT></TD>
    <TD noWrap><TT>&nbsp;R.AITVFSPDGHLFQVEYALEAVR.K</TT></TD></TR>
  <TR>
    <TD align=3Dright>&nbsp;</TD>
    <TD align=3Dright><TT>2590.2468&nbsp;&nbsp;</TT></TD>
    <TD align=3Dright><TT>2589.2395&nbsp;&nbsp;</TT></TD>
    <TD align=3Dright><TT>2589.3591&nbsp;&nbsp;</TT></TD>
    <TD noWrap align=3Dright><TT>-46.19&nbsp;</TT></TD>
    <TD align=3Dright><TT>7&nbsp;</TT></TD>
    <TD noWrap align=3Dright><TT>-&nbsp;</TT></TD>
    <TD align=3Dright><TT>29&nbsp;</TT></TD>
    <TD align=3Dright><TT>1&nbsp;&nbsp;</TT></TD>
    <TD noWrap align=3Dright><TT>---&nbsp;&nbsp;</TT></TD>
    <TD noWrap><TT>&nbsp;R.AITVFSPDGHLFQVEYALEAVRK.G</TT></TD></TR>
  <TR>
    <TD align=3Dright>&nbsp;</TD>
    <TD align=3Dright><TT>2590.2468&nbsp;&nbsp;</TT></TD>
    <TD align=3Dright><TT>2589.2395&nbsp;&nbsp;</TT></TD>
    <TD align=3Dright><TT>2589.3591&nbsp;&nbsp;</TT></TD>
    <TD noWrap align=3Dright><TT>-46.19&nbsp;</TT></TD>
    <TD align=3Dright><TT>7&nbsp;</TT></TD>
    <TD noWrap align=3Dright><TT>-&nbsp;</TT></TD>
    <TD align=3Dright><TT>29&nbsp;</TT></TD>
    <TD align=3Dright><TT>1&nbsp;&nbsp;</TT></TD>
    <TD noWrap align=3Dright><TT>30&nbsp;&nbsp;</TT></TD>
    <TD =
noWrap><TT>&nbsp;R.AITVFSPDGHLFQVEYALEAVRK.G</TT></TD></TR></TBODY></TABL=
E>
<TABLE border=3D0 cellSpacing=3D0>
  <TBODY>
  <TR>
    <TD><TT>&nbsp;&nbsp;&nbsp;&nbsp;&nbsp;&nbsp;</TT></TD>
    <TD><TT><B>No match to: </B>757.3834, 823.0412, 825.0378, 841.0074,=20
      842.4514, 867.3715, 870.4779, 885.4680, 994.0511, 994.0511, =
1036.0448,=20
      1036.0448, 1111.4778, 1111.4778, 1131.5352, 1131.5352, 1225.0382,=20
      1225.0382, 1566.0065, 1722.8036, =
1722.8036</TT></TD></TR></TBODY></TABLE><BR>
<TABLE border=3D0 cellSpacing=3D0>
  <TBODY>
  <TR>
    <TD><TT><B><A name=3DHit31>31.</A>&nbsp;&nbsp;&nbsp;</B></TT></TD>
    <TD noWrap><TT><A=20
      =
href=3D"http://zxw-pc/mascot/cgi/protein_view.pl?file=3D../data/20121225/=
F002433.dat&amp;hit=3D31"=20
      =
target=3D_blank>gi|194697710</A>&nbsp;&nbsp;&nbsp;&nbsp;<B>Mass:</B>&nbsp=
;27211&nbsp;&nbsp;&nbsp;&nbsp;<B>Score:</B>&nbsp;316&nbsp;&nbsp;&nbsp;&nb=
sp;<B>Expect:</B>&nbsp;4.6e-026&nbsp;&nbsp;<B>Matches:</B>&nbsp;12</TT></=
TD></TR>
  <TR>
    <TD>&nbsp;</TD>
    <TD noWrap><TT>unknown [Zea mays]</TT></TD></TR></TBODY></TABLE>
<TABLE border=3D0 cellSpacing=3D0 cellPadding=3D0>
  <TBODY>
  <TR>
    <TD><TT>&nbsp;&nbsp;&nbsp;&nbsp;&nbsp;&nbsp;</TT></TD>
    <TD align=3Dright><TT><B>Observed&nbsp;&nbsp;</B></TT></TD>
    <TD noWrap align=3Dright><TT><B>Mr(expt)&nbsp;&nbsp;</B></TT></TD>
    <TD noWrap align=3Dright><TT><B>Mr(calc)&nbsp;&nbsp;</B></TT></TD>
    <TD align=3Dright><TT><B>&nbsp;ppm&nbsp;&nbsp;</B></TT></TD>
    <TD align=3Dright><TT><B>Start&nbsp;</B></TT></TD>
    <TD align=3Dright><TT><B>&nbsp;</B></TT></TD>
    <TD align=3Dright><TT><B>End&nbsp;</B></TT></TD>
    <TD align=3Dright><TT><B>Miss&nbsp;</B></TT></TD>
    <TD align=3Dright><TT><B>Ions&nbsp;</B></TT></TD>
    <TD><TT><B>&nbsp;Peptide</B></TT></TD></TR>
  <TR>
    <TD align=3Dright>&nbsp;</TD>
    <TD align=3Dright><TT>708.2668&nbsp;&nbsp;</TT></TD>
    <TD align=3Dright><TT>707.2595&nbsp;&nbsp;</TT></TD>
    <TD align=3Dright><TT>707.3020&nbsp;&nbsp;</TT></TD>
    <TD noWrap align=3Dright><TT>-60.15&nbsp;</TT></TD>
    <TD align=3Dright><TT>166&nbsp;</TT></TD>
    <TD noWrap align=3Dright><TT>-&nbsp;</TT></TD>
    <TD align=3Dright><TT>171&nbsp;</TT></TD>
    <TD align=3Dright><TT>0&nbsp;&nbsp;</TT></TD>
    <TD noWrap align=3Dright><TT>---&nbsp;&nbsp;</TT></TD>
    <TD noWrap><TT>&nbsp;R.NSNSMR.E</TT></TD></TR>
  <TR>
    <TD align=3Dright>&nbsp;</TD>
    <TD align=3Dright><TT>724.2576&nbsp;&nbsp;</TT></TD>
    <TD align=3Dright><TT>723.2504&nbsp;&nbsp;</TT></TD>
    <TD align=3Dright><TT>723.2970&nbsp;&nbsp;</TT></TD>
    <TD noWrap align=3Dright><TT>-64.45&nbsp;</TT></TD>
    <TD align=3Dright><TT>166&nbsp;</TT></TD>
    <TD noWrap align=3Dright><TT>-&nbsp;</TT></TD>
    <TD align=3Dright><TT>171&nbsp;</TT></TD>
    <TD align=3Dright><TT>0&nbsp;&nbsp;</TT></TD>
    <TD noWrap align=3Dright><TT>---&nbsp;&nbsp;</TT></TD>
    <TD noWrap><TT>&nbsp;R.NSNSMR.E + Oxidation (M)</TT></TD></TR>
  <TR>
    <TD align=3Dright>&nbsp;</TD>
    <TD align=3Dright><TT>743.3682&nbsp;&nbsp;</TT></TD>
    <TD align=3Dright><TT>742.3609&nbsp;&nbsp;</TT></TD>
    <TD align=3Dright><TT>742.4086&nbsp;&nbsp;</TT></TD>
    <TD noWrap align=3Dright><TT>-64.25&nbsp;</TT></TD>
    <TD align=3Dright><TT>30&nbsp;</TT></TD>
    <TD noWrap align=3Dright><TT>-&nbsp;</TT></TD>
    <TD align=3Dright><TT>37&nbsp;</TT></TD>
    <TD align=3Dright><TT>0&nbsp;&nbsp;</TT></TD>
    <TD noWrap align=3Dright><TT>---&nbsp;&nbsp;</TT></TD>
    <TD noWrap><TT>&nbsp;K.GNAAVGVR.G</TT></TD></TR>
  <TR>
    <TD align=3Dright>&nbsp;</TD>
    <TD align=3Dright><TT>920.4409&nbsp;&nbsp;</TT></TD>
    <TD align=3Dright><TT>919.4336&nbsp;&nbsp;</TT></TD>
    <TD align=3Dright><TT>919.5127&nbsp;&nbsp;</TT></TD>
    <TD noWrap align=3Dright><TT>-85.97&nbsp;</TT></TD>
    <TD align=3Dright><TT>111&nbsp;</TT></TD>
    <TD noWrap align=3Dright><TT>-&nbsp;</TT></TD>
    <TD align=3Dright><TT>118&nbsp;</TT></TD>
    <TD align=3Dright><TT>0&nbsp;&nbsp;</TT></TD>
    <TD noWrap align=3Dright><TT>---&nbsp;&nbsp;</TT></TD>
    <TD noWrap><TT>&nbsp;R.YIAGLQQK.Y</TT></TD></TR>
  <TR>
    <TD align=3Dright>&nbsp;</TD>
    <TD align=3Dright><TT>920.4409&nbsp;&nbsp;</TT></TD>
    <TD align=3Dright><TT>919.4336&nbsp;&nbsp;</TT></TD>
    <TD align=3Dright><TT>919.5127&nbsp;&nbsp;</TT></TD>
    <TD noWrap align=3Dright><TT>-85.97&nbsp;</TT></TD>
    <TD align=3Dright><TT>111&nbsp;</TT></TD>
    <TD noWrap align=3Dright><TT>-&nbsp;</TT></TD>
    <TD align=3Dright><TT>118&nbsp;</TT></TD>
    <TD align=3Dright><TT>0&nbsp;&nbsp;</TT></TD>
    <TD noWrap align=3Dright><TT>30&nbsp;&nbsp;</TT></TD>
    <TD noWrap><TT>&nbsp;R.YIAGLQQK.Y</TT></TD></TR>
  <TR>
    <TD align=3Dright>&nbsp;</TD>
    <TD align=3Dright><TT>1101.5262&nbsp;&nbsp;</TT></TD>
    <TD align=3Dright><TT>1100.5189&nbsp;&nbsp;</TT></TD>
    <TD align=3Dright><TT>1100.6077&nbsp;&nbsp;</TT></TD>
    <TD noWrap align=3Dright><TT>-80.69&nbsp;</TT></TD>
    <TD align=3Dright><TT>193&nbsp;</TT></TD>
    <TD noWrap align=3Dright><TT>-&nbsp;</TT></TD>
    <TD align=3Dright><TT>203&nbsp;</TT></TD>
    <TD align=3Dright><TT>0&nbsp;&nbsp;</TT></TD>
    <TD noWrap align=3Dright><TT>---&nbsp;&nbsp;</TT></TD>
    <TD noWrap><TT>&nbsp;R.ALLEVVESGGK.N</TT></TD></TR>
  <TR>
    <TD align=3Dright>&nbsp;</TD>
    <TD align=3Dright><TT>1634.7568&nbsp;&nbsp;</TT></TD>
    <TD align=3Dright><TT>1633.7495&nbsp;&nbsp;</TT></TD>
    <TD align=3Dright><TT>1633.8563&nbsp;&nbsp;</TT></TD>
    <TD noWrap align=3Dright><TT>-65.36&nbsp;</TT></TD>
    <TD align=3Dright><TT>97&nbsp;</TT></TD>
    <TD noWrap align=3Dright><TT>-&nbsp;</TT></TD>
    <TD align=3Dright><TT>110&nbsp;</TT></TD>
    <TD align=3Dright><TT>0&nbsp;&nbsp;</TT></TD>
    <TD noWrap align=3Dright><TT>---&nbsp;&nbsp;</TT></TD>
    <TD noWrap><TT>&nbsp;R.LTVEDPVTVEYITR.Y</TT></TD></TR>
  <TR>
    <TD align=3Dright>&nbsp;</TD>
    <TD align=3Dright><TT>1634.7568&nbsp;&nbsp;</TT></TD>
    <TD align=3Dright><TT>1633.7495&nbsp;&nbsp;</TT></TD>
    <TD align=3Dright><TT>1633.8563&nbsp;&nbsp;</TT></TD>
    <TD noWrap align=3Dright><TT>-65.36&nbsp;</TT></TD>
    <TD align=3Dright><TT>97&nbsp;</TT></TD>
    <TD noWrap align=3Dright><TT>-&nbsp;</TT></TD>
    <TD align=3Dright><TT>110&nbsp;</TT></TD>
    <TD align=3Dright><TT>0&nbsp;&nbsp;</TT></TD>
    <TD noWrap align=3Dright><TT>65&nbsp;&nbsp;</TT></TD>
    <TD noWrap><TT>&nbsp;R.LTVEDPVTVEYITR.Y</TT></TD></TR>
  <TR>
    <TD align=3Dright>&nbsp;</TD>
    <TD align=3Dright><TT>2462.1567&nbsp;&nbsp;</TT></TD>
    <TD align=3Dright><TT>2461.1494&nbsp;&nbsp;</TT></TD>
    <TD align=3Dright><TT>2461.2642&nbsp;&nbsp;</TT></TD>
    <TD noWrap align=3Dright><TT>-46.62&nbsp;</TT></TD>
    <TD align=3Dright><TT>7&nbsp;</TT></TD>
    <TD noWrap align=3Dright><TT>-&nbsp;</TT></TD>
    <TD align=3Dright><TT>28&nbsp;</TT></TD>
    <TD align=3Dright><TT>0&nbsp;&nbsp;</TT></TD>
    <TD noWrap align=3Dright><TT>---&nbsp;&nbsp;</TT></TD>
    <TD noWrap><TT>&nbsp;R.AITVFSPDGHLFQVEYALEAVR.K</TT></TD></TR>
  <TR>
    <TD align=3Dright>&nbsp;</TD>
    <TD align=3Dright><TT>2462.1567&nbsp;&nbsp;</TT></TD>
    <TD align=3Dright><TT>2461.1494&nbsp;&nbsp;</TT></TD>
    <TD align=3Dright><TT>2461.2642&nbsp;&nbsp;</TT></TD>
    <TD noWrap align=3Dright><TT>-46.62&nbsp;</TT></TD>
    <TD align=3Dright><TT>7&nbsp;</TT></TD>
    <TD noWrap align=3Dright><TT>-&nbsp;</TT></TD>
    <TD align=3Dright><TT>28&nbsp;</TT></TD>
    <TD align=3Dright><TT>0&nbsp;&nbsp;</TT></TD>
    <TD noWrap align=3Dright><TT>119&nbsp;&nbsp;</TT></TD>
    <TD noWrap><TT>&nbsp;R.AITVFSPDGHLFQVEYALEAVR.K</TT></TD></TR>
  <TR>
    <TD align=3Dright>&nbsp;</TD>
    <TD align=3Dright><TT>2590.2468&nbsp;&nbsp;</TT></TD>
    <TD align=3Dright><TT>2589.2395&nbsp;&nbsp;</TT></TD>
    <TD align=3Dright><TT>2589.3591&nbsp;&nbsp;</TT></TD>
    <TD noWrap align=3Dright><TT>-46.19&nbsp;</TT></TD>
    <TD align=3Dright><TT>7&nbsp;</TT></TD>
    <TD noWrap align=3Dright><TT>-&nbsp;</TT></TD>
    <TD align=3Dright><TT>29&nbsp;</TT></TD>
    <TD align=3Dright><TT>1&nbsp;&nbsp;</TT></TD>
    <TD noWrap align=3Dright><TT>---&nbsp;&nbsp;</TT></TD>
    <TD noWrap><TT>&nbsp;R.AITVFSPDGHLFQVEYALEAVRK.G</TT></TD></TR>
  <TR>
    <TD align=3Dright>&nbsp;</TD>
    <TD align=3Dright><TT>2590.2468&nbsp;&nbsp;</TT></TD>
    <TD align=3Dright><TT>2589.2395&nbsp;&nbsp;</TT></TD>
    <TD align=3Dright><TT>2589.3591&nbsp;&nbsp;</TT></TD>
    <TD noWrap align=3Dright><TT>-46.19&nbsp;</TT></TD>
    <TD align=3Dright><TT>7&nbsp;</TT></TD>
    <TD noWrap align=3Dright><TT>-&nbsp;</TT></TD>
    <TD align=3Dright><TT>29&nbsp;</TT></TD>
    <TD align=3Dright><TT>1&nbsp;&nbsp;</TT></TD>
    <TD noWrap align=3Dright><TT>30&nbsp;&nbsp;</TT></TD>
    <TD =
noWrap><TT>&nbsp;R.AITVFSPDGHLFQVEYALEAVRK.G</TT></TD></TR></TBODY></TABL=
E>
<TABLE border=3D0 cellSpacing=3D0>
  <TBODY>
  <TR>
    <TD><TT>&nbsp;&nbsp;&nbsp;&nbsp;&nbsp;&nbsp;</TT></TD>
    <TD><TT><B>No match to: </B>757.3834, 823.0412, 825.0378, 841.0074,=20
      842.4514, 867.3715, 870.4779, 885.4680, 994.0511, 994.0511, =
1036.0448,=20
      1036.0448, 1111.4778, 1111.4778, 1131.5352, 1131.5352, 1225.0382,=20
      1225.0382, 1566.0065, 1722.8036, =
1722.8036</TT></TD></TR></TBODY></TABLE><BR>
<TABLE border=3D0 cellSpacing=3D0>
  <TBODY>
  <TR>
    <TD><TT><B><A name=3DHit32>32.</A>&nbsp;&nbsp;&nbsp;</B></TT></TD>
    <TD noWrap><TT><A=20
      =
href=3D"http://zxw-pc/mascot/cgi/protein_view.pl?file=3D../data/20121225/=
F002433.dat&amp;hit=3D32"=20
      =
target=3D_blank>gi|194688362</A>&nbsp;&nbsp;&nbsp;&nbsp;<B>Mass:</B>&nbsp=
;27240&nbsp;&nbsp;&nbsp;&nbsp;<B>Score:</B>&nbsp;316&nbsp;&nbsp;&nbsp;&nb=
sp;<B>Expect:</B>&nbsp;4.6e-026&nbsp;&nbsp;<B>Matches:</B>&nbsp;12</TT></=
TD></TR>
  <TR>
    <TD>&nbsp;</TD>
    <TD noWrap><TT>unknown [Zea mays]</TT></TD></TR></TBODY></TABLE>
<TABLE border=3D0 cellSpacing=3D0 cellPadding=3D0>
  <TBODY>
  <TR>
    <TD><TT>&nbsp;&nbsp;&nbsp;&nbsp;&nbsp;&nbsp;</TT></TD>
    <TD align=3Dright><TT><B>Observed&nbsp;&nbsp;</B></TT></TD>
    <TD noWrap align=3Dright><TT><B>Mr(expt)&nbsp;&nbsp;</B></TT></TD>
    <TD noWrap align=3Dright><TT><B>Mr(calc)&nbsp;&nbsp;</B></TT></TD>
    <TD align=3Dright><TT><B>&nbsp;ppm&nbsp;&nbsp;</B></TT></TD>
    <TD align=3Dright><TT><B>Start&nbsp;</B></TT></TD>
    <TD align=3Dright><TT><B>&nbsp;</B></TT></TD>
    <TD align=3Dright><TT><B>End&nbsp;</B></TT></TD>
    <TD align=3Dright><TT><B>Miss&nbsp;</B></TT></TD>
    <TD align=3Dright><TT><B>Ions&nbsp;</B></TT></TD>
    <TD><TT><B>&nbsp;Peptide</B></TT></TD></TR>
  <TR>
    <TD align=3Dright>&nbsp;</TD>
    <TD align=3Dright><TT>708.2668&nbsp;&nbsp;</TT></TD>
    <TD align=3Dright><TT>707.2595&nbsp;&nbsp;</TT></TD>
    <TD align=3Dright><TT>707.3020&nbsp;&nbsp;</TT></TD>
    <TD noWrap align=3Dright><TT>-60.15&nbsp;</TT></TD>
    <TD align=3Dright><TT>166&nbsp;</TT></TD>
    <TD noWrap align=3Dright><TT>-&nbsp;</TT></TD>
    <TD align=3Dright><TT>171&nbsp;</TT></TD>
    <TD align=3Dright><TT>0&nbsp;&nbsp;</TT></TD>
    <TD noWrap align=3Dright><TT>---&nbsp;&nbsp;</TT></TD>
    <TD noWrap><TT>&nbsp;R.NSNSMR.E</TT></TD></TR>
  <TR>
    <TD align=3Dright>&nbsp;</TD>
    <TD align=3Dright><TT>724.2576&nbsp;&nbsp;</TT></TD>
    <TD align=3Dright><TT>723.2504&nbsp;&nbsp;</TT></TD>
    <TD align=3Dright><TT>723.2970&nbsp;&nbsp;</TT></TD>
    <TD noWrap align=3Dright><TT>-64.45&nbsp;</TT></TD>
    <TD align=3Dright><TT>166&nbsp;</TT></TD>
    <TD noWrap align=3Dright><TT>-&nbsp;</TT></TD>
    <TD align=3Dright><TT>171&nbsp;</TT></TD>
    <TD align=3Dright><TT>0&nbsp;&nbsp;</TT></TD>
    <TD noWrap align=3Dright><TT>---&nbsp;&nbsp;</TT></TD>
    <TD noWrap><TT>&nbsp;R.NSNSMR.E + Oxidation (M)</TT></TD></TR>
  <TR>
    <TD align=3Dright>&nbsp;</TD>
    <TD align=3Dright><TT>743.3682&nbsp;&nbsp;</TT></TD>
    <TD align=3Dright><TT>742.3609&nbsp;&nbsp;</TT></TD>
    <TD align=3Dright><TT>742.4086&nbsp;&nbsp;</TT></TD>
    <TD noWrap align=3Dright><TT>-64.25&nbsp;</TT></TD>
    <TD align=3Dright><TT>30&nbsp;</TT></TD>
    <TD noWrap align=3Dright><TT>-&nbsp;</TT></TD>
    <TD align=3Dright><TT>37&nbsp;</TT></TD>
    <TD align=3Dright><TT>0&nbsp;&nbsp;</TT></TD>
    <TD noWrap align=3Dright><TT>---&nbsp;&nbsp;</TT></TD>
    <TD noWrap><TT>&nbsp;K.GNAAVGVR.G</TT></TD></TR>
  <TR>
    <TD align=3Dright>&nbsp;</TD>
    <TD align=3Dright><TT>920.4409&nbsp;&nbsp;</TT></TD>
    <TD align=3Dright><TT>919.4336&nbsp;&nbsp;</TT></TD>
    <TD align=3Dright><TT>919.5127&nbsp;&nbsp;</TT></TD>
    <TD noWrap align=3Dright><TT>-85.97&nbsp;</TT></TD>
    <TD align=3Dright><TT>111&nbsp;</TT></TD>
    <TD noWrap align=3Dright><TT>-&nbsp;</TT></TD>
    <TD align=3Dright><TT>118&nbsp;</TT></TD>
    <TD align=3Dright><TT>0&nbsp;&nbsp;</TT></TD>
    <TD noWrap align=3Dright><TT>---&nbsp;&nbsp;</TT></TD>
    <TD noWrap><TT>&nbsp;R.YIAGLQQK.Y</TT></TD></TR>
  <TR>
    <TD align=3Dright>&nbsp;</TD>
    <TD align=3Dright><TT>920.4409&nbsp;&nbsp;</TT></TD>
    <TD align=3Dright><TT>919.4336&nbsp;&nbsp;</TT></TD>
    <TD align=3Dright><TT>919.5127&nbsp;&nbsp;</TT></TD>
    <TD noWrap align=3Dright><TT>-85.97&nbsp;</TT></TD>
    <TD align=3Dright><TT>111&nbsp;</TT></TD>
    <TD noWrap align=3Dright><TT>-&nbsp;</TT></TD>
    <TD align=3Dright><TT>118&nbsp;</TT></TD>
    <TD align=3Dright><TT>0&nbsp;&nbsp;</TT></TD>
    <TD noWrap align=3Dright><TT>30&nbsp;&nbsp;</TT></TD>
    <TD noWrap><TT>&nbsp;R.YIAGLQQK.Y</TT></TD></TR>
  <TR>
    <TD align=3Dright>&nbsp;</TD>
    <TD align=3Dright><TT>1101.5262&nbsp;&nbsp;</TT></TD>
    <TD align=3Dright><TT>1100.5189&nbsp;&nbsp;</TT></TD>
    <TD align=3Dright><TT>1100.6077&nbsp;&nbsp;</TT></TD>
    <TD noWrap align=3Dright><TT>-80.69&nbsp;</TT></TD>
    <TD align=3Dright><TT>193&nbsp;</TT></TD>
    <TD noWrap align=3Dright><TT>-&nbsp;</TT></TD>
    <TD align=3Dright><TT>203&nbsp;</TT></TD>
    <TD align=3Dright><TT>0&nbsp;&nbsp;</TT></TD>
    <TD noWrap align=3Dright><TT>---&nbsp;&nbsp;</TT></TD>
    <TD noWrap><TT>&nbsp;R.ALLEVVESGGK.N</TT></TD></TR>
  <TR>
    <TD align=3Dright>&nbsp;</TD>
    <TD align=3Dright><TT>1634.7568&nbsp;&nbsp;</TT></TD>
    <TD align=3Dright><TT>1633.7495&nbsp;&nbsp;</TT></TD>
    <TD align=3Dright><TT>1633.8563&nbsp;&nbsp;</TT></TD>
    <TD noWrap align=3Dright><TT>-65.36&nbsp;</TT></TD>
    <TD align=3Dright><TT>97&nbsp;</TT></TD>
    <TD noWrap align=3Dright><TT>-&nbsp;</TT></TD>
    <TD align=3Dright><TT>110&nbsp;</TT></TD>
    <TD align=3Dright><TT>0&nbsp;&nbsp;</TT></TD>
    <TD noWrap align=3Dright><TT>---&nbsp;&nbsp;</TT></TD>
    <TD noWrap><TT>&nbsp;R.LTVEDPVTVEYITR.Y</TT></TD></TR>
  <TR>
    <TD align=3Dright>&nbsp;</TD>
    <TD align=3Dright><TT>1634.7568&nbsp;&nbsp;</TT></TD>
    <TD align=3Dright><TT>1633.7495&nbsp;&nbsp;</TT></TD>
    <TD align=3Dright><TT>1633.8563&nbsp;&nbsp;</TT></TD>
    <TD noWrap align=3Dright><TT>-65.36&nbsp;</TT></TD>
    <TD align=3Dright><TT>97&nbsp;</TT></TD>
    <TD noWrap align=3Dright><TT>-&nbsp;</TT></TD>
    <TD align=3Dright><TT>110&nbsp;</TT></TD>
    <TD align=3Dright><TT>0&nbsp;&nbsp;</TT></TD>
    <TD noWrap align=3Dright><TT>65&nbsp;&nbsp;</TT></TD>
    <TD noWrap><TT>&nbsp;R.LTVEDPVTVEYITR.Y</TT></TD></TR>
  <TR>
    <TD align=3Dright>&nbsp;</TD>
    <TD align=3Dright><TT>2462.1567&nbsp;&nbsp;</TT></TD>
    <TD align=3Dright><TT>2461.1494&nbsp;&nbsp;</TT></TD>
    <TD align=3Dright><TT>2461.2642&nbsp;&nbsp;</TT></TD>
    <TD noWrap align=3Dright><TT>-46.62&nbsp;</TT></TD>
    <TD align=3Dright><TT>7&nbsp;</TT></TD>
    <TD noWrap align=3Dright><TT>-&nbsp;</TT></TD>
    <TD align=3Dright><TT>28&nbsp;</TT></TD>
    <TD align=3Dright><TT>0&nbsp;&nbsp;</TT></TD>
    <TD noWrap align=3Dright><TT>---&nbsp;&nbsp;</TT></TD>
    <TD noWrap><TT>&nbsp;R.AITVFSPDGHLFQVEYALEAVR.K</TT></TD></TR>
  <TR>
    <TD align=3Dright>&nbsp;</TD>
    <TD align=3Dright><TT>2462.1567&nbsp;&nbsp;</TT></TD>
    <TD align=3Dright><TT>2461.1494&nbsp;&nbsp;</TT></TD>
    <TD align=3Dright><TT>2461.2642&nbsp;&nbsp;</TT></TD>
    <TD noWrap align=3Dright><TT>-46.62&nbsp;</TT></TD>
    <TD align=3Dright><TT>7&nbsp;</TT></TD>
    <TD noWrap align=3Dright><TT>-&nbsp;</TT></TD>
    <TD align=3Dright><TT>28&nbsp;</TT></TD>
    <TD align=3Dright><TT>0&nbsp;&nbsp;</TT></TD>
    <TD noWrap align=3Dright><TT>119&nbsp;&nbsp;</TT></TD>
    <TD noWrap><TT>&nbsp;R.AITVFSPDGHLFQVEYALEAVR.K</TT></TD></TR>
  <TR>
    <TD align=3Dright>&nbsp;</TD>
    <TD align=3Dright><TT>2590.2468&nbsp;&nbsp;</TT></TD>
    <TD align=3Dright><TT>2589.2395&nbsp;&nbsp;</TT></TD>
    <TD align=3Dright><TT>2589.3591&nbsp;&nbsp;</TT></TD>
    <TD noWrap align=3Dright><TT>-46.19&nbsp;</TT></TD>
    <TD align=3Dright><TT>7&nbsp;</TT></TD>
    <TD noWrap align=3Dright><TT>-&nbsp;</TT></TD>
    <TD align=3Dright><TT>29&nbsp;</TT></TD>
    <TD align=3Dright><TT>1&nbsp;&nbsp;</TT></TD>
    <TD noWrap align=3Dright><TT>---&nbsp;&nbsp;</TT></TD>
    <TD noWrap><TT>&nbsp;R.AITVFSPDGHLFQVEYALEAVRK.G</TT></TD></TR>
  <TR>
    <TD align=3Dright>&nbsp;</TD>
    <TD align=3Dright><TT>2590.2468&nbsp;&nbsp;</TT></TD>
    <TD align=3Dright><TT>2589.2395&nbsp;&nbsp;</TT></TD>
    <TD align=3Dright><TT>2589.3591&nbsp;&nbsp;</TT></TD>
    <TD noWrap align=3Dright><TT>-46.19&nbsp;</TT></TD>
    <TD align=3Dright><TT>7&nbsp;</TT></TD>
    <TD noWrap align=3Dright><TT>-&nbsp;</TT></TD>
    <TD align=3Dright><TT>29&nbsp;</TT></TD>
    <TD align=3Dright><TT>1&nbsp;&nbsp;</TT></TD>
    <TD noWrap align=3Dright><TT>30&nbsp;&nbsp;</TT></TD>
    <TD =
noWrap><TT>&nbsp;R.AITVFSPDGHLFQVEYALEAVRK.G</TT></TD></TR></TBODY></TABL=
E>
<TABLE border=3D0 cellSpacing=3D0>
  <TBODY>
  <TR>
    <TD><TT>&nbsp;&nbsp;&nbsp;&nbsp;&nbsp;&nbsp;</TT></TD>
    <TD><TT><B>No match to: </B>757.3834, 823.0412, 825.0378, 841.0074,=20
      842.4514, 867.3715, 870.4779, 885.4680, 994.0511, 994.0511, =
1036.0448,=20
      1036.0448, 1111.4778, 1111.4778, 1131.5352, 1131.5352, 1225.0382,=20
      1225.0382, 1566.0065, 1722.8036, =
1722.8036</TT></TD></TR></TBODY></TABLE><BR>
<TABLE border=3D0 cellSpacing=3D0>
  <TBODY>
  <TR>
    <TD><TT><B><A name=3DHit33>33.</A>&nbsp;&nbsp;&nbsp;</B></TT></TD>
    <TD noWrap><TT><A=20
      =
href=3D"http://zxw-pc/mascot/cgi/protein_view.pl?file=3D../data/20121225/=
F002433.dat&amp;hit=3D33"=20
      =
target=3D_blank>gi|125662835</A>&nbsp;&nbsp;&nbsp;&nbsp;<B>Mass:</B>&nbsp=
;27211&nbsp;&nbsp;&nbsp;&nbsp;<B>Score:</B>&nbsp;316&nbsp;&nbsp;&nbsp;&nb=
sp;<B>Expect:</B>&nbsp;4.6e-026&nbsp;&nbsp;<B>Matches:</B>&nbsp;12</TT></=
TD></TR>
  <TR>
    <TD>&nbsp;</TD>
    <TD noWrap><TT>20S proteasome alpha 4 subunit [Zea=20
mays]</TT></TD></TR></TBODY></TABLE>
<TABLE border=3D0 cellSpacing=3D0 cellPadding=3D0>
  <TBODY>
  <TR>
    <TD><TT>&nbsp;&nbsp;&nbsp;&nbsp;&nbsp;&nbsp;</TT></TD>
    <TD align=3Dright><TT><B>Observed&nbsp;&nbsp;</B></TT></TD>
    <TD noWrap align=3Dright><TT><B>Mr(expt)&nbsp;&nbsp;</B></TT></TD>
    <TD noWrap align=3Dright><TT><B>Mr(calc)&nbsp;&nbsp;</B></TT></TD>
    <TD align=3Dright><TT><B>&nbsp;ppm&nbsp;&nbsp;</B></TT></TD>
    <TD align=3Dright><TT><B>Start&nbsp;</B></TT></TD>
    <TD align=3Dright><TT><B>&nbsp;</B></TT></TD>
    <TD align=3Dright><TT><B>End&nbsp;</B></TT></TD>
    <TD align=3Dright><TT><B>Miss&nbsp;</B></TT></TD>
    <TD align=3Dright><TT><B>Ions&nbsp;</B></TT></TD>
    <TD><TT><B>&nbsp;Peptide</B></TT></TD></TR>
  <TR>
    <TD align=3Dright>&nbsp;</TD>
    <TD align=3Dright><TT>708.2668&nbsp;&nbsp;</TT></TD>
    <TD align=3Dright><TT>707.2595&nbsp;&nbsp;</TT></TD>
    <TD align=3Dright><TT>707.3020&nbsp;&nbsp;</TT></TD>
    <TD noWrap align=3Dright><TT>-60.15&nbsp;</TT></TD>
    <TD align=3Dright><TT>166&nbsp;</TT></TD>
    <TD noWrap align=3Dright><TT>-&nbsp;</TT></TD>
    <TD align=3Dright><TT>171&nbsp;</TT></TD>
    <TD align=3Dright><TT>0&nbsp;&nbsp;</TT></TD>
    <TD noWrap align=3Dright><TT>---&nbsp;&nbsp;</TT></TD>
    <TD noWrap><TT>&nbsp;R.NSNSMR.E</TT></TD></TR>
  <TR>
    <TD align=3Dright>&nbsp;</TD>
    <TD align=3Dright><TT>724.2576&nbsp;&nbsp;</TT></TD>
    <TD align=3Dright><TT>723.2504&nbsp;&nbsp;</TT></TD>
    <TD align=3Dright><TT>723.2970&nbsp;&nbsp;</TT></TD>
    <TD noWrap align=3Dright><TT>-64.45&nbsp;</TT></TD>
    <TD align=3Dright><TT>166&nbsp;</TT></TD>
    <TD noWrap align=3Dright><TT>-&nbsp;</TT></TD>
    <TD align=3Dright><TT>171&nbsp;</TT></TD>
    <TD align=3Dright><TT>0&nbsp;&nbsp;</TT></TD>
    <TD noWrap align=3Dright><TT>---&nbsp;&nbsp;</TT></TD>
    <TD noWrap><TT>&nbsp;R.NSNSMR.E + Oxidation (M)</TT></TD></TR>
  <TR>
    <TD align=3Dright>&nbsp;</TD>
    <TD align=3Dright><TT>743.3682&nbsp;&nbsp;</TT></TD>
    <TD align=3Dright><TT>742.3609&nbsp;&nbsp;</TT></TD>
    <TD align=3Dright><TT>742.4086&nbsp;&nbsp;</TT></TD>
    <TD noWrap align=3Dright><TT>-64.25&nbsp;</TT></TD>
    <TD align=3Dright><TT>30&nbsp;</TT></TD>
    <TD noWrap align=3Dright><TT>-&nbsp;</TT></TD>
    <TD align=3Dright><TT>37&nbsp;</TT></TD>
    <TD align=3Dright><TT>0&nbsp;&nbsp;</TT></TD>
    <TD noWrap align=3Dright><TT>---&nbsp;&nbsp;</TT></TD>
    <TD noWrap><TT>&nbsp;K.GNAAVGVR.G</TT></TD></TR>
  <TR>
    <TD align=3Dright>&nbsp;</TD>
    <TD align=3Dright><TT>920.4409&nbsp;&nbsp;</TT></TD>
    <TD align=3Dright><TT>919.4336&nbsp;&nbsp;</TT></TD>
    <TD align=3Dright><TT>919.5127&nbsp;&nbsp;</TT></TD>
    <TD noWrap align=3Dright><TT>-85.97&nbsp;</TT></TD>
    <TD align=3Dright><TT>111&nbsp;</TT></TD>
    <TD noWrap align=3Dright><TT>-&nbsp;</TT></TD>
    <TD align=3Dright><TT>118&nbsp;</TT></TD>
    <TD align=3Dright><TT>0&nbsp;&nbsp;</TT></TD>
    <TD noWrap align=3Dright><TT>---&nbsp;&nbsp;</TT></TD>
    <TD noWrap><TT>&nbsp;R.YIAGLQQK.Y</TT></TD></TR>
  <TR>
    <TD align=3Dright>&nbsp;</TD>
    <TD align=3Dright><TT>920.4409&nbsp;&nbsp;</TT></TD>
    <TD align=3Dright><TT>919.4336&nbsp;&nbsp;</TT></TD>
    <TD align=3Dright><TT>919.5127&nbsp;&nbsp;</TT></TD>
    <TD noWrap align=3Dright><TT>-85.97&nbsp;</TT></TD>
    <TD align=3Dright><TT>111&nbsp;</TT></TD>
    <TD noWrap align=3Dright><TT>-&nbsp;</TT></TD>
    <TD align=3Dright><TT>118&nbsp;</TT></TD>
    <TD align=3Dright><TT>0&nbsp;&nbsp;</TT></TD>
    <TD noWrap align=3Dright><TT>30&nbsp;&nbsp;</TT></TD>
    <TD noWrap><TT>&nbsp;R.YIAGLQQK.Y</TT></TD></TR>
  <TR>
    <TD align=3Dright>&nbsp;</TD>
    <TD align=3Dright><TT>1101.5262&nbsp;&nbsp;</TT></TD>
    <TD align=3Dright><TT>1100.5189&nbsp;&nbsp;</TT></TD>
    <TD align=3Dright><TT>1100.6077&nbsp;&nbsp;</TT></TD>
    <TD noWrap align=3Dright><TT>-80.69&nbsp;</TT></TD>
    <TD align=3Dright><TT>193&nbsp;</TT></TD>
    <TD noWrap align=3Dright><TT>-&nbsp;</TT></TD>
    <TD align=3Dright><TT>203&nbsp;</TT></TD>
    <TD align=3Dright><TT>0&nbsp;&nbsp;</TT></TD>
    <TD noWrap align=3Dright><TT>---&nbsp;&nbsp;</TT></TD>
    <TD noWrap><TT>&nbsp;R.ALLEVVESGGK.N</TT></TD></TR>
  <TR>
    <TD align=3Dright>&nbsp;</TD>
    <TD align=3Dright><TT>1634.7568&nbsp;&nbsp;</TT></TD>
    <TD align=3Dright><TT>1633.7495&nbsp;&nbsp;</TT></TD>
    <TD align=3Dright><TT>1633.8563&nbsp;&nbsp;</TT></TD>
    <TD noWrap align=3Dright><TT>-65.36&nbsp;</TT></TD>
    <TD align=3Dright><TT>97&nbsp;</TT></TD>
    <TD noWrap align=3Dright><TT>-&nbsp;</TT></TD>
    <TD align=3Dright><TT>110&nbsp;</TT></TD>
    <TD align=3Dright><TT>0&nbsp;&nbsp;</TT></TD>
    <TD noWrap align=3Dright><TT>---&nbsp;&nbsp;</TT></TD>
    <TD noWrap><TT>&nbsp;R.LTVEDPVTVEYITR.Y</TT></TD></TR>
  <TR>
    <TD align=3Dright>&nbsp;</TD>
    <TD align=3Dright><TT>1634.7568&nbsp;&nbsp;</TT></TD>
    <TD align=3Dright><TT>1633.7495&nbsp;&nbsp;</TT></TD>
    <TD align=3Dright><TT>1633.8563&nbsp;&nbsp;</TT></TD>
    <TD noWrap align=3Dright><TT>-65.36&nbsp;</TT></TD>
    <TD align=3Dright><TT>97&nbsp;</TT></TD>
    <TD noWrap align=3Dright><TT>-&nbsp;</TT></TD>
    <TD align=3Dright><TT>110&nbsp;</TT></TD>
    <TD align=3Dright><TT>0&nbsp;&nbsp;</TT></TD>
    <TD noWrap align=3Dright><TT>65&nbsp;&nbsp;</TT></TD>
    <TD noWrap><TT>&nbsp;R.LTVEDPVTVEYITR.Y</TT></TD></TR>
  <TR>
    <TD align=3Dright>&nbsp;</TD>
    <TD align=3Dright><TT>2462.1567&nbsp;&nbsp;</TT></TD>
    <TD align=3Dright><TT>2461.1494&nbsp;&nbsp;</TT></TD>
    <TD align=3Dright><TT>2461.2642&nbsp;&nbsp;</TT></TD>
    <TD noWrap align=3Dright><TT>-46.62&nbsp;</TT></TD>
    <TD align=3Dright><TT>7&nbsp;</TT></TD>
    <TD noWrap align=3Dright><TT>-&nbsp;</TT></TD>
    <TD align=3Dright><TT>28&nbsp;</TT></TD>
    <TD align=3Dright><TT>0&nbsp;&nbsp;</TT></TD>
    <TD noWrap align=3Dright><TT>---&nbsp;&nbsp;</TT></TD>
    <TD noWrap><TT>&nbsp;R.AITVFSPDGHLFQVEYALEAVR.K</TT></TD></TR>
  <TR>
    <TD align=3Dright>&nbsp;</TD>
    <TD align=3Dright><TT>2462.1567&nbsp;&nbsp;</TT></TD>
    <TD align=3Dright><TT>2461.1494&nbsp;&nbsp;</TT></TD>
    <TD align=3Dright><TT>2461.2642&nbsp;&nbsp;</TT></TD>
    <TD noWrap align=3Dright><TT>-46.62&nbsp;</TT></TD>
    <TD align=3Dright><TT>7&nbsp;</TT></TD>
    <TD noWrap align=3Dright><TT>-&nbsp;</TT></TD>
    <TD align=3Dright><TT>28&nbsp;</TT></TD>
    <TD align=3Dright><TT>0&nbsp;&nbsp;</TT></TD>
    <TD noWrap align=3Dright><TT>119&nbsp;&nbsp;</TT></TD>
    <TD noWrap><TT>&nbsp;R.AITVFSPDGHLFQVEYALEAVR.K</TT></TD></TR>
  <TR>
    <TD align=3Dright>&nbsp;</TD>
    <TD align=3Dright><TT>2590.2468&nbsp;&nbsp;</TT></TD>
    <TD align=3Dright><TT>2589.2395&nbsp;&nbsp;</TT></TD>
    <TD align=3Dright><TT>2589.3591&nbsp;&nbsp;</TT></TD>
    <TD noWrap align=3Dright><TT>-46.19&nbsp;</TT></TD>
    <TD align=3Dright><TT>7&nbsp;</TT></TD>
    <TD noWrap align=3Dright><TT>-&nbsp;</TT></TD>
    <TD align=3Dright><TT>29&nbsp;</TT></TD>
    <TD align=3Dright><TT>1&nbsp;&nbsp;</TT></TD>
    <TD noWrap align=3Dright><TT>---&nbsp;&nbsp;</TT></TD>
    <TD noWrap><TT>&nbsp;R.AITVFSPDGHLFQVEYALEAVRK.G</TT></TD></TR>
  <TR>
    <TD align=3Dright>&nbsp;</TD>
    <TD align=3Dright><TT>2590.2468&nbsp;&nbsp;</TT></TD>
    <TD align=3Dright><TT>2589.2395&nbsp;&nbsp;</TT></TD>
    <TD align=3Dright><TT>2589.3591&nbsp;&nbsp;</TT></TD>
    <TD noWrap align=3Dright><TT>-46.19&nbsp;</TT></TD>
    <TD align=3Dright><TT>7&nbsp;</TT></TD>
    <TD noWrap align=3Dright><TT>-&nbsp;</TT></TD>
    <TD align=3Dright><TT>29&nbsp;</TT></TD>
    <TD align=3Dright><TT>1&nbsp;&nbsp;</TT></TD>
    <TD noWrap align=3Dright><TT>30&nbsp;&nbsp;</TT></TD>
    <TD =
noWrap><TT>&nbsp;R.AITVFSPDGHLFQVEYALEAVRK.G</TT></TD></TR></TBODY></TABL=
E>
<TABLE border=3D0 cellSpacing=3D0>
  <TBODY>
  <TR>
    <TD><TT>&nbsp;&nbsp;&nbsp;&nbsp;&nbsp;&nbsp;</TT></TD>
    <TD><TT><B>No match to: </B>757.3834, 823.0412, 825.0378, 841.0074,=20
      842.4514, 867.3715, 870.4779, 885.4680, 994.0511, 994.0511, =
1036.0448,=20
      1036.0448, 1111.4778, 1111.4778, 1131.5352, 1131.5352, 1225.0382,=20
      1225.0382, 1566.0065, 1722.8036, =
1722.8036</TT></TD></TR></TBODY></TABLE><BR>
<TABLE border=3D0 cellSpacing=3D0>
  <TBODY>
  <TR>
    <TD><TT><B><A name=3DHit34>34.</A>&nbsp;&nbsp;&nbsp;</B></TT></TD>
    <TD noWrap><TT><A=20
      =
href=3D"http://zxw-pc/mascot/cgi/protein_view.pl?file=3D../data/20121225/=
F002433.dat&amp;hit=3D34"=20
      =
target=3D_blank>gi|75131289</A>&nbsp;&nbsp;&nbsp;&nbsp;<B>Mass:</B>&nbsp;=
27279&nbsp;&nbsp;&nbsp;&nbsp;<B>Score:</B>&nbsp;315&nbsp;&nbsp;&nbsp;&nbs=
p;<B>Expect:</B>&nbsp;5.9e-026&nbsp;&nbsp;<B>Matches:</B>&nbsp;12</TT></T=
D></TR>
  <TR>
    <TD>&nbsp;</TD>
    <TD noWrap><TT>RecName: Full=3DProteasome subunit alpha type-7-A; =
AltName:=20
      Full=3D20S proteasome alpha subunit D-1; AltName: Full=3D20S =
proteasome=20
      subunit alpha-4-A</TT></TD></TR></TBODY></TABLE>
<TABLE border=3D0 cellSpacing=3D0 cellPadding=3D0>
  <TBODY>
  <TR>
    <TD><TT>&nbsp;&nbsp;&nbsp;&nbsp;&nbsp;&nbsp;</TT></TD>
    <TD align=3Dright><TT><B>Observed&nbsp;&nbsp;</B></TT></TD>
    <TD noWrap align=3Dright><TT><B>Mr(expt)&nbsp;&nbsp;</B></TT></TD>
    <TD noWrap align=3Dright><TT><B>Mr(calc)&nbsp;&nbsp;</B></TT></TD>
    <TD align=3Dright><TT><B>&nbsp;ppm&nbsp;&nbsp;</B></TT></TD>
    <TD align=3Dright><TT><B>Start&nbsp;</B></TT></TD>
    <TD align=3Dright><TT><B>&nbsp;</B></TT></TD>
    <TD align=3Dright><TT><B>End&nbsp;</B></TT></TD>
    <TD align=3Dright><TT><B>Miss&nbsp;</B></TT></TD>
    <TD align=3Dright><TT><B>Ions&nbsp;</B></TT></TD>
    <TD><TT><B>&nbsp;Peptide</B></TT></TD></TR>
  <TR>
    <TD align=3Dright>&nbsp;</TD>
    <TD align=3Dright><TT>708.2668&nbsp;&nbsp;</TT></TD>
    <TD align=3Dright><TT>707.2595&nbsp;&nbsp;</TT></TD>
    <TD align=3Dright><TT>707.3020&nbsp;&nbsp;</TT></TD>
    <TD noWrap align=3Dright><TT>-60.15&nbsp;</TT></TD>
    <TD align=3Dright><TT>166&nbsp;</TT></TD>
    <TD noWrap align=3Dright><TT>-&nbsp;</TT></TD>
    <TD align=3Dright><TT>171&nbsp;</TT></TD>
    <TD align=3Dright><TT>0&nbsp;&nbsp;</TT></TD>
    <TD noWrap align=3Dright><TT>---&nbsp;&nbsp;</TT></TD>
    <TD noWrap><TT>&nbsp;R.NSNSMR.E</TT></TD></TR>
  <TR>
    <TD align=3Dright>&nbsp;</TD>
    <TD align=3Dright><TT>724.2576&nbsp;&nbsp;</TT></TD>
    <TD align=3Dright><TT>723.2504&nbsp;&nbsp;</TT></TD>
    <TD align=3Dright><TT>723.2970&nbsp;&nbsp;</TT></TD>
    <TD noWrap align=3Dright><TT>-64.45&nbsp;</TT></TD>
    <TD align=3Dright><TT>166&nbsp;</TT></TD>
    <TD noWrap align=3Dright><TT>-&nbsp;</TT></TD>
    <TD align=3Dright><TT>171&nbsp;</TT></TD>
    <TD align=3Dright><TT>0&nbsp;&nbsp;</TT></TD>
    <TD noWrap align=3Dright><TT>---&nbsp;&nbsp;</TT></TD>
    <TD noWrap><TT>&nbsp;R.NSNSMR.E + Oxidation (M)</TT></TD></TR>
  <TR>
    <TD align=3Dright>&nbsp;</TD>
    <TD align=3Dright><TT>743.3682&nbsp;&nbsp;</TT></TD>
    <TD align=3Dright><TT>742.3609&nbsp;&nbsp;</TT></TD>
    <TD align=3Dright><TT>742.4086&nbsp;&nbsp;</TT></TD>
    <TD noWrap align=3Dright><TT>-64.25&nbsp;</TT></TD>
    <TD align=3Dright><TT>30&nbsp;</TT></TD>
    <TD noWrap align=3Dright><TT>-&nbsp;</TT></TD>
    <TD align=3Dright><TT>37&nbsp;</TT></TD>
    <TD align=3Dright><TT>0&nbsp;&nbsp;</TT></TD>
    <TD noWrap align=3Dright><TT>---&nbsp;&nbsp;</TT></TD>
    <TD noWrap><TT>&nbsp;K.GNAAVGVR.G</TT></TD></TR>
  <TR>
    <TD align=3Dright>&nbsp;</TD>
    <TD align=3Dright><TT>920.4409&nbsp;&nbsp;</TT></TD>
    <TD align=3Dright><TT>919.4336&nbsp;&nbsp;</TT></TD>
    <TD align=3Dright><TT>919.5127&nbsp;&nbsp;</TT></TD>
    <TD noWrap align=3Dright><TT>-85.97&nbsp;</TT></TD>
    <TD align=3Dright><TT>111&nbsp;</TT></TD>
    <TD noWrap align=3Dright><TT>-&nbsp;</TT></TD>
    <TD align=3Dright><TT>118&nbsp;</TT></TD>
    <TD align=3Dright><TT>0&nbsp;&nbsp;</TT></TD>
    <TD noWrap align=3Dright><TT>---&nbsp;&nbsp;</TT></TD>
    <TD noWrap><TT>&nbsp;R.YIAGLQQK.Y</TT></TD></TR>
  <TR>
    <TD align=3Dright>&nbsp;</TD>
    <TD align=3Dright><TT>920.4409&nbsp;&nbsp;</TT></TD>
    <TD align=3Dright><TT>919.4336&nbsp;&nbsp;</TT></TD>
    <TD align=3Dright><TT>919.5127&nbsp;&nbsp;</TT></TD>
    <TD noWrap align=3Dright><TT>-85.97&nbsp;</TT></TD>
    <TD align=3Dright><TT>111&nbsp;</TT></TD>
    <TD noWrap align=3Dright><TT>-&nbsp;</TT></TD>
    <TD align=3Dright><TT>118&nbsp;</TT></TD>
    <TD align=3Dright><TT>0&nbsp;&nbsp;</TT></TD>
    <TD noWrap align=3Dright><TT>30&nbsp;&nbsp;</TT></TD>
    <TD noWrap><TT>&nbsp;R.YIAGLQQK.Y</TT></TD></TR>
  <TR>
    <TD align=3Dright>&nbsp;</TD>
    <TD align=3Dright><TT>1101.5262&nbsp;&nbsp;</TT></TD>
    <TD align=3Dright><TT>1100.5189&nbsp;&nbsp;</TT></TD>
    <TD align=3Dright><TT>1100.6077&nbsp;&nbsp;</TT></TD>
    <TD noWrap align=3Dright><TT>-80.69&nbsp;</TT></TD>
    <TD align=3Dright><TT>193&nbsp;</TT></TD>
    <TD noWrap align=3Dright><TT>-&nbsp;</TT></TD>
    <TD align=3Dright><TT>203&nbsp;</TT></TD>
    <TD align=3Dright><TT>0&nbsp;&nbsp;</TT></TD>
    <TD noWrap align=3Dright><TT>---&nbsp;&nbsp;</TT></TD>
    <TD noWrap><TT>&nbsp;R.ALLEVVESGGK.N</TT></TD></TR>
  <TR>
    <TD align=3Dright>&nbsp;</TD>
    <TD align=3Dright><TT>1634.7568&nbsp;&nbsp;</TT></TD>
    <TD align=3Dright><TT>1633.7495&nbsp;&nbsp;</TT></TD>
    <TD align=3Dright><TT>1633.8563&nbsp;&nbsp;</TT></TD>
    <TD noWrap align=3Dright><TT>-65.36&nbsp;</TT></TD>
    <TD align=3Dright><TT>97&nbsp;</TT></TD>
    <TD noWrap align=3Dright><TT>-&nbsp;</TT></TD>
    <TD align=3Dright><TT>110&nbsp;</TT></TD>
    <TD align=3Dright><TT>0&nbsp;&nbsp;</TT></TD>
    <TD noWrap align=3Dright><TT>---&nbsp;&nbsp;</TT></TD>
    <TD noWrap><TT>&nbsp;R.LTVEDPVTVEYITR.Y</TT></TD></TR>
  <TR>
    <TD align=3Dright>&nbsp;</TD>
    <TD align=3Dright><TT>1634.7568&nbsp;&nbsp;</TT></TD>
    <TD align=3Dright><TT>1633.7495&nbsp;&nbsp;</TT></TD>
    <TD align=3Dright><TT>1633.8563&nbsp;&nbsp;</TT></TD>
    <TD noWrap align=3Dright><TT>-65.36&nbsp;</TT></TD>
    <TD align=3Dright><TT>97&nbsp;</TT></TD>
    <TD noWrap align=3Dright><TT>-&nbsp;</TT></TD>
    <TD align=3Dright><TT>110&nbsp;</TT></TD>
    <TD align=3Dright><TT>0&nbsp;&nbsp;</TT></TD>
    <TD noWrap align=3Dright><TT>65&nbsp;&nbsp;</TT></TD>
    <TD noWrap><TT>&nbsp;R.LTVEDPVTVEYITR.Y</TT></TD></TR>
  <TR>
    <TD align=3Dright>&nbsp;</TD>
    <TD align=3Dright><TT>2462.1567&nbsp;&nbsp;</TT></TD>
    <TD align=3Dright><TT>2461.1494&nbsp;&nbsp;</TT></TD>
    <TD align=3Dright><TT>2461.2642&nbsp;&nbsp;</TT></TD>
    <TD noWrap align=3Dright><TT>-46.62&nbsp;</TT></TD>
    <TD align=3Dright><TT>7&nbsp;</TT></TD>
    <TD noWrap align=3Dright><TT>-&nbsp;</TT></TD>
    <TD align=3Dright><TT>28&nbsp;</TT></TD>
    <TD align=3Dright><TT>0&nbsp;&nbsp;</TT></TD>
    <TD noWrap align=3Dright><TT>---&nbsp;&nbsp;</TT></TD>
    <TD noWrap><TT>&nbsp;R.AITVFSPDGHLFQVEYALEAVR.K</TT></TD></TR>
  <TR>
    <TD align=3Dright>&nbsp;</TD>
    <TD align=3Dright><TT>2462.1567&nbsp;&nbsp;</TT></TD>
    <TD align=3Dright><TT>2461.1494&nbsp;&nbsp;</TT></TD>
    <TD align=3Dright><TT>2461.2642&nbsp;&nbsp;</TT></TD>
    <TD noWrap align=3Dright><TT>-46.62&nbsp;</TT></TD>
    <TD align=3Dright><TT>7&nbsp;</TT></TD>
    <TD noWrap align=3Dright><TT>-&nbsp;</TT></TD>
    <TD align=3Dright><TT>28&nbsp;</TT></TD>
    <TD align=3Dright><TT>0&nbsp;&nbsp;</TT></TD>
    <TD noWrap align=3Dright><TT>119&nbsp;&nbsp;</TT></TD>
    <TD noWrap><TT>&nbsp;R.AITVFSPDGHLFQVEYALEAVR.K</TT></TD></TR>
  <TR>
    <TD align=3Dright>&nbsp;</TD>
    <TD align=3Dright><TT>2590.2468&nbsp;&nbsp;</TT></TD>
    <TD align=3Dright><TT>2589.2395&nbsp;&nbsp;</TT></TD>
    <TD align=3Dright><TT>2589.3591&nbsp;&nbsp;</TT></TD>
    <TD noWrap align=3Dright><TT>-46.19&nbsp;</TT></TD>
    <TD align=3Dright><TT>7&nbsp;</TT></TD>
    <TD noWrap align=3Dright><TT>-&nbsp;</TT></TD>
    <TD align=3Dright><TT>29&nbsp;</TT></TD>
    <TD align=3Dright><TT>1&nbsp;&nbsp;</TT></TD>
    <TD noWrap align=3Dright><TT>---&nbsp;&nbsp;</TT></TD>
    <TD noWrap><TT>&nbsp;R.AITVFSPDGHLFQVEYALEAVRK.G</TT></TD></TR>
  <TR>
    <TD align=3Dright>&nbsp;</TD>
    <TD align=3Dright><TT>2590.2468&nbsp;&nbsp;</TT></TD>
    <TD align=3Dright><TT>2589.2395&nbsp;&nbsp;</TT></TD>
    <TD align=3Dright><TT>2589.3591&nbsp;&nbsp;</TT></TD>
    <TD noWrap align=3Dright><TT>-46.19&nbsp;</TT></TD>
    <TD align=3Dright><TT>7&nbsp;</TT></TD>
    <TD noWrap align=3Dright><TT>-&nbsp;</TT></TD>
    <TD align=3Dright><TT>29&nbsp;</TT></TD>
    <TD align=3Dright><TT>1&nbsp;&nbsp;</TT></TD>
    <TD noWrap align=3Dright><TT>30&nbsp;&nbsp;</TT></TD>
    <TD =
noWrap><TT>&nbsp;R.AITVFSPDGHLFQVEYALEAVRK.G</TT></TD></TR></TBODY></TABL=
E>
<TABLE border=3D0 cellSpacing=3D0>
  <TBODY>
  <TR>
    <TD><TT>&nbsp;&nbsp;&nbsp;&nbsp;&nbsp;&nbsp;</TT></TD>
    <TD><TT><B>No match to: </B>757.3834, 823.0412, 825.0378, 841.0074,=20
      842.4514, 867.3715, 870.4779, 885.4680, 994.0511, 994.0511, =
1036.0448,=20
      1036.0448, 1111.4778, 1111.4778, 1131.5352, 1131.5352, 1225.0382,=20
      1225.0382, 1566.0065, 1722.8036, =
1722.8036</TT></TD></TR></TBODY></TABLE><BR>
<TABLE border=3D0 cellSpacing=3D0>
  <TBODY>
  <TR>
    <TD><TT><B><A name=3DHit35>35.</A>&nbsp;&nbsp;&nbsp;</B></TT></TD>
    <TD noWrap><TT><A=20
      =
href=3D"http://zxw-pc/mascot/cgi/protein_view.pl?file=3D../data/20121225/=
F002433.dat&amp;hit=3D35"=20
      =
target=3D_blank>gi|158513652</A>&nbsp;&nbsp;&nbsp;&nbsp;<B>Mass:</B>&nbsp=
;27279&nbsp;&nbsp;&nbsp;&nbsp;<B>Score:</B>&nbsp;315&nbsp;&nbsp;&nbsp;&nb=
sp;<B>Expect:</B>&nbsp;5.9e-026&nbsp;&nbsp;<B>Matches:</B>&nbsp;12</TT></=
TD></TR>
  <TR>
    <TD>&nbsp;</TD>
    <TD noWrap><TT>RecName: Full=3DProteasome subunit alpha type-7-A; =
AltName:=20
      Full=3D20S proteasome alpha subunit D-1; AltName: Full=3D20S =
proteasome=20
      subunit alpha-4-A</TT></TD></TR></TBODY></TABLE>
<TABLE border=3D0 cellSpacing=3D0 cellPadding=3D0>
  <TBODY>
  <TR>
    <TD><TT>&nbsp;&nbsp;&nbsp;&nbsp;&nbsp;&nbsp;</TT></TD>
    <TD align=3Dright><TT><B>Observed&nbsp;&nbsp;</B></TT></TD>
    <TD noWrap align=3Dright><TT><B>Mr(expt)&nbsp;&nbsp;</B></TT></TD>
    <TD noWrap align=3Dright><TT><B>Mr(calc)&nbsp;&nbsp;</B></TT></TD>
    <TD align=3Dright><TT><B>&nbsp;ppm&nbsp;&nbsp;</B></TT></TD>
    <TD align=3Dright><TT><B>Start&nbsp;</B></TT></TD>
    <TD align=3Dright><TT><B>&nbsp;</B></TT></TD>
    <TD align=3Dright><TT><B>End&nbsp;</B></TT></TD>
    <TD align=3Dright><TT><B>Miss&nbsp;</B></TT></TD>
    <TD align=3Dright><TT><B>Ions&nbsp;</B></TT></TD>
    <TD><TT><B>&nbsp;Peptide</B></TT></TD></TR>
  <TR>
    <TD align=3Dright>&nbsp;</TD>
    <TD align=3Dright><TT>708.2668&nbsp;&nbsp;</TT></TD>
    <TD align=3Dright><TT>707.2595&nbsp;&nbsp;</TT></TD>
    <TD align=3Dright><TT>707.3020&nbsp;&nbsp;</TT></TD>
    <TD noWrap align=3Dright><TT>-60.15&nbsp;</TT></TD>
    <TD align=3Dright><TT>166&nbsp;</TT></TD>
    <TD noWrap align=3Dright><TT>-&nbsp;</TT></TD>
    <TD align=3Dright><TT>171&nbsp;</TT></TD>
    <TD align=3Dright><TT>0&nbsp;&nbsp;</TT></TD>
    <TD noWrap align=3Dright><TT>---&nbsp;&nbsp;</TT></TD>
    <TD noWrap><TT>&nbsp;R.NSNSMR.E</TT></TD></TR>
  <TR>
    <TD align=3Dright>&nbsp;</TD>
    <TD align=3Dright><TT>724.2576&nbsp;&nbsp;</TT></TD>
    <TD align=3Dright><TT>723.2504&nbsp;&nbsp;</TT></TD>
    <TD align=3Dright><TT>723.2970&nbsp;&nbsp;</TT></TD>
    <TD noWrap align=3Dright><TT>-64.45&nbsp;</TT></TD>
    <TD align=3Dright><TT>166&nbsp;</TT></TD>
    <TD noWrap align=3Dright><TT>-&nbsp;</TT></TD>
    <TD align=3Dright><TT>171&nbsp;</TT></TD>
    <TD align=3Dright><TT>0&nbsp;&nbsp;</TT></TD>
    <TD noWrap align=3Dright><TT>---&nbsp;&nbsp;</TT></TD>
    <TD noWrap><TT>&nbsp;R.NSNSMR.E + Oxidation (M)</TT></TD></TR>
  <TR>
    <TD align=3Dright>&nbsp;</TD>
    <TD align=3Dright><TT>743.3682&nbsp;&nbsp;</TT></TD>
    <TD align=3Dright><TT>742.3609&nbsp;&nbsp;</TT></TD>
    <TD align=3Dright><TT>742.4086&nbsp;&nbsp;</TT></TD>
    <TD noWrap align=3Dright><TT>-64.25&nbsp;</TT></TD>
    <TD align=3Dright><TT>30&nbsp;</TT></TD>
    <TD noWrap align=3Dright><TT>-&nbsp;</TT></TD>
    <TD align=3Dright><TT>37&nbsp;</TT></TD>
    <TD align=3Dright><TT>0&nbsp;&nbsp;</TT></TD>
    <TD noWrap align=3Dright><TT>---&nbsp;&nbsp;</TT></TD>
    <TD noWrap><TT>&nbsp;K.GNAAVGVR.G</TT></TD></TR>
  <TR>
    <TD align=3Dright>&nbsp;</TD>
    <TD align=3Dright><TT>920.4409&nbsp;&nbsp;</TT></TD>
    <TD align=3Dright><TT>919.4336&nbsp;&nbsp;</TT></TD>
    <TD align=3Dright><TT>919.5127&nbsp;&nbsp;</TT></TD>
    <TD noWrap align=3Dright><TT>-85.97&nbsp;</TT></TD>
    <TD align=3Dright><TT>111&nbsp;</TT></TD>
    <TD noWrap align=3Dright><TT>-&nbsp;</TT></TD>
    <TD align=3Dright><TT>118&nbsp;</TT></TD>
    <TD align=3Dright><TT>0&nbsp;&nbsp;</TT></TD>
    <TD noWrap align=3Dright><TT>---&nbsp;&nbsp;</TT></TD>
    <TD noWrap><TT>&nbsp;R.YIAGLQQK.Y</TT></TD></TR>
  <TR>
    <TD align=3Dright>&nbsp;</TD>
    <TD align=3Dright><TT>920.4409&nbsp;&nbsp;</TT></TD>
    <TD align=3Dright><TT>919.4336&nbsp;&nbsp;</TT></TD>
    <TD align=3Dright><TT>919.5127&nbsp;&nbsp;</TT></TD>
    <TD noWrap align=3Dright><TT>-85.97&nbsp;</TT></TD>
    <TD align=3Dright><TT>111&nbsp;</TT></TD>
    <TD noWrap align=3Dright><TT>-&nbsp;</TT></TD>
    <TD align=3Dright><TT>118&nbsp;</TT></TD>
    <TD align=3Dright><TT>0&nbsp;&nbsp;</TT></TD>
    <TD noWrap align=3Dright><TT>30&nbsp;&nbsp;</TT></TD>
    <TD noWrap><TT>&nbsp;R.YIAGLQQK.Y</TT></TD></TR>
  <TR>
    <TD align=3Dright>&nbsp;</TD>
    <TD align=3Dright><TT>1101.5262&nbsp;&nbsp;</TT></TD>
    <TD align=3Dright><TT>1100.5189&nbsp;&nbsp;</TT></TD>
    <TD align=3Dright><TT>1100.6077&nbsp;&nbsp;</TT></TD>
    <TD noWrap align=3Dright><TT>-80.69&nbsp;</TT></TD>
    <TD align=3Dright><TT>193&nbsp;</TT></TD>
    <TD noWrap align=3Dright><TT>-&nbsp;</TT></TD>
    <TD align=3Dright><TT>203&nbsp;</TT></TD>
    <TD align=3Dright><TT>0&nbsp;&nbsp;</TT></TD>
    <TD noWrap align=3Dright><TT>---&nbsp;&nbsp;</TT></TD>
    <TD noWrap><TT>&nbsp;R.ALLEVVESGGK.N</TT></TD></TR>
  <TR>
    <TD align=3Dright>&nbsp;</TD>
    <TD align=3Dright><TT>1634.7568&nbsp;&nbsp;</TT></TD>
    <TD align=3Dright><TT>1633.7495&nbsp;&nbsp;</TT></TD>
    <TD align=3Dright><TT>1633.8563&nbsp;&nbsp;</TT></TD>
    <TD noWrap align=3Dright><TT>-65.36&nbsp;</TT></TD>
    <TD align=3Dright><TT>97&nbsp;</TT></TD>
    <TD noWrap align=3Dright><TT>-&nbsp;</TT></TD>
    <TD align=3Dright><TT>110&nbsp;</TT></TD>
    <TD align=3Dright><TT>0&nbsp;&nbsp;</TT></TD>
    <TD noWrap align=3Dright><TT>---&nbsp;&nbsp;</TT></TD>
    <TD noWrap><TT>&nbsp;R.LTVEDPVTVEYITR.Y</TT></TD></TR>
  <TR>
    <TD align=3Dright>&nbsp;</TD>
    <TD align=3Dright><TT>1634.7568&nbsp;&nbsp;</TT></TD>
    <TD align=3Dright><TT>1633.7495&nbsp;&nbsp;</TT></TD>
    <TD align=3Dright><TT>1633.8563&nbsp;&nbsp;</TT></TD>
    <TD noWrap align=3Dright><TT>-65.36&nbsp;</TT></TD>
    <TD align=3Dright><TT>97&nbsp;</TT></TD>
    <TD noWrap align=3Dright><TT>-&nbsp;</TT></TD>
    <TD align=3Dright><TT>110&nbsp;</TT></TD>
    <TD align=3Dright><TT>0&nbsp;&nbsp;</TT></TD>
    <TD noWrap align=3Dright><TT>65&nbsp;&nbsp;</TT></TD>
    <TD noWrap><TT>&nbsp;R.LTVEDPVTVEYITR.Y</TT></TD></TR>
  <TR>
    <TD align=3Dright>&nbsp;</TD>
    <TD align=3Dright><TT>2462.1567&nbsp;&nbsp;</TT></TD>
    <TD align=3Dright><TT>2461.1494&nbsp;&nbsp;</TT></TD>
    <TD align=3Dright><TT>2461.2642&nbsp;&nbsp;</TT></TD>
    <TD noWrap align=3Dright><TT>-46.62&nbsp;</TT></TD>
    <TD align=3Dright><TT>7&nbsp;</TT></TD>
    <TD noWrap align=3Dright><TT>-&nbsp;</TT></TD>
    <TD align=3Dright><TT>28&nbsp;</TT></TD>
    <TD align=3Dright><TT>0&nbsp;&nbsp;</TT></TD>
    <TD noWrap align=3Dright><TT>---&nbsp;&nbsp;</TT></TD>
    <TD noWrap><TT>&nbsp;R.AITVFSPDGHLFQVEYALEAVR.K</TT></TD></TR>
  <TR>
    <TD align=3Dright>&nbsp;</TD>
    <TD align=3Dright><TT>2462.1567&nbsp;&nbsp;</TT></TD>
    <TD align=3Dright><TT>2461.1494&nbsp;&nbsp;</TT></TD>
    <TD align=3Dright><TT>2461.2642&nbsp;&nbsp;</TT></TD>
    <TD noWrap align=3Dright><TT>-46.62&nbsp;</TT></TD>
    <TD align=3Dright><TT>7&nbsp;</TT></TD>
    <TD noWrap align=3Dright><TT>-&nbsp;</TT></TD>
    <TD align=3Dright><TT>28&nbsp;</TT></TD>
    <TD align=3Dright><TT>0&nbsp;&nbsp;</TT></TD>
    <TD noWrap align=3Dright><TT>119&nbsp;&nbsp;</TT></TD>
    <TD noWrap><TT>&nbsp;R.AITVFSPDGHLFQVEYALEAVR.K</TT></TD></TR>
  <TR>
    <TD align=3Dright>&nbsp;</TD>
    <TD align=3Dright><TT>2590.2468&nbsp;&nbsp;</TT></TD>
    <TD align=3Dright><TT>2589.2395&nbsp;&nbsp;</TT></TD>
    <TD align=3Dright><TT>2589.3591&nbsp;&nbsp;</TT></TD>
    <TD noWrap align=3Dright><TT>-46.19&nbsp;</TT></TD>
    <TD align=3Dright><TT>7&nbsp;</TT></TD>
    <TD noWrap align=3Dright><TT>-&nbsp;</TT></TD>
    <TD align=3Dright><TT>29&nbsp;</TT></TD>
    <TD align=3Dright><TT>1&nbsp;&nbsp;</TT></TD>
    <TD noWrap align=3Dright><TT>---&nbsp;&nbsp;</TT></TD>
    <TD noWrap><TT>&nbsp;R.AITVFSPDGHLFQVEYALEAVRK.G</TT></TD></TR>
  <TR>
    <TD align=3Dright>&nbsp;</TD>
    <TD align=3Dright><TT>2590.2468&nbsp;&nbsp;</TT></TD>
    <TD align=3Dright><TT>2589.2395&nbsp;&nbsp;</TT></TD>
    <TD align=3Dright><TT>2589.3591&nbsp;&nbsp;</TT></TD>
    <TD noWrap align=3Dright><TT>-46.19&nbsp;</TT></TD>
    <TD align=3Dright><TT>7&nbsp;</TT></TD>
    <TD noWrap align=3Dright><TT>-&nbsp;</TT></TD>
    <TD align=3Dright><TT>29&nbsp;</TT></TD>
    <TD align=3Dright><TT>1&nbsp;&nbsp;</TT></TD>
    <TD noWrap align=3Dright><TT>30&nbsp;&nbsp;</TT></TD>
    <TD =
noWrap><TT>&nbsp;R.AITVFSPDGHLFQVEYALEAVRK.G</TT></TD></TR></TBODY></TABL=
E>
<TABLE border=3D0 cellSpacing=3D0>
  <TBODY>
  <TR>
    <TD><TT>&nbsp;&nbsp;&nbsp;&nbsp;&nbsp;&nbsp;</TT></TD>
    <TD><TT><B>No match to: </B>757.3834, 823.0412, 825.0378, 841.0074,=20
      842.4514, 867.3715, 870.4779, 885.4680, 994.0511, 994.0511, =
1036.0448,=20
      1036.0448, 1111.4778, 1111.4778, 1131.5352, 1131.5352, 1225.0382,=20
      1225.0382, 1566.0065, 1722.8036, =
1722.8036</TT></TD></TR></TBODY></TABLE><BR>
<TABLE border=3D0 cellSpacing=3D0>
  <TBODY>
  <TR>
    <TD><TT><B><A name=3DHit36>36.</A>&nbsp;&nbsp;&nbsp;</B></TT></TD>
    <TD noWrap><TT><A=20
      =
href=3D"http://zxw-pc/mascot/cgi/protein_view.pl?file=3D../data/20121225/=
F002433.dat&amp;hit=3D36"=20
      =
target=3D_blank>gi|222617941</A>&nbsp;&nbsp;&nbsp;&nbsp;<B>Mass:</B>&nbsp=
;27279&nbsp;&nbsp;&nbsp;&nbsp;<B>Score:</B>&nbsp;315&nbsp;&nbsp;&nbsp;&nb=
sp;<B>Expect:</B>&nbsp;5.9e-026&nbsp;&nbsp;<B>Matches:</B>&nbsp;12</TT></=
TD></TR>
  <TR>
    <TD>&nbsp;</TD>
    <TD noWrap><TT>hypothetical protein OsJ_00782 [Oryza sativa Japonica =

      Group]</TT></TD></TR></TBODY></TABLE>
<TABLE border=3D0 cellSpacing=3D0 cellPadding=3D0>
  <TBODY>
  <TR>
    <TD><TT>&nbsp;&nbsp;&nbsp;&nbsp;&nbsp;&nbsp;</TT></TD>
    <TD align=3Dright><TT><B>Observed&nbsp;&nbsp;</B></TT></TD>
    <TD noWrap align=3Dright><TT><B>Mr(expt)&nbsp;&nbsp;</B></TT></TD>
    <TD noWrap align=3Dright><TT><B>Mr(calc)&nbsp;&nbsp;</B></TT></TD>
    <TD align=3Dright><TT><B>&nbsp;ppm&nbsp;&nbsp;</B></TT></TD>
    <TD align=3Dright><TT><B>Start&nbsp;</B></TT></TD>
    <TD align=3Dright><TT><B>&nbsp;</B></TT></TD>
    <TD align=3Dright><TT><B>End&nbsp;</B></TT></TD>
    <TD align=3Dright><TT><B>Miss&nbsp;</B></TT></TD>
    <TD align=3Dright><TT><B>Ions&nbsp;</B></TT></TD>
    <TD><TT><B>&nbsp;Peptide</B></TT></TD></TR>
  <TR>
    <TD align=3Dright>&nbsp;</TD>
    <TD align=3Dright><TT>708.2668&nbsp;&nbsp;</TT></TD>
    <TD align=3Dright><TT>707.2595&nbsp;&nbsp;</TT></TD>
    <TD align=3Dright><TT>707.3020&nbsp;&nbsp;</TT></TD>
    <TD noWrap align=3Dright><TT>-60.15&nbsp;</TT></TD>
    <TD align=3Dright><TT>166&nbsp;</TT></TD>
    <TD noWrap align=3Dright><TT>-&nbsp;</TT></TD>
    <TD align=3Dright><TT>171&nbsp;</TT></TD>
    <TD align=3Dright><TT>0&nbsp;&nbsp;</TT></TD>
    <TD noWrap align=3Dright><TT>---&nbsp;&nbsp;</TT></TD>
    <TD noWrap><TT>&nbsp;R.NSNSMR.E</TT></TD></TR>
  <TR>
    <TD align=3Dright>&nbsp;</TD>
    <TD align=3Dright><TT>724.2576&nbsp;&nbsp;</TT></TD>
    <TD align=3Dright><TT>723.2504&nbsp;&nbsp;</TT></TD>
    <TD align=3Dright><TT>723.2970&nbsp;&nbsp;</TT></TD>
    <TD noWrap align=3Dright><TT>-64.45&nbsp;</TT></TD>
    <TD align=3Dright><TT>166&nbsp;</TT></TD>
    <TD noWrap align=3Dright><TT>-&nbsp;</TT></TD>
    <TD align=3Dright><TT>171&nbsp;</TT></TD>
    <TD align=3Dright><TT>0&nbsp;&nbsp;</TT></TD>
    <TD noWrap align=3Dright><TT>---&nbsp;&nbsp;</TT></TD>
    <TD noWrap><TT>&nbsp;R.NSNSMR.E + Oxidation (M)</TT></TD></TR>
  <TR>
    <TD align=3Dright>&nbsp;</TD>
    <TD align=3Dright><TT>743.3682&nbsp;&nbsp;</TT></TD>
    <TD align=3Dright><TT>742.3609&nbsp;&nbsp;</TT></TD>
    <TD align=3Dright><TT>742.4086&nbsp;&nbsp;</TT></TD>
    <TD noWrap align=3Dright><TT>-64.25&nbsp;</TT></TD>
    <TD align=3Dright><TT>30&nbsp;</TT></TD>
    <TD noWrap align=3Dright><TT>-&nbsp;</TT></TD>
    <TD align=3Dright><TT>37&nbsp;</TT></TD>
    <TD align=3Dright><TT>0&nbsp;&nbsp;</TT></TD>
    <TD noWrap align=3Dright><TT>---&nbsp;&nbsp;</TT></TD>
    <TD noWrap><TT>&nbsp;K.GNAAVGVR.G</TT></TD></TR>
  <TR>
    <TD align=3Dright>&nbsp;</TD>
    <TD align=3Dright><TT>920.4409&nbsp;&nbsp;</TT></TD>
    <TD align=3Dright><TT>919.4336&nbsp;&nbsp;</TT></TD>
    <TD align=3Dright><TT>919.5127&nbsp;&nbsp;</TT></TD>
    <TD noWrap align=3Dright><TT>-85.97&nbsp;</TT></TD>
    <TD align=3Dright><TT>111&nbsp;</TT></TD>
    <TD noWrap align=3Dright><TT>-&nbsp;</TT></TD>
    <TD align=3Dright><TT>118&nbsp;</TT></TD>
    <TD align=3Dright><TT>0&nbsp;&nbsp;</TT></TD>
    <TD noWrap align=3Dright><TT>---&nbsp;&nbsp;</TT></TD>
    <TD noWrap><TT>&nbsp;R.YIAGLQQK.Y</TT></TD></TR>
  <TR>
    <TD align=3Dright>&nbsp;</TD>
    <TD align=3Dright><TT>920.4409&nbsp;&nbsp;</TT></TD>
    <TD align=3Dright><TT>919.4336&nbsp;&nbsp;</TT></TD>
    <TD align=3Dright><TT>919.5127&nbsp;&nbsp;</TT></TD>
    <TD noWrap align=3Dright><TT>-85.97&nbsp;</TT></TD>
    <TD align=3Dright><TT>111&nbsp;</TT></TD>
    <TD noWrap align=3Dright><TT>-&nbsp;</TT></TD>
    <TD align=3Dright><TT>118&nbsp;</TT></TD>
    <TD align=3Dright><TT>0&nbsp;&nbsp;</TT></TD>
    <TD noWrap align=3Dright><TT>30&nbsp;&nbsp;</TT></TD>
    <TD noWrap><TT>&nbsp;R.YIAGLQQK.Y</TT></TD></TR>
  <TR>
    <TD align=3Dright>&nbsp;</TD>
    <TD align=3Dright><TT>1101.5262&nbsp;&nbsp;</TT></TD>
    <TD align=3Dright><TT>1100.5189&nbsp;&nbsp;</TT></TD>
    <TD align=3Dright><TT>1100.6077&nbsp;&nbsp;</TT></TD>
    <TD noWrap align=3Dright><TT>-80.69&nbsp;</TT></TD>
    <TD align=3Dright><TT>193&nbsp;</TT></TD>
    <TD noWrap align=3Dright><TT>-&nbsp;</TT></TD>
    <TD align=3Dright><TT>203&nbsp;</TT></TD>
    <TD align=3Dright><TT>0&nbsp;&nbsp;</TT></TD>
    <TD noWrap align=3Dright><TT>---&nbsp;&nbsp;</TT></TD>
    <TD noWrap><TT>&nbsp;R.ALLEVVESGGK.N</TT></TD></TR>
  <TR>
    <TD align=3Dright>&nbsp;</TD>
    <TD align=3Dright><TT>1634.7568&nbsp;&nbsp;</TT></TD>
    <TD align=3Dright><TT>1633.7495&nbsp;&nbsp;</TT></TD>
    <TD align=3Dright><TT>1633.8563&nbsp;&nbsp;</TT></TD>
    <TD noWrap align=3Dright><TT>-65.36&nbsp;</TT></TD>
    <TD align=3Dright><TT>97&nbsp;</TT></TD>
    <TD noWrap align=3Dright><TT>-&nbsp;</TT></TD>
    <TD align=3Dright><TT>110&nbsp;</TT></TD>
    <TD align=3Dright><TT>0&nbsp;&nbsp;</TT></TD>
    <TD noWrap align=3Dright><TT>---&nbsp;&nbsp;</TT></TD>
    <TD noWrap><TT>&nbsp;R.LTVEDPVTVEYITR.Y</TT></TD></TR>
  <TR>
    <TD align=3Dright>&nbsp;</TD>
    <TD align=3Dright><TT>1634.7568&nbsp;&nbsp;</TT></TD>
    <TD align=3Dright><TT>1633.7495&nbsp;&nbsp;</TT></TD>
    <TD align=3Dright><TT>1633.8563&nbsp;&nbsp;</TT></TD>
    <TD noWrap align=3Dright><TT>-65.36&nbsp;</TT></TD>
    <TD align=3Dright><TT>97&nbsp;</TT></TD>
    <TD noWrap align=3Dright><TT>-&nbsp;</TT></TD>
    <TD align=3Dright><TT>110&nbsp;</TT></TD>
    <TD align=3Dright><TT>0&nbsp;&nbsp;</TT></TD>
    <TD noWrap align=3Dright><TT>65&nbsp;&nbsp;</TT></TD>
    <TD noWrap><TT>&nbsp;R.LTVEDPVTVEYITR.Y</TT></TD></TR>
  <TR>
    <TD align=3Dright>&nbsp;</TD>
    <TD align=3Dright><TT>2462.1567&nbsp;&nbsp;</TT></TD>
    <TD align=3Dright><TT>2461.1494&nbsp;&nbsp;</TT></TD>
    <TD align=3Dright><TT>2461.2642&nbsp;&nbsp;</TT></TD>
    <TD noWrap align=3Dright><TT>-46.62&nbsp;</TT></TD>
    <TD align=3Dright><TT>7&nbsp;</TT></TD>
    <TD noWrap align=3Dright><TT>-&nbsp;</TT></TD>
    <TD align=3Dright><TT>28&nbsp;</TT></TD>
    <TD align=3Dright><TT>0&nbsp;&nbsp;</TT></TD>
    <TD noWrap align=3Dright><TT>---&nbsp;&nbsp;</TT></TD>
    <TD noWrap><TT>&nbsp;R.AITVFSPDGHLFQVEYALEAVR.K</TT></TD></TR>
  <TR>
    <TD align=3Dright>&nbsp;</TD>
    <TD align=3Dright><TT>2462.1567&nbsp;&nbsp;</TT></TD>
    <TD align=3Dright><TT>2461.1494&nbsp;&nbsp;</TT></TD>
    <TD align=3Dright><TT>2461.2642&nbsp;&nbsp;</TT></TD>
    <TD noWrap align=3Dright><TT>-46.62&nbsp;</TT></TD>
    <TD align=3Dright><TT>7&nbsp;</TT></TD>
    <TD noWrap align=3Dright><TT>-&nbsp;</TT></TD>
    <TD align=3Dright><TT>28&nbsp;</TT></TD>
    <TD align=3Dright><TT>0&nbsp;&nbsp;</TT></TD>
    <TD noWrap align=3Dright><TT>119&nbsp;&nbsp;</TT></TD>
    <TD noWrap><TT>&nbsp;R.AITVFSPDGHLFQVEYALEAVR.K</TT></TD></TR>
  <TR>
    <TD align=3Dright>&nbsp;</TD>
    <TD align=3Dright><TT>2590.2468&nbsp;&nbsp;</TT></TD>
    <TD align=3Dright><TT>2589.2395&nbsp;&nbsp;</TT></TD>
    <TD align=3Dright><TT>2589.3591&nbsp;&nbsp;</TT></TD>
    <TD noWrap align=3Dright><TT>-46.19&nbsp;</TT></TD>
    <TD align=3Dright><TT>7&nbsp;</TT></TD>
    <TD noWrap align=3Dright><TT>-&nbsp;</TT></TD>
    <TD align=3Dright><TT>29&nbsp;</TT></TD>
    <TD align=3Dright><TT>1&nbsp;&nbsp;</TT></TD>
    <TD noWrap align=3Dright><TT>---&nbsp;&nbsp;</TT></TD>
    <TD noWrap><TT>&nbsp;R.AITVFSPDGHLFQVEYALEAVRK.G</TT></TD></TR>
  <TR>
    <TD align=3Dright>&nbsp;</TD>
    <TD align=3Dright><TT>2590.2468&nbsp;&nbsp;</TT></TD>
    <TD align=3Dright><TT>2589.2395&nbsp;&nbsp;</TT></TD>
    <TD align=3Dright><TT>2589.3591&nbsp;&nbsp;</TT></TD>
    <TD noWrap align=3Dright><TT>-46.19&nbsp;</TT></TD>
    <TD align=3Dright><TT>7&nbsp;</TT></TD>
    <TD noWrap align=3Dright><TT>-&nbsp;</TT></TD>
    <TD align=3Dright><TT>29&nbsp;</TT></TD>
    <TD align=3Dright><TT>1&nbsp;&nbsp;</TT></TD>
    <TD noWrap align=3Dright><TT>30&nbsp;&nbsp;</TT></TD>
    <TD =
noWrap><TT>&nbsp;R.AITVFSPDGHLFQVEYALEAVRK.G</TT></TD></TR></TBODY></TABL=
E>
<TABLE border=3D0 cellSpacing=3D0>
  <TBODY>
  <TR>
    <TD><TT>&nbsp;&nbsp;&nbsp;&nbsp;&nbsp;&nbsp;</TT></TD>
    <TD><TT><B>No match to: </B>757.3834, 823.0412, 825.0378, 841.0074,=20
      842.4514, 867.3715, 870.4779, 885.4680, 994.0511, 994.0511, =
1036.0448,=20
      1036.0448, 1111.4778, 1111.4778, 1131.5352, 1131.5352, 1225.0382,=20
      1225.0382, 1566.0065, 1722.8036, =
1722.8036</TT></TD></TR></TBODY></TABLE><BR>
<TABLE border=3D0 cellSpacing=3D0>
  <TBODY>
  <TR>
    <TD><TT><B><A name=3DHit37>37.</A>&nbsp;&nbsp;&nbsp;</B></TT></TD>
    <TD noWrap><TT><A=20
      =
href=3D"http://zxw-pc/mascot/cgi/protein_view.pl?file=3D../data/20121225/=
F002433.dat&amp;hit=3D37"=20
      =
target=3D_blank>gi|218201567</A>&nbsp;&nbsp;&nbsp;&nbsp;<B>Mass:</B>&nbsp=
;27279&nbsp;&nbsp;&nbsp;&nbsp;<B>Score:</B>&nbsp;315&nbsp;&nbsp;&nbsp;&nb=
sp;<B>Expect:</B>&nbsp;5.9e-026&nbsp;&nbsp;<B>Matches:</B>&nbsp;12</TT></=
TD></TR>
  <TR>
    <TD>&nbsp;</TD>
    <TD noWrap><TT>hypothetical protein OsI_30159 [Oryza sativa Indica=20
      Group]</TT></TD></TR></TBODY></TABLE>
<TABLE border=3D0 cellSpacing=3D0 cellPadding=3D0>
  <TBODY>
  <TR>
    <TD><TT>&nbsp;&nbsp;&nbsp;&nbsp;&nbsp;&nbsp;</TT></TD>
    <TD align=3Dright><TT><B>Observed&nbsp;&nbsp;</B></TT></TD>
    <TD noWrap align=3Dright><TT><B>Mr(expt)&nbsp;&nbsp;</B></TT></TD>
    <TD noWrap align=3Dright><TT><B>Mr(calc)&nbsp;&nbsp;</B></TT></TD>
    <TD align=3Dright><TT><B>&nbsp;ppm&nbsp;&nbsp;</B></TT></TD>
    <TD align=3Dright><TT><B>Start&nbsp;</B></TT></TD>
    <TD align=3Dright><TT><B>&nbsp;</B></TT></TD>
    <TD align=3Dright><TT><B>End&nbsp;</B></TT></TD>
    <TD align=3Dright><TT><B>Miss&nbsp;</B></TT></TD>
    <TD align=3Dright><TT><B>Ions&nbsp;</B></TT></TD>
    <TD><TT><B>&nbsp;Peptide</B></TT></TD></TR>
  <TR>
    <TD align=3Dright>&nbsp;</TD>
    <TD align=3Dright><TT>708.2668&nbsp;&nbsp;</TT></TD>
    <TD align=3Dright><TT>707.2595&nbsp;&nbsp;</TT></TD>
    <TD align=3Dright><TT>707.3020&nbsp;&nbsp;</TT></TD>
    <TD noWrap align=3Dright><TT>-60.15&nbsp;</TT></TD>
    <TD align=3Dright><TT>166&nbsp;</TT></TD>
    <TD noWrap align=3Dright><TT>-&nbsp;</TT></TD>
    <TD align=3Dright><TT>171&nbsp;</TT></TD>
    <TD align=3Dright><TT>0&nbsp;&nbsp;</TT></TD>
    <TD noWrap align=3Dright><TT>---&nbsp;&nbsp;</TT></TD>
    <TD noWrap><TT>&nbsp;R.NSNSMR.E</TT></TD></TR>
  <TR>
    <TD align=3Dright>&nbsp;</TD>
    <TD align=3Dright><TT>724.2576&nbsp;&nbsp;</TT></TD>
    <TD align=3Dright><TT>723.2504&nbsp;&nbsp;</TT></TD>
    <TD align=3Dright><TT>723.2970&nbsp;&nbsp;</TT></TD>
    <TD noWrap align=3Dright><TT>-64.45&nbsp;</TT></TD>
    <TD align=3Dright><TT>166&nbsp;</TT></TD>
    <TD noWrap align=3Dright><TT>-&nbsp;</TT></TD>
    <TD align=3Dright><TT>171&nbsp;</TT></TD>
    <TD align=3Dright><TT>0&nbsp;&nbsp;</TT></TD>
    <TD noWrap align=3Dright><TT>---&nbsp;&nbsp;</TT></TD>
    <TD noWrap><TT>&nbsp;R.NSNSMR.E + Oxidation (M)</TT></TD></TR>
  <TR>
    <TD align=3Dright>&nbsp;</TD>
    <TD align=3Dright><TT>743.3682&nbsp;&nbsp;</TT></TD>
    <TD align=3Dright><TT>742.3609&nbsp;&nbsp;</TT></TD>
    <TD align=3Dright><TT>742.4086&nbsp;&nbsp;</TT></TD>
    <TD noWrap align=3Dright><TT>-64.25&nbsp;</TT></TD>
    <TD align=3Dright><TT>30&nbsp;</TT></TD>
    <TD noWrap align=3Dright><TT>-&nbsp;</TT></TD>
    <TD align=3Dright><TT>37&nbsp;</TT></TD>
    <TD align=3Dright><TT>0&nbsp;&nbsp;</TT></TD>
    <TD noWrap align=3Dright><TT>---&nbsp;&nbsp;</TT></TD>
    <TD noWrap><TT>&nbsp;K.GNAAVGVR.G</TT></TD></TR>
  <TR>
    <TD align=3Dright>&nbsp;</TD>
    <TD align=3Dright><TT>920.4409&nbsp;&nbsp;</TT></TD>
    <TD align=3Dright><TT>919.4336&nbsp;&nbsp;</TT></TD>
    <TD align=3Dright><TT>919.5127&nbsp;&nbsp;</TT></TD>
    <TD noWrap align=3Dright><TT>-85.97&nbsp;</TT></TD>
    <TD align=3Dright><TT>111&nbsp;</TT></TD>
    <TD noWrap align=3Dright><TT>-&nbsp;</TT></TD>
    <TD align=3Dright><TT>118&nbsp;</TT></TD>
    <TD align=3Dright><TT>0&nbsp;&nbsp;</TT></TD>
    <TD noWrap align=3Dright><TT>---&nbsp;&nbsp;</TT></TD>
    <TD noWrap><TT>&nbsp;R.YIAGLQQK.Y</TT></TD></TR>
  <TR>
    <TD align=3Dright>&nbsp;</TD>
    <TD align=3Dright><TT>920.4409&nbsp;&nbsp;</TT></TD>
    <TD align=3Dright><TT>919.4336&nbsp;&nbsp;</TT></TD>
    <TD align=3Dright><TT>919.5127&nbsp;&nbsp;</TT></TD>
    <TD noWrap align=3Dright><TT>-85.97&nbsp;</TT></TD>
    <TD align=3Dright><TT>111&nbsp;</TT></TD>
    <TD noWrap align=3Dright><TT>-&nbsp;</TT></TD>
    <TD align=3Dright><TT>118&nbsp;</TT></TD>
    <TD align=3Dright><TT>0&nbsp;&nbsp;</TT></TD>
    <TD noWrap align=3Dright><TT>30&nbsp;&nbsp;</TT></TD>
    <TD noWrap><TT>&nbsp;R.YIAGLQQK.Y</TT></TD></TR>
  <TR>
    <TD align=3Dright>&nbsp;</TD>
    <TD align=3Dright><TT>1101.5262&nbsp;&nbsp;</TT></TD>
    <TD align=3Dright><TT>1100.5189&nbsp;&nbsp;</TT></TD>
    <TD align=3Dright><TT>1100.6077&nbsp;&nbsp;</TT></TD>
    <TD noWrap align=3Dright><TT>-80.69&nbsp;</TT></TD>
    <TD align=3Dright><TT>193&nbsp;</TT></TD>
    <TD noWrap align=3Dright><TT>-&nbsp;</TT></TD>
    <TD align=3Dright><TT>203&nbsp;</TT></TD>
    <TD align=3Dright><TT>0&nbsp;&nbsp;</TT></TD>
    <TD noWrap align=3Dright><TT>---&nbsp;&nbsp;</TT></TD>
    <TD noWrap><TT>&nbsp;R.ALLEVVESGGK.N</TT></TD></TR>
  <TR>
    <TD align=3Dright>&nbsp;</TD>
    <TD align=3Dright><TT>1634.7568&nbsp;&nbsp;</TT></TD>
    <TD align=3Dright><TT>1633.7495&nbsp;&nbsp;</TT></TD>
    <TD align=3Dright><TT>1633.8563&nbsp;&nbsp;</TT></TD>
    <TD noWrap align=3Dright><TT>-65.36&nbsp;</TT></TD>
    <TD align=3Dright><TT>97&nbsp;</TT></TD>
    <TD noWrap align=3Dright><TT>-&nbsp;</TT></TD>
    <TD align=3Dright><TT>110&nbsp;</TT></TD>
    <TD align=3Dright><TT>0&nbsp;&nbsp;</TT></TD>
    <TD noWrap align=3Dright><TT>---&nbsp;&nbsp;</TT></TD>
    <TD noWrap><TT>&nbsp;R.LTVEDPVTVEYITR.Y</TT></TD></TR>
  <TR>
    <TD align=3Dright>&nbsp;</TD>
    <TD align=3Dright><TT>1634.7568&nbsp;&nbsp;</TT></TD>
    <TD align=3Dright><TT>1633.7495&nbsp;&nbsp;</TT></TD>
    <TD align=3Dright><TT>1633.8563&nbsp;&nbsp;</TT></TD>
    <TD noWrap align=3Dright><TT>-65.36&nbsp;</TT></TD>
    <TD align=3Dright><TT>97&nbsp;</TT></TD>
    <TD noWrap align=3Dright><TT>-&nbsp;</TT></TD>
    <TD align=3Dright><TT>110&nbsp;</TT></TD>
    <TD align=3Dright><TT>0&nbsp;&nbsp;</TT></TD>
    <TD noWrap align=3Dright><TT>65&nbsp;&nbsp;</TT></TD>
    <TD noWrap><TT>&nbsp;R.LTVEDPVTVEYITR.Y</TT></TD></TR>
  <TR>
    <TD align=3Dright>&nbsp;</TD>
    <TD align=3Dright><TT>2462.1567&nbsp;&nbsp;</TT></TD>
    <TD align=3Dright><TT>2461.1494&nbsp;&nbsp;</TT></TD>
    <TD align=3Dright><TT>2461.2642&nbsp;&nbsp;</TT></TD>
    <TD noWrap align=3Dright><TT>-46.62&nbsp;</TT></TD>
    <TD align=3Dright><TT>7&nbsp;</TT></TD>
    <TD noWrap align=3Dright><TT>-&nbsp;</TT></TD>
    <TD align=3Dright><TT>28&nbsp;</TT></TD>
    <TD align=3Dright><TT>0&nbsp;&nbsp;</TT></TD>
    <TD noWrap align=3Dright><TT>---&nbsp;&nbsp;</TT></TD>
    <TD noWrap><TT>&nbsp;R.AITVFSPDGHLFQVEYALEAVR.K</TT></TD></TR>
  <TR>
    <TD align=3Dright>&nbsp;</TD>
    <TD align=3Dright><TT>2462.1567&nbsp;&nbsp;</TT></TD>
    <TD align=3Dright><TT>2461.1494&nbsp;&nbsp;</TT></TD>
    <TD align=3Dright><TT>2461.2642&nbsp;&nbsp;</TT></TD>
    <TD noWrap align=3Dright><TT>-46.62&nbsp;</TT></TD>
    <TD align=3Dright><TT>7&nbsp;</TT></TD>
    <TD noWrap align=3Dright><TT>-&nbsp;</TT></TD>
    <TD align=3Dright><TT>28&nbsp;</TT></TD>
    <TD align=3Dright><TT>0&nbsp;&nbsp;</TT></TD>
    <TD noWrap align=3Dright><TT>119&nbsp;&nbsp;</TT></TD>
    <TD noWrap><TT>&nbsp;R.AITVFSPDGHLFQVEYALEAVR.K</TT></TD></TR>
  <TR>
    <TD align=3Dright>&nbsp;</TD>
    <TD align=3Dright><TT>2590.2468&nbsp;&nbsp;</TT></TD>
    <TD align=3Dright><TT>2589.2395&nbsp;&nbsp;</TT></TD>
    <TD align=3Dright><TT>2589.3591&nbsp;&nbsp;</TT></TD>
    <TD noWrap align=3Dright><TT>-46.19&nbsp;</TT></TD>
    <TD align=3Dright><TT>7&nbsp;</TT></TD>
    <TD noWrap align=3Dright><TT>-&nbsp;</TT></TD>
    <TD align=3Dright><TT>29&nbsp;</TT></TD>
    <TD align=3Dright><TT>1&nbsp;&nbsp;</TT></TD>
    <TD noWrap align=3Dright><TT>---&nbsp;&nbsp;</TT></TD>
    <TD noWrap><TT>&nbsp;R.AITVFSPDGHLFQVEYALEAVRK.G</TT></TD></TR>
  <TR>
    <TD align=3Dright>&nbsp;</TD>
    <TD align=3Dright><TT>2590.2468&nbsp;&nbsp;</TT></TD>
    <TD align=3Dright><TT>2589.2395&nbsp;&nbsp;</TT></TD>
    <TD align=3Dright><TT>2589.3591&nbsp;&nbsp;</TT></TD>
    <TD noWrap align=3Dright><TT>-46.19&nbsp;</TT></TD>
    <TD align=3Dright><TT>7&nbsp;</TT></TD>
    <TD noWrap align=3Dright><TT>-&nbsp;</TT></TD>
    <TD align=3Dright><TT>29&nbsp;</TT></TD>
    <TD align=3Dright><TT>1&nbsp;&nbsp;</TT></TD>
    <TD noWrap align=3Dright><TT>30&nbsp;&nbsp;</TT></TD>
    <TD =
noWrap><TT>&nbsp;R.AITVFSPDGHLFQVEYALEAVRK.G</TT></TD></TR></TBODY></TABL=
E>
<TABLE border=3D0 cellSpacing=3D0>
  <TBODY>
  <TR>
    <TD><TT>&nbsp;&nbsp;&nbsp;&nbsp;&nbsp;&nbsp;</TT></TD>
    <TD><TT><B>No match to: </B>757.3834, 823.0412, 825.0378, 841.0074,=20
      842.4514, 867.3715, 870.4779, 885.4680, 994.0511, 994.0511, =
1036.0448,=20
      1036.0448, 1111.4778, 1111.4778, 1131.5352, 1131.5352, 1225.0382,=20
      1225.0382, 1566.0065, 1722.8036, =
1722.8036</TT></TD></TR></TBODY></TABLE><BR>
<TABLE border=3D0 cellSpacing=3D0>
  <TBODY>
  <TR>
    <TD><TT><B><A name=3DHit38>38.</A>&nbsp;&nbsp;&nbsp;</B></TT></TD>
    <TD noWrap><TT><A=20
      =
href=3D"http://zxw-pc/mascot/cgi/protein_view.pl?file=3D../data/20121225/=
F002433.dat&amp;hit=3D38"=20
      =
target=3D_blank>gi|300536431</A>&nbsp;&nbsp;&nbsp;&nbsp;<B>Mass:</B>&nbsp=
;27279&nbsp;&nbsp;&nbsp;&nbsp;<B>Score:</B>&nbsp;315&nbsp;&nbsp;&nbsp;&nb=
sp;<B>Expect:</B>&nbsp;5.9e-026&nbsp;&nbsp;<B>Matches:</B>&nbsp;12</TT></=
TD></TR>
  <TR>
    <TD>&nbsp;</TD>
    <TD noWrap><TT>unnamed protein product [Oryza=20
sativa]</TT></TD></TR></TBODY></TABLE>
<TABLE border=3D0 cellSpacing=3D0 cellPadding=3D0>
  <TBODY>
  <TR>
    <TD><TT>&nbsp;&nbsp;&nbsp;&nbsp;&nbsp;&nbsp;</TT></TD>
    <TD align=3Dright><TT><B>Observed&nbsp;&nbsp;</B></TT></TD>
    <TD noWrap align=3Dright><TT><B>Mr(expt)&nbsp;&nbsp;</B></TT></TD>
    <TD noWrap align=3Dright><TT><B>Mr(calc)&nbsp;&nbsp;</B></TT></TD>
    <TD align=3Dright><TT><B>&nbsp;ppm&nbsp;&nbsp;</B></TT></TD>
    <TD align=3Dright><TT><B>Start&nbsp;</B></TT></TD>
    <TD align=3Dright><TT><B>&nbsp;</B></TT></TD>
    <TD align=3Dright><TT><B>End&nbsp;</B></TT></TD>
    <TD align=3Dright><TT><B>Miss&nbsp;</B></TT></TD>
    <TD align=3Dright><TT><B>Ions&nbsp;</B></TT></TD>
    <TD><TT><B>&nbsp;Peptide</B></TT></TD></TR>
  <TR>
    <TD align=3Dright>&nbsp;</TD>
    <TD align=3Dright><TT>708.2668&nbsp;&nbsp;</TT></TD>
    <TD align=3Dright><TT>707.2595&nbsp;&nbsp;</TT></TD>
    <TD align=3Dright><TT>707.3020&nbsp;&nbsp;</TT></TD>
    <TD noWrap align=3Dright><TT>-60.15&nbsp;</TT></TD>
    <TD align=3Dright><TT>166&nbsp;</TT></TD>
    <TD noWrap align=3Dright><TT>-&nbsp;</TT></TD>
    <TD align=3Dright><TT>171&nbsp;</TT></TD>
    <TD align=3Dright><TT>0&nbsp;&nbsp;</TT></TD>
    <TD noWrap align=3Dright><TT>---&nbsp;&nbsp;</TT></TD>
    <TD noWrap><TT>&nbsp;R.NSNSMR.E</TT></TD></TR>
  <TR>
    <TD align=3Dright>&nbsp;</TD>
    <TD align=3Dright><TT>724.2576&nbsp;&nbsp;</TT></TD>
    <TD align=3Dright><TT>723.2504&nbsp;&nbsp;</TT></TD>
    <TD align=3Dright><TT>723.2970&nbsp;&nbsp;</TT></TD>
    <TD noWrap align=3Dright><TT>-64.45&nbsp;</TT></TD>
    <TD align=3Dright><TT>166&nbsp;</TT></TD>
    <TD noWrap align=3Dright><TT>-&nbsp;</TT></TD>
    <TD align=3Dright><TT>171&nbsp;</TT></TD>
    <TD align=3Dright><TT>0&nbsp;&nbsp;</TT></TD>
    <TD noWrap align=3Dright><TT>---&nbsp;&nbsp;</TT></TD>
    <TD noWrap><TT>&nbsp;R.NSNSMR.E + Oxidation (M)</TT></TD></TR>
  <TR>
    <TD align=3Dright>&nbsp;</TD>
    <TD align=3Dright><TT>743.3682&nbsp;&nbsp;</TT></TD>
    <TD align=3Dright><TT>742.3609&nbsp;&nbsp;</TT></TD>
    <TD align=3Dright><TT>742.4086&nbsp;&nbsp;</TT></TD>
    <TD noWrap align=3Dright><TT>-64.25&nbsp;</TT></TD>
    <TD align=3Dright><TT>30&nbsp;</TT></TD>
    <TD noWrap align=3Dright><TT>-&nbsp;</TT></TD>
    <TD align=3Dright><TT>37&nbsp;</TT></TD>
    <TD align=3Dright><TT>0&nbsp;&nbsp;</TT></TD>
    <TD noWrap align=3Dright><TT>---&nbsp;&nbsp;</TT></TD>
    <TD noWrap><TT>&nbsp;K.GNAAVGVR.G</TT></TD></TR>
  <TR>
    <TD align=3Dright>&nbsp;</TD>
    <TD align=3Dright><TT>920.4409&nbsp;&nbsp;</TT></TD>
    <TD align=3Dright><TT>919.4336&nbsp;&nbsp;</TT></TD>
    <TD align=3Dright><TT>919.5127&nbsp;&nbsp;</TT></TD>
    <TD noWrap align=3Dright><TT>-85.97&nbsp;</TT></TD>
    <TD align=3Dright><TT>111&nbsp;</TT></TD>
    <TD noWrap align=3Dright><TT>-&nbsp;</TT></TD>
    <TD align=3Dright><TT>118&nbsp;</TT></TD>
    <TD align=3Dright><TT>0&nbsp;&nbsp;</TT></TD>
    <TD noWrap align=3Dright><TT>---&nbsp;&nbsp;</TT></TD>
    <TD noWrap><TT>&nbsp;R.YIAGLQQK.Y</TT></TD></TR>
  <TR>
    <TD align=3Dright>&nbsp;</TD>
    <TD align=3Dright><TT>920.4409&nbsp;&nbsp;</TT></TD>
    <TD align=3Dright><TT>919.4336&nbsp;&nbsp;</TT></TD>
    <TD align=3Dright><TT>919.5127&nbsp;&nbsp;</TT></TD>
    <TD noWrap align=3Dright><TT>-85.97&nbsp;</TT></TD>
    <TD align=3Dright><TT>111&nbsp;</TT></TD>
    <TD noWrap align=3Dright><TT>-&nbsp;</TT></TD>
    <TD align=3Dright><TT>118&nbsp;</TT></TD>
    <TD align=3Dright><TT>0&nbsp;&nbsp;</TT></TD>
    <TD noWrap align=3Dright><TT>30&nbsp;&nbsp;</TT></TD>
    <TD noWrap><TT>&nbsp;R.YIAGLQQK.Y</TT></TD></TR>
  <TR>
    <TD align=3Dright>&nbsp;</TD>
    <TD align=3Dright><TT>1101.5262&nbsp;&nbsp;</TT></TD>
    <TD align=3Dright><TT>1100.5189&nbsp;&nbsp;</TT></TD>
    <TD align=3Dright><TT>1100.6077&nbsp;&nbsp;</TT></TD>
    <TD noWrap align=3Dright><TT>-80.69&nbsp;</TT></TD>
    <TD align=3Dright><TT>193&nbsp;</TT></TD>
    <TD noWrap align=3Dright><TT>-&nbsp;</TT></TD>
    <TD align=3Dright><TT>203&nbsp;</TT></TD>
    <TD align=3Dright><TT>0&nbsp;&nbsp;</TT></TD>
    <TD noWrap align=3Dright><TT>---&nbsp;&nbsp;</TT></TD>
    <TD noWrap><TT>&nbsp;R.ALLEVVESGGK.N</TT></TD></TR>
  <TR>
    <TD align=3Dright>&nbsp;</TD>
    <TD align=3Dright><TT>1634.7568&nbsp;&nbsp;</TT></TD>
    <TD align=3Dright><TT>1633.7495&nbsp;&nbsp;</TT></TD>
    <TD align=3Dright><TT>1633.8563&nbsp;&nbsp;</TT></TD>
    <TD noWrap align=3Dright><TT>-65.36&nbsp;</TT></TD>
    <TD align=3Dright><TT>97&nbsp;</TT></TD>
    <TD noWrap align=3Dright><TT>-&nbsp;</TT></TD>
    <TD align=3Dright><TT>110&nbsp;</TT></TD>
    <TD align=3Dright><TT>0&nbsp;&nbsp;</TT></TD>
    <TD noWrap align=3Dright><TT>---&nbsp;&nbsp;</TT></TD>
    <TD noWrap><TT>&nbsp;R.LTVEDPVTVEYITR.Y</TT></TD></TR>
  <TR>
    <TD align=3Dright>&nbsp;</TD>
    <TD align=3Dright><TT>1634.7568&nbsp;&nbsp;</TT></TD>
    <TD align=3Dright><TT>1633.7495&nbsp;&nbsp;</TT></TD>
    <TD align=3Dright><TT>1633.8563&nbsp;&nbsp;</TT></TD>
    <TD noWrap align=3Dright><TT>-65.36&nbsp;</TT></TD>
    <TD align=3Dright><TT>97&nbsp;</TT></TD>
    <TD noWrap align=3Dright><TT>-&nbsp;</TT></TD>
    <TD align=3Dright><TT>110&nbsp;</TT></TD>
    <TD align=3Dright><TT>0&nbsp;&nbsp;</TT></TD>
    <TD noWrap align=3Dright><TT>65&nbsp;&nbsp;</TT></TD>
    <TD noWrap><TT>&nbsp;R.LTVEDPVTVEYITR.Y</TT></TD></TR>
  <TR>
    <TD align=3Dright>&nbsp;</TD>
    <TD align=3Dright><TT>2462.1567&nbsp;&nbsp;</TT></TD>
    <TD align=3Dright><TT>2461.1494&nbsp;&nbsp;</TT></TD>
    <TD align=3Dright><TT>2461.2642&nbsp;&nbsp;</TT></TD>
    <TD noWrap align=3Dright><TT>-46.62&nbsp;</TT></TD>
    <TD align=3Dright><TT>7&nbsp;</TT></TD>
    <TD noWrap align=3Dright><TT>-&nbsp;</TT></TD>
    <TD align=3Dright><TT>28&nbsp;</TT></TD>
    <TD align=3Dright><TT>0&nbsp;&nbsp;</TT></TD>
    <TD noWrap align=3Dright><TT>---&nbsp;&nbsp;</TT></TD>
    <TD noWrap><TT>&nbsp;R.AITVFSPDGHLFQVEYALEAVR.K</TT></TD></TR>
  <TR>
    <TD align=3Dright>&nbsp;</TD>
    <TD align=3Dright><TT>2462.1567&nbsp;&nbsp;</TT></TD>
    <TD align=3Dright><TT>2461.1494&nbsp;&nbsp;</TT></TD>
    <TD align=3Dright><TT>2461.2642&nbsp;&nbsp;</TT></TD>
    <TD noWrap align=3Dright><TT>-46.62&nbsp;</TT></TD>
    <TD align=3Dright><TT>7&nbsp;</TT></TD>
    <TD noWrap align=3Dright><TT>-&nbsp;</TT></TD>
    <TD align=3Dright><TT>28&nbsp;</TT></TD>
    <TD align=3Dright><TT>0&nbsp;&nbsp;</TT></TD>
    <TD noWrap align=3Dright><TT>119&nbsp;&nbsp;</TT></TD>
    <TD noWrap><TT>&nbsp;R.AITVFSPDGHLFQVEYALEAVR.K</TT></TD></TR>
  <TR>
    <TD align=3Dright>&nbsp;</TD>
    <TD align=3Dright><TT>2590.2468&nbsp;&nbsp;</TT></TD>
    <TD align=3Dright><TT>2589.2395&nbsp;&nbsp;</TT></TD>
    <TD align=3Dright><TT>2589.3591&nbsp;&nbsp;</TT></TD>
    <TD noWrap align=3Dright><TT>-46.19&nbsp;</TT></TD>
    <TD align=3Dright><TT>7&nbsp;</TT></TD>
    <TD noWrap align=3Dright><TT>-&nbsp;</TT></TD>
    <TD align=3Dright><TT>29&nbsp;</TT></TD>
    <TD align=3Dright><TT>1&nbsp;&nbsp;</TT></TD>
    <TD noWrap align=3Dright><TT>---&nbsp;&nbsp;</TT></TD>
    <TD noWrap><TT>&nbsp;R.AITVFSPDGHLFQVEYALEAVRK.G</TT></TD></TR>
  <TR>
    <TD align=3Dright>&nbsp;</TD>
    <TD align=3Dright><TT>2590.2468&nbsp;&nbsp;</TT></TD>
    <TD align=3Dright><TT>2589.2395&nbsp;&nbsp;</TT></TD>
    <TD align=3Dright><TT>2589.3591&nbsp;&nbsp;</TT></TD>
    <TD noWrap align=3Dright><TT>-46.19&nbsp;</TT></TD>
    <TD align=3Dright><TT>7&nbsp;</TT></TD>
    <TD noWrap align=3Dright><TT>-&nbsp;</TT></TD>
    <TD align=3Dright><TT>29&nbsp;</TT></TD>
    <TD align=3Dright><TT>1&nbsp;&nbsp;</TT></TD>
    <TD noWrap align=3Dright><TT>30&nbsp;&nbsp;</TT></TD>
    <TD =
noWrap><TT>&nbsp;R.AITVFSPDGHLFQVEYALEAVRK.G</TT></TD></TR></TBODY></TABL=
E>
<TABLE border=3D0 cellSpacing=3D0>
  <TBODY>
  <TR>
    <TD><TT>&nbsp;&nbsp;&nbsp;&nbsp;&nbsp;&nbsp;</TT></TD>
    <TD><TT><B>No match to: </B>757.3834, 823.0412, 825.0378, 841.0074,=20
      842.4514, 867.3715, 870.4779, 885.4680, 994.0511, 994.0511, =
1036.0448,=20
      1036.0448, 1111.4778, 1111.4778, 1131.5352, 1131.5352, 1225.0382,=20
      1225.0382, 1566.0065, 1722.8036, =
1722.8036</TT></TD></TR></TBODY></TABLE><BR>
<TABLE border=3D0 cellSpacing=3D0>
  <TBODY>
  <TR>
    <TD><TT><B><A name=3DHit39>39.</A>&nbsp;&nbsp;&nbsp;</B></TT></TD>
    <TD noWrap><TT><A=20
      =
href=3D"http://zxw-pc/mascot/cgi/protein_view.pl?file=3D../data/20121225/=
F002433.dat&amp;hit=3D39"=20
      =
target=3D_blank>gi|115477683</A>&nbsp;&nbsp;&nbsp;&nbsp;<B>Mass:</B>&nbsp=
;27279&nbsp;&nbsp;&nbsp;&nbsp;<B>Score:</B>&nbsp;315&nbsp;&nbsp;&nbsp;&nb=
sp;<B>Expect:</B>&nbsp;5.9e-026&nbsp;&nbsp;<B>Matches:</B>&nbsp;12</TT></=
TD></TR>
  <TR>
    <TD>&nbsp;</TD>
    <TD noWrap><TT>Os08g0548900 [Oryza sativa Japonica=20
  Group]</TT></TD></TR></TBODY></TABLE>
<TABLE border=3D0 cellSpacing=3D0 cellPadding=3D0>
  <TBODY>
  <TR>
    <TD><TT>&nbsp;&nbsp;&nbsp;&nbsp;&nbsp;&nbsp;</TT></TD>
    <TD align=3Dright><TT><B>Observed&nbsp;&nbsp;</B></TT></TD>
    <TD noWrap align=3Dright><TT><B>Mr(expt)&nbsp;&nbsp;</B></TT></TD>
    <TD noWrap align=3Dright><TT><B>Mr(calc)&nbsp;&nbsp;</B></TT></TD>
    <TD align=3Dright><TT><B>&nbsp;ppm&nbsp;&nbsp;</B></TT></TD>
    <TD align=3Dright><TT><B>Start&nbsp;</B></TT></TD>
    <TD align=3Dright><TT><B>&nbsp;</B></TT></TD>
    <TD align=3Dright><TT><B>End&nbsp;</B></TT></TD>
    <TD align=3Dright><TT><B>Miss&nbsp;</B></TT></TD>
    <TD align=3Dright><TT><B>Ions&nbsp;</B></TT></TD>
    <TD><TT><B>&nbsp;Peptide</B></TT></TD></TR>
  <TR>
    <TD align=3Dright>&nbsp;</TD>
    <TD align=3Dright><TT>708.2668&nbsp;&nbsp;</TT></TD>
    <TD align=3Dright><TT>707.2595&nbsp;&nbsp;</TT></TD>
    <TD align=3Dright><TT>707.3020&nbsp;&nbsp;</TT></TD>
    <TD noWrap align=3Dright><TT>-60.15&nbsp;</TT></TD>
    <TD align=3Dright><TT>166&nbsp;</TT></TD>
    <TD noWrap align=3Dright><TT>-&nbsp;</TT></TD>
    <TD align=3Dright><TT>171&nbsp;</TT></TD>
    <TD align=3Dright><TT>0&nbsp;&nbsp;</TT></TD>
    <TD noWrap align=3Dright><TT>---&nbsp;&nbsp;</TT></TD>
    <TD noWrap><TT>&nbsp;R.NSNSMR.E</TT></TD></TR>
  <TR>
    <TD align=3Dright>&nbsp;</TD>
    <TD align=3Dright><TT>724.2576&nbsp;&nbsp;</TT></TD>
    <TD align=3Dright><TT>723.2504&nbsp;&nbsp;</TT></TD>
    <TD align=3Dright><TT>723.2970&nbsp;&nbsp;</TT></TD>
    <TD noWrap align=3Dright><TT>-64.45&nbsp;</TT></TD>
    <TD align=3Dright><TT>166&nbsp;</TT></TD>
    <TD noWrap align=3Dright><TT>-&nbsp;</TT></TD>
    <TD align=3Dright><TT>171&nbsp;</TT></TD>
    <TD align=3Dright><TT>0&nbsp;&nbsp;</TT></TD>
    <TD noWrap align=3Dright><TT>---&nbsp;&nbsp;</TT></TD>
    <TD noWrap><TT>&nbsp;R.NSNSMR.E + Oxidation (M)</TT></TD></TR>
  <TR>
    <TD align=3Dright>&nbsp;</TD>
    <TD align=3Dright><TT>743.3682&nbsp;&nbsp;</TT></TD>
    <TD align=3Dright><TT>742.3609&nbsp;&nbsp;</TT></TD>
    <TD align=3Dright><TT>742.4086&nbsp;&nbsp;</TT></TD>
    <TD noWrap align=3Dright><TT>-64.25&nbsp;</TT></TD>
    <TD align=3Dright><TT>30&nbsp;</TT></TD>
    <TD noWrap align=3Dright><TT>-&nbsp;</TT></TD>
    <TD align=3Dright><TT>37&nbsp;</TT></TD>
    <TD align=3Dright><TT>0&nbsp;&nbsp;</TT></TD>
    <TD noWrap align=3Dright><TT>---&nbsp;&nbsp;</TT></TD>
    <TD noWrap><TT>&nbsp;K.GNAAVGVR.G</TT></TD></TR>
  <TR>
    <TD align=3Dright>&nbsp;</TD>
    <TD align=3Dright><TT>920.4409&nbsp;&nbsp;</TT></TD>
    <TD align=3Dright><TT>919.4336&nbsp;&nbsp;</TT></TD>
    <TD align=3Dright><TT>919.5127&nbsp;&nbsp;</TT></TD>
    <TD noWrap align=3Dright><TT>-85.97&nbsp;</TT></TD>
    <TD align=3Dright><TT>111&nbsp;</TT></TD>
    <TD noWrap align=3Dright><TT>-&nbsp;</TT></TD>
    <TD align=3Dright><TT>118&nbsp;</TT></TD>
    <TD align=3Dright><TT>0&nbsp;&nbsp;</TT></TD>
    <TD noWrap align=3Dright><TT>---&nbsp;&nbsp;</TT></TD>
    <TD noWrap><TT>&nbsp;R.YIAGLQQK.Y</TT></TD></TR>
  <TR>
    <TD align=3Dright>&nbsp;</TD>
    <TD align=3Dright><TT>920.4409&nbsp;&nbsp;</TT></TD>
    <TD align=3Dright><TT>919.4336&nbsp;&nbsp;</TT></TD>
    <TD align=3Dright><TT>919.5127&nbsp;&nbsp;</TT></TD>
    <TD noWrap align=3Dright><TT>-85.97&nbsp;</TT></TD>
    <TD align=3Dright><TT>111&nbsp;</TT></TD>
    <TD noWrap align=3Dright><TT>-&nbsp;</TT></TD>
    <TD align=3Dright><TT>118&nbsp;</TT></TD>
    <TD align=3Dright><TT>0&nbsp;&nbsp;</TT></TD>
    <TD noWrap align=3Dright><TT>30&nbsp;&nbsp;</TT></TD>
    <TD noWrap><TT>&nbsp;R.YIAGLQQK.Y</TT></TD></TR>
  <TR>
    <TD align=3Dright>&nbsp;</TD>
    <TD align=3Dright><TT>1101.5262&nbsp;&nbsp;</TT></TD>
    <TD align=3Dright><TT>1100.5189&nbsp;&nbsp;</TT></TD>
    <TD align=3Dright><TT>1100.6077&nbsp;&nbsp;</TT></TD>
    <TD noWrap align=3Dright><TT>-80.69&nbsp;</TT></TD>
    <TD align=3Dright><TT>193&nbsp;</TT></TD>
    <TD noWrap align=3Dright><TT>-&nbsp;</TT></TD>
    <TD align=3Dright><TT>203&nbsp;</TT></TD>
    <TD align=3Dright><TT>0&nbsp;&nbsp;</TT></TD>
    <TD noWrap align=3Dright><TT>---&nbsp;&nbsp;</TT></TD>
    <TD noWrap><TT>&nbsp;R.ALLEVVESGGK.N</TT></TD></TR>
  <TR>
    <TD align=3Dright>&nbsp;</TD>
    <TD align=3Dright><TT>1634.7568&nbsp;&nbsp;</TT></TD>
    <TD align=3Dright><TT>1633.7495&nbsp;&nbsp;</TT></TD>
    <TD align=3Dright><TT>1633.8563&nbsp;&nbsp;</TT></TD>
    <TD noWrap align=3Dright><TT>-65.36&nbsp;</TT></TD>
    <TD align=3Dright><TT>97&nbsp;</TT></TD>
    <TD noWrap align=3Dright><TT>-&nbsp;</TT></TD>
    <TD align=3Dright><TT>110&nbsp;</TT></TD>
    <TD align=3Dright><TT>0&nbsp;&nbsp;</TT></TD>
    <TD noWrap align=3Dright><TT>---&nbsp;&nbsp;</TT></TD>
    <TD noWrap><TT>&nbsp;R.LTVEDPVTVEYITR.Y</TT></TD></TR>
  <TR>
    <TD align=3Dright>&nbsp;</TD>
    <TD align=3Dright><TT>1634.7568&nbsp;&nbsp;</TT></TD>
    <TD align=3Dright><TT>1633.7495&nbsp;&nbsp;</TT></TD>
    <TD align=3Dright><TT>1633.8563&nbsp;&nbsp;</TT></TD>
    <TD noWrap align=3Dright><TT>-65.36&nbsp;</TT></TD>
    <TD align=3Dright><TT>97&nbsp;</TT></TD>
    <TD noWrap align=3Dright><TT>-&nbsp;</TT></TD>
    <TD align=3Dright><TT>110&nbsp;</TT></TD>
    <TD align=3Dright><TT>0&nbsp;&nbsp;</TT></TD>
    <TD noWrap align=3Dright><TT>65&nbsp;&nbsp;</TT></TD>
    <TD noWrap><TT>&nbsp;R.LTVEDPVTVEYITR.Y</TT></TD></TR>
  <TR>
    <TD align=3Dright>&nbsp;</TD>
    <TD align=3Dright><TT>2462.1567&nbsp;&nbsp;</TT></TD>
    <TD align=3Dright><TT>2461.1494&nbsp;&nbsp;</TT></TD>
    <TD align=3Dright><TT>2461.2642&nbsp;&nbsp;</TT></TD>
    <TD noWrap align=3Dright><TT>-46.62&nbsp;</TT></TD>
    <TD align=3Dright><TT>7&nbsp;</TT></TD>
    <TD noWrap align=3Dright><TT>-&nbsp;</TT></TD>
    <TD align=3Dright><TT>28&nbsp;</TT></TD>
    <TD align=3Dright><TT>0&nbsp;&nbsp;</TT></TD>
    <TD noWrap align=3Dright><TT>---&nbsp;&nbsp;</TT></TD>
    <TD noWrap><TT>&nbsp;R.AITVFSPDGHLFQVEYALEAVR.K</TT></TD></TR>
  <TR>
    <TD align=3Dright>&nbsp;</TD>
    <TD align=3Dright><TT>2462.1567&nbsp;&nbsp;</TT></TD>
    <TD align=3Dright><TT>2461.1494&nbsp;&nbsp;</TT></TD>
    <TD align=3Dright><TT>2461.2642&nbsp;&nbsp;</TT></TD>
    <TD noWrap align=3Dright><TT>-46.62&nbsp;</TT></TD>
    <TD align=3Dright><TT>7&nbsp;</TT></TD>
    <TD noWrap align=3Dright><TT>-&nbsp;</TT></TD>
    <TD align=3Dright><TT>28&nbsp;</TT></TD>
    <TD align=3Dright><TT>0&nbsp;&nbsp;</TT></TD>
    <TD noWrap align=3Dright><TT>119&nbsp;&nbsp;</TT></TD>
    <TD noWrap><TT>&nbsp;R.AITVFSPDGHLFQVEYALEAVR.K</TT></TD></TR>
  <TR>
    <TD align=3Dright>&nbsp;</TD>
    <TD align=3Dright><TT>2590.2468&nbsp;&nbsp;</TT></TD>
    <TD align=3Dright><TT>2589.2395&nbsp;&nbsp;</TT></TD>
    <TD align=3Dright><TT>2589.3591&nbsp;&nbsp;</TT></TD>
    <TD noWrap align=3Dright><TT>-46.19&nbsp;</TT></TD>
    <TD align=3Dright><TT>7&nbsp;</TT></TD>
    <TD noWrap align=3Dright><TT>-&nbsp;</TT></TD>
    <TD align=3Dright><TT>29&nbsp;</TT></TD>
    <TD align=3Dright><TT>1&nbsp;&nbsp;</TT></TD>
    <TD noWrap align=3Dright><TT>---&nbsp;&nbsp;</TT></TD>
    <TD noWrap><TT>&nbsp;R.AITVFSPDGHLFQVEYALEAVRK.G</TT></TD></TR>
  <TR>
    <TD align=3Dright>&nbsp;</TD>
    <TD align=3Dright><TT>2590.2468&nbsp;&nbsp;</TT></TD>
    <TD align=3Dright><TT>2589.2395&nbsp;&nbsp;</TT></TD>
    <TD align=3Dright><TT>2589.3591&nbsp;&nbsp;</TT></TD>
    <TD noWrap align=3Dright><TT>-46.19&nbsp;</TT></TD>
    <TD align=3Dright><TT>7&nbsp;</TT></TD>
    <TD noWrap align=3Dright><TT>-&nbsp;</TT></TD>
    <TD align=3Dright><TT>29&nbsp;</TT></TD>
    <TD align=3Dright><TT>1&nbsp;&nbsp;</TT></TD>
    <TD noWrap align=3Dright><TT>30&nbsp;&nbsp;</TT></TD>
    <TD =
noWrap><TT>&nbsp;R.AITVFSPDGHLFQVEYALEAVRK.G</TT></TD></TR></TBODY></TABL=
E>
<TABLE border=3D0 cellSpacing=3D0>
  <TBODY>
  <TR>
[truncated: 101,320 more chars]
