# Supplementary material for: Proteomic Analyses Provide Novel Insights into Plant Growth and Ginsenoside Biosynthesis in Forest Cultivated Panax ginseng (F. Ginseng)
Source: Front Plant Sci. 2016 Jan 26;7:1. doi: 10.3389/fpls.2016.00001 (PMC4726751; doi:10.3389/fpls.2016.00001)
Supplement: Supplementary file 6 [file DataSheet1.ZIP › The raw files of MS/the raw files of MALDI-TOFTOF MS/L15.mht]

From: =?gb2312?B?08kgV2luZG93cyBJbnRlcm5ldCBFeHBsb3JlciA5ILGjtOY=?=
Subject: Protein Summary Report (Project: zxw, Spot Set: zxw\20121225, Label: L15, Spot Id: 795071, Peak List Id: 464846, MS Job Run Id: 23272)
Date: Wed, 26 Dec 2012 12:06:20 +0800
MIME-Version: 1.0
Content-Type: multipart/related;
	type="text/html";
	boundary="----=_NextPart_000_0009_01CDE361.6A755660"
X-MimeOLE: Produced By Microsoft MimeOLE V6.1.7601.17609

���� MIME ��ʽ�Ķ෽�ʼ���

------=_NextPart_000_0009_01CDE361.6A755660
Content-Type: text/html;
	charset="utf-8"
Content-Transfer-Encoding: quoted-printable
Content-Location: http://zxw-pc/mascot/cgi/master_results.pl?file=..%2Fdata%2F20121225%2FF002434.dat&REPTYPE=protein&_sigthreshold=0.05&REPORT=50&_server_mudpit_switch=99999999&_ignoreionsscorebelow=0&_showsubsets=0&_showpopups=TRUE&_sortunassigned=scoredown&_requireboldred=0

=EF=BB=BF<!DOCTYPE HTML PUBLIC "-//W3C//DTD HTML 4.0 Transitional//EN">
<!-- 0 seconds --><!-- 0 seconds --><!-- 0 seconds =
--><HTML><HEAD><TITLE>Protein Summary Report (Project: zxw, Spot Set: =
zxw\20121225, Label: L15, Spot Id: 795071, Peak List Id: 464846, MS Job =
Run Id: 23272)</TITLE>
<META content=3D"text/html; charset=3Dutf-8" http-equiv=3DContent-Type>
<STYLE type=3Dtext/css>.tooltip {
	POSITION: absolute; VISIBILITY: hidden; TOP: 0px; LEFT: 0px
}
</STYLE>

<SCRIPT language=3DJavaScript type=3Dtext/javascript=20
src=3D"http://zxw-pc/mascot/templates/browser.js"></SCRIPT>

<SCRIPT language=3DJavaScript>=0A=
<!-- Begin hiding Javascript from old browsers.=0A=
 =0A=
  var arrayReady=3D0;=0A=
  =0A=
  if (document.images){=0A=
    redBall =3D new Image();=0A=
    redBall.src =3D "../images/red_ball_white.gif";  =0A=
    cyanBall =3D new Image();=0A=
    cyanBall.src =3D "../images/cyan_ball_white.gif";  =0A=
  }=0A=
  =0A=
  function cover(hit,query,protSeq){=0A=
    document.Results.OV_Title.value =3D queryTitle[query];=0A=
    document.Results.OV_Accession.value =3D protName[hit];=0A=
    document.Results.OV_Sequence.value =3D protSeq;=0A=
    if (hit =3D=3D 0) {=0A=
      self.status =3D queryTitle[query];=0A=
    } else {=0A=
      self.status =3D protName[hit] + ": " + protSeq;=0A=
    }=0A=
    if (protSeq !=3D "" && document.fred && arrayReady =3D=3D 1){=0A=
      var i =3D 0;=0A=
      var element =3D 0;=0A=
      element =3D eval(protSeq+"["+i+"]");=0A=
      while(element) {=0A=
        document.images[element].src =3D redBall.src;=0A=
        i++;=0A=
        element =3D eval(protSeq+"["+i+"]");=0A=
      }=0A=
    }=0A=
  }=0A=
=0A=
  function uncover(hit,query,protSeq){=0A=
    document.Results.OV_Title.value =3D "-Query-";=0A=
    document.Results.OV_Accession.value=3D"-Accession-";=0A=
    document.Results.OV_Sequence.value=3D"-Sequence-";=0A=
    self.status=3D"";=0A=
    if (protSeq !=3D "" && document.fred && arrayReady =3D=3D 1){=0A=
      var i =3D 0;=0A=
      var element =3D 0;=0A=
      element =3D eval(protSeq+"["+i+"]");=0A=
      while(element) {=0A=
        document.images[element].src =3D cyanBall.src;=0A=
        i++;=0A=
        element =3D eval(protSeq+"["+i+"]");=0A=
      }=0A=
    }=0A=
  }=0A=
=0A=
  function checkQuery(checkState,numChecks,form){=0A=
    if (numChecks =3D=3D 1){=0A=
      form.QUE.checked =3D checkState;=0A=
    } else {=0A=
      for (var i =3D 0; i < form.elements.length; i++) {=0A=
        if (form.elements[i].name =3D=3D "QUE"){=0A=
          form.elements[i].checked =3D checkState;=0A=
        }=0A=
      }=0A=
    }=0A=
  }=0A=
=0A=
  function SaveClicks(checkBox,form){=0A=
    if (form.ErrTolRepeat && form.ErrTolRepeat.checked) {=0A=
      return;=0A=
    }=0A=
    var checkState =3D checkBox.checked;=0A=
    var thisHit =3D 0;=0A=
    for (var i =3D 0; i < form.elements.length; i++) {=0A=
      if (thisHit =3D=3D 1){=0A=
        if (form.elements[i].name =3D=3D "QUE") {=0A=
          form.elements[i].checked =3D !checkState;=0A=
        } else {=0A=
          break;=0A=
        }=0A=
      } else {=0A=
        if (form.elements[i] =3D=3D checkBox){=0A=
          thisHit =3D 1;=0A=
        }=0A=
      }=0A=
    }=0A=
  }=0A=
=0A=
  function unMatched(form){=0A=
    var numMisses =3D 0;=0A=
    for (var i =3D 0; i < form.elements.length; i++) {=0A=
      if (form.elements[i].name =3D=3D "MISSES"){=0A=
        numMisses++;=0A=
      } =0A=
    }=0A=
    if (numMisses < 1) {=0A=
      alert("No unmatched mass values to be searched");=0A=
      return false;=0A=
    }=0A=
    for (var i =3D 0; i < form.elements.length; i++) {=0A=
      if (form.elements[i].name =3D=3D "QUE"){=0A=
        form.elements[i].name =3D "DUMMY";=0A=
      } =0A=
    }=0A=
    for (var i =3D 0; i < form.elements.length; i++) {=0A=
      if (form.elements[i].name =3D=3D "MISSES"){=0A=
        form.elements[i].name =3D "QUE";=0A=
      } =0A=
    }=0A=
    form.submit();=0A=
    return true;=0A=
  }=0A=
=0A=
  function setReFormatAction(form){=0A=
    if (form.REPTYPE.options[form.REPTYPE.selectedIndex].value =3D=3D =
"export"){=0A=
      form.action =3D "./export_dat_2.pl";=0A=
    } else if (form.REPTYPE.options[form.REPTYPE.selectedIndex].value =
=3D=3D "family") {=0A=
      form.action =3D "./master_results_2.pl";=0A=
    } else {=0A=
      form.action =3D "./master_results.pl";=0A=
    }=0A=
  }=0A=
  =0A=
  function chooseQueryList(form) {=0A=
    var formatForm =3D window.document.forms['Re-format'];=0A=
    if (formatForm._querylist.value =3D=3D 'unassigned') {=0A=
      form.QUERYLIST.value =3D queryListUnassigned;=0A=
    } else if (formatForm._querylist.value =3D=3D 'identity') {=0A=
      form.QUERYLIST.value =3D queryListIdentity;=0A=
    } else if (formatForm._querylist.value =3D=3D 'homology') {=0A=
      form.QUERYLIST.value =3D queryListHomology;=0A=
    } else {=0A=
      form.QUERYLIST.value =3D "All";=0A=
    }=0A=
    return true;=0A=
  }=0A=
    =0A=
  function makeAccessionString(form){=0A=
    if (!form.ErrTolRepeat || !form.ErrTolRepeat.checked) {=0A=
      form.ACCESSION.value =3D "";=0A=
      return true;=0A=
    }=0A=
    var tempString =3D "";=0A=
    var numAccessions =3D 1;=0A=
    for (var i =3D 0; i < form.elements.length; i++) {=0A=
      if (form.elements[i].name =3D=3D "INCLUDE" && =
form.elements[i].checked){=0A=
        tempString =3D tempString + =
unescape(et_list[form.elements[i].value]) + ",";=0A=
      }=0A=
    }=0A=
    if (tempString =3D=3D "") {=0A=
      alert("No hits selected for error tolerant search");=0A=
      return false;=0A=
    }=0A=
    tempString =3D tempString.substring(0, tempString.length - 1);=0A=
    form.ACCESSION.value =3D tempString;=0A=
    checkQuery(1,48, form);=0A=
    return true;=0A=
  }=0A=
=0A=
  function clearEl() {}=0A=
=0A=
  function makeArchive(form){=0A=
    var tempUrl =3D =
"http://zxw-pc/mascot/cgi/master_results.pl?file=3D..%2Fdata%2F20121225%2=
FF002434.dat;REPTYPE=3Darchive;_sigthreshold=3D0.05;REPORT=3D50;_server_m=
udpit_switch=3D99999999;_ignoreionsscorebelow=3D0;_showsubsets=3D0;_showp=
opups=3DTRUE;_sortunassigned=3Dscoredown;_requireboldred=3D0&INTERMEDIATE=
=3D%2e%2e%2fdata%2f20121225%2fF002434%2edat";    for (var i =3D 0; i < =
form.elements.length; i++) {=0A=
      if (form.elements[i].name =3D=3D "INCLUDE" && =
form.elements[i].checked){=0A=
        tempUrl =3D tempUrl + "&INCLUDE=3D" + form.elements[i].value;=0A=
      }=0A=
    }=0A=
    window.location.href =3D tempUrl;=0A=
  }=0A=
=0A=
// End hiding Javascript from old browsers. -->=0A=
</SCRIPT>

<META name=3DGENERATOR content=3D"MSHTML 9.00.8112.16457"></HEAD>
<BODY aLink=3D#0000ff bgColor=3D#ffffff vLink=3D#0000ff>
<H1><IMG border=3D0 name=3Dfred align=3Dtop=20
src=3D"http://zxw-pc/mascot/images/88x31_logo_white.gif" width=3D88 =
height=3D31=20
NATURALSIZEFLAG=3D"3"> Mascot Search Results</H1><FONT=20
face=3D"Courier New,Courier,monospace"><PRE><B>User            : </B>
<B>Email           : </B>
<B>Search title    : Project: zxw, Spot Set: zxw\20121225, Label: L15, =
Spot Id: 795071, Peak List Id: 464846, MS Job Run Id: 23272</B>
<B>MS data file    : =
C:\Users\lei\Desktop\=EF=BF=BD=EF=BF=BD=EF=BF=BD=EF=BF=BD=EF=BF=BD=EF=BF=BD=
=EF=BF=BD=EF=BF=BD\201212\20121225\ppw_L15_135641680938.txt</B>
<B>Database        : viridiplantae p (1850050 sequences; 642453415 =
residues)</B>
<B>Timestamp       : 25 Dec 2012 at 08:23:20 GMT</B>
<B>Warning         : <FONT color=3D#ff0000>A Peptide summary report will =
usually give a much clearer picture of MS/MS search results.</FONT></B>
<B>Top Score       : 343 for <FONT color=3D#ff0000>gi|222854239</FONT>, =
predicted protein [Populus trichocarpa]</B>
</PRE></FONT>
<H3>Mascot Score Histogram</H3>Protein score is -10*Log(P), where P is =
the=20
probability that the observed match is a random event.<BR>Protein scores =
greater=20
than 75 are significant (p&lt;0.05).<BR>Protein scores are derived from =
ions=20
scores as a non-probabilistic basis for ranking protein hits.
<P><IMG alt=3D"Score Distribution"=20
src=3D"http://zxw-pc/mascot/cgi/score_gif.pl?score_gif_636157840814" =
width=3D400=20
height=3D200>=20
<FORM onsubmit=3D"return setReFormatAction(this)" method=3Dget =
name=3DRe-format=20
action=3D./master_results.pl><INPUT name=3Dfile =
value=3D../data/20121225/F002434.dat=20
type=3Dhidden>=20
<H3>Protein Summary Report</H3>
<TABLE border=3D0 cellSpacing=3D1 cellPadding=3D3>
  <TBODY>
  <TR>
    <TD bgColor=3D#eeeeff noWrap><INPUT value=3D"Format As" =
type=3Dsubmit> </TD>
    <TD bgColor=3D#eeeeff noWrap><SELECT name=3DREPTYPE> <OPTION =
selected=20
        value=3Dprotein>Protein Summary (deprecated)</OPTION> <OPTION=20
        value=3Dfamily>Protein Family Summary</OPTION> <OPTION=20
        value=3Dpeptide>Peptide Summary</OPTION> <OPTION =
value=3Dselect>Select=20
        Summary (protein hits)</OPTION> <OPTION =
value=3Dunassigned>Select Summary=20
        (unassigned)</OPTION> <OPTION value=3Dexport>Export Search=20
      Results</OPTION></SELECT> </TD>
    <TD bgColor=3D#eeeeff>&nbsp;</TD>
    <TD bgColor=3D#eeeeff noWrap><A=20
      href=3D"http://zxw-pc/mascot/help/msms_summaries_help.html"=20
      target=3D_blank>Help</A> </TD></TR>
  <TR>
    <TD bgColor=3D#eeeeff>&nbsp;</TD>
    <TD bgColor=3D#eeeeff noWrap>Significance threshold p&lt; <INPUT=20
      name=3D_sigthreshold value=3D0.05 size=3D8> </TD>
    <TD bgColor=3D#eeeeff noWrap>Max. number of hits <INPUT =
name=3DREPORT value=3D50=20
      size=3D5> </TD>
    <TD bgColor=3D#eeeeff>&nbsp;</TD></TR></TBODY></TABLE></FORM>
<FORM method=3Dpost name=3DResults action=3D./search_form.pl><INPUT =
name=3DQUE=20
value=3D"760.338484 from(761.345760,1+)  intensity(13839.0630)  =
query(1)"=20
type=3Dhidden> <INPUT name=3DMISSES=20
value=3D"760.338484 from(761.345760,1+)  intensity(13839.0630)  =
query(1)"=20
type=3Dhidden> <INPUT name=3DQUE=20
value=3D"767.271534 from(768.278810,1+)  intensity(9733.2715)  query(2)" =

type=3Dhidden> <INPUT name=3DQUE=20
value=3D"814.410994 from(815.418270,1+)  intensity(22367.4510)  =
query(3)"=20
type=3Dhidden> <INPUT name=3DMISSES=20
value=3D"814.410994 from(815.418270,1+)  intensity(22367.4510)  =
query(3)"=20
type=3Dhidden> <INPUT name=3DQUE=20
value=3D"822.038624 from(823.045900,1+)  intensity(3554.6992)  query(4)" =

type=3Dhidden> <INPUT name=3DMISSES=20
value=3D"822.038624 from(823.045900,1+)  intensity(3554.6992)  query(4)" =

type=3Dhidden> <INPUT name=3DQUE=20
value=3D"824.025864 from(825.033140,1+)  intensity(11977.4580)  =
query(5)"=20
type=3Dhidden> <INPUT name=3DMISSES=20
value=3D"824.025864 from(825.033140,1+)  intensity(11977.4580)  =
query(5)"=20
type=3Dhidden> <INPUT name=3DQUE=20
value=3D"828.323534 from(829.330810,1+)  intensity(3093.3772)  query(6)" =

type=3Dhidden> <INPUT name=3DMISSES=20
value=3D"828.323534 from(829.330810,1+)  intensity(3093.3772)  query(6)" =

type=3Dhidden> <INPUT name=3DQUE=20
value=3D"835.327074 from(836.334350,1+)  intensity(26566.8070)  =
query(7)"=20
type=3Dhidden> <INPUT name=3DQUE=20
value=3D"839.989914 from(840.997190,1+)  intensity(2993.7256)  query(8)" =

type=3Dhidden> <INPUT name=3DMISSES=20
value=3D"839.989914 from(840.997190,1+)  intensity(2993.7256)  query(8)" =

type=3Dhidden> <INPUT name=3DQUE=20
value=3D"841.442374 from(842.449650,1+)  intensity(11316.6830)  =
query(9)"=20
type=3Dhidden> <INPUT name=3DMISSES=20
value=3D"841.442374 from(842.449650,1+)  intensity(11316.6830)  =
query(9)"=20
type=3Dhidden> <INPUT name=3DQUE=20
value=3D"869.474104 from(870.481380,1+)  intensity(3562.9412)  =
query(10)"=20
type=3Dhidden> <INPUT name=3DMISSES=20
value=3D"869.474104 from(870.481380,1+)  intensity(3562.9412)  =
query(10)"=20
type=3Dhidden> <INPUT name=3DQUE=20
value=3D"888.420274 from(889.427550,1+)  intensity(11280.3930)  =
query(11)"=20
type=3Dhidden> <INPUT name=3DMISSES=20
value=3D"888.420274 from(889.427550,1+)  intensity(11280.3930)  =
query(11)"=20
type=3Dhidden> <INPUT name=3DQUE=20
value=3D"929.460314 from(930.467590,1+)  intensity(12460.1950)  =
query(12)"=20
type=3Dhidden> <INPUT name=3DMISSES=20
value=3D"929.460314 from(930.467590,1+)  intensity(12460.1950)  =
query(12)"=20
type=3Dhidden> <INPUT name=3DQUE=20
value=3D"953.396474 from(954.403750,1+)  intensity(2554.7061)  =
query(13)"=20
type=3Dhidden> <INPUT name=3DMISSES=20
value=3D"953.396474 from(954.403750,1+)  intensity(2554.7061)  =
query(13)"=20
type=3Dhidden> <INPUT name=3DQUE=20
value=3D"993.049544 from(994.056820,1+)  intensity(5612.9170)  =
query(14)"=20
type=3Dhidden> <INPUT name=3DMISSES=20
value=3D"993.049544 from(994.056820,1+)  intensity(5612.9170)  =
query(14)"=20
type=3Dhidden> <INPUT name=3DQUE=20
value=3D"1006.435824 from(1007.443100,1+)  intensity(16404.1170)  =
query(15)"=20
type=3Dhidden> <INPUT name=3DMISSES=20
value=3D"1006.435824 from(1007.443100,1+)  intensity(16404.1170)  =
query(15)"=20
type=3Dhidden> <INPUT name=3DQUE=20
value=3D"1006.435824 from(1007.443100,1+)  intensity(0.0000)  =
title(Label%3a%20L15%2c%20Spot_Id%3a%20795071%2c%20Peak_List_Id%3a%204652=
74%2c%20MSMS%20Job_Run_Id%3a%2023273%2c%20Comment%3a%20)  query(16)"=20
type=3Dhidden> <INPUT name=3DMISSES=20
value=3D"1006.435824 from(1007.443100,1+)  intensity(0.0000)  =
title(Label%3a%20L15%2c%20Spot_Id%3a%20795071%2c%20Peak_List_Id%3a%204652=
74%2c%20MSMS%20Job_Run_Id%3a%2023273%2c%20Comment%3a%20)  query(16)"=20
type=3Dhidden> <INPUT name=3DQUE=20
value=3D"1035.042424 from(1036.049700,1+)  intensity(6588.6274)  =
query(17)"=20
type=3Dhidden> <INPUT name=3DMISSES=20
value=3D"1035.042424 from(1036.049700,1+)  intensity(6588.6274)  =
query(17)"=20
type=3Dhidden> <INPUT name=3DQUE=20
value=3D"1084.513724 from(1085.521000,1+)  intensity(46366.2770)  =
query(18)"=20
type=3Dhidden> <INPUT name=3DMISSES=20
value=3D"1084.513724 from(1085.521000,1+)  intensity(46366.2770)  =
query(18)"=20
type=3Dhidden> <INPUT name=3DQUE=20
value=3D"1084.513724 from(1085.521000,1+)  intensity(0.0000)  =
title(Label%3a%20L15%2c%20Spot_Id%3a%20795071%2c%20Peak_List_Id%3a%204652=
68%2c%20MSMS%20Job_Run_Id%3a%2023273%2c%20Comment%3a%20)  query(19)"=20
type=3Dhidden> <INPUT name=3DMISSES=20
value=3D"1084.513724 from(1085.521000,1+)  intensity(0.0000)  =
title(Label%3a%20L15%2c%20Spot_Id%3a%20795071%2c%20Peak_List_Id%3a%204652=
68%2c%20MSMS%20Job_Run_Id%3a%2023273%2c%20Comment%3a%20)  query(19)"=20
type=3Dhidden> <INPUT name=3DQUE=20
value=3D"1095.407524 from(1096.414800,1+)  intensity(3328.8235)  =
query(20)"=20
type=3Dhidden> <INPUT name=3DMISSES=20
value=3D"1095.407524 from(1096.414800,1+)  intensity(3328.8235)  =
query(20)"=20
type=3Dhidden> <INPUT name=3DQUE=20
value=3D"1125.471224 from(1126.478500,1+)  intensity(3137.4509)  =
query(21)"=20
type=3Dhidden> <INPUT name=3DMISSES=20
value=3D"1125.471224 from(1126.478500,1+)  intensity(3137.4509)  =
query(21)"=20
type=3Dhidden> <INPUT name=3DQUE=20
value=3D"1143.502524 from(1144.509800,1+)  intensity(23975.4900)  =
query(22)"=20
type=3Dhidden> <INPUT name=3DQUE=20
value=3D"1143.502524 from(1144.509800,1+)  intensity(0.0000)  =
title(Label%3a%20L15%2c%20Spot_Id%3a%20795071%2c%20Peak_List_Id%3a%204652=
71%2c%20MSMS%20Job_Run_Id%3a%2023273%2c%20Comment%3a%20)  query(23)"=20
type=3Dhidden> <INPUT name=3DQUE=20
value=3D"1155.523824 from(1156.531100,1+)  intensity(121407.4500)  =
query(24)"=20
type=3Dhidden> <INPUT name=3DQUE=20
value=3D"1155.523824 from(1156.531100,1+)  intensity(0.0000)  =
title(Label%3a%20L15%2c%20Spot_Id%3a%20795071%2c%20Peak_List_Id%3a%204652=
65%2c%20MSMS%20Job_Run_Id%3a%2023273%2c%20Comment%3a%20)  query(25)"=20
type=3Dhidden> <INPUT name=3DQUE=20
value=3D"1216.528724 from(1217.536000,1+)  intensity(3598.8323)  =
query(26)"=20
type=3Dhidden> <INPUT name=3DMISSES=20
value=3D"1216.528724 from(1217.536000,1+)  intensity(3598.8323)  =
query(26)"=20
type=3Dhidden> <INPUT name=3DQUE=20
value=3D"1219.508924 from(1220.516200,1+)  intensity(10546.2660)  =
query(27)"=20
type=3Dhidden> <INPUT name=3DQUE=20
value=3D"1268.511724 from(1269.519000,1+)  intensity(2992.0374)  =
query(28)"=20
type=3Dhidden> <INPUT name=3DMISSES=20
value=3D"1268.511724 from(1269.519000,1+)  intensity(2992.0374)  =
query(28)"=20
type=3Dhidden> <INPUT name=3DQUE=20
value=3D"1271.452724 from(1272.460000,1+)  intensity(16271.4920)  =
query(29)"=20
type=3Dhidden> <INPUT name=3DMISSES=20
value=3D"1271.452724 from(1272.460000,1+)  intensity(16271.4920)  =
query(29)"=20
type=3Dhidden> <INPUT name=3DQUE=20
value=3D"1335.556924 from(1336.564200,1+)  intensity(6082.7451)  =
query(30)"=20
type=3Dhidden> <INPUT name=3DMISSES=20
value=3D"1335.556924 from(1336.564200,1+)  intensity(6082.7451)  =
query(30)"=20
type=3Dhidden> <INPUT name=3DQUE=20
value=3D"1369.581324 from(1370.588600,1+)  intensity(7147.8198)  =
query(31)"=20
type=3Dhidden> <INPUT name=3DMISSES=20
value=3D"1369.581324 from(1370.588600,1+)  intensity(7147.8198)  =
query(31)"=20
type=3Dhidden> <INPUT name=3DQUE=20
value=3D"1373.603124 from(1374.610400,1+)  intensity(2600.6267)  =
query(32)"=20
type=3Dhidden> <INPUT name=3DMISSES=20
value=3D"1373.603124 from(1374.610400,1+)  intensity(2600.6267)  =
query(32)"=20
type=3Dhidden> <INPUT name=3DQUE=20
value=3D"1382.558324 from(1383.565600,1+)  intensity(8579.9873)  =
query(33)"=20
type=3Dhidden> <INPUT name=3DMISSES=20
value=3D"1382.558324 from(1383.565600,1+)  intensity(8579.9873)  =
query(33)"=20
type=3Dhidden> <INPUT name=3DQUE=20
value=3D"1383.559424 from(1384.566700,1+)  intensity(59446.1370)  =
query(34)"=20
type=3Dhidden> <INPUT name=3DQUE=20
value=3D"1383.559424 from(1384.566700,1+)  intensity(0.0000)  =
title(Label%3a%20L15%2c%20Spot_Id%3a%20795071%2c%20Peak_List_Id%3a%204652=
66%2c%20MSMS%20Job_Run_Id%3a%2023273%2c%20Comment%3a%20)  query(35)"=20
type=3Dhidden> <INPUT name=3DQUE=20
value=3D"1399.528324 from(1400.535600,1+)  intensity(27557.8400)  =
query(36)"=20
type=3Dhidden> <INPUT name=3DQUE=20
value=3D"1399.528324 from(1400.535600,1+)  intensity(0.0000)  =
title(Label%3a%20L15%2c%20Spot_Id%3a%20795071%2c%20Peak_List_Id%3a%204652=
70%2c%20MSMS%20Job_Run_Id%3a%2023273%2c%20Comment%3a%20)  query(37)"=20
type=3Dhidden> <INPUT name=3DQUE=20
value=3D"1403.633724 from(1404.641000,1+)  intensity(5361.4824)  =
query(38)"=20
type=3Dhidden> <INPUT name=3DMISSES=20
value=3D"1403.633724 from(1404.641000,1+)  intensity(5361.4824)  =
query(38)"=20
type=3Dhidden> <INPUT name=3DQUE=20
value=3D"1421.655124 from(1422.662400,1+)  intensity(58087.5740)  =
query(39)"=20
type=3Dhidden> <INPUT name=3DMISSES=20
value=3D"1421.655124 from(1422.662400,1+)  intensity(58087.5740)  =
query(39)"=20
type=3Dhidden> <INPUT name=3DQUE=20
value=3D"1421.655124 from(1422.662400,1+)  intensity(0.0000)  =
title(Label%3a%20L15%2c%20Spot_Id%3a%20795071%2c%20Peak_List_Id%3a%204652=
67%2c%20MSMS%20Job_Run_Id%3a%2023273%2c%20Comment%3a%20)  query(40)"=20
type=3Dhidden> <INPUT name=3DMISSES=20
value=3D"1421.655124 from(1422.662400,1+)  intensity(0.0000)  =
title(Label%3a%20L15%2c%20Spot_Id%3a%20795071%2c%20Peak_List_Id%3a%204652=
67%2c%20MSMS%20Job_Run_Id%3a%2023273%2c%20Comment%3a%20)  query(40)"=20
type=3Dhidden> <INPUT name=3DQUE=20
value=3D"1680.763924 from(1681.771200,1+)  intensity(17900.1950)  =
query(41)"=20
type=3Dhidden> <INPUT name=3DMISSES=20
value=3D"1680.763924 from(1681.771200,1+)  intensity(17900.1950)  =
query(41)"=20
type=3Dhidden> <INPUT name=3DQUE=20
value=3D"1680.763924 from(1681.771200,1+)  intensity(0.0000)  =
title(Label%3a%20L15%2c%20Spot_Id%3a%20795071%2c%20Peak_List_Id%3a%204652=
73%2c%20MSMS%20Job_Run_Id%3a%2023273%2c%20Comment%3a%20)  query(42)"=20
type=3Dhidden> <INPUT name=3DMISSES=20
value=3D"1680.763924 from(1681.771200,1+)  intensity(0.0000)  =
title(Label%3a%20L15%2c%20Spot_Id%3a%20795071%2c%20Peak_List_Id%3a%204652=
73%2c%20MSMS%20Job_Run_Id%3a%2023273%2c%20Comment%3a%20)  query(42)"=20
type=3Dhidden> <INPUT name=3DQUE=20
value=3D"1708.835024 from(1709.842300,1+)  intensity(23073.3360)  =
query(43)"=20
type=3Dhidden> <INPUT name=3DMISSES=20
value=3D"1708.835024 from(1709.842300,1+)  intensity(23073.3360)  =
query(43)"=20
type=3Dhidden> <INPUT name=3DQUE=20
value=3D"1708.835024 from(1709.842300,1+)  intensity(0.0000)  =
title(Label%3a%20L15%2c%20Spot_Id%3a%20795071%2c%20Peak_List_Id%3a%204652=
72%2c%20MSMS%20Job_Run_Id%3a%2023273%2c%20Comment%3a%20)  query(44)"=20
type=3Dhidden> <INPUT name=3DMISSES=20
value=3D"1708.835024 from(1709.842300,1+)  intensity(0.0000)  =
title(Label%3a%20L15%2c%20Spot_Id%3a%20795071%2c%20Peak_List_Id%3a%204652=
72%2c%20MSMS%20Job_Run_Id%3a%2023273%2c%20Comment%3a%20)  query(44)"=20
type=3Dhidden> <INPUT name=3DQUE=20
value=3D"1940.854624 from(1941.861900,1+)  intensity(11674.7060)  =
query(45)"=20
type=3Dhidden> <INPUT name=3DQUE=20
value=3D"2055.882824 from(2056.890100,1+)  intensity(32154.1190)  =
query(46)"=20
type=3Dhidden> <INPUT name=3DQUE=20
value=3D"2055.882824 from(2056.890100,1+)  intensity(0.0000)  =
title(Label%3a%20L15%2c%20Spot_Id%3a%20795071%2c%20Peak_List_Id%3a%204652=
69%2c%20MSMS%20Job_Run_Id%3a%2023273%2c%20Comment%3a%20)  query(47)"=20
type=3Dhidden> <INPUT name=3DQUE=20
value=3D"2210.961224 from(2211.968500,1+)  intensity(1861.1765)  =
query(48)"=20
type=3Dhidden> <INPUT name=3DMISSES=20
value=3D"2210.961224 from(2211.968500,1+)  intensity(1861.1765)  =
query(48)"=20
type=3Dhidden> <INPUT name=3DFORMVER value=3D2 type=3Dhidden> <INPUT =
name=3DSEARCH=20
value=3DMIS type=3Dhidden> <INPUT name=3DUSERNAME type=3Dhidden> <INPUT =
name=3DUSEREMAIL=20
type=3Dhidden> <INPUT name=3DCOM=20
value=3D"Project: zxw, Spot Set: zxw\20121225, Label: L15, Spot Id: =
795071, Peak List Id: 464846, MS Job Run Id: 23272"=20
type=3Dhidden> <INPUT name=3DMODS type=3Dhidden> <INPUT name=3DIT_MODS=20
value=3D"Oxidation (M)" type=3Dhidden> <INPUT name=3DCLE value=3DTrypsin =
type=3Dhidden>=20
<INPUT name=3DMASS value=3DMonoisotopic type=3Dhidden> <INPUT name=3DSEG =
type=3Dhidden>=20
<INPUT name=3DTOL value=3D100 type=3Dhidden> <INPUT name=3DTOLU =
value=3Dppm type=3Dhidden>=20
<INPUT name=3DITOL value=3D0.8 type=3Dhidden> <INPUT name=3DITOLU =
value=3DDa type=3Dhidden>=20
<INPUT name=3DDB value=3Dviridiplantae type=3Dhidden> <INPUT =
name=3DCHARGE value=3D1+=20
type=3Dhidden> <INPUT name=3DPFA value=3D1 type=3Dhidden> <INPUT =
name=3DFILE=20
value=3DC:\Users\lei\Desktop\=EF=BF=BD=EF=BF=BD=EF=BF=BD=EF=BF=BD=EF=BF=BD=
=EF=BF=BD=EF=BF=BD=EF=BF=BD\201212\20121225\ppw_L15_135641680938.txt=20
type=3Dhidden> <INPUT name=3DFORMAT value=3D"Mascot generic" =
type=3Dhidden> <INPUT=20
name=3DINTERMEDIATE value=3D../data/20121225/F002434.dat type=3Dhidden> =
<INPUT=20
name=3DREPORT value=3D50 type=3Dhidden> <INPUT name=3DOVERVIEW =
value=3DOFF type=3Dhidden>=20
<INPUT name=3DPRECURSOR type=3Dhidden> <INPUT name=3DTAXONOMY =
value=3D"All entries"=20
type=3Dhidden> <INPUT name=3DREPTYPE type=3Dhidden> <INPUT =
name=3DrepeatSearch=20
value=3D"not again" type=3Dhidden> <INPUT name=3DINSTRUMENT =
value=3DMALDI-TOF-TOF=20
type=3Dhidden> <INPUT name=3DACCESSION type=3Dhidden> <INPUT =
name=3DQUANTITATION=20
type=3Dhidden>=20
<P><INPUT value=3D"Re-Search All" type=3Dsubmit> &nbsp;&nbsp;<INPUT =
onclick=3D"unMatched(this.form); return true" value=3D"Search Unmatched" =
type=3Dbutton>=20
</FORM>
<H3>Index</H3>
<TABLE border=3D0 cellSpacing=3D0 cellPadding=3D0>
  <TBODY>
  <TR>
    <TD>&nbsp;</TD>
    <TD><TT><B>&nbsp;Accession</B></TT></TD>
    <TD><TT><B>&nbsp;&nbsp;Mass</B></TT></TD>
    <TD><TT><B>&nbsp;&nbsp;Score</B></TT></TD>
    <TD><TT><B>&nbsp;&nbsp;Description</B></TT></TD></TR>
  <TR>
    <TD noWrap align=3Dright><TT><B>1.</B></TT></TD>
    <TD noWrap><TT><B>&nbsp;<A=20
      =
href=3D"http://zxw-pc/mascot/cgi/master_results.pl?file=3D..%2Fdata%2F201=
21225%2FF002434.dat&amp;REPTYPE=3Dprotein&amp;_sigthreshold=3D0.05&amp;RE=
PORT=3D50&amp;_server_mudpit_switch=3D99999999&amp;_ignoreionsscorebelow=3D=
0&amp;_showsubsets=3D0&amp;_showpopups=3DTRUE&amp;_sortunassigned=3Dscore=
down&amp;_requireboldred=3D0#Hit1">gi|222854239</A></B></TT></TD>
    <TD noWrap><TT>&nbsp;&nbsp;27290</TT></TD>
    <TD noWrap align=3Dright><TT>343</TT></TD>
    <TD noWrap><TT>&nbsp;&nbsp;predicted protein [Populus=20
  trichocarpa]</TT></TD></TR>
  <TR>
    <TD noWrap align=3Dright><TT><B>2.</B></TT></TD>
    <TD noWrap><TT><B>&nbsp;<A=20
      =
href=3D"http://zxw-pc/mascot/cgi/master_results.pl?file=3D..%2Fdata%2F201=
21225%2FF002434.dat&amp;REPTYPE=3Dprotein&amp;_sigthreshold=3D0.05&amp;RE=
PORT=3D50&amp;_server_mudpit_switch=3D99999999&amp;_ignoreionsscorebelow=3D=
0&amp;_showsubsets=3D0&amp;_showpopups=3DTRUE&amp;_sortunassigned=3Dscore=
down&amp;_requireboldred=3D0#Hit2">gi|224087915</A></B></TT></TD>
    <TD noWrap><TT>&nbsp;&nbsp;27290</TT></TD>
    <TD noWrap align=3Dright><TT>343</TT></TD>
    <TD noWrap><TT>&nbsp;&nbsp;predicted protein [Populus=20
  trichocarpa]</TT></TD></TR>
  <TR>
    <TD noWrap align=3Dright><TT><B>3.</B></TT></TD>
    <TD noWrap><TT><B>&nbsp;<A=20
      =
href=3D"http://zxw-pc/mascot/cgi/master_results.pl?file=3D..%2Fdata%2F201=
21225%2FF002434.dat&amp;REPTYPE=3Dprotein&amp;_sigthreshold=3D0.05&amp;RE=
PORT=3D50&amp;_server_mudpit_switch=3D99999999&amp;_ignoreionsscorebelow=3D=
0&amp;_showsubsets=3D0&amp;_showpopups=3DTRUE&amp;_sortunassigned=3Dscore=
down&amp;_requireboldred=3D0#Hit3">gi|222867721</A></B></TT></TD>
    <TD noWrap><TT>&nbsp;&nbsp;27213</TT></TD>
    <TD noWrap align=3Dright><TT>342</TT></TD>
    <TD noWrap><TT>&nbsp;&nbsp;predicted protein [Populus=20
  trichocarpa]</TT></TD></TR>
  <TR>
    <TD noWrap align=3Dright><TT><B>4.</B></TT></TD>
    <TD noWrap><TT><B>&nbsp;<A=20
      =
href=3D"http://zxw-pc/mascot/cgi/master_results.pl?file=3D..%2Fdata%2F201=
21225%2FF002434.dat&amp;REPTYPE=3Dprotein&amp;_sigthreshold=3D0.05&amp;RE=
PORT=3D50&amp;_server_mudpit_switch=3D99999999&amp;_ignoreionsscorebelow=3D=
0&amp;_showsubsets=3D0&amp;_showpopups=3DTRUE&amp;_sortunassigned=3Dscore=
down&amp;_requireboldred=3D0#Hit4">gi|224139394</A></B></TT></TD>
    <TD noWrap><TT>&nbsp;&nbsp;27213</TT></TD>
    <TD noWrap align=3Dright><TT>342</TT></TD>
    <TD noWrap><TT>&nbsp;&nbsp;predicted protein [Populus=20
  trichocarpa]</TT></TD></TR>
  <TR>
    <TD noWrap align=3Dright><TT><B>5.</B></TT></TD>
    <TD noWrap><TT><B>&nbsp;<A=20
      =
href=3D"http://zxw-pc/mascot/cgi/master_results.pl?file=3D..%2Fdata%2F201=
21225%2FF002434.dat&amp;REPTYPE=3Dprotein&amp;_sigthreshold=3D0.05&amp;RE=
PORT=3D50&amp;_server_mudpit_switch=3D99999999&amp;_ignoreionsscorebelow=3D=
0&amp;_showsubsets=3D0&amp;_showpopups=3DTRUE&amp;_sortunassigned=3Dscore=
down&amp;_requireboldred=3D0#Hit5">gi|118482211</A></B></TT></TD>
    <TD noWrap><TT>&nbsp;&nbsp;27213</TT></TD>
    <TD noWrap align=3Dright><TT>342</TT></TD>
    <TD noWrap><TT>&nbsp;&nbsp;unknown [Populus =
trichocarpa]</TT></TD></TR>
  <TR>
    <TD noWrap align=3Dright><TT><B>6.</B></TT></TD>
    <TD noWrap><TT><B>&nbsp;<A=20
      =
href=3D"http://zxw-pc/mascot/cgi/master_results.pl?file=3D..%2Fdata%2F201=
21225%2FF002434.dat&amp;REPTYPE=3Dprotein&amp;_sigthreshold=3D0.05&amp;RE=
PORT=3D50&amp;_server_mudpit_switch=3D99999999&amp;_ignoreionsscorebelow=3D=
0&amp;_showsubsets=3D0&amp;_showpopups=3DTRUE&amp;_sortunassigned=3Dscore=
down&amp;_requireboldred=3D0#Hit6">gi|118489185</A></B></TT></TD>
    <TD noWrap><TT>&nbsp;&nbsp;27278</TT></TD>
    <TD noWrap align=3Dright><TT>341</TT></TD>
    <TD noWrap><TT>&nbsp;&nbsp;unknown [Populus trichocarpa x Populus=20
      deltoides]</TT></TD></TR>
  <TR>
    <TD noWrap align=3Dright><TT><B>7.</B></TT></TD>
    <TD noWrap><TT><B>&nbsp;<A=20
      =
href=3D"http://zxw-pc/mascot/cgi/master_results.pl?file=3D..%2Fdata%2F201=
21225%2FF002434.dat&amp;REPTYPE=3Dprotein&amp;_sigthreshold=3D0.05&amp;RE=
PORT=3D50&amp;_server_mudpit_switch=3D99999999&amp;_ignoreionsscorebelow=3D=
0&amp;_showsubsets=3D0&amp;_showpopups=3DTRUE&amp;_sortunassigned=3Dscore=
down&amp;_requireboldred=3D0#Hit7">gi|255583952</A></B></TT></TD>
    <TD noWrap><TT>&nbsp;&nbsp;27333</TT></TD>
    <TD noWrap align=3Dright><TT>320</TT></TD>
    <TD noWrap><TT>&nbsp;&nbsp;proteasome subunit alpha type, putative=20
      [Ricinus communis]</TT></TD></TR>
  <TR>
    <TD noWrap align=3Dright><TT><B>8.</B></TT></TD>
    <TD noWrap><TT><B>&nbsp;<A=20
      =
href=3D"http://zxw-pc/mascot/cgi/master_results.pl?file=3D..%2Fdata%2F201=
21225%2FF002434.dat&amp;REPTYPE=3Dprotein&amp;_sigthreshold=3D0.05&amp;RE=
PORT=3D50&amp;_server_mudpit_switch=3D99999999&amp;_ignoreionsscorebelow=3D=
0&amp;_showsubsets=3D0&amp;_showpopups=3DTRUE&amp;_sortunassigned=3Dscore=
down&amp;_requireboldred=3D0#Hit8">gi|223527531</A></B></TT></TD>
    <TD noWrap><TT>&nbsp;&nbsp;27333</TT></TD>
    <TD noWrap align=3Dright><TT>320</TT></TD>
    <TD noWrap><TT>&nbsp;&nbsp;proteasome subunit alpha type, putative=20
      [Ricinus communis]</TT></TD></TR>
  <TR>
    <TD noWrap align=3Dright><TT><B>9.</B></TT></TD>
    <TD noWrap><TT><B>&nbsp;<A=20
      =
href=3D"http://zxw-pc/mascot/cgi/master_results.pl?file=3D..%2Fdata%2F201=
21225%2FF002434.dat&amp;REPTYPE=3Dprotein&amp;_sigthreshold=3D0.05&amp;RE=
PORT=3D50&amp;_server_mudpit_switch=3D99999999&amp;_ignoreionsscorebelow=3D=
0&amp;_showsubsets=3D0&amp;_showpopups=3DTRUE&amp;_sortunassigned=3Dscore=
down&amp;_requireboldred=3D0#Hit9">gi|297742984</A></B></TT></TD>
    <TD noWrap><TT>&nbsp;&nbsp;27308</TT></TD>
    <TD noWrap align=3Dright><TT>261</TT></TD>
    <TD noWrap><TT>&nbsp;&nbsp;unnamed protein product [Vitis=20
  vinifera]</TT></TD></TR>
  <TR>
    <TD noWrap align=3Dright><TT><B>10.</B></TT></TD>
    <TD noWrap><TT><B>&nbsp;<A=20
      =
href=3D"http://zxw-pc/mascot/cgi/master_results.pl?file=3D..%2Fdata%2F201=
21225%2FF002434.dat&amp;REPTYPE=3Dprotein&amp;_sigthreshold=3D0.05&amp;RE=
PORT=3D50&amp;_server_mudpit_switch=3D99999999&amp;_ignoreionsscorebelow=3D=
0&amp;_showsubsets=3D0&amp;_showpopups=3DTRUE&amp;_sortunassigned=3Dscore=
down&amp;_requireboldred=3D0#Hit10">gi|225442079</A></B></TT></TD>
    <TD noWrap><TT>&nbsp;&nbsp;27308</TT></TD>
    <TD noWrap align=3Dright><TT>261</TT></TD>
    <TD noWrap><TT>&nbsp;&nbsp;PREDICTED: hypothetical protein [Vitis=20
      vinifera]</TT></TD></TR>
  <TR>
    <TD noWrap align=3Dright><TT><B>11.</B></TT></TD>
    <TD noWrap><TT><B>&nbsp;<A=20
      =
href=3D"http://zxw-pc/mascot/cgi/master_results.pl?file=3D..%2Fdata%2F201=
21225%2FF002434.dat&amp;REPTYPE=3Dprotein&amp;_sigthreshold=3D0.05&amp;RE=
PORT=3D50&amp;_server_mudpit_switch=3D99999999&amp;_ignoreionsscorebelow=3D=
0&amp;_showsubsets=3D0&amp;_showpopups=3DTRUE&amp;_sortunassigned=3Dscore=
down&amp;_requireboldred=3D0#Hit11">gi|147797489</A></B></TT></TD>
    <TD noWrap><TT>&nbsp;&nbsp;27308</TT></TD>
    <TD noWrap align=3Dright><TT>261</TT></TD>
    <TD noWrap><TT>&nbsp;&nbsp;hypothetical protein VITISV_005460 [Vitis =

      vinifera]</TT></TD></TR>
  <TR>
    <TD noWrap align=3Dright><TT><B>12.</B></TT></TD>
    <TD noWrap><TT><B>&nbsp;<A=20
      =
href=3D"http://zxw-pc/mascot/cgi/master_results.pl?file=3D..%2Fdata%2F201=
21225%2FF002434.dat&amp;REPTYPE=3Dprotein&amp;_sigthreshold=3D0.05&amp;RE=
PORT=3D50&amp;_server_mudpit_switch=3D99999999&amp;_ignoreionsscorebelow=3D=
0&amp;_showsubsets=3D0&amp;_showpopups=3DTRUE&amp;_sortunassigned=3Dscore=
down&amp;_requireboldred=3D0#Hit12">gi|211906468</A></B></TT></TD>
    <TD noWrap><TT>&nbsp;&nbsp;27278</TT></TD>
    <TD noWrap align=3Dright><TT>261</TT></TD>
    <TD noWrap><TT>&nbsp;&nbsp;20S proteasome subunit alpha-1 [Gossypium =

      hirsutum]</TT></TD></TR>
  <TR>
    <TD noWrap align=3Dright><TT><B>13.</B></TT></TD>
    <TD noWrap><TT><B>&nbsp;<A=20
      =
href=3D"http://zxw-pc/mascot/cgi/master_results.pl?file=3D..%2Fdata%2F201=
21225%2FF002434.dat&amp;REPTYPE=3Dprotein&amp;_sigthreshold=3D0.05&amp;RE=
PORT=3D50&amp;_server_mudpit_switch=3D99999999&amp;_ignoreionsscorebelow=3D=
0&amp;_showsubsets=3D0&amp;_showpopups=3DTRUE&amp;_sortunassigned=3Dscore=
down&amp;_requireboldred=3D0#Hit13">gi|255550415</A></B></TT></TD>
    <TD noWrap><TT>&nbsp;&nbsp;27443</TT></TD>
    <TD noWrap align=3Dright><TT>261</TT></TD>
    <TD noWrap><TT>&nbsp;&nbsp;proteasome subunit alpha type, putative=20
      [Ricinus communis]</TT></TD></TR>
  <TR>
    <TD noWrap align=3Dright><TT><B>14.</B></TT></TD>
    <TD noWrap><TT><B>&nbsp;<A=20
      =
href=3D"http://zxw-pc/mascot/cgi/master_results.pl?file=3D..%2Fdata%2F201=
21225%2FF002434.dat&amp;REPTYPE=3Dprotein&amp;_sigthreshold=3D0.05&amp;RE=
PORT=3D50&amp;_server_mudpit_switch=3D99999999&amp;_ignoreionsscorebelow=3D=
0&amp;_showsubsets=3D0&amp;_showpopups=3DTRUE&amp;_sortunassigned=3Dscore=
down&amp;_requireboldred=3D0#Hit14">gi|223544744</A></B></TT></TD>
    <TD noWrap><TT>&nbsp;&nbsp;27443</TT></TD>
    <TD noWrap align=3Dright><TT>261</TT></TD>
    <TD noWrap><TT>&nbsp;&nbsp;proteasome subunit alpha type, putative=20
      [Ricinus communis]</TT></TD></TR>
  <TR>
    <TD noWrap align=3Dright><TT><B>15.</B></TT></TD>
    <TD noWrap><TT><B>&nbsp;<A=20
      =
href=3D"http://zxw-pc/mascot/cgi/master_results.pl?file=3D..%2Fdata%2F201=
21225%2FF002434.dat&amp;REPTYPE=3Dprotein&amp;_sigthreshold=3D0.05&amp;RE=
PORT=3D50&amp;_server_mudpit_switch=3D99999999&amp;_ignoreionsscorebelow=3D=
0&amp;_showsubsets=3D0&amp;_showpopups=3DTRUE&amp;_sortunassigned=3Dscore=
down&amp;_requireboldred=3D0#Hit15">gi|300568824</A></B></TT></TD>
    <TD noWrap><TT>&nbsp;&nbsp;27367</TT></TD>
    <TD noWrap align=3Dright><TT>252</TT></TD>
    <TD noWrap><TT>&nbsp;&nbsp;unnamed protein product [Glycine=20
max]</TT></TD></TR>
  <TR>
    <TD noWrap align=3Dright><TT><B>16.</B></TT></TD>
    <TD noWrap><TT><B>&nbsp;<A=20
      =
href=3D"http://zxw-pc/mascot/cgi/master_results.pl?file=3D..%2Fdata%2F201=
21225%2FF002434.dat&amp;REPTYPE=3Dprotein&amp;_sigthreshold=3D0.05&amp;RE=
PORT=3D50&amp;_server_mudpit_switch=3D99999999&amp;_ignoreionsscorebelow=3D=
0&amp;_showsubsets=3D0&amp;_showpopups=3DTRUE&amp;_sortunassigned=3Dscore=
down&amp;_requireboldred=3D0#Hit16">gi|259662479</A></B></TT></TD>
    <TD noWrap><TT>&nbsp;&nbsp;27367</TT></TD>
    <TD noWrap align=3Dright><TT>252</TT></TD>
    <TD noWrap><TT>&nbsp;&nbsp;unnamed protein product [Glycine=20
max]</TT></TD></TR>
  <TR>
    <TD noWrap align=3Dright><TT><B>17.</B></TT></TD>
    <TD noWrap><TT><B>&nbsp;<A=20
      =
href=3D"http://zxw-pc/mascot/cgi/master_results.pl?file=3D..%2Fdata%2F201=
21225%2FF002434.dat&amp;REPTYPE=3Dprotein&amp;_sigthreshold=3D0.05&amp;RE=
PORT=3D50&amp;_server_mudpit_switch=3D99999999&amp;_ignoreionsscorebelow=3D=
0&amp;_showsubsets=3D0&amp;_showpopups=3DTRUE&amp;_sortunassigned=3Dscore=
down&amp;_requireboldred=3D0#Hit17">gi|118486980</A></B></TT></TD>
    <TD noWrap><TT>&nbsp;&nbsp;27342</TT></TD>
    <TD noWrap align=3Dright><TT>251</TT></TD>
    <TD noWrap><TT>&nbsp;&nbsp;unknown [Populus =
trichocarpa]</TT></TD></TR>
  <TR>
    <TD noWrap align=3Dright><TT><B>18.</B></TT></TD>
    <TD noWrap><TT><B>&nbsp;<A=20
      =
href=3D"http://zxw-pc/mascot/cgi/master_results.pl?file=3D..%2Fdata%2F201=
21225%2FF002434.dat&amp;REPTYPE=3Dprotein&amp;_sigthreshold=3D0.05&amp;RE=
PORT=3D50&amp;_server_mudpit_switch=3D99999999&amp;_ignoreionsscorebelow=3D=
0&amp;_showsubsets=3D0&amp;_showpopups=3DTRUE&amp;_sortunassigned=3Dscore=
down&amp;_requireboldred=3D0#Hit18">gi|12229897</A></B></TT></TD>
    <TD noWrap><TT>&nbsp;&nbsp;27375</TT></TD>
    <TD noWrap align=3Dright><TT>242</TT></TD>
    <TD noWrap><TT>&nbsp;&nbsp;RecName: Full=3DProteasome subunit alpha =
type-6;=20
      AltName: Full=3D20S proteasome alpha subunit A; AltName: =
Full=3D20S proteasome=20
      subunit alpha-1; AltName: Full=3DProteasome iota =
subunit</TT></TD></TR>
  <TR>
    <TD noWrap align=3Dright><TT><B>19.</B></TT></TD>
    <TD noWrap><TT><B>&nbsp;<A=20
      =
href=3D"http://zxw-pc/mascot/cgi/master_results.pl?file=3D..%2Fdata%2F201=
21225%2FF002434.dat&amp;REPTYPE=3Dprotein&amp;_sigthreshold=3D0.05&amp;RE=
PORT=3D50&amp;_server_mudpit_switch=3D99999999&amp;_ignoreionsscorebelow=3D=
0&amp;_showsubsets=3D0&amp;_showpopups=3DTRUE&amp;_sortunassigned=3Dscore=
down&amp;_requireboldred=3D0#Hit19">gi|300536433</A></B></TT></TD>
    <TD noWrap><TT>&nbsp;&nbsp;27375</TT></TD>
    <TD noWrap align=3Dright><TT>242</TT></TD>
    <TD noWrap><TT>&nbsp;&nbsp;unnamed protein product [Glycine=20
max]</TT></TD></TR>
  <TR>
    <TD noWrap align=3Dright><TT><B>20.</B></TT></TD>
    <TD noWrap><TT><B>&nbsp;<A=20
      =
href=3D"http://zxw-pc/mascot/cgi/master_results.pl?file=3D..%2Fdata%2F201=
21225%2FF002434.dat&amp;REPTYPE=3Dprotein&amp;_sigthreshold=3D0.05&amp;RE=
PORT=3D50&amp;_server_mudpit_switch=3D99999999&amp;_ignoreionsscorebelow=3D=
0&amp;_showsubsets=3D0&amp;_showpopups=3DTRUE&amp;_sortunassigned=3Dscore=
down&amp;_requireboldred=3D0#Hit20">gi|3377794</A></B></TT></TD>
    <TD noWrap><TT>&nbsp;&nbsp;27375</TT></TD>
    <TD noWrap align=3Dright><TT>242</TT></TD>
    <TD noWrap><TT>&nbsp;&nbsp;proteasome IOTA subunit [Glycine=20
max]</TT></TD></TR>
  <TR>
    <TD noWrap align=3Dright><TT><B>21.</B></TT></TD>
    <TD noWrap><TT><B>&nbsp;<A=20
      =
href=3D"http://zxw-pc/mascot/cgi/master_results.pl?file=3D..%2Fdata%2F201=
21225%2FF002434.dat&amp;REPTYPE=3Dprotein&amp;_sigthreshold=3D0.05&amp;RE=
PORT=3D50&amp;_server_mudpit_switch=3D99999999&amp;_ignoreionsscorebelow=3D=
0&amp;_showsubsets=3D0&amp;_showpopups=3DTRUE&amp;_sortunassigned=3Dscore=
down&amp;_requireboldred=3D0#Hit21">gi|259443187</A></B></TT></TD>
    <TD noWrap><TT>&nbsp;&nbsp;27375</TT></TD>
    <TD noWrap align=3Dright><TT>242</TT></TD>
    <TD noWrap><TT>&nbsp;&nbsp;unnamed protein product [Glycine=20
max]</TT></TD></TR>
  <TR>
    <TD noWrap align=3Dright><TT><B>22.</B></TT></TD>
    <TD noWrap><TT><B>&nbsp;<A=20
      =
href=3D"http://zxw-pc/mascot/cgi/master_results.pl?file=3D..%2Fdata%2F201=
21225%2FF002434.dat&amp;REPTYPE=3Dprotein&amp;_sigthreshold=3D0.05&amp;RE=
PORT=3D50&amp;_server_mudpit_switch=3D99999999&amp;_ignoreionsscorebelow=3D=
0&amp;_showsubsets=3D0&amp;_showpopups=3DTRUE&amp;_sortunassigned=3Dscore=
down&amp;_requireboldred=3D0#Hit22">gi|182407848</A></B></TT></TD>
    <TD noWrap><TT>&nbsp;&nbsp;20916</TT></TD>
    <TD noWrap align=3Dright><TT>209</TT></TD>
    <TD noWrap><TT>&nbsp;&nbsp;20S proteasome alpha subunit A1 [Malus x=20
      domestica]</TT></TD></TR>
  <TR>
    <TD noWrap align=3Dright><TT><B>23.</B></TT></TD>
    <TD noWrap><TT><B>&nbsp;<A=20
      =
href=3D"http://zxw-pc/mascot/cgi/master_results.pl?file=3D..%2Fdata%2F201=
21225%2FF002434.dat&amp;REPTYPE=3Dprotein&amp;_sigthreshold=3D0.05&amp;RE=
PORT=3D50&amp;_server_mudpit_switch=3D99999999&amp;_ignoreionsscorebelow=3D=
0&amp;_showsubsets=3D0&amp;_showpopups=3DTRUE&amp;_sortunassigned=3Dscore=
down&amp;_requireboldred=3D0#Hit23">gi|168031441</A></B></TT></TD>
    <TD noWrap><TT>&nbsp;&nbsp;27117</TT></TD>
    <TD noWrap align=3Dright><TT>186</TT></TD>
    <TD noWrap><TT>&nbsp;&nbsp;predicted protein [Physcomitrella patens =
subsp.=20
      patens]</TT></TD></TR>
  <TR>
    <TD noWrap align=3Dright><TT><B>24.</B></TT></TD>
    <TD noWrap><TT><B>&nbsp;<A=20
      =
href=3D"http://zxw-pc/mascot/cgi/master_results.pl?file=3D..%2Fdata%2F201=
21225%2FF002434.dat&amp;REPTYPE=3Dprotein&amp;_sigthreshold=3D0.05&amp;RE=
PORT=3D50&amp;_server_mudpit_switch=3D99999999&amp;_ignoreionsscorebelow=3D=
0&amp;_showsubsets=3D0&amp;_showpopups=3DTRUE&amp;_sortunassigned=3Dscore=
down&amp;_requireboldred=3D0#Hit24">gi|162680407</A></B></TT></TD>
    <TD noWrap><TT>&nbsp;&nbsp;27117</TT></TD>
    <TD noWrap align=3Dright><TT>186</TT></TD>
    <TD noWrap><TT>&nbsp;&nbsp;predicted protein [Physcomitrella patens =
subsp.=20
      patens]</TT></TD></TR>
  <TR>
    <TD noWrap align=3Dright><TT><B>25.</B></TT></TD>
    <TD noWrap><TT><B>&nbsp;<A=20
      =
href=3D"http://zxw-pc/mascot/cgi/master_results.pl?file=3D..%2Fdata%2F201=
21225%2FF002434.dat&amp;REPTYPE=3Dprotein&amp;_sigthreshold=3D0.05&amp;RE=
PORT=3D50&amp;_server_mudpit_switch=3D99999999&amp;_ignoreionsscorebelow=3D=
0&amp;_showsubsets=3D0&amp;_showpopups=3DTRUE&amp;_sortunassigned=3Dscore=
down&amp;_requireboldred=3D0#Hit25">gi|300536517</A></B></TT></TD>
    <TD noWrap><TT>&nbsp;&nbsp;27278</TT></TD>
    <TD noWrap align=3Dright><TT>178</TT></TD>
    <TD noWrap><TT>&nbsp;&nbsp;unnamed protein product [Arabidopsis=20
      thaliana]</TT></TD></TR>
  <TR>
    <TD noWrap align=3Dright><TT><B>26.</B></TT></TD>
    <TD noWrap><TT><B>&nbsp;<A=20
      =
href=3D"http://zxw-pc/mascot/cgi/master_results.pl?file=3D..%2Fdata%2F201=
21225%2FF002434.dat&amp;REPTYPE=3Dprotein&amp;_sigthreshold=3D0.05&amp;RE=
PORT=3D50&amp;_server_mudpit_switch=3D99999999&amp;_ignoreionsscorebelow=3D=
0&amp;_showsubsets=3D0&amp;_showpopups=3DTRUE&amp;_sortunassigned=3Dscore=
down&amp;_requireboldred=3D0#Hit26">gi|21386959</A></B></TT></TD>
    <TD noWrap><TT>&nbsp;&nbsp;27278</TT></TD>
    <TD noWrap align=3Dright><TT>178</TT></TD>
    <TD noWrap><TT>&nbsp;&nbsp;multicatalytic endopeptidase complex =
alpha=20
      subunit-like [Arabidopsis thaliana]</TT></TD></TR>
  <TR>
    <TD noWrap align=3Dright><TT><B>27.</B></TT></TD>
    <TD noWrap><TT><B>&nbsp;<A=20
      =
href=3D"http://zxw-pc/mascot/cgi/master_results.pl?file=3D..%2Fdata%2F201=
21225%2FF002434.dat&amp;REPTYPE=3Dprotein&amp;_sigthreshold=3D0.05&amp;RE=
PORT=3D50&amp;_server_mudpit_switch=3D99999999&amp;_ignoreionsscorebelow=3D=
0&amp;_showsubsets=3D0&amp;_showpopups=3DTRUE&amp;_sortunassigned=3Dscore=
down&amp;_requireboldred=3D0#Hit27">gi|20260140</A></B></TT></TD>
    <TD noWrap><TT>&nbsp;&nbsp;27278</TT></TD>
    <TD noWrap align=3Dright><TT>178</TT></TD>
    <TD noWrap><TT>&nbsp;&nbsp;multicatalytic endopeptidase complex =
alpha=20
      subunit-like [Arabidopsis thaliana]</TT></TD></TR>
  <TR>
    <TD noWrap align=3Dright><TT><B>28.</B></TT></TD>
    <TD noWrap><TT><B>&nbsp;<A=20
      =
href=3D"http://zxw-pc/mascot/cgi/master_results.pl?file=3D..%2Fdata%2F201=
21225%2FF002434.dat&amp;REPTYPE=3Dprotein&amp;_sigthreshold=3D0.05&amp;RE=
PORT=3D50&amp;_server_mudpit_switch=3D99999999&amp;_ignoreionsscorebelow=3D=
0&amp;_showsubsets=3D0&amp;_showpopups=3DTRUE&amp;_sortunassigned=3Dscore=
down&amp;_requireboldred=3D0#Hit28">gi|259443271</A></B></TT></TD>
    <TD noWrap><TT>&nbsp;&nbsp;27278</TT></TD>
    <TD noWrap align=3Dright><TT>178</TT></TD>
    <TD noWrap><TT>&nbsp;&nbsp;unnamed protein product [Arabidopsis=20
      thaliana]</TT></TD></TR>
  <TR>
    <TD noWrap align=3Dright><TT><B>29.</B></TT></TD>
    <TD noWrap><TT><B>&nbsp;<A=20
      =
href=3D"http://zxw-pc/mascot/cgi/master_results.pl?file=3D..%2Fdata%2F201=
21225%2FF002434.dat&amp;REPTYPE=3Dprotein&amp;_sigthreshold=3D0.05&amp;RE=
PORT=3D50&amp;_server_mudpit_switch=3D99999999&amp;_ignoreionsscorebelow=3D=
0&amp;_showsubsets=3D0&amp;_showpopups=3DTRUE&amp;_sortunassigned=3Dscore=
down&amp;_requireboldred=3D0#Hit29">gi|297805104</A></B></TT></TD>
    <TD noWrap><TT>&nbsp;&nbsp;27201</TT></TD>
    <TD noWrap align=3Dright><TT>177</TT></TD>
    <TD noWrap><TT>&nbsp;&nbsp;hypothetical protein ARALYDRAFT_493620=20
      [Arabidopsis lyrata subsp. lyrata]</TT></TD></TR>
  <TR>
    <TD noWrap align=3Dright><TT><B>30.</B></TT></TD>
    <TD noWrap><TT><B>&nbsp;<A=20
      =
href=3D"http://zxw-pc/mascot/cgi/master_results.pl?file=3D..%2Fdata%2F201=
21225%2FF002434.dat&amp;REPTYPE=3Dprotein&amp;_sigthreshold=3D0.05&amp;RE=
PORT=3D50&amp;_server_mudpit_switch=3D99999999&amp;_ignoreionsscorebelow=3D=
0&amp;_showsubsets=3D0&amp;_showpopups=3DTRUE&amp;_sortunassigned=3Dscore=
down&amp;_requireboldred=3D0#Hit30">gi|297316272</A></B></TT></TD>
    <TD noWrap><TT>&nbsp;&nbsp;27201</TT></TD>
    <TD noWrap align=3Dright><TT>177</TT></TD>
    <TD noWrap><TT>&nbsp;&nbsp;hypothetical protein ARALYDRAFT_493620=20
      [Arabidopsis lyrata subsp. lyrata]</TT></TD></TR>
  <TR>
    <TD noWrap align=3Dright><TT><B>31.</B></TT></TD>
    <TD noWrap><TT><B>&nbsp;<A=20
      =
href=3D"http://zxw-pc/mascot/cgi/master_results.pl?file=3D..%2Fdata%2F201=
21225%2FF002434.dat&amp;REPTYPE=3Dprotein&amp;_sigthreshold=3D0.05&amp;RE=
PORT=3D50&amp;_server_mudpit_switch=3D99999999&amp;_ignoreionsscorebelow=3D=
0&amp;_showsubsets=3D0&amp;_showpopups=3DTRUE&amp;_sortunassigned=3Dscore=
down&amp;_requireboldred=3D0#Hit31">gi|3421070</A></B></TT></TD>
    <TD noWrap><TT>&nbsp;&nbsp;27207</TT></TD>
    <TD noWrap align=3Dright><TT>177</TT></TD>
    <TD noWrap><TT>&nbsp;&nbsp;20S proteasome subunit PAA1 [Arabidopsis=20
      thaliana]</TT></TD></TR>
  <TR>
    <TD noWrap align=3Dright><TT><B>32.</B></TT></TD>
    <TD noWrap><TT><B>&nbsp;<A=20
      =
href=3D"http://zxw-pc/mascot/cgi/master_results.pl?file=3D..%2Fdata%2F201=
21225%2FF002434.dat&amp;REPTYPE=3Dprotein&amp;_sigthreshold=3D0.05&amp;RE=
PORT=3D50&amp;_server_mudpit_switch=3D99999999&amp;_ignoreionsscorebelow=3D=
0&amp;_showsubsets=3D0&amp;_showpopups=3DTRUE&amp;_sortunassigned=3Dscore=
down&amp;_requireboldred=3D0#Hit32">gi|332006601</A></B></TT></TD>
    <TD noWrap><TT>&nbsp;&nbsp;27277</TT></TD>
    <TD noWrap align=3Dright><TT>177</TT></TD>
    <TD noWrap><TT>&nbsp;&nbsp;proteasome subunit alpha type-6-A =
[Arabidopsis=20
      thaliana]</TT></TD></TR>
  <TR>
    <TD noWrap align=3Dright><TT><B>33.</B></TT></TD>
    <TD noWrap><TT><B>&nbsp;<A=20
      =
href=3D"http://zxw-pc/mascot/cgi/master_results.pl?file=3D..%2Fdata%2F201=
21225%2FF002434.dat&amp;REPTYPE=3Dprotein&amp;_sigthreshold=3D0.05&amp;RE=
PORT=3D50&amp;_server_mudpit_switch=3D99999999&amp;_ignoreionsscorebelow=3D=
0&amp;_showsubsets=3D0&amp;_showpopups=3DTRUE&amp;_sortunassigned=3Dscore=
down&amp;_requireboldred=3D0#Hit33">gi|12643647</A></B></TT></TD>
    <TD noWrap><TT>&nbsp;&nbsp;27277</TT></TD>
    <TD noWrap align=3Dright><TT>177</TT></TD>
    <TD noWrap><TT>&nbsp;&nbsp;RecName: Full=3DProteasome subunit alpha=20
      type-6-A; AltName: Full=3D20S proteasome subunit alpha A-1; =
AltName:=20
      Full=3DProteasome component 1; AltName: Full=3DProteasome subunit =
alpha=20
      type-1</TT></TD></TR>
  <TR>
    <TD noWrap align=3Dright><TT><B>34.</B></TT></TD>
    <TD noWrap><TT><B>&nbsp;<A=20
      =
href=3D"http://zxw-pc/mascot/cgi/master_results.pl?file=3D..%2Fdata%2F201=
21225%2FF002434.dat&amp;REPTYPE=3Dprotein&amp;_sigthreshold=3D0.05&amp;RE=
PORT=3D50&amp;_server_mudpit_switch=3D99999999&amp;_ignoreionsscorebelow=3D=
0&amp;_showsubsets=3D0&amp;_showpopups=3DTRUE&amp;_sortunassigned=3Dscore=
down&amp;_requireboldred=3D0#Hit34">gi|15238554</A></B></TT></TD>
    <TD noWrap><TT>&nbsp;&nbsp;27277</TT></TD>
    <TD noWrap align=3Dright><TT>177</TT></TD>
    <TD noWrap><TT>&nbsp;&nbsp;proteasome subunit alpha type-6-A =
[Arabidopsis=20
      thaliana]</TT></TD></TR>
  <TR>
    <TD noWrap align=3Dright><TT><B>35.</B></TT></TD>
    <TD noWrap><TT><B>&nbsp;<A=20
      =
href=3D"http://zxw-pc/mascot/cgi/master_results.pl?file=3D..%2Fdata%2F201=
21225%2FF002434.dat&amp;REPTYPE=3Dprotein&amp;_sigthreshold=3D0.05&amp;RE=
PORT=3D50&amp;_server_mudpit_switch=3D99999999&amp;_ignoreionsscorebelow=3D=
0&amp;_showsubsets=3D0&amp;_showpopups=3DTRUE&amp;_sortunassigned=3Dscore=
down&amp;_requireboldred=3D0#Hit35">gi|110736871</A></B></TT></TD>
    <TD noWrap><TT>&nbsp;&nbsp;27277</TT></TD>
    <TD noWrap align=3Dright><TT>177</TT></TD>
    <TD noWrap><TT>&nbsp;&nbsp;multicatalytic endopeptidase complex =
alpha=20
      subunit-like [Arabidopsis thaliana]</TT></TD></TR>
  <TR>
    <TD noWrap align=3Dright><TT><B>36.</B></TT></TD>
    <TD noWrap><TT><B>&nbsp;<A=20
      =
href=3D"http://zxw-pc/mascot/cgi/master_results.pl?file=3D..%2Fdata%2F201=
21225%2FF002434.dat&amp;REPTYPE=3Dprotein&amp;_sigthreshold=3D0.05&amp;RE=
PORT=3D50&amp;_server_mudpit_switch=3D99999999&amp;_ignoreionsscorebelow=3D=
0&amp;_showsubsets=3D0&amp;_showpopups=3DTRUE&amp;_sortunassigned=3Dscore=
down&amp;_requireboldred=3D0#Hit36">gi|10176805</A></B></TT></TD>
    <TD noWrap><TT>&nbsp;&nbsp;27277</TT></TD>
    <TD noWrap align=3Dright><TT>177</TT></TD>
    <TD noWrap><TT>&nbsp;&nbsp;multicatalytic endopeptidase complex =
alpha=20
      subunit-like [Arabidopsis thaliana]</TT></TD></TR>
  <TR>
    <TD noWrap align=3Dright><TT><B>37.</B></TT></TD>
    <TD noWrap><TT><B>&nbsp;<A=20
      =
href=3D"http://zxw-pc/mascot/cgi/master_results.pl?file=3D..%2Fdata%2F201=
21225%2FF002434.dat&amp;REPTYPE=3Dprotein&amp;_sigthreshold=3D0.05&amp;RE=
PORT=3D50&amp;_server_mudpit_switch=3D99999999&amp;_ignoreionsscorebelow=3D=
0&amp;_showsubsets=3D0&amp;_showpopups=3DTRUE&amp;_sortunassigned=3Dscore=
down&amp;_requireboldred=3D0#Hit37">gi|2511588</A></B></TT></TD>
    <TD noWrap><TT>&nbsp;&nbsp;27146</TT></TD>
    <TD noWrap align=3Dright><TT>172</TT></TD>
    <TD noWrap><TT>&nbsp;&nbsp;multicatalytic endopeptidase complex,=20
      proteasome component, alpha subunit [Arabidopsis =
thaliana]</TT></TD></TR>
  <TR>
    <TD noWrap align=3Dright><TT><B>38.</B></TT></TD>
    <TD noWrap><TT><B>&nbsp;<A=20
      =
href=3D"http://zxw-pc/mascot/cgi/master_results.pl?file=3D..%2Fdata%2F201=
21225%2FF002434.dat&amp;REPTYPE=3Dprotein&amp;_sigthreshold=3D0.05&amp;RE=
PORT=3D50&amp;_server_mudpit_switch=3D99999999&amp;_ignoreionsscorebelow=3D=
0&amp;_showsubsets=3D0&amp;_showpopups=3DTRUE&amp;_sortunassigned=3Dscore=
down&amp;_requireboldred=3D0#Hit38">gi|217075104</A></B></TT></TD>
    <TD noWrap><TT>&nbsp;&nbsp;27175</TT></TD>
    <TD noWrap align=3Dright><TT>161</TT></TD>
    <TD noWrap><TT>&nbsp;&nbsp;unknown [Medicago =
truncatula]</TT></TD></TR>
  <TR>
    <TD noWrap align=3Dright><TT><B>39.</B></TT></TD>
    <TD noWrap><TT><B>&nbsp;<A=20
      =
href=3D"http://zxw-pc/mascot/cgi/master_results.pl?file=3D..%2Fdata%2F201=
21225%2FF002434.dat&amp;REPTYPE=3Dprotein&amp;_sigthreshold=3D0.05&amp;RE=
PORT=3D50&amp;_server_mudpit_switch=3D99999999&amp;_ignoreionsscorebelow=3D=
0&amp;_showsubsets=3D0&amp;_showpopups=3DTRUE&amp;_sortunassigned=3Dscore=
down&amp;_requireboldred=3D0#Hit39">gi|12229948</A></B></TT></TD>
    <TD noWrap><TT>&nbsp;&nbsp;27286</TT></TD>
    <TD noWrap align=3Dright><TT>137</TT></TD>
    <TD noWrap><TT>&nbsp;&nbsp;RecName: Full=3DProteasome subunit alpha =
type-6;=20
      AltName: Full=3D20S proteasome alpha subunit A; AltName: =
Full=3D20S proteasome=20
      subunit alpha-1</TT></TD></TR>
  <TR>
    <TD noWrap align=3Dright><TT><B>40.</B></TT></TD>
    <TD noWrap><TT><B>&nbsp;<A=20
      =
href=3D"http://zxw-pc/mascot/cgi/master_results.pl?file=3D..%2Fdata%2F201=
21225%2FF002434.dat&amp;REPTYPE=3Dprotein&amp;_sigthreshold=3D0.05&amp;RE=
PORT=3D50&amp;_server_mudpit_switch=3D99999999&amp;_ignoreionsscorebelow=3D=
0&amp;_showsubsets=3D0&amp;_showpopups=3DTRUE&amp;_sortunassigned=3Dscore=
down&amp;_requireboldred=3D0#Hit40">gi|300536605</A></B></TT></TD>
    <TD noWrap><TT>&nbsp;&nbsp;27286</TT></TD>
    <TD noWrap align=3Dright><TT>137</TT></TD>
    <TD noWrap><TT>&nbsp;&nbsp;unnamed protein product [Nicotiana=20
    tabacum]</TT></TD></TR>
  <TR>
    <TD noWrap align=3Dright><TT><B>41.</B></TT></TD>
    <TD noWrap><TT><B>&nbsp;<A=20
      =
href=3D"http://zxw-pc/mascot/cgi/master_results.pl?file=3D..%2Fdata%2F201=
21225%2FF002434.dat&amp;REPTYPE=3Dprotein&amp;_sigthreshold=3D0.05&amp;RE=
PORT=3D50&amp;_server_mudpit_switch=3D99999999&amp;_ignoreionsscorebelow=3D=
0&amp;_showsubsets=3D0&amp;_showpopups=3DTRUE&amp;_sortunassigned=3Dscore=
down&amp;_requireboldred=3D0#Hit41">gi|259443359</A></B></TT></TD>
    <TD noWrap><TT>&nbsp;&nbsp;27286</TT></TD>
    <TD noWrap align=3Dright><TT>137</TT></TD>
    <TD noWrap><TT>&nbsp;&nbsp;unnamed protein product [Nicotiana=20
    tabacum]</TT></TD></TR>
  <TR>
    <TD noWrap align=3Dright><TT><B>42.</B></TT></TD>
    <TD noWrap><TT><B>&nbsp;<A=20
      =
href=3D"http://zxw-pc/mascot/cgi/master_results.pl?file=3D..%2Fdata%2F201=
21225%2FF002434.dat&amp;REPTYPE=3Dprotein&amp;_sigthreshold=3D0.05&amp;RE=
PORT=3D50&amp;_server_mudpit_switch=3D99999999&amp;_ignoreionsscorebelow=3D=
0&amp;_showsubsets=3D0&amp;_showpopups=3DTRUE&amp;_sortunassigned=3Dscore=
down&amp;_requireboldred=3D0#Hit42">gi|4539545</A></B></TT></TD>
    <TD noWrap><TT>&nbsp;&nbsp;27286</TT></TD>
    <TD noWrap align=3Dright><TT>137</TT></TD>
    <TD noWrap><TT>&nbsp;&nbsp;PRCI [Nicotiana tabacum]</TT></TD></TR>
  <TR>
    <TD noWrap align=3Dright><TT><B>43.</B></TT></TD>
    <TD noWrap><TT><B>&nbsp;<A=20
      =
href=3D"http://zxw-pc/mascot/cgi/master_results.pl?file=3D..%2Fdata%2F201=
21225%2FF002434.dat&amp;REPTYPE=3Dprotein&amp;_sigthreshold=3D0.05&amp;RE=
PORT=3D50&amp;_server_mudpit_switch=3D99999999&amp;_ignoreionsscorebelow=3D=
0&amp;_showsubsets=3D0&amp;_showpopups=3DTRUE&amp;_sortunassigned=3Dscore=
down&amp;_requireboldred=3D0#Hit43">gi|255648341</A></B></TT></TD>
    <TD noWrap><TT>&nbsp;&nbsp;27393</TT></TD>
    <TD noWrap align=3Dright><TT>129</TT></TD>
    <TD noWrap><TT>&nbsp;&nbsp;unknown [Glycine max]</TT></TD></TR>
  <TR>
    <TD noWrap align=3Dright><TT><B>44.</B></TT></TD>
    <TD noWrap><TT><B>&nbsp;<A=20
      =
href=3D"http://zxw-pc/mascot/cgi/master_results.pl?file=3D..%2Fdata%2F201=
21225%2FF002434.dat&amp;REPTYPE=3Dprotein&amp;_sigthreshold=3D0.05&amp;RE=
PORT=3D50&amp;_server_mudpit_switch=3D99999999&amp;_ignoreionsscorebelow=3D=
0&amp;_showsubsets=3D0&amp;_showpopups=3DTRUE&amp;_sortunassigned=3Dscore=
down&amp;_requireboldred=3D0#Hit44">gi|302836359</A></B></TT></TD>
    <TD noWrap><TT>&nbsp;&nbsp;27501</TT></TD>
    <TD noWrap align=3Dright><TT>128</TT></TD>
    <TD noWrap><TT>&nbsp;&nbsp;20S proteasome alpha subunit A [Volvox =
carteri=20
      f. nagariensis]</TT></TD></TR>
  <TR>
    <TD noWrap align=3Dright><TT><B>45.</B></TT></TD>
    <TD noWrap><TT><B>&nbsp;<A=20
      =
href=3D"http://zxw-pc/mascot/cgi/master_results.pl?file=3D..%2Fdata%2F201=
21225%2FF002434.dat&amp;REPTYPE=3Dprotein&amp;_sigthreshold=3D0.05&amp;RE=
PORT=3D50&amp;_server_mudpit_switch=3D99999999&amp;_ignoreionsscorebelow=3D=
0&amp;_showsubsets=3D0&amp;_showpopups=3DTRUE&amp;_sortunassigned=3Dscore=
down&amp;_requireboldred=3D0#Hit45">gi|300265099</A></B></TT></TD>
    <TD noWrap><TT>&nbsp;&nbsp;27501</TT></TD>
    <TD noWrap align=3Dright><TT>128</TT></TD>
    <TD noWrap><TT>&nbsp;&nbsp;20S proteasome alpha subunit A [Volvox =
carteri=20
      f. nagariensis]</TT></TD></TR>
  <TR>
    <TD noWrap align=3Dright><TT><B>46.</B></TT></TD>
    <TD noWrap><TT><B>&nbsp;<A=20
      =
href=3D"http://zxw-pc/mascot/cgi/master_results.pl?file=3D..%2Fdata%2F201=
21225%2FF002434.dat&amp;REPTYPE=3Dprotein&amp;_sigthreshold=3D0.05&amp;RE=
PORT=3D50&amp;_server_mudpit_switch=3D99999999&amp;_ignoreionsscorebelow=3D=
0&amp;_showsubsets=3D0&amp;_showpopups=3DTRUE&amp;_sortunassigned=3Dscore=
down&amp;_requireboldred=3D0#Hit46">gi|217075112</A></B></TT></TD>
    <TD noWrap><TT>&nbsp;&nbsp;27297</TT></TD>
    <TD noWrap align=3Dright><TT>120</TT></TD>
    <TD noWrap><TT>&nbsp;&nbsp;unknown [Medicago =
truncatula]</TT></TD></TR>
  <TR>
    <TD noWrap align=3Dright><TT><B>47.</B></TT></TD>
    <TD noWrap><TT><B>&nbsp;<A=20
      =
href=3D"http://zxw-pc/mascot/cgi/master_results.pl?file=3D..%2Fdata%2F201=
21225%2FF002434.dat&amp;REPTYPE=3Dprotein&amp;_sigthreshold=3D0.05&amp;RE=
PORT=3D50&amp;_server_mudpit_switch=3D99999999&amp;_ignoreionsscorebelow=3D=
0&amp;_showsubsets=3D0&amp;_showpopups=3DTRUE&amp;_sortunassigned=3Dscore=
down&amp;_requireboldred=3D0#Hit47">gi|330250886</A></B></TT></TD>
    <TD noWrap><TT>&nbsp;&nbsp;24440</TT></TD>
    <TD noWrap align=3Dright><TT>119</TT></TD>
    <TD noWrap><TT>&nbsp;&nbsp;proteasome subunit alpha type-6-B =
[Arabidopsis=20
      thaliana]</TT></TD></TR>
  <TR>
    <TD noWrap align=3Dright><TT><B>48.</B></TT></TD>
    <TD noWrap><TT><B>&nbsp;<A=20
      =
href=3D"http://zxw-pc/mascot/cgi/master_results.pl?file=3D..%2Fdata%2F201=
21225%2FF002434.dat&amp;REPTYPE=3Dprotein&amp;_sigthreshold=3D0.05&amp;RE=
PORT=3D50&amp;_server_mudpit_switch=3D99999999&amp;_ignoreionsscorebelow=3D=
0&amp;_showsubsets=3D0&amp;_showpopups=3DTRUE&amp;_sortunassigned=3Dscore=
down&amp;_requireboldred=3D0#Hit48">gi|79322198</A></B></TT></TD>
    <TD noWrap><TT>&nbsp;&nbsp;24440</TT></TD>
    <TD noWrap align=3Dright><TT>119</TT></TD>
    <TD noWrap><TT>&nbsp;&nbsp;proteasome subunit alpha type-6-B =
[Arabidopsis=20
      thaliana]</TT></TD></TR>
  <TR>
    <TD noWrap align=3Dright><TT><B>49.</B></TT></TD>
    <TD noWrap><TT><B>&nbsp;<A=20
      =
href=3D"http://zxw-pc/mascot/cgi/master_results.pl?file=3D..%2Fdata%2F201=
21225%2FF002434.dat&amp;REPTYPE=3Dprotein&amp;_sigthreshold=3D0.05&amp;RE=
PORT=3D50&amp;_server_mudpit_switch=3D99999999&amp;_ignoreionsscorebelow=3D=
0&amp;_showsubsets=3D0&amp;_showpopups=3DTRUE&amp;_sortunassigned=3Dscore=
down&amp;_requireboldred=3D0#Hit49">gi|159467074</A></B></TT></TD>
    <TD noWrap><TT>&nbsp;&nbsp;27487</TT></TD>
    <TD noWrap align=3Dright><TT>119</TT></TD>
    <TD noWrap><TT>&nbsp;&nbsp;20S proteasome alpha subunit A =
[Chlamydomonas=20
      reinhardtii]</TT></TD></TR>
  <TR>
    <TD noWrap align=3Dright><TT><B>50.</B></TT></TD>
    <TD noWrap><TT><B>&nbsp;<A=20
      =
href=3D"http://zxw-pc/mascot/cgi/master_results.pl?file=3D..%2Fdata%2F201=
21225%2FF002434.dat&amp;REPTYPE=3Dprotein&amp;_sigthreshold=3D0.05&amp;RE=
PORT=3D50&amp;_server_mudpit_switch=3D99999999&amp;_ignoreionsscorebelow=3D=
0&amp;_showsubsets=3D0&amp;_showpopups=3DTRUE&amp;_sortunassigned=3Dscore=
down&amp;_requireboldred=3D0#Hit50">gi|158279069</A></B></TT></TD>
    <TD noWrap><TT>&nbsp;&nbsp;27487</TT></TD>
    <TD noWrap align=3Dright><TT>119</TT></TD>
    <TD noWrap><TT>&nbsp;&nbsp;20S proteasome alpha subunit A =
[Chlamydomonas=20
      reinhardtii]</TT></TD></TR></TBODY></TABLE>
<H3>Results List</H3>
<TABLE border=3D0 cellSpacing=3D0>
  <TBODY>
  <TR>
    <TD><TT><B><A =
name=3DHit1>1.</A>&nbsp;&nbsp;&nbsp;&nbsp;</B></TT></TD>
    <TD noWrap><TT><A=20
      =
href=3D"http://zxw-pc/mascot/cgi/protein_view.pl?file=3D../data/20121225/=
F002434.dat&amp;hit=3D1"=20
      =
target=3D_blank>gi|222854239</A>&nbsp;&nbsp;&nbsp;&nbsp;<B>Mass:</B>&nbsp=
;27290&nbsp;&nbsp;&nbsp;&nbsp;<B>Score:</B>&nbsp;343&nbsp;&nbsp;&nbsp;&nb=
sp;<B>Expect:</B>&nbsp;9.3e-029&nbsp;&nbsp;<B>Matches:</B>&nbsp;14</TT></=
TD></TR>
  <TR>
    <TD>&nbsp;</TD>
    <TD noWrap><TT>predicted protein [Populus=20
trichocarpa]</TT></TD></TR></TBODY></TABLE>
<TABLE border=3D0 cellSpacing=3D0 cellPadding=3D0>
  <TBODY>
  <TR>
    <TD><TT>&nbsp;&nbsp;&nbsp;&nbsp;&nbsp;&nbsp;</TT></TD>
    <TD align=3Dright><TT><B>Observed&nbsp;&nbsp;</B></TT></TD>
    <TD noWrap align=3Dright><TT><B>Mr(expt)&nbsp;&nbsp;</B></TT></TD>
    <TD noWrap align=3Dright><TT><B>Mr(calc)&nbsp;&nbsp;</B></TT></TD>
    <TD align=3Dright><TT><B>&nbsp;ppm&nbsp;&nbsp;</B></TT></TD>
    <TD align=3Dright><TT><B>Start&nbsp;</B></TT></TD>
    <TD align=3Dright><TT><B>&nbsp;</B></TT></TD>
    <TD align=3Dright><TT><B>End&nbsp;</B></TT></TD>
    <TD align=3Dright><TT><B>Miss&nbsp;</B></TT></TD>
    <TD align=3Dright><TT><B>Ions&nbsp;</B></TT></TD>
    <TD><TT><B>&nbsp;Peptide</B></TT></TD></TR>
  <TR>
    <TD align=3Dright>&nbsp;</TD>
    <TD align=3Dright><TT>768.2788&nbsp;&nbsp;</TT></TD>
    <TD align=3Dright><TT>767.2715&nbsp;&nbsp;</TT></TD>
    <TD align=3Dright><TT>767.3198&nbsp;&nbsp;</TT></TD>
    <TD noWrap align=3Dright><TT>-62.95&nbsp;</TT></TD>
    <TD align=3Dright><TT>4&nbsp;</TT></TD>
    <TD noWrap align=3Dright><TT>-&nbsp;</TT></TD>
    <TD align=3Dright><TT>11&nbsp;</TT></TD>
    <TD align=3Dright><TT>0&nbsp;&nbsp;</TT></TD>
    <TD noWrap align=3Dright><TT>---&nbsp;&nbsp;</TT></TD>
    <TD noWrap><TT>&nbsp;R.GSGGGYDR.H</TT></TD></TR>
  <TR>
    <TD align=3Dright>&nbsp;</TD>
    <TD align=3Dright><TT>836.3343&nbsp;&nbsp;</TT></TD>
    <TD align=3Dright><TT>835.3271&nbsp;&nbsp;</TT></TD>
    <TD align=3Dright><TT>835.3824&nbsp;&nbsp;</TT></TD>
    <TD noWrap align=3Dright><TT>-66.23&nbsp;</TT></TD>
    <TD align=3Dright><TT>96&nbsp;</TT></TD>
    <TD noWrap align=3Dright><TT>-&nbsp;</TT></TD>
    <TD align=3Dright><TT>102&nbsp;</TT></TD>
    <TD align=3Dright><TT>0&nbsp;&nbsp;</TT></TD>
    <TD noWrap align=3Dright><TT>---&nbsp;&nbsp;</TT></TD>
    <TD noWrap><TT>&nbsp;R.NEAAEFR.F</TT></TD></TR>
  <TR>
    <TD align=3Dright>&nbsp;</TD>
    <TD align=3Dright><TT>1144.5098&nbsp;&nbsp;</TT></TD>
    <TD align=3Dright><TT>1143.5025&nbsp;&nbsp;</TT></TD>
    <TD align=3Dright><TT>1143.5964&nbsp;&nbsp;</TT></TD>
    <TD noWrap align=3Dright><TT>-82.12&nbsp;</TT></TD>
    <TD align=3Dright><TT>22&nbsp;</TT></TD>
    <TD noWrap align=3Dright><TT>-&nbsp;</TT></TD>
    <TD align=3Dright><TT>30&nbsp;</TT></TD>
    <TD align=3Dright><TT>0&nbsp;&nbsp;</TT></TD>
    <TD noWrap align=3Dright><TT>---&nbsp;&nbsp;</TT></TD>
    <TD noWrap><TT>&nbsp;R.LFQVEYAFK.A</TT></TD></TR>
  <TR>
    <TD align=3Dright>&nbsp;</TD>
    <TD align=3Dright><TT>1144.5098&nbsp;&nbsp;</TT></TD>
    <TD align=3Dright><TT>1143.5025&nbsp;&nbsp;</TT></TD>
    <TD align=3Dright><TT>1143.5964&nbsp;&nbsp;</TT></TD>
    <TD noWrap align=3Dright><TT>-82.12&nbsp;</TT></TD>
    <TD align=3Dright><TT>22&nbsp;</TT></TD>
    <TD noWrap align=3Dright><TT>-&nbsp;</TT></TD>
    <TD align=3Dright><TT>30&nbsp;</TT></TD>
    <TD align=3Dright><TT>0&nbsp;&nbsp;</TT></TD>
    <TD noWrap align=3Dright><TT>36&nbsp;&nbsp;</TT></TD>
    <TD noWrap><TT>&nbsp;R.LFQVEYAFK.A</TT></TD></TR>
  <TR>
    <TD align=3Dright>&nbsp;</TD>
    <TD align=3Dright><TT>1156.5311&nbsp;&nbsp;</TT></TD>
    <TD align=3Dright><TT>1155.5238&nbsp;&nbsp;</TT></TD>
    <TD align=3Dright><TT>1155.6037&nbsp;&nbsp;</TT></TD>
    <TD noWrap align=3Dright><TT>-69.08&nbsp;</TT></TD>
    <TD align=3Dright><TT>12&nbsp;</TT></TD>
    <TD noWrap align=3Dright><TT>-&nbsp;</TT></TD>
    <TD align=3Dright><TT>21&nbsp;</TT></TD>
    <TD align=3Dright><TT>0&nbsp;&nbsp;</TT></TD>
    <TD noWrap align=3Dright><TT>---&nbsp;&nbsp;</TT></TD>
    <TD noWrap><TT>&nbsp;R.HITIFSPEGR.L</TT></TD></TR>
  <TR>
    <TD align=3Dright>&nbsp;</TD>
    <TD align=3Dright><TT>1156.5311&nbsp;&nbsp;</TT></TD>
    <TD align=3Dright><TT>1155.5238&nbsp;&nbsp;</TT></TD>
    <TD align=3Dright><TT>1155.6037&nbsp;&nbsp;</TT></TD>
    <TD noWrap align=3Dright><TT>-69.08&nbsp;</TT></TD>
    <TD align=3Dright><TT>12&nbsp;</TT></TD>
    <TD noWrap align=3Dright><TT>-&nbsp;</TT></TD>
    <TD align=3Dright><TT>21&nbsp;</TT></TD>
    <TD align=3Dright><TT>0&nbsp;&nbsp;</TT></TD>
    <TD noWrap align=3Dright><TT>64&nbsp;&nbsp;</TT></TD>
    <TD noWrap><TT>&nbsp;R.HITIFSPEGR.L</TT></TD></TR>
  <TR>
    <TD align=3Dright>&nbsp;</TD>
    <TD align=3Dright><TT>1220.5162&nbsp;&nbsp;</TT></TD>
    <TD align=3Dright><TT>1219.5089&nbsp;&nbsp;</TT></TD>
    <TD align=3Dright><TT>1219.6084&nbsp;&nbsp;</TT></TD>
    <TD noWrap align=3Dright><TT>-81.59&nbsp;</TT></TD>
    <TD align=3Dright><TT>172&nbsp;</TT></TD>
    <TD noWrap align=3Dright><TT>-&nbsp;</TT></TD>
    <TD align=3Dright><TT>181&nbsp;</TT></TD>
    <TD align=3Dright><TT>0&nbsp;&nbsp;</TT></TD>
    <TD noWrap align=3Dright><TT>---&nbsp;&nbsp;</TT></TD>
    <TD noWrap><TT>&nbsp;K.EQEAINFLEK.K</TT></TD></TR>
  <TR>
    <TD align=3Dright>&nbsp;</TD>
    <TD align=3Dright><TT>1384.5667&nbsp;&nbsp;</TT></TD>
    <TD align=3Dright><TT>1383.5594&nbsp;&nbsp;</TT></TD>
    <TD align=3Dright><TT>1383.6493&nbsp;&nbsp;</TT></TD>
    <TD noWrap align=3Dright><TT>-64.93&nbsp;</TT></TD>
    <TD align=3Dright><TT>105&nbsp;</TT></TD>
    <TD noWrap align=3Dright><TT>-&nbsp;</TT></TD>
    <TD align=3Dright><TT>116&nbsp;</TT></TD>
    <TD align=3Dright><TT>0&nbsp;&nbsp;</TT></TD>
    <TD noWrap align=3Dright><TT>---&nbsp;&nbsp;</TT></TD>
    <TD noWrap><TT>&nbsp;R.YGYEMPVDALAR.W</TT></TD></TR>
  <TR>
    <TD align=3Dright>&nbsp;</TD>
    <TD align=3Dright><TT>1384.5667&nbsp;&nbsp;</TT></TD>
    <TD align=3Dright><TT>1383.5594&nbsp;&nbsp;</TT></TD>
    <TD align=3Dright><TT>1383.6493&nbsp;&nbsp;</TT></TD>
    <TD noWrap align=3Dright><TT>-64.93&nbsp;</TT></TD>
    <TD align=3Dright><TT>105&nbsp;</TT></TD>
    <TD noWrap align=3Dright><TT>-&nbsp;</TT></TD>
    <TD align=3Dright><TT>116&nbsp;</TT></TD>
    <TD align=3Dright><TT>0&nbsp;&nbsp;</TT></TD>
    <TD noWrap align=3Dright><TT>76&nbsp;&nbsp;</TT></TD>
    <TD noWrap><TT>&nbsp;R.YGYEMPVDALAR.W</TT></TD></TR>
  <TR>
    <TD align=3Dright>&nbsp;</TD>
    <TD align=3Dright><TT>1400.5356&nbsp;&nbsp;</TT></TD>
    <TD align=3Dright><TT>1399.5283&nbsp;&nbsp;</TT></TD>
    <TD align=3Dright><TT>1399.6442&nbsp;&nbsp;</TT></TD>
    <TD noWrap align=3Dright><TT>-82.78&nbsp;</TT></TD>
    <TD align=3Dright><TT>105&nbsp;</TT></TD>
    <TD noWrap align=3Dright><TT>-&nbsp;</TT></TD>
    <TD align=3Dright><TT>116&nbsp;</TT></TD>
    <TD align=3Dright><TT>0&nbsp;&nbsp;</TT></TD>
    <TD noWrap align=3Dright><TT>---&nbsp;&nbsp;</TT></TD>
    <TD noWrap><TT>&nbsp;R.YGYEMPVDALAR.W + Oxidation (M)</TT></TD></TR>
  <TR>
    <TD align=3Dright>&nbsp;</TD>
    <TD align=3Dright><TT>1400.5356&nbsp;&nbsp;</TT></TD>
    <TD align=3Dright><TT>1399.5283&nbsp;&nbsp;</TT></TD>
    <TD align=3Dright><TT>1399.6442&nbsp;&nbsp;</TT></TD>
    <TD noWrap align=3Dright><TT>-82.78&nbsp;</TT></TD>
    <TD align=3Dright><TT>105&nbsp;</TT></TD>
    <TD noWrap align=3Dright><TT>-&nbsp;</TT></TD>
    <TD align=3Dright><TT>116&nbsp;</TT></TD>
    <TD align=3Dright><TT>0&nbsp;&nbsp;</TT></TD>
    <TD noWrap align=3Dright><TT>(38)&nbsp;</TT></TD>
    <TD noWrap><TT>&nbsp;R.YGYEMPVDALAR.W + Oxidation (M)</TT></TD></TR>
  <TR>
    <TD align=3Dright>&nbsp;</TD>
    <TD align=3Dright><TT>1941.8619&nbsp;&nbsp;</TT></TD>
    <TD align=3Dright><TT>1940.8546&nbsp;&nbsp;</TT></TD>
    <TD align=3Dright><TT>1940.9691&nbsp;&nbsp;</TT></TD>
    <TD noWrap align=3Dright><TT>-58.96&nbsp;</TT></TD>
    <TD align=3Dright><TT>229&nbsp;</TT></TD>
    <TD noWrap align=3Dright><TT>-&nbsp;</TT></TD>
    <TD align=3Dright><TT>245&nbsp;</TT></TD>
    <TD align=3Dright><TT>0&nbsp;&nbsp;</TT></TD>
    <TD noWrap align=3Dright><TT>---&nbsp;&nbsp;</TT></TD>
    <TD noWrap><TT>&nbsp;R.VLSTEEIDEHLTAISER.D</TT></TD></TR>
  <TR>
    <TD align=3Dright>&nbsp;</TD>
    <TD align=3Dright><TT>2056.8901&nbsp;&nbsp;</TT></TD>
    <TD align=3Dright><TT>2055.8828&nbsp;&nbsp;</TT></TD>
    <TD align=3Dright><TT>2055.9960&nbsp;&nbsp;</TT></TD>
    <TD noWrap align=3Dright><TT>-55.06&nbsp;</TT></TD>
    <TD align=3Dright><TT>229&nbsp;</TT></TD>
    <TD noWrap align=3Dright><TT>-&nbsp;</TT></TD>
    <TD align=3Dright><TT>246&nbsp;</TT></TD>
    <TD align=3Dright><TT>1&nbsp;&nbsp;</TT></TD>
    <TD noWrap align=3Dright><TT>---&nbsp;&nbsp;</TT></TD>
    <TD noWrap><TT>&nbsp;R.VLSTEEIDEHLTAISERD.-</TT></TD></TR>
  <TR>
    <TD align=3Dright>&nbsp;</TD>
    <TD align=3Dright><TT>2056.8901&nbsp;&nbsp;</TT></TD>
    <TD align=3Dright><TT>2055.8828&nbsp;&nbsp;</TT></TD>
    <TD align=3Dright><TT>2055.9960&nbsp;&nbsp;</TT></TD>
    <TD noWrap align=3Dright><TT>-55.06&nbsp;</TT></TD>
    <TD align=3Dright><TT>229&nbsp;</TT></TD>
    <TD noWrap align=3Dright><TT>-&nbsp;</TT></TD>
    <TD align=3Dright><TT>246&nbsp;</TT></TD>
    <TD align=3Dright><TT>1&nbsp;&nbsp;</TT></TD>
    <TD noWrap align=3Dright><TT>99&nbsp;&nbsp;</TT></TD>
    <TD =
noWrap><TT>&nbsp;R.VLSTEEIDEHLTAISERD.-</TT></TD></TR></TBODY></TABLE>
<TABLE border=3D0 cellSpacing=3D0>
  <TBODY>
  <TR>
    <TD><TT>&nbsp;&nbsp;&nbsp;&nbsp;&nbsp;&nbsp;</TT></TD>
    <TD><TT><B>No match to: </B>761.3458, 815.4183, 823.0459, 825.0331,=20
      829.3308, 840.9972, 842.4497, 870.4814, 889.4276, 930.4676, =
954.4037,=20
      994.0568, 1007.4431, 1007.4431, 1036.0497, 1085.5210, 1085.5210,=20
      1096.4148, 1126.4785, 1217.5360, 1269.5190, 1272.4600, 1336.5642,=20
      1370.5886, 1374.6104, 1383.5656, 1404.6410, 1422.6624, 1422.6624,=20
      1681.7712, 1681.7712, 1709.8423, 1709.8423,=20
2211.9685</TT></TD></TR></TBODY></TABLE><BR>
<TABLE border=3D0 cellSpacing=3D0>
  <TBODY>
  <TR>
    <TD><TT><B><A =
name=3DHit2>2.</A>&nbsp;&nbsp;&nbsp;&nbsp;</B></TT></TD>
    <TD noWrap><TT><A=20
      =
href=3D"http://zxw-pc/mascot/cgi/protein_view.pl?file=3D../data/20121225/=
F002434.dat&amp;hit=3D2"=20
      =
target=3D_blank>gi|224087915</A>&nbsp;&nbsp;&nbsp;&nbsp;<B>Mass:</B>&nbsp=
;27290&nbsp;&nbsp;&nbsp;&nbsp;<B>Score:</B>&nbsp;343&nbsp;&nbsp;&nbsp;&nb=
sp;<B>Expect:</B>&nbsp;9.3e-029&nbsp;&nbsp;<B>Matches:</B>&nbsp;14</TT></=
TD></TR>
  <TR>
    <TD>&nbsp;</TD>
    <TD noWrap><TT>predicted protein [Populus=20
trichocarpa]</TT></TD></TR></TBODY></TABLE>
<TABLE border=3D0 cellSpacing=3D0 cellPadding=3D0>
  <TBODY>
  <TR>
    <TD><TT>&nbsp;&nbsp;&nbsp;&nbsp;&nbsp;&nbsp;</TT></TD>
    <TD align=3Dright><TT><B>Observed&nbsp;&nbsp;</B></TT></TD>
    <TD noWrap align=3Dright><TT><B>Mr(expt)&nbsp;&nbsp;</B></TT></TD>
    <TD noWrap align=3Dright><TT><B>Mr(calc)&nbsp;&nbsp;</B></TT></TD>
    <TD align=3Dright><TT><B>&nbsp;ppm&nbsp;&nbsp;</B></TT></TD>
    <TD align=3Dright><TT><B>Start&nbsp;</B></TT></TD>
    <TD align=3Dright><TT><B>&nbsp;</B></TT></TD>
    <TD align=3Dright><TT><B>End&nbsp;</B></TT></TD>
    <TD align=3Dright><TT><B>Miss&nbsp;</B></TT></TD>
    <TD align=3Dright><TT><B>Ions&nbsp;</B></TT></TD>
    <TD><TT><B>&nbsp;Peptide</B></TT></TD></TR>
  <TR>
    <TD align=3Dright>&nbsp;</TD>
    <TD align=3Dright><TT>768.2788&nbsp;&nbsp;</TT></TD>
    <TD align=3Dright><TT>767.2715&nbsp;&nbsp;</TT></TD>
    <TD align=3Dright><TT>767.3198&nbsp;&nbsp;</TT></TD>
    <TD noWrap align=3Dright><TT>-62.95&nbsp;</TT></TD>
    <TD align=3Dright><TT>4&nbsp;</TT></TD>
    <TD noWrap align=3Dright><TT>-&nbsp;</TT></TD>
    <TD align=3Dright><TT>11&nbsp;</TT></TD>
    <TD align=3Dright><TT>0&nbsp;&nbsp;</TT></TD>
    <TD noWrap align=3Dright><TT>---&nbsp;&nbsp;</TT></TD>
    <TD noWrap><TT>&nbsp;R.GSGGGYDR.H</TT></TD></TR>
  <TR>
    <TD align=3Dright>&nbsp;</TD>
    <TD align=3Dright><TT>836.3343&nbsp;&nbsp;</TT></TD>
    <TD align=3Dright><TT>835.3271&nbsp;&nbsp;</TT></TD>
    <TD align=3Dright><TT>835.3824&nbsp;&nbsp;</TT></TD>
    <TD noWrap align=3Dright><TT>-66.23&nbsp;</TT></TD>
    <TD align=3Dright><TT>96&nbsp;</TT></TD>
    <TD noWrap align=3Dright><TT>-&nbsp;</TT></TD>
    <TD align=3Dright><TT>102&nbsp;</TT></TD>
    <TD align=3Dright><TT>0&nbsp;&nbsp;</TT></TD>
    <TD noWrap align=3Dright><TT>---&nbsp;&nbsp;</TT></TD>
    <TD noWrap><TT>&nbsp;R.NEAAEFR.F</TT></TD></TR>
  <TR>
    <TD align=3Dright>&nbsp;</TD>
    <TD align=3Dright><TT>1144.5098&nbsp;&nbsp;</TT></TD>
    <TD align=3Dright><TT>1143.5025&nbsp;&nbsp;</TT></TD>
    <TD align=3Dright><TT>1143.5964&nbsp;&nbsp;</TT></TD>
    <TD noWrap align=3Dright><TT>-82.12&nbsp;</TT></TD>
    <TD align=3Dright><TT>22&nbsp;</TT></TD>
    <TD noWrap align=3Dright><TT>-&nbsp;</TT></TD>
    <TD align=3Dright><TT>30&nbsp;</TT></TD>
    <TD align=3Dright><TT>0&nbsp;&nbsp;</TT></TD>
    <TD noWrap align=3Dright><TT>---&nbsp;&nbsp;</TT></TD>
    <TD noWrap><TT>&nbsp;R.LFQVEYAFK.A</TT></TD></TR>
  <TR>
    <TD align=3Dright>&nbsp;</TD>
    <TD align=3Dright><TT>1144.5098&nbsp;&nbsp;</TT></TD>
    <TD align=3Dright><TT>1143.5025&nbsp;&nbsp;</TT></TD>
    <TD align=3Dright><TT>1143.5964&nbsp;&nbsp;</TT></TD>
    <TD noWrap align=3Dright><TT>-82.12&nbsp;</TT></TD>
    <TD align=3Dright><TT>22&nbsp;</TT></TD>
    <TD noWrap align=3Dright><TT>-&nbsp;</TT></TD>
    <TD align=3Dright><TT>30&nbsp;</TT></TD>
    <TD align=3Dright><TT>0&nbsp;&nbsp;</TT></TD>
    <TD noWrap align=3Dright><TT>36&nbsp;&nbsp;</TT></TD>
    <TD noWrap><TT>&nbsp;R.LFQVEYAFK.A</TT></TD></TR>
  <TR>
    <TD align=3Dright>&nbsp;</TD>
    <TD align=3Dright><TT>1156.5311&nbsp;&nbsp;</TT></TD>
    <TD align=3Dright><TT>1155.5238&nbsp;&nbsp;</TT></TD>
    <TD align=3Dright><TT>1155.6037&nbsp;&nbsp;</TT></TD>
    <TD noWrap align=3Dright><TT>-69.08&nbsp;</TT></TD>
    <TD align=3Dright><TT>12&nbsp;</TT></TD>
    <TD noWrap align=3Dright><TT>-&nbsp;</TT></TD>
    <TD align=3Dright><TT>21&nbsp;</TT></TD>
    <TD align=3Dright><TT>0&nbsp;&nbsp;</TT></TD>
    <TD noWrap align=3Dright><TT>---&nbsp;&nbsp;</TT></TD>
    <TD noWrap><TT>&nbsp;R.HITIFSPEGR.L</TT></TD></TR>
  <TR>
    <TD align=3Dright>&nbsp;</TD>
    <TD align=3Dright><TT>1156.5311&nbsp;&nbsp;</TT></TD>
    <TD align=3Dright><TT>1155.5238&nbsp;&nbsp;</TT></TD>
    <TD align=3Dright><TT>1155.6037&nbsp;&nbsp;</TT></TD>
    <TD noWrap align=3Dright><TT>-69.08&nbsp;</TT></TD>
    <TD align=3Dright><TT>12&nbsp;</TT></TD>
    <TD noWrap align=3Dright><TT>-&nbsp;</TT></TD>
    <TD align=3Dright><TT>21&nbsp;</TT></TD>
    <TD align=3Dright><TT>0&nbsp;&nbsp;</TT></TD>
    <TD noWrap align=3Dright><TT>64&nbsp;&nbsp;</TT></TD>
    <TD noWrap><TT>&nbsp;R.HITIFSPEGR.L</TT></TD></TR>
  <TR>
    <TD align=3Dright>&nbsp;</TD>
    <TD align=3Dright><TT>1220.5162&nbsp;&nbsp;</TT></TD>
    <TD align=3Dright><TT>1219.5089&nbsp;&nbsp;</TT></TD>
    <TD align=3Dright><TT>1219.6084&nbsp;&nbsp;</TT></TD>
    <TD noWrap align=3Dright><TT>-81.59&nbsp;</TT></TD>
    <TD align=3Dright><TT>172&nbsp;</TT></TD>
    <TD noWrap align=3Dright><TT>-&nbsp;</TT></TD>
    <TD align=3Dright><TT>181&nbsp;</TT></TD>
    <TD align=3Dright><TT>0&nbsp;&nbsp;</TT></TD>
    <TD noWrap align=3Dright><TT>---&nbsp;&nbsp;</TT></TD>
    <TD noWrap><TT>&nbsp;K.EQEAINFLEK.K</TT></TD></TR>
  <TR>
    <TD align=3Dright>&nbsp;</TD>
    <TD align=3Dright><TT>1384.5667&nbsp;&nbsp;</TT></TD>
    <TD align=3Dright><TT>1383.5594&nbsp;&nbsp;</TT></TD>
    <TD align=3Dright><TT>1383.6493&nbsp;&nbsp;</TT></TD>
    <TD noWrap align=3Dright><TT>-64.93&nbsp;</TT></TD>
    <TD align=3Dright><TT>105&nbsp;</TT></TD>
    <TD noWrap align=3Dright><TT>-&nbsp;</TT></TD>
    <TD align=3Dright><TT>116&nbsp;</TT></TD>
    <TD align=3Dright><TT>0&nbsp;&nbsp;</TT></TD>
    <TD noWrap align=3Dright><TT>---&nbsp;&nbsp;</TT></TD>
    <TD noWrap><TT>&nbsp;R.YGYEMPVDALAR.W</TT></TD></TR>
  <TR>
    <TD align=3Dright>&nbsp;</TD>
    <TD align=3Dright><TT>1384.5667&nbsp;&nbsp;</TT></TD>
    <TD align=3Dright><TT>1383.5594&nbsp;&nbsp;</TT></TD>
    <TD align=3Dright><TT>1383.6493&nbsp;&nbsp;</TT></TD>
    <TD noWrap align=3Dright><TT>-64.93&nbsp;</TT></TD>
    <TD align=3Dright><TT>105&nbsp;</TT></TD>
    <TD noWrap align=3Dright><TT>-&nbsp;</TT></TD>
    <TD align=3Dright><TT>116&nbsp;</TT></TD>
    <TD align=3Dright><TT>0&nbsp;&nbsp;</TT></TD>
    <TD noWrap align=3Dright><TT>76&nbsp;&nbsp;</TT></TD>
    <TD noWrap><TT>&nbsp;R.YGYEMPVDALAR.W</TT></TD></TR>
  <TR>
    <TD align=3Dright>&nbsp;</TD>
    <TD align=3Dright><TT>1400.5356&nbsp;&nbsp;</TT></TD>
    <TD align=3Dright><TT>1399.5283&nbsp;&nbsp;</TT></TD>
    <TD align=3Dright><TT>1399.6442&nbsp;&nbsp;</TT></TD>
    <TD noWrap align=3Dright><TT>-82.78&nbsp;</TT></TD>
    <TD align=3Dright><TT>105&nbsp;</TT></TD>
    <TD noWrap align=3Dright><TT>-&nbsp;</TT></TD>
    <TD align=3Dright><TT>116&nbsp;</TT></TD>
    <TD align=3Dright><TT>0&nbsp;&nbsp;</TT></TD>
    <TD noWrap align=3Dright><TT>---&nbsp;&nbsp;</TT></TD>
    <TD noWrap><TT>&nbsp;R.YGYEMPVDALAR.W + Oxidation (M)</TT></TD></TR>
  <TR>
    <TD align=3Dright>&nbsp;</TD>
    <TD align=3Dright><TT>1400.5356&nbsp;&nbsp;</TT></TD>
    <TD align=3Dright><TT>1399.5283&nbsp;&nbsp;</TT></TD>
    <TD align=3Dright><TT>1399.6442&nbsp;&nbsp;</TT></TD>
    <TD noWrap align=3Dright><TT>-82.78&nbsp;</TT></TD>
    <TD align=3Dright><TT>105&nbsp;</TT></TD>
    <TD noWrap align=3Dright><TT>-&nbsp;</TT></TD>
    <TD align=3Dright><TT>116&nbsp;</TT></TD>
    <TD align=3Dright><TT>0&nbsp;&nbsp;</TT></TD>
    <TD noWrap align=3Dright><TT>(38)&nbsp;</TT></TD>
    <TD noWrap><TT>&nbsp;R.YGYEMPVDALAR.W + Oxidation (M)</TT></TD></TR>
  <TR>
    <TD align=3Dright>&nbsp;</TD>
    <TD align=3Dright><TT>1941.8619&nbsp;&nbsp;</TT></TD>
    <TD align=3Dright><TT>1940.8546&nbsp;&nbsp;</TT></TD>
    <TD align=3Dright><TT>1940.9691&nbsp;&nbsp;</TT></TD>
    <TD noWrap align=3Dright><TT>-58.96&nbsp;</TT></TD>
    <TD align=3Dright><TT>229&nbsp;</TT></TD>
    <TD noWrap align=3Dright><TT>-&nbsp;</TT></TD>
    <TD align=3Dright><TT>245&nbsp;</TT></TD>
    <TD align=3Dright><TT>0&nbsp;&nbsp;</TT></TD>
    <TD noWrap align=3Dright><TT>---&nbsp;&nbsp;</TT></TD>
    <TD noWrap><TT>&nbsp;R.VLSTEEIDEHLTAISER.D</TT></TD></TR>
  <TR>
    <TD align=3Dright>&nbsp;</TD>
    <TD align=3Dright><TT>2056.8901&nbsp;&nbsp;</TT></TD>
    <TD align=3Dright><TT>2055.8828&nbsp;&nbsp;</TT></TD>
    <TD align=3Dright><TT>2055.9960&nbsp;&nbsp;</TT></TD>
    <TD noWrap align=3Dright><TT>-55.06&nbsp;</TT></TD>
    <TD align=3Dright><TT>229&nbsp;</TT></TD>
    <TD noWrap align=3Dright><TT>-&nbsp;</TT></TD>
    <TD align=3Dright><TT>246&nbsp;</TT></TD>
    <TD align=3Dright><TT>1&nbsp;&nbsp;</TT></TD>
    <TD noWrap align=3Dright><TT>---&nbsp;&nbsp;</TT></TD>
    <TD noWrap><TT>&nbsp;R.VLSTEEIDEHLTAISERD.-</TT></TD></TR>
  <TR>
    <TD align=3Dright>&nbsp;</TD>
    <TD align=3Dright><TT>2056.8901&nbsp;&nbsp;</TT></TD>
    <TD align=3Dright><TT>2055.8828&nbsp;&nbsp;</TT></TD>
    <TD align=3Dright><TT>2055.9960&nbsp;&nbsp;</TT></TD>
    <TD noWrap align=3Dright><TT>-55.06&nbsp;</TT></TD>
    <TD align=3Dright><TT>229&nbsp;</TT></TD>
    <TD noWrap align=3Dright><TT>-&nbsp;</TT></TD>
    <TD align=3Dright><TT>246&nbsp;</TT></TD>
    <TD align=3Dright><TT>1&nbsp;&nbsp;</TT></TD>
    <TD noWrap align=3Dright><TT>99&nbsp;&nbsp;</TT></TD>
    <TD =
noWrap><TT>&nbsp;R.VLSTEEIDEHLTAISERD.-</TT></TD></TR></TBODY></TABLE>
<TABLE border=3D0 cellSpacing=3D0>
  <TBODY>
  <TR>
    <TD><TT>&nbsp;&nbsp;&nbsp;&nbsp;&nbsp;&nbsp;</TT></TD>
    <TD><TT><B>No match to: </B>761.3458, 815.4183, 823.0459, 825.0331,=20
      829.3308, 840.9972, 842.4497, 870.4814, 889.4276, 930.4676, =
954.4037,=20
      994.0568, 1007.4431, 1007.4431, 1036.0497, 1085.5210, 1085.5210,=20
      1096.4148, 1126.4785, 1217.5360, 1269.5190, 1272.4600, 1336.5642,=20
      1370.5886, 1374.6104, 1383.5656, 1404.6410, 1422.6624, 1422.6624,=20
      1681.7712, 1681.7712, 1709.8423, 1709.8423,=20
2211.9685</TT></TD></TR></TBODY></TABLE><BR>
<TABLE border=3D0 cellSpacing=3D0>
  <TBODY>
  <TR>
    <TD><TT><B><A =
name=3DHit3>3.</A>&nbsp;&nbsp;&nbsp;&nbsp;</B></TT></TD>
    <TD noWrap><TT><A=20
      =
href=3D"http://zxw-pc/mascot/cgi/protein_view.pl?file=3D../data/20121225/=
F002434.dat&amp;hit=3D3"=20
      =
target=3D_blank>gi|222867721</A>&nbsp;&nbsp;&nbsp;&nbsp;<B>Mass:</B>&nbsp=
;27213&nbsp;&nbsp;&nbsp;&nbsp;<B>Score:</B>&nbsp;342&nbsp;&nbsp;&nbsp;&nb=
sp;<B>Expect:</B>&nbsp;1.2e-028&nbsp;&nbsp;<B>Matches:</B>&nbsp;13</TT></=
TD></TR>
  <TR>
    <TD>&nbsp;</TD>
    <TD noWrap><TT>predicted protein [Populus=20
trichocarpa]</TT></TD></TR></TBODY></TABLE>
<TABLE border=3D0 cellSpacing=3D0 cellPadding=3D0>
  <TBODY>
  <TR>
    <TD><TT>&nbsp;&nbsp;&nbsp;&nbsp;&nbsp;&nbsp;</TT></TD>
    <TD align=3Dright><TT><B>Observed&nbsp;&nbsp;</B></TT></TD>
    <TD noWrap align=3Dright><TT><B>Mr(expt)&nbsp;&nbsp;</B></TT></TD>
    <TD noWrap align=3Dright><TT><B>Mr(calc)&nbsp;&nbsp;</B></TT></TD>
    <TD align=3Dright><TT><B>&nbsp;ppm&nbsp;&nbsp;</B></TT></TD>
    <TD align=3Dright><TT><B>Start&nbsp;</B></TT></TD>
    <TD align=3Dright><TT><B>&nbsp;</B></TT></TD>
    <TD align=3Dright><TT><B>End&nbsp;</B></TT></TD>
    <TD align=3Dright><TT><B>Miss&nbsp;</B></TT></TD>
    <TD align=3Dright><TT><B>Ions&nbsp;</B></TT></TD>
    <TD><TT><B>&nbsp;Peptide</B></TT></TD></TR>
  <TR>
    <TD align=3Dright>&nbsp;</TD>
    <TD align=3Dright><TT>836.3343&nbsp;&nbsp;</TT></TD>
    <TD align=3Dright><TT>835.3271&nbsp;&nbsp;</TT></TD>
    <TD align=3Dright><TT>835.3824&nbsp;&nbsp;</TT></TD>
    <TD noWrap align=3Dright><TT>-66.23&nbsp;</TT></TD>
    <TD align=3Dright><TT>96&nbsp;</TT></TD>
    <TD noWrap align=3Dright><TT>-&nbsp;</TT></TD>
    <TD align=3Dright><TT>102&nbsp;</TT></TD>
    <TD align=3Dright><TT>0&nbsp;&nbsp;</TT></TD>
    <TD noWrap align=3Dright><TT>---&nbsp;&nbsp;</TT></TD>
    <TD noWrap><TT>&nbsp;R.NEAAEFR.F</TT></TD></TR>
  <TR>
    <TD align=3Dright>&nbsp;</TD>
    <TD align=3Dright><TT>1144.5098&nbsp;&nbsp;</TT></TD>
    <TD align=3Dright><TT>1143.5025&nbsp;&nbsp;</TT></TD>
    <TD align=3Dright><TT>1143.5964&nbsp;&nbsp;</TT></TD>
    <TD noWrap align=3Dright><TT>-82.12&nbsp;</TT></TD>
    <TD align=3Dright><TT>22&nbsp;</TT></TD>
    <TD noWrap align=3Dright><TT>-&nbsp;</TT></TD>
    <TD align=3Dright><TT>30&nbsp;</TT></TD>
    <TD align=3Dright><TT>0&nbsp;&nbsp;</TT></TD>
    <TD noWrap align=3Dright><TT>---&nbsp;&nbsp;</TT></TD>
    <TD noWrap><TT>&nbsp;R.LFQVEYAFK.A</TT></TD></TR>
  <TR>
    <TD align=3Dright>&nbsp;</TD>
    <TD align=3Dright><TT>1144.5098&nbsp;&nbsp;</TT></TD>
    <TD align=3Dright><TT>1143.5025&nbsp;&nbsp;</TT></TD>
    <TD align=3Dright><TT>1143.5964&nbsp;&nbsp;</TT></TD>
    <TD noWrap align=3Dright><TT>-82.12&nbsp;</TT></TD>
    <TD align=3Dright><TT>22&nbsp;</TT></TD>
    <TD noWrap align=3Dright><TT>-&nbsp;</TT></TD>
    <TD align=3Dright><TT>30&nbsp;</TT></TD>
    <TD align=3Dright><TT>0&nbsp;&nbsp;</TT></TD>
    <TD noWrap align=3Dright><TT>36&nbsp;&nbsp;</TT></TD>
    <TD noWrap><TT>&nbsp;R.LFQVEYAFK.A</TT></TD></TR>
  <TR>
    <TD align=3Dright>&nbsp;</TD>
    <TD align=3Dright><TT>1156.5311&nbsp;&nbsp;</TT></TD>
    <TD align=3Dright><TT>1155.5238&nbsp;&nbsp;</TT></TD>
    <TD align=3Dright><TT>1155.5091&nbsp;&nbsp;</TT></TD>
    <TD noWrap align=3Dright><TT>12.7&nbsp;</TT></TD>
    <TD align=3Dright><TT>1&nbsp;</TT></TD>
    <TD noWrap align=3Dright><TT>-&nbsp;</TT></TD>
    <TD align=3Dright><TT>11&nbsp;</TT></TD>
    <TD align=3Dright><TT>1&nbsp;&nbsp;</TT></TD>
    <TD noWrap align=3Dright><TT>---&nbsp;&nbsp;</TT></TD>
    <TD noWrap><TT>&nbsp;-.MSRGSGAGYDR.H</TT></TD></TR>
  <TR>
    <TD align=3Dright>&nbsp;</TD>
    <TD align=3Dright><TT>1156.5311&nbsp;&nbsp;</TT></TD>
    <TD align=3Dright><TT>1155.5238&nbsp;&nbsp;</TT></TD>
    <TD align=3Dright><TT>1155.6037&nbsp;&nbsp;</TT></TD>
    <TD noWrap align=3Dright><TT>-69.08&nbsp;</TT></TD>
    <TD align=3Dright><TT>12&nbsp;</TT></TD>
    <TD noWrap align=3Dright><TT>-&nbsp;</TT></TD>
    <TD align=3Dright><TT>21&nbsp;</TT></TD>
    <TD align=3Dright><TT>0&nbsp;&nbsp;</TT></TD>
    <TD noWrap align=3Dright><TT>64&nbsp;&nbsp;</TT></TD>
    <TD noWrap><TT>&nbsp;R.HITIFSPEGR.L</TT></TD></TR>
  <TR>
    <TD align=3Dright>&nbsp;</TD>
    <TD align=3Dright><TT>1220.5162&nbsp;&nbsp;</TT></TD>
    <TD align=3Dright><TT>1219.5089&nbsp;&nbsp;</TT></TD>
    <TD align=3Dright><TT>1219.6084&nbsp;&nbsp;</TT></TD>
    <TD noWrap align=3Dright><TT>-81.59&nbsp;</TT></TD>
    <TD align=3Dright><TT>172&nbsp;</TT></TD>
    <TD noWrap align=3Dright><TT>-&nbsp;</TT></TD>
    <TD align=3Dright><TT>181&nbsp;</TT></TD>
    <TD align=3Dright><TT>0&nbsp;&nbsp;</TT></TD>
    <TD noWrap align=3Dright><TT>---&nbsp;&nbsp;</TT></TD>
    <TD noWrap><TT>&nbsp;K.EQEAINFLEK.K</TT></TD></TR>
  <TR>
    <TD align=3Dright>&nbsp;</TD>
    <TD align=3Dright><TT>1384.5667&nbsp;&nbsp;</TT></TD>
    <TD align=3Dright><TT>1383.5594&nbsp;&nbsp;</TT></TD>
    <TD align=3Dright><TT>1383.6493&nbsp;&nbsp;</TT></TD>
    <TD noWrap align=3Dright><TT>-64.93&nbsp;</TT></TD>
    <TD align=3Dright><TT>105&nbsp;</TT></TD>
    <TD noWrap align=3Dright><TT>-&nbsp;</TT></TD>
    <TD align=3Dright><TT>116&nbsp;</TT></TD>
    <TD align=3Dright><TT>0&nbsp;&nbsp;</TT></TD>
    <TD noWrap align=3Dright><TT>---&nbsp;&nbsp;</TT></TD>
    <TD noWrap><TT>&nbsp;R.YGYEMPVDALAR.W</TT></TD></TR>
  <TR>
    <TD align=3Dright>&nbsp;</TD>
    <TD align=3Dright><TT>1384.5667&nbsp;&nbsp;</TT></TD>
    <TD align=3Dright><TT>1383.5594&nbsp;&nbsp;</TT></TD>
    <TD align=3Dright><TT>1383.6493&nbsp;&nbsp;</TT></TD>
    <TD noWrap align=3Dright><TT>-64.93&nbsp;</TT></TD>
    <TD align=3Dright><TT>105&nbsp;</TT></TD>
    <TD noWrap align=3Dright><TT>-&nbsp;</TT></TD>
    <TD align=3Dright><TT>116&nbsp;</TT></TD>
    <TD align=3Dright><TT>0&nbsp;&nbsp;</TT></TD>
    <TD noWrap align=3Dright><TT>76&nbsp;&nbsp;</TT></TD>
    <TD noWrap><TT>&nbsp;R.YGYEMPVDALAR.W</TT></TD></TR>
  <TR>
    <TD align=3Dright>&nbsp;</TD>
    <TD align=3Dright><TT>1400.5356&nbsp;&nbsp;</TT></TD>
    <TD align=3Dright><TT>1399.5283&nbsp;&nbsp;</TT></TD>
    <TD align=3Dright><TT>1399.6442&nbsp;&nbsp;</TT></TD>
    <TD noWrap align=3Dright><TT>-82.78&nbsp;</TT></TD>
    <TD align=3Dright><TT>105&nbsp;</TT></TD>
    <TD noWrap align=3Dright><TT>-&nbsp;</TT></TD>
    <TD align=3Dright><TT>116&nbsp;</TT></TD>
    <TD align=3Dright><TT>0&nbsp;&nbsp;</TT></TD>
    <TD noWrap align=3Dright><TT>---&nbsp;&nbsp;</TT></TD>
    <TD noWrap><TT>&nbsp;R.YGYEMPVDALAR.W + Oxidation (M)</TT></TD></TR>
  <TR>
    <TD align=3Dright>&nbsp;</TD>
    <TD align=3Dright><TT>1400.5356&nbsp;&nbsp;</TT></TD>
    <TD align=3Dright><TT>1399.5283&nbsp;&nbsp;</TT></TD>
    <TD align=3Dright><TT>1399.6442&nbsp;&nbsp;</TT></TD>
    <TD noWrap align=3Dright><TT>-82.78&nbsp;</TT></TD>
    <TD align=3Dright><TT>105&nbsp;</TT></TD>
    <TD noWrap align=3Dright><TT>-&nbsp;</TT></TD>
    <TD align=3Dright><TT>116&nbsp;</TT></TD>
    <TD align=3Dright><TT>0&nbsp;&nbsp;</TT></TD>
    <TD noWrap align=3Dright><TT>(38)&nbsp;</TT></TD>
    <TD noWrap><TT>&nbsp;R.YGYEMPVDALAR.W + Oxidation (M)</TT></TD></TR>
  <TR>
    <TD align=3Dright>&nbsp;</TD>
    <TD align=3Dright><TT>1941.8619&nbsp;&nbsp;</TT></TD>
    <TD align=3Dright><TT>1940.8546&nbsp;&nbsp;</TT></TD>
    <TD align=3Dright><TT>1940.9691&nbsp;&nbsp;</TT></TD>
    <TD noWrap align=3Dright><TT>-58.96&nbsp;</TT></TD>
    <TD align=3Dright><TT>229&nbsp;</TT></TD>
    <TD noWrap align=3Dright><TT>-&nbsp;</TT></TD>
    <TD align=3Dright><TT>245&nbsp;</TT></TD>
    <TD align=3Dright><TT>0&nbsp;&nbsp;</TT></TD>
    <TD noWrap align=3Dright><TT>---&nbsp;&nbsp;</TT></TD>
    <TD noWrap><TT>&nbsp;R.VLSTEEIDEHLTAISER.D</TT></TD></TR>
  <TR>
    <TD align=3Dright>&nbsp;</TD>
    <TD align=3Dright><TT>2056.8901&nbsp;&nbsp;</TT></TD>
    <TD align=3Dright><TT>2055.8828&nbsp;&nbsp;</TT></TD>
    <TD align=3Dright><TT>2055.9960&nbsp;&nbsp;</TT></TD>
    <TD noWrap align=3Dright><TT>-55.06&nbsp;</TT></TD>
    <TD align=3Dright><TT>229&nbsp;</TT></TD>
    <TD noWrap align=3Dright><TT>-&nbsp;</TT></TD>
    <TD align=3Dright><TT>246&nbsp;</TT></TD>
    <TD align=3Dright><TT>1&nbsp;&nbsp;</TT></TD>
    <TD noWrap align=3Dright><TT>---&nbsp;&nbsp;</TT></TD>
    <TD noWrap><TT>&nbsp;R.VLSTEEIDEHLTAISERD.-</TT></TD></TR>
  <TR>
    <TD align=3Dright>&nbsp;</TD>
    <TD align=3Dright><TT>2056.8901&nbsp;&nbsp;</TT></TD>
    <TD align=3Dright><TT>2055.8828&nbsp;&nbsp;</TT></TD>
    <TD align=3Dright><TT>2055.9960&nbsp;&nbsp;</TT></TD>
    <TD noWrap align=3Dright><TT>-55.06&nbsp;</TT></TD>
    <TD align=3Dright><TT>229&nbsp;</TT></TD>
    <TD noWrap align=3Dright><TT>-&nbsp;</TT></TD>
    <TD align=3Dright><TT>246&nbsp;</TT></TD>
    <TD align=3Dright><TT>1&nbsp;&nbsp;</TT></TD>
    <TD noWrap align=3Dright><TT>99&nbsp;&nbsp;</TT></TD>
    <TD =
noWrap><TT>&nbsp;R.VLSTEEIDEHLTAISERD.-</TT></TD></TR></TBODY></TABLE>
<TABLE border=3D0 cellSpacing=3D0>
  <TBODY>
  <TR>
    <TD><TT>&nbsp;&nbsp;&nbsp;&nbsp;&nbsp;&nbsp;</TT></TD>
    <TD><TT><B>No match to: </B>761.3458, 768.2788, 815.4183, 823.0459,=20
      825.0331, 829.3308, 840.9972, 842.4497, 870.4814, 889.4276, =
930.4676,=20
      954.4037, 994.0568, 1007.4431, 1007.4431, 1036.0497, 1085.5210, =
1085.5210,=20
      1096.4148, 1126.4785, 1217.5360, 1269.5190, 1272.4600, 1336.5642,=20
      1370.5886, 1374.6104, 1383.5656, 1404.6410, 1422.6624, 1422.6624,=20
      1681.7712, 1681.7712, 1709.8423, 1709.8423,=20
2211.9685</TT></TD></TR></TBODY></TABLE><BR>
<TABLE border=3D0 cellSpacing=3D0>
  <TBODY>
  <TR>
    <TD><TT><B><A =
name=3DHit4>4.</A>&nbsp;&nbsp;&nbsp;&nbsp;</B></TT></TD>
    <TD noWrap><TT><A=20
      =
href=3D"http://zxw-pc/mascot/cgi/protein_view.pl?file=3D../data/20121225/=
F002434.dat&amp;hit=3D4"=20
      =
target=3D_blank>gi|224139394</A>&nbsp;&nbsp;&nbsp;&nbsp;<B>Mass:</B>&nbsp=
;27213&nbsp;&nbsp;&nbsp;&nbsp;<B>Score:</B>&nbsp;342&nbsp;&nbsp;&nbsp;&nb=
sp;<B>Expect:</B>&nbsp;1.2e-028&nbsp;&nbsp;<B>Matches:</B>&nbsp;13</TT></=
TD></TR>
  <TR>
    <TD>&nbsp;</TD>
    <TD noWrap><TT>predicted protein [Populus=20
trichocarpa]</TT></TD></TR></TBODY></TABLE>
<TABLE border=3D0 cellSpacing=3D0 cellPadding=3D0>
  <TBODY>
  <TR>
    <TD><TT>&nbsp;&nbsp;&nbsp;&nbsp;&nbsp;&nbsp;</TT></TD>
    <TD align=3Dright><TT><B>Observed&nbsp;&nbsp;</B></TT></TD>
    <TD noWrap align=3Dright><TT><B>Mr(expt)&nbsp;&nbsp;</B></TT></TD>
    <TD noWrap align=3Dright><TT><B>Mr(calc)&nbsp;&nbsp;</B></TT></TD>
    <TD align=3Dright><TT><B>&nbsp;ppm&nbsp;&nbsp;</B></TT></TD>
    <TD align=3Dright><TT><B>Start&nbsp;</B></TT></TD>
    <TD align=3Dright><TT><B>&nbsp;</B></TT></TD>
    <TD align=3Dright><TT><B>End&nbsp;</B></TT></TD>
    <TD align=3Dright><TT><B>Miss&nbsp;</B></TT></TD>
    <TD align=3Dright><TT><B>Ions&nbsp;</B></TT></TD>
    <TD><TT><B>&nbsp;Peptide</B></TT></TD></TR>
  <TR>
    <TD align=3Dright>&nbsp;</TD>
    <TD align=3Dright><TT>836.3343&nbsp;&nbsp;</TT></TD>
    <TD align=3Dright><TT>835.3271&nbsp;&nbsp;</TT></TD>
    <TD align=3Dright><TT>835.3824&nbsp;&nbsp;</TT></TD>
    <TD noWrap align=3Dright><TT>-66.23&nbsp;</TT></TD>
    <TD align=3Dright><TT>96&nbsp;</TT></TD>
    <TD noWrap align=3Dright><TT>-&nbsp;</TT></TD>
    <TD align=3Dright><TT>102&nbsp;</TT></TD>
    <TD align=3Dright><TT>0&nbsp;&nbsp;</TT></TD>
    <TD noWrap align=3Dright><TT>---&nbsp;&nbsp;</TT></TD>
    <TD noWrap><TT>&nbsp;R.NEAAEFR.F</TT></TD></TR>
  <TR>
    <TD align=3Dright>&nbsp;</TD>
    <TD align=3Dright><TT>1144.5098&nbsp;&nbsp;</TT></TD>
    <TD align=3Dright><TT>1143.5025&nbsp;&nbsp;</TT></TD>
    <TD align=3Dright><TT>1143.5964&nbsp;&nbsp;</TT></TD>
    <TD noWrap align=3Dright><TT>-82.12&nbsp;</TT></TD>
    <TD align=3Dright><TT>22&nbsp;</TT></TD>
    <TD noWrap align=3Dright><TT>-&nbsp;</TT></TD>
    <TD align=3Dright><TT>30&nbsp;</TT></TD>
    <TD align=3Dright><TT>0&nbsp;&nbsp;</TT></TD>
    <TD noWrap align=3Dright><TT>---&nbsp;&nbsp;</TT></TD>
    <TD noWrap><TT>&nbsp;R.LFQVEYAFK.A</TT></TD></TR>
  <TR>
    <TD align=3Dright>&nbsp;</TD>
    <TD align=3Dright><TT>1144.5098&nbsp;&nbsp;</TT></TD>
    <TD align=3Dright><TT>1143.5025&nbsp;&nbsp;</TT></TD>
    <TD align=3Dright><TT>1143.5964&nbsp;&nbsp;</TT></TD>
    <TD noWrap align=3Dright><TT>-82.12&nbsp;</TT></TD>
    <TD align=3Dright><TT>22&nbsp;</TT></TD>
    <TD noWrap align=3Dright><TT>-&nbsp;</TT></TD>
    <TD align=3Dright><TT>30&nbsp;</TT></TD>
    <TD align=3Dright><TT>0&nbsp;&nbsp;</TT></TD>
    <TD noWrap align=3Dright><TT>36&nbsp;&nbsp;</TT></TD>
    <TD noWrap><TT>&nbsp;R.LFQVEYAFK.A</TT></TD></TR>
  <TR>
    <TD align=3Dright>&nbsp;</TD>
    <TD align=3Dright><TT>1156.5311&nbsp;&nbsp;</TT></TD>
    <TD align=3Dright><TT>1155.5238&nbsp;&nbsp;</TT></TD>
    <TD align=3Dright><TT>1155.5091&nbsp;&nbsp;</TT></TD>
    <TD noWrap align=3Dright><TT>12.7&nbsp;</TT></TD>
    <TD align=3Dright><TT>1&nbsp;</TT></TD>
    <TD noWrap align=3Dright><TT>-&nbsp;</TT></TD>
    <TD align=3Dright><TT>11&nbsp;</TT></TD>
    <TD align=3Dright><TT>1&nbsp;&nbsp;</TT></TD>
    <TD noWrap align=3Dright><TT>---&nbsp;&nbsp;</TT></TD>
    <TD noWrap><TT>&nbsp;-.MSRGSGAGYDR.H</TT></TD></TR>
  <TR>
    <TD align=3Dright>&nbsp;</TD>
    <TD align=3Dright><TT>1156.5311&nbsp;&nbsp;</TT></TD>
    <TD align=3Dright><TT>1155.5238&nbsp;&nbsp;</TT></TD>
    <TD align=3Dright><TT>1155.6037&nbsp;&nbsp;</TT></TD>
    <TD noWrap align=3Dright><TT>-69.08&nbsp;</TT></TD>
    <TD align=3Dright><TT>12&nbsp;</TT></TD>
    <TD noWrap align=3Dright><TT>-&nbsp;</TT></TD>
    <TD align=3Dright><TT>21&nbsp;</TT></TD>
    <TD align=3Dright><TT>0&nbsp;&nbsp;</TT></TD>
    <TD noWrap align=3Dright><TT>64&nbsp;&nbsp;</TT></TD>
    <TD noWrap><TT>&nbsp;R.HITIFSPEGR.L</TT></TD></TR>
  <TR>
    <TD align=3Dright>&nbsp;</TD>
    <TD align=3Dright><TT>1220.5162&nbsp;&nbsp;</TT></TD>
    <TD align=3Dright><TT>1219.5089&nbsp;&nbsp;</TT></TD>
    <TD align=3Dright><TT>1219.6084&nbsp;&nbsp;</TT></TD>
    <TD noWrap align=3Dright><TT>-81.59&nbsp;</TT></TD>
    <TD align=3Dright><TT>172&nbsp;</TT></TD>
    <TD noWrap align=3Dright><TT>-&nbsp;</TT></TD>
    <TD align=3Dright><TT>181&nbsp;</TT></TD>
    <TD align=3Dright><TT>0&nbsp;&nbsp;</TT></TD>
    <TD noWrap align=3Dright><TT>---&nbsp;&nbsp;</TT></TD>
    <TD noWrap><TT>&nbsp;K.EQEAINFLEK.K</TT></TD></TR>
  <TR>
    <TD align=3Dright>&nbsp;</TD>
    <TD align=3Dright><TT>1384.5667&nbsp;&nbsp;</TT></TD>
    <TD align=3Dright><TT>1383.5594&nbsp;&nbsp;</TT></TD>
    <TD align=3Dright><TT>1383.6493&nbsp;&nbsp;</TT></TD>
    <TD noWrap align=3Dright><TT>-64.93&nbsp;</TT></TD>
    <TD align=3Dright><TT>105&nbsp;</TT></TD>
    <TD noWrap align=3Dright><TT>-&nbsp;</TT></TD>
    <TD align=3Dright><TT>116&nbsp;</TT></TD>
    <TD align=3Dright><TT>0&nbsp;&nbsp;</TT></TD>
    <TD noWrap align=3Dright><TT>---&nbsp;&nbsp;</TT></TD>
    <TD noWrap><TT>&nbsp;R.YGYEMPVDALAR.W</TT></TD></TR>
  <TR>
    <TD align=3Dright>&nbsp;</TD>
    <TD align=3Dright><TT>1384.5667&nbsp;&nbsp;</TT></TD>
    <TD align=3Dright><TT>1383.5594&nbsp;&nbsp;</TT></TD>
    <TD align=3Dright><TT>1383.6493&nbsp;&nbsp;</TT></TD>
    <TD noWrap align=3Dright><TT>-64.93&nbsp;</TT></TD>
    <TD align=3Dright><TT>105&nbsp;</TT></TD>
    <TD noWrap align=3Dright><TT>-&nbsp;</TT></TD>
    <TD align=3Dright><TT>116&nbsp;</TT></TD>
    <TD align=3Dright><TT>0&nbsp;&nbsp;</TT></TD>
    <TD noWrap align=3Dright><TT>76&nbsp;&nbsp;</TT></TD>
    <TD noWrap><TT>&nbsp;R.YGYEMPVDALAR.W</TT></TD></TR>
  <TR>
    <TD align=3Dright>&nbsp;</TD>
    <TD align=3Dright><TT>1400.5356&nbsp;&nbsp;</TT></TD>
    <TD align=3Dright><TT>1399.5283&nbsp;&nbsp;</TT></TD>
    <TD align=3Dright><TT>1399.6442&nbsp;&nbsp;</TT></TD>
    <TD noWrap align=3Dright><TT>-82.78&nbsp;</TT></TD>
    <TD align=3Dright><TT>105&nbsp;</TT></TD>
    <TD noWrap align=3Dright><TT>-&nbsp;</TT></TD>
    <TD align=3Dright><TT>116&nbsp;</TT></TD>
    <TD align=3Dright><TT>0&nbsp;&nbsp;</TT></TD>
    <TD noWrap align=3Dright><TT>---&nbsp;&nbsp;</TT></TD>
    <TD noWrap><TT>&nbsp;R.YGYEMPVDALAR.W + Oxidation (M)</TT></TD></TR>
  <TR>
    <TD align=3Dright>&nbsp;</TD>
    <TD align=3Dright><TT>1400.5356&nbsp;&nbsp;</TT></TD>
    <TD align=3Dright><TT>1399.5283&nbsp;&nbsp;</TT></TD>
    <TD align=3Dright><TT>1399.6442&nbsp;&nbsp;</TT></TD>
    <TD noWrap align=3Dright><TT>-82.78&nbsp;</TT></TD>
    <TD align=3Dright><TT>105&nbsp;</TT></TD>
    <TD noWrap align=3Dright><TT>-&nbsp;</TT></TD>
    <TD align=3Dright><TT>116&nbsp;</TT></TD>
    <TD align=3Dright><TT>0&nbsp;&nbsp;</TT></TD>
    <TD noWrap align=3Dright><TT>(38)&nbsp;</TT></TD>
    <TD noWrap><TT>&nbsp;R.YGYEMPVDALAR.W + Oxidation (M)</TT></TD></TR>
  <TR>
    <TD align=3Dright>&nbsp;</TD>
    <TD align=3Dright><TT>1941.8619&nbsp;&nbsp;</TT></TD>
    <TD align=3Dright><TT>1940.8546&nbsp;&nbsp;</TT></TD>
    <TD align=3Dright><TT>1940.9691&nbsp;&nbsp;</TT></TD>
    <TD noWrap align=3Dright><TT>-58.96&nbsp;</TT></TD>
    <TD align=3Dright><TT>229&nbsp;</TT></TD>
    <TD noWrap align=3Dright><TT>-&nbsp;</TT></TD>
    <TD align=3Dright><TT>245&nbsp;</TT></TD>
    <TD align=3Dright><TT>0&nbsp;&nbsp;</TT></TD>
    <TD noWrap align=3Dright><TT>---&nbsp;&nbsp;</TT></TD>
    <TD noWrap><TT>&nbsp;R.VLSTEEIDEHLTAISER.D</TT></TD></TR>
  <TR>
    <TD align=3Dright>&nbsp;</TD>
    <TD align=3Dright><TT>2056.8901&nbsp;&nbsp;</TT></TD>
    <TD align=3Dright><TT>2055.8828&nbsp;&nbsp;</TT></TD>
    <TD align=3Dright><TT>2055.9960&nbsp;&nbsp;</TT></TD>
    <TD noWrap align=3Dright><TT>-55.06&nbsp;</TT></TD>
    <TD align=3Dright><TT>229&nbsp;</TT></TD>
    <TD noWrap align=3Dright><TT>-&nbsp;</TT></TD>
    <TD align=3Dright><TT>246&nbsp;</TT></TD>
    <TD align=3Dright><TT>1&nbsp;&nbsp;</TT></TD>
    <TD noWrap align=3Dright><TT>---&nbsp;&nbsp;</TT></TD>
    <TD noWrap><TT>&nbsp;R.VLSTEEIDEHLTAISERD.-</TT></TD></TR>
  <TR>
    <TD align=3Dright>&nbsp;</TD>
    <TD align=3Dright><TT>2056.8901&nbsp;&nbsp;</TT></TD>
    <TD align=3Dright><TT>2055.8828&nbsp;&nbsp;</TT></TD>
    <TD align=3Dright><TT>2055.9960&nbsp;&nbsp;</TT></TD>
    <TD noWrap align=3Dright><TT>-55.06&nbsp;</TT></TD>
    <TD align=3Dright><TT>229&nbsp;</TT></TD>
    <TD noWrap align=3Dright><TT>-&nbsp;</TT></TD>
    <TD align=3Dright><TT>246&nbsp;</TT></TD>
    <TD align=3Dright><TT>1&nbsp;&nbsp;</TT></TD>
    <TD noWrap align=3Dright><TT>99&nbsp;&nbsp;</TT></TD>
    <TD =
noWrap><TT>&nbsp;R.VLSTEEIDEHLTAISERD.-</TT></TD></TR></TBODY></TABLE>
<TABLE border=3D0 cellSpacing=3D0>
  <TBODY>
  <TR>
    <TD><TT>&nbsp;&nbsp;&nbsp;&nbsp;&nbsp;&nbsp;</TT></TD>
    <TD><TT><B>No match to: </B>761.3458, 768.2788, 815.4183, 823.0459,=20
      825.0331, 829.3308, 840.9972, 842.4497, 870.4814, 889.4276, =
930.4676,=20
      954.4037, 994.0568, 1007.4431, 1007.4431, 1036.0497, 1085.5210, =
1085.5210,=20
      1096.4148, 1126.4785, 1217.5360, 1269.5190, 1272.4600, 1336.5642,=20
      1370.5886, 1374.6104, 1383.5656, 1404.6410, 1422.6624, 1422.6624,=20
      1681.7712, 1681.7712, 1709.8423, 1709.8423,=20
2211.9685</TT></TD></TR></TBODY></TABLE><BR>
<TABLE border=3D0 cellSpacing=3D0>
  <TBODY>
  <TR>
    <TD><TT><B><A =
name=3DHit5>5.</A>&nbsp;&nbsp;&nbsp;&nbsp;</B></TT></TD>
    <TD noWrap><TT><A=20
      =
href=3D"http://zxw-pc/mascot/cgi/protein_view.pl?file=3D../data/20121225/=
F002434.dat&amp;hit=3D5"=20
      =
target=3D_blank>gi|118482211</A>&nbsp;&nbsp;&nbsp;&nbsp;<B>Mass:</B>&nbsp=
;27213&nbsp;&nbsp;&nbsp;&nbsp;<B>Score:</B>&nbsp;342&nbsp;&nbsp;&nbsp;&nb=
sp;<B>Expect:</B>&nbsp;1.2e-028&nbsp;&nbsp;<B>Matches:</B>&nbsp;13</TT></=
TD></TR>
  <TR>
    <TD>&nbsp;</TD>
    <TD noWrap><TT>unknown [Populus =
trichocarpa]</TT></TD></TR></TBODY></TABLE>
<TABLE border=3D0 cellSpacing=3D0 cellPadding=3D0>
  <TBODY>
  <TR>
    <TD><TT>&nbsp;&nbsp;&nbsp;&nbsp;&nbsp;&nbsp;</TT></TD>
    <TD align=3Dright><TT><B>Observed&nbsp;&nbsp;</B></TT></TD>
    <TD noWrap align=3Dright><TT><B>Mr(expt)&nbsp;&nbsp;</B></TT></TD>
    <TD noWrap align=3Dright><TT><B>Mr(calc)&nbsp;&nbsp;</B></TT></TD>
    <TD align=3Dright><TT><B>&nbsp;ppm&nbsp;&nbsp;</B></TT></TD>
    <TD align=3Dright><TT><B>Start&nbsp;</B></TT></TD>
    <TD align=3Dright><TT><B>&nbsp;</B></TT></TD>
    <TD align=3Dright><TT><B>End&nbsp;</B></TT></TD>
    <TD align=3Dright><TT><B>Miss&nbsp;</B></TT></TD>
    <TD align=3Dright><TT><B>Ions&nbsp;</B></TT></TD>
    <TD><TT><B>&nbsp;Peptide</B></TT></TD></TR>
  <TR>
    <TD align=3Dright>&nbsp;</TD>
    <TD align=3Dright><TT>836.3343&nbsp;&nbsp;</TT></TD>
    <TD align=3Dright><TT>835.3271&nbsp;&nbsp;</TT></TD>
    <TD align=3Dright><TT>835.3824&nbsp;&nbsp;</TT></TD>
    <TD noWrap align=3Dright><TT>-66.23&nbsp;</TT></TD>
    <TD align=3Dright><TT>96&nbsp;</TT></TD>
    <TD noWrap align=3Dright><TT>-&nbsp;</TT></TD>
    <TD align=3Dright><TT>102&nbsp;</TT></TD>
    <TD align=3Dright><TT>0&nbsp;&nbsp;</TT></TD>
    <TD noWrap align=3Dright><TT>---&nbsp;&nbsp;</TT></TD>
    <TD noWrap><TT>&nbsp;R.NEAAEFR.F</TT></TD></TR>
  <TR>
    <TD align=3Dright>&nbsp;</TD>
    <TD align=3Dright><TT>1144.5098&nbsp;&nbsp;</TT></TD>
    <TD align=3Dright><TT>1143.5025&nbsp;&nbsp;</TT></TD>
    <TD align=3Dright><TT>1143.5964&nbsp;&nbsp;</TT></TD>
    <TD noWrap align=3Dright><TT>-82.12&nbsp;</TT></TD>
    <TD align=3Dright><TT>22&nbsp;</TT></TD>
    <TD noWrap align=3Dright><TT>-&nbsp;</TT></TD>
    <TD align=3Dright><TT>30&nbsp;</TT></TD>
    <TD align=3Dright><TT>0&nbsp;&nbsp;</TT></TD>
    <TD noWrap align=3Dright><TT>---&nbsp;&nbsp;</TT></TD>
    <TD noWrap><TT>&nbsp;R.LFQVEYAFK.A</TT></TD></TR>
  <TR>
    <TD align=3Dright>&nbsp;</TD>
    <TD align=3Dright><TT>1144.5098&nbsp;&nbsp;</TT></TD>
    <TD align=3Dright><TT>1143.5025&nbsp;&nbsp;</TT></TD>
    <TD align=3Dright><TT>1143.5964&nbsp;&nbsp;</TT></TD>
    <TD noWrap align=3Dright><TT>-82.12&nbsp;</TT></TD>
    <TD align=3Dright><TT>22&nbsp;</TT></TD>
    <TD noWrap align=3Dright><TT>-&nbsp;</TT></TD>
    <TD align=3Dright><TT>30&nbsp;</TT></TD>
    <TD align=3Dright><TT>0&nbsp;&nbsp;</TT></TD>
    <TD noWrap align=3Dright><TT>36&nbsp;&nbsp;</TT></TD>
    <TD noWrap><TT>&nbsp;R.LFQVEYAFK.A</TT></TD></TR>
  <TR>
    <TD align=3Dright>&nbsp;</TD>
    <TD align=3Dright><TT>1156.5311&nbsp;&nbsp;</TT></TD>
    <TD align=3Dright><TT>1155.5238&nbsp;&nbsp;</TT></TD>
    <TD align=3Dright><TT>1155.5091&nbsp;&nbsp;</TT></TD>
    <TD noWrap align=3Dright><TT>12.7&nbsp;</TT></TD>
    <TD align=3Dright><TT>1&nbsp;</TT></TD>
    <TD noWrap align=3Dright><TT>-&nbsp;</TT></TD>
    <TD align=3Dright><TT>11&nbsp;</TT></TD>
    <TD align=3Dright><TT>1&nbsp;&nbsp;</TT></TD>
    <TD noWrap align=3Dright><TT>---&nbsp;&nbsp;</TT></TD>
    <TD noWrap><TT>&nbsp;-.MSRGSGAGYDR.H</TT></TD></TR>
  <TR>
    <TD align=3Dright>&nbsp;</TD>
    <TD align=3Dright><TT>1156.5311&nbsp;&nbsp;</TT></TD>
    <TD align=3Dright><TT>1155.5238&nbsp;&nbsp;</TT></TD>
    <TD align=3Dright><TT>1155.6037&nbsp;&nbsp;</TT></TD>
    <TD noWrap align=3Dright><TT>-69.08&nbsp;</TT></TD>
    <TD align=3Dright><TT>12&nbsp;</TT></TD>
    <TD noWrap align=3Dright><TT>-&nbsp;</TT></TD>
    <TD align=3Dright><TT>21&nbsp;</TT></TD>
    <TD align=3Dright><TT>0&nbsp;&nbsp;</TT></TD>
    <TD noWrap align=3Dright><TT>64&nbsp;&nbsp;</TT></TD>
    <TD noWrap><TT>&nbsp;R.HITIFSPEGR.L</TT></TD></TR>
  <TR>
    <TD align=3Dright>&nbsp;</TD>
    <TD align=3Dright><TT>1220.5162&nbsp;&nbsp;</TT></TD>
    <TD align=3Dright><TT>1219.5089&nbsp;&nbsp;</TT></TD>
    <TD align=3Dright><TT>1219.6084&nbsp;&nbsp;</TT></TD>
    <TD noWrap align=3Dright><TT>-81.59&nbsp;</TT></TD>
    <TD align=3Dright><TT>172&nbsp;</TT></TD>
    <TD noWrap align=3Dright><TT>-&nbsp;</TT></TD>
    <TD align=3Dright><TT>181&nbsp;</TT></TD>
    <TD align=3Dright><TT>0&nbsp;&nbsp;</TT></TD>
    <TD noWrap align=3Dright><TT>---&nbsp;&nbsp;</TT></TD>
    <TD noWrap><TT>&nbsp;K.EQEAINFLEK.K</TT></TD></TR>
  <TR>
    <TD align=3Dright>&nbsp;</TD>
    <TD align=3Dright><TT>1384.5667&nbsp;&nbsp;</TT></TD>
    <TD align=3Dright><TT>1383.5594&nbsp;&nbsp;</TT></TD>
    <TD align=3Dright><TT>1383.6493&nbsp;&nbsp;</TT></TD>
    <TD noWrap align=3Dright><TT>-64.93&nbsp;</TT></TD>
    <TD align=3Dright><TT>105&nbsp;</TT></TD>
    <TD noWrap align=3Dright><TT>-&nbsp;</TT></TD>
    <TD align=3Dright><TT>116&nbsp;</TT></TD>
    <TD align=3Dright><TT>0&nbsp;&nbsp;</TT></TD>
    <TD noWrap align=3Dright><TT>---&nbsp;&nbsp;</TT></TD>
    <TD noWrap><TT>&nbsp;R.YGYEMPVDALAR.W</TT></TD></TR>
  <TR>
    <TD align=3Dright>&nbsp;</TD>
    <TD align=3Dright><TT>1384.5667&nbsp;&nbsp;</TT></TD>
    <TD align=3Dright><TT>1383.5594&nbsp;&nbsp;</TT></TD>
    <TD align=3Dright><TT>1383.6493&nbsp;&nbsp;</TT></TD>
    <TD noWrap align=3Dright><TT>-64.93&nbsp;</TT></TD>
    <TD align=3Dright><TT>105&nbsp;</TT></TD>
    <TD noWrap align=3Dright><TT>-&nbsp;</TT></TD>
    <TD align=3Dright><TT>116&nbsp;</TT></TD>
    <TD align=3Dright><TT>0&nbsp;&nbsp;</TT></TD>
    <TD noWrap align=3Dright><TT>76&nbsp;&nbsp;</TT></TD>
    <TD noWrap><TT>&nbsp;R.YGYEMPVDALAR.W</TT></TD></TR>
  <TR>
    <TD align=3Dright>&nbsp;</TD>
    <TD align=3Dright><TT>1400.5356&nbsp;&nbsp;</TT></TD>
    <TD align=3Dright><TT>1399.5283&nbsp;&nbsp;</TT></TD>
    <TD align=3Dright><TT>1399.6442&nbsp;&nbsp;</TT></TD>
    <TD noWrap align=3Dright><TT>-82.78&nbsp;</TT></TD>
    <TD align=3Dright><TT>105&nbsp;</TT></TD>
    <TD noWrap align=3Dright><TT>-&nbsp;</TT></TD>
    <TD align=3Dright><TT>116&nbsp;</TT></TD>
    <TD align=3Dright><TT>0&nbsp;&nbsp;</TT></TD>
    <TD noWrap align=3Dright><TT>---&nbsp;&nbsp;</TT></TD>
    <TD noWrap><TT>&nbsp;R.YGYEMPVDALAR.W + Oxidation (M)</TT></TD></TR>
  <TR>
    <TD align=3Dright>&nbsp;</TD>
    <TD align=3Dright><TT>1400.5356&nbsp;&nbsp;</TT></TD>
    <TD align=3Dright><TT>1399.5283&nbsp;&nbsp;</TT></TD>
    <TD align=3Dright><TT>1399.6442&nbsp;&nbsp;</TT></TD>
    <TD noWrap align=3Dright><TT>-82.78&nbsp;</TT></TD>
    <TD align=3Dright><TT>105&nbsp;</TT></TD>
    <TD noWrap align=3Dright><TT>-&nbsp;</TT></TD>
    <TD align=3Dright><TT>116&nbsp;</TT></TD>
    <TD align=3Dright><TT>0&nbsp;&nbsp;</TT></TD>
    <TD noWrap align=3Dright><TT>(38)&nbsp;</TT></TD>
    <TD noWrap><TT>&nbsp;R.YGYEMPVDALAR.W + Oxidation (M)</TT></TD></TR>
  <TR>
    <TD align=3Dright>&nbsp;</TD>
    <TD align=3Dright><TT>1941.8619&nbsp;&nbsp;</TT></TD>
    <TD align=3Dright><TT>1940.8546&nbsp;&nbsp;</TT></TD>
    <TD align=3Dright><TT>1940.9691&nbsp;&nbsp;</TT></TD>
    <TD noWrap align=3Dright><TT>-58.96&nbsp;</TT></TD>
    <TD align=3Dright><TT>229&nbsp;</TT></TD>
    <TD noWrap align=3Dright><TT>-&nbsp;</TT></TD>
    <TD align=3Dright><TT>245&nbsp;</TT></TD>
    <TD align=3Dright><TT>0&nbsp;&nbsp;</TT></TD>
    <TD noWrap align=3Dright><TT>---&nbsp;&nbsp;</TT></TD>
    <TD noWrap><TT>&nbsp;R.VLSTEEIDEHLTAISER.D</TT></TD></TR>
  <TR>
    <TD align=3Dright>&nbsp;</TD>
    <TD align=3Dright><TT>2056.8901&nbsp;&nbsp;</TT></TD>
    <TD align=3Dright><TT>2055.8828&nbsp;&nbsp;</TT></TD>
    <TD align=3Dright><TT>2055.9960&nbsp;&nbsp;</TT></TD>
    <TD noWrap align=3Dright><TT>-55.06&nbsp;</TT></TD>
    <TD align=3Dright><TT>229&nbsp;</TT></TD>
    <TD noWrap align=3Dright><TT>-&nbsp;</TT></TD>
    <TD align=3Dright><TT>246&nbsp;</TT></TD>
    <TD align=3Dright><TT>1&nbsp;&nbsp;</TT></TD>
    <TD noWrap align=3Dright><TT>---&nbsp;&nbsp;</TT></TD>
    <TD noWrap><TT>&nbsp;R.VLSTEEIDEHLTAISERD.-</TT></TD></TR>
  <TR>
    <TD align=3Dright>&nbsp;</TD>
    <TD align=3Dright><TT>2056.8901&nbsp;&nbsp;</TT></TD>
    <TD align=3Dright><TT>2055.8828&nbsp;&nbsp;</TT></TD>
    <TD align=3Dright><TT>2055.9960&nbsp;&nbsp;</TT></TD>
    <TD noWrap align=3Dright><TT>-55.06&nbsp;</TT></TD>
    <TD align=3Dright><TT>229&nbsp;</TT></TD>
    <TD noWrap align=3Dright><TT>-&nbsp;</TT></TD>
    <TD align=3Dright><TT>246&nbsp;</TT></TD>
    <TD align=3Dright><TT>1&nbsp;&nbsp;</TT></TD>
    <TD noWrap align=3Dright><TT>99&nbsp;&nbsp;</TT></TD>
    <TD =
noWrap><TT>&nbsp;R.VLSTEEIDEHLTAISERD.-</TT></TD></TR></TBODY></TABLE>
<TABLE border=3D0 cellSpacing=3D0>
  <TBODY>
  <TR>
    <TD><TT>&nbsp;&nbsp;&nbsp;&nbsp;&nbsp;&nbsp;</TT></TD>
    <TD><TT><B>No match to: </B>761.3458, 768.2788, 815.4183, 823.0459,=20
      825.0331, 829.3308, 840.9972, 842.4497, 870.4814, 889.4276, =
930.4676,=20
      954.4037, 994.0568, 1007.4431, 1007.4431, 1036.0497, 1085.5210, =
1085.5210,=20
      1096.4148, 1126.4785, 1217.5360, 1269.5190, 1272.4600, 1336.5642,=20
      1370.5886, 1374.6104, 1383.5656, 1404.6410, 1422.6624, 1422.6624,=20
      1681.7712, 1681.7712, 1709.8423, 1709.8423,=20
2211.9685</TT></TD></TR></TBODY></TABLE><BR>
<TABLE border=3D0 cellSpacing=3D0>
  <TBODY>
  <TR>
    <TD><TT><B><A =
name=3DHit6>6.</A>&nbsp;&nbsp;&nbsp;&nbsp;</B></TT></TD>
    <TD noWrap><TT><A=20
      =
href=3D"http://zxw-pc/mascot/cgi/protein_view.pl?file=3D../data/20121225/=
F002434.dat&amp;hit=3D6"=20
      =
target=3D_blank>gi|118489185</A>&nbsp;&nbsp;&nbsp;&nbsp;<B>Mass:</B>&nbsp=
;27278&nbsp;&nbsp;&nbsp;&nbsp;<B>Score:</B>&nbsp;341&nbsp;&nbsp;&nbsp;&nb=
sp;<B>Expect:</B>&nbsp;1.5e-028&nbsp;&nbsp;<B>Matches:</B>&nbsp;14</TT></=
TD></TR>
  <TR>
    <TD>&nbsp;</TD>
    <TD noWrap><TT>unknown [Populus trichocarpa x Populus=20
  deltoides]</TT></TD></TR></TBODY></TABLE>
<TABLE border=3D0 cellSpacing=3D0 cellPadding=3D0>
  <TBODY>
  <TR>
    <TD><TT>&nbsp;&nbsp;&nbsp;&nbsp;&nbsp;&nbsp;</TT></TD>
    <TD align=3Dright><TT><B>Observed&nbsp;&nbsp;</B></TT></TD>
    <TD noWrap align=3Dright><TT><B>Mr(expt)&nbsp;&nbsp;</B></TT></TD>
    <TD noWrap align=3Dright><TT><B>Mr(calc)&nbsp;&nbsp;</B></TT></TD>
    <TD align=3Dright><TT><B>&nbsp;ppm&nbsp;&nbsp;</B></TT></TD>
    <TD align=3Dright><TT><B>Start&nbsp;</B></TT></TD>
    <TD align=3Dright><TT><B>&nbsp;</B></TT></TD>
    <TD align=3Dright><TT><B>End&nbsp;</B></TT></TD>
    <TD align=3Dright><TT><B>Miss&nbsp;</B></TT></TD>
    <TD align=3Dright><TT><B>Ions&nbsp;</B></TT></TD>
    <TD><TT><B>&nbsp;Peptide</B></TT></TD></TR>
  <TR>
    <TD align=3Dright>&nbsp;</TD>
    <TD align=3Dright><TT>768.2788&nbsp;&nbsp;</TT></TD>
    <TD align=3Dright><TT>767.2715&nbsp;&nbsp;</TT></TD>
    <TD align=3Dright><TT>767.3198&nbsp;&nbsp;</TT></TD>
    <TD noWrap align=3Dright><TT>-62.95&nbsp;</TT></TD>
    <TD align=3Dright><TT>4&nbsp;</TT></TD>
    <TD noWrap align=3Dright><TT>-&nbsp;</TT></TD>
    <TD align=3Dright><TT>11&nbsp;</TT></TD>
    <TD align=3Dright><TT>0&nbsp;&nbsp;</TT></TD>
    <TD noWrap align=3Dright><TT>---&nbsp;&nbsp;</TT></TD>
    <TD noWrap><TT>&nbsp;R.GSGGGYDR.H</TT></TD></TR>
  <TR>
    <TD align=3Dright>&nbsp;</TD>
    <TD align=3Dright><TT>836.3343&nbsp;&nbsp;</TT></TD>
    <TD align=3Dright><TT>835.3271&nbsp;&nbsp;</TT></TD>
    <TD align=3Dright><TT>835.3824&nbsp;&nbsp;</TT></TD>
    <TD noWrap align=3Dright><TT>-66.23&nbsp;</TT></TD>
    <TD align=3Dright><TT>96&nbsp;</TT></TD>
    <TD noWrap align=3Dright><TT>-&nbsp;</TT></TD>
    <TD align=3Dright><TT>102&nbsp;</TT></TD>
    <TD align=3Dright><TT>0&nbsp;&nbsp;</TT></TD>
    <TD noWrap align=3Dright><TT>---&nbsp;&nbsp;</TT></TD>
    <TD noWrap><TT>&nbsp;R.NEAAEFR.F</TT></TD></TR>
  <TR>
    <TD align=3Dright>&nbsp;</TD>
    <TD align=3Dright><TT>1144.5098&nbsp;&nbsp;</TT></TD>
    <TD align=3Dright><TT>1143.5025&nbsp;&nbsp;</TT></TD>
    <TD align=3Dright><TT>1143.5964&nbsp;&nbsp;</TT></TD>
    <TD noWrap align=3Dright><TT>-82.12&nbsp;</TT></TD>
    <TD align=3Dright><TT>22&nbsp;</TT></TD>
    <TD noWrap align=3Dright><TT>-&nbsp;</TT></TD>
    <TD align=3Dright><TT>30&nbsp;</TT></TD>
    <TD align=3Dright><TT>0&nbsp;&nbsp;</TT></TD>
    <TD noWrap align=3Dright><TT>---&nbsp;&nbsp;</TT></TD>
    <TD noWrap><TT>&nbsp;R.LFQVEYAFK.A</TT></TD></TR>
  <TR>
    <TD align=3Dright>&nbsp;</TD>
    <TD align=3Dright><TT>1144.5098&nbsp;&nbsp;</TT></TD>
    <TD align=3Dright><TT>1143.5025&nbsp;&nbsp;</TT></TD>
    <TD align=3Dright><TT>1143.5964&nbsp;&nbsp;</TT></TD>
    <TD noWrap align=3Dright><TT>-82.12&nbsp;</TT></TD>
    <TD align=3Dright><TT>22&nbsp;</TT></TD>
    <TD noWrap align=3Dright><TT>-&nbsp;</TT></TD>
    <TD align=3Dright><TT>30&nbsp;</TT></TD>
    <TD align=3Dright><TT>0&nbsp;&nbsp;</TT></TD>
    <TD noWrap align=3Dright><TT>36&nbsp;&nbsp;</TT></TD>
    <TD noWrap><TT>&nbsp;R.LFQVEYAFK.A</TT></TD></TR>
  <TR>
    <TD align=3Dright>&nbsp;</TD>
    <TD align=3Dright><TT>1156.5311&nbsp;&nbsp;</TT></TD>
    <TD align=3Dright><TT>1155.5238&nbsp;&nbsp;</TT></TD>
    <TD align=3Dright><TT>1155.6037&nbsp;&nbsp;</TT></TD>
    <TD noWrap align=3Dright><TT>-69.08&nbsp;</TT></TD>
    <TD align=3Dright><TT>12&nbsp;</TT></TD>
    <TD noWrap align=3Dright><TT>-&nbsp;</TT></TD>
    <TD align=3Dright><TT>21&nbsp;</TT></TD>
    <TD align=3Dright><TT>0&nbsp;&nbsp;</TT></TD>
    <TD noWrap align=3Dright><TT>---&nbsp;&nbsp;</TT></TD>
    <TD noWrap><TT>&nbsp;R.HITIFSPEGR.L</TT></TD></TR>
  <TR>
    <TD align=3Dright>&nbsp;</TD>
    <TD align=3Dright><TT>1156.5311&nbsp;&nbsp;</TT></TD>
    <TD align=3Dright><TT>1155.5238&nbsp;&nbsp;</TT></TD>
    <TD align=3Dright><TT>1155.6037&nbsp;&nbsp;</TT></TD>
    <TD noWrap align=3Dright><TT>-69.08&nbsp;</TT></TD>
    <TD align=3Dright><TT>12&nbsp;</TT></TD>
    <TD noWrap align=3Dright><TT>-&nbsp;</TT></TD>
    <TD align=3Dright><TT>21&nbsp;</TT></TD>
    <TD align=3Dright><TT>0&nbsp;&nbsp;</TT></TD>
    <TD noWrap align=3Dright><TT>64&nbsp;&nbsp;</TT></TD>
    <TD noWrap><TT>&nbsp;R.HITIFSPEGR.L</TT></TD></TR>
  <TR>
    <TD align=3Dright>&nbsp;</TD>
    <TD align=3Dright><TT>1220.5162&nbsp;&nbsp;</TT></TD>
    <TD align=3Dright><TT>1219.5089&nbsp;&nbsp;</TT></TD>
    <TD align=3Dright><TT>1219.6084&nbsp;&nbsp;</TT></TD>
    <TD noWrap align=3Dright><TT>-81.59&nbsp;</TT></TD>
    <TD align=3Dright><TT>172&nbsp;</TT></TD>
    <TD noWrap align=3Dright><TT>-&nbsp;</TT></TD>
    <TD align=3Dright><TT>181&nbsp;</TT></TD>
    <TD align=3Dright><TT>0&nbsp;&nbsp;</TT></TD>
    <TD noWrap align=3Dright><TT>---&nbsp;&nbsp;</TT></TD>
    <TD noWrap><TT>&nbsp;K.EQEAINFLEK.K</TT></TD></TR>
  <TR>
    <TD align=3Dright>&nbsp;</TD>
    <TD align=3Dright><TT>1384.5667&nbsp;&nbsp;</TT></TD>
    <TD align=3Dright><TT>1383.5594&nbsp;&nbsp;</TT></TD>
    <TD align=3Dright><TT>1383.6493&nbsp;&nbsp;</TT></TD>
    <TD noWrap align=3Dright><TT>-64.93&nbsp;</TT></TD>
    <TD align=3Dright><TT>105&nbsp;</TT></TD>
    <TD noWrap align=3Dright><TT>-&nbsp;</TT></TD>
    <TD align=3Dright><TT>116&nbsp;</TT></TD>
    <TD align=3Dright><TT>0&nbsp;&nbsp;</TT></TD>
    <TD noWrap align=3Dright><TT>---&nbsp;&nbsp;</TT></TD>
    <TD noWrap><TT>&nbsp;R.YGYEMPVDALAR.W</TT></TD></TR>
  <TR>
    <TD align=3Dright>&nbsp;</TD>
    <TD align=3Dright><TT>1384.5667&nbsp;&nbsp;</TT></TD>
    <TD align=3Dright><TT>1383.5594&nbsp;&nbsp;</TT></TD>
    <TD align=3Dright><TT>1383.6493&nbsp;&nbsp;</TT></TD>
    <TD noWrap align=3Dright><TT>-64.93&nbsp;</TT></TD>
    <TD align=3Dright><TT>105&nbsp;</TT></TD>
    <TD noWrap align=3Dright><TT>-&nbsp;</TT></TD>
    <TD align=3Dright><TT>116&nbsp;</TT></TD>
    <TD align=3Dright><TT>0&nbsp;&nbsp;</TT></TD>
    <TD noWrap align=3Dright><TT>76&nbsp;&nbsp;</TT></TD>
    <TD noWrap><TT>&nbsp;R.YGYEMPVDALAR.W</TT></TD></TR>
  <TR>
    <TD align=3Dright>&nbsp;</TD>
    <TD align=3Dright><TT>1400.5356&nbsp;&nbsp;</TT></TD>
    <TD align=3Dright><TT>1399.5283&nbsp;&nbsp;</TT></TD>
    <TD align=3Dright><TT>1399.6442&nbsp;&nbsp;</TT></TD>
    <TD noWrap align=3Dright><TT>-82.78&nbsp;</TT></TD>
    <TD align=3Dright><TT>105&nbsp;</TT></TD>
    <TD noWrap align=3Dright><TT>-&nbsp;</TT></TD>
    <TD align=3Dright><TT>116&nbsp;</TT></TD>
    <TD align=3Dright><TT>0&nbsp;&nbsp;</TT></TD>
    <TD noWrap align=3Dright><TT>---&nbsp;&nbsp;</TT></TD>
    <TD noWrap><TT>&nbsp;R.YGYEMPVDALAR.W + Oxidation (M)</TT></TD></TR>
  <TR>
    <TD align=3Dright>&nbsp;</TD>
    <TD align=3Dright><TT>1400.5356&nbsp;&nbsp;</TT></TD>
    <TD align=3Dright><TT>1399.5283&nbsp;&nbsp;</TT></TD>
    <TD align=3Dright><TT>1399.6442&nbsp;&nbsp;</TT></TD>
    <TD noWrap align=3Dright><TT>-82.78&nbsp;</TT></TD>
    <TD align=3Dright><TT>105&nbsp;</TT></TD>
    <TD noWrap align=3Dright><TT>-&nbsp;</TT></TD>
    <TD align=3Dright><TT>116&nbsp;</TT></TD>
    <TD align=3Dright><TT>0&nbsp;&nbsp;</TT></TD>
    <TD noWrap align=3Dright><TT>(38)&nbsp;</TT></TD>
    <TD noWrap><TT>&nbsp;R.YGYEMPVDALAR.W + Oxidation (M)</TT></TD></TR>
  <TR>
    <TD align=3Dright>&nbsp;</TD>
    <TD align=3Dright><TT>1941.8619&nbsp;&nbsp;</TT></TD>
    <TD align=3Dright><TT>1940.8546&nbsp;&nbsp;</TT></TD>
    <TD align=3Dright><TT>1940.9691&nbsp;&nbsp;</TT></TD>
    <TD noWrap align=3Dright><TT>-58.96&nbsp;</TT></TD>
    <TD align=3Dright><TT>229&nbsp;</TT></TD>
    <TD noWrap align=3Dright><TT>-&nbsp;</TT></TD>
    <TD align=3Dright><TT>245&nbsp;</TT></TD>
    <TD align=3Dright><TT>0&nbsp;&nbsp;</TT></TD>
    <TD noWrap align=3Dright><TT>---&nbsp;&nbsp;</TT></TD>
    <TD noWrap><TT>&nbsp;R.VLSTEEIDEHLTAISER.D</TT></TD></TR>
  <TR>
    <TD align=3Dright>&nbsp;</TD>
    <TD align=3Dright><TT>2056.8901&nbsp;&nbsp;</TT></TD>
    <TD align=3Dright><TT>2055.8828&nbsp;&nbsp;</TT></TD>
    <TD align=3Dright><TT>2055.9960&nbsp;&nbsp;</TT></TD>
    <TD noWrap align=3Dright><TT>-55.06&nbsp;</TT></TD>
    <TD align=3Dright><TT>229&nbsp;</TT></TD>
    <TD noWrap align=3Dright><TT>-&nbsp;</TT></TD>
    <TD align=3Dright><TT>246&nbsp;</TT></TD>
    <TD align=3Dright><TT>1&nbsp;&nbsp;</TT></TD>
    <TD noWrap align=3Dright><TT>---&nbsp;&nbsp;</TT></TD>
    <TD noWrap><TT>&nbsp;R.VLSTEEIDEHLTAISERD.-</TT></TD></TR>
  <TR>
    <TD align=3Dright>&nbsp;</TD>
    <TD align=3Dright><TT>2056.8901&nbsp;&nbsp;</TT></TD>
    <TD align=3Dright><TT>2055.8828&nbsp;&nbsp;</TT></TD>
    <TD align=3Dright><TT>2055.9960&nbsp;&nbsp;</TT></TD>
    <TD noWrap align=3Dright><TT>-55.06&nbsp;</TT></TD>
    <TD align=3Dright><TT>229&nbsp;</TT></TD>
    <TD noWrap align=3Dright><TT>-&nbsp;</TT></TD>
    <TD align=3Dright><TT>246&nbsp;</TT></TD>
    <TD align=3Dright><TT>1&nbsp;&nbsp;</TT></TD>
    <TD noWrap align=3Dright><TT>99&nbsp;&nbsp;</TT></TD>
    <TD =
noWrap><TT>&nbsp;R.VLSTEEIDEHLTAISERD.-</TT></TD></TR></TBODY></TABLE>
<TABLE border=3D0 cellSpacing=3D0>
  <TBODY>
  <TR>
    <TD><TT>&nbsp;&nbsp;&nbsp;&nbsp;&nbsp;&nbsp;</TT></TD>
    <TD><TT><B>No match to: </B>761.3458, 815.4183, 823.0459, 825.0331,=20
      829.3308, 840.9972, 842.4497, 870.4814, 889.4276, 930.4676, =
954.4037,=20
      994.0568, 1007.4431, 1007.4431, 1036.0497, 1085.5210, 1085.5210,=20
      1096.4148, 1126.4785, 1217.5360, 1269.5190, 1272.4600, 1336.5642,=20
      1370.5886, 1374.6104, 1383.5656, 1404.6410, 1422.6624, 1422.6624,=20
      1681.7712, 1681.7712, 1709.8423, 1709.8423,=20
2211.9685</TT></TD></TR></TBODY></TABLE><BR>
<TABLE border=3D0 cellSpacing=3D0>
  <TBODY>
  <TR>
    <TD><TT><B><A =
name=3DHit7>7.</A>&nbsp;&nbsp;&nbsp;&nbsp;</B></TT></TD>
    <TD noWrap><TT><A=20
      =
href=3D"http://zxw-pc/mascot/cgi/protein_view.pl?file=3D../data/20121225/=
F002434.dat&amp;hit=3D7"=20
      =
target=3D_blank>gi|255583952</A>&nbsp;&nbsp;&nbsp;&nbsp;<B>Mass:</B>&nbsp=
;27333&nbsp;&nbsp;&nbsp;&nbsp;<B>Score:</B>&nbsp;320&nbsp;&nbsp;&nbsp;&nb=
sp;<B>Expect:</B>&nbsp;1.9e-026&nbsp;&nbsp;<B>Matches:</B>&nbsp;13</TT></=
TD></TR>
  <TR>
    <TD>&nbsp;</TD>
    <TD noWrap><TT>proteasome subunit alpha type, putative [Ricinus=20
      communis]</TT></TD></TR></TBODY></TABLE>
<TABLE border=3D0 cellSpacing=3D0 cellPadding=3D0>
  <TBODY>
  <TR>
    <TD><TT>&nbsp;&nbsp;&nbsp;&nbsp;&nbsp;&nbsp;</TT></TD>
    <TD align=3Dright><TT><B>Observed&nbsp;&nbsp;</B></TT></TD>
    <TD noWrap align=3Dright><TT><B>Mr(expt)&nbsp;&nbsp;</B></TT></TD>
    <TD noWrap align=3Dright><TT><B>Mr(calc)&nbsp;&nbsp;</B></TT></TD>
    <TD align=3Dright><TT><B>&nbsp;ppm&nbsp;&nbsp;</B></TT></TD>
    <TD align=3Dright><TT><B>Start&nbsp;</B></TT></TD>
    <TD align=3Dright><TT><B>&nbsp;</B></TT></TD>
    <TD align=3Dright><TT><B>End&nbsp;</B></TT></TD>
    <TD align=3Dright><TT><B>Miss&nbsp;</B></TT></TD>
    <TD align=3Dright><TT><B>Ions&nbsp;</B></TT></TD>
    <TD><TT><B>&nbsp;Peptide</B></TT></TD></TR>
  <TR>
    <TD align=3Dright>&nbsp;</TD>
    <TD align=3Dright><TT>768.2788&nbsp;&nbsp;</TT></TD>
    <TD align=3Dright><TT>767.2715&nbsp;&nbsp;</TT></TD>
    <TD align=3Dright><TT>767.3198&nbsp;&nbsp;</TT></TD>
    <TD noWrap align=3Dright><TT>-62.95&nbsp;</TT></TD>
    <TD align=3Dright><TT>4&nbsp;</TT></TD>
    <TD noWrap align=3Dright><TT>-&nbsp;</TT></TD>
    <TD align=3Dright><TT>11&nbsp;</TT></TD>
    <TD align=3Dright><TT>0&nbsp;&nbsp;</TT></TD>
    <TD noWrap align=3Dright><TT>---&nbsp;&nbsp;</TT></TD>
    <TD noWrap><TT>&nbsp;R.GSGGGYDR.H</TT></TD></TR>
  <TR>
    <TD align=3Dright>&nbsp;</TD>
    <TD align=3Dright><TT>815.4183&nbsp;&nbsp;</TT></TD>
    <TD align=3Dright><TT>814.4110&nbsp;&nbsp;</TT></TD>
    <TD align=3Dright><TT>814.4661&nbsp;&nbsp;</TT></TD>
    <TD noWrap align=3Dright><TT>-67.65&nbsp;</TT></TD>
    <TD align=3Dright><TT>89&nbsp;</TT></TD>
    <TD noWrap align=3Dright><TT>-&nbsp;</TT></TD>
    <TD align=3Dright><TT>95&nbsp;</TT></TD>
    <TD align=3Dright><TT>0&nbsp;&nbsp;</TT></TD>
    <TD noWrap align=3Dright><TT>---&nbsp;&nbsp;</TT></TD>
    <TD noWrap><TT>&nbsp;R.TLVQQAR.N</TT></TD></TR>
  <TR>
    <TD align=3Dright>&nbsp;</TD>
    <TD align=3Dright><TT>836.3343&nbsp;&nbsp;</TT></TD>
    <TD align=3Dright><TT>835.3271&nbsp;&nbsp;</TT></TD>
    <TD align=3Dright><TT>835.3824&nbsp;&nbsp;</TT></TD>
    <TD noWrap align=3Dright><TT>-66.23&nbsp;</TT></TD>
    <TD align=3Dright><TT>96&nbsp;</TT></TD>
    <TD noWrap align=3Dright><TT>-&nbsp;</TT></TD>
    <TD align=3Dright><TT>102&nbsp;</TT></TD>
    <TD align=3Dright><TT>0&nbsp;&nbsp;</TT></TD>
    <TD noWrap align=3Dright><TT>---&nbsp;&nbsp;</TT></TD>
    <TD noWrap><TT>&nbsp;R.NEAAEFR.F</TT></TD></TR>
  <TR>
    <TD align=3Dright>&nbsp;</TD>
    <TD align=3Dright><TT>1144.5098&nbsp;&nbsp;</TT></TD>
    <TD align=3Dright><TT>1143.5025&nbsp;&nbsp;</TT></TD>
    <TD align=3Dright><TT>1143.5964&nbsp;&nbsp;</TT></TD>
    <TD noWrap align=3Dright><TT>-82.12&nbsp;</TT></TD>
    <TD align=3Dright><TT>22&nbsp;</TT></TD>
    <TD noWrap align=3Dright><TT>-&nbsp;</TT></TD>
    <TD align=3Dright><TT>30&nbsp;</TT></TD>
    <TD align=3Dright><TT>0&nbsp;&nbsp;</TT></TD>
    <TD noWrap align=3Dright><TT>---&nbsp;&nbsp;</TT></TD>
    <TD noWrap><TT>&nbsp;R.LFQVEYAFK.A</TT></TD></TR>
  <TR>
    <TD align=3Dright>&nbsp;</TD>
    <TD align=3Dright><TT>1144.5098&nbsp;&nbsp;</TT></TD>
    <TD align=3Dright><TT>1143.5025&nbsp;&nbsp;</TT></TD>
    <TD align=3Dright><TT>1143.5964&nbsp;&nbsp;</TT></TD>
    <TD noWrap align=3Dright><TT>-82.12&nbsp;</TT></TD>
    <TD align=3Dright><TT>22&nbsp;</TT></TD>
    <TD noWrap align=3Dright><TT>-&nbsp;</TT></TD>
    <TD align=3Dright><TT>30&nbsp;</TT></TD>
    <TD align=3Dright><TT>0&nbsp;&nbsp;</TT></TD>
    <TD noWrap align=3Dright><TT>36&nbsp;&nbsp;</TT></TD>
    <TD noWrap><TT>&nbsp;R.LFQVEYAFK.A</TT></TD></TR>
  <TR>
    <TD align=3Dright>&nbsp;</TD>
    <TD align=3Dright><TT>1156.5311&nbsp;&nbsp;</TT></TD>
    <TD align=3Dright><TT>1155.5238&nbsp;&nbsp;</TT></TD>
    <TD align=3Dright><TT>1155.6037&nbsp;&nbsp;</TT></TD>
    <TD noWrap align=3Dright><TT>-69.08&nbsp;</TT></TD>
    <TD align=3Dright><TT>12&nbsp;</TT></TD>
    <TD noWrap align=3Dright><TT>-&nbsp;</TT></TD>
    <TD align=3Dright><TT>21&nbsp;</TT></TD>
    <TD align=3Dright><TT>0&nbsp;&nbsp;</TT></TD>
    <TD noWrap align=3Dright><TT>---&nbsp;&nbsp;</TT></TD>
    <TD noWrap><TT>&nbsp;R.HITIFSPEGR.L</TT></TD></TR>
  <TR>
    <TD align=3Dright>&nbsp;</TD>
    <TD align=3Dright><TT>1156.5311&nbsp;&nbsp;</TT></TD>
    <TD align=3Dright><TT>1155.5238&nbsp;&nbsp;</TT></TD>
    <TD align=3Dright><TT>1155.6037&nbsp;&nbsp;</TT></TD>
    <TD noWrap align=3Dright><TT>-69.08&nbsp;</TT></TD>
    <TD align=3Dright><TT>12&nbsp;</TT></TD>
    <TD noWrap align=3Dright><TT>-&nbsp;</TT></TD>
    <TD align=3Dright><TT>21&nbsp;</TT></TD>
    <TD align=3Dright><TT>0&nbsp;&nbsp;</TT></TD>
    <TD noWrap align=3Dright><TT>64&nbsp;&nbsp;</TT></TD>
    <TD noWrap><TT>&nbsp;R.HITIFSPEGR.L</TT></TD></TR>
  <TR>
    <TD align=3Dright>&nbsp;</TD>
    <TD align=3Dright><TT>1220.5162&nbsp;&nbsp;</TT></TD>
    <TD align=3Dright><TT>1219.5089&nbsp;&nbsp;</TT></TD>
    <TD align=3Dright><TT>1219.6084&nbsp;&nbsp;</TT></TD>
    <TD noWrap align=3Dright><TT>-81.59&nbsp;</TT></TD>
    <TD align=3Dright><TT>172&nbsp;</TT></TD>
    <TD noWrap align=3Dright><TT>-&nbsp;</TT></TD>
    <TD align=3Dright><TT>181&nbsp;</TT></TD>
    <TD align=3Dright><TT>0&nbsp;&nbsp;</TT></TD>
    <TD noWrap align=3Dright><TT>---&nbsp;&nbsp;</TT></TD>
    <TD noWrap><TT>&nbsp;K.EQEAINFLEK.K</TT></TD></TR>
  <TR>
    <TD align=3Dright>&nbsp;</TD>
    <TD align=3Dright><TT>1384.5667&nbsp;&nbsp;</TT></TD>
    <TD align=3Dright><TT>1383.5594&nbsp;&nbsp;</TT></TD>
    <TD align=3Dright><TT>1383.6744&nbsp;&nbsp;</TT></TD>
    <TD noWrap align=3Dright><TT>-83.11&nbsp;</TT></TD>
    <TD align=3Dright><TT>105&nbsp;</TT></TD>
    <TD noWrap align=3Dright><TT>-&nbsp;</TT></TD>
    <TD align=3Dright><TT>116&nbsp;</TT></TD>
    <TD align=3Dright><TT>0&nbsp;&nbsp;</TT></TD>
    <TD noWrap align=3Dright><TT>---&nbsp;&nbsp;</TT></TD>
    <TD noWrap><TT>&nbsp;K.YGYEMPVDVLAK.W</TT></TD></TR>
  <TR>
    <TD align=3Dright>&nbsp;</TD>
    <TD align=3Dright><TT>1384.5667&nbsp;&nbsp;</TT></TD>
    <TD align=3Dright><TT>1383.5594&nbsp;&nbsp;</TT></TD>
    <TD align=3Dright><TT>1383.6744&nbsp;&nbsp;</TT></TD>
    <TD noWrap align=3Dright><TT>-83.11&nbsp;</TT></TD>
    <TD align=3Dright><TT>105&nbsp;</TT></TD>
    <TD noWrap align=3Dright><TT>-&nbsp;</TT></TD>
    <TD align=3Dright><TT>116&nbsp;</TT></TD>
    <TD align=3Dright><TT>0&nbsp;&nbsp;</TT></TD>
    <TD noWrap align=3Dright><TT>44&nbsp;&nbsp;</TT></TD>
    <TD noWrap><TT>&nbsp;K.YGYEMPVDVLAK.W</TT></TD></TR>
  <TR>
    <TD align=3Dright>&nbsp;</TD>
    <TD align=3Dright><TT>1941.8619&nbsp;&nbsp;</TT></TD>
    <TD align=3Dright><TT>1940.8546&nbsp;&nbsp;</TT></TD>
    <TD align=3Dright><TT>1940.9691&nbsp;&nbsp;</TT></TD>
    <TD noWrap align=3Dright><TT>-58.96&nbsp;</TT></TD>
    <TD align=3Dright><TT>229&nbsp;</TT></TD>
    <TD noWrap align=3Dright><TT>-&nbsp;</TT></TD>
    <TD align=3Dright><TT>245&nbsp;</TT></TD>
    <TD align=3Dright><TT>0&nbsp;&nbsp;</TT></TD>
    <TD noWrap align=3Dright><TT>---&nbsp;&nbsp;</TT></TD>
    <TD noWrap><TT>&nbsp;R.VLSTEEIDEHLTAISER.D</TT></TD></TR>
  <TR>
    <TD align=3Dright>&nbsp;</TD>
    <TD align=3Dright><TT>2056.8901&nbsp;&nbsp;</TT></TD>
    <TD align=3Dright><TT>2055.8828&nbsp;&nbsp;</TT></TD>
    <TD align=3Dright><TT>2055.9960&nbsp;&nbsp;</TT></TD>
    <TD noWrap align=3Dright><TT>-55.06&nbsp;</TT></TD>
    <TD align=3Dright><TT>229&nbsp;</TT></TD>
    <TD noWrap align=3Dright><TT>-&nbsp;</TT></TD>
    <TD align=3Dright><TT>246&nbsp;</TT></TD>
    <TD align=3Dright><TT>1&nbsp;&nbsp;</TT></TD>
    <TD noWrap align=3Dright><TT>---&nbsp;&nbsp;</TT></TD>
    <TD noWrap><TT>&nbsp;R.VLSTEEIDEHLTAISERD.-</TT></TD></TR>
  <TR>
    <TD align=3Dright>&nbsp;</TD>
    <TD align=3Dright><TT>2056.8901&nbsp;&nbsp;</TT></TD>
    <TD align=3Dright><TT>2055.8828&nbsp;&nbsp;</TT></TD>
    <TD align=3Dright><TT>2055.9960&nbsp;&nbsp;</TT></TD>
    <TD noWrap align=3Dright><TT>-55.06&nbsp;</TT></TD>
    <TD align=3Dright><TT>229&nbsp;</TT></TD>
    <TD noWrap align=3Dright><TT>-&nbsp;</TT></TD>
    <TD align=3Dright><TT>246&nbsp;</TT></TD>
    <TD align=3Dright><TT>1&nbsp;&nbsp;</TT></TD>
    <TD noWrap align=3Dright><TT>99&nbsp;&nbsp;</TT></TD>
    <TD =
noWrap><TT>&nbsp;R.VLSTEEIDEHLTAISERD.-</TT></TD></TR></TBODY></TABLE>
<TABLE border=3D0 cellSpacing=3D0>
  <TBODY>
  <TR>
    <TD><TT>&nbsp;&nbsp;&nbsp;&nbsp;&nbsp;&nbsp;</TT></TD>
    <TD><TT><B>No match to: </B>761.3458, 823.0459, 825.0331, 829.3308,=20
      840.9972, 842.4497, 870.4814, 889.4276, 930.4676, 954.4037, =
994.0568,=20
      1007.4431, 1007.4431, 1036.0497, 1085.5210, 1085.5210, 1096.4148,=20
      1126.4785, 1217.5360, 1269.5190, 1272.4600, 1336.5642, 1370.5886,=20
      1374.6104, 1383.5656, 1400.5356, 1400.5356, 1404.6410, 1422.6624,=20
      1422.6624, 1681.7712, 1681.7712, 1709.8423, 1709.8423,=20
  2211.9685</TT></TD></TR></TBODY></TABLE><BR>
<TABLE border=3D0 cellSpacing=3D0>
  <TBODY>
  <TR>
    <TD><TT><B><A =
name=3DHit8>8.</A>&nbsp;&nbsp;&nbsp;&nbsp;</B></TT></TD>
    <TD noWrap><TT><A=20
      =
href=3D"http://zxw-pc/mascot/cgi/protein_view.pl?file=3D../data/20121225/=
F002434.dat&amp;hit=3D8"=20
      =
target=3D_blank>gi|223527531</A>&nbsp;&nbsp;&nbsp;&nbsp;<B>Mass:</B>&nbsp=
;27333&nbsp;&nbsp;&nbsp;&nbsp;<B>Score:</B>&nbsp;320&nbsp;&nbsp;&nbsp;&nb=
sp;<B>Expect:</B>&nbsp;1.9e-026&nbsp;&nbsp;<B>Matches:</B>&nbsp;13</TT></=
TD></TR>
  <TR>
    <TD>&nbsp;</TD>
    <TD noWrap><TT>proteasome subunit alpha type, putative [Ricinus=20
      communis]</TT></TD></TR></TBODY></TABLE>
<TABLE border=3D0 cellSpacing=3D0 cellPadding=3D0>
  <TBODY>
  <TR>
    <TD><TT>&nbsp;&nbsp;&nbsp;&nbsp;&nbsp;&nbsp;</TT></TD>
    <TD align=3Dright><TT><B>Observed&nbsp;&nbsp;</B></TT></TD>
    <TD noWrap align=3Dright><TT><B>Mr(expt)&nbsp;&nbsp;</B></TT></TD>
    <TD noWrap align=3Dright><TT><B>Mr(calc)&nbsp;&nbsp;</B></TT></TD>
    <TD align=3Dright><TT><B>&nbsp;ppm&nbsp;&nbsp;</B></TT></TD>
    <TD align=3Dright><TT><B>Start&nbsp;</B></TT></TD>
    <TD align=3Dright><TT><B>&nbsp;</B></TT></TD>
    <TD align=3Dright><TT><B>End&nbsp;</B></TT></TD>
    <TD align=3Dright><TT><B>Miss&nbsp;</B></TT></TD>
    <TD align=3Dright><TT><B>Ions&nbsp;</B></TT></TD>
    <TD><TT><B>&nbsp;Peptide</B></TT></TD></TR>
  <TR>
    <TD align=3Dright>&nbsp;</TD>
    <TD align=3Dright><TT>768.2788&nbsp;&nbsp;</TT></TD>
    <TD align=3Dright><TT>767.2715&nbsp;&nbsp;</TT></TD>
    <TD align=3Dright><TT>767.3198&nbsp;&nbsp;</TT></TD>
    <TD noWrap align=3Dright><TT>-62.95&nbsp;</TT></TD>
    <TD align=3Dright><TT>4&nbsp;</TT></TD>
    <TD noWrap align=3Dright><TT>-&nbsp;</TT></TD>
    <TD align=3Dright><TT>11&nbsp;</TT></TD>
    <TD align=3Dright><TT>0&nbsp;&nbsp;</TT></TD>
    <TD noWrap align=3Dright><TT>---&nbsp;&nbsp;</TT></TD>
    <TD noWrap><TT>&nbsp;R.GSGGGYDR.H</TT></TD></TR>
  <TR>
    <TD align=3Dright>&nbsp;</TD>
    <TD align=3Dright><TT>815.4183&nbsp;&nbsp;</TT></TD>
    <TD align=3Dright><TT>814.4110&nbsp;&nbsp;</TT></TD>
    <TD align=3Dright><TT>814.4661&nbsp;&nbsp;</TT></TD>
    <TD noWrap align=3Dright><TT>-67.65&nbsp;</TT></TD>
    <TD align=3Dright><TT>89&nbsp;</TT></TD>
    <TD noWrap align=3Dright><TT>-&nbsp;</TT></TD>
    <TD align=3Dright><TT>95&nbsp;</TT></TD>
    <TD align=3Dright><TT>0&nbsp;&nbsp;</TT></TD>
    <TD noWrap align=3Dright><TT>---&nbsp;&nbsp;</TT></TD>
    <TD noWrap><TT>&nbsp;R.TLVQQAR.N</TT></TD></TR>
  <TR>
    <TD align=3Dright>&nbsp;</TD>
    <TD align=3Dright><TT>836.3343&nbsp;&nbsp;</TT></TD>
    <TD align=3Dright><TT>835.3271&nbsp;&nbsp;</TT></TD>
    <TD align=3Dright><TT>835.3824&nbsp;&nbsp;</TT></TD>
    <TD noWrap align=3Dright><TT>-66.23&nbsp;</TT></TD>
    <TD align=3Dright><TT>96&nbsp;</TT></TD>
    <TD noWrap align=3Dright><TT>-&nbsp;</TT></TD>
    <TD align=3Dright><TT>102&nbsp;</TT></TD>
    <TD align=3Dright><TT>0&nbsp;&nbsp;</TT></TD>
    <TD noWrap align=3Dright><TT>---&nbsp;&nbsp;</TT></TD>
    <TD noWrap><TT>&nbsp;R.NEAAEFR.F</TT></TD></TR>
  <TR>
    <TD align=3Dright>&nbsp;</TD>
    <TD align=3Dright><TT>1144.5098&nbsp;&nbsp;</TT></TD>
    <TD align=3Dright><TT>1143.5025&nbsp;&nbsp;</TT></TD>
    <TD align=3Dright><TT>1143.5964&nbsp;&nbsp;</TT></TD>
    <TD noWrap align=3Dright><TT>-82.12&nbsp;</TT></TD>
    <TD align=3Dright><TT>22&nbsp;</TT></TD>
    <TD noWrap align=3Dright><TT>-&nbsp;</TT></TD>
    <TD align=3Dright><TT>30&nbsp;</TT></TD>
    <TD align=3Dright><TT>0&nbsp;&nbsp;</TT></TD>
    <TD noWrap align=3Dright><TT>---&nbsp;&nbsp;</TT></TD>
    <TD noWrap><TT>&nbsp;R.LFQVEYAFK.A</TT></TD></TR>
  <TR>
    <TD align=3Dright>&nbsp;</TD>
    <TD align=3Dright><TT>1144.5098&nbsp;&nbsp;</TT></TD>
    <TD align=3Dright><TT>1143.5025&nbsp;&nbsp;</TT></TD>
    <TD align=3Dright><TT>1143.5964&nbsp;&nbsp;</TT></TD>
    <TD noWrap align=3Dright><TT>-82.12&nbsp;</TT></TD>
    <TD align=3Dright><TT>22&nbsp;</TT></TD>
    <TD noWrap align=3Dright><TT>-&nbsp;</TT></TD>
    <TD align=3Dright><TT>30&nbsp;</TT></TD>
    <TD align=3Dright><TT>0&nbsp;&nbsp;</TT></TD>
    <TD noWrap align=3Dright><TT>36&nbsp;&nbsp;</TT></TD>
    <TD noWrap><TT>&nbsp;R.LFQVEYAFK.A</TT></TD></TR>
  <TR>
    <TD align=3Dright>&nbsp;</TD>
    <TD align=3Dright><TT>1156.5311&nbsp;&nbsp;</TT></TD>
    <TD align=3Dright><TT>1155.5238&nbsp;&nbsp;</TT></TD>
    <TD align=3Dright><TT>1155.6037&nbsp;&nbsp;</TT></TD>
    <TD noWrap align=3Dright><TT>-69.08&nbsp;</TT></TD>
    <TD align=3Dright><TT>12&nbsp;</TT></TD>
    <TD noWrap align=3Dright><TT>-&nbsp;</TT></TD>
    <TD align=3Dright><TT>21&nbsp;</TT></TD>
    <TD align=3Dright><TT>0&nbsp;&nbsp;</TT></TD>
    <TD noWrap align=3Dright><TT>---&nbsp;&nbsp;</TT></TD>
    <TD noWrap><TT>&nbsp;R.HITIFSPEGR.L</TT></TD></TR>
  <TR>
    <TD align=3Dright>&nbsp;</TD>
    <TD align=3Dright><TT>1156.5311&nbsp;&nbsp;</TT></TD>
    <TD align=3Dright><TT>1155.5238&nbsp;&nbsp;</TT></TD>
    <TD align=3Dright><TT>1155.6037&nbsp;&nbsp;</TT></TD>
    <TD noWrap align=3Dright><TT>-69.08&nbsp;</TT></TD>
    <TD align=3Dright><TT>12&nbsp;</TT></TD>
    <TD noWrap align=3Dright><TT>-&nbsp;</TT></TD>
    <TD align=3Dright><TT>21&nbsp;</TT></TD>
    <TD align=3Dright><TT>0&nbsp;&nbsp;</TT></TD>
    <TD noWrap align=3Dright><TT>64&nbsp;&nbsp;</TT></TD>
    <TD noWrap><TT>&nbsp;R.HITIFSPEGR.L</TT></TD></TR>
  <TR>
    <TD align=3Dright>&nbsp;</TD>
    <TD align=3Dright><TT>1220.5162&nbsp;&nbsp;</TT></TD>
    <TD align=3Dright><TT>1219.5089&nbsp;&nbsp;</TT></TD>
    <TD align=3Dright><TT>1219.6084&nbsp;&nbsp;</TT></TD>
    <TD noWrap align=3Dright><TT>-81.59&nbsp;</TT></TD>
    <TD align=3Dright><TT>172&nbsp;</TT></TD>
    <TD noWrap align=3Dright><TT>-&nbsp;</TT></TD>
    <TD align=3Dright><TT>181&nbsp;</TT></TD>
    <TD align=3Dright><TT>0&nbsp;&nbsp;</TT></TD>
    <TD noWrap align=3Dright><TT>---&nbsp;&nbsp;</TT></TD>
    <TD noWrap><TT>&nbsp;K.EQEAINFLEK.K</TT></TD></TR>
  <TR>
    <TD align=3Dright>&nbsp;</TD>
    <TD align=3Dright><TT>1384.5667&nbsp;&nbsp;</TT></TD>
    <TD align=3Dright><TT>1383.5594&nbsp;&nbsp;</TT></TD>
    <TD align=3Dright><TT>1383.6744&nbsp;&nbsp;</TT></TD>
    <TD noWrap align=3Dright><TT>-83.11&nbsp;</TT></TD>
    <TD align=3Dright><TT>105&nbsp;</TT></TD>
    <TD noWrap align=3Dright><TT>-&nbsp;</TT></TD>
    <TD align=3Dright><TT>116&nbsp;</TT></TD>
    <TD align=3Dright><TT>0&nbsp;&nbsp;</TT></TD>
    <TD noWrap align=3Dright><TT>---&nbsp;&nbsp;</TT></TD>
    <TD noWrap><TT>&nbsp;K.YGYEMPVDVLAK.W</TT></TD></TR>
  <TR>
    <TD align=3Dright>&nbsp;</TD>
    <TD align=3Dright><TT>1384.5667&nbsp;&nbsp;</TT></TD>
    <TD align=3Dright><TT>1383.5594&nbsp;&nbsp;</TT></TD>
    <TD align=3Dright><TT>1383.6744&nbsp;&nbsp;</TT></TD>
    <TD noWrap align=3Dright><TT>-83.11&nbsp;</TT></TD>
    <TD align=3Dright><TT>105&nbsp;</TT></TD>
    <TD noWrap align=3Dright><TT>-&nbsp;</TT></TD>
    <TD align=3Dright><TT>116&nbsp;</TT></TD>
    <TD align=3Dright><TT>0&nbsp;&nbsp;</TT></TD>
    <TD noWrap align=3Dright><TT>44&nbsp;&nbsp;</TT></TD>
    <TD noWrap><TT>&nbsp;K.YGYEMPVDVLAK.W</TT></TD></TR>
  <TR>
    <TD align=3Dright>&nbsp;</TD>
    <TD align=3Dright><TT>1941.8619&nbsp;&nbsp;</TT></TD>
    <TD align=3Dright><TT>1940.8546&nbsp;&nbsp;</TT></TD>
    <TD align=3Dright><TT>1940.9691&nbsp;&nbsp;</TT></TD>
    <TD noWrap align=3Dright><TT>-58.96&nbsp;</TT></TD>
    <TD align=3Dright><TT>229&nbsp;</TT></TD>
    <TD noWrap align=3Dright><TT>-&nbsp;</TT></TD>
    <TD align=3Dright><TT>245&nbsp;</TT></TD>
    <TD align=3Dright><TT>0&nbsp;&nbsp;</TT></TD>
    <TD noWrap align=3Dright><TT>---&nbsp;&nbsp;</TT></TD>
    <TD noWrap><TT>&nbsp;R.VLSTEEIDEHLTAISER.D</TT></TD></TR>
  <TR>
    <TD align=3Dright>&nbsp;</TD>
    <TD align=3Dright><TT>2056.8901&nbsp;&nbsp;</TT></TD>
    <TD align=3Dright><TT>2055.8828&nbsp;&nbsp;</TT></TD>
    <TD align=3Dright><TT>2055.9960&nbsp;&nbsp;</TT></TD>
    <TD noWrap align=3Dright><TT>-55.06&nbsp;</TT></TD>
    <TD align=3Dright><TT>229&nbsp;</TT></TD>
    <TD noWrap align=3Dright><TT>-&nbsp;</TT></TD>
    <TD align=3Dright><TT>246&nbsp;</TT></TD>
    <TD align=3Dright><TT>1&nbsp;&nbsp;</TT></TD>
    <TD noWrap align=3Dright><TT>---&nbsp;&nbsp;</TT></TD>
    <TD noWrap><TT>&nbsp;R.VLSTEEIDEHLTAISERD.-</TT></TD></TR>
  <TR>
    <TD align=3Dright>&nbsp;</TD>
    <TD align=3Dright><TT>2056.8901&nbsp;&nbsp;</TT></TD>
    <TD align=3Dright><TT>2055.8828&nbsp;&nbsp;</TT></TD>
    <TD align=3Dright><TT>2055.9960&nbsp;&nbsp;</TT></TD>
    <TD noWrap align=3Dright><TT>-55.06&nbsp;</TT></TD>
    <TD align=3Dright><TT>229&nbsp;</TT></TD>
    <TD noWrap align=3Dright><TT>-&nbsp;</TT></TD>
    <TD align=3Dright><TT>246&nbsp;</TT></TD>
    <TD align=3Dright><TT>1&nbsp;&nbsp;</TT></TD>
    <TD noWrap align=3Dright><TT>99&nbsp;&nbsp;</TT></TD>
    <TD =
noWrap><TT>&nbsp;R.VLSTEEIDEHLTAISERD.-</TT></TD></TR></TBODY></TABLE>
<TABLE border=3D0 cellSpacing=3D0>
  <TBODY>
  <TR>
    <TD><TT>&nbsp;&nbsp;&nbsp;&nbsp;&nbsp;&nbsp;</TT></TD>
    <TD><TT><B>No match to: </B>761.3458, 823.0459, 825.0331, 829.3308,=20
      840.9972, 842.4497, 870.4814, 889.4276, 930.4676, 954.4037, =
994.0568,=20
      1007.4431, 1007.4431, 1036.0497, 1085.5210, 1085.5210, 1096.4148,=20
      1126.4785, 1217.5360, 1269.5190, 1272.4600, 1336.5642, 1370.5886,=20
      1374.6104, 1383.5656, 1400.5356, 1400.5356, 1404.6410, 1422.6624,=20
      1422.6624, 1681.7712, 1681.7712, 1709.8423, 1709.8423,=20
  2211.9685</TT></TD></TR></TBODY></TABLE><BR>
<TABLE border=3D0 cellSpacing=3D0>
  <TBODY>
  <TR>
    <TD><TT><B><A =
name=3DHit9>9.</A>&nbsp;&nbsp;&nbsp;&nbsp;</B></TT></TD>
    <TD noWrap><TT><A=20
      =
href=3D"http://zxw-pc/mascot/cgi/protein_view.pl?file=3D../data/20121225/=
F002434.dat&amp;hit=3D9"=20
      =
target=3D_blank>gi|297742984</A>&nbsp;&nbsp;&nbsp;&nbsp;<B>Mass:</B>&nbsp=
;27308&nbsp;&nbsp;&nbsp;&nbsp;<B>Score:</B>&nbsp;261&nbsp;&nbsp;&nbsp;&nb=
sp;<B>Expect:</B>&nbsp;1.5e-020&nbsp;&nbsp;<B>Matches:</B>&nbsp;11</TT></=
TD></TR>
  <TR>
    <TD>&nbsp;</TD>
    <TD noWrap><TT>unnamed protein product [Vitis=20
vinifera]</TT></TD></TR></TBODY></TABLE>
<TABLE border=3D0 cellSpacing=3D0 cellPadding=3D0>
  <TBODY>
  <TR>
    <TD><TT>&nbsp;&nbsp;&nbsp;&nbsp;&nbsp;&nbsp;</TT></TD>
    <TD align=3Dright><TT><B>Observed&nbsp;&nbsp;</B></TT></TD>
    <TD noWrap align=3Dright><TT><B>Mr(expt)&nbsp;&nbsp;</B></TT></TD>
    <TD noWrap align=3Dright><TT><B>Mr(calc)&nbsp;&nbsp;</B></TT></TD>
    <TD align=3Dright><TT><B>&nbsp;ppm&nbsp;&nbsp;</B></TT></TD>
    <TD align=3Dright><TT><B>Start&nbsp;</B></TT></TD>
    <TD align=3Dright><TT><B>&nbsp;</B></TT></TD>
    <TD align=3Dright><TT><B>End&nbsp;</B></TT></TD>
    <TD align=3Dright><TT><B>Miss&nbsp;</B></TT></TD>
    <TD align=3Dright><TT><B>Ions&nbsp;</B></TT></TD>
    <TD><TT><B>&nbsp;Peptide</B></TT></TD></TR>
  <TR>
    <TD align=3Dright>&nbsp;</TD>
    <TD align=3Dright><TT>768.2788&nbsp;&nbsp;</TT></TD>
    <TD align=3Dright><TT>767.2715&nbsp;&nbsp;</TT></TD>
    <TD align=3Dright><TT>767.3198&nbsp;&nbsp;</TT></TD>
    <TD noWrap align=3Dright><TT>-62.95&nbsp;</TT></TD>
    <TD align=3Dright><TT>4&nbsp;</TT></TD>
    <TD noWrap align=3Dright><TT>-&nbsp;</TT></TD>
    <TD align=3Dright><TT>11&nbsp;</TT></TD>
    <TD align=3Dright><TT>0&nbsp;&nbsp;</TT></TD>
    <TD noWrap align=3Dright><TT>---&nbsp;&nbsp;</TT></TD>
    <TD noWrap><TT>&nbsp;R.GSGGGYDR.H</TT></TD></TR>
  <TR>
    <TD align=3Dright>&nbsp;</TD>
    <TD align=3Dright><TT>815.4183&nbsp;&nbsp;</TT></TD>
    <TD align=3Dright><TT>814.4110&nbsp;&nbsp;</TT></TD>
    <TD align=3Dright><TT>814.4661&nbsp;&nbsp;</TT></TD>
    <TD noWrap align=3Dright><TT>-67.65&nbsp;</TT></TD>
    <TD align=3Dright><TT>89&nbsp;</TT></TD>
    <TD noWrap align=3Dright><TT>-&nbsp;</TT></TD>
    <TD align=3Dright><TT>95&nbsp;</TT></TD>
    <TD align=3Dright><TT>0&nbsp;&nbsp;</TT></TD>
    <TD noWrap align=3Dright><TT>---&nbsp;&nbsp;</TT></TD>
    <TD noWrap><TT>&nbsp;R.TLVQQAR.N</TT></TD></TR>
  <TR>
    <TD align=3Dright>&nbsp;</TD>
    <TD align=3Dright><TT>836.3343&nbsp;&nbsp;</TT></TD>
    <TD align=3Dright><TT>835.3271&nbsp;&nbsp;</TT></TD>
    <TD align=3Dright><TT>835.3824&nbsp;&nbsp;</TT></TD>
    <TD noWrap align=3Dright><TT>-66.23&nbsp;</TT></TD>
    <TD align=3Dright><TT>96&nbsp;</TT></TD>
    <TD noWrap align=3Dright><TT>-&nbsp;</TT></TD>
    <TD align=3Dright><TT>102&nbsp;</TT></TD>
    <TD align=3Dright><TT>0&nbsp;&nbsp;</TT></TD>
    <TD noWrap align=3Dright><TT>---&nbsp;&nbsp;</TT></TD>
    <TD noWrap><TT>&nbsp;R.NEAAEFR.F</TT></TD></TR>
  <TR>
    <TD align=3Dright>&nbsp;</TD>
    <TD align=3Dright><TT>1144.5098&nbsp;&nbsp;</TT></TD>
    <TD align=3Dright><TT>1143.5025&nbsp;&nbsp;</TT></TD>
    <TD align=3Dright><TT>1143.5964&nbsp;&nbsp;</TT></TD>
    <TD noWrap align=3Dright><TT>-82.12&nbsp;</TT></TD>
    <TD align=3Dright><TT>22&nbsp;</TT></TD>
    <TD noWrap align=3Dright><TT>-&nbsp;</TT></TD>
    <TD align=3Dright><TT>30&nbsp;</TT></TD>
    <TD align=3Dright><TT>0&nbsp;&nbsp;</TT></TD>
    <TD noWrap align=3Dright><TT>---&nbsp;&nbsp;</TT></TD>
    <TD noWrap><TT>&nbsp;R.LFQVEYAFK.A</TT></TD></TR>
  <TR>
    <TD align=3Dright>&nbsp;</TD>
    <TD align=3Dright><TT>1144.5098&nbsp;&nbsp;</TT></TD>
    <TD align=3Dright><TT>1143.5025&nbsp;&nbsp;</TT></TD>
    <TD align=3Dright><TT>1143.5964&nbsp;&nbsp;</TT></TD>
    <TD noWrap align=3Dright><TT>-82.12&nbsp;</TT></TD>
    <TD align=3Dright><TT>22&nbsp;</TT></TD>
    <TD noWrap align=3Dright><TT>-&nbsp;</TT></TD>
    <TD align=3Dright><TT>30&nbsp;</TT></TD>
    <TD align=3Dright><TT>0&nbsp;&nbsp;</TT></TD>
    <TD noWrap align=3Dright><TT>36&nbsp;&nbsp;</TT></TD>
    <TD noWrap><TT>&nbsp;R.LFQVEYAFK.A</TT></TD></TR>
  <TR>
    <TD align=3Dright>&nbsp;</TD>
    <TD align=3Dright><TT>1156.5311&nbsp;&nbsp;</TT></TD>
    <TD align=3Dright><TT>1155.5238&nbsp;&nbsp;</TT></TD>
    <TD align=3Dright><TT>1155.6037&nbsp;&nbsp;</TT></TD>
    <TD noWrap align=3Dright><TT>-69.08&nbsp;</TT></TD>
    <TD align=3Dright><TT>12&nbsp;</TT></TD>
    <TD noWrap align=3Dright><TT>-&nbsp;</TT></TD>
    <TD align=3Dright><TT>21&nbsp;</TT></TD>
    <TD align=3Dright><TT>0&nbsp;&nbsp;</TT></TD>
    <TD noWrap align=3Dright><TT>---&nbsp;&nbsp;</TT></TD>
    <TD noWrap><TT>&nbsp;R.HITIFSPEGR.L</TT></TD></TR>
  <TR>
    <TD align=3Dright>&nbsp;</TD>
    <TD align=3Dright><TT>1156.5311&nbsp;&nbsp;</TT></TD>
    <TD align=3Dright><TT>1155.5238&nbsp;&nbsp;</TT></TD>
    <TD align=3Dright><TT>1155.6037&nbsp;&nbsp;</TT></TD>
    <TD noWrap align=3Dright><TT>-69.08&nbsp;</TT></TD>
    <TD align=3Dright><TT>12&nbsp;</TT></TD>
    <TD noWrap align=3Dright><TT>-&nbsp;</TT></TD>
    <TD align=3Dright><TT>21&nbsp;</TT></TD>
    <TD align=3Dright><TT>0&nbsp;&nbsp;</TT></TD>
    <TD noWrap align=3Dright><TT>64&nbsp;&nbsp;</TT></TD>
    <TD noWrap><TT>&nbsp;R.HITIFSPEGR.L</TT></TD></TR>
  <TR>
    <TD align=3Dright>&nbsp;</TD>
    <TD align=3Dright><TT>1220.5162&nbsp;&nbsp;</TT></TD>
    <TD align=3Dright><TT>1219.5089&nbsp;&nbsp;</TT></TD>
    <TD align=3Dright><TT>1219.6084&nbsp;&nbsp;</TT></TD>
    <TD noWrap align=3Dright><TT>-81.59&nbsp;</TT></TD>
    <TD align=3Dright><TT>172&nbsp;</TT></TD>
    <TD noWrap align=3Dright><TT>-&nbsp;</TT></TD>
    <TD align=3Dright><TT>181&nbsp;</TT></TD>
    <TD align=3Dright><TT>0&nbsp;&nbsp;</TT></TD>
    <TD noWrap align=3Dright><TT>---&nbsp;&nbsp;</TT></TD>
    <TD noWrap><TT>&nbsp;K.EQEAINFLEK.K</TT></TD></TR>
  <TR>
    <TD align=3Dright>&nbsp;</TD>
    <TD align=3Dright><TT>1941.8619&nbsp;&nbsp;</TT></TD>
    <TD align=3Dright><TT>1940.8546&nbsp;&nbsp;</TT></TD>
    <TD align=3Dright><TT>1940.9691&nbsp;&nbsp;</TT></TD>
    <TD noWrap align=3Dright><TT>-58.96&nbsp;</TT></TD>
    <TD align=3Dright><TT>229&nbsp;</TT></TD>
    <TD noWrap align=3Dright><TT>-&nbsp;</TT></TD>
    <TD align=3Dright><TT>245&nbsp;</TT></TD>
    <TD align=3Dright><TT>0&nbsp;&nbsp;</TT></TD>
    <TD noWrap align=3Dright><TT>---&nbsp;&nbsp;</TT></TD>
    <TD noWrap><TT>&nbsp;R.VLSTEEIDEHLTAISER.D</TT></TD></TR>
  <TR>
    <TD align=3Dright>&nbsp;</TD>
    <TD align=3Dright><TT>2056.8901&nbsp;&nbsp;</TT></TD>
    <TD align=3Dright><TT>2055.8828&nbsp;&nbsp;</TT></TD>
    <TD align=3Dright><TT>2055.9960&nbsp;&nbsp;</TT></TD>
    <TD noWrap align=3Dright><TT>-55.06&nbsp;</TT></TD>
    <TD align=3Dright><TT>229&nbsp;</TT></TD>
    <TD noWrap align=3Dright><TT>-&nbsp;</TT></TD>
    <TD align=3Dright><TT>246&nbsp;</TT></TD>
    <TD align=3Dright><TT>1&nbsp;&nbsp;</TT></TD>
    <TD noWrap align=3Dright><TT>---&nbsp;&nbsp;</TT></TD>
    <TD noWrap><TT>&nbsp;R.VLSTEEIDEHLTAISERD.-</TT></TD></TR>
  <TR>
    <TD align=3Dright>&nbsp;</TD>
    <TD align=3Dright><TT>2056.8901&nbsp;&nbsp;</TT></TD>
    <TD align=3Dright><TT>2055.8828&nbsp;&nbsp;</TT></TD>
    <TD align=3Dright><TT>2055.9960&nbsp;&nbsp;</TT></TD>
    <TD noWrap align=3Dright><TT>-55.06&nbsp;</TT></TD>
    <TD align=3Dright><TT>229&nbsp;</TT></TD>
    <TD noWrap align=3Dright><TT>-&nbsp;</TT></TD>
    <TD align=3Dright><TT>246&nbsp;</TT></TD>
    <TD align=3Dright><TT>1&nbsp;&nbsp;</TT></TD>
    <TD noWrap align=3Dright><TT>99&nbsp;&nbsp;</TT></TD>
    <TD =
noWrap><TT>&nbsp;R.VLSTEEIDEHLTAISERD.-</TT></TD></TR></TBODY></TABLE>
<TABLE border=3D0 cellSpacing=3D0>
  <TBODY>
  <TR>
    <TD><TT>&nbsp;&nbsp;&nbsp;&nbsp;&nbsp;&nbsp;</TT></TD>
    <TD><TT><B>No match to: </B>761.3458, 823.0459, 825.0331, 829.3308,=20
      840.9972, 842.4497, 870.4814, 889.4276, 930.4676, 954.4037, =
994.0568,=20
      1007.4431, 1007.4431, 1036.0497, 1085.5210, 1085.5210, 1096.4148,=20
      1126.4785, 1217.5360, 1269.5190, 1272.4600, 1336.5642, 1370.5886,=20
      1374.6104, 1383.5656, 1384.5667, 1384.5667, 1400.5356, 1400.5356,=20
      1404.6410, 1422.6624, 1422.6624, 1681.7712, 1681.7712, 1709.8423,=20
      1709.8423, 2211.9685</TT></TD></TR></TBODY></TABLE><BR>
<TABLE border=3D0 cellSpacing=3D0>
  <TBODY>
  <TR>
    <TD><TT><B><A name=3DHit10>10.</A>&nbsp;&nbsp;&nbsp;</B></TT></TD>
    <TD noWrap><TT><A=20
      =
href=3D"http://zxw-pc/mascot/cgi/protein_view.pl?file=3D../data/20121225/=
F002434.dat&amp;hit=3D10"=20
      =
target=3D_blank>gi|225442079</A>&nbsp;&nbsp;&nbsp;&nbsp;<B>Mass:</B>&nbsp=
;27308&nbsp;&nbsp;&nbsp;&nbsp;<B>Score:</B>&nbsp;261&nbsp;&nbsp;&nbsp;&nb=
sp;<B>Expect:</B>&nbsp;1.5e-020&nbsp;&nbsp;<B>Matches:</B>&nbsp;11</TT></=
TD></TR>
  <TR>
    <TD>&nbsp;</TD>
    <TD noWrap><TT>PREDICTED: hypothetical protein [Vitis=20
  vinifera]</TT></TD></TR></TBODY></TABLE>
<TABLE border=3D0 cellSpacing=3D0 cellPadding=3D0>
  <TBODY>
  <TR>
    <TD><TT>&nbsp;&nbsp;&nbsp;&nbsp;&nbsp;&nbsp;</TT></TD>
    <TD align=3Dright><TT><B>Observed&nbsp;&nbsp;</B></TT></TD>
    <TD noWrap align=3Dright><TT><B>Mr(expt)&nbsp;&nbsp;</B></TT></TD>
    <TD noWrap align=3Dright><TT><B>Mr(calc)&nbsp;&nbsp;</B></TT></TD>
    <TD align=3Dright><TT><B>&nbsp;ppm&nbsp;&nbsp;</B></TT></TD>
    <TD align=3Dright><TT><B>Start&nbsp;</B></TT></TD>
    <TD align=3Dright><TT><B>&nbsp;</B></TT></TD>
    <TD align=3Dright><TT><B>End&nbsp;</B></TT></TD>
    <TD align=3Dright><TT><B>Miss&nbsp;</B></TT></TD>
    <TD align=3Dright><TT><B>Ions&nbsp;</B></TT></TD>
    <TD><TT><B>&nbsp;Peptide</B></TT></TD></TR>
  <TR>
    <TD align=3Dright>&nbsp;</TD>
    <TD align=3Dright><TT>768.2788&nbsp;&nbsp;</TT></TD>
    <TD align=3Dright><TT>767.2715&nbsp;&nbsp;</TT></TD>
    <TD align=3Dright><TT>767.3198&nbsp;&nbsp;</TT></TD>
    <TD noWrap align=3Dright><TT>-62.95&nbsp;</TT></TD>
    <TD align=3Dright><TT>4&nbsp;</TT></TD>
    <TD noWrap align=3Dright><TT>-&nbsp;</TT></TD>
    <TD align=3Dright><TT>11&nbsp;</TT></TD>
    <TD align=3Dright><TT>0&nbsp;&nbsp;</TT></TD>
    <TD noWrap align=3Dright><TT>---&nbsp;&nbsp;</TT></TD>
    <TD noWrap><TT>&nbsp;R.GSGGGYDR.H</TT></TD></TR>
  <TR>
    <TD align=3Dright>&nbsp;</TD>
    <TD align=3Dright><TT>815.4183&nbsp;&nbsp;</TT></TD>
    <TD align=3Dright><TT>814.4110&nbsp;&nbsp;</TT></TD>
    <TD align=3Dright><TT>814.4661&nbsp;&nbsp;</TT></TD>
    <TD noWrap align=3Dright><TT>-67.65&nbsp;</TT></TD>
    <TD align=3Dright><TT>89&nbsp;</TT></TD>
    <TD noWrap align=3Dright><TT>-&nbsp;</TT></TD>
    <TD align=3Dright><TT>95&nbsp;</TT></TD>
    <TD align=3Dright><TT>0&nbsp;&nbsp;</TT></TD>
    <TD noWrap align=3Dright><TT>---&nbsp;&nbsp;</TT></TD>
    <TD noWrap><TT>&nbsp;R.TLVQQAR.N</TT></TD></TR>
  <TR>
    <TD align=3Dright>&nbsp;</TD>
    <TD align=3Dright><TT>836.3343&nbsp;&nbsp;</TT></TD>
    <TD align=3Dright><TT>835.3271&nbsp;&nbsp;</TT></TD>
    <TD align=3Dright><TT>835.3824&nbsp;&nbsp;</TT></TD>
    <TD noWrap align=3Dright><TT>-66.23&nbsp;</TT></TD>
    <TD align=3Dright><TT>96&nbsp;</TT></TD>
    <TD noWrap align=3Dright><TT>-&nbsp;</TT></TD>
    <TD align=3Dright><TT>102&nbsp;</TT></TD>
    <TD align=3Dright><TT>0&nbsp;&nbsp;</TT></TD>
    <TD noWrap align=3Dright><TT>---&nbsp;&nbsp;</TT></TD>
    <TD noWrap><TT>&nbsp;R.NEAAEFR.F</TT></TD></TR>
  <TR>
    <TD align=3Dright>&nbsp;</TD>
    <TD align=3Dright><TT>1144.5098&nbsp;&nbsp;</TT></TD>
    <TD align=3Dright><TT>1143.5025&nbsp;&nbsp;</TT></TD>
    <TD align=3Dright><TT>1143.5964&nbsp;&nbsp;</TT></TD>
    <TD noWrap align=3Dright><TT>-82.12&nbsp;</TT></TD>
    <TD align=3Dright><TT>22&nbsp;</TT></TD>
    <TD noWrap align=3Dright><TT>-&nbsp;</TT></TD>
    <TD align=3Dright><TT>30&nbsp;</TT></TD>
    <TD align=3Dright><TT>0&nbsp;&nbsp;</TT></TD>
    <TD noWrap align=3Dright><TT>---&nbsp;&nbsp;</TT></TD>
    <TD noWrap><TT>&nbsp;R.LFQVEYAFK.A</TT></TD></TR>
  <TR>
    <TD align=3Dright>&nbsp;</TD>
    <TD align=3Dright><TT>1144.5098&nbsp;&nbsp;</TT></TD>
    <TD align=3Dright><TT>1143.5025&nbsp;&nbsp;</TT></TD>
    <TD align=3Dright><TT>1143.5964&nbsp;&nbsp;</TT></TD>
    <TD noWrap align=3Dright><TT>-82.12&nbsp;</TT></TD>
    <TD align=3Dright><TT>22&nbsp;</TT></TD>
    <TD noWrap align=3Dright><TT>-&nbsp;</TT></TD>
    <TD align=3Dright><TT>30&nbsp;</TT></TD>
    <TD align=3Dright><TT>0&nbsp;&nbsp;</TT></TD>
    <TD noWrap align=3Dright><TT>36&nbsp;&nbsp;</TT></TD>
    <TD noWrap><TT>&nbsp;R.LFQVEYAFK.A</TT></TD></TR>
  <TR>
    <TD align=3Dright>&nbsp;</TD>
    <TD align=3Dright><TT>1156.5311&nbsp;&nbsp;</TT></TD>
    <TD align=3Dright><TT>1155.5238&nbsp;&nbsp;</TT></TD>
    <TD align=3Dright><TT>1155.6037&nbsp;&nbsp;</TT></TD>
    <TD noWrap align=3Dright><TT>-69.08&nbsp;</TT></TD>
    <TD align=3Dright><TT>12&nbsp;</TT></TD>
    <TD noWrap align=3Dright><TT>-&nbsp;</TT></TD>
    <TD align=3Dright><TT>21&nbsp;</TT></TD>
    <TD align=3Dright><TT>0&nbsp;&nbsp;</TT></TD>
    <TD noWrap align=3Dright><TT>---&nbsp;&nbsp;</TT></TD>
    <TD noWrap><TT>&nbsp;R.HITIFSPEGR.L</TT></TD></TR>
  <TR>
    <TD align=3Dright>&nbsp;</TD>
    <TD align=3Dright><TT>1156.5311&nbsp;&nbsp;</TT></TD>
    <TD align=3Dright><TT>1155.5238&nbsp;&nbsp;</TT></TD>
    <TD align=3Dright><TT>1155.6037&nbsp;&nbsp;</TT></TD>
    <TD noWrap align=3Dright><TT>-69.08&nbsp;</TT></TD>
    <TD align=3Dright><TT>12&nbsp;</TT></TD>
    <TD noWrap align=3Dright><TT>-&nbsp;</TT></TD>
    <TD align=3Dright><TT>21&nbsp;</TT></TD>
    <TD align=3Dright><TT>0&nbsp;&nbsp;</TT></TD>
    <TD noWrap align=3Dright><TT>64&nbsp;&nbsp;</TT></TD>
    <TD noWrap><TT>&nbsp;R.HITIFSPEGR.L</TT></TD></TR>
  <TR>
    <TD align=3Dright>&nbsp;</TD>
    <TD align=3Dright><TT>1220.5162&nbsp;&nbsp;</TT></TD>
    <TD align=3Dright><TT>1219.5089&nbsp;&nbsp;</TT></TD>
    <TD align=3Dright><TT>1219.6084&nbsp;&nbsp;</TT></TD>
    <TD noWrap align=3Dright><TT>-81.59&nbsp;</TT></TD>
    <TD align=3Dright><TT>172&nbsp;</TT></TD>
    <TD noWrap align=3Dright><TT>-&nbsp;</TT></TD>
    <TD align=3Dright><TT>181&nbsp;</TT></TD>
    <TD align=3Dright><TT>0&nbsp;&nbsp;</TT></TD>
    <TD noWrap align=3Dright><TT>---&nbsp;&nbsp;</TT></TD>
    <TD noWrap><TT>&nbsp;K.EQEAINFLEK.K</TT></TD></TR>
  <TR>
    <TD align=3Dright>&nbsp;</TD>
    <TD align=3Dright><TT>1941.8619&nbsp;&nbsp;</TT></TD>
    <TD align=3Dright><TT>1940.8546&nbsp;&nbsp;</TT></TD>
    <TD align=3Dright><TT>1940.9691&nbsp;&nbsp;</TT></TD>
    <TD noWrap align=3Dright><TT>-58.96&nbsp;</TT></TD>
    <TD align=3Dright><TT>229&nbsp;</TT></TD>
    <TD noWrap align=3Dright><TT>-&nbsp;</TT></TD>
    <TD align=3Dright><TT>245&nbsp;</TT></TD>
    <TD align=3Dright><TT>0&nbsp;&nbsp;</TT></TD>
    <TD noWrap align=3Dright><TT>---&nbsp;&nbsp;</TT></TD>
    <TD noWrap><TT>&nbsp;R.VLSTEEIDEHLTAISER.D</TT></TD></TR>
  <TR>
    <TD align=3Dright>&nbsp;</TD>
    <TD align=3Dright><TT>2056.8901&nbsp;&nbsp;</TT></TD>
    <TD align=3Dright><TT>2055.8828&nbsp;&nbsp;</TT></TD>
    <TD align=3Dright><TT>2055.9960&nbsp;&nbsp;</TT></TD>
    <TD noWrap align=3Dright><TT>-55.06&nbsp;</TT></TD>
    <TD align=3Dright><TT>229&nbsp;</TT></TD>
    <TD noWrap align=3Dright><TT>-&nbsp;</TT></TD>
    <TD align=3Dright><TT>246&nbsp;</TT></TD>
    <TD align=3Dright><TT>1&nbsp;&nbsp;</TT></TD>
    <TD noWrap align=3Dright><TT>---&nbsp;&nbsp;</TT></TD>
    <TD noWrap><TT>&nbsp;R.VLSTEEIDEHLTAISERD.-</TT></TD></TR>
  <TR>
    <TD align=3Dright>&nbsp;</TD>
    <TD align=3Dright><TT>2056.8901&nbsp;&nbsp;</TT></TD>
    <TD align=3Dright><TT>2055.8828&nbsp;&nbsp;</TT></TD>
    <TD align=3Dright><TT>2055.9960&nbsp;&nbsp;</TT></TD>
    <TD noWrap align=3Dright><TT>-55.06&nbsp;</TT></TD>
    <TD align=3Dright><TT>229&nbsp;</TT></TD>
    <TD noWrap align=3Dright><TT>-&nbsp;</TT></TD>
    <TD align=3Dright><TT>246&nbsp;</TT></TD>
    <TD align=3Dright><TT>1&nbsp;&nbsp;</TT></TD>
    <TD noWrap align=3Dright><TT>99&nbsp;&nbsp;</TT></TD>
    <TD =
noWrap><TT>&nbsp;R.VLSTEEIDEHLTAISERD.-</TT></TD></TR></TBODY></TABLE>
<TABLE border=3D0 cellSpacing=3D0>
  <TBODY>
  <TR>
    <TD><TT>&nbsp;&nbsp;&nbsp;&nbsp;&nbsp;&nbsp;</TT></TD>
    <TD><TT><B>No match to: </B>761.3458, 823.0459, 825.0331, 829.3308,=20
      840.9972, 842.4497, 870.4814, 889.4276, 930.4676, 954.4037, =
994.0568,=20
      1007.4431, 1007.4431, 1036.0497, 1085.5210, 1085.5210, 1096.4148,=20
      1126.4785, 1217.5360, 1269.5190, 1272.4600, 1336.5642, 1370.5886,=20
      1374.6104, 1383.5656, 1384.5667, 1384.5667, 1400.5356, 1400.5356,=20
      1404.6410, 1422.6624, 1422.6624, 1681.7712, 1681.7712, 1709.8423,=20
      1709.8423, 2211.9685</TT></TD></TR></TBODY></TABLE><BR>
<TABLE border=3D0 cellSpacing=3D0>
  <TBODY>
  <TR>
    <TD><TT><B><A name=3DHit11>11.</A>&nbsp;&nbsp;&nbsp;</B></TT></TD>
    <TD noWrap><TT><A=20
      =
href=3D"http://zxw-pc/mascot/cgi/protein_view.pl?file=3D../data/20121225/=
F002434.dat&amp;hit=3D11"=20
      =
target=3D_blank>gi|147797489</A>&nbsp;&nbsp;&nbsp;&nbsp;<B>Mass:</B>&nbsp=
;27308&nbsp;&nbsp;&nbsp;&nbsp;<B>Score:</B>&nbsp;261&nbsp;&nbsp;&nbsp;&nb=
sp;<B>Expect:</B>&nbsp;1.5e-020&nbsp;&nbsp;<B>Matches:</B>&nbsp;11</TT></=
TD></TR>
  <TR>
    <TD>&nbsp;</TD>
    <TD noWrap><TT>hypothetical protein VITISV_005460 [Vitis=20
  vinifera]</TT></TD></TR></TBODY></TABLE>
<TABLE border=3D0 cellSpacing=3D0 cellPadding=3D0>
  <TBODY>
  <TR>
    <TD><TT>&nbsp;&nbsp;&nbsp;&nbsp;&nbsp;&nbsp;</TT></TD>
    <TD align=3Dright><TT><B>Observed&nbsp;&nbsp;</B></TT></TD>
    <TD noWrap align=3Dright><TT><B>Mr(expt)&nbsp;&nbsp;</B></TT></TD>
    <TD noWrap align=3Dright><TT><B>Mr(calc)&nbsp;&nbsp;</B></TT></TD>
    <TD align=3Dright><TT><B>&nbsp;ppm&nbsp;&nbsp;</B></TT></TD>
    <TD align=3Dright><TT><B>Start&nbsp;</B></TT></TD>
    <TD align=3Dright><TT><B>&nbsp;</B></TT></TD>
    <TD align=3Dright><TT><B>End&nbsp;</B></TT></TD>
    <TD align=3Dright><TT><B>Miss&nbsp;</B></TT></TD>
    <TD align=3Dright><TT><B>Ions&nbsp;</B></TT></TD>
    <TD><TT><B>&nbsp;Peptide</B></TT></TD></TR>
  <TR>
    <TD align=3Dright>&nbsp;</TD>
    <TD align=3Dright><TT>768.2788&nbsp;&nbsp;</TT></TD>
    <TD align=3Dright><TT>767.2715&nbsp;&nbsp;</TT></TD>
    <TD align=3Dright><TT>767.3198&nbsp;&nbsp;</TT></TD>
    <TD noWrap align=3Dright><TT>-62.95&nbsp;</TT></TD>
    <TD align=3Dright><TT>4&nbsp;</TT></TD>
    <TD noWrap align=3Dright><TT>-&nbsp;</TT></TD>
    <TD align=3Dright><TT>11&nbsp;</TT></TD>
    <TD align=3Dright><TT>0&nbsp;&nbsp;</TT></TD>
    <TD noWrap align=3Dright><TT>---&nbsp;&nbsp;</TT></TD>
    <TD noWrap><TT>&nbsp;R.GSGGGYDR.H</TT></TD></TR>
  <TR>
    <TD align=3Dright>&nbsp;</TD>
    <TD align=3Dright><TT>815.4183&nbsp;&nbsp;</TT></TD>
    <TD align=3Dright><TT>814.4110&nbsp;&nbsp;</TT></TD>
    <TD align=3Dright><TT>814.4661&nbsp;&nbsp;</TT></TD>
    <TD noWrap align=3Dright><TT>-67.65&nbsp;</TT></TD>
    <TD align=3Dright><TT>89&nbsp;</TT></TD>
    <TD noWrap align=3Dright><TT>-&nbsp;</TT></TD>
    <TD align=3Dright><TT>95&nbsp;</TT></TD>
    <TD align=3Dright><TT>0&nbsp;&nbsp;</TT></TD>
    <TD noWrap align=3Dright><TT>---&nbsp;&nbsp;</TT></TD>
    <TD noWrap><TT>&nbsp;R.TLVQQAR.N</TT></TD></TR>
  <TR>
    <TD align=3Dright>&nbsp;</TD>
    <TD align=3Dright><TT>836.3343&nbsp;&nbsp;</TT></TD>
    <TD align=3Dright><TT>835.3271&nbsp;&nbsp;</TT></TD>
    <TD align=3Dright><TT>835.3824&nbsp;&nbsp;</TT></TD>
    <TD noWrap align=3Dright><TT>-66.23&nbsp;</TT></TD>
    <TD align=3Dright><TT>96&nbsp;</TT></TD>
    <TD noWrap align=3Dright><TT>-&nbsp;</TT></TD>
    <TD align=3Dright><TT>102&nbsp;</TT></TD>
    <TD align=3Dright><TT>0&nbsp;&nbsp;</TT></TD>
    <TD noWrap align=3Dright><TT>---&nbsp;&nbsp;</TT></TD>
    <TD noWrap><TT>&nbsp;R.NEAAEFR.F</TT></TD></TR>
  <TR>
    <TD align=3Dright>&nbsp;</TD>
    <TD align=3Dright><TT>1144.5098&nbsp;&nbsp;</TT></TD>
    <TD align=3Dright><TT>1143.5025&nbsp;&nbsp;</TT></TD>
    <TD align=3Dright><TT>1143.5964&nbsp;&nbsp;</TT></TD>
    <TD noWrap align=3Dright><TT>-82.12&nbsp;</TT></TD>
    <TD align=3Dright><TT>22&nbsp;</TT></TD>
    <TD noWrap align=3Dright><TT>-&nbsp;</TT></TD>
    <TD align=3Dright><TT>30&nbsp;</TT></TD>
    <TD align=3Dright><TT>0&nbsp;&nbsp;</TT></TD>
    <TD noWrap align=3Dright><TT>---&nbsp;&nbsp;</TT></TD>
    <TD noWrap><TT>&nbsp;R.LFQVEYAFK.A</TT></TD></TR>
  <TR>
    <TD align=3Dright>&nbsp;</TD>
    <TD align=3Dright><TT>1144.5098&nbsp;&nbsp;</TT></TD>
    <TD align=3Dright><TT>1143.5025&nbsp;&nbsp;</TT></TD>
    <TD align=3Dright><TT>1143.5964&nbsp;&nbsp;</TT></TD>
    <TD noWrap align=3Dright><TT>-82.12&nbsp;</TT></TD>
    <TD align=3Dright><TT>22&nbsp;</TT></TD>
    <TD noWrap align=3Dright><TT>-&nbsp;</TT></TD>
    <TD align=3Dright><TT>30&nbsp;</TT></TD>
    <TD align=3Dright><TT>0&nbsp;&nbsp;</TT></TD>
    <TD noWrap align=3Dright><TT>36&nbsp;&nbsp;</TT></TD>
    <TD noWrap><TT>&nbsp;R.LFQVEYAFK.A</TT></TD></TR>
  <TR>
    <TD align=3Dright>&nbsp;</TD>
    <TD align=3Dright><TT>1156.5311&nbsp;&nbsp;</TT></TD>
    <TD align=3Dright><TT>1155.5238&nbsp;&nbsp;</TT></TD>
    <TD align=3Dright><TT>1155.6037&nbsp;&nbsp;</TT></TD>
    <TD noWrap align=3Dright><TT>-69.08&nbsp;</TT></TD>
    <TD align=3Dright><TT>12&nbsp;</TT></TD>
    <TD noWrap align=3Dright><TT>-&nbsp;</TT></TD>
    <TD align=3Dright><TT>21&nbsp;</TT></TD>
    <TD align=3Dright><TT>0&nbsp;&nbsp;</TT></TD>
    <TD noWrap align=3Dright><TT>---&nbsp;&nbsp;</TT></TD>
    <TD noWrap><TT>&nbsp;R.HITIFSPEGR.L</TT></TD></TR>
  <TR>
    <TD align=3Dright>&nbsp;</TD>
    <TD align=3Dright><TT>1156.5311&nbsp;&nbsp;</TT></TD>
    <TD align=3Dright><TT>1155.5238&nbsp;&nbsp;</TT></TD>
    <TD align=3Dright><TT>1155.6037&nbsp;&nbsp;</TT></TD>
    <TD noWrap align=3Dright><TT>-69.08&nbsp;</TT></TD>
    <TD align=3Dright><TT>12&nbsp;</TT></TD>
    <TD noWrap align=3Dright><TT>-&nbsp;</TT></TD>
    <TD align=3Dright><TT>21&nbsp;</TT></TD>
    <TD align=3Dright><TT>0&nbsp;&nbsp;</TT></TD>
    <TD noWrap align=3Dright><TT>64&nbsp;&nbsp;</TT></TD>
    <TD noWrap><TT>&nbsp;R.HITIFSPEGR.L</TT></TD></TR>
  <TR>
    <TD align=3Dright>&nbsp;</TD>
    <TD align=3Dright><TT>1220.5162&nbsp;&nbsp;</TT></TD>
    <TD align=3Dright><TT>1219.5089&nbsp;&nbsp;</TT></TD>
    <TD align=3Dright><TT>1219.6084&nbsp;&nbsp;</TT></TD>
    <TD noWrap align=3Dright><TT>-81.59&nbsp;</TT></TD>
    <TD align=3Dright><TT>172&nbsp;</TT></TD>
    <TD noWrap align=3Dright><TT>-&nbsp;</TT></TD>
    <TD align=3Dright><TT>181&nbsp;</TT></TD>
    <TD align=3Dright><TT>0&nbsp;&nbsp;</TT></TD>
    <TD noWrap align=3Dright><TT>---&nbsp;&nbsp;</TT></TD>
    <TD noWrap><TT>&nbsp;K.EQEAINFLEK.K</TT></TD></TR>
  <TR>
    <TD align=3Dright>&nbsp;</TD>
    <TD align=3Dright><TT>1941.8619&nbsp;&nbsp;</TT></TD>
    <TD align=3Dright><TT>1940.8546&nbsp;&nbsp;</TT></TD>
    <TD align=3Dright><TT>1940.9691&nbsp;&nbsp;</TT></TD>
    <TD noWrap align=3Dright><TT>-58.96&nbsp;</TT></TD>
    <TD align=3Dright><TT>229&nbsp;</TT></TD>
    <TD noWrap align=3Dright><TT>-&nbsp;</TT></TD>
    <TD align=3Dright><TT>245&nbsp;</TT></TD>
    <TD align=3Dright><TT>0&nbsp;&nbsp;</TT></TD>
    <TD noWrap align=3Dright><TT>---&nbsp;&nbsp;</TT></TD>
    <TD noWrap><TT>&nbsp;R.VLSTEEIDEHLTAISER.D</TT></TD></TR>
  <TR>
    <TD align=3Dright>&nbsp;</TD>
    <TD align=3Dright><TT>2056.8901&nbsp;&nbsp;</TT></TD>
    <TD align=3Dright><TT>2055.8828&nbsp;&nbsp;</TT></TD>
    <TD align=3Dright><TT>2055.9960&nbsp;&nbsp;</TT></TD>
    <TD noWrap align=3Dright><TT>-55.06&nbsp;</TT></TD>
    <TD align=3Dright><TT>229&nbsp;</TT></TD>
    <TD noWrap align=3Dright><TT>-&nbsp;</TT></TD>
    <TD align=3Dright><TT>246&nbsp;</TT></TD>
    <TD align=3Dright><TT>1&nbsp;&nbsp;</TT></TD>
    <TD noWrap align=3Dright><TT>---&nbsp;&nbsp;</TT></TD>
    <TD noWrap><TT>&nbsp;R.VLSTEEIDEHLTAISERD.-</TT></TD></TR>
  <TR>
    <TD align=3Dright>&nbsp;</TD>
    <TD align=3Dright><TT>2056.8901&nbsp;&nbsp;</TT></TD>
    <TD align=3Dright><TT>2055.8828&nbsp;&nbsp;</TT></TD>
    <TD align=3Dright><TT>2055.9960&nbsp;&nbsp;</TT></TD>
    <TD noWrap align=3Dright><TT>-55.06&nbsp;</TT></TD>
    <TD align=3Dright><TT>229&nbsp;</TT></TD>
    <TD noWrap align=3Dright><TT>-&nbsp;</TT></TD>
    <TD align=3Dright><TT>246&nbsp;</TT></TD>
    <TD align=3Dright><TT>1&nbsp;&nbsp;</TT></TD>
    <TD noWrap align=3Dright><TT>99&nbsp;&nbsp;</TT></TD>
    <TD =
noWrap><TT>&nbsp;R.VLSTEEIDEHLTAISERD.-</TT></TD></TR></TBODY></TABLE>
<TABLE border=3D0 cellSpacing=3D0>
  <TBODY>
  <TR>
    <TD><TT>&nbsp;&nbsp;&nbsp;&nbsp;&nbsp;&nbsp;</TT></TD>
    <TD><TT><B>No match to: </B>761.3458, 823.0459, 825.0331, 829.3308,=20
      840.9972, 842.4497, 870.4814, 889.4276, 930.4676, 954.4037, =
994.0568,=20
      1007.4431, 1007.4431, 1036.0497, 1085.5210, 1085.5210, 1096.4148,=20
      1126.4785, 1217.5360, 1269.5190, 1272.4600, 1336.5642, 1370.5886,=20
      1374.6104, 1383.5656, 1384.5667, 1384.5667, 1400.5356, 1400.5356,=20
      1404.6410, 1422.6624, 1422.6624, 1681.7712, 1681.7712, 1709.8423,=20
      1709.8423, 2211.9685</TT></TD></TR></TBODY></TABLE><BR>
<TABLE border=3D0 cellSpacing=3D0>
  <TBODY>
  <TR>
    <TD><TT><B><A name=3DHit12>12.</A>&nbsp;&nbsp;&nbsp;</B></TT></TD>
    <TD noWrap><TT><A=20
      =
href=3D"http://zxw-pc/mascot/cgi/protein_view.pl?file=3D../data/20121225/=
F002434.dat&amp;hit=3D12"=20
      =
target=3D_blank>gi|211906468</A>&nbsp;&nbsp;&nbsp;&nbsp;<B>Mass:</B>&nbsp=
;27278&nbsp;&nbsp;&nbsp;&nbsp;<B>Score:</B>&nbsp;261&nbsp;&nbsp;&nbsp;&nb=
sp;<B>Expect:</B>&nbsp;1.5e-020&nbsp;&nbsp;<B>Matches:</B>&nbsp;11</TT></=
TD></TR>
  <TR>
    <TD>&nbsp;</TD>
    <TD noWrap><TT>20S proteasome subunit alpha-1 [Gossypium=20
  hirsutum]</TT></TD></TR></TBODY></TABLE>
<TABLE border=3D0 cellSpacing=3D0 cellPadding=3D0>
  <TBODY>
  <TR>
    <TD><TT>&nbsp;&nbsp;&nbsp;&nbsp;&nbsp;&nbsp;</TT></TD>
    <TD align=3Dright><TT><B>Observed&nbsp;&nbsp;</B></TT></TD>
    <TD noWrap align=3Dright><TT><B>Mr(expt)&nbsp;&nbsp;</B></TT></TD>
    <TD noWrap align=3Dright><TT><B>Mr(calc)&nbsp;&nbsp;</B></TT></TD>
    <TD align=3Dright><TT><B>&nbsp;ppm&nbsp;&nbsp;</B></TT></TD>
    <TD align=3Dright><TT><B>Start&nbsp;</B></TT></TD>
    <TD align=3Dright><TT><B>&nbsp;</B></TT></TD>
    <TD align=3Dright><TT><B>End&nbsp;</B></TT></TD>
    <TD align=3Dright><TT><B>Miss&nbsp;</B></TT></TD>
    <TD align=3Dright><TT><B>Ions&nbsp;</B></TT></TD>
    <TD><TT><B>&nbsp;Peptide</B></TT></TD></TR>
  <TR>
    <TD align=3Dright>&nbsp;</TD>
    <TD align=3Dright><TT>768.2788&nbsp;&nbsp;</TT></TD>
    <TD align=3Dright><TT>767.2715&nbsp;&nbsp;</TT></TD>
    <TD align=3Dright><TT>767.3198&nbsp;&nbsp;</TT></TD>
    <TD noWrap align=3Dright><TT>-62.95&nbsp;</TT></TD>
    <TD align=3Dright><TT>4&nbsp;</TT></TD>
    <TD noWrap align=3Dright><TT>-&nbsp;</TT></TD>
    <TD align=3Dright><TT>11&nbsp;</TT></TD>
    <TD align=3Dright><TT>0&nbsp;&nbsp;</TT></TD>
    <TD noWrap align=3Dright><TT>---&nbsp;&nbsp;</TT></TD>
    <TD noWrap><TT>&nbsp;R.GSGGGYDR.H</TT></TD></TR>
  <TR>
    <TD align=3Dright>&nbsp;</TD>
    <TD align=3Dright><TT>815.4183&nbsp;&nbsp;</TT></TD>
    <TD align=3Dright><TT>814.4110&nbsp;&nbsp;</TT></TD>
    <TD align=3Dright><TT>814.4661&nbsp;&nbsp;</TT></TD>
    <TD noWrap align=3Dright><TT>-67.65&nbsp;</TT></TD>
    <TD align=3Dright><TT>89&nbsp;</TT></TD>
    <TD noWrap align=3Dright><TT>-&nbsp;</TT></TD>
    <TD align=3Dright><TT>95&nbsp;</TT></TD>
    <TD align=3Dright><TT>0&nbsp;&nbsp;</TT></TD>
    <TD noWrap align=3Dright><TT>---&nbsp;&nbsp;</TT></TD>
    <TD noWrap><TT>&nbsp;R.TLVQQAR.N</TT></TD></TR>
  <TR>
    <TD align=3Dright>&nbsp;</TD>
    <TD align=3Dright><TT>836.3343&nbsp;&nbsp;</TT></TD>
    <TD align=3Dright><TT>835.3271&nbsp;&nbsp;</TT></TD>
    <TD align=3Dright><TT>835.3824&nbsp;&nbsp;</TT></TD>
    <TD noWrap align=3Dright><TT>-66.23&nbsp;</TT></TD>
    <TD align=3Dright><TT>96&nbsp;</TT></TD>
    <TD noWrap align=3Dright><TT>-&nbsp;</TT></TD>
    <TD align=3Dright><TT>102&nbsp;</TT></TD>
    <TD align=3Dright><TT>0&nbsp;&nbsp;</TT></TD>
    <TD noWrap align=3Dright><TT>---&nbsp;&nbsp;</TT></TD>
    <TD noWrap><TT>&nbsp;R.NEAAEFR.F</TT></TD></TR>
  <TR>
    <TD align=3Dright>&nbsp;</TD>
    <TD align=3Dright><TT>1144.5098&nbsp;&nbsp;</TT></TD>
    <TD align=3Dright><TT>1143.5025&nbsp;&nbsp;</TT></TD>
    <TD align=3Dright><TT>1143.5964&nbsp;&nbsp;</TT></TD>
    <TD noWrap align=3Dright><TT>-82.12&nbsp;</TT></TD>
    <TD align=3Dright><TT>22&nbsp;</TT></TD>
    <TD noWrap align=3Dright><TT>-&nbsp;</TT></TD>
    <TD align=3Dright><TT>30&nbsp;</TT></TD>
    <TD align=3Dright><TT>0&nbsp;&nbsp;</TT></TD>
    <TD noWrap align=3Dright><TT>---&nbsp;&nbsp;</TT></TD>
    <TD noWrap><TT>&nbsp;R.LFQVEYAFK.A</TT></TD></TR>
  <TR>
    <TD align=3Dright>&nbsp;</TD>
    <TD align=3Dright><TT>1144.5098&nbsp;&nbsp;</TT></TD>
    <TD align=3Dright><TT>1143.5025&nbsp;&nbsp;</TT></TD>
    <TD align=3Dright><TT>1143.5964&nbsp;&nbsp;</TT></TD>
    <TD noWrap align=3Dright><TT>-82.12&nbsp;</TT></TD>
    <TD align=3Dright><TT>22&nbsp;</TT></TD>
    <TD noWrap align=3Dright><TT>-&nbsp;</TT></TD>
    <TD align=3Dright><TT>30&nbsp;</TT></TD>
    <TD align=3Dright><TT>0&nbsp;&nbsp;</TT></TD>
    <TD noWrap align=3Dright><TT>36&nbsp;&nbsp;</TT></TD>
    <TD noWrap><TT>&nbsp;R.LFQVEYAFK.A</TT></TD></TR>
  <TR>
    <TD align=3Dright>&nbsp;</TD>
    <TD align=3Dright><TT>1156.5311&nbsp;&nbsp;</TT></TD>
    <TD align=3Dright><TT>1155.5238&nbsp;&nbsp;</TT></TD>
    <TD align=3Dright><TT>1155.6037&nbsp;&nbsp;</TT></TD>
    <TD noWrap align=3Dright><TT>-69.08&nbsp;</TT></TD>
    <TD align=3Dright><TT>12&nbsp;</TT></TD>
    <TD noWrap align=3Dright><TT>-&nbsp;</TT></TD>
    <TD align=3Dright><TT>21&nbsp;</TT></TD>
    <TD align=3Dright><TT>0&nbsp;&nbsp;</TT></TD>
    <TD noWrap align=3Dright><TT>---&nbsp;&nbsp;</TT></TD>
    <TD noWrap><TT>&nbsp;R.HITIFSPEGR.L</TT></TD></TR>
  <TR>
    <TD align=3Dright>&nbsp;</TD>
    <TD align=3Dright><TT>1156.5311&nbsp;&nbsp;</TT></TD>
    <TD align=3Dright><TT>1155.5238&nbsp;&nbsp;</TT></TD>
    <TD align=3Dright><TT>1155.6037&nbsp;&nbsp;</TT></TD>
    <TD noWrap align=3Dright><TT>-69.08&nbsp;</TT></TD>
    <TD align=3Dright><TT>12&nbsp;</TT></TD>
    <TD noWrap align=3Dright><TT>-&nbsp;</TT></TD>
    <TD align=3Dright><TT>21&nbsp;</TT></TD>
    <TD align=3Dright><TT>0&nbsp;&nbsp;</TT></TD>
    <TD noWrap align=3Dright><TT>64&nbsp;&nbsp;</TT></TD>
    <TD noWrap><TT>&nbsp;R.HITIFSPEGR.L</TT></TD></TR>
  <TR>
    <TD align=3Dright>&nbsp;</TD>
    <TD align=3Dright><TT>1220.5162&nbsp;&nbsp;</TT></TD>
    <TD align=3Dright><TT>1219.5089&nbsp;&nbsp;</TT></TD>
    <TD align=3Dright><TT>1219.6084&nbsp;&nbsp;</TT></TD>
    <TD noWrap align=3Dright><TT>-81.59&nbsp;</TT></TD>
    <TD align=3Dright><TT>172&nbsp;</TT></TD>
    <TD noWrap align=3Dright><TT>-&nbsp;</TT></TD>
    <TD align=3Dright><TT>181&nbsp;</TT></TD>
    <TD align=3Dright><TT>0&nbsp;&nbsp;</TT></TD>
    <TD noWrap align=3Dright><TT>---&nbsp;&nbsp;</TT></TD>
    <TD noWrap><TT>&nbsp;K.EQEAINFLEK.K</TT></TD></TR>
  <TR>
    <TD align=3Dright>&nbsp;</TD>
    <TD align=3Dright><TT>1941.8619&nbsp;&nbsp;</TT></TD>
    <TD align=3Dright><TT>1940.8546&nbsp;&nbsp;</TT></TD>
    <TD align=3Dright><TT>1940.9691&nbsp;&nbsp;</TT></TD>
    <TD noWrap align=3Dright><TT>-58.96&nbsp;</TT></TD>
    <TD align=3Dright><TT>229&nbsp;</TT></TD>
    <TD noWrap align=3Dright><TT>-&nbsp;</TT></TD>
    <TD align=3Dright><TT>245&nbsp;</TT></TD>
    <TD align=3Dright><TT>0&nbsp;&nbsp;</TT></TD>
    <TD noWrap align=3Dright><TT>---&nbsp;&nbsp;</TT></TD>
    <TD noWrap><TT>&nbsp;R.VLSTEEIDEHLTAISER.D</TT></TD></TR>
  <TR>
    <TD align=3Dright>&nbsp;</TD>
    <TD align=3Dright><TT>2056.8901&nbsp;&nbsp;</TT></TD>
    <TD align=3Dright><TT>2055.8828&nbsp;&nbsp;</TT></TD>
    <TD align=3Dright><TT>2055.9960&nbsp;&nbsp;</TT></TD>
    <TD noWrap align=3Dright><TT>-55.06&nbsp;</TT></TD>
    <TD align=3Dright><TT>229&nbsp;</TT></TD>
    <TD noWrap align=3Dright><TT>-&nbsp;</TT></TD>
    <TD align=3Dright><TT>246&nbsp;</TT></TD>
    <TD align=3Dright><TT>1&nbsp;&nbsp;</TT></TD>
    <TD noWrap align=3Dright><TT>---&nbsp;&nbsp;</TT></TD>
    <TD noWrap><TT>&nbsp;R.VLSTEEIDEHLTAISERD.-</TT></TD></TR>
  <TR>
    <TD align=3Dright>&nbsp;</TD>
    <TD align=3Dright><TT>2056.8901&nbsp;&nbsp;</TT></TD>
    <TD align=3Dright><TT>2055.8828&nbsp;&nbsp;</TT></TD>
    <TD align=3Dright><TT>2055.9960&nbsp;&nbsp;</TT></TD>
    <TD noWrap align=3Dright><TT>-55.06&nbsp;</TT></TD>
    <TD align=3Dright><TT>229&nbsp;</TT></TD>
    <TD noWrap align=3Dright><TT>-&nbsp;</TT></TD>
    <TD align=3Dright><TT>246&nbsp;</TT></TD>
    <TD align=3Dright><TT>1&nbsp;&nbsp;</TT></TD>
    <TD noWrap align=3Dright><TT>99&nbsp;&nbsp;</TT></TD>
    <TD =
noWrap><TT>&nbsp;R.VLSTEEIDEHLTAISERD.-</TT></TD></TR></TBODY></TABLE>
<TABLE border=3D0 cellSpacing=3D0>
  <TBODY>
  <TR>
    <TD><TT>&nbsp;&nbsp;&nbsp;&nbsp;&nbsp;&nbsp;</TT></TD>
    <TD><TT><B>No match to: </B>761.3458, 823.0459, 825.0331, 829.3308,=20
      840.9972, 842.4497, 870.4814, 889.4276, 930.4676, 954.4037, =
994.0568,=20
      1007.4431, 1007.4431, 1036.0497, 1085.5210, 1085.5210, 1096.4148,=20
      1126.4785, 1217.5360, 1269.5190, 1272.4600, 1336.5642, 1370.5886,=20
      1374.6104, 1383.5656, 1384.5667, 1384.5667, 1400.5356, 1400.5356,=20
      1404.6410, 1422.6624, 1422.6624, 1681.7712, 1681.7712, 1709.8423,=20
      1709.8423, 2211.9685</TT></TD></TR></TBODY></TABLE><BR>
<TABLE border=3D0 cellSpacing=3D0>
  <TBODY>
  <TR>
    <TD><TT><B><A name=3DHit13>13.</A>&nbsp;&nbsp;&nbsp;</B></TT></TD>
    <TD noWrap><TT><A=20
      =
href=3D"http://zxw-pc/mascot/cgi/protein_view.pl?file=3D../data/20121225/=
F002434.dat&amp;hit=3D13"=20
      =
target=3D_blank>gi|255550415</A>&nbsp;&nbsp;&nbsp;&nbsp;<B>Mass:</B>&nbsp=
;27443&nbsp;&nbsp;&nbsp;&nbsp;<B>Score:</B>&nbsp;261&nbsp;&nbsp;&nbsp;&nb=
sp;<B>Expect:</B>&nbsp;1.5e-020&nbsp;&nbsp;<B>Matches:</B>&nbsp;11</TT></=
TD></TR>
  <TR>
    <TD>&nbsp;</TD>
    <TD noWrap><TT>proteasome subunit alpha type, putative [Ricinus=20
      communis]</TT></TD></TR></TBODY></TABLE>
<TABLE border=3D0 cellSpacing=3D0 cellPadding=3D0>
  <TBODY>
  <TR>
    <TD><TT>&nbsp;&nbsp;&nbsp;&nbsp;&nbsp;&nbsp;</TT></TD>
    <TD align=3Dright><TT><B>Observed&nbsp;&nbsp;</B></TT></TD>
    <TD noWrap align=3Dright><TT><B>Mr(expt)&nbsp;&nbsp;</B></TT></TD>
    <TD noWrap align=3Dright><TT><B>Mr(calc)&nbsp;&nbsp;</B></TT></TD>
    <TD align=3Dright><TT><B>&nbsp;ppm&nbsp;&nbsp;</B></TT></TD>
    <TD align=3Dright><TT><B>Start&nbsp;</B></TT></TD>
    <TD align=3Dright><TT><B>&nbsp;</B></TT></TD>
    <TD align=3Dright><TT><B>End&nbsp;</B></TT></TD>
    <TD align=3Dright><TT><B>Miss&nbsp;</B></TT></TD>
    <TD align=3Dright><TT><B>Ions&nbsp;</B></TT></TD>
    <TD><TT><B>&nbsp;Peptide</B></TT></TD></TR>
  <TR>
    <TD align=3Dright>&nbsp;</TD>
    <TD align=3Dright><TT>768.2788&nbsp;&nbsp;</TT></TD>
    <TD align=3Dright><TT>767.2715&nbsp;&nbsp;</TT></TD>
    <TD align=3Dright><TT>767.3198&nbsp;&nbsp;</TT></TD>
    <TD noWrap align=3Dright><TT>-62.95&nbsp;</TT></TD>
    <TD align=3Dright><TT>4&nbsp;</TT></TD>
    <TD noWrap align=3Dright><TT>-&nbsp;</TT></TD>
    <TD align=3Dright><TT>11&nbsp;</TT></TD>
    <TD align=3Dright><TT>0&nbsp;&nbsp;</TT></TD>
    <TD noWrap align=3Dright><TT>---&nbsp;&nbsp;</TT></TD>
    <TD noWrap><TT>&nbsp;R.GSGGGYDR.H</TT></TD></TR>
  <TR>
    <TD align=3Dright>&nbsp;</TD>
    <TD align=3Dright><TT>815.4183&nbsp;&nbsp;</TT></TD>
    <TD align=3Dright><TT>814.4110&nbsp;&nbsp;</TT></TD>
    <TD align=3Dright><TT>814.4661&nbsp;&nbsp;</TT></TD>
    <TD noWrap align=3Dright><TT>-67.65&nbsp;</TT></TD>
    <TD align=3Dright><TT>89&nbsp;</TT></TD>
    <TD noWrap align=3Dright><TT>-&nbsp;</TT></TD>
    <TD align=3Dright><TT>95&nbsp;</TT></TD>
    <TD align=3Dright><TT>0&nbsp;&nbsp;</TT></TD>
    <TD noWrap align=3Dright><TT>---&nbsp;&nbsp;</TT></TD>
    <TD noWrap><TT>&nbsp;R.TLVQQAR.N</TT></TD></TR>
  <TR>
    <TD align=3Dright>&nbsp;</TD>
    <TD align=3Dright><TT>836.3343&nbsp;&nbsp;</TT></TD>
    <TD align=3Dright><TT>835.3271&nbsp;&nbsp;</TT></TD>
    <TD align=3Dright><TT>835.3824&nbsp;&nbsp;</TT></TD>
    <TD noWrap align=3Dright><TT>-66.23&nbsp;</TT></TD>
    <TD align=3Dright><TT>96&nbsp;</TT></TD>
    <TD noWrap align=3Dright><TT>-&nbsp;</TT></TD>
    <TD align=3Dright><TT>102&nbsp;</TT></TD>
    <TD align=3Dright><TT>0&nbsp;&nbsp;</TT></TD>
    <TD noWrap align=3Dright><TT>---&nbsp;&nbsp;</TT></TD>
    <TD noWrap><TT>&nbsp;R.NEAAEFR.F</TT></TD></TR>
  <TR>
    <TD align=3Dright>&nbsp;</TD>
    <TD align=3Dright><TT>1144.5098&nbsp;&nbsp;</TT></TD>
    <TD align=3Dright><TT>1143.5025&nbsp;&nbsp;</TT></TD>
    <TD align=3Dright><TT>1143.5964&nbsp;&nbsp;</TT></TD>
    <TD noWrap align=3Dright><TT>-82.12&nbsp;</TT></TD>
    <TD align=3Dright><TT>22&nbsp;</TT></TD>
    <TD noWrap align=3Dright><TT>-&nbsp;</TT></TD>
    <TD align=3Dright><TT>30&nbsp;</TT></TD>
    <TD align=3Dright><TT>0&nbsp;&nbsp;</TT></TD>
    <TD noWrap align=3Dright><TT>---&nbsp;&nbsp;</TT></TD>
    <TD noWrap><TT>&nbsp;R.LFQVEYAFK.A</TT></TD></TR>
  <TR>
    <TD align=3Dright>&nbsp;</TD>
    <TD align=3Dright><TT>1144.5098&nbsp;&nbsp;</TT></TD>
    <TD align=3Dright><TT>1143.5025&nbsp;&nbsp;</TT></TD>
    <TD align=3Dright><TT>1143.5964&nbsp;&nbsp;</TT></TD>
    <TD noWrap align=3Dright><TT>-82.12&nbsp;</TT></TD>
    <TD align=3Dright><TT>22&nbsp;</TT></TD>
    <TD noWrap align=3Dright><TT>-&nbsp;</TT></TD>
    <TD align=3Dright><TT>30&nbsp;</TT></TD>
    <TD align=3Dright><TT>0&nbsp;&nbsp;</TT></TD>
    <TD noWrap align=3Dright><TT>36&nbsp;&nbsp;</TT></TD>
    <TD noWrap><TT>&nbsp;R.LFQVEYAFK.A</TT></TD></TR>
  <TR>
    <TD align=3Dright>&nbsp;</TD>
    <TD align=3Dright><TT>1156.5311&nbsp;&nbsp;</TT></TD>
    <TD align=3Dright><TT>1155.5238&nbsp;&nbsp;</TT></TD>
    <TD align=3Dright><TT>1155.6037&nbsp;&nbsp;</TT></TD>
    <TD noWrap align=3Dright><TT>-69.08&nbsp;</TT></TD>
    <TD align=3Dright><TT>12&nbsp;</TT></TD>
    <TD noWrap align=3Dright><TT>-&nbsp;</TT></TD>
    <TD align=3Dright><TT>21&nbsp;</TT></TD>
    <TD align=3Dright><TT>0&nbsp;&nbsp;</TT></TD>
    <TD noWrap align=3Dright><TT>---&nbsp;&nbsp;</TT></TD>
    <TD noWrap><TT>&nbsp;R.HITIFSPEGR.L</TT></TD></TR>
  <TR>
    <TD align=3Dright>&nbsp;</TD>
    <TD align=3Dright><TT>1156.5311&nbsp;&nbsp;</TT></TD>
    <TD align=3Dright><TT>1155.5238&nbsp;&nbsp;</TT></TD>
    <TD align=3Dright><TT>1155.6037&nbsp;&nbsp;</TT></TD>
    <TD noWrap align=3Dright><TT>-69.08&nbsp;</TT></TD>
    <TD align=3Dright><TT>12&nbsp;</TT></TD>
    <TD noWrap align=3Dright><TT>-&nbsp;</TT></TD>
    <TD align=3Dright><TT>21&nbsp;</TT></TD>
    <TD align=3Dright><TT>0&nbsp;&nbsp;</TT></TD>
    <TD noWrap align=3Dright><TT>64&nbsp;&nbsp;</TT></TD>
    <TD noWrap><TT>&nbsp;R.HITIFSPEGR.L</TT></TD></TR>
  <TR>
    <TD align=3Dright>&nbsp;</TD>
    <TD align=3Dright><TT>1220.5162&nbsp;&nbsp;</TT></TD>
    <TD align=3Dright><TT>1219.5089&nbsp;&nbsp;</TT></TD>
    <TD align=3Dright><TT>1219.6084&nbsp;&nbsp;</TT></TD>
    <TD noWrap align=3Dright><TT>-81.59&nbsp;</TT></TD>
    <TD align=3Dright><TT>172&nbsp;</TT></TD>
    <TD noWrap align=3Dright><TT>-&nbsp;</TT></TD>
    <TD align=3Dright><TT>181&nbsp;</TT></TD>
    <TD align=3Dright><TT>0&nbsp;&nbsp;</TT></TD>
    <TD noWrap align=3Dright><TT>---&nbsp;&nbsp;</TT></TD>
    <TD noWrap><TT>&nbsp;K.EQEAINFLEK.K</TT></TD></TR>
  <TR>
    <TD align=3Dright>&nbsp;</TD>
    <TD align=3Dright><TT>1941.8619&nbsp;&nbsp;</TT></TD>
    <TD align=3Dright><TT>1940.8546&nbsp;&nbsp;</TT></TD>
    <TD align=3Dright><TT>1940.9691&nbsp;&nbsp;</TT></TD>
    <TD noWrap align=3Dright><TT>-58.96&nbsp;</TT></TD>
    <TD align=3Dright><TT>229&nbsp;</TT></TD>
    <TD noWrap align=3Dright><TT>-&nbsp;</TT></TD>
    <TD align=3Dright><TT>245&nbsp;</TT></TD>
    <TD align=3Dright><TT>0&nbsp;&nbsp;</TT></TD>
    <TD noWrap align=3Dright><TT>---&nbsp;&nbsp;</TT></TD>
    <TD noWrap><TT>&nbsp;R.VLSTEEIDEHLTAISER.D</TT></TD></TR>
  <TR>
    <TD align=3Dright>&nbsp;</TD>
    <TD align=3Dright><TT>2056.8901&nbsp;&nbsp;</TT></TD>
    <TD align=3Dright><TT>2055.8828&nbsp;&nbsp;</TT></TD>
    <TD align=3Dright><TT>2055.9960&nbsp;&nbsp;</TT></TD>
    <TD noWrap align=3Dright><TT>-55.06&nbsp;</TT></TD>
    <TD align=3Dright><TT>229&nbsp;</TT></TD>
    <TD noWrap align=3Dright><TT>-&nbsp;</TT></TD>
    <TD align=3Dright><TT>246&nbsp;</TT></TD>
    <TD align=3Dright><TT>1&nbsp;&nbsp;</TT></TD>
    <TD noWrap align=3Dright><TT>---&nbsp;&nbsp;</TT></TD>
    <TD noWrap><TT>&nbsp;R.VLSTEEIDEHLTAISERD.-</TT></TD></TR>
  <TR>
    <TD align=3Dright>&nbsp;</TD>
    <TD align=3Dright><TT>2056.8901&nbsp;&nbsp;</TT></TD>
    <TD align=3Dright><TT>2055.8828&nbsp;&nbsp;</TT></TD>
    <TD align=3Dright><TT>2055.9960&nbsp;&nbsp;</TT></TD>
    <TD noWrap align=3Dright><TT>-55.06&nbsp;</TT></TD>
    <TD align=3Dright><TT>229&nbsp;</TT></TD>
    <TD noWrap align=3Dright><TT>-&nbsp;</TT></TD>
    <TD align=3Dright><TT>246&nbsp;</TT></TD>
    <TD align=3Dright><TT>1&nbsp;&nbsp;</TT></TD>
    <TD noWrap align=3Dright><TT>99&nbsp;&nbsp;</TT></TD>
    <TD =
noWrap><TT>&nbsp;R.VLSTEEIDEHLTAISERD.-</TT></TD></TR></TBODY></TABLE>
<TABLE border=3D0 cellSpacing=3D0>
  <TBODY>
  <TR>
    <TD><TT>&nbsp;&nbsp;&nbsp;&nbsp;&nbsp;&nbsp;</TT></TD>
    <TD><TT><B>No match to: </B>761.3458, 823.0459, 825.0331, 829.3308,=20
      840.9972, 842.4497, 870.4814, 889.4276, 930.4676, 954.4037, =
994.0568,=20
      1007.4431, 1007.4431, 1036.0497, 1085.5210, 1085.5210, 1096.4148,=20
      1126.4785, 1217.5360, 1269.5190, 1272.4600, 1336.5642, 1370.5886,=20
      1374.6104, 1383.5656, 1384.5667, 1384.5667, 1400.5356, 1400.5356,=20
      1404.6410, 1422.6624, 1422.6624, 1681.7712, 1681.7712, 1709.8423,=20
      1709.8423, 2211.9685</TT></TD></TR></TBODY></TABLE><BR>
<TABLE border=3D0 cellSpacing=3D0>
  <TBODY>
  <TR>
    <TD><TT><B><A name=3DHit14>14.</A>&nbsp;&nbsp;&nbsp;</B></TT></TD>
    <TD noWrap><TT><A=20
      =
href=3D"http://zxw-pc/mascot/cgi/protein_view.pl?file=3D../data/20121225/=
F002434.dat&amp;hit=3D14"=20
      =
target=3D_blank>gi|223544744</A>&nbsp;&nbsp;&nbsp;&nbsp;<B>Mass:</B>&nbsp=
;27443&nbsp;&nbsp;&nbsp;&nbsp;<B>Score:</B>&nbsp;261&nbsp;&nbsp;&nbsp;&nb=
sp;<B>Expect:</B>&nbsp;1.5e-020&nbsp;&nbsp;<B>Matches:</B>&nbsp;11</TT></=
TD></TR>
  <TR>
    <TD>&nbsp;</TD>
    <TD noWrap><TT>proteasome subunit alpha type, putative [Ricinus=20
      communis]</TT></TD></TR></TBODY></TABLE>
<TABLE border=3D0 cellSpacing=3D0 cellPadding=3D0>
  <TBODY>
  <TR>
    <TD><TT>&nbsp;&nbsp;&nbsp;&nbsp;&nbsp;&nbsp;</TT></TD>
    <TD align=3Dright><TT><B>Observed&nbsp;&nbsp;</B></TT></TD>
    <TD noWrap align=3Dright><TT><B>Mr(expt)&nbsp;&nbsp;</B></TT></TD>
    <TD noWrap align=3Dright><TT><B>Mr(calc)&nbsp;&nbsp;</B></TT></TD>
    <TD align=3Dright><TT><B>&nbsp;ppm&nbsp;&nbsp;</B></TT></TD>
    <TD align=3Dright><TT><B>Start&nbsp;</B></TT></TD>
    <TD align=3Dright><TT><B>&nbsp;</B></TT></TD>
    <TD align=3Dright><TT><B>End&nbsp;</B></TT></TD>
    <TD align=3Dright><TT><B>Miss&nbsp;</B></TT></TD>
    <TD align=3Dright><TT><B>Ions&nbsp;</B></TT></TD>
    <TD><TT><B>&nbsp;Peptide</B></TT></TD></TR>
  <TR>
    <TD align=3Dright>&nbsp;</TD>
    <TD align=3Dright><TT>768.2788&nbsp;&nbsp;</TT></TD>
    <TD align=3Dright><TT>767.2715&nbsp;&nbsp;</TT></TD>
    <TD align=3Dright><TT>767.3198&nbsp;&nbsp;</TT></TD>
    <TD noWrap align=3Dright><TT>-62.95&nbsp;</TT></TD>
    <TD align=3Dright><TT>4&nbsp;</TT></TD>
    <TD noWrap align=3Dright><TT>-&nbsp;</TT></TD>
    <TD align=3Dright><TT>11&nbsp;</TT></TD>
    <TD align=3Dright><TT>0&nbsp;&nbsp;</TT></TD>
    <TD noWrap align=3Dright><TT>---&nbsp;&nbsp;</TT></TD>
    <TD noWrap><TT>&nbsp;R.GSGGGYDR.H</TT></TD></TR>
  <TR>
    <TD align=3Dright>&nbsp;</TD>
    <TD align=3Dright><TT>815.4183&nbsp;&nbsp;</TT></TD>
    <TD align=3Dright><TT>814.4110&nbsp;&nbsp;</TT></TD>
    <TD align=3Dright><TT>814.4661&nbsp;&nbsp;</TT></TD>
    <TD noWrap align=3Dright><TT>-67.65&nbsp;</TT></TD>
    <TD align=3Dright><TT>89&nbsp;</TT></TD>
    <TD noWrap align=3Dright><TT>-&nbsp;</TT></TD>
    <TD align=3Dright><TT>95&nbsp;</TT></TD>
    <TD align=3Dright><TT>0&nbsp;&nbsp;</TT></TD>
    <TD noWrap align=3Dright><TT>---&nbsp;&nbsp;</TT></TD>
    <TD noWrap><TT>&nbsp;R.TLVQQAR.N</TT></TD></TR>
  <TR>
    <TD align=3Dright>&nbsp;</TD>
    <TD align=3Dright><TT>836.3343&nbsp;&nbsp;</TT></TD>
    <TD align=3Dright><TT>835.3271&nbsp;&nbsp;</TT></TD>
    <TD align=3Dright><TT>835.3824&nbsp;&nbsp;</TT></TD>
    <TD noWrap align=3Dright><TT>-66.23&nbsp;</TT></TD>
    <TD align=3Dright><TT>96&nbsp;</TT></TD>
    <TD noWrap align=3Dright><TT>-&nbsp;</TT></TD>
    <TD align=3Dright><TT>102&nbsp;</TT></TD>
    <TD align=3Dright><TT>0&nbsp;&nbsp;</TT></TD>
    <TD noWrap align=3Dright><TT>---&nbsp;&nbsp;</TT></TD>
    <TD noWrap><TT>&nbsp;R.NEAAEFR.F</TT></TD></TR>
  <TR>
    <TD align=3Dright>&nbsp;</TD>
    <TD align=3Dright><TT>1144.5098&nbsp;&nbsp;</TT></TD>
    <TD align=3Dright><TT>1143.5025&nbsp;&nbsp;</TT></TD>
    <TD align=3Dright><TT>1143.5964&nbsp;&nbsp;</TT></TD>
    <TD noWrap align=3Dright><TT>-82.12&nbsp;</TT></TD>
    <TD align=3Dright><TT>22&nbsp;</TT></TD>
    <TD noWrap align=3Dright><TT>-&nbsp;</TT></TD>
    <TD align=3Dright><TT>30&nbsp;</TT></TD>
    <TD align=3Dright><TT>0&nbsp;&nbsp;</TT></TD>
    <TD noWrap align=3Dright><TT>---&nbsp;&nbsp;</TT></TD>
    <TD noWrap><TT>&nbsp;R.LFQVEYAFK.A</TT></TD></TR>
  <TR>
    <TD align=3Dright>&nbsp;</TD>
    <TD align=3Dright><TT>1144.5098&nbsp;&nbsp;</TT></TD>
    <TD align=3Dright><TT>1143.5025&nbsp;&nbsp;</TT></TD>
    <TD align=3Dright><TT>1143.5964&nbsp;&nbsp;</TT></TD>
    <TD noWrap align=3Dright><TT>-82.12&nbsp;</TT></TD>
    <TD align=3Dright><TT>22&nbsp;</TT></TD>
    <TD noWrap align=3Dright><TT>-&nbsp;</TT></TD>
    <TD align=3Dright><TT>30&nbsp;</TT></TD>
    <TD align=3Dright><TT>0&nbsp;&nbsp;</TT></TD>
    <TD noWrap align=3Dright><TT>36&nbsp;&nbsp;</TT></TD>
    <TD noWrap><TT>&nbsp;R.LFQVEYAFK.A</TT></TD></TR>
  <TR>
    <TD align=3Dright>&nbsp;</TD>
    <TD align=3Dright><TT>1156.5311&nbsp;&nbsp;</TT></TD>
    <TD align=3Dright><TT>1155.5238&nbsp;&nbsp;</TT></TD>
    <TD align=3Dright><TT>1155.6037&nbsp;&nbsp;</TT></TD>
    <TD noWrap align=3Dright><TT>-69.08&nbsp;</TT></TD>
    <TD align=3Dright><TT>12&nbsp;</TT></TD>
    <TD noWrap align=3Dright><TT>-&nbsp;</TT></TD>
    <TD align=3Dright><TT>21&nbsp;</TT></TD>
    <TD align=3Dright><TT>0&nbsp;&nbsp;</TT></TD>
    <TD noWrap align=3Dright><TT>---&nbsp;&nbsp;</TT></TD>
    <TD noWrap><TT>&nbsp;R.HITIFSPEGR.L</TT></TD></TR>
  <TR>
    <TD align=3Dright>&nbsp;</TD>
    <TD align=3Dright><TT>1156.5311&nbsp;&nbsp;</TT></TD>
    <TD align=3Dright><TT>1155.5238&nbsp;&nbsp;</TT></TD>
    <TD align=3Dright><TT>1155.6037&nbsp;&nbsp;</TT></TD>
    <TD noWrap align=3Dright><TT>-69.08&nbsp;</TT></TD>
    <TD align=3Dright><TT>12&nbsp;</TT></TD>
    <TD noWrap align=3Dright><TT>-&nbsp;</TT></TD>
    <TD align=3Dright><TT>21&nbsp;</TT></TD>
    <TD align=3Dright><TT>0&nbsp;&nbsp;</TT></TD>
    <TD noWrap align=3Dright><TT>64&nbsp;&nbsp;</TT></TD>
    <TD noWrap><TT>&nbsp;R.HITIFSPEGR.L</TT></TD></TR>
  <TR>
    <TD align=3Dright>&nbsp;</TD>
    <TD align=3Dright><TT>1220.5162&nbsp;&nbsp;</TT></TD>
    <TD align=3Dright><TT>1219.5089&nbsp;&nbsp;</TT></TD>
    <TD align=3Dright><TT>1219.6084&nbsp;&nbsp;</TT></TD>
    <TD noWrap align=3Dright><TT>-81.59&nbsp;</TT></TD>
    <TD align=3Dright><TT>172&nbsp;</TT></TD>
    <TD noWrap align=3Dright><TT>-&nbsp;</TT></TD>
    <TD align=3Dright><TT>181&nbsp;</TT></TD>
    <TD align=3Dright><TT>0&nbsp;&nbsp;</TT></TD>
    <TD noWrap align=3Dright><TT>---&nbsp;&nbsp;</TT></TD>
    <TD noWrap><TT>&nbsp;K.EQEAINFLEK.K</TT></TD></TR>
  <TR>
    <TD align=3Dright>&nbsp;</TD>
    <TD align=3Dright><TT>1941.8619&nbsp;&nbsp;</TT></TD>
    <TD align=3Dright><TT>1940.8546&nbsp;&nbsp;</TT></TD>
    <TD align=3Dright><TT>1940.9691&nbsp;&nbsp;</TT></TD>
    <TD noWrap align=3Dright><TT>-58.96&nbsp;</TT></TD>
    <TD align=3Dright><TT>229&nbsp;</TT></TD>
    <TD noWrap align=3Dright><TT>-&nbsp;</TT></TD>
    <TD align=3Dright><TT>245&nbsp;</TT></TD>
    <TD align=3Dright><TT>0&nbsp;&nbsp;</TT></TD>
    <TD noWrap align=3Dright><TT>---&nbsp;&nbsp;</TT></TD>
    <TD noWrap><TT>&nbsp;R.VLSTEEIDEHLTAISER.D</TT></TD></TR>
  <TR>
    <TD align=3Dright>&nbsp;</TD>
    <TD align=3Dright><TT>2056.8901&nbsp;&nbsp;</TT></TD>
    <TD align=3Dright><TT>2055.8828&nbsp;&nbsp;</TT></TD>
    <TD align=3Dright><TT>2055.9960&nbsp;&nbsp;</TT></TD>
    <TD noWrap align=3Dright><TT>-55.06&nbsp;</TT></TD>
    <TD align=3Dright><TT>229&nbsp;</TT></TD>
    <TD noWrap align=3Dright><TT>-&nbsp;</TT></TD>
    <TD align=3Dright><TT>246&nbsp;</TT></TD>
    <TD align=3Dright><TT>1&nbsp;&nbsp;</TT></TD>
    <TD noWrap align=3Dright><TT>---&nbsp;&nbsp;</TT></TD>
    <TD noWrap><TT>&nbsp;R.VLSTEEIDEHLTAISERD.-</TT></TD></TR>
  <TR>
    <TD align=3Dright>&nbsp;</TD>
    <TD align=3Dright><TT>2056.8901&nbsp;&nbsp;</TT></TD>
    <TD align=3Dright><TT>2055.8828&nbsp;&nbsp;</TT></TD>
    <TD align=3Dright><TT>2055.9960&nbsp;&nbsp;</TT></TD>
    <TD noWrap align=3Dright><TT>-55.06&nbsp;</TT></TD>
    <TD align=3Dright><TT>229&nbsp;</TT></TD>
    <TD noWrap align=3Dright><TT>-&nbsp;</TT></TD>
    <TD align=3Dright><TT>246&nbsp;</TT></TD>
    <TD align=3Dright><TT>1&nbsp;&nbsp;</TT></TD>
    <TD noWrap align=3Dright><TT>99&nbsp;&nbsp;</TT></TD>
    <TD =
noWrap><TT>&nbsp;R.VLSTEEIDEHLTAISERD.-</TT></TD></TR></TBODY></TABLE>
<TABLE border=3D0 cellSpacing=3D0>
  <TBODY>
  <TR>
    <TD><TT>&nbsp;&nbsp;&nbsp;&nbsp;&nbsp;&nbsp;</TT></TD>
    <TD><TT><B>No match to: </B>761.3458, 823.0459, 825.0331, 829.3308,=20
      840.9972, 842.4497, 870.4814, 889.4276, 930.4676, 954.4037, =
994.0568,=20
      1007.4431, 1007.4431, 1036.0497, 1085.5210, 1085.5210, 1096.4148,=20
      1126.4785, 1217.5360, 1269.5190, 1272.4600, 1336.5642, 1370.5886,=20
      1374.6104, 1383.5656, 1384.5667, 1384.5667, 1400.5356, 1400.5356,=20
      1404.6410, 1422.6624, 1422.6624, 1681.7712, 1681.7712, 1709.8423,=20
      1709.8423, 2211.9685</TT></TD></TR></TBODY></TABLE><BR>
<TABLE border=3D0 cellSpacing=3D0>
  <TBODY>
  <TR>
    <TD><TT><B><A name=3DHit15>15.</A>&nbsp;&nbsp;&nbsp;</B></TT></TD>
    <TD noWrap><TT><A=20
      =
href=3D"http://zxw-pc/mascot/cgi/protein_view.pl?file=3D../data/20121225/=
F002434.dat&amp;hit=3D15"=20
      =
target=3D_blank>gi|300568824</A>&nbsp;&nbsp;&nbsp;&nbsp;<B>Mass:</B>&nbsp=
;27367&nbsp;&nbsp;&nbsp;&nbsp;<B>Score:</B>&nbsp;252&nbsp;&nbsp;&nbsp;&nb=
sp;<B>Expect:</B>&nbsp;1.2e-019&nbsp;&nbsp;<B>Matches:</B>&nbsp;10</TT></=
TD></TR>
  <TR>
    <TD>&nbsp;</TD>
    <TD noWrap><TT>unnamed protein product [Glycine=20
max]</TT></TD></TR></TBODY></TABLE>
<TABLE border=3D0 cellSpacing=3D0 cellPadding=3D0>
  <TBODY>
  <TR>
    <TD><TT>&nbsp;&nbsp;&nbsp;&nbsp;&nbsp;&nbsp;</TT></TD>
    <TD align=3Dright><TT><B>Observed&nbsp;&nbsp;</B></TT></TD>
    <TD noWrap align=3Dright><TT><B>Mr(expt)&nbsp;&nbsp;</B></TT></TD>
    <TD noWrap align=3Dright><TT><B>Mr(calc)&nbsp;&nbsp;</B></TT></TD>
    <TD align=3Dright><TT><B>&nbsp;ppm&nbsp;&nbsp;</B></TT></TD>
    <TD align=3Dright><TT><B>Start&nbsp;</B></TT></TD>
    <TD align=3Dright><TT><B>&nbsp;</B></TT></TD>
    <TD align=3Dright><TT><B>End&nbsp;</B></TT></TD>
    <TD align=3Dright><TT><B>Miss&nbsp;</B></TT></TD>
    <TD align=3Dright><TT><B>Ions&nbsp;</B></TT></TD>
    <TD><TT><B>&nbsp;Peptide</B></TT></TD></TR>
  <TR>
    <TD align=3Dright>&nbsp;</TD>
    <TD align=3Dright><TT>768.2788&nbsp;&nbsp;</TT></TD>
    <TD align=3Dright><TT>767.2715&nbsp;&nbsp;</TT></TD>
    <TD align=3Dright><TT>767.3198&nbsp;&nbsp;</TT></TD>
    <TD noWrap align=3Dright><TT>-62.95&nbsp;</TT></TD>
    <TD align=3Dright><TT>4&nbsp;</TT></TD>
    <TD noWrap align=3Dright><TT>-&nbsp;</TT></TD>
    <TD align=3Dright><TT>11&nbsp;</TT></TD>
    <TD align=3Dright><TT>0&nbsp;&nbsp;</TT></TD>
    <TD noWrap align=3Dright><TT>---&nbsp;&nbsp;</TT></TD>
    <TD noWrap><TT>&nbsp;R.GSGGGYDR.H</TT></TD></TR>
  <TR>
    <TD align=3Dright>&nbsp;</TD>
    <TD align=3Dright><TT>815.4183&nbsp;&nbsp;</TT></TD>
    <TD align=3Dright><TT>814.4110&nbsp;&nbsp;</TT></TD>
    <TD align=3Dright><TT>814.4661&nbsp;&nbsp;</TT></TD>
    <TD noWrap align=3Dright><TT>-67.65&nbsp;</TT></TD>
    <TD align=3Dright><TT>89&nbsp;</TT></TD>
    <TD noWrap align=3Dright><TT>-&nbsp;</TT></TD>
    <TD align=3Dright><TT>95&nbsp;</TT></TD>
    <TD align=3Dright><TT>0&nbsp;&nbsp;</TT></TD>
    <TD noWrap align=3Dright><TT>---&nbsp;&nbsp;</TT></TD>
    <TD noWrap><TT>&nbsp;R.TLVQQAR.N</TT></TD></TR>
  <TR>
    <TD align=3Dright>&nbsp;</TD>
    <TD align=3Dright><TT>836.3343&nbsp;&nbsp;</TT></TD>
    <TD align=3Dright><TT>835.3271&nbsp;&nbsp;</TT></TD>
    <TD align=3Dright><TT>835.3824&nbsp;&nbsp;</TT></TD>
    <TD noWrap align=3Dright><TT>-66.23&nbsp;</TT></TD>
    <TD align=3Dright><TT>96&nbsp;</TT></TD>
    <TD noWrap align=3Dright><TT>-&nbsp;</TT></TD>
    <TD align=3Dright><TT>102&nbsp;</TT></TD>
    <TD align=3Dright><TT>0&nbsp;&nbsp;</TT></TD>
    <TD noWrap align=3Dright><TT>---&nbsp;&nbsp;</TT></TD>
    <TD noWrap><TT>&nbsp;R.NEAAEFR.F</TT></TD></TR>
  <TR>
    <TD align=3Dright>&nbsp;</TD>
    <TD align=3Dright><TT>1144.5098&nbsp;&nbsp;</TT></TD>
    <TD align=3Dright><TT>1143.5025&nbsp;&nbsp;</TT></TD>
    <TD align=3Dright><TT>1143.5964&nbsp;&nbsp;</TT></TD>
    <TD noWrap align=3Dright><TT>-82.12&nbsp;</TT></TD>
    <TD align=3Dright><TT>22&nbsp;</TT></TD>
    <TD noWrap align=3Dright><TT>-&nbsp;</TT></TD>
    <TD align=3Dright><TT>30&nbsp;</TT></TD>
    <TD align=3Dright><TT>0&nbsp;&nbsp;</TT></TD>
    <TD noWrap align=3Dright><TT>---&nbsp;&nbsp;</TT></TD>
    <TD noWrap><TT>&nbsp;R.LFQVEYAFK.A</TT></TD></TR>
  <TR>
    <TD align=3Dright>&nbsp;</TD>
    <TD align=3Dright><TT>1144.5098&nbsp;&nbsp;</TT></TD>
    <TD align=3Dright><TT>1143.5025&nbsp;&nbsp;</TT></TD>
    <TD align=3Dright><TT>1143.5964&nbsp;&nbsp;</TT></TD>
    <TD noWrap align=3Dright><TT>-82.12&nbsp;</TT></TD>
    <TD align=3Dright><TT>22&nbsp;</TT></TD>
    <TD noWrap align=3Dright><TT>-&nbsp;</TT></TD>
    <TD align=3Dright><TT>30&nbsp;</TT></TD>
    <TD align=3Dright><TT>0&nbsp;&nbsp;</TT></TD>
    <TD noWrap align=3Dright><TT>36&nbsp;&nbsp;</TT></TD>
    <TD noWrap><TT>&nbsp;R.LFQVEYAFK.A</TT></TD></TR>
  <TR>
    <TD align=3Dright>&nbsp;</TD>
    <TD align=3Dright><TT>1156.5311&nbsp;&nbsp;</TT></TD>
    <TD align=3Dright><TT>1155.5238&nbsp;&nbsp;</TT></TD>
    <TD align=3Dright><TT>1155.6037&nbsp;&nbsp;</TT></TD>
    <TD noWrap align=3Dright><TT>-69.08&nbsp;</TT></TD>
    <TD align=3Dright><TT>12&nbsp;</TT></TD>
    <TD noWrap align=3Dright><TT>-&nbsp;</TT></TD>
    <TD align=3Dright><TT>21&nbsp;</TT></TD>
    <TD align=3Dright><TT>0&nbsp;&nbsp;</TT></TD>
    <TD noWrap align=3Dright><TT>---&nbsp;&nbsp;</TT></TD>
    <TD noWrap><TT>&nbsp;R.HITIFSPEGR.L</TT></TD></TR>
  <TR>
    <TD align=3Dright>&nbsp;</TD>
    <TD align=3Dright><TT>1156.5311&nbsp;&nbsp;</TT></TD>
    <TD align=3Dright><TT>1155.5238&nbsp;&nbsp;</TT></TD>
    <TD align=3Dright><TT>1155.6037&nbsp;&nbsp;</TT></TD>
    <TD noWrap align=3Dright><TT>-69.08&nbsp;</TT></TD>
    <TD align=3Dright><TT>12&nbsp;</TT></TD>
    <TD noWrap align=3Dright><TT>-&nbsp;</TT></TD>
    <TD align=3Dright><TT>21&nbsp;</TT></TD>
    <TD align=3Dright><TT>0&nbsp;&nbsp;</TT></TD>
    <TD noWrap align=3Dright><TT>64&nbsp;&nbsp;</TT></TD>
    <TD noWrap><TT>&nbsp;R.HITIFSPEGR.L</TT></TD></TR>
  <TR>
    <TD align=3Dright>&nbsp;</TD>
    <TD align=3Dright><TT>1941.8619&nbsp;&nbsp;</TT></TD>
    <TD align=3Dright><TT>1940.8546&nbsp;&nbsp;</TT></TD>
    <TD align=3Dright><TT>1940.9691&nbsp;&nbsp;</TT></TD>
    <TD noWrap align=3Dright><TT>-58.97&nbsp;</TT></TD>
    <TD align=3Dright><TT>229&nbsp;</TT></TD>
    <TD noWrap align=3Dright><TT>-&nbsp;</TT></TD>
    <TD align=3Dright><TT>245&nbsp;</TT></TD>
    <TD align=3Dright><TT>0&nbsp;&nbsp;</TT></TD>
    <TD noWrap align=3Dright><TT>---&nbsp;&nbsp;</TT></TD>
    <TD noWrap><TT>&nbsp;R.VLTTDEIDEHLTAISER.D</TT></TD></TR>
  <TR>
    <TD align=3Dright>&nbsp;</TD>
    <TD align=3Dright><TT>2056.8901&nbsp;&nbsp;</TT></TD>
    <TD align=3Dright><TT>2055.8828&nbsp;&nbsp;</TT></TD>
    <TD align=3Dright><TT>2055.9960&nbsp;&nbsp;</TT></TD>
    <TD noWrap align=3Dright><TT>-55.06&nbsp;</TT></TD>
    <TD align=3Dright><TT>229&nbsp;</TT></TD>
    <TD noWrap align=3Dright><TT>-&nbsp;</TT></TD>
    <TD align=3Dright><TT>246&nbsp;</TT></TD>
    <TD align=3Dright><TT>1&nbsp;&nbsp;</TT></TD>
    <TD noWrap align=3Dright><TT>---&nbsp;&nbsp;</TT></TD>
    <TD noWrap><TT>&nbsp;R.VLTTDEIDEHLTAISERD.-</TT></TD></TR>
  <TR>
    <TD align=3Dright>&nbsp;</TD>
    <TD align=3Dright><TT>2056.8901&nbsp;&nbsp;</TT></TD>
    <TD align=3Dright><TT>2055.8828&nbsp;&nbsp;</TT></TD>
    <TD align=3Dright><TT>2055.9960&nbsp;&nbsp;</TT></TD>
    <TD noWrap align=3Dright><TT>-55.06&nbsp;</TT></TD>
    <TD align=3Dright><TT>229&nbsp;</TT></TD>
    <TD noWrap align=3Dright><TT>-&nbsp;</TT></TD>
    <TD align=3Dright><TT>246&nbsp;</TT></TD>
    <TD align=3Dright><TT>1&nbsp;&nbsp;</TT></TD>
    <TD noWrap align=3Dright><TT>99&nbsp;&nbsp;</TT></TD>
    <TD =
noWrap><TT>&nbsp;R.VLTTDEIDEHLTAISERD.-</TT></TD></TR></TBODY></TABLE>
<TABLE border=3D0 cellSpacing=3D0>
  <TBODY>
  <TR>
    <TD><TT>&nbsp;&nbsp;&nbsp;&nbsp;&nbsp;&nbsp;</TT></TD>
    <TD><TT><B>No match to: </B>761.3458, 823.0459, 825.0331, 829.3308,=20
      840.9972, 842.4497, 870.4814, 889.4276, 930.4676, 954.4037, =
994.0568,=20
      1007.4431, 1007.4431, 1036.0497, 1085.5210, 1085.5210, 1096.4148,=20
      1126.4785, 1217.5360, 1220.5162, 1269.5190, 1272.4600, 1336.5642,=20
      1370.5886, 1374.6104, 1383.5656, 1384.5667, 1384.5667, 1400.5356,=20
      1400.5356, 1404.6410, 1422.6624, 1422.6624, 1681.7712, 1681.7712,=20
      1709.8423, 1709.8423, 2211.9685</TT></TD></TR></TBODY></TABLE><BR>
<TABLE border=3D0 cellSpacing=3D0>
  <TBODY>
  <TR>
    <TD><TT><B><A name=3DHit16>16.</A>&nbsp;&nbsp;&nbsp;</B></TT></TD>
    <TD noWrap><TT><A=20
      =
href=3D"http://zxw-pc/mascot/cgi/protein_view.pl?file=3D../data/20121225/=
F002434.dat&amp;hit=3D16"=20
      =
target=3D_blank>gi|259662479</A>&nbsp;&nbsp;&nbsp;&nbsp;<B>Mass:</B>&nbsp=
;27367&nbsp;&nbsp;&nbsp;&nbsp;<B>Score:</B>&nbsp;252&nbsp;&nbsp;&nbsp;&nb=
sp;<B>Expect:</B>&nbsp;1.2e-019&nbsp;&nbsp;<B>Matches:</B>&nbsp;10</TT></=
TD></TR>
  <TR>
    <TD>&nbsp;</TD>
    <TD noWrap><TT>unnamed protein product [Glycine=20
max]</TT></TD></TR></TBODY></TABLE>
<TABLE border=3D0 cellSpacing=3D0 cellPadding=3D0>
  <TBODY>
  <TR>
    <TD><TT>&nbsp;&nbsp;&nbsp;&nbsp;&nbsp;&nbsp;</TT></TD>
    <TD align=3Dright><TT><B>Observed&nbsp;&nbsp;</B></TT></TD>
    <TD noWrap align=3Dright><TT><B>Mr(expt)&nbsp;&nbsp;</B></TT></TD>
    <TD noWrap align=3Dright><TT><B>Mr(calc)&nbsp;&nbsp;</B></TT></TD>
    <TD align=3Dright><TT><B>&nbsp;ppm&nbsp;&nbsp;</B></TT></TD>
    <TD align=3Dright><TT><B>Start&nbsp;</B></TT></TD>
    <TD align=3Dright><TT><B>&nbsp;</B></TT></TD>
    <TD align=3Dright><TT><B>End&nbsp;</B></TT></TD>
    <TD align=3Dright><TT><B>Miss&nbsp;</B></TT></TD>
    <TD align=3Dright><TT><B>Ions&nbsp;</B></TT></TD>
    <TD><TT><B>&nbsp;Peptide</B></TT></TD></TR>
  <TR>
    <TD align=3Dright>&nbsp;</TD>
    <TD align=3Dright><TT>768.2788&nbsp;&nbsp;</TT></TD>
    <TD align=3Dright><TT>767.2715&nbsp;&nbsp;</TT></TD>
    <TD align=3Dright><TT>767.3198&nbsp;&nbsp;</TT></TD>
    <TD noWrap align=3Dright><TT>-62.95&nbsp;</TT></TD>
    <TD align=3Dright><TT>4&nbsp;</TT></TD>
    <TD noWrap align=3Dright><TT>-&nbsp;</TT></TD>
    <TD align=3Dright><TT>11&nbsp;</TT></TD>
    <TD align=3Dright><TT>0&nbsp;&nbsp;</TT></TD>
    <TD noWrap align=3Dright><TT>---&nbsp;&nbsp;</TT></TD>
    <TD noWrap><TT>&nbsp;R.GSGGGYDR.H</TT></TD></TR>
  <TR>
    <TD align=3Dright>&nbsp;</TD>
    <TD align=3Dright><TT>815.4183&nbsp;&nbsp;</TT></TD>
    <TD align=3Dright><TT>814.4110&nbsp;&nbsp;</TT></TD>
    <TD align=3Dright><TT>814.4661&nbsp;&nbsp;</TT></TD>
    <TD noWrap align=3Dright><TT>-67.65&nbsp;</TT></TD>
    <TD align=3Dright><TT>89&nbsp;</TT></TD>
    <TD noWrap align=3Dright><TT>-&nbsp;</TT></TD>
    <TD align=3Dright><TT>95&nbsp;</TT></TD>
    <TD align=3Dright><TT>0&nbsp;&nbsp;</TT></TD>
    <TD noWrap align=3Dright><TT>---&nbsp;&nbsp;</TT></TD>
    <TD noWrap><TT>&nbsp;R.TLVQQAR.N</TT></TD></TR>
  <TR>
    <TD align=3Dright>&nbsp;</TD>
    <TD align=3Dright><TT>836.3343&nbsp;&nbsp;</TT></TD>
    <TD align=3Dright><TT>835.3271&nbsp;&nbsp;</TT></TD>
    <TD align=3Dright><TT>835.3824&nbsp;&nbsp;</TT></TD>
    <TD noWrap align=3Dright><TT>-66.23&nbsp;</TT></TD>
    <TD align=3Dright><TT>96&nbsp;</TT></TD>
    <TD noWrap align=3Dright><TT>-&nbsp;</TT></TD>
    <TD align=3Dright><TT>102&nbsp;</TT></TD>
    <TD align=3Dright><TT>0&nbsp;&nbsp;</TT></TD>
    <TD noWrap align=3Dright><TT>---&nbsp;&nbsp;</TT></TD>
    <TD noWrap><TT>&nbsp;R.NEAAEFR.F</TT></TD></TR>
  <TR>
    <TD align=3Dright>&nbsp;</TD>
    <TD align=3Dright><TT>1144.5098&nbsp;&nbsp;</TT></TD>
    <TD align=3Dright><TT>1143.5025&nbsp;&nbsp;</TT></TD>
    <TD align=3Dright><TT>1143.5964&nbsp;&nbsp;</TT></TD>
    <TD noWrap align=3Dright><TT>-82.12&nbsp;</TT></TD>
    <TD align=3Dright><TT>22&nbsp;</TT></TD>
    <TD noWrap align=3Dright><TT>-&nbsp;</TT></TD>
    <TD align=3Dright><TT>30&nbsp;</TT></TD>
    <TD align=3Dright><TT>0&nbsp;&nbsp;</TT></TD>
    <TD noWrap align=3Dright><TT>---&nbsp;&nbsp;</TT></TD>
    <TD noWrap><TT>&nbsp;R.LFQVEYAFK.A</TT></TD></TR>
  <TR>
    <TD align=3Dright>&nbsp;</TD>
    <TD align=3Dright><TT>1144.5098&nbsp;&nbsp;</TT></TD>
    <TD align=3Dright><TT>1143.5025&nbsp;&nbsp;</TT></TD>
    <TD align=3Dright><TT>1143.5964&nbsp;&nbsp;</TT></TD>
    <TD noWrap align=3Dright><TT>-82.12&nbsp;</TT></TD>
    <TD align=3Dright><TT>22&nbsp;</TT></TD>
    <TD noWrap align=3Dright><TT>-&nbsp;</TT></TD>
    <TD align=3Dright><TT>30&nbsp;</TT></TD>
    <TD align=3Dright><TT>0&nbsp;&nbsp;</TT></TD>
    <TD noWrap align=3Dright><TT>36&nbsp;&nbsp;</TT></TD>
    <TD noWrap><TT>&nbsp;R.LFQVEYAFK.A</TT></TD></TR>
  <TR>
    <TD align=3Dright>&nbsp;</TD>
    <TD align=3Dright><TT>1156.5311&nbsp;&nbsp;</TT></TD>
    <TD align=3Dright><TT>1155.5238&nbsp;&nbsp;</TT></TD>
    <TD align=3Dright><TT>1155.6037&nbsp;&nbsp;</TT></TD>
    <TD noWrap align=3Dright><TT>-69.08&nbsp;</TT></TD>
    <TD align=3Dright><TT>12&nbsp;</TT></TD>
    <TD noWrap align=3Dright><TT>-&nbsp;</TT></TD>
    <TD align=3Dright><TT>21&nbsp;</TT></TD>
    <TD align=3Dright><TT>0&nbsp;&nbsp;</TT></TD>
    <TD noWrap align=3Dright><TT>---&nbsp;&nbsp;</TT></TD>
    <TD noWrap><TT>&nbsp;R.HITIFSPEGR.L</TT></TD></TR>
  <TR>
    <TD align=3Dright>&nbsp;</TD>
    <TD align=3Dright><TT>1156.5311&nbsp;&nbsp;</TT></TD>
    <TD align=3Dright><TT>1155.5238&nbsp;&nbsp;</TT></TD>
    <TD align=3Dright><TT>1155.6037&nbsp;&nbsp;</TT></TD>
    <TD noWrap align=3Dright><TT>-69.08&nbsp;</TT></TD>
    <TD align=3Dright><TT>12&nbsp;</TT></TD>
    <TD noWrap align=3Dright><TT>-&nbsp;</TT></TD>
    <TD align=3Dright><TT>21&nbsp;</TT></TD>
    <TD align=3Dright><TT>0&nbsp;&nbsp;</TT></TD>
    <TD noWrap align=3Dright><TT>64&nbsp;&nbsp;</TT></TD>
    <TD noWrap><TT>&nbsp;R.HITIFSPEGR.L</TT></TD></TR>
  <TR>
    <TD align=3Dright>&nbsp;</TD>
    <TD align=3Dright><TT>1941.8619&nbsp;&nbsp;</TT></TD>
    <TD align=3Dright><TT>1940.8546&nbsp;&nbsp;</TT></TD>
    <TD align=3Dright><TT>1940.9691&nbsp;&nbsp;</TT></TD>
    <TD noWrap align=3Dright><TT>-58.97&nbsp;</TT></TD>
    <TD align=3Dright><TT>229&nbsp;</TT></TD>
    <TD noWrap align=3Dright><TT>-&nbsp;</TT></TD>
    <TD align=3Dright><TT>245&nbsp;</TT></TD>
    <TD align=3Dright><TT>0&nbsp;&nbsp;</TT></TD>
    <TD noWrap align=3Dright><TT>---&nbsp;&nbsp;</TT></TD>
    <TD noWrap><TT>&nbsp;R.VLTTDEIDEHLTAISER.D</TT></TD></TR>
  <TR>
    <TD align=3Dright>&nbsp;</TD>
    <TD align=3Dright><TT>2056.8901&nbsp;&nbsp;</TT></TD>
    <TD align=3Dright><TT>2055.8828&nbsp;&nbsp;</TT></TD>
    <TD align=3Dright><TT>2055.9960&nbsp;&nbsp;</TT></TD>
    <TD noWrap align=3Dright><TT>-55.06&nbsp;</TT></TD>
    <TD align=3Dright><TT>229&nbsp;</TT></TD>
    <TD noWrap align=3Dright><TT>-&nbsp;</TT></TD>
    <TD align=3Dright><TT>246&nbsp;</TT></TD>
    <TD align=3Dright><TT>1&nbsp;&nbsp;</TT></TD>
    <TD noWrap align=3Dright><TT>---&nbsp;&nbsp;</TT></TD>
    <TD noWrap><TT>&nbsp;R.VLTTDEIDEHLTAISERD.-</TT></TD></TR>
  <TR>
    <TD align=3Dright>&nbsp;</TD>
    <TD align=3Dright><TT>2056.8901&nbsp;&nbsp;</TT></TD>
    <TD align=3Dright><TT>2055.8828&nbsp;&nbsp;</TT></TD>
    <TD align=3Dright><TT>2055.9960&nbsp;&nbsp;</TT></TD>
    <TD noWrap align=3Dright><TT>-55.06&nbsp;</TT></TD>
    <TD align=3Dright><TT>229&nbsp;</TT></TD>
    <TD noWrap align=3Dright><TT>-&nbsp;</TT></TD>
    <TD align=3Dright><TT>246&nbsp;</TT></TD>
    <TD align=3Dright><TT>1&nbsp;&nbsp;</TT></TD>
    <TD noWrap align=3Dright><TT>99&nbsp;&nbsp;</TT></TD>
    <TD =
noWrap><TT>&nbsp;R.VLTTDEIDEHLTAISERD.-</TT></TD></TR></TBODY></TABLE>
<TABLE border=3D0 cellSpacing=3D0>
  <TBODY>
  <TR>
    <TD><TT>&nbsp;&nbsp;&nbsp;&nbsp;&nbsp;&nbsp;</TT></TD>
    <TD><TT><B>No match to: </B>761.3458, 823.0459, 825.0331, 829.3308,=20
      840.9972, 842.4497, 870.4814, 889.4276, 930.4676, 954.4037, =
994.0568,=20
      1007.4431, 1007.4431, 1036.0497, 1085.5210, 1085.5210, 1096.4148,=20
      1126.4785, 1217.5360, 1220.5162, 1269.5190, 1272.4600, 1336.5642,=20
      1370.5886, 1374.6104, 1383.5656, 1384.5667, 1384.5667, 1400.5356,=20
      1400.5356, 1404.6410, 1422.6624, 1422.6624, 1681.7712, 1681.7712,=20
      1709.8423, 1709.8423, 2211.9685</TT></TD></TR></TBODY></TABLE><BR>
<TABLE border=3D0 cellSpacing=3D0>
  <TBODY>
  <TR>
    <TD><TT><B><A name=3DHit17>17.</A>&nbsp;&nbsp;&nbsp;</B></TT></TD>
    <TD noWrap><TT><A=20
      =
href=3D"http://zxw-pc/mascot/cgi/protein_view.pl?file=3D../data/20121225/=
F002434.dat&amp;hit=3D17"=20
      =
target=3D_blank>gi|118486980</A>&nbsp;&nbsp;&nbsp;&nbsp;<B>Mass:</B>&nbsp=
;27342&nbsp;&nbsp;&nbsp;&nbsp;<B>Score:</B>&nbsp;251&nbsp;&nbsp;&nbsp;&nb=
sp;<B>Expect:</B>&nbsp;1.5e-019&nbsp;&nbsp;<B>Matches:</B>&nbsp;9</TT></T=
D></TR>
  <TR>
    <TD>&nbsp;</TD>
    <TD noWrap><TT>unknown [Populus =
trichocarpa]</TT></TD></TR></TBODY></TABLE>
<TABLE border=3D0 cellSpacing=3D0 cellPadding=3D0>
  <TBODY>
  <TR>
    <TD><TT>&nbsp;&nbsp;&nbsp;&nbsp;&nbsp;&nbsp;</TT></TD>
    <TD align=3Dright><TT><B>Observed&nbsp;&nbsp;</B></TT></TD>
    <TD noWrap align=3Dright><TT><B>Mr(expt)&nbsp;&nbsp;</B></TT></TD>
    <TD noWrap align=3Dright><TT><B>Mr(calc)&nbsp;&nbsp;</B></TT></TD>
    <TD align=3Dright><TT><B>&nbsp;ppm&nbsp;&nbsp;</B></TT></TD>
    <TD align=3Dright><TT><B>Start&nbsp;</B></TT></TD>
    <TD align=3Dright><TT><B>&nbsp;</B></TT></TD>
    <TD align=3Dright><TT><B>End&nbsp;</B></TT></TD>
    <TD align=3Dright><TT><B>Miss&nbsp;</B></TT></TD>
    <TD align=3Dright><TT><B>Ions&nbsp;</B></TT></TD>
    <TD><TT><B>&nbsp;Peptide</B></TT></TD></TR>
  <TR>
    <TD align=3Dright>&nbsp;</TD>
    <TD align=3Dright><TT>836.3343&nbsp;&nbsp;</TT></TD>
    <TD align=3Dright><TT>835.3271&nbsp;&nbsp;</TT></TD>
    <TD align=3Dright><TT>835.3824&nbsp;&nbsp;</TT></TD>
    <TD noWrap align=3Dright><TT>-66.23&nbsp;</TT></TD>
    <TD align=3Dright><TT>96&nbsp;</TT></TD>
    <TD noWrap align=3Dright><TT>-&nbsp;</TT></TD>
    <TD align=3Dright><TT>102&nbsp;</TT></TD>
    <TD align=3Dright><TT>0&nbsp;&nbsp;</TT></TD>
    <TD noWrap align=3Dright><TT>---&nbsp;&nbsp;</TT></TD>
    <TD noWrap><TT>&nbsp;R.NEAAEFR.F</TT></TD></TR>
  <TR>
    <TD align=3Dright>&nbsp;</TD>
    <TD align=3Dright><TT>1144.5098&nbsp;&nbsp;</TT></TD>
    <TD align=3Dright><TT>1143.5025&nbsp;&nbsp;</TT></TD>
    <TD align=3Dright><TT>1143.5964&nbsp;&nbsp;</TT></TD>
    <TD noWrap align=3Dright><TT>-82.12&nbsp;</TT></TD>
    <TD align=3Dright><TT>22&nbsp;</TT></TD>
    <TD noWrap align=3Dright><TT>-&nbsp;</TT></TD>
    <TD align=3Dright><TT>30&nbsp;</TT></TD>
    <TD align=3Dright><TT>0&nbsp;&nbsp;</TT></TD>
    <TD noWrap align=3Dright><TT>---&nbsp;&nbsp;</TT></TD>
    <TD noWrap><TT>&nbsp;R.LFQVEYAFK.A</TT></TD></TR>
  <TR>
    <TD align=3Dright>&nbsp;</TD>
    <TD align=3Dright><TT>1144.5098&nbsp;&nbsp;</TT></TD>
    <TD align=3Dright><TT>1143.5025&nbsp;&nbsp;</TT></TD>
    <TD align=3Dright><TT>1143.5964&nbsp;&nbsp;</TT></TD>
    <TD noWrap align=3Dright><TT>-82.12&nbsp;</TT></TD>
    <TD align=3Dright><TT>22&nbsp;</TT></TD>
    <TD noWrap align=3Dright><TT>-&nbsp;</TT></TD>
    <TD align=3Dright><TT>30&nbsp;</TT></TD>
    <TD align=3Dright><TT>0&nbsp;&nbsp;</TT></TD>
    <TD noWrap align=3Dright><TT>36&nbsp;&nbsp;</TT></TD>
    <TD noWrap><TT>&nbsp;R.LFQVEYAFK.A</TT></TD></TR>
  <TR>
    <TD align=3Dright>&nbsp;</TD>
    <TD align=3Dright><TT>1156.5311&nbsp;&nbsp;</TT></TD>
    <TD align=3Dright><TT>1155.5238&nbsp;&nbsp;</TT></TD>
    <TD align=3Dright><TT>1155.5091&nbsp;&nbsp;</TT></TD>
    <TD noWrap align=3Dright><TT>12.7&nbsp;</TT></TD>
    <TD align=3Dright><TT>1&nbsp;</TT></TD>
    <TD noWrap align=3Dright><TT>-&nbsp;</TT></TD>
    <TD align=3Dright><TT>11&nbsp;</TT></TD>
    <TD align=3Dright><TT>1&nbsp;&nbsp;</TT></TD>
    <TD noWrap align=3Dright><TT>---&nbsp;&nbsp;</TT></TD>
    <TD noWrap><TT>&nbsp;-.MSRGSGAGYDR.H</TT></TD></TR>
  <TR>
    <TD align=3Dright>&nbsp;</TD>
    <TD align=3Dright><TT>1156.5311&nbsp;&nbsp;</TT></TD>
    <TD align=3Dright><TT>1155.5238&nbsp;&nbsp;</TT></TD>
    <TD align=3Dright><TT>1155.6037&nbsp;&nbsp;</TT></TD>
    <TD noWrap align=3Dright><TT>-69.08&nbsp;</TT></TD>
    <TD align=3Dright><TT>12&nbsp;</TT></TD>
    <TD noWrap align=3Dright><TT>-&nbsp;</TT></TD>
    <TD align=3Dright><TT>21&nbsp;</TT></TD>
    <TD align=3Dright><TT>0&nbsp;&nbsp;</TT></TD>
    <TD noWrap align=3Dright><TT>64&nbsp;&nbsp;</TT></TD>
    <TD noWrap><TT>&nbsp;R.HITIFSPEGR.L</TT></TD></TR>
  <TR>
    <TD align=3Dright>&nbsp;</TD>
    <TD align=3Dright><TT>1220.5162&nbsp;&nbsp;</TT></TD>
    <TD align=3Dright><TT>1219.5089&nbsp;&nbsp;</TT></TD>
    <TD align=3Dright><TT>1219.6084&nbsp;&nbsp;</TT></TD>
    <TD noWrap align=3Dright><TT>-81.59&nbsp;</TT></TD>
    <TD align=3Dright><TT>172&nbsp;</TT></TD>
    <TD noWrap align=3Dright><TT>-&nbsp;</TT></TD>
    <TD align=3Dright><TT>181&nbsp;</TT></TD>
    <TD align=3Dright><TT>0&nbsp;&nbsp;</TT></TD>
    <TD noWrap align=3Dright><TT>---&nbsp;&nbsp;</TT></TD>
    <TD noWrap><TT>&nbsp;K.EQEAINFLEK.K</TT></TD></TR>
  <TR>
    <TD align=3Dright>&nbsp;</TD>
    <TD align=3Dright><TT>1941.8619&nbsp;&nbsp;</TT></TD>
    <TD align=3Dright><TT>1940.8546&nbsp;&nbsp;</TT></TD>
    <TD align=3Dright><TT>1940.9691&nbsp;&nbsp;</TT></TD>
    <TD noWrap align=3Dright><TT>-58.96&nbsp;</TT></TD>
    <TD align=3Dright><TT>229&nbsp;</TT></TD>
    <TD noWrap align=3Dright><TT>-&nbsp;</TT></TD>
    <TD align=3Dright><TT>245&nbsp;</TT></TD>
    <TD align=3Dright><TT>0&nbsp;&nbsp;</TT></TD>
    <TD noWrap align=3Dright><TT>---&nbsp;&nbsp;</TT></TD>
    <TD noWrap><TT>&nbsp;R.VLSTEEIDEHLTAISER.D</TT></TD></TR>
  <TR>
    <TD align=3Dright>&nbsp;</TD>
    <TD align=3Dright><TT>2056.8901&nbsp;&nbsp;</TT></TD>
    <TD align=3Dright><TT>2055.8828&nbsp;&nbsp;</TT></TD>
    <TD align=3Dright><TT>2055.9960&nbsp;&nbsp;</TT></TD>
    <TD noWrap align=3Dright><TT>-55.06&nbsp;</TT></TD>
    <TD align=3Dright><TT>229&nbsp;</TT></TD>
    <TD noWrap align=3Dright><TT>-&nbsp;</TT></TD>
    <TD align=3Dright><TT>246&nbsp;</TT></TD>
    <TD align=3Dright><TT>1&nbsp;&nbsp;</TT></TD>
    <TD noWrap align=3Dright><TT>---&nbsp;&nbsp;</TT></TD>
    <TD noWrap><TT>&nbsp;R.VLSTEEIDEHLTAISERD.-</TT></TD></TR>
  <TR>
    <TD align=3Dright>&nbsp;</TD>
    <TD align=3Dright><TT>2056.8901&nbsp;&nbsp;</TT></TD>
    <TD align=3Dright><TT>2055.8828&nbsp;&nbsp;</TT></TD>
    <TD align=3Dright><TT>2055.9960&nbsp;&nbsp;</TT></TD>
    <TD noWrap align=3Dright><TT>-55.06&nbsp;</TT></TD>
    <TD align=3Dright><TT>229&nbsp;</TT></TD>
    <TD noWrap align=3Dright><TT>-&nbsp;</TT></TD>
    <TD align=3Dright><TT>246&nbsp;</TT></TD>
    <TD align=3Dright><TT>1&nbsp;&nbsp;</TT></TD>
    <TD noWrap align=3Dright><TT>99&nbsp;&nbsp;</TT></TD>
    <TD =
noWrap><TT>&nbsp;R.VLSTEEIDEHLTAISERD.-</TT></TD></TR></TBODY></TABLE>
<TABLE border=3D0 cellSpacing=3D0>
  <TBODY>
  <TR>
    <TD><TT>&nbsp;&nbsp;&nbsp;&nbsp;&nbsp;&nbsp;</TT></TD>
    <TD><TT><B>No match to: </B>761.3458, 768.2788, 815.4183, 823.0459,=20
      825.0331, 829.3308, 840.9972, 842.4497, 870.4814, 889.4276, =
930.4676,=20
      954.4037, 994.0568, 1007.4431, 1007.4431, 1036.0497, 1085.5210, =
1085.5210,=20
      1096.4148, 1126.4785, 1217.5360, 1269.5190, 1272.4600, 1336.5642,=20
      1370.5886, 1374.6104, 1383.5656, 1384.5667, 1384.5667, 1400.5356,=20
      1400.5356, 1404.6410, 1422.6624, 1422.6624, 1681.7712, 1681.7712,=20
      1709.8423, 1709.8423, 2211.9685</TT></TD></TR></TBODY></TABLE><BR>
<TABLE border=3D0 cellSpacing=3D0>
  <TBODY>
  <TR>
    <TD><TT><B><A name=3DHit18>18.</A>&nbsp;&nbsp;&nbsp;</B></TT></TD>
    <TD noWrap><TT><A=20
      =
href=3D"http://zxw-pc/mascot/cgi/protein_view.pl?file=3D../data/20121225/=
F002434.dat&amp;hit=3D18"=20
      =
target=3D_blank>gi|12229897</A>&nbsp;&nbsp;&nbsp;&nbsp;<B>Mass:</B>&nbsp;=
27375&nbsp;&nbsp;&nbsp;&nbsp;<B>Score:</B>&nbsp;242&nbsp;&nbsp;&nbsp;&nbs=
p;<B>Expect:</B>&nbsp;1.2e-018&nbsp;&nbsp;<B>Matches:</B>&nbsp;9</TT></TD=
></TR>
  <TR>
    <TD>&nbsp;</TD>
    <TD noWrap><TT>RecName: Full=3DProteasome subunit alpha type-6; =
AltName:=20
      Full=3D20S proteasome alpha subunit A; AltName: Full=3D20S =
proteasome subunit=20
      alpha-1; AltName: Full=3DProteasome iota =
subunit</TT></TD></TR></TBODY></TABLE>
<TABLE border=3D0 cellSpacing=3D0 cellPadding=3D0>
  <TBODY>
  <TR>
    <TD><TT>&nbsp;&nbsp;&nbsp;&nbsp;&nbsp;&nbsp;</TT></TD>
    <TD align=3Dright><TT><B>Observed&nbsp;&nbsp;</B></TT></TD>
    <TD noWrap align=3Dright><TT><B>Mr(expt)&nbsp;&nbsp;</B></TT></TD>
    <TD noWrap align=3Dright><TT><B>Mr(calc)&nbsp;&nbsp;</B></TT></TD>
    <TD align=3Dright><TT><B>&nbsp;ppm&nbsp;&nbsp;</B></TT></TD>
    <TD align=3Dright><TT><B>Start&nbsp;</B></TT></TD>
    <TD align=3Dright><TT><B>&nbsp;</B></TT></TD>
    <TD align=3Dright><TT><B>End&nbsp;</B></TT></TD>
    <TD align=3Dright><TT><B>Miss&nbsp;</B></TT></TD>
    <TD align=3Dright><TT><B>Ions&nbsp;</B></TT></TD>
    <TD><TT><B>&nbsp;Peptide</B></TT></TD></TR>
  <TR>
    <TD align=3Dright>&nbsp;</TD>
    <TD align=3Dright><TT>815.4183&nbsp;&nbsp;</TT></TD>
    <TD align=3Dright><TT>814.4110&nbsp;&nbsp;</TT></TD>
    <TD align=3Dright><TT>814.4661&nbsp;&nbsp;</TT></TD>
    <TD noWrap align=3Dright><TT>-67.65&nbsp;</TT></TD>
    <TD align=3Dright><TT>89&nbsp;</TT></TD>
    <TD noWrap align=3Dright><TT>-&nbsp;</TT></TD>
    <TD align=3Dright><TT>95&nbsp;</TT></TD>
    <TD align=3Dright><TT>0&nbsp;&nbsp;</TT></TD>
    <TD noWrap align=3Dright><TT>---&nbsp;&nbsp;</TT></TD>
    <TD noWrap><TT>&nbsp;R.TLVQQAR.N</TT></TD></TR>
  <TR>
    <TD align=3Dright>&nbsp;</TD>
    <TD align=3Dright><TT>836.3343&nbsp;&nbsp;</TT></TD>
    <TD align=3Dright><TT>835.3271&nbsp;&nbsp;</TT></TD>
    <TD align=3Dright><TT>835.3824&nbsp;&nbsp;</TT></TD>
    <TD noWrap align=3Dright><TT>-66.23&nbsp;</TT></TD>
    <TD align=3Dright><TT>96&nbsp;</TT></TD>
    <TD noWrap align=3Dright><TT>-&nbsp;</TT></TD>
    <TD align=3Dright><TT>102&nbsp;</TT></TD>
    <TD align=3Dright><TT>0&nbsp;&nbsp;</TT></TD>
    <TD noWrap align=3Dright><TT>---&nbsp;&nbsp;</TT></TD>
    <TD noWrap><TT>&nbsp;R.NEAAEFR.F</TT></TD></TR>
  <TR>
    <TD align=3Dright>&nbsp;</TD>
    <TD align=3Dright><TT>1144.5098&nbsp;&nbsp;</TT></TD>
    <TD align=3Dright><TT>1143.5025&nbsp;&nbsp;</TT></TD>
    <TD align=3Dright><TT>1143.5964&nbsp;&nbsp;</TT></TD>
    <TD noWrap align=3Dright><TT>-82.12&nbsp;</TT></TD>
    <TD align=3Dright><TT>22&nbsp;</TT></TD>
    <TD noWrap align=3Dright><TT>-&nbsp;</TT></TD>
    <TD align=3Dright><TT>30&nbsp;</TT></TD>
    <TD align=3Dright><TT>0&nbsp;&nbsp;</TT></TD>
    <TD noWrap align=3Dright><TT>---&nbsp;&nbsp;</TT></TD>
    <TD noWrap><TT>&nbsp;R.LFQVEYAFK.A</TT></TD></TR>
  <TR>
    <TD align=3Dright>&nbsp;</TD>
    <TD align=3Dright><TT>1144.5098&nbsp;&nbsp;</TT></TD>
    <TD align=3Dright><TT>1143.5025&nbsp;&nbsp;</TT></TD>
    <TD align=3Dright><TT>1143.5964&nbsp;&nbsp;</TT></TD>
    <TD noWrap align=3Dright><TT>-82.12&nbsp;</TT></TD>
    <TD align=3Dright><TT>22&nbsp;</TT></TD>
    <TD noWrap align=3Dright><TT>-&nbsp;</TT></TD>
    <TD align=3Dright><TT>30&nbsp;</TT></TD>
    <TD align=3Dright><TT>0&nbsp;&nbsp;</TT></TD>
    <TD noWrap align=3Dright><TT>36&nbsp;&nbsp;</TT></TD>
    <TD noWrap><TT>&nbsp;R.LFQVEYAFK.A</TT></TD></TR>
  <TR>
    <TD align=3Dright>&nbsp;</TD>
    <TD align=3Dright><TT>1156.5311&nbsp;&nbsp;</TT></TD>
    <TD align=3Dright><TT>1155.5238&nbsp;&nbsp;</TT></TD>
    <TD align=3Dright><TT>1155.6037&nbsp;&nbsp;</TT></TD>
    <TD noWrap align=3Dright><TT>-69.08&nbsp;</TT></TD>
    <TD align=3Dright><TT>12&nbsp;</TT></TD>
    <TD noWrap align=3Dright><TT>-&nbsp;</TT></TD>
    <TD align=3Dright><TT>21&nbsp;</TT></TD>
    <TD align=3Dright><TT>0&nbsp;&nbsp;</TT></TD>
    <TD noWrap align=3Dright><TT>---&nbsp;&nbsp;</TT></TD>
    <TD noWrap><TT>&nbsp;R.HITIFSPEGR.L</TT></TD></TR>
  <TR>
    <TD align=3Dright>&nbsp;</TD>
    <TD align=3Dright><TT>1156.5311&nbsp;&nbsp;</TT></TD>
    <TD align=3Dright><TT>1155.5238&nbsp;&nbsp;</TT></TD>
    <TD align=3Dright><TT>1155.6037&nbsp;&nbsp;</TT></TD>
    <TD noWrap align=3Dright><TT>-69.08&nbsp;</TT></TD>
    <TD align=3Dright><TT>12&nbsp;</TT></TD>
    <TD noWrap align=3Dright><TT>-&nbsp;</TT></TD>
    <TD align=3Dright><TT>21&nbsp;</TT></TD>
    <TD align=3Dright><TT>0&nbsp;&nbsp;</TT></TD>
    <TD noWrap align=3Dright><TT>64&nbsp;&nbsp;</TT></TD>
    <TD noWrap><TT>&nbsp;R.HITIFSPEGR.L</TT></TD></TR>
  <TR>
    <TD align=3Dright>&nbsp;</TD>
    <TD align=3Dright><TT>1941.8619&nbsp;&nbsp;</TT></TD>
    <TD align=3Dright><TT>1940.8546&nbsp;&nbsp;</TT></TD>
    <TD align=3Dright><TT>1940.9691&nbsp;&nbsp;</TT></TD>
    <TD noWrap align=3Dright><TT>-58.97&nbsp;</TT></TD>
    <TD align=3Dright><TT>229&nbsp;</TT></TD>
    <TD noWrap align=3Dright><TT>-&nbsp;</TT></TD>
    <TD align=3Dright><TT>245&nbsp;</TT></TD>
    <TD align=3Dright><TT>0&nbsp;&nbsp;</TT></TD>
    <TD noWrap align=3Dright><TT>---&nbsp;&nbsp;</TT></TD>
    <TD noWrap><TT>&nbsp;R.VLTTDEIDEHLTAISER.D</TT></TD></TR>
  <TR>
    <TD align=3Dright>&nbsp;</TD>
    <TD align=3Dright><TT>2056.8901&nbsp;&nbsp;</TT></TD>
    <TD align=3Dright><TT>2055.8828&nbsp;&nbsp;</TT></TD>
    <TD align=3Dright><TT>2055.9960&nbsp;&nbsp;</TT></TD>
    <TD noWrap align=3Dright><TT>-55.06&nbsp;</TT></TD>
    <TD align=3Dright><TT>229&nbsp;</TT></TD>
    <TD noWrap align=3Dright><TT>-&nbsp;</TT></TD>
    <TD align=3Dright><TT>246&nbsp;</TT></TD>
    <TD align=3Dright><TT>1&nbsp;&nbsp;</TT></TD>
    <TD noWrap align=3Dright><TT>---&nbsp;&nbsp;</TT></TD>
    <TD noWrap><TT>&nbsp;R.VLTTDEIDEHLTAISERD.-</TT></TD></TR>
  <TR>
    <TD align=3Dright>&nbsp;</TD>
    <TD align=3Dright><TT>2056.8901&nbsp;&nbsp;</TT></TD>
    <TD align=3Dright><TT>2055.8828&nbsp;&nbsp;</TT></TD>
    <TD align=3Dright><TT>2055.9960&nbsp;&nbsp;</TT></TD>
    <TD noWrap align=3Dright><TT>-55.06&nbsp;</TT></TD>
    <TD align=3Dright><TT>229&nbsp;</TT></TD>
    <TD noWrap align=3Dright><TT>-&nbsp;</TT></TD>
    <TD align=3Dright><TT>246&nbsp;</TT></TD>
    <TD align=3Dright><TT>1&nbsp;&nbsp;</TT></TD>
    <TD noWrap align=3Dright><TT>99&nbsp;&nbsp;</TT></TD>
    <TD =
noWrap><TT>&nbsp;R.VLTTDEIDEHLTAISERD.-</TT></TD></TR></TBODY></TABLE>
<TABLE border=3D0 cellSpacing=3D0>
  <TBODY>
  <TR>
    <TD><TT>&nbsp;&nbsp;&nbsp;&nbsp;&nbsp;&nbsp;</TT></TD>
    <TD><TT><B>No match to: </B>761.3458, 768.2788, 823.0459, 825.0331,=20
      829.3308, 840.9972, 842.4497, 870.4814, 889.4276, 930.4676, =
954.4037,=20
      994.0568, 1007.4431, 1007.4431, 1036.0497, 1085.5210, 1085.5210,=20
      1096.4148, 1126.4785, 1217.5360, 1220.5162, 1269.5190, 1272.4600,=20
      1336.5642, 1370.5886, 1374.6104, 1383.5656, 1384.5667, 1384.5667,=20
      1400.5356, 1400.5356, 1404.6410, 1422.6624, 1422.6624, 1681.7712,=20
      1681.7712, 1709.8423, 1709.8423, =
2211.9685</TT></TD></TR></TBODY></TABLE><BR>
<TABLE border=3D0 cellSpacing=3D0>
  <TBODY>
  <TR>
    <TD><TT><B><A name=3DHit19>19.</A>&nbsp;&nbsp;&nbsp;</B></TT></TD>
    <TD noWrap><TT><A=20
      =
href=3D"http://zxw-pc/mascot/cgi/protein_view.pl?file=3D../data/20121225/=
F002434.dat&amp;hit=3D19"=20
      =
target=3D_blank>gi|300536433</A>&nbsp;&nbsp;&nbsp;&nbsp;<B>Mass:</B>&nbsp=
;27375&nbsp;&nbsp;&nbsp;&nbsp;<B>Score:</B>&nbsp;242&nbsp;&nbsp;&nbsp;&nb=
sp;<B>Expect:</B>&nbsp;1.2e-018&nbsp;&nbsp;<B>Matches:</B>&nbsp;9</TT></T=
D></TR>
  <TR>
    <TD>&nbsp;</TD>
    <TD noWrap><TT>unnamed protein product [Glycine=20
max]</TT></TD></TR></TBODY></TABLE>
<TABLE border=3D0 cellSpacing=3D0 cellPadding=3D0>
  <TBODY>
  <TR>
    <TD><TT>&nbsp;&nbsp;&nbsp;&nbsp;&nbsp;&nbsp;</TT></TD>
    <TD align=3Dright><TT><B>Observed&nbsp;&nbsp;</B></TT></TD>
    <TD noWrap align=3Dright><TT><B>Mr(expt)&nbsp;&nbsp;</B></TT></TD>
    <TD noWrap align=3Dright><TT><B>Mr(calc)&nbsp;&nbsp;</B></TT></TD>
    <TD align=3Dright><TT><B>&nbsp;ppm&nbsp;&nbsp;</B></TT></TD>
    <TD align=3Dright><TT><B>Start&nbsp;</B></TT></TD>
    <TD align=3Dright><TT><B>&nbsp;</B></TT></TD>
    <TD align=3Dright><TT><B>End&nbsp;</B></TT></TD>
    <TD align=3Dright><TT><B>Miss&nbsp;</B></TT></TD>
    <TD align=3Dright><TT><B>Ions&nbsp;</B></TT></TD>
    <TD><TT><B>&nbsp;Peptide</B></TT></TD></TR>
  <TR>
    <TD align=3Dright>&nbsp;</TD>
    <TD align=3Dright><TT>815.4183&nbsp;&nbsp;</TT></TD>
    <TD align=3Dright><TT>814.4110&nbsp;&nbsp;</TT></TD>
    <TD align=3Dright><TT>814.4661&nbsp;&nbsp;</TT></TD>
    <TD noWrap align=3Dright><TT>-67.65&nbsp;</TT></TD>
    <TD align=3Dright><TT>89&nbsp;</TT></TD>
    <TD noWrap align=3Dright><TT>-&nbsp;</TT></TD>
    <TD align=3Dright><TT>95&nbsp;</TT></TD>
    <TD align=3Dright><TT>0&nbsp;&nbsp;</TT></TD>
    <TD noWrap align=3Dright><TT>---&nbsp;&nbsp;</TT></TD>
    <TD noWrap><TT>&nbsp;R.TLVQQAR.N</TT></TD></TR>
  <TR>
    <TD align=3Dright>&nbsp;</TD>
    <TD align=3Dright><TT>836.3343&nbsp;&nbsp;</TT></TD>
    <TD align=3Dright><TT>835.3271&nbsp;&nbsp;</TT></TD>
    <TD align=3Dright><TT>835.3824&nbsp;&nbsp;</TT></TD>
    <TD noWrap align=3Dright><TT>-66.23&nbsp;</TT></TD>
    <TD align=3Dright><TT>96&nbsp;</TT></TD>
    <TD noWrap align=3Dright><TT>-&nbsp;</TT></TD>
    <TD align=3Dright><TT>102&nbsp;</TT></TD>
    <TD align=3Dright><TT>0&nbsp;&nbsp;</TT></TD>
    <TD noWrap align=3Dright><TT>---&nbsp;&nbsp;</TT></TD>
    <TD noWrap><TT>&nbsp;R.NEAAEFR.F</TT></TD></TR>
  <TR>
    <TD align=3Dright>&nbsp;</TD>
    <TD align=3Dright><TT>1144.5098&nbsp;&nbsp;</TT></TD>
    <TD align=3Dright><TT>1143.5025&nbsp;&nbsp;</TT></TD>
    <TD align=3Dright><TT>1143.5964&nbsp;&nbsp;</TT></TD>
    <TD noWrap align=3Dright><TT>-82.12&nbsp;</TT></TD>
    <TD align=3Dright><TT>22&nbsp;</TT></TD>
    <TD noWrap align=3Dright><TT>-&nbsp;</TT></TD>
    <TD align=3Dright><TT>30&nbsp;</TT></TD>
    <TD align=3Dright><TT>0&nbsp;&nbsp;</TT></TD>
    <TD noWrap align=3Dright><TT>---&nbsp;&nbsp;</TT></TD>
    <TD noWrap><TT>&nbsp;R.LFQVEYAFK.A</TT></TD></TR>
  <TR>
    <TD align=3Dright>&nbsp;</TD>
    <TD align=3Dright><TT>1144.5098&nbsp;&nbsp;</TT></TD>
    <TD align=3Dright><TT>1143.5025&nbsp;&nbsp;</TT></TD>
    <TD align=3Dright><TT>1143.5964&nbsp;&nbsp;</TT></TD>
    <TD noWrap align=3Dright><TT>-82.12&nbsp;</TT></TD>
    <TD align=3Dright><TT>22&nbsp;</TT></TD>
    <TD noWrap align=3Dright><TT>-&nbsp;</TT></TD>
    <TD align=3Dright><TT>30&nbsp;</TT></TD>
    <TD align=3Dright><TT>0&nbsp;&nbsp;</TT></TD>
    <TD noWrap align=3Dright><TT>36&nbsp;&nbsp;</TT></TD>
    <TD noWrap><TT>&nbsp;R.LFQVEYAFK.A</TT></TD></TR>
  <TR>
    <TD align=3Dright>&nbsp;</TD>
    <TD align=3Dright><TT>1156.5311&nbsp;&nbsp;</TT></TD>
    <TD align=3Dright><TT>1155.5238&nbsp;&nbsp;</TT></TD>
    <TD align=3Dright><TT>1155.6037&nbsp;&nbsp;</TT></TD>
    <TD noWrap align=3Dright><TT>-69.08&nbsp;</TT></TD>
    <TD align=3Dright><TT>12&nbsp;</TT></TD>
    <TD noWrap align=3Dright><TT>-&nbsp;</TT></TD>
    <TD align=3Dright><TT>21&nbsp;</TT></TD>
    <TD align=3Dright><TT>0&nbsp;&nbsp;</TT></TD>
    <TD noWrap align=3Dright><TT>---&nbsp;&nbsp;</TT></TD>
    <TD noWrap><TT>&nbsp;R.HITIFSPEGR.L</TT></TD></TR>
  <TR>
    <TD align=3Dright>&nbsp;</TD>
    <TD align=3Dright><TT>1156.5311&nbsp;&nbsp;</TT></TD>
    <TD align=3Dright><TT>1155.5238&nbsp;&nbsp;</TT></TD>
    <TD align=3Dright><TT>1155.6037&nbsp;&nbsp;</TT></TD>
    <TD noWrap align=3Dright><TT>-69.08&nbsp;</TT></TD>
    <TD align=3Dright><TT>12&nbsp;</TT></TD>
    <TD noWrap align=3Dright><TT>-&nbsp;</TT></TD>
    <TD align=3Dright><TT>21&nbsp;</TT></TD>
    <TD align=3Dright><TT>0&nbsp;&nbsp;</TT></TD>
    <TD noWrap align=3Dright><TT>64&nbsp;&nbsp;</TT></TD>
    <TD noWrap><TT>&nbsp;R.HITIFSPEGR.L</TT></TD></TR>
  <TR>
    <TD align=3Dright>&nbsp;</TD>
    <TD align=3Dright><TT>1941.8619&nbsp;&nbsp;</TT></TD>
    <TD align=3Dright><TT>1940.8546&nbsp;&nbsp;</TT></TD>
    <TD align=3Dright><TT>1940.9691&nbsp;&nbsp;</TT></TD>
    <TD noWrap align=3Dright><TT>-58.97&nbsp;</TT></TD>
    <TD align=3Dright><TT>229&nbsp;</TT></TD>
    <TD noWrap align=3Dright><TT>-&nbsp;</TT></TD>
    <TD align=3Dright><TT>245&nbsp;</TT></TD>
    <TD align=3Dright><TT>0&nbsp;&nbsp;</TT></TD>
    <TD noWrap align=3Dright><TT>---&nbsp;&nbsp;</TT></TD>
    <TD noWrap><TT>&nbsp;R.VLTTDEIDEHLTAISER.D</TT></TD></TR>
  <TR>
    <TD align=3Dright>&nbsp;</TD>
    <TD align=3Dright><TT>2056.8901&nbsp;&nbsp;</TT></TD>
    <TD align=3Dright><TT>2055.8828&nbsp;&nbsp;</TT></TD>
    <TD align=3Dright><TT>2055.9960&nbsp;&nbsp;</TT></TD>
    <TD noWrap align=3Dright><TT>-55.06&nbsp;</TT></TD>
    <TD align=3Dright><TT>229&nbsp;</TT></TD>
    <TD noWrap align=3Dright><TT>-&nbsp;</TT></TD>
    <TD align=3Dright><TT>246&nbsp;</TT></TD>
    <TD align=3Dright><TT>1&nbsp;&nbsp;</TT></TD>
    <TD noWrap align=3Dright><TT>---&nbsp;&nbsp;</TT></TD>
    <TD noWrap><TT>&nbsp;R.VLTTDEIDEHLTAISERD.-</TT></TD></TR>
  <TR>
    <TD align=3Dright>&nbsp;</TD>
    <TD align=3Dright><TT>2056.8901&nbsp;&nbsp;</TT></TD>
    <TD align=3Dright><TT>2055.8828&nbsp;&nbsp;</TT></TD>
    <TD align=3Dright><TT>2055.9960&nbsp;&nbsp;</TT></TD>
    <TD noWrap align=3Dright><TT>-55.06&nbsp;</TT></TD>
    <TD align=3Dright><TT>229&nbsp;</TT></TD>
    <TD noWrap align=3Dright><TT>-&nbsp;</TT></TD>
    <TD align=3Dright><TT>246&nbsp;</TT></TD>
    <TD align=3Dright><TT>1&nbsp;&nbsp;</TT></TD>
    <TD noWrap align=3Dright><TT>99&nbsp;&nbsp;</TT></TD>
    <TD =
noWrap><TT>&nbsp;R.VLTTDEIDEHLTAISERD.-</TT></TD></TR></TBODY></TABLE>
<TABLE border=3D0 cellSpacing=3D0>
  <TBODY>
  <TR>
    <TD><TT>&nbsp;&nbsp;&nbsp;&nbsp;&nbsp;&nbsp;</TT></TD>
    <TD><TT><B>No match to: </B>761.3458, 768.2788, 823.0459, 825.0331,=20
      829.3308, 840.9972, 842.4497, 870.4814, 889.4276, 930.4676, =
954.4037,=20
      994.0568, 1007.4431, 1007.4431, 1036.0497, 1085.5210, 1085.5210,=20
      1096.4148, 1126.4785, 1217.5360, 1220.5162, 1269.5190, 1272.4600,=20
      1336.5642, 1370.5886, 1374.6104, 1383.5656, 1384.5667, 1384.5667,=20
      1400.5356, 1400.5356, 1404.6410, 1422.6624, 1422.6624, 1681.7712,=20
      1681.7712, 1709.8423, 1709.8423, =
2211.9685</TT></TD></TR></TBODY></TABLE><BR>
<TABLE border=3D0 cellSpacing=3D0>
  <TBODY>
  <TR>
    <TD><TT><B><A name=3DHit20>20.</A>&nbsp;&nbsp;&nbsp;</B></TT></TD>
    <TD noWrap><TT><A=20
      =
href=3D"http://zxw-pc/mascot/cgi/protein_view.pl?file=3D../data/20121225/=
F002434.dat&amp;hit=3D20"=20
      =
target=3D_blank>gi|3377794</A>&nbsp;&nbsp;&nbsp;&nbsp;<B>Mass:</B>&nbsp;2=
7375&nbsp;&nbsp;&nbsp;&nbsp;<B>Score:</B>&nbsp;242&nbsp;&nbsp;&nbsp;&nbsp=
;<B>Expect:</B>&nbsp;1.2e-018&nbsp;&nbsp;<B>Matches:</B>&nbsp;9</TT></TD>=
</TR>
  <TR>
    <TD>&nbsp;</TD>
    <TD noWrap><TT>proteasome IOTA subunit [Glycine=20
max]</TT></TD></TR></TBODY></TABLE>
<TABLE border=3D0 cellSpacing=3D0 cellPadding=3D0>
  <TBODY>
  <TR>
    <TD><TT>&nbsp;&nbsp;&nbsp;&nbsp;&nbsp;&nbsp;</TT></TD>
    <TD align=3Dright><TT><B>Observed&nbsp;&nbsp;</B></TT></TD>
    <TD noWrap align=3Dright><TT><B>Mr(expt)&nbsp;&nbsp;</B></TT></TD>
    <TD noWrap align=3Dright><TT><B>Mr(calc)&nbsp;&nbsp;</B></TT></TD>
    <TD align=3Dright><TT><B>&nbsp;ppm&nbsp;&nbsp;</B></TT></TD>
    <TD align=3Dright><TT><B>Start&nbsp;</B></TT></TD>
    <TD align=3Dright><TT><B>&nbsp;</B></TT></TD>
    <TD align=3Dright><TT><B>End&nbsp;</B></TT></TD>
    <TD align=3Dright><TT><B>Miss&nbsp;</B></TT></TD>
    <TD align=3Dright><TT><B>Ions&nbsp;</B></TT></TD>
    <TD><TT><B>&nbsp;Peptide</B></TT></TD></TR>
  <TR>
    <TD align=3Dright>&nbsp;</TD>
    <TD align=3Dright><TT>815.4183&nbsp;&nbsp;</TT></TD>
    <TD align=3Dright><TT>814.4110&nbsp;&nbsp;</TT></TD>
    <TD align=3Dright><TT>814.4661&nbsp;&nbsp;</TT></TD>
    <TD noWrap align=3Dright><TT>-67.65&nbsp;</TT></TD>
    <TD align=3Dright><TT>89&nbsp;</TT></TD>
    <TD noWrap align=3Dright><TT>-&nbsp;</TT></TD>
    <TD align=3Dright><TT>95&nbsp;</TT></TD>
    <TD align=3Dright><TT>0&nbsp;&nbsp;</TT></TD>
    <TD noWrap align=3Dright><TT>---&nbsp;&nbsp;</TT></TD>
    <TD noWrap><TT>&nbsp;R.TLVQQAR.N</TT></TD></TR>
  <TR>
    <TD align=3Dright>&nbsp;</TD>
    <TD align=3Dright><TT>836.3343&nbsp;&nbsp;</TT></TD>
    <TD align=3Dright><TT>835.3271&nbsp;&nbsp;</TT></TD>
    <TD align=3Dright><TT>835.3824&nbsp;&nbsp;</TT></TD>
    <TD noWrap align=3Dright><TT>-66.23&nbsp;</TT></TD>
    <TD align=3Dright><TT>96&nbsp;</TT></TD>
    <TD noWrap align=3Dright><TT>-&nbsp;</TT></TD>
    <TD align=3Dright><TT>102&nbsp;</TT></TD>
    <TD align=3Dright><TT>0&nbsp;&nbsp;</TT></TD>
    <TD noWrap align=3Dright><TT>---&nbsp;&nbsp;</TT></TD>
    <TD noWrap><TT>&nbsp;R.NEAAEFR.F</TT></TD></TR>
  <TR>
    <TD align=3Dright>&nbsp;</TD>
    <TD align=3Dright><TT>1144.5098&nbsp;&nbsp;</TT></TD>
    <TD align=3Dright><TT>1143.5025&nbsp;&nbsp;</TT></TD>
    <TD align=3Dright><TT>1143.5964&nbsp;&nbsp;</TT></TD>
    <TD noWrap align=3Dright><TT>-82.12&nbsp;</TT></TD>
    <TD align=3Dright><TT>22&nbsp;</TT></TD>
    <TD noWrap align=3Dright><TT>-&nbsp;</TT></TD>
    <TD align=3Dright><TT>30&nbsp;</TT></TD>
    <TD align=3Dright><TT>0&nbsp;&nbsp;</TT></TD>
    <TD noWrap align=3Dright><TT>---&nbsp;&nbsp;</TT></TD>
    <TD noWrap><TT>&nbsp;R.LFQVEYAFK.A</TT></TD></TR>
  <TR>
    <TD align=3Dright>&nbsp;</TD>
    <TD align=3Dright><TT>1144.5098&nbsp;&nbsp;</TT></TD>
    <TD align=3Dright><TT>1143.5025&nbsp;&nbsp;</TT></TD>
    <TD align=3Dright><TT>1143.5964&nbsp;&nbsp;</TT></TD>
    <TD noWrap align=3Dright><TT>-82.12&nbsp;</TT></TD>
    <TD align=3Dright><TT>22&nbsp;</TT></TD>
    <TD noWrap align=3Dright><TT>-&nbsp;</TT></TD>
    <TD align=3Dright><TT>30&nbsp;</TT></TD>
    <TD align=3Dright><TT>0&nbsp;&nbsp;</TT></TD>
    <TD noWrap align=3Dright><TT>36&nbsp;&nbsp;</TT></TD>
    <TD noWrap><TT>&nbsp;R.LFQVEYAFK.A</TT></TD></TR>
  <TR>
    <TD align=3Dright>&nbsp;</TD>
    <TD align=3Dright><TT>1156.5311&nbsp;&nbsp;</TT></TD>
    <TD align=3Dright><TT>1155.5238&nbsp;&nbsp;</TT></TD>
    <TD align=3Dright><TT>1155.6037&nbsp;&nbsp;</TT></TD>
    <TD noWrap align=3Dright><TT>-69.08&nbsp;</TT></TD>
    <TD align=3Dright><TT>12&nbsp;</TT></TD>
    <TD noWrap align=3Dright><TT>-&nbsp;</TT></TD>
    <TD align=3Dright><TT>21&nbsp;</TT></TD>
    <TD align=3Dright><TT>0&nbsp;&nbsp;</TT></TD>
    <TD noWrap align=3Dright><TT>---&nbsp;&nbsp;</TT></TD>
    <TD noWrap><TT>&nbsp;R.HITIFSPEGR.L</TT></TD></TR>
  <TR>
    <TD align=3Dright>&nbsp;</TD>
    <TD align=3Dright><TT>1156.5311&nbsp;&nbsp;</TT></TD>
    <TD align=3Dright><TT>1155.5238&nbsp;&nbsp;</TT></TD>
    <TD align=3Dright><TT>1155.6037&nbsp;&nbsp;</TT></TD>
    <TD noWrap align=3Dright><TT>-69.08&nbsp;</TT></TD>
    <TD align=3Dright><TT>12&nbsp;</TT></TD>
    <TD noWrap align=3Dright><TT>-&nbsp;</TT></TD>
    <TD align=3Dright><TT>21&nbsp;</TT></TD>
    <TD align=3Dright><TT>0&nbsp;&nbsp;</TT></TD>
    <TD noWrap align=3Dright><TT>64&nbsp;&nbsp;</TT></TD>
    <TD noWrap><TT>&nbsp;R.HITIFSPEGR.L</TT></TD></TR>
  <TR>
    <TD align=3Dright>&nbsp;</TD>
    <TD align=3Dright><TT>1941.8619&nbsp;&nbsp;</TT></TD>
    <TD align=3Dright><TT>1940.8546&nbsp;&nbsp;</TT></TD>
    <TD align=3Dright><TT>1940.9691&nbsp;&nbsp;</TT></TD>
    <TD noWrap align=3Dright><TT>-58.97&nbsp;</TT></TD>
    <TD align=3Dright><TT>229&nbsp;</TT></TD>
    <TD noWrap align=3Dright><TT>-&nbsp;</TT></TD>
    <TD align=3Dright><TT>245&nbsp;</TT></TD>
    <TD align=3Dright><TT>0&nbsp;&nbsp;</TT></TD>
    <TD noWrap align=3Dright><TT>---&nbsp;&nbsp;</TT></TD>
    <TD noWrap><TT>&nbsp;R.VLTTDEIDEHLTAISER.D</TT></TD></TR>
  <TR>
    <TD align=3Dright>&nbsp;</TD>
    <TD align=3Dright><TT>2056.8901&nbsp;&nbsp;</TT></TD>
    <TD align=3Dright><TT>2055.8828&nbsp;&nbsp;</TT></TD>
    <TD align=3Dright><TT>2055.9960&nbsp;&nbsp;</TT></TD>
    <TD noWrap align=3Dright><TT>-55.06&nbsp;</TT></TD>
    <TD align=3Dright><TT>229&nbsp;</TT></TD>
    <TD noWrap align=3Dright><TT>-&nbsp;</TT></TD>
    <TD align=3Dright><TT>246&nbsp;</TT></TD>
    <TD align=3Dright><TT>1&nbsp;&nbsp;</TT></TD>
    <TD noWrap align=3Dright><TT>---&nbsp;&nbsp;</TT></TD>
    <TD noWrap><TT>&nbsp;R.VLTTDEIDEHLTAISERD.-</TT></TD></TR>
  <TR>
    <TD align=3Dright>&nbsp;</TD>
    <TD align=3Dright><TT>2056.8901&nbsp;&nbsp;</TT></TD>
    <TD align=3Dright><TT>2055.8828&nbsp;&nbsp;</TT></TD>
    <TD align=3Dright><TT>2055.9960&nbsp;&nbsp;</TT></TD>
    <TD noWrap align=3Dright><TT>-55.06&nbsp;</TT></TD>
    <TD align=3Dright><TT>229&nbsp;</TT></TD>
    <TD noWrap align=3Dright><TT>-&nbsp;</TT></TD>
    <TD align=3Dright><TT>246&nbsp;</TT></TD>
    <TD align=3Dright><TT>1&nbsp;&nbsp;</TT></TD>
    <TD noWrap align=3Dright><TT>99&nbsp;&nbsp;</TT></TD>
    <TD =
noWrap><TT>&nbsp;R.VLTTDEIDEHLTAISERD.-</TT></TD></TR></TBODY></TABLE>
<TABLE border=3D0 cellSpacing=3D0>
  <TBODY>
  <TR>
    <TD><TT>&nbsp;&nbsp;&nbsp;&nbsp;&nbsp;&nbsp;</TT></TD>
    <TD><TT><B>No match to: </B>761.3458, 768.2788, 823.0459, 825.0331,=20
      829.3308, 840.9972, 842.4497, 870.4814, 889.4276, 930.4676, =
954.4037,=20
      994.0568, 1007.4431, 1007.4431, 1036.0497, 1085.5210, 1085.5210,=20
      1096.4148, 1126.4785, 1217.5360, 1220.5162, 1269.5190, 1272.4600,=20
      1336.5642, 1370.5886, 1374.6104, 1383.5656, 1384.5667, 1384.5667,=20
      1400.5356, 1400.5356, 1404.6410, 1422.6624, 1422.6624, 1681.7712,=20
      1681.7712, 1709.8423, 1709.8423, =
2211.9685</TT></TD></TR></TBODY></TABLE><BR>
<TABLE border=3D0 cellSpacing=3D0>
  <TBODY>
  <TR>
    <TD><TT><B><A name=3DHit21>21.</A>&nbsp;&nbsp;&nbsp;</B></TT></TD>
    <TD noWrap><TT><A=20
      =
href=3D"http://zxw-pc/mascot/cgi/protein_view.pl?file=3D../data/20121225/=
F002434.dat&amp;hit=3D21"=20
      =
target=3D_blank>gi|259443187</A>&nbsp;&nbsp;&nbsp;&nbsp;<B>Mass:</B>&nbsp=
;27375&nbsp;&nbsp;&nbsp;&nbsp;<B>Score:</B>&nbsp;242&nbsp;&nbsp;&nbsp;&nb=
sp;<B>Expect:</B>&nbsp;1.2e-018&nbsp;&nbsp;<B>Matches:</B>&nbsp;9</TT></T=
D></TR>
  <TR>
    <TD>&nbsp;</TD>
    <TD noWrap><TT>unnamed protein product [Glycine=20
max]</TT></TD></TR></TBODY></TABLE>
<TABLE border=3D0 cellSpacing=3D0 cellPadding=3D0>
  <TBODY>
  <TR>
    <TD><TT>&nbsp;&nbsp;&nbsp;&nbsp;&nbsp;&nbsp;</TT></TD>
    <TD align=3Dright><TT><B>Observed&nbsp;&nbsp;</B></TT></TD>
    <TD noWrap align=3Dright><TT><B>Mr(expt)&nbsp;&nbsp;</B></TT></TD>
    <TD noWrap align=3Dright><TT><B>Mr(calc)&nbsp;&nbsp;</B></TT></TD>
    <TD align=3Dright><TT><B>&nbsp;ppm&nbsp;&nbsp;</B></TT></TD>
    <TD align=3Dright><TT><B>Start&nbsp;</B></TT></TD>
    <TD align=3Dright><TT><B>&nbsp;</B></TT></TD>
    <TD align=3Dright><TT><B>End&nbsp;</B></TT></TD>
    <TD align=3Dright><TT><B>Miss&nbsp;</B></TT></TD>
    <TD align=3Dright><TT><B>Ions&nbsp;</B></TT></TD>
    <TD><TT><B>&nbsp;Peptide</B></TT></TD></TR>
  <TR>
    <TD align=3Dright>&nbsp;</TD>
    <TD align=3Dright><TT>815.4183&nbsp;&nbsp;</TT></TD>
    <TD align=3Dright><TT>814.4110&nbsp;&nbsp;</TT></TD>
    <TD align=3Dright><TT>814.4661&nbsp;&nbsp;</TT></TD>
    <TD noWrap align=3Dright><TT>-67.65&nbsp;</TT></TD>
    <TD align=3Dright><TT>89&nbsp;</TT></TD>
    <TD noWrap align=3Dright><TT>-&nbsp;</TT></TD>
    <TD align=3Dright><TT>95&nbsp;</TT></TD>
    <TD align=3Dright><TT>0&nbsp;&nbsp;</TT></TD>
    <TD noWrap align=3Dright><TT>---&nbsp;&nbsp;</TT></TD>
    <TD noWrap><TT>&nbsp;R.TLVQQAR.N</TT></TD></TR>
  <TR>
    <TD align=3Dright>&nbsp;</TD>
    <TD align=3Dright><TT>836.3343&nbsp;&nbsp;</TT></TD>
    <TD align=3Dright><TT>835.3271&nbsp;&nbsp;</TT></TD>
    <TD align=3Dright><TT>835.3824&nbsp;&nbsp;</TT></TD>
    <TD noWrap align=3Dright><TT>-66.23&nbsp;</TT></TD>
    <TD align=3Dright><TT>96&nbsp;</TT></TD>
    <TD noWrap align=3Dright><TT>-&nbsp;</TT></TD>
    <TD align=3Dright><TT>102&nbsp;</TT></TD>
    <TD align=3Dright><TT>0&nbsp;&nbsp;</TT></TD>
    <TD noWrap align=3Dright><TT>---&nbsp;&nbsp;</TT></TD>
    <TD noWrap><TT>&nbsp;R.NEAAEFR.F</TT></TD></TR>
  <TR>
    <TD align=3Dright>&nbsp;</TD>
    <TD align=3Dright><TT>1144.5098&nbsp;&nbsp;</TT></TD>
    <TD align=3Dright><TT>1143.5025&nbsp;&nbsp;</TT></TD>
    <TD align=3Dright><TT>1143.5964&nbsp;&nbsp;</TT></TD>
    <TD noWrap align=3Dright><TT>-82.12&nbsp;</TT></TD>
    <TD align=3Dright><TT>22&nbsp;</TT></TD>
    <TD noWrap align=3Dright><TT>-&nbsp;</TT></TD>
    <TD align=3Dright><TT>30&nbsp;</TT></TD>
    <TD align=3Dright><TT>0&nbsp;&nbsp;</TT></TD>
    <TD noWrap align=3Dright><TT>---&nbsp;&nbsp;</TT></TD>
    <TD noWrap><TT>&nbsp;R.LFQVEYAFK.A</TT></TD></TR>
  <TR>
    <TD align=3Dright>&nbsp;</TD>
    <TD align=3Dright><TT>1144.5098&nbsp;&nbsp;</TT></TD>
    <TD align=3Dright><TT>1143.5025&nbsp;&nbsp;</TT></TD>
    <TD align=3Dright><TT>1143.5964&nbsp;&nbsp;</TT></TD>
    <TD noWrap align=3Dright><TT>-82.12&nbsp;</TT></TD>
    <TD align=3Dright><TT>22&nbsp;</TT></TD>
    <TD noWrap align=3Dright><TT>-&nbsp;</TT></TD>
    <TD align=3Dright><TT>30&nbsp;</TT></TD>
    <TD align=3Dright><TT>0&nbsp;&nbsp;</TT></TD>
    <TD noWrap align=3Dright><TT>36&nbsp;&nbsp;</TT></TD>
    <TD noWrap><TT>&nbsp;R.LFQVEYAFK.A</TT></TD></TR>
  <TR>
    <TD align=3Dright>&nbsp;</TD>
    <TD align=3Dright><TT>1156.5311&nbsp;&nbsp;</TT></TD>
    <TD align=3Dright><TT>1155.5238&nbsp;&nbsp;</TT></TD>
    <TD align=3Dright><TT>1155.6037&nbsp;&nbsp;</TT></TD>
    <TD noWrap align=3Dright><TT>-69.08&nbsp;</TT></TD>
    <TD align=3Dright><TT>12&nbsp;</TT></TD>
    <TD noWrap align=3Dright><TT>-&nbsp;</TT></TD>
    <TD align=3Dright><TT>21&nbsp;</TT></TD>
    <TD align=3Dright><TT>0&nbsp;&nbsp;</TT></TD>
    <TD noWrap align=3Dright><TT>---&nbsp;&nbsp;</TT></TD>
    <TD noWrap><TT>&nbsp;R.HITIFSPEGR.L</TT></TD></TR>
  <TR>
    <TD align=3Dright>&nbsp;</TD>
    <TD align=3Dright><TT>1156.5311&nbsp;&nbsp;</TT></TD>
    <TD align=3Dright><TT>1155.5238&nbsp;&nbsp;</TT></TD>
    <TD align=3Dright><TT>1155.6037&nbsp;&nbsp;</TT></TD>
    <TD noWrap align=3Dright><TT>-69.08&nbsp;</TT></TD>
    <TD align=3Dright><TT>12&nbsp;</TT></TD>
    <TD noWrap align=3Dright><TT>-&nbsp;</TT></TD>
    <TD align=3Dright><TT>21&nbsp;</TT></TD>
    <TD align=3Dright><TT>0&nbsp;&nbsp;</TT></TD>
    <TD noWrap align=3Dright><TT>64&nbsp;&nbsp;</TT></TD>
    <TD noWrap><TT>&nbsp;R.HITIFSPEGR.L</TT></TD></TR>
  <TR>
    <TD align=3Dright>&nbsp;</TD>
    <TD align=3Dright><TT>1941.8619&nbsp;&nbsp;</TT></TD>
    <TD align=3Dright><TT>1940.8546&nbsp;&nbsp;</TT></TD>
    <TD align=3Dright><TT>1940.9691&nbsp;&nbsp;</TT></TD>
    <TD noWrap align=3Dright><TT>-58.97&nbsp;</TT></TD>
    <TD align=3Dright><TT>229&nbsp;</TT></TD>
    <TD noWrap align=3Dright><TT>-&nbsp;</TT></TD>
    <TD align=3Dright><TT>245&nbsp;</TT></TD>
    <TD align=3Dright><TT>0&nbsp;&nbsp;</TT></TD>
    <TD noWrap align=3Dright><TT>---&nbsp;&nbsp;</TT></TD>
    <TD noWrap><TT>&nbsp;R.VLTTDEIDEHLTAISER.D</TT></TD></TR>
  <TR>
    <TD align=3Dright>&nbsp;</TD>
    <TD align=3Dright><TT>2056.8901&nbsp;&nbsp;</TT></TD>
    <TD align=3Dright><TT>2055.8828&nbsp;&nbsp;</TT></TD>
    <TD align=3Dright><TT>2055.9960&nbsp;&nbsp;</TT></TD>
    <TD noWrap align=3Dright><TT>-55.06&nbsp;</TT></TD>
    <TD align=3Dright><TT>229&nbsp;</TT></TD>
    <TD noWrap align=3Dright><TT>-&nbsp;</TT></TD>
    <TD align=3Dright><TT>246&nbsp;</TT></TD>
    <TD align=3Dright><TT>1&nbsp;&nbsp;</TT></TD>
    <TD noWrap align=3Dright><TT>---&nbsp;&nbsp;</TT></TD>
    <TD noWrap><TT>&nbsp;R.VLTTDEIDEHLTAISERD.-</TT></TD></TR>
  <TR>
    <TD align=3Dright>&nbsp;</TD>
    <TD align=3Dright><TT>2056.8901&nbsp;&nbsp;</TT></TD>
    <TD align=3Dright><TT>2055.8828&nbsp;&nbsp;</TT></TD>
    <TD align=3Dright><TT>2055.9960&nbsp;&nbsp;</TT></TD>
    <TD noWrap align=3Dright><TT>-55.06&nbsp;</TT></TD>
    <TD align=3Dright><TT>229&nbsp;</TT></TD>
    <TD noWrap align=3Dright><TT>-&nbsp;</TT></TD>
    <TD align=3Dright><TT>246&nbsp;</TT></TD>
    <TD align=3Dright><TT>1&nbsp;&nbsp;</TT></TD>
    <TD noWrap align=3Dright><TT>99&nbsp;&nbsp;</TT></TD>
    <TD =
noWrap><TT>&nbsp;R.VLTTDEIDEHLTAISERD.-</TT></TD></TR></TBODY></TABLE>
<TABLE border=3D0 cellSpacing=3D0>
  <TBODY>
  <TR>
    <TD><TT>&nbsp;&nbsp;&nbsp;&nbsp;&nbsp;&nbsp;</TT></TD>
    <TD><TT><B>No match to: </B>761.3458, 768.2788, 823.0459, 825.0331,=20
      829.3308, 840.9972, 842.4497, 870.4814, 889.4276, 930.4676, =
954.4037,=20
      994.0568, 1007.4431, 1007.4431, 1036.0497, 1085.5210, 1085.5210,=20
      1096.4148, 1126.4785, 1217.5360, 1220.5162, 1269.5190, 1272.4600,=20
      1336.5642, 1370.5886, 1374.6104, 1383.5656, 1384.5667, 1384.5667,=20
      1400.5356, 1400.5356, 1404.6410, 1422.6624, 1422.6624, 1681.7712,=20
      1681.7712, 1709.8423, 1709.8423, =
2211.9685</TT></TD></TR></TBODY></TABLE><BR>
<TABLE border=3D0 cellSpacing=3D0>
  <TBODY>
  <TR>
    <TD><TT><B><A name=3DHit22>22.</A>&nbsp;&nbsp;&nbsp;</B></TT></TD>
    <TD noWrap><TT><A=20
      =
href=3D"http://zxw-pc/mascot/cgi/protein_view.pl?file=3D../data/20121225/=
F002434.dat&amp;hit=3D22"=20
      =
target=3D_blank>gi|182407848</A>&nbsp;&nbsp;&nbsp;&nbsp;<B>Mass:</B>&nbsp=
;20916&nbsp;&nbsp;&nbsp;&nbsp;<B>Score:</B>&nbsp;209&nbsp;&nbsp;&nbsp;&nb=
sp;<B>Expect:</B>&nbsp;2.3e-015&nbsp;&nbsp;<B>Matches:</B>&nbsp;10</TT></=
TD></TR>
  <TR>
    <TD>&nbsp;</TD>
    <TD noWrap><TT>20S proteasome alpha subunit A1 [Malus x=20
  domestica]</TT></TD></TR></TBODY></TABLE>
<TABLE border=3D0 cellSpacing=3D0 cellPadding=3D0>
  <TBODY>
  <TR>
    <TD><TT>&nbsp;&nbsp;&nbsp;&nbsp;&nbsp;&nbsp;</TT></TD>
    <TD align=3Dright><TT><B>Observed&nbsp;&nbsp;</B></TT></TD>
    <TD noWrap align=3Dright><TT><B>Mr(expt)&nbsp;&nbsp;</B></TT></TD>
    <TD noWrap align=3Dright><TT><B>Mr(calc)&nbsp;&nbsp;</B></TT></TD>
    <TD align=3Dright><TT><B>&nbsp;ppm&nbsp;&nbsp;</B></TT></TD>
    <TD align=3Dright><TT><B>Start&nbsp;</B></TT></TD>
    <TD align=3Dright><TT><B>&nbsp;</B></TT></TD>
    <TD align=3Dright><TT><B>End&nbsp;</B></TT></TD>
    <TD align=3Dright><TT><B>Miss&nbsp;</B></TT></TD>
    <TD align=3Dright><TT><B>Ions&nbsp;</B></TT></TD>
    <TD><TT><B>&nbsp;Peptide</B></TT></TD></TR>
  <TR>
    <TD align=3Dright>&nbsp;</TD>
    <TD align=3Dright><TT>768.2788&nbsp;&nbsp;</TT></TD>
    <TD align=3Dright><TT>767.2715&nbsp;&nbsp;</TT></TD>
    <TD align=3Dright><TT>767.3198&nbsp;&nbsp;</TT></TD>
    <TD noWrap align=3Dright><TT>-62.95&nbsp;</TT></TD>
    <TD align=3Dright><TT>4&nbsp;</TT></TD>
    <TD noWrap align=3Dright><TT>-&nbsp;</TT></TD>
    <TD align=3Dright><TT>11&nbsp;</TT></TD>
    <TD align=3Dright><TT>0&nbsp;&nbsp;</TT></TD>
    <TD noWrap align=3Dright><TT>---&nbsp;&nbsp;</TT></TD>
    <TD noWrap><TT>&nbsp;R.GSGGGYDR.H</TT></TD></TR>
  <TR>
    <TD align=3Dright>&nbsp;</TD>
    <TD align=3Dright><TT>836.3343&nbsp;&nbsp;</TT></TD>
    <TD align=3Dright><TT>835.3271&nbsp;&nbsp;</TT></TD>
    <TD align=3Dright><TT>835.3824&nbsp;&nbsp;</TT></TD>
    <TD noWrap align=3Dright><TT>-66.23&nbsp;</TT></TD>
    <TD align=3Dright><TT>96&nbsp;</TT></TD>
    <TD noWrap align=3Dright><TT>-&nbsp;</TT></TD>
    <TD align=3Dright><TT>102&nbsp;</TT></TD>
    <TD align=3Dright><TT>0&nbsp;&nbsp;</TT></TD>
    <TD noWrap align=3Dright><TT>---&nbsp;&nbsp;</TT></TD>
    <TD noWrap><TT>&nbsp;R.NEAAEFR.F</TT></TD></TR>
  <TR>
    <TD align=3Dright>&nbsp;</TD>
    <TD align=3Dright><TT>1144.5098&nbsp;&nbsp;</TT></TD>
    <TD align=3Dright><TT>1143.5025&nbsp;&nbsp;</TT></TD>
    <TD align=3Dright><TT>1143.5964&nbsp;&nbsp;</TT></TD>
    <TD noWrap align=3Dright><TT>-82.12&nbsp;</TT></TD>
    <TD align=3Dright><TT>22&nbsp;</TT></TD>
    <TD noWrap align=3Dright><TT>-&nbsp;</TT></TD>
    <TD align=3Dright><TT>30&nbsp;</TT></TD>
    <TD align=3Dright><TT>0&nbsp;&nbsp;</TT></TD>
    <TD noWrap align=3Dright><TT>---&nbsp;&nbsp;</TT></TD>
    <TD noWrap><TT>&nbsp;R.LFQVEYAFK.A</TT></TD></TR>
  <TR>
    <TD align=3Dright>&nbsp;</TD>
    <TD align=3Dright><TT>1144.5098&nbsp;&nbsp;</TT></TD>
    <TD align=3Dright><TT>1143.5025&nbsp;&nbsp;</TT></TD>
    <TD align=3Dright><TT>1143.5964&nbsp;&nbsp;</TT></TD>
    <TD noWrap align=3Dright><TT>-82.12&nbsp;</TT></TD>
    <TD align=3Dright><TT>22&nbsp;</TT></TD>
    <TD noWrap align=3Dright><TT>-&nbsp;</TT></TD>
    <TD align=3Dright><TT>30&nbsp;</TT></TD>
    <TD align=3Dright><TT>0&nbsp;&nbsp;</TT></TD>
    <TD noWrap align=3Dright><TT>36&nbsp;&nbsp;</TT></TD>
    <TD noWrap><TT>&nbsp;R.LFQVEYAFK.A</TT></TD></TR>
  <TR>
    <TD align=3Dright>&nbsp;</TD>
    <TD align=3Dright><TT>1156.5311&nbsp;&nbsp;</TT></TD>
    <TD align=3Dright><TT>1155.5238&nbsp;&nbsp;</TT></TD>
    <TD align=3Dright><TT>1155.6037&nbsp;&nbsp;</TT></TD>
    <TD noWrap align=3Dright><TT>-69.08&nbsp;</TT></TD>
    <TD align=3Dright><TT>12&nbsp;</TT></TD>
    <TD noWrap align=3Dright><TT>-&nbsp;</TT></TD>
    <TD align=3Dright><TT>21&nbsp;</TT></TD>
    <TD align=3Dright><TT>0&nbsp;&nbsp;</TT></TD>
    <TD noWrap align=3Dright><TT>---&nbsp;&nbsp;</TT></TD>
    <TD noWrap><TT>&nbsp;R.HITIFSPEGR.L</TT></TD></TR>
  <TR>
    <TD align=3Dright>&nbsp;</TD>
    <TD align=3Dright><TT>1156.5311&nbsp;&nbsp;</TT></TD>
    <TD align=3Dright><TT>1155.5238&nbsp;&nbsp;</TT></TD>
    <TD align=3Dright><TT>1155.6037&nbsp;&nbsp;</TT></TD>
    <TD noWrap align=3Dright><TT>-69.08&nbsp;</TT></TD>
    <TD align=3Dright><TT>12&nbsp;</TT></TD>
    <TD noWrap align=3Dright><TT>-&nbsp;</TT></TD>
    <TD align=3Dright><TT>21&nbsp;</TT></TD>
    <TD align=3Dright><TT>0&nbsp;&nbsp;</TT></TD>
    <TD noWrap align=3Dright><TT>64&nbsp;&nbsp;</TT></TD>
    <TD noWrap><TT>&nbsp;R.HITIFSPEGR.L</TT></TD></TR>
  <TR>
    <TD align=3Dright>&nbsp;</TD>
    <TD align=3Dright><TT>1384.5667&nbsp;&nbsp;</TT></TD>
    <TD align=3Dright><TT>1383.5594&nbsp;&nbsp;</TT></TD>
    <TD align=3Dright><TT>1383.6744&nbsp;&nbsp;</TT></TD>
    <TD noWrap align=3Dright><TT>-83.11&nbsp;</TT></TD>
    <TD align=3Dright><TT>105&nbsp;</TT></TD>
    <TD noWrap align=3Dright><TT>-&nbsp;</TT></TD>
    <TD align=3Dright><TT>116&nbsp;</TT></TD>
    <TD align=3Dright><TT>0&nbsp;&nbsp;</TT></TD>
    <TD noWrap align=3Dright><TT>---&nbsp;&nbsp;</TT></TD>
    <TD noWrap><TT>&nbsp;K.YGYEMPVDVLAK.W</TT></TD></TR>
  <TR>
    <TD align=3Dright>&nbsp;</TD>
    <TD align=3Dright><TT>1384.5667&nbsp;&nbsp;</TT></TD>
    <TD align=3Dright><TT>1383.5594&nbsp;&nbsp;</TT></TD>
    <TD align=3Dright><TT>1383.6744&nbsp;&nbsp;</TT></TD>
    <TD noWrap align=3Dright><TT>-83.11&nbsp;</TT></TD>
    <TD align=3Dright><TT>105&nbsp;</TT></TD>
    <TD noWrap align=3Dright><TT>-&nbsp;</TT></TD>
    <TD align=3Dright><TT>116&nbsp;</TT></TD>
    <TD align=3Dright><TT>0&nbsp;&nbsp;</TT></TD>
    <TD noWrap align=3Dright><TT>44&nbsp;&nbsp;</TT></TD>
    <TD noWrap><TT>&nbsp;K.YGYEMPVDVLAK.W</TT></TD></TR>
  <TR>
    <TD align=3Dright>&nbsp;</TD>
    <TD align=3Dright><TT>1422.6624&nbsp;&nbsp;</TT></TD>
    <TD align=3Dright><TT>1421.6551&nbsp;&nbsp;</TT></TD>
    <TD align=3Dright><TT>1421.7337&nbsp;&nbsp;</TT></TD>
    <TD noWrap align=3Dright><TT>-55.26&nbsp;</TT></TD>
    <TD align=3Dright><TT>75&nbsp;</TT></TD>
    <TD noWrap align=3Dright><TT>-&nbsp;</TT></TD>
    <TD align=3Dright><TT>88&nbsp;</TT></TD>
    <TD align=3Dright><TT>0&nbsp;&nbsp;</TT></TD>
    <TD noWrap align=3Dright><TT>---&nbsp;&nbsp;</TT></TD>
    <TD noWrap><TT>&nbsp;K.FVGLLATGMTADAR.T</TT></TD></TR>
  <TR>
    <TD align=3Dright>&nbsp;</TD>
    <TD align=3Dright><TT>1422.6624&nbsp;&nbsp;</TT></TD>
    <TD align=3Dright><TT>1421.6551&nbsp;&nbsp;</TT></TD>
    <TD align=3Dright><TT>1421.7337&nbsp;&nbsp;</TT></TD>
    <TD noWrap align=3Dright><TT>-55.26&nbsp;</TT></TD>
    <TD align=3Dright><TT>75&nbsp;</TT></TD>
    <TD noWrap align=3Dright><TT>-&nbsp;</TT></TD>
    <TD align=3Dright><TT>88&nbsp;</TT></TD>
    <TD align=3Dright><TT>0&nbsp;&nbsp;</TT></TD>
    <TD noWrap align=3Dright><TT>20&nbsp;&nbsp;</TT></TD>
    <TD =
noWrap><TT>&nbsp;K.FVGLLATGMTADAR.T</TT></TD></TR></TBODY></TABLE>
<TABLE border=3D0 cellSpacing=3D0>
  <TBODY>
  <TR>
    <TD><TT>&nbsp;&nbsp;&nbsp;&nbsp;&nbsp;&nbsp;</TT></TD>
    <TD><TT><B>No match to: </B>761.3458, 815.4183, 823.0459, 825.0331,=20
      829.3308, 840.9972, 842.4497, 870.4814, 889.4276, 930.4676, =
954.4037,=20
      994.0568, 1007.4431, 1007.4431, 1036.0497, 1085.5210, 1085.5210,=20
      1096.4148, 1126.4785, 1217.5360, 1220.5162, 1269.5190, 1272.4600,=20
      1336.5642, 1370.5886, 1374.6104, 1383.5656, 1400.5356, 1400.5356,=20
      1404.6410, 1681.7712, 1681.7712, 1709.8423, 1709.8423, 1941.8619,=20
      2056.8901, 2056.8901, 2211.9685</TT></TD></TR></TBODY></TABLE><BR>
<TABLE border=3D0 cellSpacing=3D0>
  <TBODY>
  <TR>
    <TD><TT><B><A name=3DHit23>23.</A>&nbsp;&nbsp;&nbsp;</B></TT></TD>
    <TD noWrap><TT><A=20
      =
href=3D"http://zxw-pc/mascot/cgi/protein_view.pl?file=3D../data/20121225/=
F002434.dat&amp;hit=3D23"=20
      =
target=3D_blank>gi|168031441</A>&nbsp;&nbsp;&nbsp;&nbsp;<B>Mass:</B>&nbsp=
;27117&nbsp;&nbsp;&nbsp;&nbsp;<B>Score:</B>&nbsp;186&nbsp;&nbsp;&nbsp;&nb=
sp;<B>Expect:</B>&nbsp;4.6e-013&nbsp;&nbsp;<B>Matches:</B>&nbsp;5</TT></T=
D></TR>
  <TR>
    <TD>&nbsp;</TD>
    <TD noWrap><TT>predicted protein [Physcomitrella patens subsp.=20
    patens]</TT></TD></TR></TBODY></TABLE>
<TABLE border=3D0 cellSpacing=3D0 cellPadding=3D0>
  <TBODY>
  <TR>
    <TD><TT>&nbsp;&nbsp;&nbsp;&nbsp;&nbsp;&nbsp;</TT></TD>
    <TD align=3Dright><TT><B>Observed&nbsp;&nbsp;</B></TT></TD>
    <TD noWrap align=3Dright><TT><B>Mr(expt)&nbsp;&nbsp;</B></TT></TD>
    <TD noWrap align=3Dright><TT><B>Mr(calc)&nbsp;&nbsp;</B></TT></TD>
    <TD align=3Dright><TT><B>&nbsp;ppm&nbsp;&nbsp;</B></TT></TD>
    <TD align=3Dright><TT><B>Start&nbsp;</B></TT></TD>
    <TD align=3Dright><TT><B>&nbsp;</B></TT></TD>
    <TD align=3Dright><TT><B>End&nbsp;</B></TT></TD>
    <TD align=3Dright><TT><B>Miss&nbsp;</B></TT></TD>
    <TD align=3Dright><TT><B>Ions&nbsp;</B></TT></TD>
    <TD><TT><B>&nbsp;Peptide</B></TT></TD></TR>
  <TR>
    <TD align=3Dright>&nbsp;</TD>
    <TD align=3Dright><TT>1156.5311&nbsp;&nbsp;</TT></TD>
    <TD align=3Dright><TT>1155.5238&nbsp;&nbsp;</TT></TD>
    <TD align=3Dright><TT>1155.5091&nbsp;&nbsp;</TT></TD>
    <TD noWrap align=3Dright><TT>12.7&nbsp;</TT></TD>
    <TD align=3Dright><TT>1&nbsp;</TT></TD>
    <TD noWrap align=3Dright><TT>-&nbsp;</TT></TD>
    <TD align=3Dright><TT>11&nbsp;</TT></TD>
    <TD align=3Dright><TT>1&nbsp;&nbsp;</TT></TD>
    <TD noWrap align=3Dright><TT>---&nbsp;&nbsp;</TT></TD>
    <TD noWrap><TT>&nbsp;-.MSRGSGAGYDR.H</TT></TD></TR>
  <TR>
    <TD align=3Dright>&nbsp;</TD>
    <TD align=3Dright><TT>1156.5311&nbsp;&nbsp;</TT></TD>
    <TD align=3Dright><TT>1155.5238&nbsp;&nbsp;</TT></TD>
    <TD align=3Dright><TT>1155.6037&nbsp;&nbsp;</TT></TD>
    <TD noWrap align=3Dright><TT>-69.08&nbsp;</TT></TD>
    <TD align=3Dright><TT>12&nbsp;</TT></TD>
    <TD noWrap align=3Dright><TT>-&nbsp;</TT></TD>
    <TD align=3Dright><TT>21&nbsp;</TT></TD>
    <TD align=3Dright><TT>0&nbsp;&nbsp;</TT></TD>
    <TD noWrap align=3Dright><TT>64&nbsp;&nbsp;</TT></TD>
    <TD noWrap><TT>&nbsp;R.HITIFSPEGR.L</TT></TD></TR>
  <TR>
    <TD align=3Dright>&nbsp;</TD>
    <TD align=3Dright><TT>1941.8619&nbsp;&nbsp;</TT></TD>
    <TD align=3Dright><TT>1940.8546&nbsp;&nbsp;</TT></TD>
    <TD align=3Dright><TT>1940.9691&nbsp;&nbsp;</TT></TD>
    <TD noWrap align=3Dright><TT>-58.96&nbsp;</TT></TD>
    <TD align=3Dright><TT>229&nbsp;</TT></TD>
    <TD noWrap align=3Dright><TT>-&nbsp;</TT></TD>
    <TD align=3Dright><TT>245&nbsp;</TT></TD>
    <TD align=3Dright><TT>0&nbsp;&nbsp;</TT></TD>
    <TD noWrap align=3Dright><TT>---&nbsp;&nbsp;</TT></TD>
    <TD noWrap><TT>&nbsp;R.VLSTEEIDEHLTAISER.D</TT></TD></TR>
  <TR>
    <TD align=3Dright>&nbsp;</TD>
    <TD align=3Dright><TT>2056.8901&nbsp;&nbsp;</TT></TD>
    <TD align=3Dright><TT>2055.8828&nbsp;&nbsp;</TT></TD>
    <TD align=3Dright><TT>2055.9960&nbsp;&nbsp;</TT></TD>
    <TD noWrap align=3Dright><TT>-55.06&nbsp;</TT></TD>
    <TD align=3Dright><TT>229&nbsp;</TT></TD>
    <TD noWrap align=3Dright><TT>-&nbsp;</TT></TD>
    <TD align=3Dright><TT>246&nbsp;</TT></TD>
    <TD align=3Dright><TT>1&nbsp;&nbsp;</TT></TD>
    <TD noWrap align=3Dright><TT>---&nbsp;&nbsp;</TT></TD>
    <TD noWrap><TT>&nbsp;R.VLSTEEIDEHLTAISERD.-</TT></TD></TR>
  <TR>
    <TD align=3Dright>&nbsp;</TD>
    <TD align=3Dright><TT>2056.8901&nbsp;&nbsp;</TT></TD>
    <TD align=3Dright><TT>2055.8828&nbsp;&nbsp;</TT></TD>
    <TD align=3Dright><TT>2055.9960&nbsp;&nbsp;</TT></TD>
    <TD noWrap align=3Dright><TT>-55.06&nbsp;</TT></TD>
    <TD align=3Dright><TT>229&nbsp;</TT></TD>
    <TD noWrap align=3Dright><TT>-&nbsp;</TT></TD>
    <TD align=3Dright><TT>246&nbsp;</TT></TD>
    <TD align=3Dright><TT>1&nbsp;&nbsp;</TT></TD>
    <TD noWrap align=3Dright><TT>99&nbsp;&nbsp;</TT></TD>
    <TD =
noWrap><TT>&nbsp;R.VLSTEEIDEHLTAISERD.-</TT></TD></TR></TBODY></TABLE>
<TABLE border=3D0 cellSpacing=3D0>
  <TBODY>
  <TR>
    <TD><TT>&nbsp;&nbsp;&nbsp;&nbsp;&nbsp;&nbsp;</TT></TD>
    <TD><TT><B>No match to: </B>761.3458, 768.2788, 815.4183, 823.0459,=20
      825.0331, 829.3308, 836.3343, 840.9972, 842.4497, 870.4814, =
889.4276,=20
      930.4676, 954.4037, 994.0568, 1007.4431, 1007.4431, 1036.0497, =
1085.5210,=20
      1085.5210, 1096.4148, 1126.4785, 1144.5098, 1144.5098, 1217.5360,=20
      1220.5162, 1269.5190, 1272.4600, 1336.5642, 1370.5886, 1374.6104,=20
      1383.5656, 1384.5667, 1384.5667, 1400.5356, 1400.5356, 1404.6410,=20
      1422.6624, 1422.6624, 1681.7712, 1681.7712, 1709.8423, 1709.8423,=20
      2211.9685</TT></TD></TR></TBODY></TABLE><BR>
<TABLE border=3D0 cellSpacing=3D0>
  <TBODY>
  <TR>
    <TD><TT><B><A name=3DHit24>24.</A>&nbsp;&nbsp;&nbsp;</B></TT></TD>
    <TD noWrap><TT><A=20
      =
href=3D"http://zxw-pc/mascot/cgi/protein_view.pl?file=3D../data/20121225/=
F002434.dat&amp;hit=3D24"=20
      =
target=3D_blank>gi|162680407</A>&nbsp;&nbsp;&nbsp;&nbsp;<B>Mass:</B>&nbsp=
;27117&nbsp;&nbsp;&nbsp;&nbsp;<B>Score:</B>&nbsp;186&nbsp;&nbsp;&nbsp;&nb=
sp;<B>Expect:</B>&nbsp;4.6e-013&nbsp;&nbsp;<B>Matches:</B>&nbsp;5</TT></T=
D></TR>
  <TR>
    <TD>&nbsp;</TD>
    <TD noWrap><TT>predicted protein [Physcomitrella patens subsp.=20
    patens]</TT></TD></TR></TBODY></TABLE>
<TABLE border=3D0 cellSpacing=3D0 cellPadding=3D0>
  <TBODY>
  <TR>
    <TD><TT>&nbsp;&nbsp;&nbsp;&nbsp;&nbsp;&nbsp;</TT></TD>
    <TD align=3Dright><TT><B>Observed&nbsp;&nbsp;</B></TT></TD>
    <TD noWrap align=3Dright><TT><B>Mr(expt)&nbsp;&nbsp;</B></TT></TD>
    <TD noWrap align=3Dright><TT><B>Mr(calc)&nbsp;&nbsp;</B></TT></TD>
    <TD align=3Dright><TT><B>&nbsp;ppm&nbsp;&nbsp;</B></TT></TD>
    <TD align=3Dright><TT><B>Start&nbsp;</B></TT></TD>
    <TD align=3Dright><TT><B>&nbsp;</B></TT></TD>
    <TD align=3Dright><TT><B>End&nbsp;</B></TT></TD>
    <TD align=3Dright><TT><B>Miss&nbsp;</B></TT></TD>
    <TD align=3Dright><TT><B>Ions&nbsp;</B></TT></TD>
    <TD><TT><B>&nbsp;Peptide</B></TT></TD></TR>
  <TR>
    <TD align=3Dright>&nbsp;</TD>
    <TD align=3Dright><TT>1156.5311&nbsp;&nbsp;</TT></TD>
    <TD align=3Dright><TT>1155.5238&nbsp;&nbsp;</TT></TD>
    <TD align=3Dright><TT>1155.5091&nbsp;&nbsp;</TT></TD>
    <TD noWrap align=3Dright><TT>12.7&nbsp;</TT></TD>
    <TD align=3Dright><TT>1&nbsp;</TT></TD>
    <TD noWrap align=3Dright><TT>-&nbsp;</TT></TD>
    <TD align=3Dright><TT>11&nbsp;</TT></TD>
    <TD align=3Dright><TT>1&nbsp;&nbsp;</TT></TD>
    <TD noWrap align=3Dright><TT>---&nbsp;&nbsp;</TT></TD>
    <TD noWrap><TT>&nbsp;-.MSRGSGAGYDR.H</TT></TD></TR>
  <TR>
    <TD align=3Dright>&nbsp;</TD>
    <TD align=3Dright><TT>1156.5311&nbsp;&nbsp;</TT></TD>
    <TD align=3Dright><TT>1155.5238&nbsp;&nbsp;</TT></TD>
    <TD align=3Dright><TT>1155.6037&nbsp;&nbsp;</TT></TD>
    <TD noWrap align=3Dright><TT>-69.08&nbsp;</TT></TD>
    <TD align=3Dright><TT>12&nbsp;</TT></TD>
    <TD noWrap align=3Dright><TT>-&nbsp;</TT></TD>
    <TD align=3Dright><TT>21&nbsp;</TT></TD>
    <TD align=3Dright><TT>0&nbsp;&nbsp;</TT></TD>
    <TD noWrap align=3Dright><TT>64&nbsp;&nbsp;</TT></TD>
    <TD noWrap><TT>&nbsp;R.HITIFSPEGR.L</TT></TD></TR>
  <TR>
    <TD align=3Dright>&nbsp;</TD>
    <TD align=3Dright><TT>1941.8619&nbsp;&nbsp;</TT></TD>
    <TD align=3Dright><TT>1940.8546&nbsp;&nbsp;</TT></TD>
    <TD align=3Dright><TT>1940.9691&nbsp;&nbsp;</TT></TD>
    <TD noWrap align=3Dright><TT>-58.96&nbsp;</TT></TD>
    <TD align=3Dright><TT>229&nbsp;</TT></TD>
    <TD noWrap align=3Dright><TT>-&nbsp;</TT></TD>
    <TD align=3Dright><TT>245&nbsp;</TT></TD>
    <TD align=3Dright><TT>0&nbsp;&nbsp;</TT></TD>
    <TD noWrap align=3Dright><TT>---&nbsp;&nbsp;</TT></TD>
    <TD noWrap><TT>&nbsp;R.VLSTEEIDEHLTAISER.D</TT></TD></TR>
  <TR>
    <TD align=3Dright>&nbsp;</TD>
    <TD align=3Dright><TT>2056.8901&nbsp;&nbsp;</TT></TD>
    <TD align=3Dright><TT>2055.8828&nbsp;&nbsp;</TT></TD>
    <TD align=3Dright><TT>2055.9960&nbsp;&nbsp;</TT></TD>
    <TD noWrap align=3Dright><TT>-55.06&nbsp;</TT></TD>
    <TD align=3Dright><TT>229&nbsp;</TT></TD>
    <TD noWrap align=3Dright><TT>-&nbsp;</TT></TD>
    <TD align=3Dright><TT>246&nbsp;</TT></TD>
    <TD align=3Dright><TT>1&nbsp;&nbsp;</TT></TD>
    <TD noWrap align=3Dright><TT>---&nbsp;&nbsp;</TT></TD>
    <TD noWrap><TT>&nbsp;R.VLSTEEIDEHLTAISERD.-</TT></TD></TR>
  <TR>
    <TD align=3Dright>&nbsp;</TD>
    <TD align=3Dright><TT>2056.8901&nbsp;&nbsp;</TT></TD>
    <TD align=3Dright><TT>2055.8828&nbsp;&nbsp;</TT></TD>
    <TD align=3Dright><TT>2055.9960&nbsp;&nbsp;</TT></TD>
    <TD noWrap align=3Dright><TT>-55.06&nbsp;</TT></TD>
    <TD align=3Dright><TT>229&nbsp;</TT></TD>
    <TD noWrap align=3Dright><TT>-&nbsp;</TT></TD>
    <TD align=3Dright><TT>246&nbsp;</TT></TD>
    <TD align=3Dright><TT>1&nbsp;&nbsp;</TT></TD>
    <TD noWrap align=3Dright><TT>99&nbsp;&nbsp;</TT></TD>
    <TD =
noWrap><TT>&nbsp;R.VLSTEEIDEHLTAISERD.-</TT></TD></TR></TBODY></TABLE>
<TABLE border=3D0 cellSpacing=3D0>
  <TBODY>
  <TR>
    <TD><TT>&nbsp;&nbsp;&nbsp;&nbsp;&nbsp;&nbsp;</TT></TD>
    <TD><TT><B>No match to: </B>761.3458, 768.2788, 815.4183, 823.0459,=20
      825.0331, 829.3308, 836.3343, 840.9972, 842.4497, 870.4814, =
889.4276,=20
      930.4676, 954.4037, 994.0568, 1007.4431, 1007.4431, 1036.0497, =
1085.5210,=20
      1085.5210, 1096.4148, 1126.4785, 1144.5098, 1144.5098, 1217.5360,=20
      1220.5162, 1269.5190, 1272.4600, 1336.5642, 1370.5886, 1374.6104,=20
      1383.5656, 1384.5667, 1384.5667, 1400.5356, 1400.5356, 1404.6410,=20
      1422.6624, 1422.6624, 1681.7712, 1681.7712, 1709.8423, 1709.8423,=20
      2211.9685</TT></TD></TR></TBODY></TABLE><BR>
<TABLE border=3D0 cellSpacing=3D0>
  <TBODY>
  <TR>
    <TD><TT><B><A name=3DHit25>25.</A>&nbsp;&nbsp;&nbsp;</B></TT></TD>
    <TD noWrap><TT><A=20
      =
href=3D"http://zxw-pc/mascot/cgi/protein_view.pl?file=3D../data/20121225/=
F002434.dat&amp;hit=3D25"=20
      =
target=3D_blank>gi|300536517</A>&nbsp;&nbsp;&nbsp;&nbsp;<B>Mass:</B>&nbsp=
;27278&nbsp;&nbsp;&nbsp;&nbsp;<B>Score:</B>&nbsp;178&nbsp;&nbsp;&nbsp;&nb=
sp;<B>Expect:</B>&nbsp;2.9e-012&nbsp;&nbsp;<B>Matches:</B>&nbsp;7</TT></T=
D></TR>
  <TR>
    <TD>&nbsp;</TD>
    <TD noWrap><TT>unnamed protein product [Arabidopsis=20
  thaliana]</TT></TD></TR></TBODY></TABLE>
<TABLE border=3D0 cellSpacing=3D0 cellPadding=3D0>
  <TBODY>
  <TR>
    <TD><TT>&nbsp;&nbsp;&nbsp;&nbsp;&nbsp;&nbsp;</TT></TD>
    <TD align=3Dright><TT><B>Observed&nbsp;&nbsp;</B></TT></TD>
    <TD noWrap align=3Dright><TT><B>Mr(expt)&nbsp;&nbsp;</B></TT></TD>
    <TD noWrap align=3Dright><TT><B>Mr(calc)&nbsp;&nbsp;</B></TT></TD>
    <TD align=3Dright><TT><B>&nbsp;ppm&nbsp;&nbsp;</B></TT></TD>
    <TD align=3Dright><TT><B>Start&nbsp;</B></TT></TD>
    <TD align=3Dright><TT><B>&nbsp;</B></TT></TD>
    <TD align=3Dright><TT><B>End&nbsp;</B></TT></TD>
    <TD align=3Dright><TT><B>Miss&nbsp;</B></TT></TD>
    <TD align=3Dright><TT><B>Ions&nbsp;</B></TT></TD>
    <TD><TT><B>&nbsp;Peptide</B></TT></TD></TR>
  <TR>
    <TD align=3Dright>&nbsp;</TD>
    <TD align=3Dright><TT>1144.5098&nbsp;&nbsp;</TT></TD>
    <TD align=3Dright><TT>1143.5025&nbsp;&nbsp;</TT></TD>
    <TD align=3Dright><TT>1143.5964&nbsp;&nbsp;</TT></TD>
    <TD noWrap align=3Dright><TT>-82.12&nbsp;</TT></TD>
    <TD align=3Dright><TT>22&nbsp;</TT></TD>
    <TD noWrap align=3Dright><TT>-&nbsp;</TT></TD>
    <TD align=3Dright><TT>30&nbsp;</TT></TD>
    <TD align=3Dright><TT>0&nbsp;&nbsp;</TT></TD>
    <TD noWrap align=3Dright><TT>---&nbsp;&nbsp;</TT></TD>
    <TD noWrap><TT>&nbsp;R.LFQVEYAFK.A</TT></TD></TR>
  <TR>
    <TD align=3Dright>&nbsp;</TD>
    <TD align=3Dright><TT>1144.5098&nbsp;&nbsp;</TT></TD>
    <TD align=3Dright><TT>1143.5025&nbsp;&nbsp;</TT></TD>
    <TD align=3Dright><TT>1143.5964&nbsp;&nbsp;</TT></TD>
    <TD noWrap align=3Dright><TT>-82.12&nbsp;</TT></TD>
    <TD align=3Dright><TT>22&nbsp;</TT></TD>
    <TD noWrap align=3Dright><TT>-&nbsp;</TT></TD>
    <TD align=3Dright><TT>30&nbsp;</TT></TD>
    <TD align=3Dright><TT>0&nbsp;&nbsp;</TT></TD>
    <TD noWrap align=3Dright><TT>36&nbsp;&nbsp;</TT></TD>
    <TD noWrap><TT>&nbsp;R.LFQVEYAFK.A</TT></TD></TR>
  <TR>
    <TD align=3Dright>&nbsp;</TD>
    <TD align=3Dright><TT>1156.5311&nbsp;&nbsp;</TT></TD>
    <TD align=3Dright><TT>1155.5238&nbsp;&nbsp;</TT></TD>
    <TD align=3Dright><TT>1155.5091&nbsp;&nbsp;</TT></TD>
    <TD noWrap align=3Dright><TT>12.7&nbsp;</TT></TD>
    <TD align=3Dright><TT>1&nbsp;</TT></TD>
    <TD noWrap align=3Dright><TT>-&nbsp;</TT></TD>
    <TD align=3Dright><TT>11&nbsp;</TT></TD>
    <TD align=3Dright><TT>1&nbsp;&nbsp;</TT></TD>
    <TD noWrap align=3Dright><TT>---&nbsp;&nbsp;</TT></TD>
    <TD noWrap><TT>&nbsp;-.MSRGSGAGYDR.H</TT></TD></TR>
  <TR>
    <TD align=3Dright>&nbsp;</TD>
    <TD align=3Dright><TT>1156.5311&nbsp;&nbsp;</TT></TD>
    <TD align=3Dright><TT>1155.5238&nbsp;&nbsp;</TT></TD>
    <TD align=3Dright><TT>1155.6037&nbsp;&nbsp;</TT></TD>
    <TD noWrap align=3Dright><TT>-69.08&nbsp;</TT></TD>
    <TD align=3Dright><TT>12&nbsp;</TT></TD>
    <TD noWrap align=3Dright><TT>-&nbsp;</TT></TD>
    <TD align=3Dright><TT>21&nbsp;</TT></TD>
    <TD align=3Dright><TT>0&nbsp;&nbsp;</TT></TD>
    <TD noWrap align=3Dright><TT>64&nbsp;&nbsp;</TT></TD>
    <TD noWrap><TT>&nbsp;R.HITIFSPEGR.L</TT></TD></TR>
  <TR>
    <TD align=3Dright>&nbsp;</TD>
    <TD align=3Dright><TT>1941.8619&nbsp;&nbsp;</TT></TD>
    <TD align=3Dright><TT>1940.8546&nbsp;&nbsp;</TT></TD>
    <TD align=3Dright><TT>1940.9691&nbsp;&nbsp;</TT></TD>
    <TD noWrap align=3Dright><TT>-58.96&nbsp;</TT></TD>
    <TD align=3Dright><TT>229&nbsp;</TT></TD>
    <TD noWrap align=3Dright><TT>-&nbsp;</TT></TD>
    <TD align=3Dright><TT>245&nbsp;</TT></TD>
    <TD align=3Dright><TT>0&nbsp;&nbsp;</TT></TD>
    <TD noWrap align=3Dright><TT>---&nbsp;&nbsp;</TT></TD>
    <TD noWrap><TT>&nbsp;R.ALTTEEIEEHLTAISER.D</TT></TD></TR>
  <TR>
    <TD align=3Dright>&nbsp;</TD>
    <TD align=3Dright><TT>2056.8901&nbsp;&nbsp;</TT></TD>
    <TD align=3Dright><TT>2055.8828&nbsp;&nbsp;</TT></TD>
    <TD align=3Dright><TT>2055.9960&nbsp;&nbsp;</TT></TD>
    <TD noWrap align=3Dright><TT>-55.05&nbsp;</TT></TD>
    <TD align=3Dright><TT>229&nbsp;</TT></TD>
    <TD noWrap align=3Dright><TT>-&nbsp;</TT></TD>
    <TD align=3Dright><TT>246&nbsp;</TT></TD>
    <TD align=3Dright><TT>1&nbsp;&nbsp;</TT></TD>
    <TD noWrap align=3Dright><TT>---&nbsp;&nbsp;</TT></TD>
    <TD noWrap><TT>&nbsp;R.ALTTEEIEEHLTAISERD.-</TT></TD></TR>
  <TR>
    <TD align=3Dright>&nbsp;</TD>
    <TD align=3Dright><TT>2056.8901&nbsp;&nbsp;</TT></TD>
    <TD align=3Dright><TT>2055.8828&nbsp;&nbsp;</TT></TD>
    <TD align=3Dright><TT>2055.9960&nbsp;&nbsp;</TT></TD>
    <TD noWrap align=3Dright><TT>-55.05&nbsp;</TT></TD>
    <TD align=3Dright><TT>229&nbsp;</TT></TD>
    <TD noWrap align=3Dright><TT>-&nbsp;</TT></TD>
    <TD align=3Dright><TT>246&nbsp;</TT></TD>
    <TD align=3Dright><TT>1&nbsp;&nbsp;</TT></TD>
    <TD noWrap align=3Dright><TT>46&nbsp;&nbsp;</TT></TD>
    <TD =
noWrap><TT>&nbsp;R.ALTTEEIEEHLTAISERD.-</TT></TD></TR></TBODY></TABLE>
<TABLE border=3D0 cellSpacing=3D0>
  <TBODY>
  <TR>
    <TD><TT>&nbsp;&nbsp;&nbsp;&nbsp;&nbsp;&nbsp;</TT></TD>
    <TD><TT><B>No match to: </B>761.3458, 768.2788, 815.4183, 823.0459,=20
      825.0331, 829.3308, 836.3343, 840.9972, 842.4497, 870.4814, =
889.4276,=20
      930.4676, 954.4037, 994.0568, 1007.4431, 1007.4431, 1036.0497, =
1085.5210,=20
      1085.5210, 1096.4148, 1126.4785, 1217.5360, 1220.5162, 1269.5190,=20
      1272.4600, 1336.5642, 1370.5886, 1374.6104, 1383.5656, 1384.5667,=20
      1384.5667, 1400.5356, 1400.5356, 1404.6410, 1422.6624, 1422.6624,=20
      1681.7712, 1681.7712, 1709.8423, 1709.8423,=20
2211.9685</TT></TD></TR></TBODY></TABLE><BR>
<TABLE border=3D0 cellSpacing=3D0>
  <TBODY>
  <TR>
    <TD><TT><B><A name=3DHit26>26.</A>&nbsp;&nbsp;&nbsp;</B></TT></TD>
    <TD noWrap><TT><A=20
      =
href=3D"http://zxw-pc/mascot/cgi/protein_view.pl?file=3D../data/20121225/=
F002434.dat&amp;hit=3D26"=20
      =
target=3D_blank>gi|21386959</A>&nbsp;&nbsp;&nbsp;&nbsp;<B>Mass:</B>&nbsp;=
27278&nbsp;&nbsp;&nbsp;&nbsp;<B>Score:</B>&nbsp;178&nbsp;&nbsp;&nbsp;&nbs=
p;<B>Expect:</B>&nbsp;2.9e-012&nbsp;&nbsp;<B>Matches:</B>&nbsp;7</TT></TD=
></TR>
  <TR>
    <TD>&nbsp;</TD>
    <TD noWrap><TT>multicatalytic endopeptidase complex alpha =
subunit-like=20
      [Arabidopsis thaliana]</TT></TD></TR></TBODY></TABLE>
<TABLE border=3D0 cellSpacing=3D0 cellPadding=3D0>
  <TBODY>
  <TR>
    <TD><TT>&nbsp;&nbsp;&nbsp;&nbsp;&nbsp;&nbsp;</TT></TD>
    <TD align=3Dright><TT><B>Observed&nbsp;&nbsp;</B></TT></TD>
    <TD noWrap align=3Dright><TT><B>Mr(expt)&nbsp;&nbsp;</B></TT></TD>
    <TD noWrap align=3Dright><TT><B>Mr(calc)&nbsp;&nbsp;</B></TT></TD>
    <TD align=3Dright><TT><B>&nbsp;ppm&nbsp;&nbsp;</B></TT></TD>
    <TD align=3Dright><TT><B>Start&nbsp;</B></TT></TD>
    <TD align=3Dright><TT><B>&nbsp;</B></TT></TD>
    <TD align=3Dright><TT><B>End&nbsp;</B></TT></TD>
    <TD align=3Dright><TT><B>Miss&nbsp;</B></TT></TD>
    <TD align=3Dright><TT><B>Ions&nbsp;</B></TT></TD>
    <TD><TT><B>&nbsp;Peptide</B></TT></TD></TR>
  <TR>
    <TD align=3Dright>&nbsp;</TD>
    <TD align=3Dright><TT>1144.5098&nbsp;&nbsp;</TT></TD>
    <TD align=3Dright><TT>1143.5025&nbsp;&nbsp;</TT></TD>
    <TD align=3Dright><TT>1143.5964&nbsp;&nbsp;</TT></TD>
    <TD noWrap align=3Dright><TT>-82.12&nbsp;</TT></TD>
    <TD align=3Dright><TT>22&nbsp;</TT></TD>
    <TD noWrap align=3Dright><TT>-&nbsp;</TT></TD>
    <TD align=3Dright><TT>30&nbsp;</TT></TD>
    <TD align=3Dright><TT>0&nbsp;&nbsp;</TT></TD>
    <TD noWrap align=3Dright><TT>---&nbsp;&nbsp;</TT></TD>
    <TD noWrap><TT>&nbsp;R.LFQVEYAFK.A</TT></TD></TR>
  <TR>
    <TD align=3Dright>&nbsp;</TD>
    <TD align=3Dright><TT>1144.5098&nbsp;&nbsp;</TT></TD>
    <TD align=3Dright><TT>1143.5025&nbsp;&nbsp;</TT></TD>
    <TD align=3Dright><TT>1143.5964&nbsp;&nbsp;</TT></TD>
    <TD noWrap align=3Dright><TT>-82.12&nbsp;</TT></TD>
    <TD align=3Dright><TT>22&nbsp;</TT></TD>
    <TD noWrap align=3Dright><TT>-&nbsp;</TT></TD>
    <TD align=3Dright><TT>30&nbsp;</TT></TD>
    <TD align=3Dright><TT>0&nbsp;&nbsp;</TT></TD>
    <TD noWrap align=3Dright><TT>36&nbsp;&nbsp;</TT></TD>
    <TD noWrap><TT>&nbsp;R.LFQVEYAFK.A</TT></TD></TR>
  <TR>
    <TD align=3Dright>&nbsp;</TD>
    <TD align=3Dright><TT>1156.5311&nbsp;&nbsp;</TT></TD>
    <TD align=3Dright><TT>1155.5238&nbsp;&nbsp;</TT></TD>
    <TD align=3Dright><TT>1155.5091&nbsp;&nbsp;</TT></TD>
    <TD noWrap align=3Dright><TT>12.7&nbsp;</TT></TD>
    <TD align=3Dright><TT>1&nbsp;</TT></TD>
    <TD noWrap align=3Dright><TT>-&nbsp;</TT></TD>
    <TD align=3Dright><TT>11&nbsp;</TT></TD>
    <TD align=3Dright><TT>1&nbsp;&nbsp;</TT></TD>
    <TD noWrap align=3Dright><TT>---&nbsp;&nbsp;</TT></TD>
    <TD noWrap><TT>&nbsp;-.MSRGSGAGYDR.H</TT></TD></TR>
  <TR>
    <TD align=3Dright>&nbsp;</TD>
    <TD align=3Dright><TT>1156.5311&nbsp;&nbsp;</TT></TD>
    <TD align=3Dright><TT>1155.5238&nbsp;&nbsp;</TT></TD>
    <TD align=3Dright><TT>1155.6037&nbsp;&nbsp;</TT></TD>
    <TD noWrap align=3Dright><TT>-69.08&nbsp;</TT></TD>
    <TD align=3Dright><TT>12&nbsp;</TT></TD>
    <TD noWrap align=3Dright><TT>-&nbsp;</TT></TD>
    <TD align=3Dright><TT>21&nbsp;</TT></TD>
    <TD align=3Dright><TT>0&nbsp;&nbsp;</TT></TD>
    <TD noWrap align=3Dright><TT>64&nbsp;&nbsp;</TT></TD>
    <TD noWrap><TT>&nbsp;R.HITIFSPEGR.L</TT></TD></TR>
  <TR>
    <TD align=3Dright>&nbsp;</TD>
    <TD align=3Dright><TT>1941.8619&nbsp;&nbsp;</TT></TD>
    <TD align=3Dright><TT>1940.8546&nbsp;&nbsp;</TT></TD>
    <TD align=3Dright><TT>1940.9691&nbsp;&nbsp;</TT></TD>
    <TD noWrap align=3Dright><TT>-58.96&nbsp;</TT></TD>
    <TD align=3Dright><TT>229&nbsp;</TT></TD>
    <TD noWrap align=3Dright><TT>-&nbsp;</TT></TD>
    <TD align=3Dright><TT>245&nbsp;</TT></TD>
    <TD align=3Dright><TT>0&nbsp;&nbsp;</TT></TD>
    <TD noWrap align=3Dright><TT>---&nbsp;&nbsp;</TT></TD>
    <TD noWrap><TT>&nbsp;R.ALTTEEIEEHLTAISER.D</TT></TD></TR>
  <TR>
    <TD align=3Dright>&nbsp;</TD>
    <TD align=3Dright><TT>2056.8901&nbsp;&nbsp;</TT></TD>
    <TD align=3Dright><TT>2055.8828&nbsp;&nbsp;</TT></TD>
    <TD align=3Dright><TT>2055.9960&nbsp;&nbsp;</TT></TD>
    <TD noWrap align=3Dright><TT>-55.05&nbsp;</TT></TD>
    <TD align=3Dright><TT>229&nbsp;</TT></TD>
    <TD noWrap align=3Dright><TT>-&nbsp;</TT></TD>
    <TD align=3Dright><TT>246&nbsp;</TT></TD>
    <TD align=3Dright><TT>1&nbsp;&nbsp;</TT></TD>
    <TD noWrap align=3Dright><TT>---&nbsp;&nbsp;</TT></TD>
    <TD noWrap><TT>&nbsp;R.ALTTEEIEEHLTAISERD.-</TT></TD></TR>
  <TR>
    <TD align=3Dright>&nbsp;</TD>
    <TD align=3Dright><TT>2056.8901&nbsp;&nbsp;</TT></TD>
    <TD align=3Dright><TT>2055.8828&nbsp;&nbsp;</TT></TD>
    <TD align=3Dright><TT>2055.9960&nbsp;&nbsp;</TT></TD>
    <TD noWrap align=3Dright><TT>-55.05&nbsp;</TT></TD>
    <TD align=3Dright><TT>229&nbsp;</TT></TD>
    <TD noWrap align=3Dright><TT>-&nbsp;</TT></TD>
    <TD align=3Dright><TT>246&nbsp;</TT></TD>
    <TD align=3Dright><TT>1&nbsp;&nbsp;</TT></TD>
    <TD noWrap align=3Dright><TT>46&nbsp;&nbsp;</TT></TD>
    <TD =
noWrap><TT>&nbsp;R.ALTTEEIEEHLTAISERD.-</TT></TD></TR></TBODY></TABLE>
<TABLE border=3D0 cellSpacing=3D0>
  <TBODY>
  <TR>
    <TD><TT>&nbsp;&nbsp;&nbsp;&nbsp;&nbsp;&nbsp;</TT></TD>
    <TD><TT><B>No match to: </B>761.3458, 768.2788, 815.4183, 823.0459,=20
      825.0331, 829.3308, 836.3343, 840.9972, 842.4497, 870.4814, =
889.4276,=20
      930.4676, 954.4037, 994.0568, 1007.4431, 1007.4431, 1036.0497, =
1085.5210,=20
      1085.5210, 1096.4148, 1126.4785, 1217.5360, 1220.5162, 1269.5190,=20
      1272.4600, 1336.5642, 1370.5886, 1374.6104, 1383.5656, 1384.5667,=20
      1384.5667, 1400.5356, 1400.5356, 1404.6410, 1422.6624, 1422.6624,=20
      1681.7712, 1681.7712, 1709.8423, 1709.8423,=20
2211.9685</TT></TD></TR></TBODY></TABLE><BR>
<TABLE border=3D0 cellSpacing=3D0>
  <TBODY>
  <TR>
    <TD><TT><B><A name=3DHit27>27.</A>&nbsp;&nbsp;&nbsp;</B></TT></TD>
    <TD noWrap><TT><A=20
      =
href=3D"http://zxw-pc/mascot/cgi/protein_view.pl?file=3D../data/20121225/=
F002434.dat&amp;hit=3D27"=20
      =
target=3D_blank>gi|20260140</A>&nbsp;&nbsp;&nbsp;&nbsp;<B>Mass:</B>&nbsp;=
27278&nbsp;&nbsp;&nbsp;&nbsp;<B>Score:</B>&nbsp;178&nbsp;&nbsp;&nbsp;&nbs=
p;<B>Expect:</B>&nbsp;2.9e-012&nbsp;&nbsp;<B>Matches:</B>&nbsp;7</TT></TD=
></TR>
  <TR>
    <TD>&nbsp;</TD>
    <TD noWrap><TT>multicatalytic endopeptidase complex alpha =
subunit-like=20
      [Arabidopsis thaliana]</TT></TD></TR></TBODY></TABLE>
<TABLE border=3D0 cellSpacing=3D0 cellPadding=3D0>
  <TBODY>
  <TR>
    <TD><TT>&nbsp;&nbsp;&nbsp;&nbsp;&nbsp;&nbsp;</TT></TD>
    <TD align=3Dright><TT><B>Observed&nbsp;&nbsp;</B></TT></TD>
    <TD noWrap align=3Dright><TT><B>Mr(expt)&nbsp;&nbsp;</B></TT></TD>
    <TD noWrap align=3Dright><TT><B>Mr(calc)&nbsp;&nbsp;</B></TT></TD>
    <TD align=3Dright><TT><B>&nbsp;ppm&nbsp;&nbsp;</B></TT></TD>
    <TD align=3Dright><TT><B>Start&nbsp;</B></TT></TD>
    <TD align=3Dright><TT><B>&nbsp;</B></TT></TD>
    <TD align=3Dright><TT><B>End&nbsp;</B></TT></TD>
    <TD align=3Dright><TT><B>Miss&nbsp;</B></TT></TD>
    <TD align=3Dright><TT><B>Ions&nbsp;</B></TT></TD>
    <TD><TT><B>&nbsp;Peptide</B></TT></TD></TR>
  <TR>
    <TD align=3Dright>&nbsp;</TD>
    <TD align=3Dright><TT>1144.5098&nbsp;&nbsp;</TT></TD>
    <TD align=3Dright><TT>1143.5025&nbsp;&nbsp;</TT></TD>
    <TD align=3Dright><TT>1143.5964&nbsp;&nbsp;</TT></TD>
    <TD noWrap align=3Dright><TT>-82.12&nbsp;</TT></TD>
    <TD align=3Dright><TT>22&nbsp;</TT></TD>
    <TD noWrap align=3Dright><TT>-&nbsp;</TT></TD>
    <TD align=3Dright><TT>30&nbsp;</TT></TD>
    <TD align=3Dright><TT>0&nbsp;&nbsp;</TT></TD>
    <TD noWrap align=3Dright><TT>---&nbsp;&nbsp;</TT></TD>
    <TD noWrap><TT>&nbsp;R.LFQVEYAFK.A</TT></TD></TR>
  <TR>
    <TD align=3Dright>&nbsp;</TD>
    <TD align=3Dright><TT>1144.5098&nbsp;&nbsp;</TT></TD>
    <TD align=3Dright><TT>1143.5025&nbsp;&nbsp;</TT></TD>
    <TD align=3Dright><TT>1143.5964&nbsp;&nbsp;</TT></TD>
    <TD noWrap align=3Dright><TT>-82.12&nbsp;</TT></TD>
    <TD align=3Dright><TT>22&nbsp;</TT></TD>
    <TD noWrap align=3Dright><TT>-&nbsp;</TT></TD>
    <TD align=3Dright><TT>30&nbsp;</TT></TD>
    <TD align=3Dright><TT>0&nbsp;&nbsp;</TT></TD>
    <TD noWrap align=3Dright><TT>36&nbsp;&nbsp;</TT></TD>
    <TD noWrap><TT>&nbsp;R.LFQVEYAFK.A</TT></TD></TR>
  <TR>
    <TD align=3Dright>&nbsp;</TD>
    <TD align=3Dright><TT>1156.5311&nbsp;&nbsp;</TT></TD>
    <TD align=3Dright><TT>1155.5238&nbsp;&nbsp;</TT></TD>
    <TD align=3Dright><TT>1155.5091&nbsp;&nbsp;</TT></TD>
    <TD noWrap align=3Dright><TT>12.7&nbsp;</TT></TD>
    <TD align=3Dright><TT>1&nbsp;</TT></TD>
    <TD noWrap align=3Dright><TT>-&nbsp;</TT></TD>
    <TD align=3Dright><TT>11&nbsp;</TT></TD>
    <TD align=3Dright><TT>1&nbsp;&nbsp;</TT></TD>
    <TD noWrap align=3Dright><TT>---&nbsp;&nbsp;</TT></TD>
    <TD noWrap><TT>&nbsp;-.MSRGSGAGYDR.H</TT></TD></TR>
  <TR>
    <TD align=3Dright>&nbsp;</TD>
    <TD align=3Dright><TT>1156.5311&nbsp;&nbsp;</TT></TD>
    <TD align=3Dright><TT>1155.5238&nbsp;&nbsp;</TT></TD>
    <TD align=3Dright><TT>1155.6037&nbsp;&nbsp;</TT></TD>
    <TD noWrap align=3Dright><TT>-69.08&nbsp;</TT></TD>
    <TD align=3Dright><TT>12&nbsp;</TT></TD>
    <TD noWrap align=3Dright><TT>-&nbsp;</TT></TD>
    <TD align=3Dright><TT>21&nbsp;</TT></TD>
    <TD align=3Dright><TT>0&nbsp;&nbsp;</TT></TD>
    <TD noWrap align=3Dright><TT>64&nbsp;&nbsp;</TT></TD>
    <TD noWrap><TT>&nbsp;R.HITIFSPEGR.L</TT></TD></TR>
  <TR>
    <TD align=3Dright>&nbsp;</TD>
    <TD align=3Dright><TT>1941.8619&nbsp;&nbsp;</TT></TD>
    <TD align=3Dright><TT>1940.8546&nbsp;&nbsp;</TT></TD>
    <TD align=3Dright><TT>1940.9691&nbsp;&nbsp;</TT></TD>
    <TD noWrap align=3Dright><TT>-58.96&nbsp;</TT></TD>
    <TD align=3Dright><TT>229&nbsp;</TT></TD>
    <TD noWrap align=3Dright><TT>-&nbsp;</TT></TD>
    <TD align=3Dright><TT>245&nbsp;</TT></TD>
    <TD align=3Dright><TT>0&nbsp;&nbsp;</TT></TD>
    <TD noWrap align=3Dright><TT>---&nbsp;&nbsp;</TT></TD>
    <TD noWrap><TT>&nbsp;R.ALTTEEIEEHLTAISER.D</TT></TD></TR>
  <TR>
    <TD align=3Dright>&nbsp;</TD>
    <TD align=3Dright><TT>2056.8901&nbsp;&nbsp;</TT></TD>
    <TD align=3Dright><TT>2055.8828&nbsp;&nbsp;</TT></TD>
    <TD align=3Dright><TT>2055.9960&nbsp;&nbsp;</TT></TD>
    <TD noWrap align=3Dright><TT>-55.05&nbsp;</TT></TD>
    <TD align=3Dright><TT>229&nbsp;</TT></TD>
    <TD noWrap align=3Dright><TT>-&nbsp;</TT></TD>
    <TD align=3Dright><TT>246&nbsp;</TT></TD>
    <TD align=3Dright><TT>1&nbsp;&nbsp;</TT></TD>
    <TD noWrap align=3Dright><TT>---&nbsp;&nbsp;</TT></TD>
    <TD noWrap><TT>&nbsp;R.ALTTEEIEEHLTAISERD.-</TT></TD></TR>
  <TR>
    <TD align=3Dright>&nbsp;</TD>
    <TD align=3Dright><TT>2056.8901&nbsp;&nbsp;</TT></TD>
    <TD align=3Dright><TT>2055.8828&nbsp;&nbsp;</TT></TD>
    <TD align=3Dright><TT>2055.9960&nbsp;&nbsp;</TT></TD>
    <TD noWrap align=3Dright><TT>-55.05&nbsp;</TT></TD>
    <TD align=3Dright><TT>229&nbsp;</TT></TD>
    <TD noWrap align=3Dright><TT>-&nbsp;</TT></TD>
    <TD align=3Dright><TT>246&nbsp;</TT></TD>
    <TD align=3Dright><TT>1&nbsp;&nbsp;</TT></TD>
    <TD noWrap align=3Dright><TT>46&nbsp;&nbsp;</TT></TD>
    <TD =
noWrap><TT>&nbsp;R.ALTTEEIEEHLTAISERD.-</TT></TD></TR></TBODY></TABLE>
<TABLE border=3D0 cellSpacing=3D0>
  <TBODY>
  <TR>
    <TD><TT>&nbsp;&nbsp;&nbsp;&nbsp;&nbsp;&nbsp;</TT></TD>
    <TD><TT><B>No match to: </B>761.3458, 768.2788, 815.4183, 823.0459,=20
      825.0331, 829.3308, 836.3343, 840.9972, 842.4497, 870.4814, =
889.4276,=20
      930.4676, 954.4037, 994.0568, 1007.4431, 1007.4431, 1036.0497, =
1085.5210,=20
      1085.5210, 1096.4148, 1126.4785, 1217.5360, 1220.5162, 1269.5190,=20
      1272.4600, 1336.5642, 1370.5886, 1374.6104, 1383.5656, 1384.5667,=20
      1384.5667, 1400.5356, 1400.5356, 1404.6410, 1422.6624, 1422.6624,=20
      1681.7712, 1681.7712, 1709.8423, 1709.8423,=20
2211.9685</TT></TD></TR></TBODY></TABLE><BR>
<TABLE border=3D0 cellSpacing=3D0>
  <TBODY>
  <TR>
    <TD><TT><B><A name=3DHit28>28.</A>&nbsp;&nbsp;&nbsp;</B></TT></TD>
    <TD noWrap><TT><A=20
      =
href=3D"http://zxw-pc/mascot/cgi/protein_view.pl?file=3D../data/20121225/=
F002434.dat&amp;hit=3D28"=20
      =
target=3D_blank>gi|259443271</A>&nbsp;&nbsp;&nbsp;&nbsp;<B>Mass:</B>&nbsp=
;27278&nbsp;&nbsp;&nbsp;&nbsp;<B>Score:</B>&nbsp;178&nbsp;&nbsp;&nbsp;&nb=
sp;<B>Expect:</B>&nbsp;2.9e-012&nbsp;&nbsp;<B>Matches:</B>&nbsp;7</TT></T=
D></TR>
  <TR>
    <TD>&nbsp;</TD>
    <TD noWrap><TT>unnamed protein product [Arabidopsis=20
  thaliana]</TT></TD></TR></TBODY></TABLE>
<TABLE border=3D0 cellSpacing=3D0 cellPadding=3D0>
  <TBODY>
  <TR>
    <TD><TT>&nbsp;&nbsp;&nbsp;&nbsp;&nbsp;&nbsp;</TT></TD>
    <TD align=3Dright><TT><B>Observed&nbsp;&nbsp;</B></TT></TD>
    <TD noWrap align=3Dright><TT><B>Mr(expt)&nbsp;&nbsp;</B></TT></TD>
    <TD noWrap align=3Dright><TT><B>Mr(calc)&nbsp;&nbsp;</B></TT></TD>
    <TD align=3Dright><TT><B>&nbsp;ppm&nbsp;&nbsp;</B></TT></TD>
    <TD align=3Dright><TT><B>Start&nbsp;</B></TT></TD>
    <TD align=3Dright><TT><B>&nbsp;</B></TT></TD>
    <TD align=3Dright><TT><B>End&nbsp;</B></TT></TD>
    <TD align=3Dright><TT><B>Miss&nbsp;</B></TT></TD>
    <TD align=3Dright><TT><B>Ions&nbsp;</B></TT></TD>
    <TD><TT><B>&nbsp;Peptide</B></TT></TD></TR>
  <TR>
    <TD align=3Dright>&nbsp;</TD>
    <TD align=3Dright><TT>1144.5098&nbsp;&nbsp;</TT></TD>
    <TD align=3Dright><TT>1143.5025&nbsp;&nbsp;</TT></TD>
    <TD align=3Dright><TT>1143.5964&nbsp;&nbsp;</TT></TD>
    <TD noWrap align=3Dright><TT>-82.12&nbsp;</TT></TD>
    <TD align=3Dright><TT>22&nbsp;</TT></TD>
    <TD noWrap align=3Dright><TT>-&nbsp;</TT></TD>
    <TD align=3Dright><TT>30&nbsp;</TT></TD>
    <TD align=3Dright><TT>0&nbsp;&nbsp;</TT></TD>
    <TD noWrap align=3Dright><TT>---&nbsp;&nbsp;</TT></TD>
    <TD noWrap><TT>&nbsp;R.LFQVEYAFK.A</TT></TD></TR>
  <TR>
    <TD align=3Dright>&nbsp;</TD>
    <TD align=3Dright><TT>1144.5098&nbsp;&nbsp;</TT></TD>
    <TD align=3Dright><TT>1143.5025&nbsp;&nbsp;</TT></TD>
    <TD align=3Dright><TT>1143.5964&nbsp;&nbsp;</TT></TD>
    <TD noWrap align=3Dright><TT>-82.12&nbsp;</TT></TD>
    <TD align=3Dright><TT>22&nbsp;</TT></TD>
    <TD noWrap align=3Dright><TT>-&nbsp;</TT></TD>
    <TD align=3Dright><TT>30&nbsp;</TT></TD>
    <TD align=3Dright><TT>0&nbsp;&nbsp;</TT></TD>
    <TD noWrap align=3Dright><TT>36&nbsp;&nbsp;</TT></TD>
    <TD noWrap><TT>&nbsp;R.LFQVEYAFK.A</TT></TD></TR>
  <TR>
    <TD align=3Dright>&nbsp;</TD>
    <TD align=3Dright><TT>1156.5311&nbsp;&nbsp;</TT></TD>
    <TD align=3Dright><TT>1155.5238&nbsp;&nbsp;</TT></TD>
    <TD align=3Dright><TT>1155.5091&nbsp;&nbsp;</TT></TD>
    <TD noWrap align=3Dright><TT>12.7&nbsp;</TT></TD>
    <TD align=3Dright><TT>1&nbsp;</TT></TD>
    <TD noWrap align=3Dright><TT>-&nbsp;</TT></TD>
    <TD align=3Dright><TT>11&nbsp;</TT></TD>
    <TD align=3Dright><TT>1&nbsp;&nbsp;</TT></TD>
    <TD noWrap align=3Dright><TT>---&nbsp;&nbsp;</TT></TD>
    <TD noWrap><TT>&nbsp;-.MSRGSGAGYDR.H</TT></TD></TR>
  <TR>
    <TD align=3Dright>&nbsp;</TD>
    <TD align=3Dright><TT>1156.5311&nbsp;&nbsp;</TT></TD>
    <TD align=3Dright><TT>1155.5238&nbsp;&nbsp;</TT></TD>
    <TD align=3Dright><TT>1155.6037&nbsp;&nbsp;</TT></TD>
    <TD noWrap align=3Dright><TT>-69.08&nbsp;</TT></TD>
    <TD align=3Dright><TT>12&nbsp;</TT></TD>
    <TD noWrap align=3Dright><TT>-&nbsp;</TT></TD>
    <TD align=3Dright><TT>21&nbsp;</TT></TD>
    <TD align=3Dright><TT>0&nbsp;&nbsp;</TT></TD>
    <TD noWrap align=3Dright><TT>64&nbsp;&nbsp;</TT></TD>
    <TD noWrap><TT>&nbsp;R.HITIFSPEGR.L</TT></TD></TR>
  <TR>
    <TD align=3Dright>&nbsp;</TD>
    <TD align=3Dright><TT>1941.8619&nbsp;&nbsp;</TT></TD>
    <TD align=3Dright><TT>1940.8546&nbsp;&nbsp;</TT></TD>
    <TD align=3Dright><TT>1940.9691&nbsp;&nbsp;</TT></TD>
    <TD noWrap align=3Dright><TT>-58.96&nbsp;</TT></TD>
    <TD align=3Dright><TT>229&nbsp;</TT></TD>
    <TD noWrap align=3Dright><TT>-&nbsp;</TT></TD>
    <TD align=3Dright><TT>245&nbsp;</TT></TD>
    <TD align=3Dright><TT>0&nbsp;&nbsp;</TT></TD>
    <TD noWrap align=3Dright><TT>---&nbsp;&nbsp;</TT></TD>
    <TD noWrap><TT>&nbsp;R.ALTTEEIEEHLTAISER.D</TT></TD></TR>
  <TR>
    <TD align=3Dright>&nbsp;</TD>
    <TD align=3Dright><TT>2056.8901&nbsp;&nbsp;</TT></TD>
    <TD align=3Dright><TT>2055.8828&nbsp;&nbsp;</TT></TD>
    <TD align=3Dright><TT>2055.9960&nbsp;&nbsp;</TT></TD>
    <TD noWrap align=3Dright><TT>-55.05&nbsp;</TT></TD>
    <TD align=3Dright><TT>229&nbsp;</TT></TD>
    <TD noWrap align=3Dright><TT>-&nbsp;</TT></TD>
    <TD align=3Dright><TT>246&nbsp;</TT></TD>
    <TD align=3Dright><TT>1&nbsp;&nbsp;</TT></TD>
    <TD noWrap align=3Dright><TT>---&nbsp;&nbsp;</TT></TD>
    <TD noWrap><TT>&nbsp;R.ALTTEEIEEHLTAISERD.-</TT></TD></TR>
  <TR>
    <TD align=3Dright>&nbsp;</TD>
    <TD align=3Dright><TT>2056.8901&nbsp;&nbsp;</TT></TD>
    <TD align=3Dright><TT>2055.8828&nbsp;&nbsp;</TT></TD>
    <TD align=3Dright><TT>2055.9960&nbsp;&nbsp;</TT></TD>
    <TD noWrap align=3Dright><TT>-55.05&nbsp;</TT></TD>
    <TD align=3Dright><TT>229&nbsp;</TT></TD>
    <TD noWrap align=3Dright><TT>-&nbsp;</TT></TD>
    <TD align=3Dright><TT>246&nbsp;</TT></TD>
    <TD align=3Dright><TT>1&nbsp;&nbsp;</TT></TD>
    <TD noWrap align=3Dright><TT>46&nbsp;&nbsp;</TT></TD>
    <TD =
noWrap><TT>&nbsp;R.ALTTEEIEEHLTAISERD.-</TT></TD></TR></TBODY></TABLE>
<TABLE border=3D0 cellSpacing=3D0>
  <TBODY>
  <TR>
    <TD><TT>&nbsp;&nbsp;&nbsp;&nbsp;&nbsp;&nbsp;</TT></TD>
    <TD><TT><B>No match to: </B>761.3458, 768.2788, 815.4183, 823.0459,=20
      825.0331, 829.3308, 836.3343, 840.9972, 842.4497, 870.4814, =
889.4276,=20
      930.4676, 954.4037, 994.0568, 1007.4431, 1007.4431, 1036.0497, =
1085.5210,=20
      1085.5210, 1096.4148, 1126.4785, 1217.5360, 1220.5162, 1269.5190,=20
      1272.4600, 1336.5642, 1370.5886, 1374.6104, 1383.5656, 1384.5667,=20
      1384.5667, 1400.5356, 1400.5356, 1404.6410, 1422.6624, 1422.6624,=20
      1681.7712, 1681.7712, 1709.8423, 1709.8423,=20
2211.9685</TT></TD></TR></TBODY></TABLE><BR>
<TABLE border=3D0 cellSpacing=3D0>
  <TBODY>
  <TR>
    <TD><TT><B><A name=3DHit29>29.</A>&nbsp;&nbsp;&nbsp;</B></TT></TD>
    <TD noWrap><TT><A=20
      =
href=3D"http://zxw-pc/mascot/cgi/protein_view.pl?file=3D../data/20121225/=
F002434.dat&amp;hit=3D29"=20
      =
target=3D_blank>gi|297805104</A>&nbsp;&nbsp;&nbsp;&nbsp;<B>Mass:</B>&nbsp=
;27201&nbsp;&nbsp;&nbsp;&nbsp;<B>Score:</B>&nbsp;177&nbsp;&nbsp;&nbsp;&nb=
sp;<B>Expect:</B>&nbsp;3.7e-012&nbsp;&nbsp;<B>Matches:</B>&nbsp;7</TT></T=
D></TR>
  <TR>
    <TD>&nbsp;</TD>
    <TD noWrap><TT>hypothetical protein ARALYDRAFT_493620 [Arabidopsis =
lyrata=20
      subsp. lyrata]</TT></TD></TR></TBODY></TABLE>
<TABLE border=3D0 cellSpacing=3D0 cellPadding=3D0>
  <TBODY>
  <TR>
    <TD><TT>&nbsp;&nbsp;&nbsp;&nbsp;&nbsp;&nbsp;</TT></TD>
    <TD align=3Dright><TT><B>Observed&nbsp;&nbsp;</B></TT></TD>
    <TD noWrap align=3Dright><TT><B>Mr(expt)&nbsp;&nbsp;</B></TT></TD>
    <TD noWrap align=3Dright><TT><B>Mr(calc)&nbsp;&nbsp;</B></TT></TD>
    <TD align=3Dright><TT><B>&nbsp;ppm&nbsp;&nbsp;</B></TT></TD>
    <TD align=3Dright><TT><B>Start&nbsp;</B></TT></TD>
    <TD align=3Dright><TT><B>&nbsp;</B></TT></TD>
    <TD align=3Dright><TT><B>End&nbsp;</B></TT></TD>
    <TD align=3Dright><TT><B>Miss&nbsp;</B></TT></TD>
    <TD align=3Dright><TT><B>Ions&nbsp;</B></TT></TD>
    <TD><TT><B>&nbsp;Peptide</B></TT></TD></TR>
  <TR>
    <TD align=3Dright>&nbsp;</TD>
    <TD align=3Dright><TT>1144.5098&nbsp;&nbsp;</TT></TD>
    <TD align=3Dright><TT>1143.5025&nbsp;&nbsp;</TT></TD>
    <TD align=3Dright><TT>1143.5964&nbsp;&nbsp;</TT></TD>
    <TD noWrap align=3Dright><TT>-82.12&nbsp;</TT></TD>
    <TD align=3Dright><TT>22&nbsp;</TT></TD>
    <TD noWrap align=3Dright><TT>-&nbsp;</TT></TD>
    <TD align=3Dright><TT>30&nbsp;</TT></TD>
    <TD align=3Dright><TT>0&nbsp;&nbsp;</TT></TD>
    <TD noWrap align=3Dright><TT>---&nbsp;&nbsp;</TT></TD>
    <TD noWrap><TT>&nbsp;R.LFQVEYAFK.A</TT></TD></TR>
  <TR>
    <TD align=3Dright>&nbsp;</TD>
    <TD align=3Dright><TT>1144.5098&nbsp;&nbsp;</TT></TD>
    <TD align=3Dright><TT>1143.5025&nbsp;&nbsp;</TT></TD>
    <TD align=3Dright><TT>1143.5964&nbsp;&nbsp;</TT></TD>
    <TD noWrap align=3Dright><TT>-82.12&nbsp;</TT></TD>
    <TD align=3Dright><TT>22&nbsp;</TT></TD>
    <TD noWrap align=3Dright><TT>-&nbsp;</TT></TD>
    <TD align=3Dright><TT>30&nbsp;</TT></TD>
    <TD align=3Dright><TT>0&nbsp;&nbsp;</TT></TD>
    <TD noWrap align=3Dright><TT>36&nbsp;&nbsp;</TT></TD>
    <TD noWrap><TT>&nbsp;R.LFQVEYAFK.A</TT></TD></TR>
  <TR>
    <TD align=3Dright>&nbsp;</TD>
    <TD align=3Dright><TT>1156.5311&nbsp;&nbsp;</TT></TD>
    <TD align=3Dright><TT>1155.5238&nbsp;&nbsp;</TT></TD>
    <TD align=3Dright><TT>1155.5091&nbsp;&nbsp;</TT></TD>
    <TD noWrap align=3Dright><TT>12.7&nbsp;</TT></TD>
    <TD align=3Dright><TT>1&nbsp;</TT></TD>
    <TD noWrap align=3Dright><TT>-&nbsp;</TT></TD>
    <TD align=3Dright><TT>11&nbsp;</TT></TD>
    <TD align=3Dright><TT>1&nbsp;&nbsp;</TT></TD>
    <TD noWrap align=3Dright><TT>---&nbsp;&nbsp;</TT></TD>
    <TD noWrap><TT>&nbsp;-.MSRGSGAGYDR.H</TT></TD></TR>
  <TR>
    <TD align=3Dright>&nbsp;</TD>
    <TD align=3Dright><TT>1156.5311&nbsp;&nbsp;</TT></TD>
    <TD align=3Dright><TT>1155.5238&nbsp;&nbsp;</TT></TD>
    <TD align=3Dright><TT>1155.6037&nbsp;&nbsp;</TT></TD>
    <TD noWrap align=3Dright><TT>-69.08&nbsp;</TT></TD>
    <TD align=3Dright><TT>12&nbsp;</TT></TD>
    <TD noWrap align=3Dright><TT>-&nbsp;</TT></TD>
    <TD align=3Dright><TT>21&nbsp;</TT></TD>
    <TD align=3Dright><TT>0&nbsp;&nbsp;</TT></TD>
    <TD noWrap align=3Dright><TT>64&nbsp;&nbsp;</TT></TD>
    <TD noWrap><TT>&nbsp;R.HITIFSPEGR.L</TT></TD></TR>
  <TR>
    <TD align=3Dright>&nbsp;</TD>
    <TD align=3Dright><TT>1941.8619&nbsp;&nbsp;</TT></TD>
    <TD align=3Dright><TT>1940.8546&nbsp;&nbsp;</TT></TD>
    <TD align=3Dright><TT>1940.9691&nbsp;&nbsp;</TT></TD>
    <TD noWrap align=3Dright><TT>-58.96&nbsp;</TT></TD>
    <TD align=3Dright><TT>229&nbsp;</TT></TD>
    <TD noWrap align=3Dright><TT>-&nbsp;</TT></TD>
    <TD align=3Dright><TT>245&nbsp;</TT></TD>
    <TD align=3Dright><TT>0&nbsp;&nbsp;</TT></TD>
    <TD noWrap align=3Dright><TT>---&nbsp;&nbsp;</TT></TD>
    <TD noWrap><TT>&nbsp;R.ALTTEEIEEHLTAISER.D</TT></TD></TR>
  <TR>
    <TD align=3Dright>&nbsp;</TD>
    <TD align=3Dright><TT>2056.8901&nbsp;&nbsp;</TT></TD>
    <TD align=3Dright><TT>2055.8828&nbsp;&nbsp;</TT></TD>
    <TD align=3Dright><TT>2055.9960&nbsp;&nbsp;</TT></TD>
    <TD noWrap align=3Dright><TT>-55.05&nbsp;</TT></TD>
    <TD align=3Dright><TT>229&nbsp;</TT></TD>
    <TD noWrap align=3Dright><TT>-&nbsp;</TT></TD>
    <TD align=3Dright><TT>246&nbsp;</TT></TD>
    <TD align=3Dright><TT>1&nbsp;&nbsp;</TT></TD>
    <TD noWrap align=3Dright><TT>---&nbsp;&nbsp;</TT></TD>
    <TD noWrap><TT>&nbsp;R.ALTTEEIEEHLTAISERD.-</TT></TD></TR>
  <TR>
    <TD align=3Dright>&nbsp;</TD>
    <TD align=3Dright><TT>2056.8901&nbsp;&nbsp;</TT></TD>
    <TD align=3Dright><TT>2055.8828&nbsp;&nbsp;</TT></TD>
    <TD align=3Dright><TT>2055.9960&nbsp;&nbsp;</TT></TD>
    <TD noWrap align=3Dright><TT>-55.05&nbsp;</TT></TD>
    <TD align=3Dright><TT>229&nbsp;</TT></TD>
    <TD noWrap align=3Dright><TT>-&nbsp;</TT></TD>
    <TD align=3Dright><TT>246&nbsp;</TT></TD>
    <TD align=3Dright><TT>1&nbsp;&nbsp;</TT></TD>
    <TD noWrap align=3Dright><TT>46&nbsp;&nbsp;</TT></TD>
    <TD =
noWrap><TT>&nbsp;R.ALTTEEIEEHLTAISERD.-</TT></TD></TR></TBODY></TABLE>
<TABLE border=3D0 cellSpacing=3D0>
  <TBODY>
  <TR>
    <TD><TT>&nbsp;&nbsp;&nbsp;&nbsp;&nbsp;&nbsp;</TT></TD>
    <TD><TT><B>No match to: </B>761.3458, 768.2788, 815.4183, 823.0459,=20
      825.0331, 829.3308, 836.3343, 840.9972, 842.4497, 870.4814, =
889.4276,=20
      930.4676, 954.4037, 994.0568, 1007.4431, 1007.4431, 1036.0497, =
1085.5210,=20
      1085.5210, 1096.4148, 1126.4785, 1217.5360, 1220.5162, 1269.5190,=20
      1272.4600, 1336.5642, 1370.5886, 1374.6104, 1383.5656, 1384.5667,=20
      1384.5667, 1400.5356, 1400.5356, 1404.6410, 1422.6624, 1422.6624,=20
      1681.7712, 1681.7712, 1709.8423, 1709.8423,=20
2211.9685</TT></TD></TR></TBODY></TABLE><BR>
<TABLE border=3D0 cellSpacing=3D0>
  <TBODY>
  <TR>
    <TD><TT><B><A name=3DHit30>30.</A>&nbsp;&nbsp;&nbsp;</B></TT></TD>
    <TD noWrap><TT><A=20
      =
href=3D"http://zxw-pc/mascot/cgi/protein_view.pl?file=3D../data/20121225/=
F002434.dat&amp;hit=3D30"=20
      =
target=3D_blank>gi|297316272</A>&nbsp;&nbsp;&nbsp;&nbsp;<B>Mass:</B>&nbsp=
;27201&nbsp;&nbsp;&nbsp;&nbsp;<B>Score:</B>&nbsp;177&nbsp;&nbsp;&nbsp;&nb=
sp;<B>Expect:</B>&nbsp;3.7e-012&nbsp;&nbsp;<B>Matches:</B>&nbsp;7</TT></T=
D></TR>
  <TR>
    <TD>&nbsp;</TD>
    <TD noWrap><TT>hypothetical protein ARALYDRAFT_493620 [Arabidopsis =
lyrata=20
      subsp. lyrata]</TT></TD></TR></TBODY></TABLE>
<TABLE border=3D0 cellSpacing=3D0 cellPadding=3D0>
  <TBODY>
  <TR>
    <TD><TT>&nbsp;&nbsp;&nbsp;&nbsp;&nbsp;&nbsp;</TT></TD>
    <TD align=3Dright><TT><B>Observed&nbsp;&nbsp;</B></TT></TD>
    <TD noWrap align=3Dright><TT><B>Mr(expt)&nbsp;&nbsp;</B></TT></TD>
    <TD noWrap align=3Dright><TT><B>Mr(calc)&nbsp;&nbsp;</B></TT></TD>
    <TD align=3Dright><TT><B>&nbsp;ppm&nbsp;&nbsp;</B></TT></TD>
    <TD align=3Dright><TT><B>Start&nbsp;</B></TT></TD>
    <TD align=3Dright><TT><B>&nbsp;</B></TT></TD>
    <TD align=3Dright><TT><B>End&nbsp;</B></TT></TD>
    <TD align=3Dright><TT><B>Miss&nbsp;</B></TT></TD>
    <TD align=3Dright><TT><B>Ions&nbsp;</B></TT></TD>
    <TD><TT><B>&nbsp;Peptide</B></TT></TD></TR>
  <TR>
    <TD align=3Dright>&nbsp;</TD>
    <TD align=3Dright><TT>1144.5098&nbsp;&nbsp;</TT></TD>
    <TD align=3Dright><TT>1143.5025&nbsp;&nbsp;</TT></TD>
    <TD align=3Dright><TT>1143.5964&nbsp;&nbsp;</TT></TD>
    <TD noWrap align=3Dright><TT>-82.12&nbsp;</TT></TD>
    <TD align=3Dright><TT>22&nbsp;</TT></TD>
    <TD noWrap align=3Dright><TT>-&nbsp;</TT></TD>
    <TD align=3Dright><TT>30&nbsp;</TT></TD>
    <TD align=3Dright><TT>0&nbsp;&nbsp;</TT></TD>
    <TD noWrap align=3Dright><TT>---&nbsp;&nbsp;</TT></TD>
    <TD noWrap><TT>&nbsp;R.LFQVEYAFK.A</TT></TD></TR>
  <TR>
    <TD align=3Dright>&nbsp;</TD>
    <TD align=3Dright><TT>1144.5098&nbsp;&nbsp;</TT></TD>
    <TD align=3Dright><TT>1143.5025&nbsp;&nbsp;</TT></TD>
    <TD align=3Dright><TT>1143.5964&nbsp;&nbsp;</TT></TD>
    <TD noWrap align=3Dright><TT>-82.12&nbsp;</TT></TD>
    <TD align=3Dright><TT>22&nbsp;</TT></TD>
    <TD noWrap align=3Dright><TT>-&nbsp;</TT></TD>
    <TD align=3Dright><TT>30&nbsp;</TT></TD>
    <TD align=3Dright><TT>0&nbsp;&nbsp;</TT></TD>
    <TD noWrap align=3Dright><TT>36&nbsp;&nbsp;</TT></TD>
    <TD noWrap><TT>&nbsp;R.LFQVEYAFK.A</TT></TD></TR>
  <TR>
    <TD align=3Dright>&nbsp;</TD>
    <TD align=3Dright><TT>1156.5311&nbsp;&nbsp;</TT></TD>
    <TD align=3Dright><TT>1155.5238&nbsp;&nbsp;</TT></TD>
    <TD align=3Dright><TT>1155.5091&nbsp;&nbsp;</TT></TD>
    <TD noWrap align=3Dright><TT>12.7&nbsp;</TT></TD>
    <TD align=3Dright><TT>1&nbsp;</TT></TD>
    <TD noWrap align=3Dright><TT>-&nbsp;</TT></TD>
    <TD align=3Dright><TT>11&nbsp;</TT></TD>
    <TD align=3Dright><TT>1&nbsp;&nbsp;</TT></TD>
    <TD noWrap align=3Dright><TT>---&nbsp;&nbsp;</TT></TD>
    <TD noWrap><TT>&nbsp;-.MSRGSGAGYDR.H</TT></TD></TR>
  <TR>
    <TD align=3Dright>&nbsp;</TD>
    <TD align=3Dright><TT>1156.5311&nbsp;&nbsp;</TT></TD>
    <TD align=3Dright><TT>1155.5238&nbsp;&nbsp;</TT></TD>
    <TD align=3Dright><TT>1155.6037&nbsp;&nbsp;</TT></TD>
    <TD noWrap align=3Dright><TT>-69.08&nbsp;</TT></TD>
    <TD align=3Dright><TT>12&nbsp;</TT></TD>
    <TD noWrap align=3Dright><TT>-&nbsp;</TT></TD>
    <TD align=3Dright><TT>21&nbsp;</TT></TD>
    <TD align=3Dright><TT>0&nbsp;&nbsp;</TT></TD>
    <TD noWrap align=3Dright><TT>64&nbsp;&nbsp;</TT></TD>
    <TD noWrap><TT>&nbsp;R.HITIFSPEGR.L</TT></TD></TR>
  <TR>
    <TD align=3Dright>&nbsp;</TD>
    <TD align=3Dright><TT>1941.8619&nbsp;&nbsp;</TT></TD>
    <TD align=3Dright><TT>1940.8546&nbsp;&nbsp;</TT></TD>
    <TD align=3Dright><TT>1940.9691&nbsp;&nbsp;</TT></TD>
    <TD noWrap align=3Dright><TT>-58.96&nbsp;</TT></TD>
    <TD align=3Dright><TT>229&nbsp;</TT></TD>
    <TD noWrap align=3Dright><TT>-&nbsp;</TT></TD>
    <TD align=3Dright><TT>245&nbsp;</TT></TD>
    <TD align=3Dright><TT>0&nbsp;&nbsp;</TT></TD>
    <TD noWrap align=3Dright><TT>---&nbsp;&nbsp;</TT></TD>
    <TD noWrap><TT>&nbsp;R.ALTTEEIEEHLTAISER.D</TT></TD></TR>
  <TR>
    <TD align=3Dright>&nbsp;</TD>
    <TD align=3Dright><TT>2056.8901&nbsp;&nbsp;</TT></TD>
    <TD align=3Dright><TT>2055.8828&nbsp;&nbsp;</TT></TD>
    <TD align=3Dright><TT>2055.9960&nbsp;&nbsp;</TT></TD>
    <TD noWrap align=3Dright><TT>-55.05&nbsp;</TT></TD>
    <TD align=3Dright><TT>229&nbsp;</TT></TD>
    <TD noWrap align=3Dright><TT>-&nbsp;</TT></TD>
    <TD align=3Dright><TT>246&nbsp;</TT></TD>
    <TD align=3Dright><TT>1&nbsp;&nbsp;</TT></TD>
    <TD noWrap align=3Dright><TT>---&nbsp;&nbsp;</TT></TD>
    <TD noWrap><TT>&nbsp;R.ALTTEEIEEHLTAISERD.-</TT></TD></TR>
  <TR>
    <TD align=3Dright>&nbsp;</TD>
    <TD align=3Dright><TT>2056.8901&nbsp;&nbsp;</TT></TD>
    <TD align=3Dright><TT>2055.8828&nbsp;&nbsp;</TT></TD>
    <TD align=3Dright><TT>2055.9960&nbsp;&nbsp;</TT></TD>
    <TD noWrap align=3Dright><TT>-55.05&nbsp;</TT></TD>
    <TD align=3Dright><TT>229&nbsp;</TT></TD>
    <TD noWrap align=3Dright><TT>-&nbsp;</TT></TD>
    <TD align=3Dright><TT>246&nbsp;</TT></TD>
    <TD align=3Dright><TT>1&nbsp;&nbsp;</TT></TD>
    <TD noWrap align=3Dright><TT>46&nbsp;&nbsp;</TT></TD>
    <TD =
noWrap><TT>&nbsp;R.ALTTEEIEEHLTAISERD.-</TT></TD></TR></TBODY></TABLE>
<TABLE border=3D0 cellSpacing=3D0>
  <TBODY>
  <TR>
    <TD><TT>&nbsp;&nbsp;&nbsp;&nbsp;&nbsp;&nbsp;</TT></TD>
    <TD><TT><B>No match to: </B>761.3458, 768.2788, 815.4183, 823.0459,=20
      825.0331, 829.3308, 836.3343, 840.9972, 842.4497, 870.4814, =
889.4276,=20
      930.4676, 954.4037, 994.0568, 1007.4431, 1007.4431, 1036.0497, =
1085.5210,=20
      1085.5210, 1096.4148, 1126.4785, 1217.5360, 1220.5162, 1269.5190,=20
      1272.4600, 1336.5642, 1370.5886, 1374.6104, 1383.5656, 1384.5667,=20
      1384.5667, 1400.5356, 1400.5356, 1404.6410, 1422.6624, 1422.6624,=20
      1681.7712, 1681.7712, 1709.8423, 1709.8423,=20
2211.9685</TT></TD></TR></TBODY></TABLE><BR>
<TABLE border=3D0 cellSpacing=3D0>
  <TBODY>
  <TR>
    <TD><TT><B><A name=3DHit31>31.</A>&nbsp;&nbsp;&nbsp;</B></TT></TD>
    <TD noWrap><TT><A=20
      =
href=3D"http://zxw-pc/mascot/cgi/protein_view.pl?file=3D../data/20121225/=
F002434.dat&amp;hit=3D31"=20
      =
target=3D_blank>gi|3421070</A>&nbsp;&nbsp;&nbsp;&nbsp;<B>Mass:</B>&nbsp;2=
7207&nbsp;&nbsp;&nbsp;&nbsp;<B>Score:</B>&nbsp;177&nbsp;&nbsp;&nbsp;&nbsp=
;<B>Expect:</B>&nbsp;3.7e-012&nbsp;&nbsp;<B>Matches:</B>&nbsp;7</TT></TD>=
</TR>
  <TR>
    <TD>&nbsp;</TD>
    <TD noWrap><TT>20S proteasome subunit PAA1 [Arabidopsis=20
  thaliana]</TT></TD></TR></TBODY></TABLE>
<TABLE border=3D0 cellSpacing=3D0 cellPadding=3D0>
  <TBODY>
  <TR>
    <TD><TT>&nbsp;&nbsp;&nbsp;&nbsp;&nbsp;&nbsp;</TT></TD>
    <TD align=3Dright><TT><B>Observed&nbsp;&nbsp;</B></TT></TD>
    <TD noWrap align=3Dright><TT><B>Mr(expt)&nbsp;&nbsp;</B></TT></TD>
    <TD noWrap align=3Dright><TT><B>Mr(calc)&nbsp;&nbsp;</B></TT></TD>
    <TD align=3Dright><TT><B>&nbsp;ppm&nbsp;&nbsp;</B></TT></TD>
    <TD align=3Dright><TT><B>Start&nbsp;</B></TT></TD>
    <TD align=3Dright><TT><B>&nbsp;</B></TT></TD>
    <TD align=3Dright><TT><B>End&nbsp;</B></TT></TD>
    <TD align=3Dright><TT><B>Miss&nbsp;</B></TT></TD>
    <TD align=3Dright><TT><B>Ions&nbsp;</B></TT></TD>
    <TD><TT><B>&nbsp;Peptide</B></TT></TD></TR>
  <TR>
    <TD align=3Dright>&nbsp;</TD>
    <TD align=3Dright><TT>1144.5098&nbsp;&nbsp;</TT></TD>
    <TD align=3Dright><TT>1143.5025&nbsp;&nbsp;</TT></TD>
    <TD align=3Dright><TT>1143.5964&nbsp;&nbsp;</TT></TD>
    <TD noWrap align=3Dright><TT>-82.12&nbsp;</TT></TD>
    <TD align=3Dright><TT>22&nbsp;</TT></TD>
    <TD noWrap align=3Dright><TT>-&nbsp;</TT></TD>
    <TD align=3Dright><TT>30&nbsp;</TT></TD>
    <TD align=3Dright><TT>0&nbsp;&nbsp;</TT></TD>
    <TD noWrap align=3Dright><TT>---&nbsp;&nbsp;</TT></TD>
    <TD noWrap><TT>&nbsp;R.LFQVEYAFK.A</TT></TD></TR>
  <TR>
    <TD align=3Dright>&nbsp;</TD>
    <TD align=3Dright><TT>1144.5098&nbsp;&nbsp;</TT></TD>
    <TD align=3Dright><TT>1143.5025&nbsp;&nbsp;</TT></TD>
    <TD align=3Dright><TT>1143.5964&nbsp;&nbsp;</TT></TD>
    <TD noWrap align=3Dright><TT>-82.12&nbsp;</TT></TD>
    <TD align=3Dright><TT>22&nbsp;</TT></TD>
    <TD noWrap align=3Dright><TT>-&nbsp;</TT></TD>
    <TD align=3Dright><TT>30&nbsp;</TT></TD>
    <TD align=3Dright><TT>0&nbsp;&nbsp;</TT></TD>
    <TD noWrap align=3Dright><TT>36&nbsp;&nbsp;</TT></TD>
    <TD noWrap><TT>&nbsp;R.LFQVEYAFK.A</TT></TD></TR>
  <TR>
    <TD align=3Dright>&nbsp;</TD>
    <TD align=3Dright><TT>1156.5311&nbsp;&nbsp;</TT></TD>
    <TD align=3Dright><TT>1155.5238&nbsp;&nbsp;</TT></TD>
    <TD align=3Dright><TT>1155.5091&nbsp;&nbsp;</TT></TD>
    <TD noWrap align=3Dright><TT>12.7&nbsp;</TT></TD>
    <TD align=3Dright><TT>1&nbsp;</TT></TD>
    <TD noWrap align=3Dright><TT>-&nbsp;</TT></TD>
    <TD align=3Dright><TT>11&nbsp;</TT></TD>
    <TD align=3Dright><TT>1&nbsp;&nbsp;</TT></TD>
    <TD noWrap align=3Dright><TT>---&nbsp;&nbsp;</TT></TD>
    <TD noWrap><TT>&nbsp;-.MSRGSGAGYDR.H</TT></TD></TR>
  <TR>
    <TD align=3Dright>&nbsp;</TD>
    <TD align=3Dright><TT>1156.5311&nbsp;&nbsp;</TT></TD>
    <TD align=3Dright><TT>1155.5238&nbsp;&nbsp;</TT></TD>
    <TD align=3Dright><TT>1155.6037&nbsp;&nbsp;</TT></TD>
    <TD noWrap align=3Dright><TT>-69.08&nbsp;</TT></TD>
    <TD align=3Dright><TT>12&nbsp;</TT></TD>
    <TD noWrap align=3Dright><TT>-&nbsp;</TT></TD>
    <TD align=3Dright><TT>21&nbsp;</TT></TD>
    <TD align=3Dright><TT>0&nbsp;&nbsp;</TT></TD>
    <TD noWrap align=3Dright><TT>64&nbsp;&nbsp;</TT></TD>
    <TD noWrap><TT>&nbsp;R.HITIFSPEGR.L</TT></TD></TR>
  <TR>
    <TD align=3Dright>&nbsp;</TD>
    <TD align=3Dright><TT>1941.8619&nbsp;&nbsp;</TT></TD>
    <TD align=3Dright><TT>1940.8546&nbsp;&nbsp;</TT></TD>
    <TD align=3Dright><TT>1940.9691&nbsp;&nbsp;</TT></TD>
    <TD noWrap align=3Dright><TT>-58.96&nbsp;</TT></TD>
    <TD align=3Dright><TT>229&nbsp;</TT></TD>
    <TD noWrap align=3Dright><TT>-&nbsp;</TT></TD>
    <TD align=3Dright><TT>245&nbsp;</TT></TD>
    <TD align=3Dright><TT>0&nbsp;&nbsp;</TT></TD>
    <TD noWrap align=3Dright><TT>---&nbsp;&nbsp;</TT></TD>
    <TD noWrap><TT>&nbsp;R.ALTTEEIEEHLTAISER.D</TT></TD></TR>
  <TR>
    <TD align=3Dright>&nbsp;</TD>
    <TD align=3Dright><TT>2056.8901&nbsp;&nbsp;</TT></TD>
    <TD align=3Dright><TT>2055.8828&nbsp;&nbsp;</TT></TD>
    <TD align=3Dright><TT>2055.9960&nbsp;&nbsp;</TT></TD>
    <TD noWrap align=3Dright><TT>-55.05&nbsp;</TT></TD>
    <TD align=3Dright><TT>229&nbsp;</TT></TD>
    <TD noWrap align=3Dright><TT>-&nbsp;</TT></TD>
    <TD align=3Dright><TT>246&nbsp;</TT></TD>
    <TD align=3Dright><TT>1&nbsp;&nbsp;</TT></TD>
    <TD noWrap align=3Dright><TT>---&nbsp;&nbsp;</TT></TD>
    <TD noWrap><TT>&nbsp;R.ALTTEEIEEHLTAISERD.-</TT></TD></TR>
  <TR>
    <TD align=3Dright>&nbsp;</TD>
    <TD align=3Dright><TT>2056.8901&nbsp;&nbsp;</TT></TD>
    <TD align=3Dright><TT>2055.8828&nbsp;&nbsp;</TT></TD>
    <TD align=3Dright><TT>2055.9960&nbsp;&nbsp;</TT></TD>
    <TD noWrap align=3Dright><TT>-55.05&nbsp;</TT></TD>
    <TD align=3Dright><TT>229&nbsp;</TT></TD>
    <TD noWrap align=3Dright><TT>-&nbsp;</TT></TD>
    <TD align=3Dright><TT>246&nbsp;</TT></TD>
    <TD align=3Dright><TT>1&nbsp;&nbsp;</TT></TD>
    <TD noWrap align=3Dright><TT>46&nbsp;&nbsp;</TT></TD>
    <TD =
noWrap><TT>&nbsp;R.ALTTEEIEEHLTAISERD.-</TT></TD></TR></TBODY></TABLE>
<TABLE border=3D0 cellSpacing=3D0>
  <TBODY>
  <TR>
    <TD><TT>&nbsp;&nbsp;&nbsp;&nbsp;&nbsp;&nbsp;</TT></TD>
    <TD><TT><B>No match to: </B>761.3458, 768.2788, 815.4183, 823.0459,=20
      825.0331, 829.3308, 836.3343, 840.9972, 842.4497, 870.4814, =
889.4276,=20
      930.4676, 954.4037, 994.0568, 1007.4431, 1007.4431, 1036.0497, =
1085.5210,=20
      1085.5210, 1096.4148, 1126.4785, 1217.5360, 1220.5162, 1269.5190,=20
      1272.4600, 1336.5642, 1370.5886, 1374.6104, 1383.5656, 1384.5667,=20
      1384.5667, 1400.5356, 1400.5356, 1404.6410, 1422.6624, 1422.6624,=20
      1681.7712, 1681.7712, 1709.8423, 1709.8423,=20
2211.9685</TT></TD></TR></TBODY></TABLE><BR>
<TABLE border=3D0 cellSpacing=3D0>
  <TBODY>
  <TR>
    <TD><TT><B><A name=3DHit32>32.</A>&nbsp;&nbsp;&nbsp;</B></TT></TD>
    <TD noWrap><TT><A=20
      =
href=3D"http://zxw-pc/mascot/cgi/protein_view.pl?file=3D../data/20121225/=
F002434.dat&amp;hit=3D32"=20
      =
target=3D_blank>gi|332006601</A>&nbsp;&nbsp;&nbsp;&nbsp;<B>Mass:</B>&nbsp=
;27277&nbsp;&nbsp;&nbsp;&nbsp;<B>Score:</B>&nbsp;177&nbsp;&nbsp;&nbsp;&nb=
sp;<B>Expect:</B>&nbsp;3.7e-012&nbsp;&nbsp;<B>Matches:</B>&nbsp;7</TT></T=
D></TR>
  <TR>
    <TD>&nbsp;</TD>
    <TD noWrap><TT>proteasome subunit alpha type-6-A [Arabidopsis=20
      thaliana]</TT></TD></TR></TBODY></TABLE>
<TABLE border=3D0 cellSpacing=3D0 cellPadding=3D0>
  <TBODY>
  <TR>
    <TD><TT>&nbsp;&nbsp;&nbsp;&nbsp;&nbsp;&nbsp;</TT></TD>
    <TD align=3Dright><TT><B>Observed&nbsp;&nbsp;</B></TT></TD>
    <TD noWrap align=3Dright><TT><B>Mr(expt)&nbsp;&nbsp;</B></TT></TD>
    <TD noWrap align=3Dright><TT><B>Mr(calc)&nbsp;&nbsp;</B></TT></TD>
    <TD align=3Dright><TT><B>&nbsp;ppm&nbsp;&nbsp;</B></TT></TD>
    <TD align=3Dright><TT><B>Start&nbsp;</B></TT></TD>
    <TD align=3Dright><TT><B>&nbsp;</B></TT></TD>
    <TD align=3Dright><TT><B>End&nbsp;</B></TT></TD>
    <TD align=3Dright><TT><B>Miss&nbsp;</B></TT></TD>
    <TD align=3Dright><TT><B>Ions&nbsp;</B></TT></TD>
    <TD><TT><B>&nbsp;Peptide</B></TT></TD></TR>
  <TR>
    <TD align=3Dright>&nbsp;</TD>
    <TD align=3Dright><TT>1144.5098&nbsp;&nbsp;</TT></TD>
    <TD align=3Dright><TT>1143.5025&nbsp;&nbsp;</TT></TD>
    <TD align=3Dright><TT>1143.5964&nbsp;&nbsp;</TT></TD>
    <TD noWrap align=3Dright><TT>-82.12&nbsp;</TT></TD>
    <TD align=3Dright><TT>22&nbsp;</TT></TD>
    <TD noWrap align=3Dright><TT>-&nbsp;</TT></TD>
    <TD align=3Dright><TT>30&nbsp;</TT></TD>
    <TD align=3Dright><TT>0&nbsp;&nbsp;</TT></TD>
    <TD noWrap align=3Dright><TT>---&nbsp;&nbsp;</TT></TD>
    <TD noWrap><TT>&nbsp;R.LFQVEYAFK.A</TT></TD></TR>
  <TR>
    <TD align=3Dright>&nbsp;</TD>
    <TD align=3Dright><TT>1144.5098&nbsp;&nbsp;</TT></TD>
    <TD align=3Dright><TT>1143.5025&nbsp;&nbsp;</TT></TD>
    <TD align=3Dright><TT>1143.5964&nbsp;&nbsp;</TT></TD>
    <TD noWrap align=3Dright><TT>-82.12&nbsp;</TT></TD>
    <TD align=3Dright><TT>22&nbsp;</TT></TD>
    <TD noWrap align=3Dright><TT>-&nbsp;</TT></TD>
    <TD align=3Dright><TT>30&nbsp;</TT></TD>
    <TD align=3Dright><TT>0&nbsp;&nbsp;</TT></TD>
    <TD noWrap align=3Dright><TT>36&nbsp;&nbsp;</TT></TD>
    <TD noWrap><TT>&nbsp;R.LFQVEYAFK.A</TT></TD></TR>
  <TR>
    <TD align=3Dright>&nbsp;</TD>
    <TD align=3Dright><TT>1156.5311&nbsp;&nbsp;</TT></TD>
    <TD align=3Dright><TT>1155.5238&nbsp;&nbsp;</TT></TD>
    <TD align=3Dright><TT>1155.5091&nbsp;&nbsp;</TT></TD>
    <TD noWrap align=3Dright><TT>12.7&nbsp;</TT></TD>
    <TD align=3Dright><TT>1&nbsp;</TT></TD>
    <TD noWrap align=3Dright><TT>-&nbsp;</TT></TD>
    <TD align=3Dright><TT>11&nbsp;</TT></TD>
    <TD align=3Dright><TT>1&nbsp;&nbsp;</TT></TD>
    <TD noWrap align=3Dright><TT>---&nbsp;&nbsp;</TT></TD>
    <TD noWrap><TT>&nbsp;-.MSRGSGAGYDR.H</TT></TD></TR>
  <TR>
    <TD align=3Dright>&nbsp;</TD>
    <TD align=3Dright><TT>1156.5311&nbsp;&nbsp;</TT></TD>
    <TD align=3Dright><TT>1155.5238&nbsp;&nbsp;</TT></TD>
    <TD align=3Dright><TT>1155.6037&nbsp;&nbsp;</TT></TD>
    <TD noWrap align=3Dright><TT>-69.08&nbsp;</TT></TD>
    <TD align=3Dright><TT>12&nbsp;</TT></TD>
    <TD noWrap align=3Dright><TT>-&nbsp;</TT></TD>
    <TD align=3Dright><TT>21&nbsp;</TT></TD>
    <TD align=3Dright><TT>0&nbsp;&nbsp;</TT></TD>
    <TD noWrap align=3Dright><TT>64&nbsp;&nbsp;</TT></TD>
    <TD noWrap><TT>&nbsp;R.HITIFSPEGR.L</TT></TD></TR>
  <TR>
    <TD align=3Dright>&nbsp;</TD>
    <TD align=3Dright><TT>1941.8619&nbsp;&nbsp;</TT></TD>
    <TD align=3Dright><TT>1940.8546&nbsp;&nbsp;</TT></TD>
    <TD align=3Dright><TT>1940.9691&nbsp;&nbsp;</TT></TD>
    <TD noWrap align=3Dright><TT>-58.96&nbsp;</TT></TD>
    <TD align=3Dright><TT>229&nbsp;</TT></TD>
    <TD noWrap align=3Dright><TT>-&nbsp;</TT></TD>
    <TD align=3Dright><TT>245&nbsp;</TT></TD>
    <TD align=3Dright><TT>0&nbsp;&nbsp;</TT></TD>
    <TD noWrap align=3Dright><TT>---&nbsp;&nbsp;</TT></TD>
    <TD noWrap><TT>&nbsp;R.ALTTEEIEEHLTAISER.D</TT></TD></TR>
  <TR>
    <TD align=3Dright>&nbsp;</TD>
    <TD align=3Dright><TT>2056.8901&nbsp;&nbsp;</TT></TD>
    <TD align=3Dright><TT>2055.8828&nbsp;&nbsp;</TT></TD>
    <TD align=3Dright><TT>2055.9960&nbsp;&nbsp;</TT></TD>
    <TD noWrap align=3Dright><TT>-55.05&nbsp;</TT></TD>
    <TD align=3Dright><TT>229&nbsp;</TT></TD>
    <TD noWrap align=3Dright><TT>-&nbsp;</TT></TD>
    <TD align=3Dright><TT>246&nbsp;</TT></TD>
    <TD align=3Dright><TT>1&nbsp;&nbsp;</TT></TD>
    <TD noWrap align=3Dright><TT>---&nbsp;&nbsp;</TT></TD>
    <TD noWrap><TT>&nbsp;R.ALTTEEIEEHLTAISERD.-</TT></TD></TR>
  <TR>
    <TD align=3Dright>&nbsp;</TD>
    <TD align=3Dright><TT>2056.8901&nbsp;&nbsp;</TT></TD>
    <TD align=3Dright><TT>2055.8828&nbsp;&nbsp;</TT></TD>
    <TD align=3Dright><TT>2055.9960&nbsp;&nbsp;</TT></TD>
    <TD noWrap align=3Dright><TT>-55.05&nbsp;</TT></TD>
    <TD align=3Dright><TT>229&nbsp;</TT></TD>
    <TD noWrap align=3Dright><TT>-&nbsp;</TT></TD>
    <TD align=3Dright><TT>246&nbsp;</TT></TD>
    <TD align=3Dright><TT>1&nbsp;&nbsp;</TT></TD>
    <TD noWrap align=3Dright><TT>46&nbsp;&nbsp;</TT></TD>
    <TD =
noWrap><TT>&nbsp;R.ALTTEEIEEHLTAISERD.-</TT></TD></TR></TBODY></TABLE>
<TABLE border=3D0 cellSpacing=3D0>
  <TBODY>
  <TR>
    <TD><TT>&nbsp;&nbsp;&nbsp;&nbsp;&nbsp;&nbsp;</TT></TD>
    <TD><TT><B>No match to: </B>761.3458, 768.2788, 815.4183, 823.0459,=20
      825.0331, 829.3308, 836.3343, 840.9972, 842.4497, 870.4814, =
889.4276,=20
      930.4676, 954.4037, 994.0568, 1007.4431, 1007.4431, 1036.0497, =
1085.5210,=20
      1085.5210, 1096.4148, 1126.4785, 1217.5360, 1220.5162, 1269.5190,=20
      1272.4600, 1336.5642, 1370.5886, 1374.6104, 1383.5656, 1384.5667,=20
      1384.5667, 1400.5356, 1400.5356, 1404.6410, 1422.6624, 1422.6624,=20
      1681.7712, 1681.7712, 1709.8423, 1709.8423,=20
2211.9685</TT></TD></TR></TBODY></TABLE><BR>
<TABLE border=3D0 cellSpacing=3D0>
  <TBODY>
  <TR>
    <TD><TT><B><A name=3DHit33>33.</A>&nbsp;&nbsp;&nbsp;</B></TT></TD>
    <TD noWrap><TT><A=20
      =
href=3D"http://zxw-pc/mascot/cgi/protein_view.pl?file=3D../data/20121225/=
F002434.dat&amp;hit=3D33"=20
      =
target=3D_blank>gi|12643647</A>&nbsp;&nbsp;&nbsp;&nbsp;<B>Mass:</B>&nbsp;=
27277&nbsp;&nbsp;&nbsp;&nbsp;<B>Score:</B>&nbsp;177&nbsp;&nbsp;&nbsp;&nbs=
p;<B>Expect:</B>&nbsp;3.7e-012&nbsp;&nbsp;<B>Matches:</B>&nbsp;7</TT></TD=
></TR>
  <TR>
    <TD>&nbsp;</TD>
    <TD noWrap><TT>RecName: Full=3DProteasome subunit alpha type-6-A; =
AltName:=20
      Full=3D20S proteasome subunit alpha A-1; AltName: =
Full=3DProteasome component=20
      1; AltName: Full=3DProteasome subunit alpha =
type-1</TT></TD></TR></TBODY></TABLE>
<TABLE border=3D0 cellSpacing=3D0 cellPadding=3D0>
  <TBODY>
  <TR>
    <TD><TT>&nbsp;&nbsp;&nbsp;&nbsp;&nbsp;&nbsp;</TT></TD>
    <TD align=3Dright><TT><B>Observed&nbsp;&nbsp;</B></TT></TD>
    <TD noWrap align=3Dright><TT><B>Mr(expt)&nbsp;&nbsp;</B></TT></TD>
    <TD noWrap align=3Dright><TT><B>Mr(calc)&nbsp;&nbsp;</B></TT></TD>
    <TD align=3Dright><TT><B>&nbsp;ppm&nbsp;&nbsp;</B></TT></TD>
    <TD align=3Dright><TT><B>Start&nbsp;</B></TT></TD>
    <TD align=3Dright><TT><B>&nbsp;</B></TT></TD>
    <TD align=3Dright><TT><B>End&nbsp;</B></TT></TD>
    <TD align=3Dright><TT><B>Miss&nbsp;</B></TT></TD>
    <TD align=3Dright><TT><B>Ions&nbsp;</B></TT></TD>
    <TD><TT><B>&nbsp;Peptide</B></TT></TD></TR>
  <TR>
    <TD align=3Dright>&nbsp;</TD>
    <TD align=3Dright><TT>1144.5098&nbsp;&nbsp;</TT></TD>
    <TD align=3Dright><TT>1143.5025&nbsp;&nbsp;</TT></TD>
    <TD align=3Dright><TT>1143.5964&nbsp;&nbsp;</TT></TD>
    <TD noWrap align=3Dright><TT>-82.12&nbsp;</TT></TD>
    <TD align=3Dright><TT>22&nbsp;</TT></TD>
    <TD noWrap align=3Dright><TT>-&nbsp;</TT></TD>
    <TD align=3Dright><TT>30&nbsp;</TT></TD>
    <TD align=3Dright><TT>0&nbsp;&nbsp;</TT></TD>
    <TD noWrap align=3Dright><TT>---&nbsp;&nbsp;</TT></TD>
    <TD noWrap><TT>&nbsp;R.LFQVEYAFK.A</TT></TD></TR>
  <TR>
    <TD align=3Dright>&nbsp;</TD>
    <TD align=3Dright><TT>1144.5098&nbsp;&nbsp;</TT></TD>
    <TD align=3Dright><TT>1143.5025&nbsp;&nbsp;</TT></TD>
    <TD align=3Dright><TT>1143.5964&nbsp;&nbsp;</TT></TD>
    <TD noWrap align=3Dright><TT>-82.12&nbsp;</TT></TD>
    <TD align=3Dright><TT>22&nbsp;</TT></TD>
    <TD noWrap align=3Dright><TT>-&nbsp;</TT></TD>
    <TD align=3Dright><TT>30&nbsp;</TT></TD>
    <TD align=3Dright><TT>0&nbsp;&nbsp;</TT></TD>
    <TD noWrap align=3Dright><TT>36&nbsp;&nbsp;</TT></TD>
    <TD noWrap><TT>&nbsp;R.LFQVEYAFK.A</TT></TD></TR>
  <TR>
    <TD align=3Dright>&nbsp;</TD>
    <TD align=3Dright><TT>1156.5311&nbsp;&nbsp;</TT></TD>
    <TD align=3Dright><TT>1155.5238&nbsp;&nbsp;</TT></TD>
    <TD align=3Dright><TT>1155.5091&nbsp;&nbsp;</TT></TD>
    <TD noWrap align=3Dright><TT>12.7&nbsp;</TT></TD>
    <TD align=3Dright><TT>1&nbsp;</TT></TD>
    <TD noWrap align=3Dright><TT>-&nbsp;</TT></TD>
    <TD align=3Dright><TT>11&nbsp;</TT></TD>
    <TD align=3Dright><TT>1&nbsp;&nbsp;</TT></TD>
    <TD noWrap align=3Dright><TT>---&nbsp;&nbsp;</TT></TD>
    <TD noWrap><TT>&nbsp;-.MSRGSGAGYDR.H</TT></TD></TR>
  <TR>
    <TD align=3Dright>&nbsp;</TD>
    <TD align=3Dright><TT>1156.5311&nbsp;&nbsp;</TT></TD>
    <TD align=3Dright><TT>1155.5238&nbsp;&nbsp;</TT></TD>
    <TD align=3Dright><TT>1155.6037&nbsp;&nbsp;</TT></TD>
    <TD noWrap align=3Dright><TT>-69.08&nbsp;</TT></TD>
    <TD align=3Dright><TT>12&nbsp;</TT></TD>
    <TD noWrap align=3Dright><TT>-&nbsp;</TT></TD>
    <TD align=3Dright><TT>21&nbsp;</TT></TD>
    <TD align=3Dright><TT>0&nbsp;&nbsp;</TT></TD>
    <TD noWrap align=3Dright><TT>64&nbsp;&nbsp;</TT></TD>
    <TD noWrap><TT>&nbsp;R.HITIFSPEGR.L</TT></TD></TR>
  <TR>
    <TD align=3Dright>&nbsp;</TD>
    <TD align=3Dright><TT>1941.8619&nbsp;&nbsp;</TT></TD>
    <TD align=3Dright><TT>1940.8546&nbsp;&nbsp;</TT></TD>
    <TD align=3Dright><TT>1940.9691&nbsp;&nbsp;</TT></TD>
    <TD noWrap align=3Dright><TT>-58.96&nbsp;</TT></TD>
    <TD align=3Dright><TT>229&nbsp;</TT></TD>
    <TD noWrap align=3Dright><TT>-&nbsp;</TT></TD>
    <TD align=3Dright><TT>245&nbsp;</TT></TD>
    <TD align=3Dright><TT>0&nbsp;&nbsp;</TT></TD>
    <TD noWrap align=3Dright><TT>---&nbsp;&nbsp;</TT></TD>
    <TD noWrap><TT>&nbsp;R.ALTTEEIEEHLTAISER.D</TT></TD></TR>
  <TR>
    <TD align=3Dright>&nbsp;</TD>
    <TD align=3Dright><TT>2056.8901&nbsp;&nbsp;</TT></TD>
    <TD align=3Dright><TT>2055.8828&nbsp;&nbsp;</TT></TD>
    <TD align=3Dright><TT>2055.9960&nbsp;&nbsp;</TT></TD>
    <TD noWrap align=3Dright><TT>-55.05&nbsp;</TT></TD>
    <TD align=3Dright><TT>229&nbsp;</TT></TD>
    <TD noWrap align=3Dright><TT>-&nbsp;</TT></TD>
    <TD align=3Dright><TT>246&nbsp;</TT></TD>
    <TD align=3Dright><TT>1&nbsp;&nbsp;</TT></TD>
    <TD noWrap align=3Dright><TT>---&nbsp;&nbsp;</TT></TD>
    <TD noWrap><TT>&nbsp;R.ALTTEEIEEHLTAISERD.-</TT></TD></TR>
  <TR>
    <TD align=3Dright>&nbsp;</TD>
    <TD align=3Dright><TT>2056.8901&nbsp;&nbsp;</TT></TD>
    <TD align=3Dright><TT>2055.8828&nbsp;&nbsp;</TT></TD>
    <TD align=3Dright><TT>2055.9960&nbsp;&nbsp;</TT></TD>
    <TD noWrap align=3Dright><TT>-55.05&nbsp;</TT></TD>
    <TD align=3Dright><TT>229&nbsp;</TT></TD>
    <TD noWrap align=3Dright><TT>-&nbsp;</TT></TD>
    <TD align=3Dright><TT>246&nbsp;</TT></TD>
    <TD align=3Dright><TT>1&nbsp;&nbsp;</TT></TD>
    <TD noWrap align=3Dright><TT>46&nbsp;&nbsp;</TT></TD>
    <TD =
noWrap><TT>&nbsp;R.ALTTEEIEEHLTAISERD.-</TT></TD></TR></TBODY></TABLE>
<TABLE border=3D0 cellSpacing=3D0>
  <TBODY>
  <TR>
    <TD><TT>&nbsp;&nbsp;&nbsp;&nbsp;&nbsp;&nbsp;</TT></TD>
    <TD><TT><B>No match to: </B>761.3458, 768.2788, 815.4183, 823.0459,=20
      825.0331, 829.3308, 836.3343, 840.9972, 842.4497, 870.4814, =
889.4276,=20
      930.4676, 954.4037, 994.0568, 1007.4431, 1007.4431, 1036.0497, =
1085.5210,=20
      1085.5210, 1096.4148, 1126.4785, 1217.5360, 1220.5162, 1269.5190,=20
      1272.4600, 1336.5642, 1370.5886, 1374.6104, 1383.5656, 1384.5667,=20
      1384.5667, 1400.5356, 1400.5356, 1404.6410, 1422.6624, 1422.6624,=20
      1681.7712, 1681.7712, 1709.8423, 1709.8423,=20
2211.9685</TT></TD></TR></TBODY></TABLE><BR>
<TABLE border=3D0 cellSpacing=3D0>
  <TBODY>
  <TR>
    <TD><TT><B><A name=3DHit34>34.</A>&nbsp;&nbsp;&nbsp;</B></TT></TD>
    <TD noWrap><TT><A=20
      =
href=3D"http://zxw-pc/mascot/cgi/protein_view.pl?file=3D../data/20121225/=
F002434.dat&amp;hit=3D34"=20
      =
target=3D_blank>gi|15238554</A>&nbsp;&nbsp;&nbsp;&nbsp;<B>Mass:</B>&nbsp;=
27277&nbsp;&nbsp;&nbsp;&nbsp;<B>Score:</B>&nbsp;177&nbsp;&nbsp;&nbsp;&nbs=
p;<B>Expect:</B>&nbsp;3.7e-012&nbsp;&nbsp;<B>Matches:</B>&nbsp;7</TT></TD=
></TR>
  <TR>
    <TD>&nbsp;</TD>
    <TD noWrap><TT>proteasome subunit alpha type-6-A [Arabidopsis=20
      thaliana]</TT></TD></TR></TBODY></TABLE>
<TABLE border=3D0 cellSpacing=3D0 cellPadding=3D0>
  <TBODY>
  <TR>
    <TD><TT>&nbsp;&nbsp;&nbsp;&nbsp;&nbsp;&nbsp;</TT></TD>
    <TD align=3Dright><TT><B>Observed&nbsp;&nbsp;</B></TT></TD>
    <TD noWrap align=3Dright><TT><B>Mr(expt)&nbsp;&nbsp;</B></TT></TD>
    <TD noWrap align=3Dright><TT><B>Mr(calc)&nbsp;&nbsp;</B></TT></TD>
    <TD align=3Dright><TT><B>&nbsp;ppm&nbsp;&nbsp;</B></TT></TD>
    <TD align=3Dright><TT><B>Start&nbsp;</B></TT></TD>
    <TD align=3Dright><TT><B>&nbsp;</B></TT></TD>
    <TD align=3Dright><TT><B>End&nbsp;</B></TT></TD>
    <TD align=3Dright><TT><B>Miss&nbsp;</B></TT></TD>
    <TD align=3Dright><TT><B>Ions&nbsp;</B></TT></TD>
    <TD><TT><B>&nbsp;Peptide</B></TT></TD></TR>
  <TR>
    <TD align=3Dright>&nbsp;</TD>
    <TD align=3Dright><TT>1144.5098&nbsp;&nbsp;</TT></TD>
    <TD align=3Dright><TT>1143.5025&nbsp;&nbsp;</TT></TD>
    <TD align=3Dright><TT>1143.5964&nbsp;&nbsp;</TT></TD>
    <TD noWrap align=3Dright><TT>-82.12&nbsp;</TT></TD>
    <TD align=3Dright><TT>22&nbsp;</TT></TD>
    <TD noWrap align=3Dright><TT>-&nbsp;</TT></TD>
    <TD align=3Dright><TT>30&nbsp;</TT></TD>
    <TD align=3Dright><TT>0&nbsp;&nbsp;</TT></TD>
    <TD noWrap align=3Dright><TT>---&nbsp;&nbsp;</TT></TD>
    <TD noWrap><TT>&nbsp;R.LFQVEYAFK.A</TT></TD></TR>
  <TR>
    <TD align=3Dright>&nbsp;</TD>
    <TD align=3Dright><TT>1144.5098&nbsp;&nbsp;</TT></TD>
    <TD align=3Dright><TT>1143.5025&nbsp;&nbsp;</TT></TD>
    <TD align=3Dright><TT>1143.5964&nbsp;&nbsp;</TT></TD>
    <TD noWrap align=3Dright><TT>-82.12&nbsp;</TT></TD>
    <TD align=3Dright><TT>22&nbsp;</TT></TD>
    <TD noWrap align=3Dright><TT>-&nbsp;</TT></TD>
    <TD align=3Dright><TT>30&nbsp;</TT></TD>
    <TD align=3Dright><TT>0&nbsp;&nbsp;</TT></TD>
    <TD noWrap align=3Dright><TT>36&nbsp;&nbsp;</TT></TD>
    <TD noWrap><TT>&nbsp;R.LFQVEYAFK.A</TT></TD></TR>
  <TR>
    <TD align=3Dright>&nbsp;</TD>
    <TD align=3Dright><TT>1156.5311&nbsp;&nbsp;</TT></TD>
    <TD align=3Dright><TT>1155.5238&nbsp;&nbsp;</TT></TD>
    <TD align=3Dright><TT>1155.5091&nbsp;&nbsp;</TT></TD>
    <TD noWrap align=3Dright><TT>12.7&nbsp;</TT></TD>
    <TD align=3Dright><TT>1&nbsp;</TT></TD>
    <TD noWrap align=3Dright><TT>-&nbsp;</TT></TD>
    <TD align=3Dright><TT>11&nbsp;</TT></TD>
    <TD align=3Dright><TT>1&nbsp;&nbsp;</TT></TD>
    <TD noWrap align=3Dright><TT>---&nbsp;&nbsp;</TT></TD>
    <TD noWrap><TT>&nbsp;-.MSRGSGAGYDR.H</TT></TD></TR>
  <TR>
    <TD align=3Dright>&nbsp;</TD>
    <TD align=3Dright><TT>1156.5311&nbsp;&nbsp;</TT></TD>
    <TD align=3Dright><TT>1155.5238&nbsp;&nbsp;</TT></TD>
    <TD align=3Dright><TT>1155.6037&nbsp;&nbsp;</TT></TD>
    <TD noWrap align=3Dright><TT>-69.08&nbsp;</TT></TD>
    <TD align=3Dright><TT>12&nbsp;</TT></TD>
    <TD noWrap align=3Dright><TT>-&nbsp;</TT></TD>
    <TD align=3Dright><TT>21&nbsp;</TT></TD>
    <TD align=3Dright><TT>0&nbsp;&nbsp;</TT></TD>
    <TD noWrap align=3Dright><TT>64&nbsp;&nbsp;</TT></TD>
    <TD noWrap><TT>&nbsp;R.HITIFSPEGR.L</TT></TD></TR>
  <TR>
    <TD align=3Dright>&nbsp;</TD>
    <TD align=3Dright><TT>1941.8619&nbsp;&nbsp;</TT></TD>
    <TD align=3Dright><TT>1940.8546&nbsp;&nbsp;</TT></TD>
    <TD align=3Dright><TT>1940.9691&nbsp;&nbsp;</TT></TD>
    <TD noWrap align=3Dright><TT>-58.96&nbsp;</TT></TD>
    <TD align=3Dright><TT>229&nbsp;</TT></TD>
    <TD noWrap align=3Dright><TT>-&nbsp;</TT></TD>
    <TD align=3Dright><TT>245&nbsp;</TT></TD>
    <TD align=3Dright><TT>0&nbsp;&nbsp;</TT></TD>
    <TD noWrap align=3Dright><TT>---&nbsp;&nbsp;</TT></TD>
    <TD noWrap><TT>&nbsp;R.ALTTEEIEEHLTAISER.D</TT></TD></TR>
  <TR>
    <TD align=3Dright>&nbsp;</TD>
    <TD align=3Dright><TT>2056.8901&nbsp;&nbsp;</TT></TD>
    <TD align=3Dright><TT>2055.8828&nbsp;&nbsp;</TT></TD>
    <TD align=3Dright><TT>2055.9960&nbsp;&nbsp;</TT></TD>
    <TD noWrap align=3Dright><TT>-55.05&nbsp;</TT></TD>
    <TD align=3Dright><TT>229&nbsp;</TT></TD>
    <TD noWrap align=3Dright><TT>-&nbsp;</TT></TD>
    <TD align=3Dright><TT>246&nbsp;</TT></TD>
    <TD align=3Dright><TT>1&nbsp;&nbsp;</TT></TD>
    <TD noWrap align=3Dright><TT>---&nbsp;&nbsp;</TT></TD>
    <TD noWrap><TT>&nbsp;R.ALTTEEIEEHLTAISERD.-</TT></TD></TR>
  <TR>
    <TD align=3Dright>&nbsp;</TD>
    <TD align=3Dright><TT>2056.8901&nbsp;&nbsp;</TT></TD>
    <TD align=3Dright><TT>2055.8828&nbsp;&nbsp;</TT></TD>
    <TD align=3Dright><TT>2055.9960&nbsp;&nbsp;</TT></TD>
    <TD noWrap align=3Dright><TT>-55.05&nbsp;</TT></TD>
    <TD align=3Dright><TT>229&nbsp;</TT></TD>
    <TD noWrap align=3Dright><TT>-&nbsp;</TT></TD>
    <TD align=3Dright><TT>246&nbsp;</TT></TD>
    <TD align=3Dright><TT>1&nbsp;&nbsp;</TT></TD>
    <TD noWrap align=3Dright><TT>46&nbsp;&nbsp;</TT></TD>
    <TD =
noWrap><TT>&nbsp;R.ALTTEEIEEHLTAISERD.-</TT></TD></TR></TBODY></TABLE>
<TABLE border=3D0 cellSpacing=3D0>
  <TBODY>
  <TR>
    <TD><TT>&nbsp;&nbsp;&nbsp;&nbsp;&nbsp;&nbsp;</TT></TD>
    <TD><TT><B>No match to: </B>761.3458, 768.2788, 815.4183, 823.0459,=20
      825.0331, 829.3308, 836.3343, 840.9972, 842.4497, 870.4814, =
889.4276,=20
      930.4676, 954.4037, 994.0568, 1007.4431, 1007.4431, 1036.0497, =
1085.5210,=20
      1085.5210, 1096.4148, 1126.4785, 1217.5360, 1220.5162, 1269.5190,=20
      1272.4600, 1336.5642, 1370.5886, 1374.6104, 1383.5656, 1384.5667,=20
      1384.5667, 1400.5356, 1400.5356, 1404.6410, 1422.6624, 1422.6624,=20
      1681.7712, 1681.7712, 1709.8423, 1709.8423,=20
2211.9685</TT></TD></TR></TBODY></TABLE><BR>
<TABLE border=3D0 cellSpacing=3D0>
  <TBODY>
  <TR>
    <TD><TT><B><A name=3DHit35>35.</A>&nbsp;&nbsp;&nbsp;</B></TT></TD>
    <TD noWrap><TT><A=20
      =
href=3D"http://zxw-pc/mascot/cgi/protein_view.pl?file=3D../data/20121225/=
F002434.dat&amp;hit=3D35"=20
      =
target=3D_blank>gi|110736871</A>&nbsp;&nbsp;&nbsp;&nbsp;<B>Mass:</B>&nbsp=
;27277&nbsp;&nbsp;&nbsp;&nbsp;<B>Score:</B>&nbsp;177&nbsp;&nbsp;&nbsp;&nb=
sp;<B>Expect:</B>&nbsp;3.7e-012&nbsp;&nbsp;<B>Matches:</B>&nbsp;7</TT></T=
D></TR>
  <TR>
    <TD>&nbsp;</TD>
    <TD noWrap><TT>multicatalytic endopeptidase complex alpha =
subunit-like=20
      [Arabidopsis thaliana]</TT></TD></TR></TBODY></TABLE>
<TABLE border=3D0 cellSpacing=3D0 cellPadding=3D0>
  <TBODY>
  <TR>
    <TD><TT>&nbsp;&nbsp;&nbsp;&nbsp;&nbsp;&nbsp;</TT></TD>
    <TD align=3Dright><TT><B>Observed&nbsp;&nbsp;</B></TT></TD>
    <TD noWrap align=3Dright><TT><B>Mr(expt)&nbsp;&nbsp;</B></TT></TD>
    <TD noWrap align=3Dright><TT><B>Mr(calc)&nbsp;&nbsp;</B></TT></TD>
    <TD align=3Dright><TT><B>&nbsp;ppm&nbsp;&nbsp;</B></TT></TD>
    <TD align=3Dright><TT><B>Start&nbsp;</B></TT></TD>
    <TD align=3Dright><TT><B>&nbsp;</B></TT></TD>
    <TD align=3Dright><TT><B>End&nbsp;</B></TT></TD>
    <TD align=3Dright><TT><B>Miss&nbsp;</B></TT></TD>
    <TD align=3Dright><TT><B>Ions&nbsp;</B></TT></TD>
    <TD><TT><B>&nbsp;Peptide</B></TT></TD></TR>
  <TR>
    <TD align=3Dright>&nbsp;</TD>
    <TD align=3Dright><TT>1144.5098&nbsp;&nbsp;</TT></TD>
    <TD align=3Dright><TT>1143.5025&nbsp;&nbsp;</TT></TD>
    <TD align=3Dright><TT>1143.5964&nbsp;&nbsp;</TT></TD>
    <TD noWrap align=3Dright><TT>-82.12&nbsp;</TT></TD>
    <TD align=3Dright><TT>22&nbsp;</TT></TD>
    <TD noWrap align=3Dright><TT>-&nbsp;</TT></TD>
    <TD align=3Dright><TT>30&nbsp;</TT></TD>
    <TD align=3Dright><TT>0&nbsp;&nbsp;</TT></TD>
    <TD noWrap align=3Dright><TT>---&nbsp;&nbsp;</TT></TD>
    <TD noWrap><TT>&nbsp;R.LFQVEYAFK.A</TT></TD></TR>
  <TR>
    <TD align=3Dright>&nbsp;</TD>
    <TD align=3Dright><TT>1144.5098&nbsp;&nbsp;</TT></TD>
    <TD align=3Dright><TT>1143.5025&nbsp;&nbsp;</TT></TD>
    <TD align=3Dright><TT>1143.5964&nbsp;&nbsp;</TT></TD>
    <TD noWrap align=3Dright><TT>-82.12&nbsp;</TT></TD>
    <TD align=3Dright><TT>22&nbsp;</TT></TD>
    <TD noWrap align=3Dright><TT>-&nbsp;</TT></TD>
    <TD align=3Dright><TT>30&nbsp;</TT></TD>
    <TD align=3Dright><TT>0&nbsp;&nbsp;</TT></TD>
    <TD noWrap align=3Dright><TT>36&nbsp;&nbsp;</TT></TD>
    <TD noWrap><TT>&nbsp;R.LFQVEYAFK.A</TT></TD></TR>
  <TR>
    <TD align=3Dright>&nbsp;</TD>
    <TD align=3Dright><TT>1156.5311&nbsp;&nbsp;</TT></TD>
    <TD align=3Dright><TT>1155.5238&nbsp;&nbsp;</TT></TD>
    <TD align=3Dright><TT>1155.5091&nbsp;&nbsp;</TT></TD>
    <TD noWrap align=3Dright><TT>12.7&nbsp;</TT></TD>
    <TD align=3Dright><TT>1&nbsp;</TT></TD>
    <TD noWrap align=3Dright><TT>-&nbsp;</TT></TD>
    <TD align=3Dright><TT>11&nbsp;</TT></TD>
    <TD align=3Dright><TT>1&nbsp;&nbsp;</TT></TD>
    <TD noWrap align=3Dright><TT>---&nbsp;&nbsp;</TT></TD>
    <TD noWrap><TT>&nbsp;-.MSRGSGAGYDR.H</TT></TD></TR>
  <TR>
    <TD align=3Dright>&nbsp;</TD>
    <TD align=3Dright><TT>1156.5311&nbsp;&nbsp;</TT></TD>
    <TD align=3Dright><TT>1155.5238&nbsp;&nbsp;</TT></TD>
    <TD align=3Dright><TT>1155.6037&nbsp;&nbsp;</TT></TD>
    <TD noWrap align=3Dright><TT>-69.08&nbsp;</TT></TD>
    <TD align=3Dright><TT>12&nbsp;</TT></TD>
    <TD noWrap align=3Dright><TT>-&nbsp;</TT></TD>
    <TD align=3Dright><TT>21&nbsp;</TT></TD>
    <TD align=3Dright><TT>0&nbsp;&nbsp;</TT></TD>
    <TD noWrap align=3Dright><TT>64&nbsp;&nbsp;</TT></TD>
    <TD noWrap><TT>&nbsp;R.HITIFSPEGR.L</TT></TD></TR>
  <TR>
    <TD align=3Dright>&nbsp;</TD>
    <TD align=3Dright><TT>1941.8619&nbsp;&nbsp;</TT></TD>
    <TD align=3Dright><TT>1940.8546&nbsp;&nbsp;</TT></TD>
    <TD align=3Dright><TT>1940.9691&nbsp;&nbsp;</TT></TD>
    <TD noWrap align=3Dright><TT>-58.96&nbsp;</TT></TD>
    <TD align=3Dright><TT>229&nbsp;</TT></TD>
    <TD noWrap align=3Dright><TT>-&nbsp;</TT></TD>
    <TD align=3Dright><TT>245&nbsp;</TT></TD>
    <TD align=3Dright><TT>0&nbsp;&nbsp;</TT></TD>
    <TD noWrap align=3Dright><TT>---&nbsp;&nbsp;</TT></TD>
    <TD noWrap><TT>&nbsp;R.ALTTEEIEEHLTAISER.D</TT></TD></TR>
  <TR>
    <TD align=3Dright>&nbsp;</TD>
    <TD align=3Dright><TT>2056.8901&nbsp;&nbsp;</TT></TD>
    <TD align=3Dright><TT>2055.8828&nbsp;&nbsp;</TT></TD>
    <TD align=3Dright><TT>2055.9960&nbsp;&nbsp;</TT></TD>
    <TD noWrap align=3Dright><TT>-55.05&nbsp;</TT></TD>
    <TD align=3Dright><TT>229&nbsp;</TT></TD>
    <TD noWrap align=3Dright><TT>-&nbsp;</TT></TD>
    <TD align=3Dright><TT>246&nbsp;</TT></TD>
    <TD align=3Dright><TT>1&nbsp;&nbsp;</TT></TD>
    <TD noWrap align=3Dright><TT>---&nbsp;&nbsp;</TT></TD>
    <TD noWrap><TT>&nbsp;R.ALTTEEIEEHLTAISERD.-</TT></TD></TR>
  <TR>
    <TD align=3Dright>&nbsp;</TD>
    <TD align=3Dright><TT>2056.8901&nbsp;&nbsp;</TT></TD>
    <TD align=3Dright><TT>2055.8828&nbsp;&nbsp;</TT></TD>
    <TD align=3Dright><TT>2055.9960&nbsp;&nbsp;</TT></TD>
    <TD noWrap align=3Dright><TT>-55.05&nbsp;</TT></TD>
    <TD align=3Dright><TT>229&nbsp;</TT></TD>
    <TD noWrap align=3Dright><TT>-&nbsp;</TT></TD>
    <TD align=3Dright><TT>246&nbsp;</TT></TD>
    <TD align=3Dright><TT>1&nbsp;&nbsp;</TT></TD>
    <TD noWrap align=3Dright><TT>46&nbsp;&nbsp;</TT></TD>
    <TD =
noWrap><TT>&nbsp;R.ALTTEEIEEHLTAISERD.-</TT></TD></TR></TBODY></TABLE>
<TABLE border=3D0 cellSpacing=3D0>
  <TBODY>
  <TR>
    <TD><TT>&nbsp;&nbsp;&nbsp;&nbsp;&nbsp;&nbsp;</TT></TD>
    <TD><TT><B>No match to: </B>761.3458, 768.2788, 815.4183, 823.0459,=20
      825.0331, 829.3308, 836.3343, 840.9972, 842.4497, 870.4814, =
889.4276,=20
      930.4676, 954.4037, 994.0568, 1007.4431, 1007.4431, 1036.0497, =
1085.5210,=20
      1085.5210, 1096.4148, 1126.4785, 1217.5360, 1220.5162, 1269.5190,=20
      1272.4600, 1336.5642, 1370.5886, 1374.6104, 1383.5656, 1384.5667,=20
      1384.5667, 1400.5356, 1400.5356, 1404.6410, 1422.6624, 1422.6624,=20
      1681.7712, 1681.7712, 1709.8423, 1709.8423,=20
2211.9685</TT></TD></TR></TBODY></TABLE><BR>
<TABLE border=3D0 cellSpacing=3D0>
  <TBODY>
  <TR>
    <TD><TT><B><A name=3DHit36>36.</A>&nbsp;&nbsp;&nbsp;</B></TT></TD>
    <TD noWrap><TT><A=20
      =
href=3D"http://zxw-pc/mascot/cgi/protein_view.pl?file=3D../data/20121225/=
F002434.dat&amp;hit=3D36"=20
      =
target=3D_blank>gi|10176805</A>&nbsp;&nbsp;&nbsp;&nbsp;<B>Mass:</B>&nbsp;=
27277&nbsp;&nbsp;&nbsp;&nbsp;<B>Score:</B>&nbsp;177&nbsp;&nbsp;&nbsp;&nbs=
p;<B>Expect:</B>&nbsp;3.7e-012&nbsp;&nbsp;<B>Matches:</B>&nbsp;7</TT></TD=
></TR>
  <TR>
    <TD>&nbsp;</TD>
    <TD noWrap><TT>multicatalytic endopeptidase complex alpha =
subunit-like=20
      [Arabidopsis thaliana]</TT></TD></TR></TBODY></TABLE>
<TABLE border=3D0 cellSpacing=3D0 cellPadding=3D0>
  <TBODY>
  <TR>
    <TD><TT>&nbsp;&nbsp;&nbsp;&nbsp;&nbsp;&nbsp;</TT></TD>
    <TD align=3Dright><TT><B>Observed&nbsp;&nbsp;</B></TT></TD>
    <TD noWrap align=3Dright><TT><B>Mr(expt)&nbsp;&nbsp;</B></TT></TD>
    <TD noWrap align=3Dright><TT><B>Mr(calc)&nbsp;&nbsp;</B></TT></TD>
    <TD align=3Dright><TT><B>&nbsp;ppm&nbsp;&nbsp;</B></TT></TD>
    <TD align=3Dright><TT><B>Start&nbsp;</B></TT></TD>
    <TD align=3Dright><TT><B>&nbsp;</B></TT></TD>
    <TD align=3Dright><TT><B>End&nbsp;</B></TT></TD>
    <TD align=3Dright><TT><B>Miss&nbsp;</B></TT></TD>
    <TD align=3Dright><TT><B>Ions&nbsp;</B></TT></TD>
    <TD><TT><B>&nbsp;Peptide</B></TT></TD></TR>
  <TR>
    <TD align=3Dright>&nbsp;</TD>
    <TD align=3Dright><TT>1144.5098&nbsp;&nbsp;</TT></TD>
    <TD align=3Dright><TT>1143.5025&nbsp;&nbsp;</TT></TD>
    <TD align=3Dright><TT>1143.5964&nbsp;&nbsp;</TT></TD>
    <TD noWrap align=3Dright><TT>-82.12&nbsp;</TT></TD>
    <TD align=3Dright><TT>22&nbsp;</TT></TD>
    <TD noWrap align=3Dright><TT>-&nbsp;</TT></TD>
    <TD align=3Dright><TT>30&nbsp;</TT></TD>
    <TD align=3Dright><TT>0&nbsp;&nbsp;</TT></TD>
    <TD noWrap align=3Dright><TT>---&nbsp;&nbsp;</TT></TD>
    <TD noWrap><TT>&nbsp;R.LFQVEYAFK.A</TT></TD></TR>
  <TR>
    <TD align=3Dright>&nbsp;</TD>
    <TD align=3Dright><TT>1144.5098&nbsp;&nbsp;</TT></TD>
    <TD align=3Dright><TT>1143.5025&nbsp;&nbsp;</TT></TD>
    <TD align=3Dright><TT>1143.5964&nbsp;&nbsp;</TT></TD>
    <TD noWrap align=3Dright><TT>-82.12&nbsp;</TT></TD>
    <TD align=3Dright><TT>22&nbsp;</TT></TD>
    <TD noWrap align=3Dright><TT>-&nbsp;</TT></TD>
    <TD align=3Dright><TT>30&nbsp;</TT></TD>
    <TD align=3Dright><TT>0&nbsp;&nbsp;</TT></TD>
    <TD noWrap align=3Dright><TT>36&nbsp;&nbsp;</TT></TD>
    <TD noWrap><TT>&nbsp;R.LFQVEYAFK.A</TT></TD></TR>
  <TR>
    <TD align=3Dright>&nbsp;</TD>
    <TD align=3Dright><TT>1156.5311&nbsp;&nbsp;</TT></TD>
    <TD align=3Dright><TT>1155.5238&nbsp;&nbsp;</TT></TD>
    <TD align=3Dright><TT>1155.5091&nbsp;&nbsp;</TT></TD>
    <TD noWrap align=3Dright><TT>12.7&nbsp;</TT></TD>
    <TD align=3Dright><TT>1&nbsp;</TT></TD>
    <TD noWrap align=3Dright><TT>-&nbsp;</TT></TD>
    <TD align=3Dright><TT>11&nbsp;</TT></TD>
    <TD align=3Dright><TT>1&nbsp;&nbsp;</TT></TD>
    <TD noWrap align=3Dright><TT>---&nbsp;&nbsp;</TT></TD>
    <TD noWrap><TT>&nbsp;-.MSRGSGAGYDR.H</TT></TD></TR>
  <TR>
    <TD align=3Dright>&nbsp;</TD>
    <TD align=3Dright><TT>1156.5311&nbsp;&nbsp;</TT></TD>
    <TD align=3Dright><TT>1155.5238&nbsp;&nbsp;</TT></TD>
    <TD align=3Dright><TT>1155.6037&nbsp;&nbsp;</TT></TD>
    <TD noWrap align=3Dright><TT>-69.08&nbsp;</TT></TD>
    <TD align=3Dright><TT>12&nbsp;</TT></TD>
    <TD noWrap align=3Dright><TT>-&nbsp;</TT></TD>
    <TD align=3Dright><TT>21&nbsp;</TT></TD>
    <TD align=3Dright><TT>0&nbsp;&nbsp;</TT></TD>
    <TD noWrap align=3Dright><TT>64&nbsp;&nbsp;</TT></TD>
    <TD noWrap><TT>&nbsp;R.HITIFSPEGR.L</TT></TD></TR>
  <TR>
    <TD align=3Dright>&nbsp;</TD>
    <TD align=3Dright><TT>1941.8619&nbsp;&nbsp;</TT></TD>
    <TD align=3Dright><TT>1940.8546&nbsp;&nbsp;</TT></TD>
    <TD align=3Dright><TT>1940.9691&nbsp;&nbsp;</TT></TD>
    <TD noWrap align=3Dright><TT>-58.96&nbsp;</TT></TD>
    <TD align=3Dright><TT>229&nbsp;</TT></TD>
    <TD noWrap align=3Dright><TT>-&nbsp;</TT></TD>
    <TD align=3Dright><TT>245&nbsp;</TT></TD>
    <TD align=3Dright><TT>0&nbsp;&nbsp;</TT></TD>
    <TD noWrap align=3Dright><TT>---&nbsp;&nbsp;</TT></TD>
    <TD noWrap><TT>&nbsp;R.ALTTEEIEEHLTAISER.D</TT></TD></TR>
  <TR>
    <TD align=3Dright>&nbsp;</TD>
    <TD align=3Dright><TT>2056.8901&nbsp;&nbsp;</TT></TD>
    <TD align=3Dright><TT>2055.8828&nbsp;&nbsp;</TT></TD>
    <TD align=3Dright><TT>2055.9960&nbsp;&nbsp;</TT></TD>
    <TD noWrap align=3Dright><TT>-55.05&nbsp;</TT></TD>
    <TD align=3Dright><TT>229&nbsp;</TT></TD>
    <TD noWrap align=3Dright><TT>-&nbsp;</TT></TD>
    <TD align=3Dright><TT>246&nbsp;</TT></TD>
    <TD align=3Dright><TT>1&nbsp;&nbsp;</TT></TD>
    <TD noWrap align=3Dright><TT>---&nbsp;&nbsp;</TT></TD>
    <TD noWrap><TT>&nbsp;R.ALTTEEIEEHLTAISERD.-</TT></TD></TR>
  <TR>
    <TD align=3Dright>&nbsp;</TD>
    <TD align=3Dright><TT>2056.8901&nbsp;&nbsp;</TT></TD>
    <TD align=3Dright><TT>2055.8828&nbsp;&nbsp;</TT></TD>
    <TD align=3Dright><TT>2055.9960&nbsp;&nbsp;</TT></TD>
    <TD noWrap align=3Dright><TT>-55.05&nbsp;</TT></TD>
    <TD align=3Dright><TT>229&nbsp;</TT></TD>
    <TD noWrap align=3Dright><TT>-&nbsp;</TT></TD>
    <TD align=3Dright><TT>246&nbsp;</TT></TD>
    <TD align=3Dright><TT>1&nbsp;&nbsp;</TT></TD>
    <TD noWrap align=3Dright><TT>46&nbsp;&nbsp;</TT></TD>
    <TD =
noWrap><TT>&nbsp;R.ALTTEEIEEHLTAISERD.-</TT></TD></TR></TBODY></TABLE>
<TABLE border=3D0 cellSpacing=3D0>
  <TBODY>
  <TR>
    <TD><TT>&nbsp;&nbsp;&nbsp;&nbsp;&nbsp;&nbsp;</TT></TD>
    <TD><TT><B>No match to: </B>761.3458, 768.2788, 815.4183, 823.0459,=20
      825.0331, 829.3308, 836.3343, 840.9972, 842.4497, 870.4814, =
889.4276,=20
      930.4676, 954.4037, 994.0568, 1007.4431, 1007.4431, 1036.0497, =
1085.5210,=20
      1085.5210, 1096.4148, 1126.4785, 1217.5360, 1220.5162, 1269.5190,=20
      1272.4600, 1336.5642, 1370.5886, 1374.6104, 1383.5656, 1384.5667,=20
      1384.5667, 1400.5356, 1400.5356, 1404.6410, 1422.6624, 1422.6624,=20
      1681.7712, 1681.7712, 1709.8423, 1709.8423,=20
2211.9685</TT></TD></TR></TBODY></TABLE><BR>
<TABLE border=3D0 cellSpacing=3D0>
  <TBODY>
  <TR>
    <TD><TT><B><A name=3DHit37>37.</A>&nbsp;&nbsp;&nbsp;</B></TT></TD>
    <TD noWrap><TT><A=20
      =
href=3D"http://zxw-pc/mascot/cgi/protein_view.pl?file=3D../data/20121225/=
F002434.dat&amp;hit=3D37"=20
      =
target=3D_blank>gi|2511588</A>&nbsp;&nbsp;&nbsp;&nbsp;<B>Mass:</B>&nbsp;2=
7146&nbsp;&nbsp;&nbsp;&nbsp;<B>Score:</B>&nbsp;172&nbsp;&nbsp;&nbsp;&nbsp=
;<B>Expect:</B>&nbsp;1.2e-011&nbsp;&nbsp;<B>Matches:</B>&nbsp;7</TT></TD>=
</TR>
  <TR>
    <TD>&nbsp;</TD>
    <TD noWrap><TT>multicatalytic endopeptidase complex, proteasome =
component,=20
      alpha subunit [Arabidopsis =
thaliana]</TT></TD></TR></TBODY></TABLE>
<TABLE border=3D0 cellSpacing=3D0 cellPadding=3D0>
  <TBODY>
  <TR>
    <TD><TT>&nbsp;&nbsp;&nbsp;&nbsp;&nbsp;&nbsp;</TT></TD>
    <TD align=3Dright><TT><B>Observed&nbsp;&nbsp;</B></TT></TD>
    <TD noWrap align=3Dright><TT><B>Mr(expt)&nbsp;&nbsp;</B></TT></TD>
    <TD noWrap align=3Dright><TT><B>Mr(calc)&nbsp;&nbsp;</B></TT></TD>
    <TD align=3Dright><TT><B>&nbsp;ppm&nbsp;&nbsp;</B></TT></TD>
    <TD align=3Dright><TT><B>Start&nbsp;</B></TT></TD>
    <TD align=3Dright><TT><B>&nbsp;</B></TT></TD>
    <TD align=3Dright><TT><B>End&nbsp;</B></TT></TD>
    <TD align=3Dright><TT><B>Miss&nbsp;</B></TT></TD>
    <TD align=3Dright><TT><B>Ions&nbsp;</B></TT></TD>
    <TD><TT><B>&nbsp;Peptide</B></TT></TD></TR>
  <TR>
    <TD align=3Dright>&nbsp;</TD>
    <TD align=3Dright><TT>1144.5098&nbsp;&nbsp;</TT></TD>
    <TD align=3Dright><TT>1143.5025&nbsp;&nbsp;</TT></TD>
    <TD align=3Dright><TT>1143.5964&nbsp;&nbsp;</TT></TD>
    <TD noWrap align=3Dright><TT>-82.12&nbsp;</TT></TD>
    <TD align=3Dright><TT>21&nbsp;</TT></TD>
    <TD noWrap align=3Dright><TT>-&nbsp;</TT></TD>
    <TD align=3Dright><TT>29&nbsp;</TT></TD>
    <TD align=3Dright><TT>0&nbsp;&nbsp;</TT></TD>
    <TD noWrap align=3Dright><TT>---&nbsp;&nbsp;</TT></TD>
    <TD noWrap><TT>&nbsp;R.LFQVEYAFK.A</TT></TD></TR>
  <TR>
    <TD align=3Dright>&nbsp;</TD>
    <TD align=3Dright><TT>1144.5098&nbsp;&nbsp;</TT></TD>
    <TD align=3Dright><TT>1143.5025&nbsp;&nbsp;</TT></TD>
    <TD align=3Dright><TT>1143.5964&nbsp;&nbsp;</TT></TD>
    <TD noWrap align=3Dright><TT>-82.12&nbsp;</TT></TD>
    <TD align=3Dright><TT>21&nbsp;</TT></TD>
    <TD noWrap align=3Dright><TT>-&nbsp;</TT></TD>
    <TD align=3Dright><TT>29&nbsp;</TT></TD>
    <TD align=3Dright><TT>0&nbsp;&nbsp;</TT></TD>
    <TD noWrap align=3Dright><TT>36&nbsp;&nbsp;</TT></TD>
    <TD noWrap><TT>&nbsp;R.LFQVEYAFK.A</TT></TD></TR>
  <TR>
    <TD align=3Dright>&nbsp;</TD>
    <TD align=3Dright><TT>1156.5311&nbsp;&nbsp;</TT></TD>
    <TD align=3Dright><TT>1155.5238&nbsp;&nbsp;</TT></TD>
    <TD align=3Dright><TT>1155.6037&nbsp;&nbsp;</TT></TD>
    <TD noWrap align=3Dright><TT>-69.08&nbsp;</TT></TD>
    <TD align=3Dright><TT>11&nbsp;</TT></TD>
    <TD noWrap align=3Dright><TT>-&nbsp;</TT></TD>
    <TD align=3Dright><TT>20&nbsp;</TT></TD>
    <TD align=3Dright><TT>0&nbsp;&nbsp;</TT></TD>
    <TD noWrap align=3Dright><TT>---&nbsp;&nbsp;</TT></TD>
    <TD noWrap><TT>&nbsp;R.HITIFSPEGR.L</TT></TD></TR>
  <TR>
    <TD align=3Dright>&nbsp;</TD>
    <TD align=3Dright><TT>1156.5311&nbsp;&nbsp;</TT></TD>
    <TD align=3Dright><TT>1155.5238&nbsp;&nbsp;</TT></TD>
    <TD align=3Dright><TT>1155.6037&nbsp;&nbsp;</TT></TD>
    <TD noWrap align=3Dright><TT>-69.08&nbsp;</TT></TD>
    <TD align=3Dright><TT>11&nbsp;</TT></TD>
    <TD noWrap align=3Dright><TT>-&nbsp;</TT></TD>
    <TD align=3Dright><TT>20&nbsp;</TT></TD>
    <TD align=3Dright><TT>0&nbsp;&nbsp;</TT></TD>
    <TD noWrap align=3Dright><TT>64&nbsp;&nbsp;</TT></TD>
    <TD noWrap><TT>&nbsp;R.HITIFSPEGR.L</TT></TD></TR>
  <TR>
    <TD align=3Dright>&nbsp;</TD>
    <TD align=3Dright><TT>1941.8619&nbsp;&nbsp;</TT></TD>
    <TD align=3Dright><TT>1940.8546&nbsp;&nbsp;</TT></TD>
    <TD align=3Dright><TT>1940.9691&nbsp;&nbsp;</TT></TD>
    <TD noWrap align=3Dright><TT>-58.96&nbsp;</TT></TD>
    <TD align=3Dright><TT>228&nbsp;</TT></TD>
    <TD noWrap align=3Dright><TT>-&nbsp;</TT></TD>
    <TD align=3Dright><TT>244&nbsp;</TT></TD>
    <TD align=3Dright><TT>0&nbsp;&nbsp;</TT></TD>
    <TD noWrap align=3Dright><TT>---&nbsp;&nbsp;</TT></TD>
    <TD noWrap><TT>&nbsp;R.ALTTEEIEEHLTAISER.D</TT></TD></TR>
  <TR>
    <TD align=3Dright>&nbsp;</TD>
    <TD align=3Dright><TT>2056.8901&nbsp;&nbsp;</TT></TD>
    <TD align=3Dright><TT>2055.8828&nbsp;&nbsp;</TT></TD>
    <TD align=3Dright><TT>2055.9960&nbsp;&nbsp;</TT></TD>
    <TD noWrap align=3Dright><TT>-55.05&nbsp;</TT></TD>
    <TD align=3Dright><TT>228&nbsp;</TT></TD>
    <TD noWrap align=3Dright><TT>-&nbsp;</TT></TD>
    <TD align=3Dright><TT>245&nbsp;</TT></TD>
    <TD align=3Dright><TT>1&nbsp;&nbsp;</TT></TD>
    <TD noWrap align=3Dright><TT>---&nbsp;&nbsp;</TT></TD>
    <TD noWrap><TT>&nbsp;R.ALTTEEIEEHLTAISERD.-</TT></TD></TR>
  <TR>
    <TD align=3Dright>&nbsp;</TD>
    <TD align=3Dright><TT>2056.8901&nbsp;&nbsp;</TT></TD>
    <TD align=3Dright><TT>2055.8828&nbsp;&nbsp;</TT></TD>
    <TD align=3Dright><TT>2055.9960&nbsp;&nbsp;</TT></TD>
    <TD noWrap align=3Dright><TT>-55.05&nbsp;</TT></TD>
    <TD align=3Dright><TT>228&nbsp;</TT></TD>
    <TD noWrap align=3Dright><TT>-&nbsp;</TT></TD>
    <TD align=3Dright><TT>245&nbsp;</TT></TD>
    <TD align=3Dright><TT>1&nbsp;&nbsp;</TT></TD>
    <TD noWrap align=3Dright><TT>46&nbsp;&nbsp;</TT></TD>
    <TD =
noWrap><TT>&nbsp;R.ALTTEEIEEHLTAISERD.-</TT></TD></TR></TBODY></TABLE>
<TABLE border=3D0 cellSpacing=3D0>
  <TBODY>
  <TR>
    <TD><TT>&nbsp;&nbsp;&nbsp;&nbsp;&nbsp;&nbsp;</TT></TD>
    <TD><TT><B>No match to: </B>761.3458, 768.2788, 815.4183, 823.0459,=20
      825.0331, 829.3308, 836.3343, 840.9972, 842.4497, 870.4814, =
889.4276,=20
      930.4676, 954.4037, 994.0568, 1007.4431, 1007.4431, 1036.0497, =
1085.5210,=20
      1085.5210, 1096.4148, 1126.4785, 1217.5360, 1220.5162, 1269.5190,=20
      1272.4600, 1336.5642, 1370.5886, 1374.6104, 1383.5656, 1384.5667,=20
      1384.5667, 1400.5356, 1400.5356, 1404.6410, 1422.6624, 1422.6624,=20
      1681.7712, 1681.7712, 1709.8423, 1709.8423,=20
2211.9685</TT></TD></TR></TBODY></TABLE><BR>
<TABLE border=3D0 cellSpacing=3D0>
  <TBODY>
  <TR>
    <TD><TT><B><A name=3DHit38>38.</A>&nbsp;&nbsp;&nbsp;</B></TT></TD>
    <TD noWrap><TT><A=20
      =
href=3D"http://zxw-pc/mascot/cgi/protein_view.pl?file=3D../data/20121225/=
F002434.dat&amp;hit=3D38"=20
      =
target=3D_blank>gi|217075104</A>&nbsp;&nbsp;&nbsp;&nbsp;<B>Mass:</B>&nbsp=
;27175&nbsp;&nbsp;&nbsp;&nbsp;<B>Score:</B>&nbsp;161&nbsp;&nbsp;&nbsp;&nb=
sp;<B>Expect:</B>&nbsp;1.5e-010&nbsp;&nbsp;<B>Matches:</B>&nbsp;9</TT></T=
D></TR>
  <TR>
    <TD>&nbsp;</TD>
    <TD noWrap><TT>unknown [Medicago =
truncatula]</TT></TD></TR></TBODY></TABLE>
<TABLE border=3D0 cellSpacing=3D0 cellPadding=3D0>
  <TBODY>
  <TR>
    <TD><TT>&nbsp;&nbsp;&nbsp;&nbsp;&nbsp;&nbsp;</TT></TD>
    <TD align=3Dright><TT><B>Observed&nbsp;&nbsp;</B></TT></TD>
    <TD noWrap align=3Dright><TT><B>Mr(expt)&nbsp;&nbsp;</B></TT></TD>
    <TD noWrap align=3Dright><TT><B>Mr(calc)&nbsp;&nbsp;</B></TT></TD>
    <TD align=3Dright><TT><B>&nbsp;ppm&nbsp;&nbsp;</B></TT></TD>
    <TD align=3Dright><TT><B>Start&nbsp;</B></TT></TD>
    <TD align=3Dright><TT><B>&nbsp;</B></TT></TD>
    <TD align=3Dright><TT><B>End&nbsp;</B></TT></TD>
    <TD align=3Dright><TT><B>Miss&nbsp;</B></TT></TD>
    <TD align=3Dright><TT><B>Ions&nbsp;</B></TT></TD>
    <TD><TT><B>&nbsp;Peptide</B></TT></TD></TR>
  <TR>
    <TD align=3Dright>&nbsp;</TD>
    <TD align=3Dright><TT>768.2788&nbsp;&nbsp;</TT></TD>
    <TD align=3Dright><TT>767.2715&nbsp;&nbsp;</TT></TD>
    <TD align=3Dright><TT>767.3198&nbsp;&nbsp;</TT></TD>
    <TD noWrap align=3Dright><TT>-62.95&nbsp;</TT></TD>
    <TD align=3Dright><TT>4&nbsp;</TT></TD>
    <TD noWrap align=3Dright><TT>-&nbsp;</TT></TD>
    <TD align=3Dright><TT>11&nbsp;</TT></TD>
    <TD align=3Dright><TT>0&nbsp;&nbsp;</TT></TD>
    <TD noWrap align=3Dright><TT>---&nbsp;&nbsp;</TT></TD>
    <TD noWrap><TT>&nbsp;R.GSGGGYDR.H</TT></TD></TR>
  <TR>
    <TD align=3Dright>&nbsp;</TD>
    <TD align=3Dright><TT>815.4183&nbsp;&nbsp;</TT></TD>
    <TD align=3Dright><TT>814.4110&nbsp;&nbsp;</TT></TD>
    <TD align=3Dright><TT>814.4661&nbsp;&nbsp;</TT></TD>
    <TD noWrap align=3Dright><TT>-67.65&nbsp;</TT></TD>
    <TD align=3Dright><TT>89&nbsp;</TT></TD>
    <TD noWrap align=3Dright><TT>-&nbsp;</TT></TD>
    <TD align=3Dright><TT>95&nbsp;</TT></TD>
    <TD align=3Dright><TT>0&nbsp;&nbsp;</TT></TD>
    <TD noWrap align=3Dright><TT>---&nbsp;&nbsp;</TT></TD>
    <TD noWrap><TT>&nbsp;R.TLVQQAR.N</TT></TD></TR>
  <TR>
    <TD align=3Dright>&nbsp;</TD>
    <TD align=3Dright><TT>836.3343&nbsp;&nbsp;</TT></TD>
    <TD align=3Dright><TT>835.3271&nbsp;&nbsp;</TT></TD>
    <TD align=3Dright><TT>835.3824&nbsp;&nbsp;</TT></TD>
    <TD noWrap align=3Dright><TT>-66.23&nbsp;</TT></TD>
    <TD align=3Dright><TT>96&nbsp;</TT></TD>
    <TD noWrap align=3Dright><TT>-&nbsp;</TT></TD>
    <TD align=3Dright><TT>102&nbsp;</TT></TD>
    <TD align=3Dright><TT>0&nbsp;&nbsp;</TT></TD>
    <TD noWrap align=3Dright><TT>---&nbsp;&nbsp;</TT></TD>
    <TD noWrap><TT>&nbsp;R.NEAAEFR.H</TT></TD></TR>
  <TR>
    <TD align=3Dright>&nbsp;</TD>
    <TD align=3Dright><TT>1144.5098&nbsp;&nbsp;</TT></TD>
    <TD align=3Dright><TT>1143.5025&nbsp;&nbsp;</TT></TD>
    <TD align=3Dright><TT>1143.5964&nbsp;&nbsp;</TT></TD>
    <TD noWrap align=3Dright><TT>-82.12&nbsp;</TT></TD>
    <TD align=3Dright><TT>22&nbsp;</TT></TD>
    <TD noWrap align=3Dright><TT>-&nbsp;</TT></TD>
    <TD align=3Dright><TT>30&nbsp;</TT></TD>
    <TD align=3Dright><TT>0&nbsp;&nbsp;</TT></TD>
    <TD noWrap align=3Dright><TT>---&nbsp;&nbsp;</TT></TD>
    <TD noWrap><TT>&nbsp;R.LFQVEYAFK.A</TT></TD></TR>
  <TR>
    <TD align=3Dright>&nbsp;</TD>
    <TD align=3Dright><TT>1144.5098&nbsp;&nbsp;</TT></TD>
    <TD align=3Dright><TT>1143.5025&nbsp;&nbsp;</TT></TD>
    <TD align=3Dright><TT>1143.5964&nbsp;&nbsp;</TT></TD>
    <TD noWrap align=3Dright><TT>-82.12&nbsp;</TT></TD>
    <TD align=3Dright><TT>22&nbsp;</TT></TD>
    <TD noWrap align=3Dright><TT>-&nbsp;</TT></TD>
    <TD align=3Dright><TT>30&nbsp;</TT></TD>
    <TD align=3Dright><TT>0&nbsp;&nbsp;</TT></TD>
    <TD noWrap align=3Dright><TT>36&nbsp;&nbsp;</TT></TD>
    <TD noWrap><TT>&nbsp;R.LFQVEYAFK.A</TT></TD></TR>
  <TR>
    <TD align=3Dright>&nbsp;</TD>
    <TD align=3Dright><TT>1156.5311&nbsp;&nbsp;</TT></TD>
    <TD align=3Dright><TT>1155.5238&nbsp;&nbsp;</TT></TD>
    <TD align=3Dright><TT>1155.6037&nbsp;&nbsp;</TT></TD>
    <TD noWrap align=3Dright><TT>-69.08&nbsp;</TT></TD>
    <TD align=3Dright><TT>12&nbsp;</TT></TD>
    <TD noWrap align=3Dright><TT>-&nbsp;</TT></TD>
    <TD align=3Dright><TT>21&nbsp;</TT></TD>
    <TD align=3Dright><TT>0&nbsp;&nbsp;</TT></TD>
    <TD noWrap align=3Dright><TT>---&nbsp;&nbsp;</TT></TD>
    <TD noWrap><TT>&nbsp;R.HITIFSPEGR.L</TT></TD></TR>
  <TR>
    <TD align=3Dright>&nbsp;</TD>
    <TD align=3Dright><TT>1156.5311&nbsp;&nbsp;</TT></TD>
    <TD align=3Dright><TT>1155.5238&nbsp;&nbsp;</TT></TD>
    <TD align=3Dright><TT>1155.6037&nbsp;&nbsp;</TT></TD>
    <TD noWrap align=3Dright><TT>-69.08&nbsp;</TT></TD>
    <TD align=3Dright><TT>12&nbsp;</TT></TD>
    <TD noWrap align=3Dright><TT>-&nbsp;</TT></TD>
    <TD align=3Dright><TT>21&nbsp;</TT></TD>
    <TD align=3Dright><TT>0&nbsp;&nbsp;</TT></TD>
    <TD noWrap align=3Dright><TT>64&nbsp;&nbsp;</TT></TD>
    <TD noWrap><TT>&nbsp;R.HITIFSPEGR.L</TT></TD></TR>
  <TR>
    <TD align=3Dright>&nbsp;</TD>
    <TD align=3Dright><TT>1384.5667&nbsp;&nbsp;</TT></TD>
    <TD align=3Dright><TT>1383.5594&nbsp;&nbsp;</TT></TD>
    <TD align=3Dright><TT>1383.6744&nbsp;&nbsp;</TT></TD>
    <TD noWrap align=3Dright><TT>-83.12&nbsp;</TT></TD>
    <TD align=3Dright><TT>105&nbsp;</TT></TD>
    <TD noWrap align=3Dright><TT>-&nbsp;</TT></TD>
    <TD align=3Dright><TT>116&nbsp;</TT></TD>
    <TD align=3Dright><TT>0&nbsp;&nbsp;</TT></TD>
    <TD noWrap align=3Dright><TT>---&nbsp;&nbsp;</TT></TD>
    <TD noWrap><TT>&nbsp;K.FGYEMPVDVLAK.W + Oxidation (M)</TT></TD></TR>
  <TR>
    <TD align=3Dright>&nbsp;</TD>
    <TD align=3Dright><TT>1384.5667&nbsp;&nbsp;</TT></TD>
    <TD align=3Dright><TT>1383.5594&nbsp;&nbsp;</TT></TD>
    <TD align=3Dright><TT>1383.6744&nbsp;&nbsp;</TT></TD>
    <TD noWrap align=3Dright><TT>-83.12&nbsp;</TT></TD>
    <TD align=3Dright><TT>105&nbsp;</TT></TD>
    <TD noWrap align=3Dright><TT>-&nbsp;</TT></TD>
    <TD align=3Dright><TT>116&nbsp;</TT></TD>
    <TD align=3Dright><TT>0&nbsp;&nbsp;</TT></TD>
    <TD noWrap align=3Dright><TT>22&nbsp;&nbsp;</TT></TD>
    <TD noWrap><TT>&nbsp;K.FGYEMPVDVLAK.W + Oxidation=20
(M)</TT></TD></TR></TBODY></TABLE>
<TABLE border=3D0 cellSpacing=3D0>
  <TBODY>
  <TR>
    <TD><TT>&nbsp;&nbsp;&nbsp;&nbsp;&nbsp;&nbsp;</TT></TD>
    <TD><TT><B>No match to: </B>761.3458, 823.0459, 825.0331, 829.3308,=20
      840.9972, 842.4497, 870.4814, 889.4276, 930.4676, 954.4037, =
994.0568,=20
      1007.4431, 1007.4431, 1036.0497, 1085.5210, 1085.5210, 1096.4148,=20
      1126.4785, 1217.5360, 1220.5162, 1269.5190, 1272.4600, 1336.5642,=20
      1370.5886, 1374.6104, 1383.5656, 1400.5356, 1400.5356, 1404.6410,=20
      1422.6624, 1422.6624, 1681.7712, 1681.7712, 1709.8423, 1709.8423,=20
      1941.8619, 2056.8901, 2056.8901, =
2211.9685</TT></TD></TR></TBODY></TABLE><BR>
<TABLE border=3D0 cellSpacing=3D0>
  <TBODY>
  <TR>
    <TD><TT><B><A name=3DHit39>39.</A>&nbsp;&nbsp;&nbsp;</B></TT></TD>
    <TD noWrap><TT><A=20
      =
href=3D"http://zxw-pc/mascot/cgi/protein_view.pl?file=3D../data/20121225/=
F002434.dat&amp;hit=3D39"=20
      =
target=3D_blank>gi|12229948</A>&nbsp;&nbsp;&nbsp;&nbsp;<B>Mass:</B>&nbsp;=
27286&nbsp;&nbsp;&nbsp;&nbsp;<B>Score:</B>&nbsp;137&nbsp;&nbsp;&nbsp;&nbs=
p;<B>Expect:</B>&nbsp;3.7e-008&nbsp;&nbsp;<B>Matches:</B>&nbsp;8</TT></TD=
></TR>
  <TR>
    <TD>&nbsp;</TD>
    <TD noWrap><TT>RecName: Full=3DProteasome subunit alpha type-6; =
AltName:=20
      Full=3D20S proteasome alpha subunit A; AltName: Full=3D20S =
proteasome subunit=20
      alpha-1</TT></TD></TR></TBODY></TABLE>
<TABLE border=3D0 cellSpacing=3D0 cellPadding=3D0>
  <TBODY>
  <TR>
    <TD><TT>&nbsp;&nbsp;&nbsp;&nbsp;&nbsp;&nbsp;</TT></TD>
    <TD align=3Dright><TT><B>Observed&nbsp;&nbsp;</B></TT></TD>
    <TD noWrap align=3Dright><TT><B>Mr(expt)&nbsp;&nbsp;</B></TT></TD>
    <TD noWrap align=3Dright><TT><B>Mr(calc)&nbsp;&nbsp;</B></TT></TD>
    <TD align=3Dright><TT><B>&nbsp;ppm&nbsp;&nbsp;</B></TT></TD>
    <TD align=3Dright><TT><B>Start&nbsp;</B></TT></TD>
    <TD align=3Dright><TT><B>&nbsp;</B></TT></TD>
    <TD align=3Dright><TT><B>End&nbsp;</B></TT></TD>
    <TD align=3Dright><TT><B>Miss&nbsp;</B></TT></TD>
    <TD align=3Dright><TT><B>Ions&nbsp;</B></TT></TD>
    <TD><TT><B>&nbsp;Peptide</B></TT></TD></TR>
  <TR>
    <TD align=3Dright>&nbsp;</TD>
    <TD align=3Dright><TT>768.2788&nbsp;&nbsp;</TT></TD>
    <TD align=3Dright><TT>767.2715&nbsp;&nbsp;</TT></TD>
    <TD align=3Dright><TT>767.3198&nbsp;&nbsp;</TT></TD>
    <TD noWrap align=3Dright><TT>-62.95&nbsp;</TT></TD>
    <TD align=3Dright><TT>4&nbsp;</TT></TD>
    <TD noWrap align=3Dright><TT>-&nbsp;</TT></TD>
    <TD align=3Dright><TT>11&nbsp;</TT></TD>
    <TD align=3Dright><TT>0&nbsp;&nbsp;</TT></TD>
    <TD noWrap align=3Dright><TT>---&nbsp;&nbsp;</TT></TD>
    <TD noWrap><TT>&nbsp;R.GSGGGYDR.H</TT></TD></TR>
  <TR>
    <TD align=3Dright>&nbsp;</TD>
    <TD align=3Dright><TT>815.4183&nbsp;&nbsp;</TT></TD>
    <TD align=3Dright><TT>814.4110&nbsp;&nbsp;</TT></TD>
    <TD align=3Dright><TT>814.4661&nbsp;&nbsp;</TT></TD>
    <TD noWrap align=3Dright><TT>-67.65&nbsp;</TT></TD>
    <TD align=3Dright><TT>89&nbsp;</TT></TD>
    <TD noWrap align=3Dright><TT>-&nbsp;</TT></TD>
    <TD align=3Dright><TT>95&nbsp;</TT></TD>
    <TD align=3Dright><TT>0&nbsp;&nbsp;</TT></TD>
    <TD noWrap align=3Dright><TT>---&nbsp;&nbsp;</TT></TD>
    <TD noWrap><TT>&nbsp;R.TLVQQAR.N</TT></TD></TR>
  <TR>
    <TD align=3Dright>&nbsp;</TD>
    <TD align=3Dright><TT>836.3343&nbsp;&nbsp;</TT></TD>
    <TD align=3Dright><TT>835.3271&nbsp;&nbsp;</TT></TD>
    <TD align=3Dright><TT>835.3824&nbsp;&nbsp;</TT></TD>
    <TD noWrap align=3Dright><TT>-66.23&nbsp;</TT></TD>
    <TD align=3Dright><TT>96&nbsp;</TT></TD>
    <TD noWrap align=3Dright><TT>-&nbsp;</TT></TD>
    <TD align=3Dright><TT>102&nbsp;</TT></TD>
    <TD align=3Dright><TT>0&nbsp;&nbsp;</TT></TD>
    <TD noWrap align=3Dright><TT>---&nbsp;&nbsp;</TT></TD>
    <TD noWrap><TT>&nbsp;R.NEAAEFR.F</TT></TD></TR>
  <TR>
    <TD align=3Dright>&nbsp;</TD>
    <TD align=3Dright><TT>1144.5098&nbsp;&nbsp;</TT></TD>
    <TD align=3Dright><TT>1143.5025&nbsp;&nbsp;</TT></TD>
    <TD align=3Dright><TT>1143.5964&nbsp;&nbsp;</TT></TD>
    <TD noWrap align=3Dright><TT>-82.12&nbsp;</TT></TD>
    <TD align=3Dright><TT>22&nbsp;</TT></TD>
    <TD noWrap align=3Dright><TT>-&nbsp;</TT></TD>
    <TD align=3Dright><TT>30&nbsp;</TT></TD>
    <TD align=3Dright><TT>0&nbsp;&nbsp;</TT></TD>
    <TD noWrap align=3Dright><TT>---&nbsp;&nbsp;</TT></TD>
    <TD noWrap><TT>&nbsp;R.LFQVEYAFK.A</TT></TD></TR>
  <TR>
    <TD align=3Dright>&nbsp;</TD>
    <TD align=3Dright><TT>1144.5098&nbsp;&nbsp;</TT></TD>
    <TD align=3Dright><TT>1143.5025&nbsp;&nbsp;</TT></TD>
    <TD align=3Dright><TT>1143.5964&nbsp;&nbsp;</TT></TD>
    <TD noWrap align=3Dright><TT>-82.12&nbsp;</TT></TD>
    <TD align=3Dright><TT>22&nbsp;</TT></TD>
    <TD noWrap align=3Dright><TT>-&nbsp;</TT></TD>
    <TD align=3Dright><TT>30&nbsp;</TT></TD>
    <TD align=3Dright><TT>0&nbsp;&nbsp;</TT></TD>
    <TD noWrap align=3Dright><TT>36&nbsp;&nbsp;</TT></TD>
    <TD noWrap><TT>&nbsp;R.LFQVEYAFK.A</TT></TD></TR>
  <TR>
    <TD align=3Dright>&nbsp;</TD>
    <TD align=3Dright><TT>1156.5311&nbsp;&nbsp;</TT></TD>
    <TD align=3Dright><TT>1155.5238&nbsp;&nbsp;</TT></TD>
    <TD align=3Dright><TT>1155.6037&nbsp;&nbsp;</TT></TD>
    <TD noWrap align=3Dright><TT>-69.08&nbsp;</TT></TD>
    <TD align=3Dright><TT>12&nbsp;</TT></TD>
    <TD noWrap align=3Dright><TT>-&nbsp;</TT></TD>
    <TD align=3Dright><TT>21&nbsp;</TT></TD>
    <TD align=3Dright><TT>0&nbsp;&nbsp;</TT></TD>
    <TD noWrap align=3Dright><TT>---&nbsp;&nbsp;</TT></TD>
    <TD noWrap><TT>&nbsp;R.HITIFSPEGR.L</TT></TD></TR>
  <TR>
    <TD align=3Dright>&nbsp;</TD>
    <TD align=3Dright><TT>1156.5311&nbsp;&nbsp;</TT></TD>
    <TD align=3Dright><TT>1155.5238&nbsp;&nbsp;</TT></TD>
    <TD align=3Dright><TT>1155.6037&nbsp;&nbsp;</TT></TD>
    <TD noWrap align=3Dright><TT>-69.08&nbsp;</TT></TD>
    <TD align=3Dright><TT>12&nbsp;</TT></TD>
    <TD noWrap align=3Dright><TT>-&nbsp;</TT></TD>
    <TD align=3Dright><TT>21&nbsp;</TT></TD>
    <TD align=3Dright><TT>0&nbsp;&nbsp;</TT></TD>
    <TD noWrap align=3Dright><TT>64&nbsp;&nbsp;</TT></TD>
    <TD noWrap><TT>&nbsp;R.HITIFSPEGR.L</TT></TD></TR>
  <TR>
    <TD align=3Dright>&nbsp;</TD>
    <TD align=3Dright><TT>1220.5162&nbsp;&nbsp;</TT></TD>
    <TD align=3Dright><TT>1219.5089&nbsp;&nbsp;</TT></TD>
    <TD align=3Dright><TT>1219.6084&nbsp;&nbsp;</TT></TD>
    <TD noWrap align=3Dright><TT>-81.59&nbsp;</TT></TD>
    <TD align=3Dright><TT>172&nbsp;</TT></TD>
    <TD noWrap align=3Dright><TT>-&nbsp;</TT></TD>
    <TD align=3Dright><TT>181&nbsp;</TT></TD>
    <TD align=3Dright><TT>0&nbsp;&nbsp;</TT></TD>
    <TD noWrap align=3Dright><TT>---&nbsp;&nbsp;</TT></TD>
    <TD noWrap><TT>&nbsp;K.EQEAINFLEK.K</TT></TD></TR></TBODY></TABLE>
<TABLE border=3D0 cellSpacing=3D0>
  <TBODY>
  <TR>
    <TD><TT>&nbsp;&nbsp;&nbsp;&nbsp;&nbsp;&nbsp;</TT></TD>
    <TD><TT><B>No match to: </B>761.3458, 823.0459, 825.0331, 829.3308,=20
      840.9972, 842.4497, 870.4814, 889.4276, 930.4676, 954.4037, =
994.0568,=20
      1007.4431, 1007.4431, 1036.0497, 1085.5210, 1085.5210, 1096.4148,=20
      1126.4785, 1217.5360, 1269.5190, 1272.4600, 1336.5642, 1370.5886,=20
      1374.6104, 1383.5656, 1384.5667, 1384.5667, 1400.5356, 1400.5356,=20
      1404.6410, 1422.6624, 1422.6624, 1681.7712, 1681.7712, 1709.8423,=20
      1709.8423, 1941.8619, 2056.8901, 2056.8901,=20
2211.9685</TT></TD></TR></TBODY></TABLE><BR>
<TABLE border=3D0 cellSpacing=3D0>
  <TBODY>
  <TR>
    <TD><TT><B><A name=3DHit40>40.</A>&nbsp;&nbsp;&nbsp;</B></TT></TD>
    <TD noWrap><TT><A=20
      =
href=3D"http://zxw-pc/mascot/cgi/protein_view.pl?file=3D../data/20121225/=
F002434.dat&amp;hit=3D40"=20
      =
target=3D_blank>gi|300536605</A>&nbsp;&nbsp;&nbsp;&nbsp;<B>Mass:</B>&nbsp=
;27286&nbsp;&nbsp;&nbsp;&nbsp;<B>Score:</B>&nbsp;137&nbsp;&nbsp;&nbsp;&nb=
sp;<B>Expect:</B>&nbsp;3.7e-008&nbsp;&nbsp;<B>Matches:</B>&nbsp;8</TT></T=
D></TR>
  <TR>
    <TD>&nbsp;</TD>
    <TD noWrap><TT>unnamed protein product [Nicotiana=20
  tabacum]</TT></TD></TR></TBODY></TABLE>
<TABLE border=3D0 cellSpacing=3D0 cellPadding=3D0>
  <TBODY>
  <TR>
    <TD><TT>&nbsp;&nbsp;&nbsp;&nbsp;&nbsp;&nbsp;</TT></TD>
    <TD align=3Dright><TT><B>Observed&nbsp;&nbsp;</B></TT></TD>
    <TD noWrap align=3Dright><TT><B>Mr(expt)&nbsp;&nbsp;</B></TT></TD>
    <TD noWrap align=3Dright><TT><B>Mr(calc)&nbsp;&nbsp;</B></TT></TD>
    <TD align=3Dright><TT><B>&nbsp;ppm&nbsp;&nbsp;</B></TT></TD>
    <TD align=3Dright><TT><B>Start&nbsp;</B></TT></TD>
    <TD align=3Dright><TT><B>&nbsp;</B></TT></TD>
    <TD align=3Dright><TT><B>End&nbsp;</B></TT></TD>
    <TD align=3Dright><TT><B>Miss&nbsp;</B></TT></TD>
    <TD align=3Dright><TT><B>Ions&nbsp;</B></TT></TD>
    <TD><TT><B>&nbsp;Peptide</B></TT></TD></TR>
  <TR>
    <TD align=3Dright>&nbsp;</TD>
    <TD align=3Dright><TT>768.2788&nbsp;&nbsp;</TT></TD>
    <TD align=3Dright><TT>767.2715&nbsp;&nbsp;</TT></TD>
    <TD align=3Dright><TT>767.3198&nbsp;&nbsp;</TT></TD>
    <TD noWrap align=3Dright><TT>-62.95&nbsp;</TT></TD>
    <TD align=3Dright><TT>4&nbsp;</TT></TD>
    <TD noWrap align=3Dright><TT>-&nbsp;</TT></TD>
    <TD align=3Dright><TT>11&nbsp;</TT></TD>
    <TD align=3Dright><TT>0&nbsp;&nbsp;</TT></TD>
    <TD noWrap align=3Dright><TT>---&nbsp;&nbsp;</TT></TD>
    <TD noWrap><TT>&nbsp;R.GSGGGYDR.H</TT></TD></TR>
  <TR>
    <TD align=3Dright>&nbsp;</TD>
    <TD align=3Dright><TT>815.4183&nbsp;&nbsp;</TT></TD>
    <TD align=3Dright><TT>814.4110&nbsp;&nbsp;</TT></TD>
    <TD align=3Dright><TT>814.4661&nbsp;&nbsp;</TT></TD>
    <TD noWrap align=3Dright><TT>-67.65&nbsp;</TT></TD>
    <TD align=3Dright><TT>89&nbsp;</TT></TD>
    <TD noWrap align=3Dright><TT>-&nbsp;</TT></TD>
    <TD align=3Dright><TT>95&nbsp;</TT></TD>
    <TD align=3Dright><TT>0&nbsp;&nbsp;</TT></TD>
    <TD noWrap align=3Dright><TT>---&nbsp;&nbsp;</TT></TD>
    <TD noWrap><TT>&nbsp;R.TLVQQAR.N</TT></TD></TR>
  <TR>
    <TD align=3Dright>&nbsp;</TD>
    <TD align=3Dright><TT>836.3343&nbsp;&nbsp;</TT></TD>
    <TD align=3Dright><TT>835.3271&nbsp;&nbsp;</TT></TD>
    <TD align=3Dright><TT>835.3824&nbsp;&nbsp;</TT></TD>
    <TD noWrap align=3Dright><TT>-66.23&nbsp;</TT></TD>
    <TD align=3Dright><TT>96&nbsp;</TT></TD>
    <TD noWrap align=3Dright><TT>-&nbsp;</TT></TD>
    <TD align=3Dright><TT>102&nbsp;</TT></TD>
    <TD align=3Dright><TT>0&nbsp;&nbsp;</TT></TD>
    <TD noWrap align=3Dright><TT>---&nbsp;&nbsp;</TT></TD>
    <TD noWrap><TT>&nbsp;R.NEAAEFR.F</TT></TD></TR>
  <TR>
    <TD align=3Dright>&nbsp;</TD>
    <TD align=3Dright><TT>1144.5098&nbsp;&nbsp;</TT></TD>
    <TD align=3Dright><TT>1143.5025&nbsp;&nbsp;</TT></TD>
    <TD align=3Dright><TT>1143.5964&nbsp;&nbsp;</TT></TD>
    <TD noWrap align=3Dright><TT>-82.12&nbsp;</TT></TD>
    <TD align=3Dright><TT>22&nbsp;</TT></TD>
    <TD noWrap align=3Dright><TT>-&nbsp;</TT></TD>
    <TD align=3Dright><TT>30&nbsp;</TT></TD>
    <TD align=3Dright><TT>0&nbsp;&nbsp;</TT></TD>
    <TD noWrap align=3Dright><TT>---&nbsp;&nbsp;</TT></TD>
    <TD noWrap><TT>&nbsp;R.LFQVEYAFK.A</TT></TD></TR>
  <TR>
    <TD align=3Dright>&nbsp;</TD>
    <TD align=3Dright><TT>1144.5098&nbsp;&nbsp;</TT></TD>
    <TD align=3Dright><TT>1143.5025&nbsp;&nbsp;</TT></TD>
    <TD align=3Dright><TT>1143.5964&nbsp;&nbsp;</TT></TD>
    <TD noWrap align=3Dright><TT>-82.12&nbsp;</TT></TD>
    <TD align=3Dright><TT>22&nbsp;</TT></TD>
    <TD noWrap align=3Dright><TT>-&nbsp;</TT></TD>
    <TD align=3Dright><TT>30&nbsp;</TT></TD>
    <TD align=3Dright><TT>0&nbsp;&nbsp;</TT></TD>
    <TD noWrap align=3Dright><TT>36&nbsp;&nbsp;</TT></TD>
    <TD noWrap><TT>&nbsp;R.LFQVEYAFK.A</TT></TD></TR>
  <TR>
    <TD align=3Dright>&nbsp;</TD>
    <TD align=3Dright><TT>1156.5311&nbsp;&nbsp;</TT></TD>
    <TD align=3Dright><TT>1155.5238&nbsp;&nbsp;</TT></TD>
    <TD align=3Dright><TT>1155.6037&nbsp;&nbsp;</TT></TD>
    <TD noWrap align=3Dright><TT>-69.08&nbsp;</TT></TD>
    <TD align=3Dright><TT>12&nbsp;</TT></TD>
    <TD noWrap align=3Dright><TT>-&nbsp;</TT></TD>
    <TD align=3Dright><TT>21&nbsp;</TT></TD>
    <TD align=3Dright><TT>0&nbsp;&nbsp;</TT></TD>
    <TD noWrap align=3Dright><TT>---&nbsp;&nbsp;</TT></TD>
    <TD noWrap><TT>&nbsp;R.HITIFSPEGR.L</TT></TD></TR>
  <TR>
    <TD align=3Dright>&nbsp;</TD>
    <TD align=3Dright><TT>1156.5311&nbsp;&nbsp;</TT></TD>
    <TD align=3Dright><TT>1155.5238&nbsp;&nbsp;</TT></TD>
    <TD align=3Dright><TT>1155.6037&nbsp;&nbsp;</TT></TD>
    <TD noWrap align=3Dright><TT>-69.08&nbsp;</TT></TD>
    <TD align=3Dright><TT>12&nbsp;</TT></TD>
    <TD noWrap align=3Dright><TT>-&nbsp;</TT></TD>
    <TD align=3Dright><TT>21&nbsp;</TT></TD>
    <TD align=3Dright><TT>0&nbsp;&nbsp;</TT></TD>
    <TD noWrap align=3Dright><TT>64&nbsp;&nbsp;</TT></TD>
    <TD noWrap><TT>&nbsp;R.HITIFSPEGR.L</TT></TD></TR>
  <TR>
    <TD align=3Dright>&nbsp;</TD>
    <TD align=3Dright><TT>1220.5162&nbsp;&nbsp;</TT></TD>
    <TD align=3Dright><TT>1219.5089&nbsp;&nbsp;</TT></TD>
    <TD align=3Dright><TT>1219.6084&nbsp;&nbsp;</TT></TD>
    <TD noWrap align=3Dright><TT>-81.59&nbsp;</TT></TD>
    <TD align=3Dright><TT>172&nbsp;</TT></TD>
    <TD noWrap align=3Dright><TT>-&nbsp;</TT></TD>
    <TD align=3Dright><TT>181&nbsp;</TT></TD>
    <TD align=3Dright><TT>0&nbsp;&nbsp;</TT></TD>
    <TD noWrap align=3Dright><TT>---&nbsp;&nbsp;</TT></TD>
    <TD noWrap><TT>&nbsp;K.EQEAINFLEK.K</TT></TD></TR></TBODY></TABLE>
<TABLE border=3D0 cellSpacing=3D0>
  <TBODY>
  <TR>
    <TD><TT>&nbsp;&nbsp;&nbsp;&nbsp;&nbsp;&nbsp;</TT></TD>
    <TD><TT><B>No match to: </B>761.3458, 823.0459, 825.0331, 829.3308,=20
      840.9972, 842.4497, 870.4814, 889.4276, 930.4676, 954.4037, =
994.0568,=20
      1007.4431, 1007.4431, 1036.0497, 1085.5210, 1085.5210, 1096.4148,=20
      1126.4785, 1217.5360, 1269.5190, 1272.4600, 1336.5642, 1370.5886,=20
      1374.6104, 1383.5656, 1384.5667, 1384.5667, 1400.5356, 1400.5356,=20
      1404.6410, 1422.6624, 1422.6624, 1681.7712, 1681.7712, 1709.8423,=20
      1709.8423, 1941.8619, 2056.8901, 2056.8901,=20
2211.9685</TT></TD></TR></TBODY></TABLE><BR>
<TABLE border=3D0 cellSpacing=3D0>
  <TBODY>
  <TR>
    <TD><TT><B><A name=3DHit41>41.</A>&nbsp;&nbsp;&nbsp;</B></TT></TD>
    <TD noWrap><TT><A=20
      =
href=3D"http://zxw-pc/mascot/cgi/protein_view.pl?file=3D../data/20121225/=
F002434.dat&amp;hit=3D41"=20
      =
target=3D_blank>gi|259443359</A>&nbsp;&nbsp;&nbsp;&nbsp;<B>Mass:</B>&nbsp=
;27286&nbsp;&nbsp;&nbsp;&nbsp;<B>Score:</B>&nbsp;137&nbsp;&nbsp;&nbsp;&nb=
sp;<B>Expect:</B>&nbsp;3.7e-008&nbsp;&nbsp;<B>Matches:</B>&nbsp;8</TT></T=
D></TR>
  <TR>
    <TD>&nbsp;</TD>
    <TD noWrap><TT>unnamed protein product [Nicotiana=20
  tabacum]</TT></TD></TR></TBODY></TABLE>
<TABLE border=3D0 cellSpacing=3D0 cellPadding=3D0>
  <TBODY>
  <TR>
    <TD><TT>&nbsp;&nbsp;&nbsp;&nbsp;&nbsp;&nbsp;</TT></TD>
    <TD align=3Dright><TT><B>Observed&nbsp;&nbsp;</B></TT></TD>
    <TD noWrap align=3Dright><TT><B>Mr(expt)&nbsp;&nbsp;</B></TT></TD>
    <TD noWrap align=3Dright><TT><B>Mr(calc)&nbsp;&nbsp;</B></TT></TD>
    <TD align=3Dright><TT><B>&nbsp;ppm&nbsp;&nbsp;</B></TT></TD>
    <TD align=3Dright><TT><B>Start&nbsp;</B></TT></TD>
    <TD align=3Dright><TT><B>&nbsp;</B></TT></TD>
    <TD align=3Dright><TT><B>End&nbsp;</B></TT></TD>
    <TD align=3Dright><TT><B>Miss&nbsp;</B></TT></TD>
    <TD align=3Dright><TT><B>Ions&nbsp;</B></TT></TD>
    <TD><TT><B>&nbsp;Peptide</B></TT></TD></TR>
  <TR>
    <TD align=3Dright>&nbsp;</TD>
    <TD align=3Dright><TT>768.2788&nbsp;&nbsp;</TT></TD>
    <TD align=3Dright><TT>767.2715&nbsp;&nbsp;</TT></TD>
    <TD align=3Dright><TT>767.3198&nbsp;&nbsp;</TT></TD>
    <TD noWrap align=3Dright><TT>-62.95&nbsp;</TT></TD>
    <TD align=3Dright><TT>4&nbsp;</TT></TD>
    <TD noWrap align=3Dright><TT>-&nbsp;</TT></TD>
    <TD align=3Dright><TT>11&nbsp;</TT></TD>
    <TD align=3Dright><TT>0&nbsp;&nbsp;</TT></TD>
    <TD noWrap align=3Dright><TT>---&nbsp;&nbsp;</TT></TD>
    <TD noWrap><TT>&nbsp;R.GSGGGYDR.H</TT></TD></TR>
  <TR>
    <TD align=3Dright>&nbsp;</TD>
    <TD align=3Dright><TT>815.4183&nbsp;&nbsp;</TT></TD>
    <TD align=3Dright><TT>814.4110&nbsp;&nbsp;</TT></TD>
    <TD align=3Dright><TT>814.4661&nbsp;&nbsp;</TT></TD>
    <TD noWrap align=3Dright><TT>-67.65&nbsp;</TT></TD>
    <TD align=3Dright><TT>89&nbsp;</TT></TD>
    <TD noWrap align=3Dright><TT>-&nbsp;</TT></TD>
    <TD align=3Dright><TT>95&nbsp;</TT></TD>
    <TD align=3Dright><TT>0&nbsp;&nbsp;</TT></TD>
    <TD noWrap align=3Dright><TT>---&nbsp;&nbsp;</TT></TD>
    <TD noWrap><TT>&nbsp;R.TLVQQAR.N</TT></TD></TR>
  <TR>
    <TD align=3Dright>&nbsp;</TD>
    <TD align=3Dright><TT>836.3343&nbsp;&nbsp;</TT></TD>
    <TD align=3Dright><TT>835.3271&nbsp;&nbsp;</TT></TD>
    <TD align=3Dright><TT>835.3824&nbsp;&nbsp;</TT></TD>
    <TD noWrap align=3Dright><TT>-66.23&nbsp;</TT></TD>
    <TD align=3Dright><TT>96&nbsp;</TT></TD>
    <TD noWrap align=3Dright><TT>-&nbsp;</TT></TD>
    <TD align=3Dright><TT>102&nbsp;</TT></TD>
    <TD align=3Dright><TT>0&nbsp;&nbsp;</TT></TD>
    <TD noWrap align=3Dright><TT>---&nbsp;&nbsp;</TT></TD>
    <TD noWrap><TT>&nbsp;R.NEAAEFR.F</TT></TD></TR>
  <TR>
    <TD align=3Dright>&nbsp;</TD>
    <TD align=3Dright><TT>1144.5098&nbsp;&nbsp;</TT></TD>
    <TD align=3Dright><TT>1143.5025&nbsp;&nbsp;</TT></TD>
    <TD align=3Dright><TT>1143.5964&nbsp;&nbsp;</TT></TD>
    <TD noWrap align=3Dright><TT>-82.12&nbsp;</TT></TD>
    <TD align=3Dright><TT>22&nbsp;</TT></TD>
    <TD noWrap align=3Dright><TT>-&nbsp;</TT></TD>
    <TD align=3Dright><TT>30&nbsp;</TT></TD>
    <TD align=3Dright><TT>0&nbsp;&nbsp;</TT></TD>
    <TD noWrap align=3Dright><TT>---&nbsp;&nbsp;</TT></TD>
    <TD noWrap><TT>&nbsp;R.LFQVEYAFK.A</TT></TD></TR>
  <TR>
    <TD align=3Dright>&nbsp;</TD>
    <TD align=3Dright><TT>1144.5098&nbsp;&nbsp;</TT></TD>
    <TD align=3Dright><TT>1143.5025&nbsp;&nbsp;</TT></TD>
    <TD align=3Dright><TT>1143.5964&nbsp;&nbsp;</TT></TD>
    <TD noWrap align=3Dright><TT>-82.12&nbsp;</TT></TD>
    <TD align=3Dright><TT>22&nbsp;</TT></TD>
    <TD noWrap align=3Dright><TT>-&nbsp;</TT></TD>
    <TD align=3Dright><TT>30&nbsp;</TT></TD>
    <TD align=3Dright><TT>0&nbsp;&nbsp;</TT></TD>
    <TD noWrap align=3Dright><TT>36&nbsp;&nbsp;</TT></TD>
    <TD noWrap><TT>&nbsp;R.LFQVEYAFK.A</TT></TD></TR>
  <TR>
    <TD align=3Dright>&nbsp;</TD>
    <TD align=3Dright><TT>1156.5311&nbsp;&nbsp;</TT></TD>
    <TD align=3Dright><TT>1155.5238&nbsp;&nbsp;</TT></TD>
    <TD align=3Dright><TT>1155.6037&nbsp;&nbsp;</TT></TD>
    <TD noWrap align=3Dright><TT>-69.08&nbsp;</TT></TD>
    <TD align=3Dright><TT>12&nbsp;</TT></TD>
    <TD noWrap align=3Dright><TT>-&nbsp;</TT></TD>
    <TD align=3Dright><TT>21&nbsp;</TT></TD>
    <TD align=3Dright><TT>0&nbsp;&nbsp;</TT></TD>
    <TD noWrap align=3Dright><TT>---&nbsp;&nbsp;</TT></TD>
    <TD noWrap><TT>&nbsp;R.HITIFSPEGR.L</TT></TD></TR>
  <TR>
    <TD align=3Dright>&nbsp;</TD>
    <TD align=3Dright><TT>1156.5311&nbsp;&nbsp;</TT></TD>
    <TD align=3Dright><TT>1155.5238&nbsp;&nbsp;</TT></TD>
    <TD align=3Dright><TT>1155.6037&nbsp;&nbsp;</TT></TD>
    <TD noWrap align=3Dright><TT>-69.08&nbsp;</TT></TD>
    <TD align=3Dright><TT>12&nbsp;</TT></TD>
    <TD noWrap align=3Dright><TT>-&nbsp;</TT></TD>
    <TD align=3Dright><TT>21&nbsp;</TT></TD>
    <TD align=3Dright><TT>0&nbsp;&nbsp;</TT></TD>
    <TD noWrap align=3Dright><TT>64&nbsp;&nbsp;</TT></TD>
    <TD noWrap><TT>&nbsp;R.HITIFSPEGR.L</TT></TD></TR>
  <TR>
    <TD align=3Dright>&nbsp;</TD>
    <TD align=3Dright><TT>1220.5162&nbsp;&nbsp;</TT></TD>
    <TD align=3Dright><TT>1219.5089&nbsp;&nbsp;</TT></TD>
    <TD align=3Dright><TT>1219.6084&nbsp;&nbsp;</TT></TD>
    <TD noWrap align=3Dright><TT>-81.59&nbsp;</TT></TD>
    <TD align=3Dright><TT>172&nbsp;</TT></TD>
    <TD noWrap align=3Dright><TT>-&nbsp;</TT></TD>
    <TD align=3Dright><TT>181&nbsp;</TT></TD>
    <TD align=3Dright><TT>0&nbsp;&nbsp;</TT></TD>
    <TD noWrap align=3Dright><TT>---&nbsp;&nbsp;</TT></TD>
    <TD noWrap><TT>&nbsp;K.EQEAINFLEK.K</TT></TD></TR></TBODY></TABLE>
<TABLE border=3D0 cellSpacing=3D0>
  <TBODY>
  <TR>
    <TD><TT>&nbsp;&nbsp;&nbsp;&nbsp;&nbsp;&nbsp;</TT></TD>
    <TD><TT><B>No match to: </B>761.3458, 823.0459, 825.0331, 829.3308,=20
      840.9972, 842.4497, 870.4814, 889.4276, 930.4676, 954.4037, =
994.0568,=20
      1007.4431, 1007.4431, 1036.0497, 1085.5210, 1085.5210, 1096.4148,=20
      1126.4785, 1217.5360, 1269.5190, 1272.4600, 1336.5642, 1370.5886,=20
      1374.6104, 1383.5656, 1384.5667, 1384.5667, 1400.5356, 1400.5356,=20
      1404.6410, 1422.6624, 1422.6624, 1681.7712, 1681.7712, 1709.8423,=20
      1709.8423, 1941.8619, 2056.8901, 2056.8901,=20
2211.9685</TT></TD></TR></TBODY></TABLE><BR>
<TABLE border=3D0 cellSpacing=3D0>
  <TBODY>
  <TR>
    <TD><TT><B><A name=3DHit42>42.</A>&nbsp;&nbsp;&nbsp;</B></TT></TD>
    <TD noWrap><TT><A=20
      =
href=3D"http://zxw-pc/mascot/cgi/protein_view.pl?file=3D../data/20121225/=
F002434.dat&amp;hit=3D42"=20
      =
target=3D_blank>gi|4539545</A>&nbsp;&nbsp;&nbsp;&nbsp;<B>Mass:</B>&nbsp;2=
7286&nbsp;&nbsp;&nbsp;&nbsp;<B>Score:</B>&nbsp;137&nbsp;&nbsp;&nbsp;&nbsp=
;<B>Expect:</B>&nbsp;3.7e-008&nbsp;&nbsp;<B>Matches:</B>&nbsp;8</TT></TD>=
</TR>
  <TR>
    <TD>&nbsp;</TD>
    <TD noWrap><TT>PRCI [Nicotiana =
tabacum]</TT></TD></TR></TBODY></TABLE>
<TABLE border=3D0 cellSpacing=3D0 cellPadding=3D0>
  <TBODY>
  <TR>
    <TD><TT>&nbsp;&nbsp;&nbsp;&nbsp;&nbsp;&nbsp;</TT></TD>
    <TD align=3Dright><TT><B>Observed&nbsp;&nbsp;</B></TT></TD>
    <TD noWrap align=3Dright><TT><B>Mr(expt)&nbsp;&nbsp;</B></TT></TD>
    <TD noWrap align=3Dright><TT><B>Mr(calc)&nbsp;&nbsp;</B></TT></TD>
    <TD align=3Dright><TT><B>&nbsp;ppm&nbsp;&nbsp;</B></TT></TD>
    <TD align=3Dright><TT><B>Start&nbsp;</B></TT></TD>
    <TD align=3Dright><TT><B>&nbsp;</B></TT></TD>
    <TD align=3Dright><TT><B>End&nbsp;</B></TT></TD>
    <TD align=3Dright><TT><B>Miss&nbsp;</B></TT></TD>
    <TD align=3Dright><TT><B>Ions&nbsp;</B></TT></TD>
    <TD><TT><B>&nbsp;Peptide</B></TT></TD></TR>
  <TR>
    <TD align=3Dright>&nbsp;</TD>
    <TD align=3Dright><TT>768.2788&nbsp;&nbsp;</TT></TD>
    <TD align=3Dright><TT>767.2715&nbsp;&nbsp;</TT></TD>
    <TD align=3Dright><TT>767.3198&nbsp;&nbsp;</TT></TD>
    <TD noWrap align=3Dright><TT>-62.95&nbsp;</TT></TD>
    <TD align=3Dright><TT>4&nbsp;</TT></TD>
    <TD noWrap align=3Dright><TT>-&nbsp;</TT></TD>
    <TD align=3Dright><TT>11&nbsp;</TT></TD>
    <TD align=3Dright><TT>0&nbsp;&nbsp;</TT></TD>
    <TD noWrap align=3Dright><TT>---&nbsp;&nbsp;</TT></TD>
    <TD noWrap><TT>&nbsp;R.GSGGGYDR.H</TT></TD></TR>
  <TR>
    <TD align=3Dright>&nbsp;</TD>
    <TD align=3Dright><TT>815.4183&nbsp;&nbsp;</TT></TD>
    <TD align=3Dright><TT>814.4110&nbsp;&nbsp;</TT></TD>
    <TD align=3Dright><TT>814.4661&nbsp;&nbsp;</TT></TD>
    <TD noWrap align=3Dright><TT>-67.65&nbsp;</TT></TD>
    <TD align=3Dright><TT>89&nbsp;</TT></TD>
    <TD noWrap align=3Dright><TT>-&nbsp;</TT></TD>
    <TD align=3Dright><TT>95&nbsp;</TT></TD>
    <TD align=3Dright><TT>0&nbsp;&nbsp;</TT></TD>
    <TD noWrap align=3Dright><TT>---&nbsp;&nbsp;</TT></TD>
    <TD noWrap><TT>&nbsp;R.TLVQQAR.N</TT></TD></TR>
  <TR>
    <TD align=3Dright>&nbsp;</TD>
    <TD align=3Dright><TT>836.3343&nbsp;&nbsp;</TT></TD>
    <TD align=3Dright><TT>835.3271&nbsp;&nbsp;</TT></TD>
    <TD align=3Dright><TT>835.3824&nbsp;&nbsp;</TT></TD>
    <TD noWrap align=3Dright><TT>-66.23&nbsp;</TT></TD>
    <TD align=3Dright><TT>96&nbsp;</TT></TD>
    <TD noWrap align=3Dright><TT>-&nbsp;</TT></TD>
    <TD align=3Dright><TT>102&nbsp;</TT></TD>
    <TD align=3Dright><TT>0&nbsp;&nbsp;</TT></TD>
    <TD noWrap align=3Dright><TT>---&nbsp;&nbsp;</TT></TD>
    <TD noWrap><TT>&nbsp;R.NEAAEFR.F</TT></TD></TR>
  <TR>
    <TD align=3Dright>&nbsp;</TD>
    <TD align=3Dright><TT>1144.5098&nbsp;&nbsp;</TT></TD>
    <TD align=3Dright><TT>1143.5025&nbsp;&nbsp;</TT></TD>
    <TD align=3Dright><TT>1143.5964&nbsp;&nbsp;</TT></TD>
    <TD noWrap align=3Dright><TT>-82.12&nbsp;</TT></TD>
    <TD align=3Dright><TT>22&nbsp;</TT></TD>
    <TD noWrap align=3Dright><TT>-&nbsp;</TT></TD>
    <TD align=3Dright><TT>30&nbsp;</TT></TD>
    <TD align=3Dright><TT>0&nbsp;&nbsp;</TT></TD>
    <TD noWrap align=3Dright><TT>---&nbsp;&nbsp;</TT></TD>
    <TD noWrap><TT>&nbsp;R.LFQVEYAFK.A</TT></TD></TR>
  <TR>
    <TD align=3Dright>&nbsp;</TD>
    <TD align=3Dright><TT>1144.5098&nbsp;&nbsp;</TT></TD>
    <TD align=3Dright><TT>1143.5025&nbsp;&nbsp;</TT></TD>
    <TD align=3Dright><TT>1143.5964&nbsp;&nbsp;</TT></TD>
    <TD noWrap align=3Dright><TT>-82.12&nbsp;</TT></TD>
    <TD align=3Dright><TT>22&nbsp;</TT></TD>
    <TD noWrap align=3Dright><TT>-&nbsp;</TT></TD>
    <TD align=3Dright><TT>30&nbsp;</TT></TD>
    <TD align=3Dright><TT>0&nbsp;&nbsp;</TT></TD>
    <TD noWrap align=3Dright><TT>36&nbsp;&nbsp;</TT></TD>
    <TD noWrap><TT>&nbsp;R.LFQVEYAFK.A</TT></TD></TR>
  <TR>
    <TD align=3Dright>&nbsp;</TD>
    <TD align=3Dright><TT>1156.5311&nbsp;&nbsp;</TT></TD>
    <TD align=3Dright><TT>1155.5238&nbsp;&nbsp;</TT></TD>
    <TD align=3Dright><TT>1155.6037&nbsp;&nbsp;</TT></TD>
    <TD noWrap align=3Dright><TT>-69.08&nbsp;</TT></TD>
    <TD align=3Dright><TT>12&nbsp;</TT></TD>
    <TD noWrap align=3Dright><TT>-&nbsp;</TT></TD>
    <TD align=3Dright><TT>21&nbsp;</TT></TD>
    <TD align=3Dright><TT>0&nbsp;&nbsp;</TT></TD>
    <TD noWrap align=3Dright><TT>---&nbsp;&nbsp;</TT></TD>
    <TD noWrap><TT>&nbsp;R.HITIFSPEGR.L</TT></TD></TR>
  <TR>
    <TD align=3Dright>&nbsp;</TD>
    <TD align=3Dright><TT>1156.5311&nbsp;&nbsp;</TT></TD>
    <TD align=3Dright><TT>1155.5238&nbsp;&nbsp;</TT></TD>
    <TD align=3Dright><TT>1155.6037&nbsp;&nbsp;</TT></TD>
    <TD noWrap align=3Dright><TT>-69.08&nbsp;</TT></TD>
    <TD align=3Dright><TT>12&nbsp;</TT></TD>
    <TD noWrap align=3Dright><TT>-&nbsp;</TT></TD>
    <TD align=3Dright><TT>21&nbsp;</TT></TD>
    <TD align=3Dright><TT>0&nbsp;&nbsp;</TT></TD>
    <TD noWrap align=3Dright><TT>64&nbsp;&nbsp;</TT></TD>
    <TD noWrap><TT>&nbsp;R.HITIFSPEGR.L</TT></TD></TR>
  <TR>
    <TD align=3Dright>&nbsp;</TD>
    <TD align=3Dright><TT>1220.5162&nbsp;&nbsp;</TT></TD>
    <TD align=3Dright><TT>1219.5089&nbsp;&nbsp;</TT></TD>
    <TD align=3Dright><TT>1219.6084&nbsp;&nbsp;</TT></TD>
    <TD noWrap align=3Dright><TT>-81.59&nbsp;</TT></TD>
    <TD align=3Dright><TT>172&nbsp;</TT></TD>
    <TD noWrap align=3Dright><TT>-&nbsp;</TT></TD>
    <TD align=3Dright><TT>181&nbsp;</TT></TD>
    <TD align=3Dright><TT>0&nbsp;&nbsp;</TT></TD>
    <TD noWrap align=3Dright><TT>---&nbsp;&nbsp;</TT></TD>
    <TD noWrap><TT>&nbsp;K.EQEAINFLEK.K</TT></TD></TR></TBODY></TABLE>
<TABLE border=3D0 cellSpacing=3D0>
  <TBODY>
  <TR>
    <TD><TT>&nbsp;&nbsp;&nbsp;&nbsp;&nbsp;&nbsp;</TT></TD>
    <TD><TT><B>No match to: </B>761.3458, 823.0459, 825.0331, 829.3308,=20
      840.9972, 842.4497, 870.4814, 889.4276, 930.4676, 954.4037, =
994.0568,=20
      1007.4431, 1007.4431, 1036.0497, 1085.5210, 1085.5210, 1096.4148,=20
      1126.4785, 1217.5360, 1269.5190, 1272.4600, 1336.5642, 1370.5886,=20
      1374.6104, 1383.5656, 1384.5667, 1384.5667, 1400.5356, 1400.5356,=20
      1404.6410, 1422.6624, 1422.6624, 1681.7712, 1681.7712, 1709.8423,=20
      1709.8423, 1941.8619, 2056.8901, 2056.8901,=20
2211.9685</TT></TD></TR></TBODY></TABLE><BR>
<TABLE border=3D0 cellSpacing=3D0>
  <TBODY>
  <TR>
    <TD><TT><B><A name=3DHit43>43.</A>&nbsp;&nbsp;&nbsp;</B></TT></TD>
    <TD noWrap><TT><A=20
      =
href=3D"http://zxw-pc/mascot/cgi/protein_view.pl?file=3D../data/20121225/=
F002434.dat&amp;hit=3D43"=20
      =
target=3D_blank>gi|255648341</A>&nbsp;&nbsp;&nbsp;&nbsp;<B>Mass:</B>&nbsp=
;27393&nbsp;&nbsp;&nbsp;&nbsp;<B>Score:</B>&nbsp;129&nbsp;&nbsp;&nbsp;&nb=
sp;<B>Expect:</B>&nbsp;2.3e-007&nbsp;&nbsp;<B>Matches:</B>&nbsp;7</TT></T=
D></TR>
  <TR>
    <TD>&nbsp;</TD>
    <TD noWrap><TT>unknown [Glycine max]</TT></TD></TR></TBODY></TABLE>
<TABLE border=3D0 cellSpacing=3D0 cellPadding=3D0>
  <TBODY>
  <TR>
    <TD><TT>&nbsp;&nbsp;&nbsp;&nbsp;&nbsp;&nbsp;</TT></TD>
    <TD align=3Dright><TT><B>Observed&nbsp;&nbsp;</B></TT></TD>
    <TD noWrap align=3Dright><TT><B>Mr(expt)&nbsp;&nbsp;</B></TT></TD>
    <TD noWrap align=3Dright><TT><B>Mr(calc)&nbsp;&nbsp;</B></TT></TD>
    <TD align=3Dright><TT><B>&nbsp;ppm&nbsp;&nbsp;</B></TT></TD>
    <TD align=3Dright><TT><B>Start&nbsp;</B></TT></TD>
    <TD align=3Dright><TT><B>&nbsp;</B></TT></TD>
    <TD align=3Dright><TT><B>End&nbsp;</B></TT></TD>
    <TD align=3Dright><TT><B>Miss&nbsp;</B></TT></TD>
    <TD align=3Dright><TT><B>Ions&nbsp;</B></TT></TD>
    <TD><TT><B>&nbsp;Peptide</B></TT></TD></TR>
  <TR>
    <TD align=3Dright>&nbsp;</TD>
    <TD align=3Dright><TT>768.2788&nbsp;&nbsp;</TT></TD>
    <TD align=3Dright><TT>767.2715&nbsp;&nbsp;</TT></TD>
    <TD align=3Dright><TT>767.3198&nbsp;&nbsp;</TT></TD>
    <TD noWrap align=3Dright><TT>-62.95&nbsp;</TT></TD>
    <TD align=3Dright><TT>4&nbsp;</TT></TD>
    <TD noWrap align=3Dright><TT>-&nbsp;</TT></TD>
    <TD align=3Dright><TT>11&nbsp;</TT></TD>
    <TD align=3Dright><TT>0&nbsp;&nbsp;</TT></TD>
    <TD noWrap align=3Dright><TT>---&nbsp;&nbsp;</TT></TD>
    <TD noWrap><TT>&nbsp;R.GSGGGYDR.H</TT></TD></TR>
  <TR>
    <TD align=3Dright>&nbsp;</TD>
    <TD align=3Dright><TT>815.4183&nbsp;&nbsp;</TT></TD>
    <TD align=3Dright><TT>814.4110&nbsp;&nbsp;</TT></TD>
    <TD align=3Dright><TT>814.4661&nbsp;&nbsp;</TT></TD>
    <TD noWrap align=3Dright><TT>-67.65&nbsp;</TT></TD>
    <TD align=3Dright><TT>89&nbsp;</TT></TD>
    <TD noWrap align=3Dright><TT>-&nbsp;</TT></TD>
    <TD align=3Dright><TT>95&nbsp;</TT></TD>
    <TD align=3Dright><TT>0&nbsp;&nbsp;</TT></TD>
    <TD noWrap align=3Dright><TT>---&nbsp;&nbsp;</TT></TD>
    <TD noWrap><TT>&nbsp;R.TLVQQAR.N</TT></TD></TR>
  <TR>
    <TD align=3Dright>&nbsp;</TD>
    <TD align=3Dright><TT>836.3343&nbsp;&nbsp;</TT></TD>
    <TD align=3Dright><TT>835.3271&nbsp;&nbsp;</TT></TD>
    <TD align=3Dright><TT>835.3824&nbsp;&nbsp;</TT></TD>
    <TD noWrap align=3Dright><TT>-66.23&nbsp;</TT></TD>
    <TD align=3Dright><TT>96&nbsp;</TT></TD>
    <TD noWrap align=3Dright><TT>-&nbsp;</TT></TD>
    <TD align=3Dright><TT>102&nbsp;</TT></TD>
    <TD align=3Dright><TT>0&nbsp;&nbsp;</TT></TD>
    <TD noWrap align=3Dright><TT>---&nbsp;&nbsp;</TT></TD>
    <TD noWrap><TT>&nbsp;R.NEAAEFR.F</TT></TD></TR>
  <TR>
    <TD align=3Dright>&nbsp;</TD>
    <TD align=3Dright><TT>1144.5098&nbsp;&nbsp;</TT></TD>
    <TD align=3Dright><TT>1143.5025&nbsp;&nbsp;</TT></TD>
    <TD align=3Dright><TT>1143.5964&nbsp;&nbsp;</TT></TD>
    <TD noWrap align=3Dright><TT>-82.12&nbsp;</TT></TD>
    <TD align=3Dright><TT>22&nbsp;</TT></TD>
    <TD noWrap align=3Dright><TT>-&nbsp;</TT></TD>
    <TD align=3Dright><TT>30&nbsp;</TT></TD>
    <TD align=3Dright><TT>0&nbsp;&nbsp;</TT></TD>
    <TD noWrap align=3Dright><TT>---&nbsp;&nbsp;</TT></TD>
    <TD noWrap><TT>&nbsp;R.LFQVEYAFK.A</TT></TD></TR>
  <TR>
    <TD align=3Dright>&nbsp;</TD>
    <TD align=3Dright><TT>1144.5098&nbsp;&nbsp;</TT></TD>
    <TD align=3Dright><TT>1143.5025&nbsp;&nbsp;</TT></TD>
    <TD align=3Dright><TT>1143.5964&nbsp;&nbsp;</TT></TD>
    <TD noWrap align=3Dright><TT>-82.12&nbsp;</TT></TD>
    <TD align=3Dright><TT>22&nbsp;</TT></TD>
    <TD noWrap align=3Dright><TT>-&nbsp;</TT></TD>
    <TD align=3Dright><TT>30&nbsp;</TT></TD>
    <TD align=3Dright><TT>0&nbsp;&nbsp;</TT></TD>
    <TD noWrap align=3Dright><TT>36&nbsp;&nbsp;</TT></TD>
    <TD noWrap><TT>&nbsp;R.LFQVEYAFK.A</TT></TD></TR>
  <TR>
    <TD align=3Dright>&nbsp;</TD>
    <TD align=3Dright><TT>1156.5311&nbsp;&nbsp;</TT></TD>
    <TD align=3Dright><TT>1155.5238&nbsp;&nbsp;</TT></TD>
    <TD align=3Dright><TT>1155.6037&nbsp;&nbsp;</TT></TD>
    <TD noWrap align=3Dright><TT>-69.08&nbsp;</TT></TD>
    <TD align=3Dright><TT>12&nbsp;</TT></TD>
    <TD noWrap align=3Dright><TT>-&nbsp;</TT></TD>
    <TD align=3Dright><TT>21&nbsp;</TT></TD>
    <TD align=3Dright><TT>0&nbsp;&nbsp;</TT></TD>
    <TD noWrap align=3Dright><TT>---&nbsp;&nbsp;</TT></TD>
    <TD noWrap><TT>&nbsp;R.HITIFSPEGR.L</TT></TD></TR>
  <TR>
    <TD align=3Dright>&nbsp;</TD>
    <TD align=3Dright><TT>1156.5311&nbsp;&nbsp;</TT></TD>
    <TD align=3Dright><TT>1155.5238&nbsp;&nbsp;</TT></TD>
    <TD align=3Dright><TT>1155.6037&nbsp;&nbsp;</TT></TD>
    <TD noWrap align=3Dright><TT>-69.08&nbsp;</TT></TD>
    <TD align=3Dright><TT>12&nbsp;</TT></TD>
    <TD noWrap align=3Dright><TT>-&nbsp;</TT></TD>
    <TD align=3Dright><TT>21&nbsp;</TT></TD>
    <TD align=3Dright><TT>0&nbsp;&nbsp;</TT></TD>
    <TD noWrap align=3Dright><TT>64&nbsp;&nbsp;</TT></TD>
    <TD noWrap><TT>&nbsp;R.HITIFSPEGR.L</TT></TD></TR></TBODY></TABLE>
<TABLE border=3D0 cellSpacing=3D0>
  <TBODY>
  <TR>
    <TD><TT>&nbsp;&nbsp;&nbsp;&nbsp;&nbsp;&nbsp;</TT></TD>
    <TD><TT><B>No match to: </B>761.3458, 823.0459, 825.0331, 829.3308,=20
      840.9972, 842.4497, 870.4814, 889.4276, 930.4676, 954.4037, =
994.0568,=20
      1007.4431, 1007.4431, 1036.0497, 1085.5210, 1085.5210, 1096.4148,=20
      1126.4785, 1217.5360, 1220.5162, 1269.5190, 1272.4600, 1336.5642,=20
      1370.5886, 1374.6104, 1383.5656, 1384.5667, 1384.5667, 1400.5356,=20
      1400.5356, 1404.6410, 1422.6624, 1422.6624, 1681.7712, 1681.7712,=20
      1709.8423, 1709.8423, 1941.8619, 2056.8901, 2056.8901,=20
  2211.9685</TT></TD></TR></TBODY></TABLE><BR>
<TABLE border=3D0 cellSpacing=3D0>
  <TBODY>
  <TR>
    <TD><TT><B><A name=3DHit44>44.</A>&nbsp;&nbsp;&nbsp;</B></TT></TD>
    <TD noWrap><TT><A=20
      =
href=3D"http://zxw-pc/mascot/cgi/protein_view.pl?file=3D../data/20121225/=
F002434.dat&amp;hit=3D44"=20
      =
target=3D_blank>gi|302836359</A>&nbsp;&nbsp;&nbsp;&nbsp;<B>Mass:</B>&nbsp=
;27501&nbsp;&nbsp;&nbsp;&nbsp;<B>Score:</B>&nbsp;128&nbsp;&nbsp;&nbsp;&nb=
sp;<B>Expect:</B>&nbsp;2.9e-007&nbsp;&nbsp;<B>Matches:</B>&nbsp;8</TT></T=
D></TR>
  <TR>
    <TD>&nbsp;</TD>
    <TD noWrap><TT>20S proteasome alpha subunit A [Volvox carteri f.=20
      nagariensis]</TT></TD></TR></TBODY></TABLE>
<TABLE border=3D0 cellSpacing=3D0 cellPadding=3D0>
  <TBODY>
  <TR>
    <TD><TT>&nbsp;&nbsp;&nbsp;&nbsp;&nbsp;&nbsp;</TT></TD>
    <TD align=3Dright><TT><B>Observed&nbsp;&nbsp;</B></TT></TD>
    <TD noWrap align=3Dright><TT><B>Mr(expt)&nbsp;&nbsp;</B></TT></TD>
    <TD noWrap align=3Dright><TT><B>Mr(calc)&nbsp;&nbsp;</B></TT></TD>
    <TD align=3Dright><TT><B>&nbsp;ppm&nbsp;&nbsp;</B></TT></TD>
    <TD align=3Dright><TT><B>Start&nbsp;</B></TT></TD>
    <TD align=3Dright><TT><B>&nbsp;</B></TT></TD>
    <TD align=3Dright><TT><B>End&nbsp;</B></TT></TD>
    <TD align=3Dright><TT><B>Miss&nbsp;</B></TT></TD>
    <TD align=3Dright><TT><B>Ions&nbsp;</B></TT></TD>
    <TD><TT><B>&nbsp;Peptide</B></TT></TD></TR>
  <TR>
    <TD align=3Dright>&nbsp;</TD>
    <TD align=3Dright><TT>954.4037&nbsp;&nbsp;</TT></TD>
    <TD align=3Dright><TT>953.3965&nbsp;&nbsp;</TT></TD>
    <TD align=3Dright><TT>953.4315&nbsp;&nbsp;</TT></TD>
    <TD noWrap align=3Dright><TT>-36.74&nbsp;</TT></TD>
    <TD align=3Dright><TT>2&nbsp;</TT></TD>
    <TD noWrap align=3Dright><TT>-&nbsp;</TT></TD>
    <TD align=3Dright><TT>10&nbsp;</TT></TD>
    <TD align=3Dright><TT>1&nbsp;&nbsp;</TT></TD>
    <TD noWrap align=3Dright><TT>---&nbsp;&nbsp;</TT></TD>
    <TD noWrap><TT>&nbsp;M.SRGGSGYDR.H</TT></TD></TR>
  <TR>
    <TD align=3Dright>&nbsp;</TD>
    <TD align=3Dright><TT>1085.5210&nbsp;&nbsp;</TT></TD>
    <TD align=3Dright><TT>1084.5137&nbsp;&nbsp;</TT></TD>
    <TD align=3Dright><TT>1084.4720&nbsp;&nbsp;</TT></TD>
    <TD noWrap align=3Dright><TT>38.5&nbsp;</TT></TD>
    <TD align=3Dright><TT>1&nbsp;</TT></TD>
    <TD noWrap align=3Dright><TT>-&nbsp;</TT></TD>
    <TD align=3Dright><TT>10&nbsp;</TT></TD>
    <TD align=3Dright><TT>1&nbsp;&nbsp;</TT></TD>
    <TD noWrap align=3Dright><TT>---&nbsp;&nbsp;</TT></TD>
    <TD noWrap><TT>&nbsp;-.MSRGGSGYDR.H</TT></TD></TR>
  <TR>
    <TD align=3Dright>&nbsp;</TD>
    <TD align=3Dright><TT>1085.5210&nbsp;&nbsp;</TT></TD>
    <TD align=3Dright><TT>1084.5137&nbsp;&nbsp;</TT></TD>
    <TD align=3Dright><TT>1084.4720&nbsp;&nbsp;</TT></TD>
    <TD noWrap align=3Dright><TT>38.5&nbsp;</TT></TD>
    <TD align=3Dright><TT>1&nbsp;</TT></TD>
    <TD noWrap align=3Dright><TT>-&nbsp;</TT></TD>
    <TD align=3Dright><TT>10&nbsp;</TT></TD>
    <TD align=3Dright><TT>1&nbsp;&nbsp;</TT></TD>
    <TD noWrap align=3Dright><TT>---&nbsp;&nbsp;</TT></TD>
    <TD noWrap><TT>&nbsp;-.MSRGGSGYDR.H</TT></TD></TR>
  <TR>
    <TD align=3Dright>&nbsp;</TD>
    <TD align=3Dright><TT>1144.5098&nbsp;&nbsp;</TT></TD>
    <TD align=3Dright><TT>1143.5025&nbsp;&nbsp;</TT></TD>
    <TD align=3Dright><TT>1143.5964&nbsp;&nbsp;</TT></TD>
    <TD noWrap align=3Dright><TT>-82.12&nbsp;</TT></TD>
    <TD align=3Dright><TT>21&nbsp;</TT></TD>
    <TD noWrap align=3Dright><TT>-&nbsp;</TT></TD>
    <TD align=3Dright><TT>29&nbsp;</TT></TD>
    <TD align=3Dright><TT>0&nbsp;&nbsp;</TT></TD>
    <TD noWrap align=3Dright><TT>---&nbsp;&nbsp;</TT></TD>
    <TD noWrap><TT>&nbsp;R.LFQVEYAFK.A</TT></TD></TR>
  <TR>
    <TD align=3Dright>&nbsp;</TD>
    <TD align=3Dright><TT>1144.5098&nbsp;&nbsp;</TT></TD>
    <TD align=3Dright><TT>1143.5025&nbsp;&nbsp;</TT></TD>
    <TD align=3Dright><TT>1143.5964&nbsp;&nbsp;</TT></TD>
    <TD noWrap align=3Dright><TT>-82.12&nbsp;</TT></TD>
    <TD align=3Dright><TT>21&nbsp;</TT></TD>
    <TD noWrap align=3Dright><TT>-&nbsp;</TT></TD>
    <TD align=3Dright><TT>29&nbsp;</TT></TD>
    <TD align=3Dright><TT>0&nbsp;&nbsp;</TT></TD>
    <TD noWrap align=3Dright><TT>36&nbsp;&nbsp;</TT></TD>
    <TD noWrap><TT>&nbsp;R.LFQVEYAFK.A</TT></TD></TR>
  <TR>
    <TD align=3Dright>&nbsp;</TD>
    <TD align=3Dright><TT>1156.5311&nbsp;&nbsp;</TT></TD>
    <TD align=3Dright><TT>1155.5238&nbsp;&nbsp;</TT></TD>
    <TD align=3Dright><TT>1155.6037&nbsp;&nbsp;</TT></TD>
    <TD noWrap align=3Dright><TT>-69.08&nbsp;</TT></TD>
    <TD align=3Dright><TT>11&nbsp;</TT></TD>
    <TD noWrap align=3Dright><TT>-&nbsp;</TT></TD>
    <TD align=3Dright><TT>20&nbsp;</TT></TD>
    <TD align=3Dright><TT>0&nbsp;&nbsp;</TT></TD>
    <TD noWrap align=3Dright><TT>---&nbsp;&nbsp;</TT></TD>
    <TD noWrap><TT>&nbsp;R.HITIFSPEGR.L</TT></TD></TR>
  <TR>
    <TD align=3Dright>&nbsp;</TD>
    <TD align=3Dright><TT>1156.5311&nbsp;&nbsp;</TT></TD>
    <TD align=3Dright><TT>1155.5238&nbsp;&nbsp;</TT></TD>
    <TD align=3Dright><TT>1155.6037&nbsp;&nbsp;</TT></TD>
    <TD noWrap align=3Dright><TT>-69.08&nbsp;</TT></TD>
    <TD align=3Dright><TT>11&nbsp;</TT></TD>
    <TD noWrap align=3Dright><TT>-&nbsp;</TT></TD>
    <TD align=3Dright><TT>20&nbsp;</TT></TD>
    <TD align=3Dright><TT>0&nbsp;&nbsp;</TT></TD>
    <TD noWrap align=3Dright><TT>64&nbsp;&nbsp;</TT></TD>
    <TD noWrap><TT>&nbsp;R.HITIFSPEGR.L</TT></TD></TR>
  <TR>
    <TD align=3Dright>&nbsp;</TD>
    <TD align=3Dright><TT>1217.5360&nbsp;&nbsp;</TT></TD>
    <TD align=3Dright><TT>1216.5287&nbsp;&nbsp;</TT></TD>
    <TD align=3Dright><TT>1216.5724&nbsp;&nbsp;</TT></TD>
    <TD noWrap align=3Dright><TT>-35.89&nbsp;</TT></TD>
    <TD align=3Dright><TT>171&nbsp;</TT></TD>
    <TD noWrap align=3Dright><TT>-&nbsp;</TT></TD>
    <TD align=3Dright><TT>180&nbsp;</TT></TD>
    <TD align=3Dright><TT>0&nbsp;&nbsp;</TT></TD>
    <TD noWrap align=3Dright><TT>---&nbsp;&nbsp;</TT></TD>
    <TD noWrap><TT>&nbsp;K.ETEAHNFLEK.K</TT></TD></TR></TBODY></TABLE>
<TABLE border=3D0 cellSpacing=3D0>
  <TBODY>
  <TR>
    <TD><TT>&nbsp;&nbsp;&nbsp;&nbsp;&nbsp;&nbsp;</TT></TD>
    <TD><TT><B>No match to: </B>761.3458, 768.2788, 815.4183, 823.0459,=20
      825.0331, 829.3308, 836.3343, 840.9972, 842.4497, 870.4814, =
889.4276,=20
      930.4676, 994.0568, 1007.4431, 1007.4431, 1036.0497, 1096.4148, =
1126.4785,=20
      1220.5162, 1269.5190, 1272.4600, 1336.5642, 1370.5886, 1374.6104,=20
      1383.5656, 1384.5667, 1384.5667, 1400.5356, 1400.5356, 1404.6410,=20
      1422.6624, 1422.6624, 1681.7712, 1681.7712, 1709.8423, 1709.8423,=20
      1941.8619, 2056.8901, 2056.8901, =
2211.9685</TT></TD></TR></TBODY></TABLE><BR>
<TABLE border=3D0 cellSpacing=3D0>
  <TBODY>
  <TR>
    <TD><TT><B><A name=3DHit45>45.</A>&nbsp;&nbsp;&nbsp;</B></TT></TD>
    <TD noWrap><TT><A=20
      =
href=3D"http://zxw-pc/mascot/cgi/protein_view.pl?file=3D../data/20121225/=
F002434.dat&amp;hit=3D45"=20
      =
target=3D_blank>gi|300265099</A>&nbsp;&nbsp;&nbsp;&nbsp;<B>Mass:</B>&nbsp=
;27501&nbsp;&nbsp;&nbsp;&nbsp;<B>Score:</B>&nbsp;128&nbsp;&nbsp;&nbsp;&nb=
sp;<B>Expect:</B>&nbsp;2.9e-007&nbsp;&nbsp;<B>Matches:</B>&nbsp;8</TT></T=
D></TR>
  <TR>
    <TD>&nbsp;</TD>
    <TD noWrap><TT>20S proteasome alpha subunit A [Volvox carteri f.=20
      nagariensis]</TT></TD></TR></TBODY></TABLE>
<TABLE border=3D0 cellSpacing=3D0 cellPadding=3D0>
  <TBODY>
  <TR>
    <TD><TT>&nbsp;&nbsp;&nbsp;&nbsp;&nbsp;&nbsp;</TT></TD>
    <TD align=3Dright><TT><B>Observed&nbsp;&nbsp;</B></TT></TD>
    <TD noWrap align=3Dright><TT><B>Mr(expt)&nbsp;&nbsp;</B></TT></TD>
    <TD noWrap align=3Dright><TT><B>Mr(calc)&nbsp;&nbsp;</B></TT></TD>
    <TD align=3Dright><TT><B>&nbsp;ppm&nbsp;&nbsp;</B></TT></TD>
    <TD align=3Dright><TT><B>Start&nbsp;</B></TT></TD>
    <TD align=3Dright><TT><B>&nbsp;</B></TT></TD>
    <TD align=3Dright><TT><B>End&nbsp;</B></TT></TD>
    <TD align=3Dright><TT><B>Miss&nbsp;</B></TT></TD>
    <TD align=3Dright><TT><B>Ions&nbsp;</B></TT></TD>
    <TD><TT><B>&nbsp;Peptide</B></TT></TD></TR>
  <TR>
    <TD align=3Dright>&nbsp;</TD>
    <TD align=3Dright><TT>954.4037&nbsp;&nbsp;</TT></TD>
    <TD align=3Dright><TT>953.3965&nbsp;&nbsp;</TT></TD>
    <TD align=3Dright><TT>953.4315&nbsp;&nbsp;</TT></TD>
    <TD noWrap align=3Dright><TT>-36.74&nbsp;</TT></TD>
    <TD align=3Dright><TT>2&nbsp;</TT></TD>
    <TD noWrap align=3Dright><TT>-&nbsp;</TT></TD>
    <TD align=3Dright><TT>10&nbsp;</TT></TD>
    <TD align=3Dright><TT>1&nbsp;&nbsp;</TT></TD>
    <TD noWrap align=3Dright><TT>---&nbsp;&nbsp;</TT></TD>
    <TD noWrap><TT>&nbsp;M.SRGGSGYDR.H</TT></TD></TR>
  <TR>
    <TD align=3Dright>&nbsp;</TD>
    <TD align=3Dright><TT>1085.5210&nbsp;&nbsp;</TT></TD>
    <TD align=3Dright><TT>1084.5137&nbsp;&nbsp;</TT></TD>
    <TD align=3Dright><TT>1084.4720&nbsp;&nbsp;</TT></TD>
    <TD noWrap align=3Dright><TT>38.5&nbsp;</TT></TD>
    <TD align=3Dright><TT>1&nbsp;</TT></TD>
    <TD noWrap align=3Dright><TT>-&nbsp;</TT></TD>
    <TD align=3Dright><TT>10&nbsp;</TT></TD>
    <TD align=3Dright><TT>1&nbsp;&nbsp;</TT></TD>
    <TD noWrap align=3Dright><TT>---&nbsp;&nbsp;</TT></TD>
    <TD noWrap><TT>&nbsp;-.MSRGGSGYDR.H</TT></TD></TR>
  <TR>
    <TD align=3Dright>&nbsp;</TD>
    <TD align=3Dright><TT>1085.5210&nbsp;&nbsp;</TT></TD>
    <TD align=3Dright><TT>1084.5137&nbsp;&nbsp;</TT></TD>
    <TD align=3Dright><TT>1084.4720&nbsp;&nbsp;</TT></TD>
    <TD noWrap align=3Dright><TT>38.5&nbsp;</TT></TD>
    <TD align=3Dright><TT>1&nbsp;</TT></TD>
    <TD noWrap align=3Dright><TT>-&nbsp;</TT></TD>
    <TD align=3Dright><TT>10&nbsp;</TT></TD>
    <TD align=3Dright><TT>1&nbsp;&nbsp;</TT></TD>
    <TD noWrap align=3Dright><TT>---&nbsp;&nbsp;</TT></TD>
    <TD noWrap><TT>&nbsp;-.MSRGGSGYDR.H</TT></TD></TR>
  <TR>
    <TD align=3Dright>&nbsp;</TD>
    <TD align=3Dright><TT>1144.5098&nbsp;&nbsp;</TT></TD>
    <TD align=3Dright><TT>1143.5025&nbsp;&nbsp;</TT></TD>
    <TD align=3Dright><TT>1143.5964&nbsp;&nbsp;</TT></TD>
    <TD noWrap align=3Dright><TT>-82.12&nbsp;</TT></TD>
    <TD align=3Dright><TT>21&nbsp;</TT></TD>
    <TD noWrap align=3Dright><TT>-&nbsp;</TT></TD>
    <TD align=3Dright><TT>29&nbsp;</TT></TD>
    <TD align=3Dright><TT>0&nbsp;&nbsp;</TT></TD>
    <TD noWrap align=3Dright><TT>---&nbsp;&nbsp;</TT></TD>
    <TD noWrap><TT>&nbsp;R.LFQVEYAFK.A</TT></TD></TR>
  <TR>
    <TD align=3Dright>&nbsp;</TD>
    <TD align=3Dright><TT>1144.5098&nbsp;&nbsp;</TT></TD>
    <TD align=3Dright><TT>1143.5025&nbsp;&nbsp;</TT></TD>
    <TD align=3Dright><TT>1143.5964&nbsp;&nbsp;</TT></TD>
    <TD noWrap align=3Dright><TT>-82.12&nbsp;</TT></TD>
    <TD align=3Dright><TT>21&nbsp;</TT></TD>
    <TD noWrap align=3Dright><TT>-&nbsp;</TT></TD>
    <TD align=3Dright><TT>29&nbsp;</TT></TD>
    <TD align=3Dright><TT>0&nbsp;&nbsp;</TT></TD>
    <TD noWrap align=3Dright><TT>36&nbsp;&nbsp;</TT></TD>
    <TD noWrap><TT>&nbsp;R.LFQVEYAFK.A</TT></TD></TR>
  <TR>
    <TD align=3Dright>&nbsp;</TD>
    <TD align=3Dright><TT>1156.5311&nbsp;&nbsp;</TT></TD>
    <TD align=3Dright><TT>1155.5238&nbsp;&nbsp;</TT></TD>
    <TD align=3Dright><TT>1155.6037&nbsp;&nbsp;</TT></TD>
    <TD noWrap align=3Dright><TT>-69.08&nbsp;</TT></TD>
    <TD align=3Dright><TT>11&nbsp;</TT></TD>
    <TD noWrap align=3Dright><TT>-&nbsp;</TT></TD>
    <TD align=3Dright><TT>20&nbsp;</TT></TD>
    <TD align=3Dright><TT>0&nbsp;&nbsp;</TT></TD>
    <TD noWrap align=3Dright><TT>---&nbsp;&nbsp;</TT></TD>
    <TD noWrap><TT>&nbsp;R.HITIFSPEGR.L</TT></TD></TR>
  <TR>
    <TD align=3Dright>&nbsp;</TD>
    <TD align=3Dright><TT>1156.5311&nbsp;&nbsp;</TT></TD>
    <TD align=3Dright><TT>1155.5238&nbsp;&nbsp;</TT></TD>
    <TD align=3Dright><TT>1155.6037&nbsp;&nbsp;</TT></TD>
    <TD noWrap align=3Dright><TT>-69.08&nbsp;</TT></TD>
    <TD align=3Dright><TT>11&nbsp;</TT></TD>
    <TD noWrap align=3Dright><TT>-&nbsp;</TT></TD>
    <TD align=3Dright><TT>20&nbsp;</TT></TD>
    <TD align=3Dright><TT>0&nbsp;&nbsp;</TT></TD>
    <TD noWrap align=3Dright><TT>64&nbsp;&nbsp;</TT></TD>
    <TD noWrap><TT>&nbsp;R.HITIFSPEGR.L</TT></TD></TR>
  <TR>
    <TD align=3Dright>&nbsp;</TD>
    <TD align=3Dright><TT>1217.5360&nbsp;&nbsp;</TT></TD>
    <TD align=3Dright><TT>1216.5287&nbsp;&nbsp;</TT></TD>
    <TD align=3Dright><TT>1216.5724&nbsp;&nbsp;</TT></TD>
    <TD noWrap align=3Dright><TT>-35.89&nbsp;</TT></TD>
    <TD align=3Dright><TT>171&nbsp;</TT></TD>
    <TD noWrap align=3Dright><TT>-&nbsp;</TT></TD>
    <TD align=3Dright><TT>180&nbsp;</TT></TD>
    <TD align=3Dright><TT>0&nbsp;&nbsp;</TT></TD>
    <TD noWrap align=3Dright><TT>---&nbsp;&nbsp;</TT></TD>
    <TD noWrap><TT>&nbsp;K.ETEAHNFLEK.K</TT></TD></TR></TBODY></TABLE>
<TABLE border=3D0 cellSpacing=3D0>
  <TBODY>
  <TR>
    <TD><TT>&nbsp;&nbsp;&nbsp;&nbsp;&nbsp;&nbsp;</TT></TD>
    <TD><TT><B>No match to: </B>761.3458, 768.2788, 815.4183, 823.0459,=20
      825.0331, 829.3308, 836.3343, 840.9972, 842.4497, 870.4814, =
889.4276,=20
      930.4676, 994.0568, 1007.4431, 1007.4431, 1036.0497, 1096.4148, =
1126.4785,=20
      1220.5162, 1269.5190, 1272.4600, 1336.5642, 1370.5886, 1374.6104,=20
      1383.5656, 1384.5667, 1384.5667, 1400.5356, 1400.5356, 1404.6410,=20
      1422.6624, 1422.6624, 1681.7712, 1681.7712, 1709.8423, 1709.8423,=20
      1941.8619, 2056.8901, 2056.8901, =
2211.9685</TT></TD></TR></TBODY></TABLE><BR>
<TABLE border=3D0 cellSpacing=3D0>
  <TBODY>
  <TR>
    <TD><TT><B><A name=3DHit46>46.</A>&nbsp;&nbsp;&nbsp;</B></TT></TD>
    <TD noWrap><TT><A=20
      =
href=3D"http://zxw-pc/mascot/cgi/protein_view.pl?file=3D../data/20121225/=
F002434.dat&amp;hit=3D46"=20
      =
target=3D_blank>gi|217075112</A>&nbsp;&nbsp;&nbsp;&nbsp;<B>Mass:</B>&nbsp=
;27297&nbsp;&nbsp;&nbsp;&nbsp;<B>Score:</B>&nbsp;120&nbsp;&nbsp;&nbsp;&nb=
sp;<B>Expect:</B>&nbsp;1.9e-006&nbsp;&nbsp;<B>Matches:</B>&nbsp;6</TT></T=
D></TR>
  <TR>
    <TD>&nbsp;</TD>
    <TD noWrap><TT>unknown [Medicago =
truncatula]</TT></TD></TR></TBODY></TABLE>
<TABLE border=3D0 cellSpacing=3D0 cellPadding=3D0>
  <TBODY>
  <TR>
    <TD><TT>&nbsp;&nbsp;&nbsp;&nbsp;&nbsp;&nbsp;</TT></TD>
    <TD align=3Dright><TT><B>Observed&nbsp;&nbsp;</B></TT></TD>
    <TD noWrap align=3Dright><TT><B>Mr(expt)&nbsp;&nbsp;</B></TT></TD>
    <TD noWrap align=3Dright><TT><B>Mr(calc)&nbsp;&nbsp;</B></TT></TD>
    <TD align=3Dright><TT><B>&nbsp;ppm&nbsp;&nbsp;</B></TT></TD>
    <TD align=3Dright><TT><B>Start&nbsp;</B></TT></TD>
    <TD align=3Dright><TT><B>&nbsp;</B></TT></TD>
    <TD align=3Dright><TT><B>End&nbsp;</B></TT></TD>
    <TD align=3Dright><TT><B>Miss&nbsp;</B></TT></TD>
    <TD align=3Dright><TT><B>Ions&nbsp;</B></TT></TD>
    <TD><TT><B>&nbsp;Peptide</B></TT></TD></TR>
  <TR>
    <TD align=3Dright>&nbsp;</TD>
    <TD align=3Dright><TT>768.2788&nbsp;&nbsp;</TT></TD>
    <TD align=3Dright><TT>767.2715&nbsp;&nbsp;</TT></TD>
    <TD align=3Dright><TT>767.3198&nbsp;&nbsp;</TT></TD>
    <TD noWrap align=3Dright><TT>-62.95&nbsp;</TT></TD>
    <TD align=3Dright><TT>4&nbsp;</TT></TD>
    <TD noWrap align=3Dright><TT>-&nbsp;</TT></TD>
    <TD align=3Dright><TT>11&nbsp;</TT></TD>
    <TD align=3Dright><TT>0&nbsp;&nbsp;</TT></TD>
    <TD noWrap align=3Dright><TT>---&nbsp;&nbsp;</TT></TD>
    <TD noWrap><TT>&nbsp;R.GSGGGYDR.H</TT></TD></TR>
  <TR>
    <TD align=3Dright>&nbsp;</TD>
    <TD align=3Dright><TT>815.4183&nbsp;&nbsp;</TT></TD>
    <TD align=3Dright><TT>814.4110&nbsp;&nbsp;</TT></TD>
    <TD align=3Dright><TT>814.4661&nbsp;&nbsp;</TT></TD>
    <TD noWrap align=3Dright><TT>-67.65&nbsp;</TT></TD>
    <TD align=3Dright><TT>89&nbsp;</TT></TD>
    <TD noWrap align=3Dright><TT>-&nbsp;</TT></TD>
    <TD align=3Dright><TT>95&nbsp;</TT></TD>
    <TD align=3Dright><TT>0&nbsp;&nbsp;</TT></TD>
    <TD noWrap align=3Dright><TT>---&nbsp;&nbsp;</TT></TD>
    <TD noWrap><TT>&nbsp;R.TLVQQAR.N</TT></TD></TR>
  <TR>
    <TD align=3Dright>&nbsp;</TD>
    <TD align=3Dright><TT>1144.5098&nbsp;&nbsp;</TT></TD>
    <TD align=3Dright><TT>1143.5025&nbsp;&nbsp;</TT></TD>
    <TD align=3Dright><TT>1143.5964&nbsp;&nbsp;</TT></TD>
    <TD noWrap align=3Dright><TT>-82.12&nbsp;</TT></TD>
    <TD align=3Dright><TT>22&nbsp;</TT></TD>
    <TD noWrap align=3Dright><TT>-&nbsp;</TT></TD>
    <TD align=3Dright><TT>30&nbsp;</TT></TD>
    <TD align=3Dright><TT>0&nbsp;&nbsp;</TT></TD>
    <TD noWrap align=3Dright><TT>---&nbsp;&nbsp;</TT></TD>
    <TD noWrap><TT>&nbsp;R.LFQVEYAFK.A</TT></TD></TR>
  <TR>
    <TD align=3Dright>&nbsp;</TD>
    <TD align=3Dright><TT>1144.5098&nbsp;&nbsp;</TT></TD>
    <TD align=3Dright><TT>1143.5025&nbsp;&nbsp;</TT></TD>
    <TD align=3Dright><TT>1143.5964&nbsp;&nbsp;</TT></TD>
    <TD noWrap align=3Dright><TT>-82.12&nbsp;</TT></TD>
    <TD align=3Dright><TT>22&nbsp;</TT></TD>
    <TD noWrap align=3Dright><TT>-&nbsp;</TT></TD>
    <TD align=3Dright><TT>30&nbsp;</TT></TD>
    <TD align=3Dright><TT>0&nbsp;&nbsp;</TT></TD>
    <TD noWrap align=3Dright><TT>36&nbsp;&nbsp;</TT></TD>
    <TD noWrap><TT>&nbsp;R.LFQVEYAFK.A</TT></TD></TR>
  <TR>
    <TD align=3Dright>&nbsp;</TD>
    <TD align=3Dright><TT>1156.5311&nbsp;&nbsp;</TT></TD>
    <TD align=3Dright><TT>1155.5238&nbsp;&nbsp;</TT></TD>
    <TD align=3Dright><TT>1155.6037&nbsp;&nbsp;</TT></TD>
    <TD noWrap align=3Dright><TT>-69.08&nbsp;</TT></TD>
    <TD align=3Dright><TT>12&nbsp;</TT></TD>
    <TD noWrap align=3Dright><TT>-&nbsp;</TT></TD>
    <TD align=3Dright><TT>21&nbsp;</TT></TD>
    <TD align=3Dright><TT>0&nbsp;&nbsp;</TT></TD>
    <TD noWrap align=3Dright><TT>---&nbsp;&nbsp;</TT></TD>
    <TD noWrap><TT>&nbsp;R.HITIFSPEGR.L</TT></TD></TR>
  <TR>
    <TD align=3Dright>&nbsp;</TD>
    <TD align=3Dright><TT>1156.5311&nbsp;&nbsp;</TT></TD>
    <TD align=3Dright><TT>1155.5238&nbsp;&nbsp;</TT></TD>
    <TD align=3Dright><TT>1155.6037&nbsp;&nbsp;</TT></TD>
    <TD noWrap align=3Dright><TT>-69.08&nbsp;</TT></TD>
    <TD align=3Dright><TT>12&nbsp;</TT></TD>
    <TD noWrap align=3Dright><TT>-&nbsp;</TT></TD>
    <TD align=3Dright><TT>21&nbsp;</TT></TD>
    <TD align=3Dright><TT>0&nbsp;&nbsp;</TT></TD>
    <TD noWrap align=3Dright><TT>64&nbsp;&nbsp;</TT></TD>
    <TD noWrap><TT>&nbsp;R.HITIFSPEGR.L</TT></TD></TR></TBODY></TABLE>
<TABLE border=3D0 cellSpacing=3D0>
  <TBODY>
  <TR>
    <TD><TT>&nbsp;&nbsp;&nbsp;&nbsp;&nbsp;&nbsp;</TT></TD>
    <TD><TT><B>No match to: </B>761.3458, 823.0459, 825.0331, 829.3308,=20
      836.3343, 840.9972, 842.4497, 870.4814, 889.4276, 930.4676, =
954.4037,=20
      994.0568, 1007.4431, 1007.4431, 1036.0497, 1085.5210, 1085.5210,=20
      1096.4148, 1126.4785, 1217.5360, 1220.5162, 1269.5190, 1272.4600,=20
      1336.5642, 1370.5886, 1374.6104, 1383.5656, 1384.5667, 1384.5667,=20
      1400.5356, 1400.5356, 1404.6410, 1422.6624, 1422.6624, 1681.7712,=20
      1681.7712, 1709.8423, 1709.8423, 1941.8619, 2056.8901, 2056.8901,=20
      2211.9685</TT></TD></TR></TBODY></TABLE><BR>
<TABLE border=3D0 cellSpacing=3D0>
  <TBODY>
  <TR>
    <TD><TT><B><A name=3DHit47>47.</A>&nbsp;&nbsp;&nbsp;</B></TT></TD>
    <TD noWrap><TT><A=20
      =
href=3D"http://zxw-pc/mascot/cgi/protein_view.pl?file=3D../data/20121225/=
F002434.dat&amp;hit=3D47"=20
      =
target=3D_blank>gi|330250886</A>&nbsp;&nbsp;&nbsp;&nbsp;<B>Mass:</B>&nbsp=
;24440&nbsp;&nbsp;&nbsp;&nbsp;<B>Score:</B>&nbsp;119&nbsp;&nbsp;&nbsp;&nb=
sp;<B>Expect:</B>&nbsp;2.3e-006&nbsp;&nbsp;<B>Matches:</B>&nbsp;5</TT></T=
D></TR>
  <TR>
    <TD>&nbsp;</TD>
    <TD noWrap><TT>proteasome subunit alpha type-6-B [Arabidopsis=20
      thaliana]</TT></TD></TR></TBODY></TABLE>
<TABLE border=3D0 cellSpacing=3D0 cellPadding=3D0>
  <TBODY>
  <TR>
    <TD><TT>&nbsp;&nbsp;&nbsp;&nbsp;&nbsp;&nbsp;</TT></TD>
    <TD align=3Dright><TT><B>Observed&nbsp;&nbsp;</B></TT></TD>
    <TD noWrap align=3Dright><TT><B>Mr(expt)&nbsp;&nbsp;</B></TT></TD>
    <TD noWrap align=3Dright><TT><B>Mr(calc)&nbsp;&nbsp;</B></TT></TD>
    <TD align=3Dright><TT><B>&nbsp;ppm&nbsp;&nbsp;</B></TT></TD>
    <TD align=3Dright><TT><B>Start&nbsp;</B></TT></TD>
    <TD align=3Dright><TT><B>&nbsp;</B></TT></TD>
    <TD align=3Dright><TT><B>End&nbsp;</B></TT></TD>
    <TD align=3Dright><TT><B>Miss&nbsp;</B></TT></TD>
    <TD align=3Dright><TT><B>Ions&nbsp;</B></TT></TD>
    <TD><TT><B>&nbsp;Peptide</B></TT></TD></TR>
  <TR>
    <TD align=3Dright>&nbsp;</TD>
    <TD align=3Dright><TT>836.3343&nbsp;&nbsp;</TT></TD>
    <TD align=3Dright><TT>835.3271&nbsp;&nbsp;</TT></TD>
    <TD align=3Dright><TT>835.3824&nbsp;&nbsp;</TT></TD>
    <TD noWrap align=3Dright><TT>-66.23&nbsp;</TT></TD>
    <TD align=3Dright><TT>96&nbsp;</TT></TD>
    <TD noWrap align=3Dright><TT>-&nbsp;</TT></TD>
    <TD align=3Dright><TT>102&nbsp;</TT></TD>
    <TD align=3Dright><TT>0&nbsp;&nbsp;</TT></TD>
    <TD noWrap align=3Dright><TT>---&nbsp;&nbsp;</TT></TD>
    <TD noWrap><TT>&nbsp;R.NEAAEFR.F</TT></TD></TR>
  <TR>
    <TD align=3Dright>&nbsp;</TD>
    <TD align=3Dright><TT>1144.5098&nbsp;&nbsp;</TT></TD>
    <TD align=3Dright><TT>1143.5025&nbsp;&nbsp;</TT></TD>
    <TD align=3Dright><TT>1143.5964&nbsp;&nbsp;</TT></TD>
    <TD noWrap align=3Dright><TT>-82.12&nbsp;</TT></TD>
    <TD align=3Dright><TT>22&nbsp;</TT></TD>
    <TD noWrap align=3Dright><TT>-&nbsp;</TT></TD>
    <TD align=3Dright><TT>30&nbsp;</TT></TD>
    <TD align=3Dright><TT>0&nbsp;&nbsp;</TT></TD>
    <TD noWrap align=3Dright><TT>---&nbsp;&nbsp;</TT></TD>
    <TD noWrap><TT>&nbsp;R.LFQVEYAFK.A</TT></TD></TR>
  <TR>
    <TD align=3Dright>&nbsp;</TD>
    <TD align=3Dright><TT>1144.5098&nbsp;&nbsp;</TT></TD>
    <TD align=3Dright><TT>1143.5025&nbsp;&nbsp;</TT></TD>
    <TD align=3Dright><TT>1143.5964&nbsp;&nbsp;</TT></TD>
    <TD noWrap align=3Dright><TT>-82.12&nbsp;</TT></TD>
    <TD align=3Dright><TT>22&nbsp;</TT></TD>
    <TD noWrap align=3Dright><TT>-&nbsp;</TT></TD>
    <TD align=3Dright><TT>30&nbsp;</TT></TD>
    <TD align=3Dright><TT>0&nbsp;&nbsp;</TT></TD>
    <TD noWrap align=3Dright><TT>36&nbsp;&nbsp;</TT></TD>
    <TD noWrap><TT>&nbsp;R.LFQVEYAFK.A</TT></TD></TR>
  <TR>
    <TD align=3Dright>&nbsp;</TD>
    <TD align=3Dright><TT>1156.5311&nbsp;&nbsp;</TT></TD>
    <TD align=3Dright><TT>1155.5238&nbsp;&nbsp;</TT></TD>
    <TD align=3Dright><TT>1155.5091&nbsp;&nbsp;</TT></TD>
    <TD noWrap align=3Dright><TT>12.7&nbsp;</TT></TD>
    <TD align=3Dright><TT>1&nbsp;</TT></TD>
    <TD noWrap align=3Dright><TT>-&nbsp;</TT></TD>
    <TD align=3Dright><TT>11&nbsp;</TT></TD>
    <TD align=3Dright><TT>1&nbsp;&nbsp;</TT></TD>
    <TD noWrap align=3Dright><TT>---&nbsp;&nbsp;</TT></TD>
    <TD noWrap><TT>&nbsp;-.MSRGSGAGYDR.H</TT></TD></TR>
  <TR>
    <TD align=3Dright>&nbsp;</TD>
    <TD align=3Dright><TT>1156.5311&nbsp;&nbsp;</TT></TD>
    <TD align=3Dright><TT>1155.5238&nbsp;&nbsp;</TT></TD>
    <TD align=3Dright><TT>1155.6037&nbsp;&nbsp;</TT></TD>
    <TD noWrap align=3Dright><TT>-69.08&nbsp;</TT></TD>
    <TD align=3Dright><TT>12&nbsp;</TT></TD>
    <TD noWrap align=3Dright><TT>-&nbsp;</TT></TD>
    <TD align=3Dright><TT>21&nbsp;</TT></TD>
    <TD align=3Dright><TT>0&nbsp;&nbsp;</TT></TD>
    <TD noWrap align=3Dright><TT>64&nbsp;&nbsp;</TT></TD>
    <TD noWrap><TT>&nbsp;R.HITIFSPEGR.L</TT></TD></TR></TBODY></TABLE>
<TABLE border=3D0 cellSpacing=3D0>
  <TBODY>
  <TR>
    <TD><TT>&nbsp;&nbsp;&nbsp;&nbsp;&nbsp;&nbsp;</TT></TD>
    <TD><TT><B>No match to: </B>761.3458, 768.2788, 815.4183, 823.0459,=20
      825.0331, 829.3308, 840.9972, 842.4497, 870.4814, 889.4276, =
930.4676,=20
      954.4037, 994.0568, 1007.4431, 1007.4431, 1036.0497, 1085.5210, =
1085.5210,=20
      1096.4148, 1126.4785, 1217.5360, 1220.5162, 1269.5190, 1272.4600,=20
      1336.5642, 1370.5886, 1374.6104, 1383.5656, 1384.5667, 1384.5667,=20
      1400.5356, 1400.5356, 1404.6410, 1422.6624, 1422.6624, 1681.7712,=20
      1681.7712, 1709.8423, 1709.8423, 1941.8619, 2056.8901, 2056.8901,=20
      2211.9685</TT></TD></TR></TBODY></TABLE><BR>
<TABLE border=3D0 cellSpacing=3D0>
  <TBODY>
  <TR>
    <TD><TT><B><A name=3DHit48>48.</A>&nbsp;&nbsp;&nbsp;</B></TT></TD>
    <TD noWrap><TT><A=20
      =
href=3D"http://zxw-pc/mascot/cgi/protein_view.pl?file=3D../data/20121225/=
F002434.dat&amp;hit=3D48"=20
      =
target=3D_blank>gi|79322198</A>&nbsp;&nbsp;&nbsp;&nbsp;<B>Mass:</B>&nbsp;=
24440&nbsp;&nbsp;&nbsp;&nbsp;<B>Score:</B>&nbsp;119&nbsp;&nbsp;&nbsp;&nbs=
p;<B>Expect:</B>&nbsp;2.3e-006&nbsp;&nbsp;<B>Matches:</B>&nbsp;5</TT></TD=
></TR>
  <TR>
    <TD>&nbsp;</TD>
    <TD noWrap><TT>proteasome subunit alpha type-6-B [Arabidopsis=20
      thaliana]</TT></TD></TR></TBODY></TABLE>
<TABLE border=3D0 cellSpacing=3D0 cellPadding=3D0>
  <TBODY>
  <TR>
    <TD><TT>&nbsp;&nbsp;&nbsp;&nbsp;&nbsp;&nbsp;</TT></TD>
    <TD align=3Dright><TT><B>Observed&nbsp;&nbsp;</B></TT></TD>
    <TD noWrap align=3Dright><TT><B>Mr(expt)&nbsp;&nbsp;</B></TT></TD>
    <TD noWrap align=3Dright><TT><B>Mr(calc)&nbsp;&nbsp;</B></TT></TD>
    <TD align=3Dright><TT><B>&nbsp;ppm&nbsp;&nbsp;</B></TT></TD>
    <TD align=3Dright><TT><B>Start&nbsp;</B></TT></TD>
    <TD align=3Dright><TT><B>&nbsp;</B></TT></TD>
    <TD align=3Dright><TT><B>End&nbsp;</B></TT></TD>
    <TD align=3Dright><TT><B>Miss&nbsp;</B></TT></TD>
    <TD align=3Dright><TT><B>Ions&nbsp;</B></TT></TD>
    <TD><TT><B>&nbsp;Peptide</B></TT></TD></TR>
  <TR>
    <TD align=3Dright>&nbsp;</TD>
    <TD align=3Dright><TT>836.3343&nbsp;&nbsp;</TT></TD>
    <TD align=3Dright><TT>835.3271&nbsp;&nbsp;</TT></TD>
[truncated: 29,290 more chars]
