# Supplementary material for: Proteomic Analyses Provide Novel Insights into Plant Growth and Ginsenoside Biosynthesis in Forest Cultivated Panax ginseng (F. Ginseng)
Source: Front Plant Sci. 2016 Jan 26;7:1. doi: 10.3389/fpls.2016.00001 (PMC4726751; doi:10.3389/fpls.2016.00001)
Supplement: Supplementary file 6 [file DataSheet1.ZIP › The raw files of MS/the raw files of MALDI-TOFTOF MS/L16.mht]

From: =?gb2312?B?08kgV2luZG93cyBJbnRlcm5ldCBFeHBsb3JlciA5ILGjtOY=?=
Subject: Protein Summary Report (Project: zxw, Spot Set: zxw\20121225, Label: L16, Spot Id: 795072, Peak List Id: 464847, MS Job Run Id: 23272)
Date: Wed, 26 Dec 2012 12:06:27 +0800
MIME-Version: 1.0
Content-Type: multipart/related;
	type="text/html";
	boundary="----=_NextPart_000_0012_01CDE361.6EA25E40"
X-MimeOLE: Produced By Microsoft MimeOLE V6.1.7601.17609

���� MIME ��ʽ�Ķ෽�ʼ���

------=_NextPart_000_0012_01CDE361.6EA25E40
Content-Type: text/html;
	charset="utf-8"
Content-Transfer-Encoding: quoted-printable
Content-Location: http://zxw-pc/mascot/cgi/master_results.pl?file=..%2Fdata%2F20121225%2FF002435.dat&REPTYPE=protein&_sigthreshold=0.05&REPORT=50&_server_mudpit_switch=99999999&_ignoreionsscorebelow=0&_showsubsets=0&_showpopups=TRUE&_sortunassigned=scoredown&_requireboldred=0

=EF=BB=BF<!DOCTYPE HTML PUBLIC "-//W3C//DTD HTML 4.0 Transitional//EN">
<!-- 0 seconds --><!-- 0 seconds --><!-- 0 seconds =
--><HTML><HEAD><TITLE>Protein Summary Report (Project: zxw, Spot Set: =
zxw\20121225, Label: L16, Spot Id: 795072, Peak List Id: 464847, MS Job =
Run Id: 23272)</TITLE>
<META content=3D"text/html; charset=3Dutf-8" http-equiv=3DContent-Type>
<STYLE type=3Dtext/css>.tooltip {
	POSITION: absolute; VISIBILITY: hidden; TOP: 0px; LEFT: 0px
}
</STYLE>

<SCRIPT language=3DJavaScript type=3Dtext/javascript=20
src=3D"http://zxw-pc/mascot/templates/browser.js"></SCRIPT>

<SCRIPT language=3DJavaScript>=0A=
<!-- Begin hiding Javascript from old browsers.=0A=
 =0A=
  var arrayReady=3D0;=0A=
  =0A=
  if (document.images){=0A=
    redBall =3D new Image();=0A=
    redBall.src =3D "../images/red_ball_white.gif";  =0A=
    cyanBall =3D new Image();=0A=
    cyanBall.src =3D "../images/cyan_ball_white.gif";  =0A=
  }=0A=
  =0A=
  function cover(hit,query,protSeq){=0A=
    document.Results.OV_Title.value =3D queryTitle[query];=0A=
    document.Results.OV_Accession.value =3D protName[hit];=0A=
    document.Results.OV_Sequence.value =3D protSeq;=0A=
    if (hit =3D=3D 0) {=0A=
      self.status =3D queryTitle[query];=0A=
    } else {=0A=
      self.status =3D protName[hit] + ": " + protSeq;=0A=
    }=0A=
    if (protSeq !=3D "" && document.fred && arrayReady =3D=3D 1){=0A=
      var i =3D 0;=0A=
      var element =3D 0;=0A=
      element =3D eval(protSeq+"["+i+"]");=0A=
      while(element) {=0A=
        document.images[element].src =3D redBall.src;=0A=
        i++;=0A=
        element =3D eval(protSeq+"["+i+"]");=0A=
      }=0A=
    }=0A=
  }=0A=
=0A=
  function uncover(hit,query,protSeq){=0A=
    document.Results.OV_Title.value =3D "-Query-";=0A=
    document.Results.OV_Accession.value=3D"-Accession-";=0A=
    document.Results.OV_Sequence.value=3D"-Sequence-";=0A=
    self.status=3D"";=0A=
    if (protSeq !=3D "" && document.fred && arrayReady =3D=3D 1){=0A=
      var i =3D 0;=0A=
      var element =3D 0;=0A=
      element =3D eval(protSeq+"["+i+"]");=0A=
      while(element) {=0A=
        document.images[element].src =3D cyanBall.src;=0A=
        i++;=0A=
        element =3D eval(protSeq+"["+i+"]");=0A=
      }=0A=
    }=0A=
  }=0A=
=0A=
  function checkQuery(checkState,numChecks,form){=0A=
    if (numChecks =3D=3D 1){=0A=
      form.QUE.checked =3D checkState;=0A=
    } else {=0A=
      for (var i =3D 0; i < form.elements.length; i++) {=0A=
        if (form.elements[i].name =3D=3D "QUE"){=0A=
          form.elements[i].checked =3D checkState;=0A=
        }=0A=
      }=0A=
    }=0A=
  }=0A=
=0A=
  function SaveClicks(checkBox,form){=0A=
    if (form.ErrTolRepeat && form.ErrTolRepeat.checked) {=0A=
      return;=0A=
    }=0A=
    var checkState =3D checkBox.checked;=0A=
    var thisHit =3D 0;=0A=
    for (var i =3D 0; i < form.elements.length; i++) {=0A=
      if (thisHit =3D=3D 1){=0A=
        if (form.elements[i].name =3D=3D "QUE") {=0A=
          form.elements[i].checked =3D !checkState;=0A=
        } else {=0A=
          break;=0A=
        }=0A=
      } else {=0A=
        if (form.elements[i] =3D=3D checkBox){=0A=
          thisHit =3D 1;=0A=
        }=0A=
      }=0A=
    }=0A=
  }=0A=
=0A=
  function unMatched(form){=0A=
    var numMisses =3D 0;=0A=
    for (var i =3D 0; i < form.elements.length; i++) {=0A=
      if (form.elements[i].name =3D=3D "MISSES"){=0A=
        numMisses++;=0A=
      } =0A=
    }=0A=
    if (numMisses < 1) {=0A=
      alert("No unmatched mass values to be searched");=0A=
      return false;=0A=
    }=0A=
    for (var i =3D 0; i < form.elements.length; i++) {=0A=
      if (form.elements[i].name =3D=3D "QUE"){=0A=
        form.elements[i].name =3D "DUMMY";=0A=
      } =0A=
    }=0A=
    for (var i =3D 0; i < form.elements.length; i++) {=0A=
      if (form.elements[i].name =3D=3D "MISSES"){=0A=
        form.elements[i].name =3D "QUE";=0A=
      } =0A=
    }=0A=
    form.submit();=0A=
    return true;=0A=
  }=0A=
=0A=
  function setReFormatAction(form){=0A=
    if (form.REPTYPE.options[form.REPTYPE.selectedIndex].value =3D=3D =
"export"){=0A=
      form.action =3D "./export_dat_2.pl";=0A=
    } else if (form.REPTYPE.options[form.REPTYPE.selectedIndex].value =
=3D=3D "family") {=0A=
      form.action =3D "./master_results_2.pl";=0A=
    } else {=0A=
      form.action =3D "./master_results.pl";=0A=
    }=0A=
  }=0A=
  =0A=
  function chooseQueryList(form) {=0A=
    var formatForm =3D window.document.forms['Re-format'];=0A=
    if (formatForm._querylist.value =3D=3D 'unassigned') {=0A=
      form.QUERYLIST.value =3D queryListUnassigned;=0A=
    } else if (formatForm._querylist.value =3D=3D 'identity') {=0A=
      form.QUERYLIST.value =3D queryListIdentity;=0A=
    } else if (formatForm._querylist.value =3D=3D 'homology') {=0A=
      form.QUERYLIST.value =3D queryListHomology;=0A=
    } else {=0A=
      form.QUERYLIST.value =3D "All";=0A=
    }=0A=
    return true;=0A=
  }=0A=
    =0A=
  function makeAccessionString(form){=0A=
    if (!form.ErrTolRepeat || !form.ErrTolRepeat.checked) {=0A=
      form.ACCESSION.value =3D "";=0A=
      return true;=0A=
    }=0A=
    var tempString =3D "";=0A=
    var numAccessions =3D 1;=0A=
    for (var i =3D 0; i < form.elements.length; i++) {=0A=
      if (form.elements[i].name =3D=3D "INCLUDE" && =
form.elements[i].checked){=0A=
        tempString =3D tempString + =
unescape(et_list[form.elements[i].value]) + ",";=0A=
      }=0A=
    }=0A=
    if (tempString =3D=3D "") {=0A=
      alert("No hits selected for error tolerant search");=0A=
      return false;=0A=
    }=0A=
    tempString =3D tempString.substring(0, tempString.length - 1);=0A=
    form.ACCESSION.value =3D tempString;=0A=
    checkQuery(1,46, form);=0A=
    return true;=0A=
  }=0A=
=0A=
  function clearEl() {}=0A=
=0A=
  function makeArchive(form){=0A=
    var tempUrl =3D =
"http://zxw-pc/mascot/cgi/master_results.pl?file=3D..%2Fdata%2F20121225%2=
FF002435.dat;REPTYPE=3Darchive;_sigthreshold=3D0.05;REPORT=3D50;_server_m=
udpit_switch=3D99999999;_ignoreionsscorebelow=3D0;_showsubsets=3D0;_showp=
opups=3DTRUE;_sortunassigned=3Dscoredown;_requireboldred=3D0&INTERMEDIATE=
=3D%2e%2e%2fdata%2f20121225%2fF002435%2edat";    for (var i =3D 0; i < =
form.elements.length; i++) {=0A=
      if (form.elements[i].name =3D=3D "INCLUDE" && =
form.elements[i].checked){=0A=
        tempUrl =3D tempUrl + "&INCLUDE=3D" + form.elements[i].value;=0A=
      }=0A=
    }=0A=
    window.location.href =3D tempUrl;=0A=
  }=0A=
=0A=
// End hiding Javascript from old browsers. -->=0A=
</SCRIPT>

<META name=3DGENERATOR content=3D"MSHTML 9.00.8112.16457"></HEAD>
<BODY aLink=3D#0000ff bgColor=3D#ffffff vLink=3D#0000ff>
<H1><IMG border=3D0 name=3Dfred align=3Dtop=20
src=3D"http://zxw-pc/mascot/images/88x31_logo_white.gif" width=3D88 =
height=3D31=20
NATURALSIZEFLAG=3D"3"> Mascot Search Results</H1><FONT=20
face=3D"Courier New,Courier,monospace"><PRE><B>User            : </B>
<B>Email           : </B>
<B>Search title    : Project: zxw, Spot Set: zxw\20121225, Label: L16, =
Spot Id: 795072, Peak List Id: 464847, MS Job Run Id: 23272</B>
<B>MS data file    : =
C:\Users\lei\Desktop\=EF=BF=BD=EF=BF=BD=EF=BF=BD=EF=BF=BD=EF=BF=BD=EF=BF=BD=
=EF=BF=BD=EF=BF=BD\201212\20121225\ppw_L16_135641680939.txt</B>
<B>Database        : viridiplantae p (1850050 sequences; 642453415 =
residues)</B>
<B>Timestamp       : 25 Dec 2012 at 08:24:12 GMT</B>
<B>Warning         : <FONT color=3D#ff0000>A Peptide summary report will =
usually give a much clearer picture of MS/MS search results.</FONT></B>
<B>Top Score       : 495 for <FONT color=3D#ff0000>gi|51701931</FONT>, =
RecName: Full=3DRibonuclease-like storage protein; AltName: Full=3DRoot =
28 kDa major protein; Flags: Precursor</B>
</PRE></FONT>
<H3>Mascot Score Histogram</H3>Protein score is -10*Log(P), where P is =
the=20
probability that the observed match is a random event.<BR>Protein scores =
greater=20
than 75 are significant (p&lt;0.05).<BR>Protein scores are derived from =
ions=20
scores as a non-probabilistic basis for ranking protein hits.
<P><IMG alt=3D"Score Distribution"=20
src=3D"http://zxw-pc/mascot/cgi/score_gif.pl?score_gif_729850248030" =
width=3D400=20
height=3D200>=20
<FORM onsubmit=3D"return setReFormatAction(this)" method=3Dget =
name=3DRe-format=20
action=3D./master_results.pl><INPUT name=3Dfile =
value=3D../data/20121225/F002435.dat=20
type=3Dhidden>=20
<H3>Protein Summary Report</H3>
<TABLE border=3D0 cellSpacing=3D1 cellPadding=3D3>
  <TBODY>
  <TR>
    <TD bgColor=3D#eeeeff noWrap><INPUT value=3D"Format As" =
type=3Dsubmit> </TD>
    <TD bgColor=3D#eeeeff noWrap><SELECT name=3DREPTYPE> <OPTION =
selected=20
        value=3Dprotein>Protein Summary (deprecated)</OPTION> <OPTION=20
        value=3Dfamily>Protein Family Summary</OPTION> <OPTION=20
        value=3Dpeptide>Peptide Summary</OPTION> <OPTION =
value=3Dselect>Select=20
        Summary (protein hits)</OPTION> <OPTION =
value=3Dunassigned>Select Summary=20
        (unassigned)</OPTION> <OPTION value=3Dexport>Export Search=20
      Results</OPTION></SELECT> </TD>
    <TD bgColor=3D#eeeeff>&nbsp;</TD>
    <TD bgColor=3D#eeeeff noWrap><A=20
      href=3D"http://zxw-pc/mascot/help/msms_summaries_help.html"=20
      target=3D_blank>Help</A> </TD></TR>
  <TR>
    <TD bgColor=3D#eeeeff>&nbsp;</TD>
    <TD bgColor=3D#eeeeff noWrap>Significance threshold p&lt; <INPUT=20
      name=3D_sigthreshold value=3D0.05 size=3D8> </TD>
    <TD bgColor=3D#eeeeff noWrap>Max. number of hits <INPUT =
name=3DREPORT value=3D50=20
      size=3D5> </TD>
    <TD bgColor=3D#eeeeff>&nbsp;</TD></TR></TBODY></TABLE></FORM>
<FORM method=3Dpost name=3DResults action=3D./search_form.pl><INPUT =
name=3DQUE=20
value=3D"810.344954 from(811.352230,1+)  intensity(10286.9300)  =
query(1)"=20
type=3Dhidden> <INPUT name=3DMISSES=20
value=3D"810.344954 from(811.352230,1+)  intensity(10286.9300)  =
query(1)"=20
type=3Dhidden> <INPUT name=3DQUE=20
value=3D"811.306874 from(812.314150,1+)  intensity(27047.7750)  =
query(2)"=20
type=3Dhidden> <INPUT name=3DMISSES=20
value=3D"811.306874 from(812.314150,1+)  intensity(27047.7750)  =
query(2)"=20
type=3Dhidden> <INPUT name=3DQUE=20
value=3D"824.038864 from(825.046140,1+)  intensity(3924.9021)  query(3)" =

type=3Dhidden> <INPUT name=3DMISSES=20
value=3D"824.038864 from(825.046140,1+)  intensity(3924.9021)  query(3)" =

type=3Dhidden> <INPUT name=3DQUE=20
value=3D"828.327074 from(829.334350,1+)  intensity(242580.8000)  =
query(4)"=20
type=3Dhidden> <INPUT name=3DQUE=20
value=3D"841.451284 from(842.458560,1+)  intensity(9672.9414)  query(5)" =

type=3Dhidden> <INPUT name=3DMISSES=20
value=3D"841.451284 from(842.458560,1+)  intensity(9672.9414)  query(5)" =

type=3Dhidden> <INPUT name=3DQUE=20
value=3D"869.474234 from(870.481510,1+)  intensity(3645.6863)  query(6)" =

type=3Dhidden> <INPUT name=3DMISSES=20
value=3D"869.474234 from(870.481510,1+)  intensity(3645.6863)  query(6)" =

type=3Dhidden> <INPUT name=3DQUE=20
value=3D"1114.518124 from(1115.525400,1+)  intensity(2954.9021)  =
query(7)"=20
type=3Dhidden> <INPUT name=3DMISSES=20
value=3D"1114.518124 from(1115.525400,1+)  intensity(2954.9021)  =
query(7)"=20
type=3Dhidden> <INPUT name=3DQUE=20
value=3D"1171.441824 from(1172.449100,1+)  intensity(2770.1963)  =
query(8)"=20
type=3Dhidden> <INPUT name=3DMISSES=20
value=3D"1171.441824 from(1172.449100,1+)  intensity(2770.1963)  =
query(8)"=20
type=3Dhidden> <INPUT name=3DQUE=20
value=3D"1268.524124 from(1269.531400,1+)  intensity(3405.1311)  =
query(9)"=20
type=3Dhidden> <INPUT name=3DMISSES=20
value=3D"1268.524124 from(1269.531400,1+)  intensity(3405.1311)  =
query(9)"=20
type=3Dhidden> <INPUT name=3DQUE=20
value=3D"1275.558324 from(1276.565600,1+)  intensity(9274.7891)  =
query(10)"=20
type=3Dhidden> <INPUT name=3DMISSES=20
value=3D"1275.558324 from(1276.565600,1+)  intensity(9274.7891)  =
query(10)"=20
type=3Dhidden> <INPUT name=3DQUE=20
value=3D"1282.558724 from(1283.566000,1+)  intensity(11497.3000)  =
query(11)"=20
type=3Dhidden> <INPUT name=3DMISSES=20
value=3D"1282.558724 from(1283.566000,1+)  intensity(11497.3000)  =
query(11)"=20
type=3Dhidden> <INPUT name=3DQUE=20
value=3D"1298.545224 from(1299.552500,1+)  intensity(4804.9165)  =
query(12)"=20
type=3Dhidden> <INPUT name=3DMISSES=20
value=3D"1298.545224 from(1299.552500,1+)  intensity(4804.9165)  =
query(12)"=20
type=3Dhidden> <INPUT name=3DQUE=20
value=3D"1307.566624 from(1308.573900,1+)  intensity(104829.9800)  =
query(13)"=20
type=3Dhidden> <INPUT name=3DMISSES=20
value=3D"1307.566624 from(1308.573900,1+)  intensity(104829.9800)  =
query(13)"=20
type=3Dhidden> <INPUT name=3DQUE=20
value=3D"1307.566624 from(1308.573900,1+)  intensity(0.0000)  =
title(Label%3a%20L16%2c%20Spot_Id%3a%20795072%2c%20Peak_List_Id%3a%204652=
78%2c%20MSMS%20Job_Run_Id%3a%2023273%2c%20Comment%3a%20)  query(14)"=20
type=3Dhidden> <INPUT name=3DMISSES=20
value=3D"1307.566624 from(1308.573900,1+)  intensity(0.0000)  =
title(Label%3a%20L16%2c%20Spot_Id%3a%20795072%2c%20Peak_List_Id%3a%204652=
78%2c%20MSMS%20Job_Run_Id%3a%2023273%2c%20Comment%3a%20)  query(14)"=20
type=3Dhidden> <INPUT name=3DQUE=20
value=3D"1323.546824 from(1324.554100,1+)  intensity(14164.1900)  =
query(15)"=20
type=3Dhidden> <INPUT name=3DMISSES=20
value=3D"1323.546824 from(1324.554100,1+)  intensity(14164.1900)  =
query(15)"=20
type=3Dhidden> <INPUT name=3DQUE=20
value=3D"1323.546824 from(1324.554100,1+)  intensity(0.0000)  =
title(Label%3a%20L16%2c%20Spot_Id%3a%20795072%2c%20Peak_List_Id%3a%204652=
84%2c%20MSMS%20Job_Run_Id%3a%2023273%2c%20Comment%3a%20)  query(16)"=20
type=3Dhidden> <INPUT name=3DMISSES=20
value=3D"1323.546824 from(1324.554100,1+)  intensity(0.0000)  =
title(Label%3a%20L16%2c%20Spot_Id%3a%20795072%2c%20Peak_List_Id%3a%204652=
84%2c%20MSMS%20Job_Run_Id%3a%2023273%2c%20Comment%3a%20)  query(16)"=20
type=3Dhidden> <INPUT name=3DQUE=20
value=3D"1355.563424 from(1356.570700,1+)  intensity(372795.6900)  =
query(17)"=20
type=3Dhidden> <INPUT name=3DQUE=20
value=3D"1355.563424 from(1356.570700,1+)  intensity(0.0000)  =
title(Label%3a%20L16%2c%20Spot_Id%3a%20795072%2c%20Peak_List_Id%3a%204652=
75%2c%20MSMS%20Job_Run_Id%3a%2023273%2c%20Comment%3a%20)  query(18)"=20
type=3Dhidden> <INPUT name=3DQUE=20
value=3D"1371.539524 from(1372.546800,1+)  intensity(218706.2800)  =
query(19)"=20
type=3Dhidden> <INPUT name=3DQUE=20
value=3D"1371.539524 from(1372.546800,1+)  intensity(0.0000)  =
title(Label%3a%20L16%2c%20Spot_Id%3a%20795072%2c%20Peak_List_Id%3a%204652=
76%2c%20MSMS%20Job_Run_Id%3a%2023273%2c%20Comment%3a%20)  query(20)"=20
type=3Dhidden> <INPUT name=3DQUE=20
value=3D"1377.530124 from(1378.537400,1+)  intensity(9045.5850)  =
query(21)"=20
type=3Dhidden> <INPUT name=3DMISSES=20
value=3D"1377.530124 from(1378.537400,1+)  intensity(9045.5850)  =
query(21)"=20
type=3Dhidden> <INPUT name=3DQUE=20
value=3D"1382.616424 from(1383.623700,1+)  intensity(71613.5000)  =
query(22)"=20
type=3Dhidden> <INPUT name=3DQUE=20
value=3D"1387.535324 from(1388.542600,1+)  intensity(22710.6640)  =
query(23)"=20
type=3Dhidden> <INPUT name=3DMISSES=20
value=3D"1387.535324 from(1388.542600,1+)  intensity(22710.6640)  =
query(23)"=20
type=3Dhidden> <INPUT name=3DQUE=20
value=3D"1393.501024 from(1394.508300,1+)  intensity(3713.8254)  =
query(24)"=20
type=3Dhidden> <INPUT name=3DMISSES=20
value=3D"1393.501024 from(1394.508300,1+)  intensity(3713.8254)  =
query(24)"=20
type=3Dhidden> <INPUT name=3DQUE=20
value=3D"1397.552424 from(1398.559700,1+)  intensity(10084.2710)  =
query(25)"=20
type=3Dhidden> <INPUT name=3DMISSES=20
value=3D"1397.552424 from(1398.559700,1+)  intensity(10084.2710)  =
query(25)"=20
type=3Dhidden> <INPUT name=3DQUE=20
value=3D"1403.516924 from(1404.524200,1+)  intensity(10139.4600)  =
query(26)"=20
type=3Dhidden> <INPUT name=3DMISSES=20
value=3D"1403.516924 from(1404.524200,1+)  intensity(10139.4600)  =
query(26)"=20
type=3Dhidden> <INPUT name=3DQUE=20
value=3D"1404.591724 from(1405.599000,1+)  intensity(8908.9707)  =
query(27)"=20
type=3Dhidden> <INPUT name=3DMISSES=20
value=3D"1404.591724 from(1405.599000,1+)  intensity(8908.9707)  =
query(27)"=20
type=3Dhidden> <INPUT name=3DQUE=20
value=3D"1413.532924 from(1414.540200,1+)  intensity(3533.6958)  =
query(28)"=20
type=3Dhidden> <INPUT name=3DMISSES=20
value=3D"1413.532924 from(1414.540200,1+)  intensity(3533.6958)  =
query(28)"=20
type=3Dhidden> <INPUT name=3DQUE=20
value=3D"1511.659624 from(1512.666900,1+)  intensity(8489.2158)  =
query(29)"=20
type=3Dhidden> <INPUT name=3DMISSES=20
value=3D"1511.659624 from(1512.666900,1+)  intensity(8489.2158)  =
query(29)"=20
type=3Dhidden> <INPUT name=3DQUE=20
value=3D"1527.620824 from(1528.628100,1+)  intensity(11095.4900)  =
query(30)"=20
type=3Dhidden> <INPUT name=3DMISSES=20
value=3D"1527.620824 from(1528.628100,1+)  intensity(11095.4900)  =
query(30)"=20
type=3Dhidden> <INPUT name=3DQUE=20
value=3D"1950.914824 from(1951.922100,1+)  intensity(84214.9060)  =
query(31)"=20
type=3Dhidden> <INPUT name=3DQUE=20
value=3D"1950.914824 from(1951.922100,1+)  intensity(0.0000)  =
title(Label%3a%20L16%2c%20Spot_Id%3a%20795072%2c%20Peak_List_Id%3a%204652=
79%2c%20MSMS%20Job_Run_Id%3a%2023273%2c%20Comment%3a%20)  query(32)"=20
type=3Dhidden> <INPUT name=3DQUE=20
value=3D"1972.911224 from(1973.918500,1+)  intensity(25607.4510)  =
query(33)"=20
type=3Dhidden> <INPUT name=3DMISSES=20
value=3D"1972.911224 from(1973.918500,1+)  intensity(25607.4510)  =
query(33)"=20
type=3Dhidden> <INPUT name=3DQUE=20
value=3D"2008.758824 from(2009.766100,1+)  intensity(58736.4140)  =
query(34)"=20
type=3Dhidden> <INPUT name=3DMISSES=20
value=3D"2008.758824 from(2009.766100,1+)  intensity(58736.4140)  =
query(34)"=20
type=3Dhidden> <INPUT name=3DQUE=20
value=3D"2008.758824 from(2009.766100,1+)  intensity(0.0000)  =
title(Label%3a%20L16%2c%20Spot_Id%3a%20795072%2c%20Peak_List_Id%3a%204652=
80%2c%20MSMS%20Job_Run_Id%3a%2023273%2c%20Comment%3a%20)  query(35)"=20
type=3Dhidden> <INPUT name=3DMISSES=20
value=3D"2008.758824 from(2009.766100,1+)  intensity(0.0000)  =
title(Label%3a%20L16%2c%20Spot_Id%3a%20795072%2c%20Peak_List_Id%3a%204652=
80%2c%20MSMS%20Job_Run_Id%3a%2023273%2c%20Comment%3a%20)  query(35)"=20
type=3Dhidden> <INPUT name=3DQUE=20
value=3D"2030.765824 from(2031.773100,1+)  intensity(23184.4100)  =
query(36)"=20
type=3Dhidden> <INPUT name=3DMISSES=20
value=3D"2030.765824 from(2031.773100,1+)  intensity(23184.4100)  =
query(36)"=20
type=3Dhidden> <INPUT name=3DQUE=20
value=3D"2276.909024 from(2277.916300,1+)  intensity(15174.3130)  =
query(37)"=20
type=3Dhidden> <INPUT name=3DMISSES=20
value=3D"2276.909024 from(2277.916300,1+)  intensity(15174.3130)  =
query(37)"=20
type=3Dhidden> <INPUT name=3DQUE=20
value=3D"2276.909024 from(2277.916300,1+)  intensity(0.0000)  =
title(Label%3a%20L16%2c%20Spot_Id%3a%20795072%2c%20Peak_List_Id%3a%204652=
83%2c%20MSMS%20Job_Run_Id%3a%2023273%2c%20Comment%3a%20)  query(38)"=20
type=3Dhidden> <INPUT name=3DMISSES=20
value=3D"2276.909024 from(2277.916300,1+)  intensity(0.0000)  =
title(Label%3a%20L16%2c%20Spot_Id%3a%20795072%2c%20Peak_List_Id%3a%204652=
83%2c%20MSMS%20Job_Run_Id%3a%2023273%2c%20Comment%3a%20)  query(38)"=20
type=3Dhidden> <INPUT name=3DQUE=20
value=3D"2423.121124 from(2424.128400,1+)  intensity(29994.7050)  =
query(39)"=20
type=3Dhidden> <INPUT name=3DMISSES=20
value=3D"2423.121124 from(2424.128400,1+)  intensity(29994.7050)  =
query(39)"=20
type=3Dhidden> <INPUT name=3DQUE=20
value=3D"2423.121124 from(2424.128400,1+)  intensity(0.0000)  =
title(Label%3a%20L16%2c%20Spot_Id%3a%20795072%2c%20Peak_List_Id%3a%204652=
81%2c%20MSMS%20Job_Run_Id%3a%2023273%2c%20Comment%3a%20)  query(40)"=20
type=3Dhidden> <INPUT name=3DMISSES=20
value=3D"2423.121124 from(2424.128400,1+)  intensity(0.0000)  =
title(Label%3a%20L16%2c%20Spot_Id%3a%20795072%2c%20Peak_List_Id%3a%204652=
81%2c%20MSMS%20Job_Run_Id%3a%2023273%2c%20Comment%3a%20)  query(40)"=20
type=3Dhidden> <INPUT name=3DQUE=20
value=3D"2637.288124 from(2638.295400,1+)  intensity(1451.9209)  =
query(41)"=20
type=3Dhidden> <INPUT name=3DMISSES=20
value=3D"2637.288124 from(2638.295400,1+)  intensity(1451.9209)  =
query(41)"=20
type=3Dhidden> <INPUT name=3DQUE=20
value=3D"2648.271824 from(2649.279100,1+)  intensity(116064.0600)  =
query(42)"=20
type=3Dhidden> <INPUT name=3DQUE=20
value=3D"2648.271824 from(2649.279100,1+)  intensity(0.0000)  =
title(Label%3a%20L16%2c%20Spot_Id%3a%20795072%2c%20Peak_List_Id%3a%204652=
77%2c%20MSMS%20Job_Run_Id%3a%2023273%2c%20Comment%3a%20)  query(43)"=20
type=3Dhidden> <INPUT name=3DQUE=20
value=3D"2692.199724 from(2693.207000,1+)  intensity(1184.8698)  =
query(44)"=20
type=3Dhidden> <INPUT name=3DMISSES=20
value=3D"2692.199724 from(2693.207000,1+)  intensity(1184.8698)  =
query(44)"=20
type=3Dhidden> <INPUT name=3DQUE=20
value=3D"2776.370924 from(2777.378200,1+)  intensity(19721.7600)  =
query(45)"=20
type=3Dhidden> <INPUT name=3DQUE=20
value=3D"2776.370924 from(2777.378200,1+)  intensity(0.0000)  =
title(Label%3a%20L16%2c%20Spot_Id%3a%20795072%2c%20Peak_List_Id%3a%204652=
82%2c%20MSMS%20Job_Run_Id%3a%2023273%2c%20Comment%3a%20)  query(46)"=20
type=3Dhidden> <INPUT name=3DFORMVER value=3D2 type=3Dhidden> <INPUT =
name=3DSEARCH=20
value=3DMIS type=3Dhidden> <INPUT name=3DUSERNAME type=3Dhidden> <INPUT =
name=3DUSEREMAIL=20
type=3Dhidden> <INPUT name=3DCOM=20
value=3D"Project: zxw, Spot Set: zxw\20121225, Label: L16, Spot Id: =
795072, Peak List Id: 464847, MS Job Run Id: 23272"=20
type=3Dhidden> <INPUT name=3DMODS type=3Dhidden> <INPUT name=3DIT_MODS=20
value=3D"Oxidation (M)" type=3Dhidden> <INPUT name=3DCLE value=3DTrypsin =
type=3Dhidden>=20
<INPUT name=3DMASS value=3DMonoisotopic type=3Dhidden> <INPUT name=3DSEG =
type=3Dhidden>=20
<INPUT name=3DTOL value=3D100 type=3Dhidden> <INPUT name=3DTOLU =
value=3Dppm type=3Dhidden>=20
<INPUT name=3DITOL value=3D0.8 type=3Dhidden> <INPUT name=3DITOLU =
value=3DDa type=3Dhidden>=20
<INPUT name=3DDB value=3Dviridiplantae type=3Dhidden> <INPUT =
name=3DCHARGE value=3D1+=20
type=3Dhidden> <INPUT name=3DPFA value=3D1 type=3Dhidden> <INPUT =
name=3DFILE=20
value=3DC:\Users\lei\Desktop\=EF=BF=BD=EF=BF=BD=EF=BF=BD=EF=BF=BD=EF=BF=BD=
=EF=BF=BD=EF=BF=BD=EF=BF=BD\201212\20121225\ppw_L16_135641680939.txt=20
type=3Dhidden> <INPUT name=3DFORMAT value=3D"Mascot generic" =
type=3Dhidden> <INPUT=20
name=3DINTERMEDIATE value=3D../data/20121225/F002435.dat type=3Dhidden> =
<INPUT=20
name=3DREPORT value=3D50 type=3Dhidden> <INPUT name=3DOVERVIEW =
value=3DOFF type=3Dhidden>=20
<INPUT name=3DPRECURSOR type=3Dhidden> <INPUT name=3DTAXONOMY =
value=3D"All entries"=20
type=3Dhidden> <INPUT name=3DREPTYPE type=3Dhidden> <INPUT =
name=3DrepeatSearch=20
value=3D"not again" type=3Dhidden> <INPUT name=3DINSTRUMENT =
value=3DMALDI-TOF-TOF=20
type=3Dhidden> <INPUT name=3DACCESSION type=3Dhidden> <INPUT =
name=3DQUANTITATION=20
type=3Dhidden>=20
<P><INPUT value=3D"Re-Search All" type=3Dsubmit> &nbsp;&nbsp;<INPUT =
onclick=3D"unMatched(this.form); return true" value=3D"Search Unmatched" =
type=3Dbutton>=20
</FORM>
<H3>Index</H3>
<TABLE border=3D0 cellSpacing=3D0 cellPadding=3D0>
  <TBODY>
  <TR>
    <TD>&nbsp;</TD>
    <TD><TT><B>&nbsp;Accession</B></TT></TD>
    <TD><TT><B>&nbsp;&nbsp;Mass</B></TT></TD>
    <TD><TT><B>&nbsp;&nbsp;Score</B></TT></TD>
    <TD><TT><B>&nbsp;&nbsp;Description</B></TT></TD></TR>
  <TR>
    <TD noWrap align=3Dright><TT><B>1.</B></TT></TD>
    <TD noWrap><TT><B>&nbsp;<A=20
      =
href=3D"http://zxw-pc/mascot/cgi/master_results.pl?file=3D..%2Fdata%2F201=
21225%2FF002435.dat&amp;REPTYPE=3Dprotein&amp;_sigthreshold=3D0.05&amp;RE=
PORT=3D50&amp;_server_mudpit_switch=3D99999999&amp;_ignoreionsscorebelow=3D=
0&amp;_showsubsets=3D0&amp;_showpopups=3DTRUE&amp;_sortunassigned=3Dscore=
down&amp;_requireboldred=3D0#Hit1">gi|51701931</A></B></TT></TD>
    <TD noWrap><TT>&nbsp;&nbsp;27323</TT></TD>
    <TD noWrap align=3Dright><TT>495</TT></TD>
    <TD noWrap><TT>&nbsp;&nbsp;RecName: Full=3DRibonuclease-like storage =

      protein; AltName: Full=3DRoot 28 kDa major protein; Flags:=20
  Precursor</TT></TD></TR>
  <TR>
    <TD noWrap align=3Dright><TT><B>2.</B></TT></TD>
    <TD noWrap><TT><B>&nbsp;<A=20
      =
href=3D"http://zxw-pc/mascot/cgi/master_results.pl?file=3D..%2Fdata%2F201=
21225%2FF002435.dat&amp;REPTYPE=3Dprotein&amp;_sigthreshold=3D0.05&amp;RE=
PORT=3D50&amp;_server_mudpit_switch=3D99999999&amp;_ignoreionsscorebelow=3D=
0&amp;_showsubsets=3D0&amp;_showpopups=3DTRUE&amp;_sortunassigned=3Dscore=
down&amp;_requireboldred=3D0#Hit2">gi|40557610</A></B></TT></TD>
    <TD noWrap><TT>&nbsp;&nbsp;27323</TT></TD>
    <TD noWrap align=3Dright><TT>495</TT></TD>
    <TD noWrap><TT>&nbsp;&nbsp;RNase-like major storage protein [Panax=20
      ginseng]</TT></TD></TR>
  <TR>
    <TD noWrap align=3Dright><TT><B>3.</B></TT></TD>
    <TD noWrap><TT><B>&nbsp;<A=20
      =
href=3D"http://zxw-pc/mascot/cgi/master_results.pl?file=3D..%2Fdata%2F201=
21225%2FF002435.dat&amp;REPTYPE=3Dprotein&amp;_sigthreshold=3D0.05&amp;RE=
PORT=3D50&amp;_server_mudpit_switch=3D99999999&amp;_ignoreionsscorebelow=3D=
0&amp;_showsubsets=3D0&amp;_showpopups=3DTRUE&amp;_sortunassigned=3Dscore=
down&amp;_requireboldred=3D0#Hit3">gi|168052789</A></B></TT></TD>
    <TD noWrap><TT>&nbsp;&nbsp;22213</TT></TD>
    <TD noWrap align=3Dright><TT>48</TT></TD>
    <TD noWrap><TT>&nbsp;&nbsp;predicted protein [Physcomitrella patens =
subsp.=20
      patens]</TT></TD></TR>
  <TR>
    <TD noWrap align=3Dright><TT><B>4.</B></TT></TD>
    <TD noWrap><TT><B>&nbsp;<A=20
      =
href=3D"http://zxw-pc/mascot/cgi/master_results.pl?file=3D..%2Fdata%2F201=
21225%2FF002435.dat&amp;REPTYPE=3Dprotein&amp;_sigthreshold=3D0.05&amp;RE=
PORT=3D50&amp;_server_mudpit_switch=3D99999999&amp;_ignoreionsscorebelow=3D=
0&amp;_showsubsets=3D0&amp;_showpopups=3DTRUE&amp;_sortunassigned=3Dscore=
down&amp;_requireboldred=3D0#Hit4">gi|162669828</A></B></TT></TD>
    <TD noWrap><TT>&nbsp;&nbsp;22213</TT></TD>
    <TD noWrap align=3Dright><TT>48</TT></TD>
    <TD noWrap><TT>&nbsp;&nbsp;predicted protein [Physcomitrella patens =
subsp.=20
      patens]</TT></TD></TR>
  <TR>
    <TD noWrap align=3Dright><TT><B>5.</B></TT></TD>
    <TD noWrap><TT><B>&nbsp;<A=20
      =
href=3D"http://zxw-pc/mascot/cgi/master_results.pl?file=3D..%2Fdata%2F201=
21225%2FF002435.dat&amp;REPTYPE=3Dprotein&amp;_sigthreshold=3D0.05&amp;RE=
PORT=3D50&amp;_server_mudpit_switch=3D99999999&amp;_ignoreionsscorebelow=3D=
0&amp;_showsubsets=3D0&amp;_showpopups=3DTRUE&amp;_sortunassigned=3Dscore=
down&amp;_requireboldred=3D0#Hit5">gi|327493201</A></B></TT></TD>
    <TD noWrap><TT>&nbsp;&nbsp;17123</TT></TD>
    <TD noWrap align=3Dright><TT>48</TT></TD>
    <TD noWrap><TT>&nbsp;&nbsp;probable WRKY transcription factor =
[Solanum=20
      nigrum]</TT></TD></TR>
  <TR>
    <TD noWrap align=3Dright><TT><B>6.</B></TT></TD>
    <TD noWrap><TT><B>&nbsp;<A=20
      =
href=3D"http://zxw-pc/mascot/cgi/master_results.pl?file=3D..%2Fdata%2F201=
21225%2FF002435.dat&amp;REPTYPE=3Dprotein&amp;_sigthreshold=3D0.05&amp;RE=
PORT=3D50&amp;_server_mudpit_switch=3D99999999&amp;_ignoreionsscorebelow=3D=
0&amp;_showsubsets=3D0&amp;_showpopups=3DTRUE&amp;_sortunassigned=3Dscore=
down&amp;_requireboldred=3D0#Hit6">gi|218188075</A></B></TT></TD>
    <TD noWrap><TT>&nbsp;&nbsp;15793</TT></TD>
    <TD noWrap align=3Dright><TT>45</TT></TD>
    <TD noWrap><TT>&nbsp;&nbsp;hypothetical protein OsI_01584 [Oryza =
sativa=20
      Indica Group]</TT></TD></TR>
  <TR>
    <TD noWrap align=3Dright><TT><B>7.</B></TT></TD>
    <TD noWrap><TT><B>&nbsp;<A=20
      =
href=3D"http://zxw-pc/mascot/cgi/master_results.pl?file=3D..%2Fdata%2F201=
21225%2FF002435.dat&amp;REPTYPE=3Dprotein&amp;_sigthreshold=3D0.05&amp;RE=
PORT=3D50&amp;_server_mudpit_switch=3D99999999&amp;_ignoreionsscorebelow=3D=
0&amp;_showsubsets=3D0&amp;_showpopups=3DTRUE&amp;_sortunassigned=3Dscore=
down&amp;_requireboldred=3D0#Hit7">gi|255546935</A></B></TT></TD>
    <TD noWrap><TT>&nbsp;&nbsp;15975</TT></TD>
    <TD noWrap align=3Dright><TT>45</TT></TD>
    <TD noWrap><TT>&nbsp;&nbsp;conserved hypothetical protein [Ricinus=20
      communis]</TT></TD></TR>
  <TR>
    <TD noWrap align=3Dright><TT><B>8.</B></TT></TD>
    <TD noWrap><TT><B>&nbsp;<A=20
      =
href=3D"http://zxw-pc/mascot/cgi/master_results.pl?file=3D..%2Fdata%2F201=
21225%2FF002435.dat&amp;REPTYPE=3Dprotein&amp;_sigthreshold=3D0.05&amp;RE=
PORT=3D50&amp;_server_mudpit_switch=3D99999999&amp;_ignoreionsscorebelow=3D=
0&amp;_showsubsets=3D0&amp;_showpopups=3DTRUE&amp;_sortunassigned=3Dscore=
down&amp;_requireboldred=3D0#Hit8">gi|223546129</A></B></TT></TD>
    <TD noWrap><TT>&nbsp;&nbsp;15975</TT></TD>
    <TD noWrap align=3Dright><TT>45</TT></TD>
    <TD noWrap><TT>&nbsp;&nbsp;conserved hypothetical protein [Ricinus=20
      communis]</TT></TD></TR>
  <TR>
    <TD noWrap align=3Dright><TT><B>9.</B></TT></TD>
    <TD noWrap><TT><B>&nbsp;<A=20
      =
href=3D"http://zxw-pc/mascot/cgi/master_results.pl?file=3D..%2Fdata%2F201=
21225%2FF002435.dat&amp;REPTYPE=3Dprotein&amp;_sigthreshold=3D0.05&amp;RE=
PORT=3D50&amp;_server_mudpit_switch=3D99999999&amp;_ignoreionsscorebelow=3D=
0&amp;_showsubsets=3D0&amp;_showpopups=3DTRUE&amp;_sortunassigned=3Dscore=
down&amp;_requireboldred=3D0#Hit9">gi|799015</A></B></TT></TD>
    <TD noWrap><TT>&nbsp;&nbsp;17593</TT></TD>
    <TD noWrap align=3Dright><TT>45</TT></TD>
    <TD noWrap><TT>&nbsp;&nbsp;putative glycine rich RNA binding protein =

      [Solanum tuberosum]</TT></TD></TR>
  <TR>
    <TD noWrap align=3Dright><TT><B>10.</B></TT></TD>
    <TD noWrap><TT><B>&nbsp;<A=20
      =
href=3D"http://zxw-pc/mascot/cgi/master_results.pl?file=3D..%2Fdata%2F201=
21225%2FF002435.dat&amp;REPTYPE=3Dprotein&amp;_sigthreshold=3D0.05&amp;RE=
PORT=3D50&amp;_server_mudpit_switch=3D99999999&amp;_ignoreionsscorebelow=3D=
0&amp;_showsubsets=3D0&amp;_showpopups=3DTRUE&amp;_sortunassigned=3Dscore=
down&amp;_requireboldred=3D0#Hit10">gi|77550877</A></B></TT></TD>
    <TD noWrap><TT>&nbsp;&nbsp;18250</TT></TD>
    <TD noWrap align=3Dright><TT>44</TT></TD>
    <TD noWrap><TT>&nbsp;&nbsp;hypothetical protein LOC_Os11g28510 =
[Oryza=20
      sativa Japonica Group]</TT></TD></TR>
  <TR>
    <TD noWrap align=3Dright><TT><B>11.</B></TT></TD>
    <TD noWrap><TT><B>&nbsp;<A=20
      =
href=3D"http://zxw-pc/mascot/cgi/master_results.pl?file=3D..%2Fdata%2F201=
21225%2FF002435.dat&amp;REPTYPE=3Dprotein&amp;_sigthreshold=3D0.05&amp;RE=
PORT=3D50&amp;_server_mudpit_switch=3D99999999&amp;_ignoreionsscorebelow=3D=
0&amp;_showsubsets=3D0&amp;_showpopups=3DTRUE&amp;_sortunassigned=3Dscore=
down&amp;_requireboldred=3D0#Hit11">gi|297844566</A></B></TT></TD>
    <TD noWrap><TT>&nbsp;&nbsp;61561</TT></TD>
    <TD noWrap align=3Dright><TT>43</TT></TD>
    <TD noWrap><TT>&nbsp;&nbsp;CYP79F1 [Arabidopsis lyrata subsp.=20
    lyrata]</TT></TD></TR>
  <TR>
    <TD noWrap align=3Dright><TT><B>12.</B></TT></TD>
    <TD noWrap><TT><B>&nbsp;<A=20
      =
href=3D"http://zxw-pc/mascot/cgi/master_results.pl?file=3D..%2Fdata%2F201=
21225%2FF002435.dat&amp;REPTYPE=3Dprotein&amp;_sigthreshold=3D0.05&amp;RE=
PORT=3D50&amp;_server_mudpit_switch=3D99999999&amp;_ignoreionsscorebelow=3D=
0&amp;_showsubsets=3D0&amp;_showpopups=3DTRUE&amp;_sortunassigned=3Dscore=
down&amp;_requireboldred=3D0#Hit12">gi|297336006</A></B></TT></TD>
    <TD noWrap><TT>&nbsp;&nbsp;61561</TT></TD>
    <TD noWrap align=3Dright><TT>43</TT></TD>
    <TD noWrap><TT>&nbsp;&nbsp;CYP79F1 [Arabidopsis lyrata subsp.=20
    lyrata]</TT></TD></TR>
  <TR>
    <TD noWrap align=3Dright><TT><B>13.</B></TT></TD>
    <TD noWrap><TT><B>&nbsp;<A=20
      =
href=3D"http://zxw-pc/mascot/cgi/master_results.pl?file=3D..%2Fdata%2F201=
21225%2FF002435.dat&amp;REPTYPE=3Dprotein&amp;_sigthreshold=3D0.05&amp;RE=
PORT=3D50&amp;_server_mudpit_switch=3D99999999&amp;_ignoreionsscorebelow=3D=
0&amp;_showsubsets=3D0&amp;_showpopups=3DTRUE&amp;_sortunassigned=3Dscore=
down&amp;_requireboldred=3D0#Hit13">gi|41469183</A></B></TT></TD>
    <TD noWrap><TT>&nbsp;&nbsp;23077</TT></TD>
    <TD noWrap align=3Dright><TT>42</TT></TD>
    <TD noWrap><TT>&nbsp;&nbsp;hypothetical protein [Oryza sativa =
Japonica=20
      Group]</TT></TD></TR>
  <TR>
    <TD noWrap align=3Dright><TT><B>14.</B></TT></TD>
    <TD noWrap><TT><B>&nbsp;<A=20
      =
href=3D"http://zxw-pc/mascot/cgi/master_results.pl?file=3D..%2Fdata%2F201=
21225%2FF002435.dat&amp;REPTYPE=3Dprotein&amp;_sigthreshold=3D0.05&amp;RE=
PORT=3D50&amp;_server_mudpit_switch=3D99999999&amp;_ignoreionsscorebelow=3D=
0&amp;_showsubsets=3D0&amp;_showpopups=3DTRUE&amp;_sortunassigned=3Dscore=
down&amp;_requireboldred=3D0#Hit14">gi|303286203</A></B></TT></TD>
    <TD noWrap><TT>&nbsp;&nbsp;32948</TT></TD>
    <TD noWrap align=3Dright><TT>41</TT></TD>
    <TD noWrap><TT>&nbsp;&nbsp;predicted protein [Micromonas pusilla=20
      CCMP1545]</TT></TD></TR>
  <TR>
    <TD noWrap align=3Dright><TT><B>15.</B></TT></TD>
    <TD noWrap><TT><B>&nbsp;<A=20
      =
href=3D"http://zxw-pc/mascot/cgi/master_results.pl?file=3D..%2Fdata%2F201=
21225%2FF002435.dat&amp;REPTYPE=3Dprotein&amp;_sigthreshold=3D0.05&amp;RE=
PORT=3D50&amp;_server_mudpit_switch=3D99999999&amp;_ignoreionsscorebelow=3D=
0&amp;_showsubsets=3D0&amp;_showpopups=3DTRUE&amp;_sortunassigned=3Dscore=
down&amp;_requireboldred=3D0#Hit15">gi|226455908</A></B></TT></TD>
    <TD noWrap><TT>&nbsp;&nbsp;32948</TT></TD>
    <TD noWrap align=3Dright><TT>41</TT></TD>
    <TD noWrap><TT>&nbsp;&nbsp;predicted protein [Micromonas pusilla=20
      CCMP1545]</TT></TD></TR>
  <TR>
    <TD noWrap align=3Dright><TT><B>16.</B></TT></TD>
    <TD noWrap><TT><B>&nbsp;<A=20
      =
href=3D"http://zxw-pc/mascot/cgi/master_results.pl?file=3D..%2Fdata%2F201=
21225%2FF002435.dat&amp;REPTYPE=3Dprotein&amp;_sigthreshold=3D0.05&amp;RE=
PORT=3D50&amp;_server_mudpit_switch=3D99999999&amp;_ignoreionsscorebelow=3D=
0&amp;_showsubsets=3D0&amp;_showpopups=3DTRUE&amp;_sortunassigned=3Dscore=
down&amp;_requireboldred=3D0#Hit16">gi|108706629</A></B></TT></TD>
    <TD noWrap><TT>&nbsp;&nbsp;59610</TT></TD>
    <TD noWrap align=3Dright><TT>40</TT></TD>
    <TD noWrap><TT>&nbsp;&nbsp;Chitin-inducible gibberellin-responsive =
protein=20
      2, putative, expressed [Oryza sativa Japonica =
Group]</TT></TD></TR>
  <TR>
    <TD noWrap align=3Dright><TT><B>17.</B></TT></TD>
    <TD noWrap><TT><B>&nbsp;<A=20
      =
href=3D"http://zxw-pc/mascot/cgi/master_results.pl?file=3D..%2Fdata%2F201=
21225%2FF002435.dat&amp;REPTYPE=3Dprotein&amp;_sigthreshold=3D0.05&amp;RE=
PORT=3D50&amp;_server_mudpit_switch=3D99999999&amp;_ignoreionsscorebelow=3D=
0&amp;_showsubsets=3D0&amp;_showpopups=3DTRUE&amp;_sortunassigned=3Dscore=
down&amp;_requireboldred=3D0#Hit17">gi|222624352</A></B></TT></TD>
    <TD noWrap><TT>&nbsp;&nbsp;59610</TT></TD>
    <TD noWrap align=3Dright><TT>40</TT></TD>
    <TD noWrap><TT>&nbsp;&nbsp;hypothetical protein OsJ_09743 [Oryza =
sativa=20
      Japonica Group]</TT></TD></TR>
  <TR>
    <TD noWrap align=3Dright><TT><B>18.</B></TT></TD>
    <TD noWrap><TT><B>&nbsp;<A=20
      =
href=3D"http://zxw-pc/mascot/cgi/master_results.pl?file=3D..%2Fdata%2F201=
21225%2FF002435.dat&amp;REPTYPE=3Dprotein&amp;_sigthreshold=3D0.05&amp;RE=
PORT=3D50&amp;_server_mudpit_switch=3D99999999&amp;_ignoreionsscorebelow=3D=
0&amp;_showsubsets=3D0&amp;_showpopups=3DTRUE&amp;_sortunassigned=3Dscore=
down&amp;_requireboldred=3D0#Hit18">gi|218192245</A></B></TT></TD>
    <TD noWrap><TT>&nbsp;&nbsp;59610</TT></TD>
    <TD noWrap align=3Dright><TT>40</TT></TD>
    <TD noWrap><TT>&nbsp;&nbsp;hypothetical protein OsI_10352 [Oryza =
sativa=20
      Indica Group]</TT></TD></TR>
  <TR>
    <TD noWrap align=3Dright><TT><B>19.</B></TT></TD>
    <TD noWrap><TT><B>&nbsp;<A=20
      =
href=3D"http://zxw-pc/mascot/cgi/master_results.pl?file=3D..%2Fdata%2F201=
21225%2FF002435.dat&amp;REPTYPE=3Dprotein&amp;_sigthreshold=3D0.05&amp;RE=
PORT=3D50&amp;_server_mudpit_switch=3D99999999&amp;_ignoreionsscorebelow=3D=
0&amp;_showsubsets=3D0&amp;_showpopups=3DTRUE&amp;_sortunassigned=3Dscore=
down&amp;_requireboldred=3D0#Hit19">gi|115451289</A></B></TT></TD>
    <TD noWrap><TT>&nbsp;&nbsp;59610</TT></TD>
    <TD noWrap align=3Dright><TT>40</TT></TD>
    <TD noWrap><TT>&nbsp;&nbsp;Os03g0193000 [Oryza sativa Japonica=20
    Group]</TT></TD></TR>
  <TR>
    <TD noWrap align=3Dright><TT><B>20.</B></TT></TD>
    <TD noWrap><TT><B>&nbsp;<A=20
      =
href=3D"http://zxw-pc/mascot/cgi/master_results.pl?file=3D..%2Fdata%2F201=
21225%2FF002435.dat&amp;REPTYPE=3Dprotein&amp;_sigthreshold=3D0.05&amp;RE=
PORT=3D50&amp;_server_mudpit_switch=3D99999999&amp;_ignoreionsscorebelow=3D=
0&amp;_showsubsets=3D0&amp;_showpopups=3DTRUE&amp;_sortunassigned=3Dscore=
down&amp;_requireboldred=3D0#Hit20">gi|113547716</A></B></TT></TD>
    <TD noWrap><TT>&nbsp;&nbsp;59610</TT></TD>
    <TD noWrap align=3Dright><TT>40</TT></TD>
    <TD noWrap><TT>&nbsp;&nbsp;Os03g0193000 [Oryza sativa Japonica=20
    Group]</TT></TD></TR>
  <TR>
    <TD noWrap align=3Dright><TT><B>21.</B></TT></TD>
    <TD noWrap><TT><B>&nbsp;<A=20
      =
href=3D"http://zxw-pc/mascot/cgi/master_results.pl?file=3D..%2Fdata%2F201=
21225%2FF002435.dat&amp;REPTYPE=3Dprotein&amp;_sigthreshold=3D0.05&amp;RE=
PORT=3D50&amp;_server_mudpit_switch=3D99999999&amp;_ignoreionsscorebelow=3D=
0&amp;_showsubsets=3D0&amp;_showpopups=3DTRUE&amp;_sortunassigned=3Dscore=
down&amp;_requireboldred=3D0#Hit21">gi|215706971</A></B></TT></TD>
    <TD noWrap><TT>&nbsp;&nbsp;59610</TT></TD>
    <TD noWrap align=3Dright><TT>40</TT></TD>
    <TD noWrap><TT>&nbsp;&nbsp;unnamed protein product [Oryza sativa =
Japonica=20
      Group]</TT></TD></TR>
  <TR>
    <TD noWrap align=3Dright><TT><B>22.</B></TT></TD>
    <TD noWrap><TT><B>&nbsp;<A=20
      =
href=3D"http://zxw-pc/mascot/cgi/master_results.pl?file=3D..%2Fdata%2F201=
21225%2FF002435.dat&amp;REPTYPE=3Dprotein&amp;_sigthreshold=3D0.05&amp;RE=
PORT=3D50&amp;_server_mudpit_switch=3D99999999&amp;_ignoreionsscorebelow=3D=
0&amp;_showsubsets=3D0&amp;_showpopups=3DTRUE&amp;_sortunassigned=3Dscore=
down&amp;_requireboldred=3D0#Hit22">gi|255577240</A></B></TT></TD>
    <TD noWrap><TT>&nbsp;&nbsp;16062</TT></TD>
    <TD noWrap align=3Dright><TT>40</TT></TD>
    <TD noWrap><TT>&nbsp;&nbsp;conserved hypothetical protein [Ricinus=20
      communis]</TT></TD></TR>
  <TR>
    <TD noWrap align=3Dright><TT><B>23.</B></TT></TD>
    <TD noWrap><TT><B>&nbsp;<A=20
      =
href=3D"http://zxw-pc/mascot/cgi/master_results.pl?file=3D..%2Fdata%2F201=
21225%2FF002435.dat&amp;REPTYPE=3Dprotein&amp;_sigthreshold=3D0.05&amp;RE=
PORT=3D50&amp;_server_mudpit_switch=3D99999999&amp;_ignoreionsscorebelow=3D=
0&amp;_showsubsets=3D0&amp;_showpopups=3DTRUE&amp;_sortunassigned=3Dscore=
down&amp;_requireboldred=3D0#Hit23">gi|223531018</A></B></TT></TD>
    <TD noWrap><TT>&nbsp;&nbsp;16062</TT></TD>
    <TD noWrap align=3Dright><TT>40</TT></TD>
    <TD noWrap><TT>&nbsp;&nbsp;conserved hypothetical protein [Ricinus=20
      communis]</TT></TD></TR>
  <TR>
    <TD noWrap align=3Dright><TT><B>24.</B></TT></TD>
    <TD noWrap><TT><B>&nbsp;<A=20
      =
href=3D"http://zxw-pc/mascot/cgi/master_results.pl?file=3D..%2Fdata%2F201=
21225%2FF002435.dat&amp;REPTYPE=3Dprotein&amp;_sigthreshold=3D0.05&amp;RE=
PORT=3D50&amp;_server_mudpit_switch=3D99999999&amp;_ignoreionsscorebelow=3D=
0&amp;_showsubsets=3D0&amp;_showpopups=3DTRUE&amp;_sortunassigned=3Dscore=
down&amp;_requireboldred=3D0#Hit24">gi|95020360</A></B></TT></TD>
    <TD noWrap><TT>&nbsp;&nbsp;34135</TT></TD>
    <TD noWrap align=3Dright><TT>39</TT></TD>
    <TD noWrap><TT>&nbsp;&nbsp;neutral invertase 2 [Populus sp.=20
    UG-2006]</TT></TD></TR>
  <TR>
    <TD noWrap align=3Dright><TT><B>25.</B></TT></TD>
    <TD noWrap><TT><B>&nbsp;<A=20
      =
href=3D"http://zxw-pc/mascot/cgi/master_results.pl?file=3D..%2Fdata%2F201=
21225%2FF002435.dat&amp;REPTYPE=3Dprotein&amp;_sigthreshold=3D0.05&amp;RE=
PORT=3D50&amp;_server_mudpit_switch=3D99999999&amp;_ignoreionsscorebelow=3D=
0&amp;_showsubsets=3D0&amp;_showpopups=3DTRUE&amp;_sortunassigned=3Dscore=
down&amp;_requireboldred=3D0#Hit25">gi|302804456</A></B></TT></TD>
    <TD noWrap><TT>&nbsp;&nbsp;38173</TT></TD>
    <TD noWrap align=3Dright><TT>37</TT></TD>
    <TD noWrap><TT>&nbsp;&nbsp;2-oxogluatarate-iron(II)-dependent =
oxygenase=20
      [Selaginella moellendorffii]</TT></TD></TR>
  <TR>
    <TD noWrap align=3Dright><TT><B>26.</B></TT></TD>
    <TD noWrap><TT><B>&nbsp;<A=20
      =
href=3D"http://zxw-pc/mascot/cgi/master_results.pl?file=3D..%2Fdata%2F201=
21225%2FF002435.dat&amp;REPTYPE=3Dprotein&amp;_sigthreshold=3D0.05&amp;RE=
PORT=3D50&amp;_server_mudpit_switch=3D99999999&amp;_ignoreionsscorebelow=3D=
0&amp;_showsubsets=3D0&amp;_showpopups=3DTRUE&amp;_sortunassigned=3Dscore=
down&amp;_requireboldred=3D0#Hit26">gi|300148332</A></B></TT></TD>
    <TD noWrap><TT>&nbsp;&nbsp;38173</TT></TD>
    <TD noWrap align=3Dright><TT>37</TT></TD>
    <TD noWrap><TT>&nbsp;&nbsp;2-oxogluatarate-iron(II)-dependent =
oxygenase=20
      [Selaginella moellendorffii]</TT></TD></TR>
  <TR>
    <TD noWrap align=3Dright><TT><B>27.</B></TT></TD>
    <TD noWrap><TT><B>&nbsp;<A=20
      =
href=3D"http://zxw-pc/mascot/cgi/master_results.pl?file=3D..%2Fdata%2F201=
21225%2FF002435.dat&amp;REPTYPE=3Dprotein&amp;_sigthreshold=3D0.05&amp;RE=
PORT=3D50&amp;_server_mudpit_switch=3D99999999&amp;_ignoreionsscorebelow=3D=
0&amp;_showsubsets=3D0&amp;_showpopups=3DTRUE&amp;_sortunassigned=3Dscore=
down&amp;_requireboldred=3D0#Hit27">gi|330252062</A></B></TT></TD>
    <TD noWrap><TT>&nbsp;&nbsp;10950</TT></TD>
    <TD noWrap align=3Dright><TT>37</TT></TD>
    <TD noWrap><TT>&nbsp;&nbsp;30S ribosomal protein S31 [Arabidopsis=20
      thaliana]</TT></TD></TR>
  <TR>
    <TD noWrap align=3Dright><TT><B>28.</B></TT></TD>
    <TD noWrap><TT><B>&nbsp;<A=20
      =
href=3D"http://zxw-pc/mascot/cgi/master_results.pl?file=3D..%2Fdata%2F201=
21225%2FF002435.dat&amp;REPTYPE=3Dprotein&amp;_sigthreshold=3D0.05&amp;RE=
PORT=3D50&amp;_server_mudpit_switch=3D99999999&amp;_ignoreionsscorebelow=3D=
0&amp;_showsubsets=3D0&amp;_showpopups=3DTRUE&amp;_sortunassigned=3Dscore=
down&amp;_requireboldred=3D0#Hit28">gi|18399650</A></B></TT></TD>
    <TD noWrap><TT>&nbsp;&nbsp;10950</TT></TD>
    <TD noWrap align=3Dright><TT>37</TT></TD>
    <TD noWrap><TT>&nbsp;&nbsp;30S ribosomal protein S31 [Arabidopsis=20
      thaliana]</TT></TD></TR>
  <TR>
    <TD noWrap align=3Dright><TT><B>29.</B></TT></TD>
    <TD noWrap><TT><B>&nbsp;<A=20
      =
href=3D"http://zxw-pc/mascot/cgi/master_results.pl?file=3D..%2Fdata%2F201=
21225%2FF002435.dat&amp;REPTYPE=3Dprotein&amp;_sigthreshold=3D0.05&amp;RE=
PORT=3D50&amp;_server_mudpit_switch=3D99999999&amp;_ignoreionsscorebelow=3D=
0&amp;_showsubsets=3D0&amp;_showpopups=3DTRUE&amp;_sortunassigned=3Dscore=
down&amp;_requireboldred=3D0#Hit29">gi|75265972</A></B></TT></TD>
    <TD noWrap><TT>&nbsp;&nbsp;10950</TT></TD>
    <TD noWrap align=3Dright><TT>37</TT></TD>
    <TD noWrap><TT>&nbsp;&nbsp;RecName: Full=3D30S ribosomal protein =
S31,=20
      mitochondrial; Flags: Precursor</TT></TD></TR>
  <TR>
    <TD noWrap align=3Dright><TT><B>30.</B></TT></TD>
    <TD noWrap><TT><B>&nbsp;<A=20
      =
href=3D"http://zxw-pc/mascot/cgi/master_results.pl?file=3D..%2Fdata%2F201=
21225%2FF002435.dat&amp;REPTYPE=3Dprotein&amp;_sigthreshold=3D0.05&amp;RE=
PORT=3D50&amp;_server_mudpit_switch=3D99999999&amp;_ignoreionsscorebelow=3D=
0&amp;_showsubsets=3D0&amp;_showpopups=3DTRUE&amp;_sortunassigned=3Dscore=
down&amp;_requireboldred=3D0#Hit30">gi|23197628</A></B></TT></TD>
    <TD noWrap><TT>&nbsp;&nbsp;10950</TT></TD>
    <TD noWrap align=3Dright><TT>37</TT></TD>
    <TD noWrap><TT>&nbsp;&nbsp;unknown protein [Arabidopsis=20
  thaliana]</TT></TD></TR>
  <TR>
    <TD noWrap align=3Dright><TT><B>31.</B></TT></TD>
    <TD noWrap><TT><B>&nbsp;<A=20
      =
href=3D"http://zxw-pc/mascot/cgi/master_results.pl?file=3D..%2Fdata%2F201=
21225%2FF002435.dat&amp;REPTYPE=3Dprotein&amp;_sigthreshold=3D0.05&amp;RE=
PORT=3D50&amp;_server_mudpit_switch=3D99999999&amp;_ignoreionsscorebelow=3D=
0&amp;_showsubsets=3D0&amp;_showpopups=3DTRUE&amp;_sortunassigned=3Dscore=
down&amp;_requireboldred=3D0#Hit31">gi|12642938</A></B></TT></TD>
    <TD noWrap><TT>&nbsp;&nbsp;10950</TT></TD>
    <TD noWrap align=3Dright><TT>37</TT></TD>
    <TD noWrap><TT>&nbsp;&nbsp;unknown protein [Arabidopsis=20
  thaliana]</TT></TD></TR>
  <TR>
    <TD noWrap align=3Dright><TT><B>32.</B></TT></TD>
    <TD noWrap><TT><B>&nbsp;<A=20
      =
href=3D"http://zxw-pc/mascot/cgi/master_results.pl?file=3D..%2Fdata%2F201=
21225%2FF002435.dat&amp;REPTYPE=3Dprotein&amp;_sigthreshold=3D0.05&amp;RE=
PORT=3D50&amp;_server_mudpit_switch=3D99999999&amp;_ignoreionsscorebelow=3D=
0&amp;_showsubsets=3D0&amp;_showpopups=3DTRUE&amp;_sortunassigned=3Dscore=
down&amp;_requireboldred=3D0#Hit32">gi|18252177</A></B></TT></TD>
    <TD noWrap><TT>&nbsp;&nbsp;10950</TT></TD>
    <TD noWrap align=3Dright><TT>37</TT></TD>
    <TD noWrap><TT>&nbsp;&nbsp;unknown protein [Arabidopsis=20
  thaliana]</TT></TD></TR>
  <TR>
    <TD noWrap align=3Dright><TT><B>33.</B></TT></TD>
    <TD noWrap><TT><B>&nbsp;<A=20
      =
href=3D"http://zxw-pc/mascot/cgi/master_results.pl?file=3D..%2Fdata%2F201=
21225%2FF002435.dat&amp;REPTYPE=3Dprotein&amp;_sigthreshold=3D0.05&amp;RE=
PORT=3D50&amp;_server_mudpit_switch=3D99999999&amp;_ignoreionsscorebelow=3D=
0&amp;_showsubsets=3D0&amp;_showpopups=3DTRUE&amp;_sortunassigned=3Dscore=
down&amp;_requireboldred=3D0#Hit33">gi|11692890</A></B></TT></TD>
    <TD noWrap><TT>&nbsp;&nbsp;10950</TT></TD>
    <TD noWrap align=3Dright><TT>37</TT></TD>
    <TD noWrap><TT>&nbsp;&nbsp;At2g21290 [Arabidopsis =
thaliana]</TT></TD></TR>
  <TR>
    <TD noWrap align=3Dright><TT><B>34.</B></TT></TD>
    <TD noWrap><TT><B>&nbsp;<A=20
      =
href=3D"http://zxw-pc/mascot/cgi/master_results.pl?file=3D..%2Fdata%2F201=
21225%2FF002435.dat&amp;REPTYPE=3Dprotein&amp;_sigthreshold=3D0.05&amp;RE=
PORT=3D50&amp;_server_mudpit_switch=3D99999999&amp;_ignoreionsscorebelow=3D=
0&amp;_showsubsets=3D0&amp;_showpopups=3DTRUE&amp;_sortunassigned=3Dscore=
down&amp;_requireboldred=3D0#Hit34">gi|4567264</A></B></TT></TD>
    <TD noWrap><TT>&nbsp;&nbsp;10950</TT></TD>
    <TD noWrap align=3Dright><TT>37</TT></TD>
    <TD noWrap><TT>&nbsp;&nbsp;expressed protein [Arabidopsis=20
  thaliana]</TT></TD></TR>
  <TR>
    <TD noWrap align=3Dright><TT><B>35.</B></TT></TD>
    <TD noWrap><TT><B>&nbsp;<A=20
      =
href=3D"http://zxw-pc/mascot/cgi/master_results.pl?file=3D..%2Fdata%2F201=
21225%2FF002435.dat&amp;REPTYPE=3Dprotein&amp;_sigthreshold=3D0.05&amp;RE=
PORT=3D50&amp;_server_mudpit_switch=3D99999999&amp;_ignoreionsscorebelow=3D=
0&amp;_showsubsets=3D0&amp;_showpopups=3DTRUE&amp;_sortunassigned=3Dscore=
down&amp;_requireboldred=3D0#Hit35">gi|257717148</A></B></TT></TD>
    <TD noWrap><TT>&nbsp;&nbsp;10950</TT></TD>
    <TD noWrap align=3Dright><TT>37</TT></TD>
    <TD noWrap><TT>&nbsp;&nbsp;unnamed protein product [Arabidopsis=20
      thaliana]</TT></TD></TR>
  <TR>
    <TD noWrap align=3Dright><TT><B>36.</B></TT></TD>
    <TD noWrap><TT><B>&nbsp;<A=20
      =
href=3D"http://zxw-pc/mascot/cgi/master_results.pl?file=3D..%2Fdata%2F201=
21225%2FF002435.dat&amp;REPTYPE=3Dprotein&amp;_sigthreshold=3D0.05&amp;RE=
PORT=3D50&amp;_server_mudpit_switch=3D99999999&amp;_ignoreionsscorebelow=3D=
0&amp;_showsubsets=3D0&amp;_showpopups=3DTRUE&amp;_sortunassigned=3Dscore=
down&amp;_requireboldred=3D0#Hit36">gi|257683134</A></B></TT></TD>
    <TD noWrap><TT>&nbsp;&nbsp;10950</TT></TD>
    <TD noWrap align=3Dright><TT>37</TT></TD>
    <TD noWrap><TT>&nbsp;&nbsp;unnamed protein product [Arabidopsis=20
      thaliana]</TT></TD></TR>
  <TR>
    <TD noWrap align=3Dright><TT><B>37.</B></TT></TD>
    <TD noWrap><TT><B>&nbsp;<A=20
      =
href=3D"http://zxw-pc/mascot/cgi/master_results.pl?file=3D..%2Fdata%2F201=
21225%2FF002435.dat&amp;REPTYPE=3Dprotein&amp;_sigthreshold=3D0.05&amp;RE=
PORT=3D50&amp;_server_mudpit_switch=3D99999999&amp;_ignoreionsscorebelow=3D=
0&amp;_showsubsets=3D0&amp;_showpopups=3DTRUE&amp;_sortunassigned=3Dscore=
down&amp;_requireboldred=3D0#Hit37">gi|257674046</A></B></TT></TD>
    <TD noWrap><TT>&nbsp;&nbsp;10950</TT></TD>
    <TD noWrap align=3Dright><TT>37</TT></TD>
    <TD noWrap><TT>&nbsp;&nbsp;unnamed protein product [Arabidopsis=20
      thaliana]</TT></TD></TR>
  <TR>
    <TD noWrap align=3Dright><TT><B>38.</B></TT></TD>
    <TD noWrap><TT><B>&nbsp;<A=20
      =
href=3D"http://zxw-pc/mascot/cgi/master_results.pl?file=3D..%2Fdata%2F201=
21225%2FF002435.dat&amp;REPTYPE=3Dprotein&amp;_sigthreshold=3D0.05&amp;RE=
PORT=3D50&amp;_server_mudpit_switch=3D99999999&amp;_ignoreionsscorebelow=3D=
0&amp;_showsubsets=3D0&amp;_showpopups=3DTRUE&amp;_sortunassigned=3Dscore=
down&amp;_requireboldred=3D0#Hit38">gi|219980208</A></B></TT></TD>
    <TD noWrap><TT>&nbsp;&nbsp;10950</TT></TD>
    <TD noWrap align=3Dright><TT>37</TT></TD>
    <TD noWrap><TT>&nbsp;&nbsp;unnamed protein product [Arabidopsis=20
      thaliana]</TT></TD></TR>
  <TR>
    <TD noWrap align=3Dright><TT><B>39.</B></TT></TD>
    <TD noWrap><TT><B>&nbsp;<A=20
      =
href=3D"http://zxw-pc/mascot/cgi/master_results.pl?file=3D..%2Fdata%2F201=
21225%2FF002435.dat&amp;REPTYPE=3Dprotein&amp;_sigthreshold=3D0.05&amp;RE=
PORT=3D50&amp;_server_mudpit_switch=3D99999999&amp;_ignoreionsscorebelow=3D=
0&amp;_showsubsets=3D0&amp;_showpopups=3DTRUE&amp;_sortunassigned=3Dscore=
down&amp;_requireboldred=3D0#Hit39">gi|219923097</A></B></TT></TD>
    <TD noWrap><TT>&nbsp;&nbsp;10950</TT></TD>
    <TD noWrap align=3Dright><TT>37</TT></TD>
    <TD noWrap><TT>&nbsp;&nbsp;unnamed protein product [Arabidopsis=20
      thaliana]</TT></TD></TR>
  <TR>
    <TD noWrap align=3Dright><TT><B>40.</B></TT></TD>
    <TD noWrap><TT><B>&nbsp;<A=20
      =
href=3D"http://zxw-pc/mascot/cgi/master_results.pl?file=3D..%2Fdata%2F201=
21225%2FF002435.dat&amp;REPTYPE=3Dprotein&amp;_sigthreshold=3D0.05&amp;RE=
PORT=3D50&amp;_server_mudpit_switch=3D99999999&amp;_ignoreionsscorebelow=3D=
0&amp;_showsubsets=3D0&amp;_showpopups=3DTRUE&amp;_sortunassigned=3Dscore=
down&amp;_requireboldred=3D0#Hit40">gi|83690949</A></B></TT></TD>
    <TD noWrap><TT>&nbsp;&nbsp;10950</TT></TD>
    <TD noWrap align=3Dright><TT>37</TT></TD>
    <TD noWrap><TT>&nbsp;&nbsp;unnamed protein product [Arabidopsis=20
      thaliana]</TT></TD></TR>
  <TR>
    <TD noWrap align=3Dright><TT><B>41.</B></TT></TD>
    <TD noWrap><TT><B>&nbsp;<A=20
      =
href=3D"http://zxw-pc/mascot/cgi/master_results.pl?file=3D..%2Fdata%2F201=
21225%2FF002435.dat&amp;REPTYPE=3Dprotein&amp;_sigthreshold=3D0.05&amp;RE=
PORT=3D50&amp;_server_mudpit_switch=3D99999999&amp;_ignoreionsscorebelow=3D=
0&amp;_showsubsets=3D0&amp;_showpopups=3DTRUE&amp;_sortunassigned=3Dscore=
down&amp;_requireboldred=3D0#Hit41">gi|226532040</A></B></TT></TD>
    <TD noWrap><TT>&nbsp;&nbsp;11109</TT></TD>
    <TD noWrap align=3Dright><TT>37</TT></TD>
    <TD noWrap><TT>&nbsp;&nbsp;hypothetical protein LOC100276010 [Zea=20
      mays]</TT></TD></TR>
  <TR>
    <TD noWrap align=3Dright><TT><B>42.</B></TT></TD>
    <TD noWrap><TT><B>&nbsp;<A=20
      =
href=3D"http://zxw-pc/mascot/cgi/master_results.pl?file=3D..%2Fdata%2F201=
21225%2FF002435.dat&amp;REPTYPE=3Dprotein&amp;_sigthreshold=3D0.05&amp;RE=
PORT=3D50&amp;_server_mudpit_switch=3D99999999&amp;_ignoreionsscorebelow=3D=
0&amp;_showsubsets=3D0&amp;_showpopups=3DTRUE&amp;_sortunassigned=3Dscore=
down&amp;_requireboldred=3D0#Hit42">gi|195619282</A></B></TT></TD>
    <TD noWrap><TT>&nbsp;&nbsp;11109</TT></TD>
    <TD noWrap align=3Dright><TT>37</TT></TD>
    <TD noWrap><TT>&nbsp;&nbsp;hypothetical protein [Zea =
mays]</TT></TD></TR>
  <TR>
    <TD noWrap align=3Dright><TT><B>43.</B></TT></TD>
    <TD noWrap><TT><B>&nbsp;<A=20
      =
href=3D"http://zxw-pc/mascot/cgi/master_results.pl?file=3D..%2Fdata%2F201=
21225%2FF002435.dat&amp;REPTYPE=3Dprotein&amp;_sigthreshold=3D0.05&amp;RE=
PORT=3D50&amp;_server_mudpit_switch=3D99999999&amp;_ignoreionsscorebelow=3D=
0&amp;_showsubsets=3D0&amp;_showpopups=3DTRUE&amp;_sortunassigned=3Dscore=
down&amp;_requireboldred=3D0#Hit43">gi|326531080</A></B></TT></TD>
    <TD noWrap><TT>&nbsp;&nbsp;3369</TT></TD>
    <TD noWrap align=3Dright><TT>37</TT></TD>
    <TD noWrap><TT>&nbsp;&nbsp;predicted protein [Hordeum vulgare subsp. =

      vulgare]</TT></TD></TR>
  <TR>
    <TD noWrap align=3Dright><TT><B>44.</B></TT></TD>
    <TD noWrap><TT><B>&nbsp;<A=20
      =
href=3D"http://zxw-pc/mascot/cgi/master_results.pl?file=3D..%2Fdata%2F201=
21225%2FF002435.dat&amp;REPTYPE=3Dprotein&amp;_sigthreshold=3D0.05&amp;RE=
PORT=3D50&amp;_server_mudpit_switch=3D99999999&amp;_ignoreionsscorebelow=3D=
0&amp;_showsubsets=3D0&amp;_showpopups=3DTRUE&amp;_sortunassigned=3Dscore=
down&amp;_requireboldred=3D0#Hit44">gi|34394748</A></B></TT></TD>
    <TD noWrap><TT>&nbsp;&nbsp;28988</TT></TD>
    <TD noWrap align=3Dright><TT>36</TT></TD>
    <TD noWrap><TT>&nbsp;&nbsp;putative DD1A protein [Oryza sativa =
Japonica=20
      Group]</TT></TD></TR>
  <TR>
    <TD noWrap align=3Dright><TT><B>45.</B></TT></TD>
    <TD noWrap><TT><B>&nbsp;<A=20
      =
href=3D"http://zxw-pc/mascot/cgi/master_results.pl?file=3D..%2Fdata%2F201=
21225%2FF002435.dat&amp;REPTYPE=3Dprotein&amp;_sigthreshold=3D0.05&amp;RE=
PORT=3D50&amp;_server_mudpit_switch=3D99999999&amp;_ignoreionsscorebelow=3D=
0&amp;_showsubsets=3D0&amp;_showpopups=3DTRUE&amp;_sortunassigned=3Dscore=
down&amp;_requireboldred=3D0#Hit45">gi|52077537</A></B></TT></TD>
    <TD noWrap><TT>&nbsp;&nbsp;13063</TT></TD>
    <TD noWrap align=3Dright><TT>36</TT></TD>
    <TD noWrap><TT>&nbsp;&nbsp;hypothetical protein [Oryza sativa =
Japonica=20
      Group]</TT></TD></TR>
  <TR>
    <TD noWrap align=3Dright><TT><B>46.</B></TT></TD>
    <TD noWrap><TT><B>&nbsp;<A=20
      =
href=3D"http://zxw-pc/mascot/cgi/master_results.pl?file=3D..%2Fdata%2F201=
21225%2FF002435.dat&amp;REPTYPE=3Dprotein&amp;_sigthreshold=3D0.05&amp;RE=
PORT=3D50&amp;_server_mudpit_switch=3D99999999&amp;_ignoreionsscorebelow=3D=
0&amp;_showsubsets=3D0&amp;_showpopups=3DTRUE&amp;_sortunassigned=3Dscore=
down&amp;_requireboldred=3D0#Hit46">gi|242089679</A></B></TT></TD>
    <TD noWrap><TT>&nbsp;&nbsp;14274</TT></TD>
    <TD noWrap align=3Dright><TT>36</TT></TD>
    <TD noWrap><TT>&nbsp;&nbsp;hypothetical protein SORBIDRAFT_09g004886 =

      [Sorghum bicolor]</TT></TD></TR>
  <TR>
    <TD noWrap align=3Dright><TT><B>47.</B></TT></TD>
    <TD noWrap><TT><B>&nbsp;<A=20
      =
href=3D"http://zxw-pc/mascot/cgi/master_results.pl?file=3D..%2Fdata%2F201=
21225%2FF002435.dat&amp;REPTYPE=3Dprotein&amp;_sigthreshold=3D0.05&amp;RE=
PORT=3D50&amp;_server_mudpit_switch=3D99999999&amp;_ignoreionsscorebelow=3D=
0&amp;_showsubsets=3D0&amp;_showpopups=3DTRUE&amp;_sortunassigned=3Dscore=
down&amp;_requireboldred=3D0#Hit47">gi|241945957</A></B></TT></TD>
    <TD noWrap><TT>&nbsp;&nbsp;14274</TT></TD>
    <TD noWrap align=3Dright><TT>36</TT></TD>
    <TD noWrap><TT>&nbsp;&nbsp;hypothetical protein SORBIDRAFT_09g004886 =

      [Sorghum bicolor]</TT></TD></TR>
  <TR>
    <TD noWrap align=3Dright><TT><B>48.</B></TT></TD>
    <TD noWrap><TT><B>&nbsp;<A=20
      =
href=3D"http://zxw-pc/mascot/cgi/master_results.pl?file=3D..%2Fdata%2F201=
21225%2FF002435.dat&amp;REPTYPE=3Dprotein&amp;_sigthreshold=3D0.05&amp;RE=
PORT=3D50&amp;_server_mudpit_switch=3D99999999&amp;_ignoreionsscorebelow=3D=
0&amp;_showsubsets=3D0&amp;_showpopups=3DTRUE&amp;_sortunassigned=3Dscore=
down&amp;_requireboldred=3D0#Hit48">gi|303288055</A></B></TT></TD>
    <TD noWrap><TT>&nbsp;&nbsp;47535</TT></TD>
    <TD noWrap align=3Dright><TT>36</TT></TD>
    <TD noWrap><TT>&nbsp;&nbsp;predicted protein [Micromonas pusilla=20
      CCMP1545]</TT></TD></TR>
  <TR>
    <TD noWrap align=3Dright><TT><B>49.</B></TT></TD>
    <TD noWrap><TT><B>&nbsp;<A=20
      =
href=3D"http://zxw-pc/mascot/cgi/master_results.pl?file=3D..%2Fdata%2F201=
21225%2FF002435.dat&amp;REPTYPE=3Dprotein&amp;_sigthreshold=3D0.05&amp;RE=
PORT=3D50&amp;_server_mudpit_switch=3D99999999&amp;_ignoreionsscorebelow=3D=
0&amp;_showsubsets=3D0&amp;_showpopups=3DTRUE&amp;_sortunassigned=3Dscore=
down&amp;_requireboldred=3D0#Hit49">gi|226455148</A></B></TT></TD>
    <TD noWrap><TT>&nbsp;&nbsp;47535</TT></TD>
    <TD noWrap align=3Dright><TT>36</TT></TD>
    <TD noWrap><TT>&nbsp;&nbsp;predicted protein [Micromonas pusilla=20
      CCMP1545]</TT></TD></TR>
  <TR>
    <TD noWrap align=3Dright><TT><B>50.</B></TT></TD>
    <TD noWrap><TT><B>&nbsp;<A=20
      =
href=3D"http://zxw-pc/mascot/cgi/master_results.pl?file=3D..%2Fdata%2F201=
21225%2FF002435.dat&amp;REPTYPE=3Dprotein&amp;_sigthreshold=3D0.05&amp;RE=
PORT=3D50&amp;_server_mudpit_switch=3D99999999&amp;_ignoreionsscorebelow=3D=
0&amp;_showsubsets=3D0&amp;_showpopups=3DTRUE&amp;_sortunassigned=3Dscore=
down&amp;_requireboldred=3D0#Hit50">gi|297815968</A></B></TT></TD>
    <TD noWrap><TT>&nbsp;&nbsp;55147</TT></TD>
    <TD noWrap align=3Dright><TT>36</TT></TD>
    <TD noWrap><TT>&nbsp;&nbsp;armadillo/beta-catenin repeat family =
protein=20
      [Arabidopsis lyrata subsp. lyrata]</TT></TD></TR></TBODY></TABLE>
<H3>Results List</H3>
<TABLE border=3D0 cellSpacing=3D0>
  <TBODY>
  <TR>
    <TD><TT><B><A =
name=3DHit1>1.</A>&nbsp;&nbsp;&nbsp;&nbsp;</B></TT></TD>
    <TD noWrap><TT><A=20
      =
href=3D"http://zxw-pc/mascot/cgi/protein_view.pl?file=3D../data/20121225/=
F002435.dat&amp;hit=3D1"=20
      =
target=3D_blank>gi|51701931</A>&nbsp;&nbsp;&nbsp;&nbsp;<B>Mass:</B>&nbsp;=
27323&nbsp;&nbsp;&nbsp;&nbsp;<B>Score:</B>&nbsp;495&nbsp;&nbsp;&nbsp;&nbs=
p;<B>Expect:</B>&nbsp;5.9e-044&nbsp;&nbsp;<B>Matches:</B>&nbsp;12</TT></T=
D></TR>
  <TR>
    <TD>&nbsp;</TD>
    <TD noWrap><TT>RecName: Full=3DRibonuclease-like storage protein; =
AltName:=20
      Full=3DRoot 28 kDa major protein; Flags: =
Precursor</TT></TD></TR></TBODY></TABLE>
<TABLE border=3D0 cellSpacing=3D0 cellPadding=3D0>
  <TBODY>
  <TR>
    <TD><TT>&nbsp;&nbsp;&nbsp;&nbsp;&nbsp;&nbsp;</TT></TD>
    <TD align=3Dright><TT><B>Observed&nbsp;&nbsp;</B></TT></TD>
    <TD noWrap align=3Dright><TT><B>Mr(expt)&nbsp;&nbsp;</B></TT></TD>
    <TD noWrap align=3Dright><TT><B>Mr(calc)&nbsp;&nbsp;</B></TT></TD>
    <TD align=3Dright><TT><B>&nbsp;ppm&nbsp;&nbsp;</B></TT></TD>
    <TD align=3Dright><TT><B>Start&nbsp;</B></TT></TD>
    <TD align=3Dright><TT><B>&nbsp;</B></TT></TD>
    <TD align=3Dright><TT><B>End&nbsp;</B></TT></TD>
    <TD align=3Dright><TT><B>Miss&nbsp;</B></TT></TD>
    <TD align=3Dright><TT><B>Ions&nbsp;</B></TT></TD>
    <TD><TT><B>&nbsp;Peptide</B></TT></TD></TR>
  <TR>
    <TD align=3Dright>&nbsp;</TD>
    <TD align=3Dright><TT>829.3343&nbsp;&nbsp;</TT></TD>
    <TD align=3Dright><TT>828.3271&nbsp;&nbsp;</TT></TD>
    <TD align=3Dright><TT>828.3766&nbsp;&nbsp;</TT></TD>
    <TD noWrap align=3Dright><TT>-59.81&nbsp;</TT></TD>
    <TD align=3Dright><TT>127&nbsp;</TT></TD>
    <TD noWrap align=3Dright><TT>-&nbsp;</TT></TD>
    <TD align=3Dright><TT>132&nbsp;</TT></TD>
    <TD align=3Dright><TT>0&nbsp;&nbsp;</TT></TD>
    <TD noWrap align=3Dright><TT>---&nbsp;&nbsp;</TT></TD>
    <TD noWrap><TT>&nbsp;K.QTDYFR.T</TT></TD></TR>
  <TR>
    <TD align=3Dright>&nbsp;</TD>
    <TD align=3Dright><TT>1356.5707&nbsp;&nbsp;</TT></TD>
    <TD align=3Dright><TT>1355.5634&nbsp;&nbsp;</TT></TD>
    <TD align=3Dright><TT>1355.6332&nbsp;&nbsp;</TT></TD>
    <TD noWrap align=3Dright><TT>-51.49&nbsp;</TT></TD>
    <TD align=3Dright><TT>25&nbsp;</TT></TD>
    <TD noWrap align=3Dright><TT>-&nbsp;</TT></TD>
    <TD align=3Dright><TT>35&nbsp;</TT></TD>
    <TD align=3Dright><TT>0&nbsp;&nbsp;</TT></TD>
    <TD noWrap align=3Dright><TT>---&nbsp;&nbsp;</TT></TD>
    <TD noWrap><TT>&nbsp;R.SDYPWAMFALR.L</TT></TD></TR>
  <TR>
    <TD align=3Dright>&nbsp;</TD>
    <TD align=3Dright><TT>1356.5707&nbsp;&nbsp;</TT></TD>
    <TD align=3Dright><TT>1355.5634&nbsp;&nbsp;</TT></TD>
    <TD align=3Dright><TT>1355.6332&nbsp;&nbsp;</TT></TD>
    <TD noWrap align=3Dright><TT>-51.49&nbsp;</TT></TD>
    <TD align=3Dright><TT>25&nbsp;</TT></TD>
    <TD noWrap align=3Dright><TT>-&nbsp;</TT></TD>
    <TD align=3Dright><TT>35&nbsp;</TT></TD>
    <TD align=3Dright><TT>0&nbsp;&nbsp;</TT></TD>
    <TD noWrap align=3Dright><TT>74&nbsp;&nbsp;</TT></TD>
    <TD noWrap><TT>&nbsp;R.SDYPWAMFALR.L</TT></TD></TR>
  <TR>
    <TD align=3Dright>&nbsp;</TD>
    <TD align=3Dright><TT>1372.5468&nbsp;&nbsp;</TT></TD>
    <TD align=3Dright><TT>1371.5395&nbsp;&nbsp;</TT></TD>
    <TD align=3Dright><TT>1371.6281&nbsp;&nbsp;</TT></TD>
    <TD noWrap align=3Dright><TT>-64.61&nbsp;</TT></TD>
    <TD align=3Dright><TT>25&nbsp;</TT></TD>
    <TD noWrap align=3Dright><TT>-&nbsp;</TT></TD>
    <TD align=3Dright><TT>35&nbsp;</TT></TD>
    <TD align=3Dright><TT>0&nbsp;&nbsp;</TT></TD>
    <TD noWrap align=3Dright><TT>---&nbsp;&nbsp;</TT></TD>
    <TD noWrap><TT>&nbsp;R.SDYPWAMFALR.L + Oxidation (M)</TT></TD></TR>
  <TR>
    <TD align=3Dright>&nbsp;</TD>
    <TD align=3Dright><TT>1372.5468&nbsp;&nbsp;</TT></TD>
    <TD align=3Dright><TT>1371.5395&nbsp;&nbsp;</TT></TD>
    <TD align=3Dright><TT>1371.6281&nbsp;&nbsp;</TT></TD>
    <TD noWrap align=3Dright><TT>-64.61&nbsp;</TT></TD>
    <TD align=3Dright><TT>25&nbsp;</TT></TD>
    <TD noWrap align=3Dright><TT>-&nbsp;</TT></TD>
    <TD align=3Dright><TT>35&nbsp;</TT></TD>
    <TD align=3Dright><TT>0&nbsp;&nbsp;</TT></TD>
    <TD noWrap align=3Dright><TT>(47)&nbsp;</TT></TD>
    <TD noWrap><TT>&nbsp;R.SDYPWAMFALR.L + Oxidation (M)</TT></TD></TR>
  <TR>
    <TD align=3Dright>&nbsp;</TD>
    <TD align=3Dright><TT>1383.6237&nbsp;&nbsp;</TT></TD>
    <TD align=3Dright><TT>1382.6164&nbsp;&nbsp;</TT></TD>
    <TD align=3Dright><TT>1382.7194&nbsp;&nbsp;</TT></TD>
    <TD noWrap align=3Dright><TT>-74.48&nbsp;</TT></TD>
    <TD align=3Dright><TT>171&nbsp;</TT></TD>
    <TD noWrap align=3Dright><TT>-&nbsp;</TT></TD>
    <TD align=3Dright><TT>182&nbsp;</TT></TD>
    <TD align=3Dright><TT>0&nbsp;&nbsp;</TT></TD>
    <TD noWrap align=3Dright><TT>---&nbsp;&nbsp;</TT></TD>
    <TD noWrap><TT>&nbsp;K.HLNAVPEIDFTK.N</TT></TD></TR>
  <TR>
    <TD align=3Dright>&nbsp;</TD>
    <TD align=3Dright><TT>1951.9221&nbsp;&nbsp;</TT></TD>
    <TD align=3Dright><TT>1950.9148&nbsp;&nbsp;</TT></TD>
    <TD align=3Dright><TT>1951.0203&nbsp;&nbsp;</TT></TD>
    <TD noWrap align=3Dright><TT>-54.07&nbsp;</TT></TD>
    <TD align=3Dright><TT>53&nbsp;</TT></TD>
    <TD noWrap align=3Dright><TT>-&nbsp;</TT></TD>
    <TD align=3Dright><TT>69&nbsp;</TT></TD>
    <TD align=3Dright><TT>0&nbsp;&nbsp;</TT></TD>
    <TD noWrap align=3Dright><TT>---&nbsp;&nbsp;</TT></TD>
    <TD noWrap><TT>&nbsp;K.SLLNTFTIHGLYPYNAK.G</TT></TD></TR>
  <TR>
    <TD align=3Dright>&nbsp;</TD>
    <TD align=3Dright><TT>1951.9221&nbsp;&nbsp;</TT></TD>
    <TD align=3Dright><TT>1950.9148&nbsp;&nbsp;</TT></TD>
    <TD align=3Dright><TT>1951.0203&nbsp;&nbsp;</TT></TD>
    <TD noWrap align=3Dright><TT>-54.07&nbsp;</TT></TD>
    <TD align=3Dright><TT>53&nbsp;</TT></TD>
    <TD noWrap align=3Dright><TT>-&nbsp;</TT></TD>
    <TD align=3Dright><TT>69&nbsp;</TT></TD>
    <TD align=3Dright><TT>0&nbsp;&nbsp;</TT></TD>
    <TD noWrap align=3Dright><TT>112&nbsp;&nbsp;</TT></TD>
    <TD noWrap><TT>&nbsp;K.SLLNTFTIHGLYPYNAK.G</TT></TD></TR>
  <TR>
    <TD align=3Dright>&nbsp;</TD>
    <TD align=3Dright><TT>2649.2791&nbsp;&nbsp;</TT></TD>
    <TD align=3Dright><TT>2648.2718&nbsp;&nbsp;</TT></TD>
    <TD align=3Dright><TT>2648.3598&nbsp;&nbsp;</TT></TD>
    <TD noWrap align=3Dright><TT>-33.23&nbsp;</TT></TD>
    <TD align=3Dright><TT>140&nbsp;</TT></TD>
    <TD noWrap align=3Dright><TT>-&nbsp;</TT></TD>
    <TD align=3Dright><TT>162&nbsp;</TT></TD>
    <TD align=3Dright><TT>0&nbsp;&nbsp;</TT></TD>
    <TD noWrap align=3Dright><TT>---&nbsp;&nbsp;</TT></TD>
    <TD noWrap><TT>&nbsp;K.AFDIVGLLNQEGIYPNNDLYRPK.M</TT></TD></TR>
  <TR>
    <TD align=3Dright>&nbsp;</TD>
    <TD align=3Dright><TT>2649.2791&nbsp;&nbsp;</TT></TD>
    <TD align=3Dright><TT>2648.2718&nbsp;&nbsp;</TT></TD>
    <TD align=3Dright><TT>2648.3598&nbsp;&nbsp;</TT></TD>
    <TD noWrap align=3Dright><TT>-33.23&nbsp;</TT></TD>
    <TD align=3Dright><TT>140&nbsp;</TT></TD>
    <TD noWrap align=3Dright><TT>-&nbsp;</TT></TD>
    <TD align=3Dright><TT>162&nbsp;</TT></TD>
    <TD align=3Dright><TT>0&nbsp;&nbsp;</TT></TD>
    <TD noWrap align=3Dright><TT>133&nbsp;&nbsp;</TT></TD>
    <TD noWrap><TT>&nbsp;K.AFDIVGLLNQEGIYPNNDLYRPK.M</TT></TD></TR>
  <TR>
    <TD align=3Dright>&nbsp;</TD>
    <TD align=3Dright><TT>2777.3782&nbsp;&nbsp;</TT></TD>
    <TD align=3Dright><TT>2776.3709&nbsp;&nbsp;</TT></TD>
    <TD align=3Dright><TT>2776.4548&nbsp;&nbsp;</TT></TD>
    <TD noWrap align=3Dright><TT>-30.20&nbsp;</TT></TD>
    <TD align=3Dright><TT>139&nbsp;</TT></TD>
    <TD noWrap align=3Dright><TT>-&nbsp;</TT></TD>
    <TD align=3Dright><TT>162&nbsp;</TT></TD>
    <TD align=3Dright><TT>1&nbsp;&nbsp;</TT></TD>
    <TD noWrap align=3Dright><TT>---&nbsp;&nbsp;</TT></TD>
    <TD noWrap><TT>&nbsp;R.KAFDIVGLLNQEGIYPNNDLYRPK.M</TT></TD></TR>
  <TR>
    <TD align=3Dright>&nbsp;</TD>
    <TD align=3Dright><TT>2777.3782&nbsp;&nbsp;</TT></TD>
    <TD align=3Dright><TT>2776.3709&nbsp;&nbsp;</TT></TD>
    <TD align=3Dright><TT>2776.4548&nbsp;&nbsp;</TT></TD>
    <TD noWrap align=3Dright><TT>-30.20&nbsp;</TT></TD>
    <TD align=3Dright><TT>139&nbsp;</TT></TD>
    <TD noWrap align=3Dright><TT>-&nbsp;</TT></TD>
    <TD align=3Dright><TT>162&nbsp;</TT></TD>
    <TD align=3Dright><TT>1&nbsp;&nbsp;</TT></TD>
    <TD noWrap align=3Dright><TT>122&nbsp;&nbsp;</TT></TD>
    <TD =
noWrap><TT>&nbsp;R.KAFDIVGLLNQEGIYPNNDLYRPK.M</TT></TD></TR></TBODY></TAB=
LE>
<TABLE border=3D0 cellSpacing=3D0>
  <TBODY>
  <TR>
    <TD><TT>&nbsp;&nbsp;&nbsp;&nbsp;&nbsp;&nbsp;</TT></TD>
    <TD><TT><B>No match to: </B>811.3522, 812.3142, 825.0461, 842.4586,=20
      870.4815, 1115.5254, 1172.4491, 1269.5314, 1276.5656, 1283.5660,=20
      1299.5525, 1308.5739, 1308.5739, 1324.5541, 1324.5541, 1378.5374,=20
      1388.5426, 1394.5083, 1398.5597, 1404.5242, 1405.5990, 1414.5402,=20
      1512.6669, 1528.6281, 1973.9185, 2009.7661, 2009.7661, 2031.7731,=20
      2277.9163, 2277.9163, 2424.1284, 2424.1284, 2638.2954,=20
  2693.2070</TT></TD></TR></TBODY></TABLE><BR>
<TABLE border=3D0 cellSpacing=3D0>
  <TBODY>
  <TR>
    <TD><TT><B><A =
name=3DHit2>2.</A>&nbsp;&nbsp;&nbsp;&nbsp;</B></TT></TD>
    <TD noWrap><TT><A=20
      =
href=3D"http://zxw-pc/mascot/cgi/protein_view.pl?file=3D../data/20121225/=
F002435.dat&amp;hit=3D2"=20
      =
target=3D_blank>gi|40557610</A>&nbsp;&nbsp;&nbsp;&nbsp;<B>Mass:</B>&nbsp;=
27323&nbsp;&nbsp;&nbsp;&nbsp;<B>Score:</B>&nbsp;495&nbsp;&nbsp;&nbsp;&nbs=
p;<B>Expect:</B>&nbsp;5.9e-044&nbsp;&nbsp;<B>Matches:</B>&nbsp;12</TT></T=
D></TR>
  <TR>
    <TD>&nbsp;</TD>
    <TD noWrap><TT>RNase-like major storage protein [Panax=20
  ginseng]</TT></TD></TR></TBODY></TABLE>
<TABLE border=3D0 cellSpacing=3D0 cellPadding=3D0>
  <TBODY>
  <TR>
    <TD><TT>&nbsp;&nbsp;&nbsp;&nbsp;&nbsp;&nbsp;</TT></TD>
    <TD align=3Dright><TT><B>Observed&nbsp;&nbsp;</B></TT></TD>
    <TD noWrap align=3Dright><TT><B>Mr(expt)&nbsp;&nbsp;</B></TT></TD>
    <TD noWrap align=3Dright><TT><B>Mr(calc)&nbsp;&nbsp;</B></TT></TD>
    <TD align=3Dright><TT><B>&nbsp;ppm&nbsp;&nbsp;</B></TT></TD>
    <TD align=3Dright><TT><B>Start&nbsp;</B></TT></TD>
    <TD align=3Dright><TT><B>&nbsp;</B></TT></TD>
    <TD align=3Dright><TT><B>End&nbsp;</B></TT></TD>
    <TD align=3Dright><TT><B>Miss&nbsp;</B></TT></TD>
    <TD align=3Dright><TT><B>Ions&nbsp;</B></TT></TD>
    <TD><TT><B>&nbsp;Peptide</B></TT></TD></TR>
  <TR>
    <TD align=3Dright>&nbsp;</TD>
    <TD align=3Dright><TT>829.3343&nbsp;&nbsp;</TT></TD>
    <TD align=3Dright><TT>828.3271&nbsp;&nbsp;</TT></TD>
    <TD align=3Dright><TT>828.3766&nbsp;&nbsp;</TT></TD>
    <TD noWrap align=3Dright><TT>-59.81&nbsp;</TT></TD>
    <TD align=3Dright><TT>127&nbsp;</TT></TD>
    <TD noWrap align=3Dright><TT>-&nbsp;</TT></TD>
    <TD align=3Dright><TT>132&nbsp;</TT></TD>
    <TD align=3Dright><TT>0&nbsp;&nbsp;</TT></TD>
    <TD noWrap align=3Dright><TT>---&nbsp;&nbsp;</TT></TD>
    <TD noWrap><TT>&nbsp;K.QTDYFR.T</TT></TD></TR>
  <TR>
    <TD align=3Dright>&nbsp;</TD>
    <TD align=3Dright><TT>1356.5707&nbsp;&nbsp;</TT></TD>
    <TD align=3Dright><TT>1355.5634&nbsp;&nbsp;</TT></TD>
    <TD align=3Dright><TT>1355.6332&nbsp;&nbsp;</TT></TD>
    <TD noWrap align=3Dright><TT>-51.49&nbsp;</TT></TD>
    <TD align=3Dright><TT>25&nbsp;</TT></TD>
    <TD noWrap align=3Dright><TT>-&nbsp;</TT></TD>
    <TD align=3Dright><TT>35&nbsp;</TT></TD>
    <TD align=3Dright><TT>0&nbsp;&nbsp;</TT></TD>
    <TD noWrap align=3Dright><TT>---&nbsp;&nbsp;</TT></TD>
    <TD noWrap><TT>&nbsp;R.SDYPWAMFALR.L</TT></TD></TR>
  <TR>
    <TD align=3Dright>&nbsp;</TD>
    <TD align=3Dright><TT>1356.5707&nbsp;&nbsp;</TT></TD>
    <TD align=3Dright><TT>1355.5634&nbsp;&nbsp;</TT></TD>
    <TD align=3Dright><TT>1355.6332&nbsp;&nbsp;</TT></TD>
    <TD noWrap align=3Dright><TT>-51.49&nbsp;</TT></TD>
    <TD align=3Dright><TT>25&nbsp;</TT></TD>
    <TD noWrap align=3Dright><TT>-&nbsp;</TT></TD>
    <TD align=3Dright><TT>35&nbsp;</TT></TD>
    <TD align=3Dright><TT>0&nbsp;&nbsp;</TT></TD>
    <TD noWrap align=3Dright><TT>74&nbsp;&nbsp;</TT></TD>
    <TD noWrap><TT>&nbsp;R.SDYPWAMFALR.L</TT></TD></TR>
  <TR>
    <TD align=3Dright>&nbsp;</TD>
    <TD align=3Dright><TT>1372.5468&nbsp;&nbsp;</TT></TD>
    <TD align=3Dright><TT>1371.5395&nbsp;&nbsp;</TT></TD>
    <TD align=3Dright><TT>1371.6281&nbsp;&nbsp;</TT></TD>
    <TD noWrap align=3Dright><TT>-64.61&nbsp;</TT></TD>
    <TD align=3Dright><TT>25&nbsp;</TT></TD>
    <TD noWrap align=3Dright><TT>-&nbsp;</TT></TD>
    <TD align=3Dright><TT>35&nbsp;</TT></TD>
    <TD align=3Dright><TT>0&nbsp;&nbsp;</TT></TD>
    <TD noWrap align=3Dright><TT>---&nbsp;&nbsp;</TT></TD>
    <TD noWrap><TT>&nbsp;R.SDYPWAMFALR.L + Oxidation (M)</TT></TD></TR>
  <TR>
    <TD align=3Dright>&nbsp;</TD>
    <TD align=3Dright><TT>1372.5468&nbsp;&nbsp;</TT></TD>
    <TD align=3Dright><TT>1371.5395&nbsp;&nbsp;</TT></TD>
    <TD align=3Dright><TT>1371.6281&nbsp;&nbsp;</TT></TD>
    <TD noWrap align=3Dright><TT>-64.61&nbsp;</TT></TD>
    <TD align=3Dright><TT>25&nbsp;</TT></TD>
    <TD noWrap align=3Dright><TT>-&nbsp;</TT></TD>
    <TD align=3Dright><TT>35&nbsp;</TT></TD>
    <TD align=3Dright><TT>0&nbsp;&nbsp;</TT></TD>
    <TD noWrap align=3Dright><TT>(47)&nbsp;</TT></TD>
    <TD noWrap><TT>&nbsp;R.SDYPWAMFALR.L + Oxidation (M)</TT></TD></TR>
  <TR>
    <TD align=3Dright>&nbsp;</TD>
    <TD align=3Dright><TT>1383.6237&nbsp;&nbsp;</TT></TD>
    <TD align=3Dright><TT>1382.6164&nbsp;&nbsp;</TT></TD>
    <TD align=3Dright><TT>1382.7194&nbsp;&nbsp;</TT></TD>
    <TD noWrap align=3Dright><TT>-74.48&nbsp;</TT></TD>
    <TD align=3Dright><TT>171&nbsp;</TT></TD>
    <TD noWrap align=3Dright><TT>-&nbsp;</TT></TD>
    <TD align=3Dright><TT>182&nbsp;</TT></TD>
    <TD align=3Dright><TT>0&nbsp;&nbsp;</TT></TD>
    <TD noWrap align=3Dright><TT>---&nbsp;&nbsp;</TT></TD>
    <TD noWrap><TT>&nbsp;K.HLNAVPEIDFTK.N</TT></TD></TR>
  <TR>
    <TD align=3Dright>&nbsp;</TD>
    <TD align=3Dright><TT>1951.9221&nbsp;&nbsp;</TT></TD>
    <TD align=3Dright><TT>1950.9148&nbsp;&nbsp;</TT></TD>
    <TD align=3Dright><TT>1951.0203&nbsp;&nbsp;</TT></TD>
    <TD noWrap align=3Dright><TT>-54.07&nbsp;</TT></TD>
    <TD align=3Dright><TT>53&nbsp;</TT></TD>
    <TD noWrap align=3Dright><TT>-&nbsp;</TT></TD>
    <TD align=3Dright><TT>69&nbsp;</TT></TD>
    <TD align=3Dright><TT>0&nbsp;&nbsp;</TT></TD>
    <TD noWrap align=3Dright><TT>---&nbsp;&nbsp;</TT></TD>
    <TD noWrap><TT>&nbsp;K.SLLNTFTIHGLYPYNAK.G</TT></TD></TR>
  <TR>
    <TD align=3Dright>&nbsp;</TD>
    <TD align=3Dright><TT>1951.9221&nbsp;&nbsp;</TT></TD>
    <TD align=3Dright><TT>1950.9148&nbsp;&nbsp;</TT></TD>
    <TD align=3Dright><TT>1951.0203&nbsp;&nbsp;</TT></TD>
    <TD noWrap align=3Dright><TT>-54.07&nbsp;</TT></TD>
    <TD align=3Dright><TT>53&nbsp;</TT></TD>
    <TD noWrap align=3Dright><TT>-&nbsp;</TT></TD>
    <TD align=3Dright><TT>69&nbsp;</TT></TD>
    <TD align=3Dright><TT>0&nbsp;&nbsp;</TT></TD>
    <TD noWrap align=3Dright><TT>112&nbsp;&nbsp;</TT></TD>
    <TD noWrap><TT>&nbsp;K.SLLNTFTIHGLYPYNAK.G</TT></TD></TR>
  <TR>
    <TD align=3Dright>&nbsp;</TD>
    <TD align=3Dright><TT>2649.2791&nbsp;&nbsp;</TT></TD>
    <TD align=3Dright><TT>2648.2718&nbsp;&nbsp;</TT></TD>
    <TD align=3Dright><TT>2648.3598&nbsp;&nbsp;</TT></TD>
    <TD noWrap align=3Dright><TT>-33.23&nbsp;</TT></TD>
    <TD align=3Dright><TT>140&nbsp;</TT></TD>
    <TD noWrap align=3Dright><TT>-&nbsp;</TT></TD>
    <TD align=3Dright><TT>162&nbsp;</TT></TD>
    <TD align=3Dright><TT>0&nbsp;&nbsp;</TT></TD>
    <TD noWrap align=3Dright><TT>---&nbsp;&nbsp;</TT></TD>
    <TD noWrap><TT>&nbsp;K.AFDIVGLLNQEGIYPNNDLYRPK.M</TT></TD></TR>
  <TR>
    <TD align=3Dright>&nbsp;</TD>
    <TD align=3Dright><TT>2649.2791&nbsp;&nbsp;</TT></TD>
    <TD align=3Dright><TT>2648.2718&nbsp;&nbsp;</TT></TD>
    <TD align=3Dright><TT>2648.3598&nbsp;&nbsp;</TT></TD>
    <TD noWrap align=3Dright><TT>-33.23&nbsp;</TT></TD>
    <TD align=3Dright><TT>140&nbsp;</TT></TD>
    <TD noWrap align=3Dright><TT>-&nbsp;</TT></TD>
    <TD align=3Dright><TT>162&nbsp;</TT></TD>
    <TD align=3Dright><TT>0&nbsp;&nbsp;</TT></TD>
    <TD noWrap align=3Dright><TT>133&nbsp;&nbsp;</TT></TD>
    <TD noWrap><TT>&nbsp;K.AFDIVGLLNQEGIYPNNDLYRPK.M</TT></TD></TR>
  <TR>
    <TD align=3Dright>&nbsp;</TD>
    <TD align=3Dright><TT>2777.3782&nbsp;&nbsp;</TT></TD>
    <TD align=3Dright><TT>2776.3709&nbsp;&nbsp;</TT></TD>
    <TD align=3Dright><TT>2776.4548&nbsp;&nbsp;</TT></TD>
    <TD noWrap align=3Dright><TT>-30.20&nbsp;</TT></TD>
    <TD align=3Dright><TT>139&nbsp;</TT></TD>
    <TD noWrap align=3Dright><TT>-&nbsp;</TT></TD>
    <TD align=3Dright><TT>162&nbsp;</TT></TD>
    <TD align=3Dright><TT>1&nbsp;&nbsp;</TT></TD>
    <TD noWrap align=3Dright><TT>---&nbsp;&nbsp;</TT></TD>
    <TD noWrap><TT>&nbsp;R.KAFDIVGLLNQEGIYPNNDLYRPK.M</TT></TD></TR>
  <TR>
    <TD align=3Dright>&nbsp;</TD>
    <TD align=3Dright><TT>2777.3782&nbsp;&nbsp;</TT></TD>
    <TD align=3Dright><TT>2776.3709&nbsp;&nbsp;</TT></TD>
    <TD align=3Dright><TT>2776.4548&nbsp;&nbsp;</TT></TD>
    <TD noWrap align=3Dright><TT>-30.20&nbsp;</TT></TD>
    <TD align=3Dright><TT>139&nbsp;</TT></TD>
    <TD noWrap align=3Dright><TT>-&nbsp;</TT></TD>
    <TD align=3Dright><TT>162&nbsp;</TT></TD>
    <TD align=3Dright><TT>1&nbsp;&nbsp;</TT></TD>
    <TD noWrap align=3Dright><TT>122&nbsp;&nbsp;</TT></TD>
    <TD =
noWrap><TT>&nbsp;R.KAFDIVGLLNQEGIYPNNDLYRPK.M</TT></TD></TR></TBODY></TAB=
LE>
<TABLE border=3D0 cellSpacing=3D0>
  <TBODY>
  <TR>
    <TD><TT>&nbsp;&nbsp;&nbsp;&nbsp;&nbsp;&nbsp;</TT></TD>
    <TD><TT><B>No match to: </B>811.3522, 812.3142, 825.0461, 842.4586,=20
      870.4815, 1115.5254, 1172.4491, 1269.5314, 1276.5656, 1283.5660,=20
      1299.5525, 1308.5739, 1308.5739, 1324.5541, 1324.5541, 1378.5374,=20
      1388.5426, 1394.5083, 1398.5597, 1404.5242, 1405.5990, 1414.5402,=20
      1512.6669, 1528.6281, 1973.9185, 2009.7661, 2009.7661, 2031.7731,=20
      2277.9163, 2277.9163, 2424.1284, 2424.1284, 2638.2954,=20
  2693.2070</TT></TD></TR></TBODY></TABLE><BR>
<TABLE border=3D0 cellSpacing=3D0>
  <TBODY>
  <TR>
    <TD><TT><B><A =
name=3DHit3>3.</A>&nbsp;&nbsp;&nbsp;&nbsp;</B></TT></TD>
    <TD noWrap><TT><A=20
      =
href=3D"http://zxw-pc/mascot/cgi/protein_view.pl?file=3D../data/20121225/=
F002435.dat&amp;hit=3D3"=20
      =
target=3D_blank>gi|168052789</A>&nbsp;&nbsp;&nbsp;&nbsp;<B>Mass:</B>&nbsp=
;22213&nbsp;&nbsp;&nbsp;&nbsp;<B>Score:</B>&nbsp;48&nbsp;&nbsp;&nbsp;&nbs=
p;&nbsp;<B>Expect:</B>&nbsp;27&nbsp;&nbsp;<B>Matches:</B>&nbsp;4</TT></TD=
></TR>
  <TR>
    <TD>&nbsp;</TD>
    <TD noWrap><TT>predicted protein [Physcomitrella patens subsp.=20
    patens]</TT></TD></TR></TBODY></TABLE>
<TABLE border=3D0 cellSpacing=3D0 cellPadding=3D0>
  <TBODY>
  <TR>
    <TD><TT>&nbsp;&nbsp;&nbsp;&nbsp;&nbsp;&nbsp;</TT></TD>
    <TD align=3Dright><TT><B>Observed&nbsp;&nbsp;</B></TT></TD>
    <TD noWrap align=3Dright><TT><B>Mr(expt)&nbsp;&nbsp;</B></TT></TD>
    <TD noWrap align=3Dright><TT><B>Mr(calc)&nbsp;&nbsp;</B></TT></TD>
    <TD align=3Dright><TT><B>&nbsp;ppm&nbsp;&nbsp;</B></TT></TD>
    <TD align=3Dright><TT><B>Start&nbsp;</B></TT></TD>
    <TD align=3Dright><TT><B>&nbsp;</B></TT></TD>
    <TD align=3Dright><TT><B>End&nbsp;</B></TT></TD>
    <TD align=3Dright><TT><B>Miss&nbsp;</B></TT></TD>
    <TD align=3Dright><TT><B>Ions&nbsp;</B></TT></TD>
    <TD><TT><B>&nbsp;Peptide</B></TT></TD></TR>
  <TR>
    <TD align=3Dright>&nbsp;</TD>
    <TD align=3Dright><TT>1283.5660&nbsp;&nbsp;</TT></TD>
    <TD align=3Dright><TT>1282.5587&nbsp;&nbsp;</TT></TD>
    <TD align=3Dright><TT>1282.6629&nbsp;&nbsp;</TT></TD>
    <TD noWrap align=3Dright><TT>-81.26&nbsp;</TT></TD>
    <TD align=3Dright><TT>148&nbsp;</TT></TD>
    <TD noWrap align=3Dright><TT>-&nbsp;</TT></TD>
    <TD align=3Dright><TT>159&nbsp;</TT></TD>
    <TD align=3Dright><TT>1&nbsp;&nbsp;</TT></TD>
    <TD noWrap align=3Dright><TT>---&nbsp;&nbsp;</TT></TD>
    <TD noWrap><TT>&nbsp;R.SGPHATTRSLEK.S</TT></TD></TR>
  <TR>
    <TD align=3Dright>&nbsp;</TD>
    <TD align=3Dright><TT>1308.5739&nbsp;&nbsp;</TT></TD>
    <TD align=3Dright><TT>1307.5666&nbsp;&nbsp;</TT></TD>
    <TD align=3Dright><TT>1307.6391&nbsp;&nbsp;</TT></TD>
    <TD noWrap align=3Dright><TT>-55.42&nbsp;</TT></TD>
    <TD align=3Dright><TT>37&nbsp;</TT></TD>
    <TD noWrap align=3Dright><TT>-&nbsp;</TT></TD>
    <TD align=3Dright><TT>48&nbsp;</TT></TD>
    <TD align=3Dright><TT>0&nbsp;&nbsp;</TT></TD>
    <TD noWrap align=3Dright><TT>---&nbsp;&nbsp;</TT></TD>
    <TD noWrap><TT>&nbsp;K.SDLAASDITMLR.V + Oxidation (M)</TT></TD></TR>
  <TR>
    <TD align=3Dright>&nbsp;</TD>
    <TD align=3Dright><TT>1308.5739&nbsp;&nbsp;</TT></TD>
    <TD align=3Dright><TT>1307.5666&nbsp;&nbsp;</TT></TD>
    <TD align=3Dright><TT>1307.6391&nbsp;&nbsp;</TT></TD>
    <TD noWrap align=3Dright><TT>-55.42&nbsp;</TT></TD>
    <TD align=3Dright><TT>37&nbsp;</TT></TD>
    <TD noWrap align=3Dright><TT>-&nbsp;</TT></TD>
    <TD align=3Dright><TT>48&nbsp;</TT></TD>
    <TD align=3Dright><TT>0&nbsp;&nbsp;</TT></TD>
    <TD noWrap align=3Dright><TT>26&nbsp;&nbsp;</TT></TD>
    <TD noWrap><TT>&nbsp;K.SDLAASDITMLR.V + Oxidation (M)</TT></TD></TR>
  <TR>
    <TD align=3Dright>&nbsp;</TD>
    <TD align=3Dright><TT>2693.2070&nbsp;&nbsp;</TT></TD>
    <TD align=3Dright><TT>2692.1997&nbsp;&nbsp;</TT></TD>
    <TD align=3Dright><TT>2692.3266&nbsp;&nbsp;</TT></TD>
    <TD noWrap align=3Dright><TT>-47.11&nbsp;</TT></TD>
    <TD align=3Dright><TT>84&nbsp;</TT></TD>
    <TD noWrap align=3Dright><TT>-&nbsp;</TT></TD>
    <TD align=3Dright><TT>109&nbsp;</TT></TD>
    <TD align=3Dright><TT>0&nbsp;&nbsp;</TT></TD>
    <TD noWrap align=3Dright><TT>---&nbsp;&nbsp;</TT></TD>
    <TD=20
noWrap><TT>&nbsp;K.IFGSQDSSIINSACLPDLTDTVAPTK.L</TT></TD></TR></TBODY></T=
ABLE>
<TABLE border=3D0 cellSpacing=3D0>
  <TBODY>
  <TR>
    <TD><TT>&nbsp;&nbsp;&nbsp;&nbsp;&nbsp;&nbsp;</TT></TD>
    <TD><TT><B>No match to: </B>811.3522, 812.3142, 825.0461, 829.3343,=20
      842.4586, 870.4815, 1115.5254, 1172.4491, 1269.5314, 1276.5656, =
1299.5525,=20
      1324.5541, 1324.5541, 1356.5707, 1356.5707, 1372.5468, 1372.5468,=20
      1378.5374, 1383.6237, 1388.5426, 1394.5083, 1398.5597, 1404.5242,=20
      1405.5990, 1414.5402, 1512.6669, 1528.6281, 1951.9221, 1951.9221,=20
      1973.9185, 2009.7661, 2009.7661, 2031.7731, 2277.9163, 2277.9163,=20
      2424.1284, 2424.1284, 2638.2954, 2649.2791, 2649.2791, 2777.3782,=20
      2777.3782</TT></TD></TR></TBODY></TABLE><BR>
<TABLE border=3D0 cellSpacing=3D0>
  <TBODY>
  <TR>
    <TD><TT><B><A =
name=3DHit4>4.</A>&nbsp;&nbsp;&nbsp;&nbsp;</B></TT></TD>
    <TD noWrap><TT><A=20
      =
href=3D"http://zxw-pc/mascot/cgi/protein_view.pl?file=3D../data/20121225/=
F002435.dat&amp;hit=3D4"=20
      =
target=3D_blank>gi|162669828</A>&nbsp;&nbsp;&nbsp;&nbsp;<B>Mass:</B>&nbsp=
;22213&nbsp;&nbsp;&nbsp;&nbsp;<B>Score:</B>&nbsp;48&nbsp;&nbsp;&nbsp;&nbs=
p;&nbsp;<B>Expect:</B>&nbsp;27&nbsp;&nbsp;<B>Matches:</B>&nbsp;4</TT></TD=
></TR>
  <TR>
    <TD>&nbsp;</TD>
    <TD noWrap><TT>predicted protein [Physcomitrella patens subsp.=20
    patens]</TT></TD></TR></TBODY></TABLE>
<TABLE border=3D0 cellSpacing=3D0 cellPadding=3D0>
  <TBODY>
  <TR>
    <TD><TT>&nbsp;&nbsp;&nbsp;&nbsp;&nbsp;&nbsp;</TT></TD>
    <TD align=3Dright><TT><B>Observed&nbsp;&nbsp;</B></TT></TD>
    <TD noWrap align=3Dright><TT><B>Mr(expt)&nbsp;&nbsp;</B></TT></TD>
    <TD noWrap align=3Dright><TT><B>Mr(calc)&nbsp;&nbsp;</B></TT></TD>
    <TD align=3Dright><TT><B>&nbsp;ppm&nbsp;&nbsp;</B></TT></TD>
    <TD align=3Dright><TT><B>Start&nbsp;</B></TT></TD>
    <TD align=3Dright><TT><B>&nbsp;</B></TT></TD>
    <TD align=3Dright><TT><B>End&nbsp;</B></TT></TD>
    <TD align=3Dright><TT><B>Miss&nbsp;</B></TT></TD>
    <TD align=3Dright><TT><B>Ions&nbsp;</B></TT></TD>
    <TD><TT><B>&nbsp;Peptide</B></TT></TD></TR>
  <TR>
    <TD align=3Dright>&nbsp;</TD>
    <TD align=3Dright><TT>1283.5660&nbsp;&nbsp;</TT></TD>
    <TD align=3Dright><TT>1282.5587&nbsp;&nbsp;</TT></TD>
    <TD align=3Dright><TT>1282.6629&nbsp;&nbsp;</TT></TD>
    <TD noWrap align=3Dright><TT>-81.26&nbsp;</TT></TD>
    <TD align=3Dright><TT>148&nbsp;</TT></TD>
    <TD noWrap align=3Dright><TT>-&nbsp;</TT></TD>
    <TD align=3Dright><TT>159&nbsp;</TT></TD>
    <TD align=3Dright><TT>1&nbsp;&nbsp;</TT></TD>
    <TD noWrap align=3Dright><TT>---&nbsp;&nbsp;</TT></TD>
    <TD noWrap><TT>&nbsp;R.SGPHATTRSLEK.S</TT></TD></TR>
  <TR>
    <TD align=3Dright>&nbsp;</TD>
    <TD align=3Dright><TT>1308.5739&nbsp;&nbsp;</TT></TD>
    <TD align=3Dright><TT>1307.5666&nbsp;&nbsp;</TT></TD>
    <TD align=3Dright><TT>1307.6391&nbsp;&nbsp;</TT></TD>
    <TD noWrap align=3Dright><TT>-55.42&nbsp;</TT></TD>
    <TD align=3Dright><TT>37&nbsp;</TT></TD>
    <TD noWrap align=3Dright><TT>-&nbsp;</TT></TD>
    <TD align=3Dright><TT>48&nbsp;</TT></TD>
    <TD align=3Dright><TT>0&nbsp;&nbsp;</TT></TD>
    <TD noWrap align=3Dright><TT>---&nbsp;&nbsp;</TT></TD>
    <TD noWrap><TT>&nbsp;K.SDLAASDITMLR.V + Oxidation (M)</TT></TD></TR>
  <TR>
    <TD align=3Dright>&nbsp;</TD>
    <TD align=3Dright><TT>1308.5739&nbsp;&nbsp;</TT></TD>
    <TD align=3Dright><TT>1307.5666&nbsp;&nbsp;</TT></TD>
    <TD align=3Dright><TT>1307.6391&nbsp;&nbsp;</TT></TD>
    <TD noWrap align=3Dright><TT>-55.42&nbsp;</TT></TD>
    <TD align=3Dright><TT>37&nbsp;</TT></TD>
    <TD noWrap align=3Dright><TT>-&nbsp;</TT></TD>
    <TD align=3Dright><TT>48&nbsp;</TT></TD>
    <TD align=3Dright><TT>0&nbsp;&nbsp;</TT></TD>
    <TD noWrap align=3Dright><TT>26&nbsp;&nbsp;</TT></TD>
    <TD noWrap><TT>&nbsp;K.SDLAASDITMLR.V + Oxidation (M)</TT></TD></TR>
  <TR>
    <TD align=3Dright>&nbsp;</TD>
    <TD align=3Dright><TT>2693.2070&nbsp;&nbsp;</TT></TD>
    <TD align=3Dright><TT>2692.1997&nbsp;&nbsp;</TT></TD>
    <TD align=3Dright><TT>2692.3266&nbsp;&nbsp;</TT></TD>
    <TD noWrap align=3Dright><TT>-47.11&nbsp;</TT></TD>
    <TD align=3Dright><TT>84&nbsp;</TT></TD>
    <TD noWrap align=3Dright><TT>-&nbsp;</TT></TD>
    <TD align=3Dright><TT>109&nbsp;</TT></TD>
    <TD align=3Dright><TT>0&nbsp;&nbsp;</TT></TD>
    <TD noWrap align=3Dright><TT>---&nbsp;&nbsp;</TT></TD>
    <TD=20
noWrap><TT>&nbsp;K.IFGSQDSSIINSACLPDLTDTVAPTK.L</TT></TD></TR></TBODY></T=
ABLE>
<TABLE border=3D0 cellSpacing=3D0>
  <TBODY>
  <TR>
    <TD><TT>&nbsp;&nbsp;&nbsp;&nbsp;&nbsp;&nbsp;</TT></TD>
    <TD><TT><B>No match to: </B>811.3522, 812.3142, 825.0461, 829.3343,=20
      842.4586, 870.4815, 1115.5254, 1172.4491, 1269.5314, 1276.5656, =
1299.5525,=20
      1324.5541, 1324.5541, 1356.5707, 1356.5707, 1372.5468, 1372.5468,=20
      1378.5374, 1383.6237, 1388.5426, 1394.5083, 1398.5597, 1404.5242,=20
      1405.5990, 1414.5402, 1512.6669, 1528.6281, 1951.9221, 1951.9221,=20
      1973.9185, 2009.7661, 2009.7661, 2031.7731, 2277.9163, 2277.9163,=20
      2424.1284, 2424.1284, 2638.2954, 2649.2791, 2649.2791, 2777.3782,=20
      2777.3782</TT></TD></TR></TBODY></TABLE><BR>
<TABLE border=3D0 cellSpacing=3D0>
  <TBODY>
  <TR>
    <TD><TT><B><A =
name=3DHit5>5.</A>&nbsp;&nbsp;&nbsp;&nbsp;</B></TT></TD>
    <TD noWrap><TT><A=20
      =
href=3D"http://zxw-pc/mascot/cgi/protein_view.pl?file=3D../data/20121225/=
F002435.dat&amp;hit=3D5"=20
      =
target=3D_blank>gi|327493201</A>&nbsp;&nbsp;&nbsp;&nbsp;<B>Mass:</B>&nbsp=
;17123&nbsp;&nbsp;&nbsp;&nbsp;<B>Score:</B>&nbsp;48&nbsp;&nbsp;&nbsp;&nbs=
p;&nbsp;<B>Expect:</B>&nbsp;30&nbsp;&nbsp;<B>Matches:</B>&nbsp;5</TT></TD=
></TR>
  <TR>
    <TD>&nbsp;</TD>
    <TD noWrap><TT>probable WRKY transcription factor [Solanum=20
  nigrum]</TT></TD></TR></TBODY></TABLE>
<TABLE border=3D0 cellSpacing=3D0 cellPadding=3D0>
  <TBODY>
  <TR>
    <TD><TT>&nbsp;&nbsp;&nbsp;&nbsp;&nbsp;&nbsp;</TT></TD>
    <TD align=3Dright><TT><B>Observed&nbsp;&nbsp;</B></TT></TD>
    <TD noWrap align=3Dright><TT><B>Mr(expt)&nbsp;&nbsp;</B></TT></TD>
    <TD noWrap align=3Dright><TT><B>Mr(calc)&nbsp;&nbsp;</B></TT></TD>
    <TD align=3Dright><TT><B>&nbsp;ppm&nbsp;&nbsp;</B></TT></TD>
    <TD align=3Dright><TT><B>Start&nbsp;</B></TT></TD>
    <TD align=3Dright><TT><B>&nbsp;</B></TT></TD>
    <TD align=3Dright><TT><B>End&nbsp;</B></TT></TD>
    <TD align=3Dright><TT><B>Miss&nbsp;</B></TT></TD>
    <TD align=3Dright><TT><B>Ions&nbsp;</B></TT></TD>
    <TD><TT><B>&nbsp;Peptide</B></TT></TD></TR>
  <TR>
    <TD align=3Dright>&nbsp;</TD>
    <TD align=3Dright><TT>1372.5468&nbsp;&nbsp;</TT></TD>
    <TD align=3Dright><TT>1371.5395&nbsp;&nbsp;</TT></TD>
    <TD align=3Dright><TT>1371.5062&nbsp;&nbsp;</TT></TD>
    <TD noWrap align=3Dright><TT>24.3&nbsp;</TT></TD>
    <TD align=3Dright><TT>78&nbsp;</TT></TD>
    <TD noWrap align=3Dright><TT>-&nbsp;</TT></TD>
    <TD align=3Dright><TT>89&nbsp;</TT></TD>
    <TD align=3Dright><TT>0&nbsp;&nbsp;</TT></TD>
    <TD noWrap align=3Dright><TT>---&nbsp;&nbsp;</TT></TD>
    <TD noWrap><TT>&nbsp;R.GDDHDEEEPDSK.R</TT></TD></TR>
  <TR>
    <TD align=3Dright>&nbsp;</TD>
    <TD align=3Dright><TT>1372.5468&nbsp;&nbsp;</TT></TD>
    <TD align=3Dright><TT>1371.5395&nbsp;&nbsp;</TT></TD>
    <TD align=3Dright><TT>1371.6756&nbsp;&nbsp;</TT></TD>
    <TD noWrap align=3Dright><TT>-99.19&nbsp;</TT></TD>
    <TD align=3Dright><TT>2&nbsp;</TT></TD>
    <TD noWrap align=3Dright><TT>-&nbsp;</TT></TD>
    <TD align=3Dright><TT>13&nbsp;</TT></TD>
    <TD align=3Dright><TT>0&nbsp;&nbsp;</TT></TD>
    <TD noWrap align=3Dright><TT>---&nbsp;&nbsp;</TT></TD>
    <TD noWrap><TT>&nbsp;K.GNHNHPKPQSTR.R</TT></TD></TR>
  <TR>
    <TD align=3Dright>&nbsp;</TD>
    <TD align=3Dright><TT>1378.5374&nbsp;&nbsp;</TT></TD>
    <TD align=3Dright><TT>1377.5301&nbsp;&nbsp;</TT></TD>
    <TD align=3Dright><TT>1377.6372&nbsp;&nbsp;</TT></TD>
    <TD noWrap align=3Dright><TT>-77.71&nbsp;</TT></TD>
    <TD align=3Dright><TT>94&nbsp;</TT></TD>
    <TD noWrap align=3Dright><TT>-&nbsp;</TT></TD>
    <TD align=3Dright><TT>107&nbsp;</TT></TD>
    <TD align=3Dright><TT>0&nbsp;&nbsp;</TT></TD>
    <TD noWrap align=3Dright><TT>---&nbsp;&nbsp;</TT></TD>
    <TD noWrap><TT>&nbsp;R.ESESEGLSALGGSR.T</TT></TD></TR>
  <TR>
    <TD align=3Dright>&nbsp;</TD>
    <TD align=3Dright><TT>1528.6281&nbsp;&nbsp;</TT></TD>
    <TD align=3Dright><TT>1527.6208&nbsp;&nbsp;</TT></TD>
    <TD align=3Dright><TT>1527.6073&nbsp;&nbsp;</TT></TD>
    <TD noWrap align=3Dright><TT>8.82&nbsp;</TT></TD>
    <TD align=3Dright><TT>78&nbsp;</TT></TD>
    <TD noWrap align=3Dright><TT>-&nbsp;</TT></TD>
    <TD align=3Dright><TT>90&nbsp;</TT></TD>
    <TD align=3Dright><TT>1&nbsp;&nbsp;</TT></TD>
    <TD noWrap align=3Dright><TT>---&nbsp;&nbsp;</TT></TD>
    <TD noWrap><TT>&nbsp;R.GDDHDEEEPDSKR.W</TT></TD></TR>
  <TR>
    <TD align=3Dright>&nbsp;</TD>
    <TD align=3Dright><TT>2693.2070&nbsp;&nbsp;</TT></TD>
    <TD align=3Dright><TT>2692.1997&nbsp;&nbsp;</TT></TD>
    <TD align=3Dright><TT>2692.2437&nbsp;&nbsp;</TT></TD>
    <TD noWrap align=3Dright><TT>-16.33&nbsp;</TT></TD>
    <TD align=3Dright><TT>14&nbsp;</TT></TD>
    <TD noWrap align=3Dright><TT>-&nbsp;</TT></TD>
    <TD align=3Dright><TT>38&nbsp;</TT></TD>
    <TD align=3Dright><TT>1&nbsp;&nbsp;</TT></TD>
    <TD noWrap align=3Dright><TT>---&nbsp;&nbsp;</TT></TD>
    <TD=20
noWrap><TT>&nbsp;R.RSSSSAASSAIQSYNTQTNEVPDHR.S</TT></TD></TR></TBODY></TA=
BLE>
<TABLE border=3D0 cellSpacing=3D0>
  <TBODY>
  <TR>
    <TD><TT>&nbsp;&nbsp;&nbsp;&nbsp;&nbsp;&nbsp;</TT></TD>
    <TD><TT><B>No match to: </B>811.3522, 812.3142, 825.0461, 829.3343,=20
      842.4586, 870.4815, 1115.5254, 1172.4491, 1269.5314, 1276.5656, =
1283.5660,=20
      1299.5525, 1308.5739, 1308.5739, 1324.5541, 1324.5541, 1356.5707,=20
      1356.5707, 1383.6237, 1388.5426, 1394.5083, 1398.5597, 1404.5242,=20
      1405.5990, 1414.5402, 1512.6669, 1951.9221, 1951.9221, 1973.9185,=20
      2009.7661, 2009.7661, 2031.7731, 2277.9163, 2277.9163, 2424.1284,=20
      2424.1284, 2638.2954, 2649.2791, 2649.2791, 2777.3782,=20
  2777.3782</TT></TD></TR></TBODY></TABLE><BR>
<TABLE border=3D0 cellSpacing=3D0>
  <TBODY>
  <TR>
    <TD><TT><B><A =
name=3DHit6>6.</A>&nbsp;&nbsp;&nbsp;&nbsp;</B></TT></TD>
    <TD noWrap><TT><A=20
      =
href=3D"http://zxw-pc/mascot/cgi/protein_view.pl?file=3D../data/20121225/=
F002435.dat&amp;hit=3D6"=20
      =
target=3D_blank>gi|218188075</A>&nbsp;&nbsp;&nbsp;&nbsp;<B>Mass:</B>&nbsp=
;15793&nbsp;&nbsp;&nbsp;&nbsp;<B>Score:</B>&nbsp;45&nbsp;&nbsp;&nbsp;&nbs=
p;&nbsp;<B>Expect:</B>&nbsp;55&nbsp;&nbsp;<B>Matches:</B>&nbsp;8</TT></TD=
></TR>
  <TR>
    <TD>&nbsp;</TD>
    <TD noWrap><TT>hypothetical protein OsI_01584 [Oryza sativa Indica=20
      Group]</TT></TD></TR></TBODY></TABLE>
<TABLE border=3D0 cellSpacing=3D0 cellPadding=3D0>
  <TBODY>
  <TR>
    <TD><TT>&nbsp;&nbsp;&nbsp;&nbsp;&nbsp;&nbsp;</TT></TD>
    <TD align=3Dright><TT><B>Observed&nbsp;&nbsp;</B></TT></TD>
    <TD noWrap align=3Dright><TT><B>Mr(expt)&nbsp;&nbsp;</B></TT></TD>
    <TD noWrap align=3Dright><TT><B>Mr(calc)&nbsp;&nbsp;</B></TT></TD>
    <TD align=3Dright><TT><B>&nbsp;ppm&nbsp;&nbsp;</B></TT></TD>
    <TD align=3Dright><TT><B>Start&nbsp;</B></TT></TD>
    <TD align=3Dright><TT><B>&nbsp;</B></TT></TD>
    <TD align=3Dright><TT><B>End&nbsp;</B></TT></TD>
    <TD align=3Dright><TT><B>Miss&nbsp;</B></TT></TD>
    <TD align=3Dright><TT><B>Ions&nbsp;</B></TT></TD>
    <TD><TT><B>&nbsp;Peptide</B></TT></TD></TR>
  <TR>
    <TD align=3Dright>&nbsp;</TD>
    <TD align=3Dright><TT>1372.5468&nbsp;&nbsp;</TT></TD>
    <TD align=3Dright><TT>1371.5395&nbsp;&nbsp;</TT></TD>
    <TD align=3Dright><TT>1371.6605&nbsp;&nbsp;</TT></TD>
    <TD noWrap align=3Dright><TT>-88.20&nbsp;</TT></TD>
    <TD align=3Dright><TT>81&nbsp;</TT></TD>
    <TD noWrap align=3Dright><TT>-&nbsp;</TT></TD>
    <TD align=3Dright><TT>91&nbsp;</TT></TD>
    <TD align=3Dright><TT>0&nbsp;&nbsp;</TT></TD>
    <TD noWrap align=3Dright><TT>---&nbsp;&nbsp;</TT></TD>
    <TD noWrap><TT>&nbsp;R.MDDPIIVNHYR.A</TT></TD></TR>
  <TR>
    <TD align=3Dright>&nbsp;</TD>
    <TD align=3Dright><TT>1372.5468&nbsp;&nbsp;</TT></TD>
    <TD align=3Dright><TT>1371.5395&nbsp;&nbsp;</TT></TD>
    <TD align=3Dright><TT>1371.6605&nbsp;&nbsp;</TT></TD>
    <TD noWrap align=3Dright><TT>-88.20&nbsp;</TT></TD>
    <TD align=3Dright><TT>81&nbsp;</TT></TD>
    <TD noWrap align=3Dright><TT>-&nbsp;</TT></TD>
    <TD align=3Dright><TT>91&nbsp;</TT></TD>
    <TD align=3Dright><TT>0&nbsp;&nbsp;</TT></TD>
    <TD noWrap align=3Dright><TT>---&nbsp;&nbsp;</TT></TD>
    <TD noWrap><TT>&nbsp;R.MDDPIIVNHYR.A</TT></TD></TR>
  <TR>
    <TD align=3Dright>&nbsp;</TD>
    <TD align=3Dright><TT>1388.5426&nbsp;&nbsp;</TT></TD>
    <TD align=3Dright><TT>1387.5353&nbsp;&nbsp;</TT></TD>
    <TD align=3Dright><TT>1387.6554&nbsp;&nbsp;</TT></TD>
    <TD noWrap align=3Dright><TT>-86.55&nbsp;</TT></TD>
    <TD align=3Dright><TT>81&nbsp;</TT></TD>
    <TD noWrap align=3Dright><TT>-&nbsp;</TT></TD>
    <TD align=3Dright><TT>91&nbsp;</TT></TD>
    <TD align=3Dright><TT>0&nbsp;&nbsp;</TT></TD>
    <TD noWrap align=3Dright><TT>---&nbsp;&nbsp;</TT></TD>
    <TD noWrap><TT>&nbsp;R.MDDPIIVNHYR.A + Oxidation (M)</TT></TD></TR>
  <TR>
    <TD align=3Dright>&nbsp;</TD>
    <TD align=3Dright><TT>1404.5242&nbsp;&nbsp;</TT></TD>
    <TD align=3Dright><TT>1403.5169&nbsp;&nbsp;</TT></TD>
    <TD align=3Dright><TT>1403.6542&nbsp;&nbsp;</TT></TD>
    <TD noWrap align=3Dright><TT>-97.79&nbsp;</TT></TD>
    <TD align=3Dright><TT>98&nbsp;</TT></TD>
    <TD noWrap align=3Dright><TT>-&nbsp;</TT></TD>
    <TD align=3Dright><TT>109&nbsp;</TT></TD>
    <TD align=3Dright><TT>1&nbsp;&nbsp;</TT></TD>
    <TD noWrap align=3Dright><TT>---&nbsp;&nbsp;</TT></TD>
    <TD noWrap><TT>&nbsp;R.FHRQPSSSSTDR.L</TT></TD></TR>
  <TR>
    <TD align=3Dright>&nbsp;</TD>
    <TD align=3Dright><TT>1405.5990&nbsp;&nbsp;</TT></TD>
    <TD align=3Dright><TT>1404.5917&nbsp;&nbsp;</TT></TD>
    <TD align=3Dright><TT>1404.6005&nbsp;&nbsp;</TT></TD>
    <TD noWrap align=3Dright><TT>-6.24&nbsp;</TT></TD>
    <TD align=3Dright><TT>64&nbsp;</TT></TD>
    <TD noWrap align=3Dright><TT>-&nbsp;</TT></TD>
    <TD align=3Dright><TT>78&nbsp;</TT></TD>
    <TD align=3Dright><TT>0&nbsp;&nbsp;</TT></TD>
    <TD noWrap align=3Dright><TT>---&nbsp;&nbsp;</TT></TD>
    <TD noWrap><TT>&nbsp;K.GELEVGDGSEGGGDK.R</TT></TD></TR>
  <TR>
    <TD align=3Dright>&nbsp;</TD>
    <TD align=3Dright><TT>1528.6281&nbsp;&nbsp;</TT></TD>
    <TD align=3Dright><TT>1527.6208&nbsp;&nbsp;</TT></TD>
    <TD align=3Dright><TT>1527.7616&nbsp;&nbsp;</TT></TD>
    <TD noWrap align=3Dright><TT>-92.15&nbsp;</TT></TD>
    <TD align=3Dright><TT>80&nbsp;</TT></TD>
    <TD noWrap align=3Dright><TT>-&nbsp;</TT></TD>
    <TD align=3Dright><TT>91&nbsp;</TT></TD>
    <TD align=3Dright><TT>1&nbsp;&nbsp;</TT></TD>
    <TD noWrap align=3Dright><TT>---&nbsp;&nbsp;</TT></TD>
    <TD noWrap><TT>&nbsp;R.RMDDPIIVNHYR.A</TT></TD></TR>
  <TR>
    <TD align=3Dright>&nbsp;</TD>
    <TD align=3Dright><TT>2277.9163&nbsp;&nbsp;</TT></TD>
    <TD align=3Dright><TT>2276.9090&nbsp;&nbsp;</TT></TD>
    <TD align=3Dright><TT>2277.1237&nbsp;&nbsp;</TT></TD>
    <TD noWrap align=3Dright><TT>-94.27&nbsp;</TT></TD>
    <TD align=3Dright><TT>121&nbsp;</TT></TD>
    <TD noWrap align=3Dright><TT>-&nbsp;</TT></TD>
    <TD align=3Dright><TT>142&nbsp;</TT></TD>
    <TD align=3Dright><TT>1&nbsp;&nbsp;</TT></TD>
    <TD noWrap align=3Dright><TT>---&nbsp;&nbsp;</TT></TD>
    <TD noWrap><TT>&nbsp;R.HLPVDELESSPATADAGDLGKR.D</TT></TD></TR>
  <TR>
    <TD align=3Dright>&nbsp;</TD>
    <TD align=3Dright><TT>2277.9163&nbsp;&nbsp;</TT></TD>
    <TD align=3Dright><TT>2276.9090&nbsp;&nbsp;</TT></TD>
    <TD align=3Dright><TT>2277.1237&nbsp;&nbsp;</TT></TD>
    <TD noWrap align=3Dright><TT>-94.27&nbsp;</TT></TD>
    <TD align=3Dright><TT>121&nbsp;</TT></TD>
    <TD noWrap align=3Dright><TT>-&nbsp;</TT></TD>
    <TD align=3Dright><TT>142&nbsp;</TT></TD>
    <TD align=3Dright><TT>1&nbsp;&nbsp;</TT></TD>
    <TD noWrap align=3Dright><TT>---&nbsp;&nbsp;</TT></TD>
    <TD =
noWrap><TT>&nbsp;R.HLPVDELESSPATADAGDLGKR.D</TT></TD></TR></TBODY></TABLE=
>
<TABLE border=3D0 cellSpacing=3D0>
  <TBODY>
  <TR>
    <TD><TT>&nbsp;&nbsp;&nbsp;&nbsp;&nbsp;&nbsp;</TT></TD>
    <TD><TT><B>No match to: </B>811.3522, 812.3142, 825.0461, 829.3343,=20
      842.4586, 870.4815, 1115.5254, 1172.4491, 1269.5314, 1276.5656, =
1283.5660,=20
      1299.5525, 1308.5739, 1308.5739, 1324.5541, 1324.5541, 1356.5707,=20
      1356.5707, 1378.5374, 1383.6237, 1394.5083, 1398.5597, 1414.5402,=20
      1512.6669, 1951.9221, 1951.9221, 1973.9185, 2009.7661, 2009.7661,=20
      2031.7731, 2424.1284, 2424.1284, 2638.2954, 2649.2791, 2649.2791,=20
      2693.2070, 2777.3782, 2777.3782</TT></TD></TR></TBODY></TABLE><BR>
<TABLE border=3D0 cellSpacing=3D0>
  <TBODY>
  <TR>
    <TD><TT><B><A =
name=3DHit7>7.</A>&nbsp;&nbsp;&nbsp;&nbsp;</B></TT></TD>
    <TD noWrap><TT><A=20
      =
href=3D"http://zxw-pc/mascot/cgi/protein_view.pl?file=3D../data/20121225/=
F002435.dat&amp;hit=3D7"=20
      =
target=3D_blank>gi|255546935</A>&nbsp;&nbsp;&nbsp;&nbsp;<B>Mass:</B>&nbsp=
;15975&nbsp;&nbsp;&nbsp;&nbsp;<B>Score:</B>&nbsp;45&nbsp;&nbsp;&nbsp;&nbs=
p;&nbsp;<B>Expect:</B>&nbsp;57&nbsp;&nbsp;<B>Matches:</B>&nbsp;6</TT></TD=
></TR>
  <TR>
    <TD>&nbsp;</TD>
    <TD noWrap><TT>conserved hypothetical protein [Ricinus=20
  communis]</TT></TD></TR></TBODY></TABLE>
<TABLE border=3D0 cellSpacing=3D0 cellPadding=3D0>
  <TBODY>
  <TR>
    <TD><TT>&nbsp;&nbsp;&nbsp;&nbsp;&nbsp;&nbsp;</TT></TD>
    <TD align=3Dright><TT><B>Observed&nbsp;&nbsp;</B></TT></TD>
    <TD noWrap align=3Dright><TT><B>Mr(expt)&nbsp;&nbsp;</B></TT></TD>
    <TD noWrap align=3Dright><TT><B>Mr(calc)&nbsp;&nbsp;</B></TT></TD>
    <TD align=3Dright><TT><B>&nbsp;ppm&nbsp;&nbsp;</B></TT></TD>
    <TD align=3Dright><TT><B>Start&nbsp;</B></TT></TD>
    <TD align=3Dright><TT><B>&nbsp;</B></TT></TD>
    <TD align=3Dright><TT><B>End&nbsp;</B></TT></TD>
    <TD align=3Dright><TT><B>Miss&nbsp;</B></TT></TD>
    <TD align=3Dright><TT><B>Ions&nbsp;</B></TT></TD>
    <TD><TT><B>&nbsp;Peptide</B></TT></TD></TR>
  <TR>
    <TD align=3Dright>&nbsp;</TD>
    <TD align=3Dright><TT>842.4586&nbsp;&nbsp;</TT></TD>
    <TD align=3Dright><TT>841.4513&nbsp;&nbsp;</TT></TD>
    <TD align=3Dright><TT>841.4770&nbsp;&nbsp;</TT></TD>
    <TD noWrap align=3Dright><TT>-30.55&nbsp;</TT></TD>
    <TD align=3Dright><TT>102&nbsp;</TT></TD>
    <TD noWrap align=3Dright><TT>-&nbsp;</TT></TD>
    <TD align=3Dright><TT>108&nbsp;</TT></TD>
    <TD align=3Dright><TT>1&nbsp;&nbsp;</TT></TD>
    <TD noWrap align=3Dright><TT>---&nbsp;&nbsp;</TT></TD>
    <TD noWrap><TT>&nbsp;R.DSLVPRR.A</TT></TD></TR>
  <TR>
    <TD align=3Dright>&nbsp;</TD>
    <TD align=3Dright><TT>1308.5739&nbsp;&nbsp;</TT></TD>
    <TD align=3Dright><TT>1307.5666&nbsp;&nbsp;</TT></TD>
    <TD align=3Dright><TT>1307.6305&nbsp;&nbsp;</TT></TD>
    <TD noWrap align=3Dright><TT>-48.88&nbsp;</TT></TD>
    <TD align=3Dright><TT>73&nbsp;</TT></TD>
    <TD noWrap align=3Dright><TT>-&nbsp;</TT></TD>
    <TD align=3Dright><TT>82&nbsp;</TT></TD>
    <TD align=3Dright><TT>1&nbsp;&nbsp;</TT></TD>
    <TD noWrap align=3Dright><TT>---&nbsp;&nbsp;</TT></TD>
    <TD noWrap><TT>&nbsp;R.EPRCNHIFHR.V</TT></TD></TR>
  <TR>
    <TD align=3Dright>&nbsp;</TD>
    <TD align=3Dright><TT>1308.5739&nbsp;&nbsp;</TT></TD>
    <TD align=3Dright><TT>1307.5666&nbsp;&nbsp;</TT></TD>
    <TD align=3Dright><TT>1307.6305&nbsp;&nbsp;</TT></TD>
    <TD noWrap align=3Dright><TT>-48.88&nbsp;</TT></TD>
    <TD align=3Dright><TT>73&nbsp;</TT></TD>
    <TD noWrap align=3Dright><TT>-&nbsp;</TT></TD>
    <TD align=3Dright><TT>82&nbsp;</TT></TD>
    <TD align=3Dright><TT>1&nbsp;&nbsp;</TT></TD>
    <TD noWrap align=3Dright><TT>10&nbsp;&nbsp;</TT></TD>
    <TD noWrap><TT>&nbsp;R.EPRCNHIFHR.V</TT></TD></TR>
  <TR>
    <TD align=3Dright>&nbsp;</TD>
    <TD align=3Dright><TT>1356.5707&nbsp;&nbsp;</TT></TD>
    <TD align=3Dright><TT>1355.5634&nbsp;&nbsp;</TT></TD>
    <TD align=3Dright><TT>1355.6681&nbsp;&nbsp;</TT></TD>
    <TD noWrap align=3Dright><TT>-77.18&nbsp;</TT></TD>
    <TD align=3Dright><TT>65&nbsp;</TT></TD>
    <TD noWrap align=3Dright><TT>-&nbsp;</TT></TD>
    <TD align=3Dright><TT>75&nbsp;</TT></TD>
    <TD align=3Dright><TT>1&nbsp;&nbsp;</TT></TD>
    <TD noWrap align=3Dright><TT>---&nbsp;&nbsp;</TT></TD>
    <TD noWrap><TT>&nbsp;K.IEEGEEIREPR.C</TT></TD></TR>
  <TR>
    <TD align=3Dright>&nbsp;</TD>
    <TD align=3Dright><TT>1356.5707&nbsp;&nbsp;</TT></TD>
    <TD align=3Dright><TT>1355.5634&nbsp;&nbsp;</TT></TD>
    <TD align=3Dright><TT>1355.6681&nbsp;&nbsp;</TT></TD>
    <TD noWrap align=3Dright><TT>-77.18&nbsp;</TT></TD>
    <TD align=3Dright><TT>65&nbsp;</TT></TD>
    <TD noWrap align=3Dright><TT>-&nbsp;</TT></TD>
    <TD align=3Dright><TT>75&nbsp;</TT></TD>
    <TD align=3Dright><TT>1&nbsp;&nbsp;</TT></TD>
    <TD noWrap align=3Dright><TT>---&nbsp;&nbsp;</TT></TD>
    <TD noWrap><TT>&nbsp;K.IEEGEEIREPR.C</TT></TD></TR>
  <TR>
    <TD align=3Dright>&nbsp;</TD>
    <TD align=3Dright><TT>1512.6669&nbsp;&nbsp;</TT></TD>
    <TD align=3Dright><TT>1511.6596&nbsp;&nbsp;</TT></TD>
    <TD align=3Dright><TT>1511.7238&nbsp;&nbsp;</TT></TD>
    <TD noWrap align=3Dright><TT>-42.45&nbsp;</TT></TD>
    <TD align=3Dright><TT>76&nbsp;</TT></TD>
    <TD noWrap align=3Dright><TT>-&nbsp;</TT></TD>
    <TD align=3Dright><TT>87&nbsp;</TT></TD>
    <TD align=3Dright><TT>1&nbsp;&nbsp;</TT></TD>
    <TD noWrap align=3Dright><TT>---&nbsp;&nbsp;</TT></TD>
    <TD noWrap><TT>&nbsp;R.CNHIFHRVCLDR.W</TT></TD></TR></TBODY></TABLE>
<TABLE border=3D0 cellSpacing=3D0>
  <TBODY>
  <TR>
    <TD><TT>&nbsp;&nbsp;&nbsp;&nbsp;&nbsp;&nbsp;</TT></TD>
    <TD><TT><B>No match to: </B>811.3522, 812.3142, 825.0461, 829.3343,=20
      870.4815, 1115.5254, 1172.4491, 1269.5314, 1276.5656, 1283.5660,=20
      1299.5525, 1324.5541, 1324.5541, 1372.5468, 1372.5468, 1378.5374,=20
      1383.6237, 1388.5426, 1394.5083, 1398.5597, 1404.5242, 1405.5990,=20
      1414.5402, 1528.6281, 1951.9221, 1951.9221, 1973.9185, 2009.7661,=20
      2009.7661, 2031.7731, 2277.9163, 2277.9163, 2424.1284, 2424.1284,=20
      2638.2954, 2649.2791, 2649.2791, 2693.2070, 2777.3782,=20
  2777.3782</TT></TD></TR></TBODY></TABLE><BR>
<TABLE border=3D0 cellSpacing=3D0>
  <TBODY>
  <TR>
    <TD><TT><B><A =
name=3DHit8>8.</A>&nbsp;&nbsp;&nbsp;&nbsp;</B></TT></TD>
    <TD noWrap><TT><A=20
      =
href=3D"http://zxw-pc/mascot/cgi/protein_view.pl?file=3D../data/20121225/=
F002435.dat&amp;hit=3D8"=20
      =
target=3D_blank>gi|223546129</A>&nbsp;&nbsp;&nbsp;&nbsp;<B>Mass:</B>&nbsp=
;15975&nbsp;&nbsp;&nbsp;&nbsp;<B>Score:</B>&nbsp;45&nbsp;&nbsp;&nbsp;&nbs=
p;&nbsp;<B>Expect:</B>&nbsp;57&nbsp;&nbsp;<B>Matches:</B>&nbsp;6</TT></TD=
></TR>
  <TR>
    <TD>&nbsp;</TD>
    <TD noWrap><TT>conserved hypothetical protein [Ricinus=20
  communis]</TT></TD></TR></TBODY></TABLE>
<TABLE border=3D0 cellSpacing=3D0 cellPadding=3D0>
  <TBODY>
  <TR>
    <TD><TT>&nbsp;&nbsp;&nbsp;&nbsp;&nbsp;&nbsp;</TT></TD>
    <TD align=3Dright><TT><B>Observed&nbsp;&nbsp;</B></TT></TD>
    <TD noWrap align=3Dright><TT><B>Mr(expt)&nbsp;&nbsp;</B></TT></TD>
    <TD noWrap align=3Dright><TT><B>Mr(calc)&nbsp;&nbsp;</B></TT></TD>
    <TD align=3Dright><TT><B>&nbsp;ppm&nbsp;&nbsp;</B></TT></TD>
    <TD align=3Dright><TT><B>Start&nbsp;</B></TT></TD>
    <TD align=3Dright><TT><B>&nbsp;</B></TT></TD>
    <TD align=3Dright><TT><B>End&nbsp;</B></TT></TD>
    <TD align=3Dright><TT><B>Miss&nbsp;</B></TT></TD>
    <TD align=3Dright><TT><B>Ions&nbsp;</B></TT></TD>
    <TD><TT><B>&nbsp;Peptide</B></TT></TD></TR>
  <TR>
    <TD align=3Dright>&nbsp;</TD>
    <TD align=3Dright><TT>842.4586&nbsp;&nbsp;</TT></TD>
    <TD align=3Dright><TT>841.4513&nbsp;&nbsp;</TT></TD>
    <TD align=3Dright><TT>841.4770&nbsp;&nbsp;</TT></TD>
    <TD noWrap align=3Dright><TT>-30.55&nbsp;</TT></TD>
    <TD align=3Dright><TT>102&nbsp;</TT></TD>
    <TD noWrap align=3Dright><TT>-&nbsp;</TT></TD>
    <TD align=3Dright><TT>108&nbsp;</TT></TD>
    <TD align=3Dright><TT>1&nbsp;&nbsp;</TT></TD>
    <TD noWrap align=3Dright><TT>---&nbsp;&nbsp;</TT></TD>
    <TD noWrap><TT>&nbsp;R.DSLVPRR.A</TT></TD></TR>
  <TR>
    <TD align=3Dright>&nbsp;</TD>
    <TD align=3Dright><TT>1308.5739&nbsp;&nbsp;</TT></TD>
    <TD align=3Dright><TT>1307.5666&nbsp;&nbsp;</TT></TD>
    <TD align=3Dright><TT>1307.6305&nbsp;&nbsp;</TT></TD>
    <TD noWrap align=3Dright><TT>-48.88&nbsp;</TT></TD>
    <TD align=3Dright><TT>73&nbsp;</TT></TD>
    <TD noWrap align=3Dright><TT>-&nbsp;</TT></TD>
    <TD align=3Dright><TT>82&nbsp;</TT></TD>
    <TD align=3Dright><TT>1&nbsp;&nbsp;</TT></TD>
    <TD noWrap align=3Dright><TT>---&nbsp;&nbsp;</TT></TD>
    <TD noWrap><TT>&nbsp;R.EPRCNHIFHR.V</TT></TD></TR>
  <TR>
    <TD align=3Dright>&nbsp;</TD>
    <TD align=3Dright><TT>1308.5739&nbsp;&nbsp;</TT></TD>
    <TD align=3Dright><TT>1307.5666&nbsp;&nbsp;</TT></TD>
    <TD align=3Dright><TT>1307.6305&nbsp;&nbsp;</TT></TD>
    <TD noWrap align=3Dright><TT>-48.88&nbsp;</TT></TD>
    <TD align=3Dright><TT>73&nbsp;</TT></TD>
    <TD noWrap align=3Dright><TT>-&nbsp;</TT></TD>
    <TD align=3Dright><TT>82&nbsp;</TT></TD>
    <TD align=3Dright><TT>1&nbsp;&nbsp;</TT></TD>
    <TD noWrap align=3Dright><TT>10&nbsp;&nbsp;</TT></TD>
    <TD noWrap><TT>&nbsp;R.EPRCNHIFHR.V</TT></TD></TR>
  <TR>
    <TD align=3Dright>&nbsp;</TD>
    <TD align=3Dright><TT>1356.5707&nbsp;&nbsp;</TT></TD>
    <TD align=3Dright><TT>1355.5634&nbsp;&nbsp;</TT></TD>
    <TD align=3Dright><TT>1355.6681&nbsp;&nbsp;</TT></TD>
    <TD noWrap align=3Dright><TT>-77.18&nbsp;</TT></TD>
    <TD align=3Dright><TT>65&nbsp;</TT></TD>
    <TD noWrap align=3Dright><TT>-&nbsp;</TT></TD>
    <TD align=3Dright><TT>75&nbsp;</TT></TD>
    <TD align=3Dright><TT>1&nbsp;&nbsp;</TT></TD>
    <TD noWrap align=3Dright><TT>---&nbsp;&nbsp;</TT></TD>
    <TD noWrap><TT>&nbsp;K.IEEGEEIREPR.C</TT></TD></TR>
  <TR>
    <TD align=3Dright>&nbsp;</TD>
    <TD align=3Dright><TT>1356.5707&nbsp;&nbsp;</TT></TD>
    <TD align=3Dright><TT>1355.5634&nbsp;&nbsp;</TT></TD>
    <TD align=3Dright><TT>1355.6681&nbsp;&nbsp;</TT></TD>
    <TD noWrap align=3Dright><TT>-77.18&nbsp;</TT></TD>
    <TD align=3Dright><TT>65&nbsp;</TT></TD>
    <TD noWrap align=3Dright><TT>-&nbsp;</TT></TD>
    <TD align=3Dright><TT>75&nbsp;</TT></TD>
    <TD align=3Dright><TT>1&nbsp;&nbsp;</TT></TD>
    <TD noWrap align=3Dright><TT>---&nbsp;&nbsp;</TT></TD>
    <TD noWrap><TT>&nbsp;K.IEEGEEIREPR.C</TT></TD></TR>
  <TR>
    <TD align=3Dright>&nbsp;</TD>
    <TD align=3Dright><TT>1512.6669&nbsp;&nbsp;</TT></TD>
    <TD align=3Dright><TT>1511.6596&nbsp;&nbsp;</TT></TD>
    <TD align=3Dright><TT>1511.7238&nbsp;&nbsp;</TT></TD>
    <TD noWrap align=3Dright><TT>-42.45&nbsp;</TT></TD>
    <TD align=3Dright><TT>76&nbsp;</TT></TD>
    <TD noWrap align=3Dright><TT>-&nbsp;</TT></TD>
    <TD align=3Dright><TT>87&nbsp;</TT></TD>
    <TD align=3Dright><TT>1&nbsp;&nbsp;</TT></TD>
    <TD noWrap align=3Dright><TT>---&nbsp;&nbsp;</TT></TD>
    <TD noWrap><TT>&nbsp;R.CNHIFHRVCLDR.W</TT></TD></TR></TBODY></TABLE>
<TABLE border=3D0 cellSpacing=3D0>
  <TBODY>
  <TR>
    <TD><TT>&nbsp;&nbsp;&nbsp;&nbsp;&nbsp;&nbsp;</TT></TD>
    <TD><TT><B>No match to: </B>811.3522, 812.3142, 825.0461, 829.3343,=20
      870.4815, 1115.5254, 1172.4491, 1269.5314, 1276.5656, 1283.5660,=20
      1299.5525, 1324.5541, 1324.5541, 1372.5468, 1372.5468, 1378.5374,=20
      1383.6237, 1388.5426, 1394.5083, 1398.5597, 1404.5242, 1405.5990,=20
      1414.5402, 1528.6281, 1951.9221, 1951.9221, 1973.9185, 2009.7661,=20
      2009.7661, 2031.7731, 2277.9163, 2277.9163, 2424.1284, 2424.1284,=20
      2638.2954, 2649.2791, 2649.2791, 2693.2070, 2777.3782,=20
  2777.3782</TT></TD></TR></TBODY></TABLE><BR>
<TABLE border=3D0 cellSpacing=3D0>
  <TBODY>
  <TR>
    <TD><TT><B><A =
name=3DHit9>9.</A>&nbsp;&nbsp;&nbsp;&nbsp;</B></TT></TD>
    <TD noWrap><TT><A=20
      =
href=3D"http://zxw-pc/mascot/cgi/protein_view.pl?file=3D../data/20121225/=
F002435.dat&amp;hit=3D9"=20
      =
target=3D_blank>gi|799015</A>&nbsp;&nbsp;&nbsp;&nbsp;<B>Mass:</B>&nbsp;17=
593&nbsp;&nbsp;&nbsp;&nbsp;<B>Score:</B>&nbsp;45&nbsp;&nbsp;&nbsp;&nbsp;&=
nbsp;<B>Expect:</B>&nbsp;61&nbsp;&nbsp;<B>Matches:</B>&nbsp;6</TT></TD></=
TR>
  <TR>
    <TD>&nbsp;</TD>
    <TD noWrap><TT>putative glycine rich RNA binding protein [Solanum=20
      tuberosum]</TT></TD></TR></TBODY></TABLE>
<TABLE border=3D0 cellSpacing=3D0 cellPadding=3D0>
  <TBODY>
  <TR>
    <TD><TT>&nbsp;&nbsp;&nbsp;&nbsp;&nbsp;&nbsp;</TT></TD>
    <TD align=3Dright><TT><B>Observed&nbsp;&nbsp;</B></TT></TD>
    <TD noWrap align=3Dright><TT><B>Mr(expt)&nbsp;&nbsp;</B></TT></TD>
    <TD noWrap align=3Dright><TT><B>Mr(calc)&nbsp;&nbsp;</B></TT></TD>
    <TD align=3Dright><TT><B>&nbsp;ppm&nbsp;&nbsp;</B></TT></TD>
    <TD align=3Dright><TT><B>Start&nbsp;</B></TT></TD>
    <TD align=3Dright><TT><B>&nbsp;</B></TT></TD>
    <TD align=3Dright><TT><B>End&nbsp;</B></TT></TD>
    <TD align=3Dright><TT><B>Miss&nbsp;</B></TT></TD>
    <TD align=3Dright><TT><B>Ions&nbsp;</B></TT></TD>
    <TD><TT><B>&nbsp;Peptide</B></TT></TD></TR>
  <TR>
    <TD align=3Dright>&nbsp;</TD>
    <TD align=3Dright><TT>870.4815&nbsp;&nbsp;</TT></TD>
    <TD align=3Dright><TT>869.4742&nbsp;&nbsp;</TT></TD>
    <TD align=3Dright><TT>869.3991&nbsp;&nbsp;</TT></TD>
    <TD noWrap align=3Dright><TT>86.4&nbsp;</TT></TD>
    <TD align=3Dright><TT>156&nbsp;</TT></TD>
    <TD noWrap align=3Dright><TT>-&nbsp;</TT></TD>
    <TD align=3Dright><TT>162&nbsp;</TT></TD>
    <TD align=3Dright><TT>1&nbsp;&nbsp;</TT></TD>
    <TD noWrap align=3Dright><TT>---&nbsp;&nbsp;</TT></TD>
    <TD noWrap><TT>&nbsp;R.YSDRSSR.G</TT></TD></TR>
  <TR>
    <TD align=3Dright>&nbsp;</TD>
    <TD align=3Dright><TT>1356.5707&nbsp;&nbsp;</TT></TD>
    <TD align=3Dright><TT>1355.5634&nbsp;&nbsp;</TT></TD>
    <TD align=3Dright><TT>1355.5967&nbsp;&nbsp;</TT></TD>
    <TD noWrap align=3Dright><TT>-24.54&nbsp;</TT></TD>
    <TD align=3Dright><TT>105&nbsp;</TT></TD>
    <TD noWrap align=3Dright><TT>-&nbsp;</TT></TD>
    <TD align=3Dright><TT>119&nbsp;</TT></TD>
    <TD align=3Dright><TT>1&nbsp;&nbsp;</TT></TD>
    <TD noWrap align=3Dright><TT>---&nbsp;&nbsp;</TT></TD>
    <TD noWrap><TT>&nbsp;R.EGGGGGYGGYGGGRR.E</TT></TD></TR>
  <TR>
    <TD align=3Dright>&nbsp;</TD>
    <TD align=3Dright><TT>1356.5707&nbsp;&nbsp;</TT></TD>
    <TD align=3Dright><TT>1355.5634&nbsp;&nbsp;</TT></TD>
    <TD align=3Dright><TT>1355.5967&nbsp;&nbsp;</TT></TD>
    <TD noWrap align=3Dright><TT>-24.54&nbsp;</TT></TD>
    <TD align=3Dright><TT>104&nbsp;</TT></TD>
    <TD noWrap align=3Dright><TT>-&nbsp;</TT></TD>
    <TD align=3Dright><TT>118&nbsp;</TT></TD>
    <TD align=3Dright><TT>1&nbsp;&nbsp;</TT></TD>
    <TD noWrap align=3Dright><TT>---&nbsp;&nbsp;</TT></TD>
    <TD noWrap><TT>&nbsp;R.REGGGGGYGGYGGGR.R</TT></TD></TR>
  <TR>
    <TD align=3Dright>&nbsp;</TD>
    <TD align=3Dright><TT>1372.5468&nbsp;&nbsp;</TT></TD>
    <TD align=3Dright><TT>1371.5395&nbsp;&nbsp;</TT></TD>
    <TD align=3Dright><TT>1371.5440&nbsp;&nbsp;</TT></TD>
    <TD noWrap align=3Dright><TT>-3.27&nbsp;</TT></TD>
    <TD align=3Dright><TT>140&nbsp;</TT></TD>
    <TD noWrap align=3Dright><TT>-&nbsp;</TT></TD>
    <TD align=3Dright><TT>155&nbsp;</TT></TD>
    <TD align=3Dright><TT>0&nbsp;&nbsp;</TT></TD>
    <TD noWrap align=3Dright><TT>---&nbsp;&nbsp;</TT></TD>
    <TD noWrap><TT>&nbsp;R.EGGYGGGGGGYGGGDR.Y</TT></TD></TR>
  <TR>
    <TD align=3Dright>&nbsp;</TD>
    <TD align=3Dright><TT>1372.5468&nbsp;&nbsp;</TT></TD>
    <TD align=3Dright><TT>1371.5395&nbsp;&nbsp;</TT></TD>
    <TD align=3Dright><TT>1371.5440&nbsp;&nbsp;</TT></TD>
    <TD noWrap align=3Dright><TT>-3.27&nbsp;</TT></TD>
    <TD align=3Dright><TT>140&nbsp;</TT></TD>
    <TD noWrap align=3Dright><TT>-&nbsp;</TT></TD>
    <TD align=3Dright><TT>155&nbsp;</TT></TD>
    <TD align=3Dright><TT>0&nbsp;&nbsp;</TT></TD>
    <TD noWrap align=3Dright><TT>---&nbsp;&nbsp;</TT></TD>
    <TD noWrap><TT>&nbsp;R.EGGYGGGGGGYGGGDR.Y</TT></TD></TR>
  <TR>
    <TD align=3Dright>&nbsp;</TD>
    <TD align=3Dright><TT>1528.6281&nbsp;&nbsp;</TT></TD>
    <TD align=3Dright><TT>1527.6208&nbsp;&nbsp;</TT></TD>
    <TD align=3Dright><TT>1527.6451&nbsp;&nbsp;</TT></TD>
    <TD noWrap align=3Dright><TT>-15.90&nbsp;</TT></TD>
    <TD align=3Dright><TT>139&nbsp;</TT></TD>
    <TD noWrap align=3Dright><TT>-&nbsp;</TT></TD>
    <TD align=3Dright><TT>155&nbsp;</TT></TD>
    <TD align=3Dright><TT>1&nbsp;&nbsp;</TT></TD>
    <TD noWrap align=3Dright><TT>---&nbsp;&nbsp;</TT></TD>
    <TD =
noWrap><TT>&nbsp;R.REGGYGGGGGGYGGGDR.Y</TT></TD></TR></TBODY></TABLE>
<TABLE border=3D0 cellSpacing=3D0>
  <TBODY>
  <TR>
    <TD><TT>&nbsp;&nbsp;&nbsp;&nbsp;&nbsp;&nbsp;</TT></TD>
    <TD><TT><B>No match to: </B>811.3522, 812.3142, 825.0461, 829.3343,=20
      842.4586, 1115.5254, 1172.4491, 1269.5314, 1276.5656, 1283.5660,=20
      1299.5525, 1308.5739, 1308.5739, 1324.5541, 1324.5541, 1378.5374,=20
      1383.6237, 1388.5426, 1394.5083, 1398.5597, 1404.5242, 1405.5990,=20
      1414.5402, 1512.6669, 1951.9221, 1951.9221, 1973.9185, 2009.7661,=20
      2009.7661, 2031.7731, 2277.9163, 2277.9163, 2424.1284, 2424.1284,=20
      2638.2954, 2649.2791, 2649.2791, 2693.2070, 2777.3782,=20
  2777.3782</TT></TD></TR></TBODY></TABLE><BR>
<TABLE border=3D0 cellSpacing=3D0>
  <TBODY>
  <TR>
    <TD><TT><B><A name=3DHit10>10.</A>&nbsp;&nbsp;&nbsp;</B></TT></TD>
    <TD noWrap><TT><A=20
      =
href=3D"http://zxw-pc/mascot/cgi/protein_view.pl?file=3D../data/20121225/=
F002435.dat&amp;hit=3D10"=20
      =
target=3D_blank>gi|77550877</A>&nbsp;&nbsp;&nbsp;&nbsp;<B>Mass:</B>&nbsp;=
18250&nbsp;&nbsp;&nbsp;&nbsp;<B>Score:</B>&nbsp;44&nbsp;&nbsp;&nbsp;&nbsp=
;&nbsp;<B>Expect:</B>&nbsp;66&nbsp;&nbsp;<B>Matches:</B>&nbsp;6</TT></TD>=
</TR>
  <TR>
    <TD>&nbsp;</TD>
    <TD noWrap><TT>hypothetical protein LOC_Os11g28510 [Oryza sativa =
Japonica=20
      Group]</TT></TD></TR></TBODY></TABLE>
<TABLE border=3D0 cellSpacing=3D0 cellPadding=3D0>
  <TBODY>
  <TR>
    <TD><TT>&nbsp;&nbsp;&nbsp;&nbsp;&nbsp;&nbsp;</TT></TD>
    <TD align=3Dright><TT><B>Observed&nbsp;&nbsp;</B></TT></TD>
    <TD noWrap align=3Dright><TT><B>Mr(expt)&nbsp;&nbsp;</B></TT></TD>
    <TD noWrap align=3Dright><TT><B>Mr(calc)&nbsp;&nbsp;</B></TT></TD>
    <TD align=3Dright><TT><B>&nbsp;ppm&nbsp;&nbsp;</B></TT></TD>
    <TD align=3Dright><TT><B>Start&nbsp;</B></TT></TD>
    <TD align=3Dright><TT><B>&nbsp;</B></TT></TD>
    <TD align=3Dright><TT><B>End&nbsp;</B></TT></TD>
    <TD align=3Dright><TT><B>Miss&nbsp;</B></TT></TD>
    <TD align=3Dright><TT><B>Ions&nbsp;</B></TT></TD>
    <TD><TT><B>&nbsp;Peptide</B></TT></TD></TR>
  <TR>
    <TD align=3Dright>&nbsp;</TD>
    <TD align=3Dright><TT>811.3522&nbsp;&nbsp;</TT></TD>
    <TD align=3Dright><TT>810.3450&nbsp;&nbsp;</TT></TD>
    <TD align=3Dright><TT>810.3885&nbsp;&nbsp;</TT></TD>
    <TD noWrap align=3Dright><TT>-53.76&nbsp;</TT></TD>
    <TD align=3Dright><TT>79&nbsp;</TT></TD>
    <TD noWrap align=3Dright><TT>-&nbsp;</TT></TD>
    <TD align=3Dright><TT>84&nbsp;</TT></TD>
    <TD align=3Dright><TT>0&nbsp;&nbsp;</TT></TD>
    <TD noWrap align=3Dright><TT>---&nbsp;&nbsp;</TT></TD>
    <TD noWrap><TT>&nbsp;R.QWHGQR.R</TT></TD></TR>
  <TR>
    <TD align=3Dright>&nbsp;</TD>
    <TD align=3Dright><TT>1308.5739&nbsp;&nbsp;</TT></TD>
    <TD align=3Dright><TT>1307.5666&nbsp;&nbsp;</TT></TD>
    <TD align=3Dright><TT>1307.5888&nbsp;&nbsp;</TT></TD>
    <TD noWrap align=3Dright><TT>-16.98&nbsp;</TT></TD>
    <TD align=3Dright><TT>32&nbsp;</TT></TD>
    <TD noWrap align=3Dright><TT>-&nbsp;</TT></TD>
    <TD align=3Dright><TT>44&nbsp;</TT></TD>
    <TD align=3Dright><TT>1&nbsp;&nbsp;</TT></TD>
    <TD noWrap align=3Dright><TT>---&nbsp;&nbsp;</TT></TD>
    <TD noWrap><TT>&nbsp;R.SGTLGDGDARMGR.E + Oxidation =
(M)</TT></TD></TR>
  <TR>
    <TD align=3Dright>&nbsp;</TD>
    <TD align=3Dright><TT>1308.5739&nbsp;&nbsp;</TT></TD>
    <TD align=3Dright><TT>1307.5666&nbsp;&nbsp;</TT></TD>
    <TD align=3Dright><TT>1307.5888&nbsp;&nbsp;</TT></TD>
    <TD noWrap align=3Dright><TT>-16.98&nbsp;</TT></TD>
    <TD align=3Dright><TT>32&nbsp;</TT></TD>
    <TD noWrap align=3Dright><TT>-&nbsp;</TT></TD>
    <TD align=3Dright><TT>44&nbsp;</TT></TD>
    <TD align=3Dright><TT>1&nbsp;&nbsp;</TT></TD>
    <TD noWrap align=3Dright><TT>---&nbsp;&nbsp;</TT></TD>
    <TD noWrap><TT>&nbsp;R.SGTLGDGDARMGR.E + Oxidation =
(M)</TT></TD></TR>
  <TR>
    <TD align=3Dright>&nbsp;</TD>
    <TD align=3Dright><TT>1356.5707&nbsp;&nbsp;</TT></TD>
    <TD align=3Dright><TT>1355.5634&nbsp;&nbsp;</TT></TD>
    <TD align=3Dright><TT>1355.5016&nbsp;&nbsp;</TT></TD>
    <TD noWrap align=3Dright><TT>45.6&nbsp;</TT></TD>
    <TD align=3Dright><TT>141&nbsp;</TT></TD>
    <TD noWrap align=3Dright><TT>-&nbsp;</TT></TD>
    <TD align=3Dright><TT>153&nbsp;</TT></TD>
    <TD align=3Dright><TT>1&nbsp;&nbsp;</TT></TD>
    <TD noWrap align=3Dright><TT>---&nbsp;&nbsp;</TT></TD>
    <TD noWrap><TT>&nbsp;R.CDGDACTACGRER.A</TT></TD></TR>
  <TR>
    <TD align=3Dright>&nbsp;</TD>
    <TD align=3Dright><TT>1356.5707&nbsp;&nbsp;</TT></TD>
    <TD align=3Dright><TT>1355.5634&nbsp;&nbsp;</TT></TD>
    <TD align=3Dright><TT>1355.5016&nbsp;&nbsp;</TT></TD>
    <TD noWrap align=3Dright><TT>45.6&nbsp;</TT></TD>
    <TD align=3Dright><TT>141&nbsp;</TT></TD>
    <TD noWrap align=3Dright><TT>-&nbsp;</TT></TD>
    <TD align=3Dright><TT>153&nbsp;</TT></TD>
    <TD align=3Dright><TT>1&nbsp;&nbsp;</TT></TD>
    <TD noWrap align=3Dright><TT>19&nbsp;&nbsp;</TT></TD>
    <TD noWrap><TT>&nbsp;R.CDGDACTACGRER.A</TT></TD></TR>
  <TR>
    <TD align=3Dright>&nbsp;</TD>
    <TD align=3Dright><TT>1405.5990&nbsp;&nbsp;</TT></TD>
    <TD align=3Dright><TT>1404.5917&nbsp;&nbsp;</TT></TD>
    <TD align=3Dright><TT>1404.7144&nbsp;&nbsp;</TT></TD>
    <TD noWrap align=3Dright><TT>-87.30&nbsp;</TT></TD>
    <TD align=3Dright><TT>1&nbsp;</TT></TD>
    <TD noWrap align=3Dright><TT>-&nbsp;</TT></TD>
    <TD align=3Dright><TT>14&nbsp;</TT></TD>
    <TD align=3Dright><TT>1&nbsp;&nbsp;</TT></TD>
    <TD noWrap align=3Dright><TT>---&nbsp;&nbsp;</TT></TD>
    <TD =
noWrap><TT>&nbsp;-.MARGVGDATATTVR.R</TT></TD></TR></TBODY></TABLE>
<TABLE border=3D0 cellSpacing=3D0>
  <TBODY>
  <TR>
    <TD><TT>&nbsp;&nbsp;&nbsp;&nbsp;&nbsp;&nbsp;</TT></TD>
    <TD><TT><B>No match to: </B>812.3142, 825.0461, 829.3343, 842.4586,=20
      870.4815, 1115.5254, 1172.4491, 1269.5314, 1276.5656, 1283.5660,=20
      1299.5525, 1324.5541, 1324.5541, 1372.5468, 1372.5468, 1378.5374,=20
      1383.6237, 1388.5426, 1394.5083, 1398.5597, 1404.5242, 1414.5402,=20
      1512.6669, 1528.6281, 1951.9221, 1951.9221, 1973.9185, 2009.7661,=20
      2009.7661, 2031.7731, 2277.9163, 2277.9163, 2424.1284, 2424.1284,=20
      2638.2954, 2649.2791, 2649.2791, 2693.2070, 2777.3782,=20
  2777.3782</TT></TD></TR></TBODY></TABLE><BR>
<TABLE border=3D0 cellSpacing=3D0>
  <TBODY>
  <TR>
    <TD><TT><B><A name=3DHit11>11.</A>&nbsp;&nbsp;&nbsp;</B></TT></TD>
    <TD noWrap><TT><A=20
      =
href=3D"http://zxw-pc/mascot/cgi/protein_view.pl?file=3D../data/20121225/=
F002435.dat&amp;hit=3D11"=20
      =
target=3D_blank>gi|297844566</A>&nbsp;&nbsp;&nbsp;&nbsp;<B>Mass:</B>&nbsp=
;61561&nbsp;&nbsp;&nbsp;&nbsp;<B>Score:</B>&nbsp;43&nbsp;&nbsp;&nbsp;&nbs=
p;&nbsp;<B>Expect:</B>&nbsp;99&nbsp;&nbsp;<B>Matches:</B>&nbsp;9</TT></TD=
></TR>
  <TR>
    <TD>&nbsp;</TD>
    <TD noWrap><TT>CYP79F1 [Arabidopsis lyrata subsp.=20
  lyrata]</TT></TD></TR></TBODY></TABLE>
<TABLE border=3D0 cellSpacing=3D0 cellPadding=3D0>
  <TBODY>
  <TR>
    <TD><TT>&nbsp;&nbsp;&nbsp;&nbsp;&nbsp;&nbsp;</TT></TD>
    <TD align=3Dright><TT><B>Observed&nbsp;&nbsp;</B></TT></TD>
    <TD noWrap align=3Dright><TT><B>Mr(expt)&nbsp;&nbsp;</B></TT></TD>
    <TD noWrap align=3Dright><TT><B>Mr(calc)&nbsp;&nbsp;</B></TT></TD>
    <TD align=3Dright><TT><B>&nbsp;ppm&nbsp;&nbsp;</B></TT></TD>
    <TD align=3Dright><TT><B>Start&nbsp;</B></TT></TD>
    <TD align=3Dright><TT><B>&nbsp;</B></TT></TD>
    <TD align=3Dright><TT><B>End&nbsp;</B></TT></TD>
    <TD align=3Dright><TT><B>Miss&nbsp;</B></TT></TD>
    <TD align=3Dright><TT><B>Ions&nbsp;</B></TT></TD>
    <TD><TT><B>&nbsp;Peptide</B></TT></TD></TR>
  <TR>
    <TD align=3Dright>&nbsp;</TD>
    <TD align=3Dright><TT>1356.5707&nbsp;&nbsp;</TT></TD>
    <TD align=3Dright><TT>1355.5634&nbsp;&nbsp;</TT></TD>
    <TD align=3Dright><TT>1355.6434&nbsp;&nbsp;</TT></TD>
    <TD noWrap align=3Dright><TT>-58.96&nbsp;</TT></TD>
    <TD align=3Dright><TT>478&nbsp;</TT></TD>
    <TD noWrap align=3Dright><TT>-&nbsp;</TT></TD>
    <TD align=3Dright><TT>489&nbsp;</TT></TD>
    <TD align=3Dright><TT>0&nbsp;&nbsp;</TT></TD>
    <TD noWrap align=3Dright><TT>---&nbsp;&nbsp;</TT></TD>
    <TD noWrap><TT>&nbsp;K.VGTTMMVMMLAR.F + Oxidation (M)</TT></TD></TR>
  <TR>
    <TD align=3Dright>&nbsp;</TD>
    <TD align=3Dright><TT>1356.5707&nbsp;&nbsp;</TT></TD>
    <TD align=3Dright><TT>1355.5634&nbsp;&nbsp;</TT></TD>
    <TD align=3Dright><TT>1355.6434&nbsp;&nbsp;</TT></TD>
    <TD noWrap align=3Dright><TT>-58.96&nbsp;</TT></TD>
    <TD align=3Dright><TT>478&nbsp;</TT></TD>
    <TD noWrap align=3Dright><TT>-&nbsp;</TT></TD>
    <TD align=3Dright><TT>489&nbsp;</TT></TD>
    <TD align=3Dright><TT>0&nbsp;&nbsp;</TT></TD>
    <TD noWrap align=3Dright><TT>27&nbsp;&nbsp;</TT></TD>
    <TD noWrap><TT>&nbsp;K.VGTTMMVMMLAR.F + Oxidation (M)</TT></TD></TR>
  <TR>
    <TD align=3Dright>&nbsp;</TD>
    <TD align=3Dright><TT>1372.5468&nbsp;&nbsp;</TT></TD>
    <TD align=3Dright><TT>1371.5395&nbsp;&nbsp;</TT></TD>
    <TD align=3Dright><TT>1371.6383&nbsp;&nbsp;</TT></TD>
    <TD noWrap align=3Dright><TT>-71.99&nbsp;</TT></TD>
    <TD align=3Dright><TT>478&nbsp;</TT></TD>
    <TD noWrap align=3Dright><TT>-&nbsp;</TT></TD>
    <TD align=3Dright><TT>489&nbsp;</TT></TD>
    <TD align=3Dright><TT>0&nbsp;&nbsp;</TT></TD>
    <TD noWrap align=3Dright><TT>---&nbsp;&nbsp;</TT></TD>
    <TD noWrap><TT>&nbsp;K.VGTTMMVMMLAR.F + 2 Oxidation =
(M)</TT></TD></TR>
  <TR>
    <TD align=3Dright>&nbsp;</TD>
    <TD align=3Dright><TT>1372.5468&nbsp;&nbsp;</TT></TD>
    <TD align=3Dright><TT>1371.5395&nbsp;&nbsp;</TT></TD>
    <TD align=3Dright><TT>1371.6383&nbsp;&nbsp;</TT></TD>
    <TD noWrap align=3Dright><TT>-71.99&nbsp;</TT></TD>
    <TD align=3Dright><TT>478&nbsp;</TT></TD>
    <TD noWrap align=3Dright><TT>-&nbsp;</TT></TD>
    <TD align=3Dright><TT>489&nbsp;</TT></TD>
    <TD align=3Dright><TT>0&nbsp;&nbsp;</TT></TD>
    <TD noWrap align=3Dright><TT>(22)&nbsp;</TT></TD>
    <TD noWrap><TT>&nbsp;K.VGTTMMVMMLAR.F + 2 Oxidation =
(M)</TT></TD></TR>
  <TR>
    <TD align=3Dright>&nbsp;</TD>
    <TD align=3Dright><TT>1388.5426&nbsp;&nbsp;</TT></TD>
    <TD align=3Dright><TT>1387.5353&nbsp;&nbsp;</TT></TD>
    <TD align=3Dright><TT>1387.6332&nbsp;&nbsp;</TT></TD>
    <TD noWrap align=3Dright><TT>-70.53&nbsp;</TT></TD>
    <TD align=3Dright><TT>478&nbsp;</TT></TD>
    <TD noWrap align=3Dright><TT>-&nbsp;</TT></TD>
    <TD align=3Dright><TT>489&nbsp;</TT></TD>
    <TD align=3Dright><TT>0&nbsp;&nbsp;</TT></TD>
    <TD noWrap align=3Dright><TT>---&nbsp;&nbsp;</TT></TD>
    <TD noWrap><TT>&nbsp;K.VGTTMMVMMLAR.F + 3 Oxidation =
(M)</TT></TD></TR>
  <TR>
    <TD align=3Dright>&nbsp;</TD>
    <TD align=3Dright><TT>1404.5242&nbsp;&nbsp;</TT></TD>
    <TD align=3Dright><TT>1403.5169&nbsp;&nbsp;</TT></TD>
    <TD align=3Dright><TT>1403.6281&nbsp;&nbsp;</TT></TD>
    <TD noWrap align=3Dright><TT>-79.22&nbsp;</TT></TD>
    <TD align=3Dright><TT>478&nbsp;</TT></TD>
    <TD noWrap align=3Dright><TT>-&nbsp;</TT></TD>
    <TD align=3Dright><TT>489&nbsp;</TT></TD>
    <TD align=3Dright><TT>0&nbsp;&nbsp;</TT></TD>
    <TD noWrap align=3Dright><TT>---&nbsp;&nbsp;</TT></TD>
    <TD noWrap><TT>&nbsp;K.VGTTMMVMMLAR.F + 4 Oxidation =
(M)</TT></TD></TR>
  <TR>
    <TD align=3Dright>&nbsp;</TD>
    <TD align=3Dright><TT>2649.2791&nbsp;&nbsp;</TT></TD>
    <TD align=3Dright><TT>2648.2718&nbsp;&nbsp;</TT></TD>
    <TD align=3Dright><TT>2648.4625&nbsp;&nbsp;</TT></TD>
    <TD noWrap align=3Dright><TT>-71.98&nbsp;</TT></TD>
    <TD align=3Dright><TT>44&nbsp;</TT></TD>
    <TD noWrap align=3Dright><TT>-&nbsp;</TT></TD>
    <TD align=3Dright><TT>67&nbsp;</TT></TD>
    <TD align=3Dright><TT>0&nbsp;&nbsp;</TT></TD>
    <TD noWrap align=3Dright><TT>---&nbsp;&nbsp;</TT></TD>
    <TD noWrap><TT>&nbsp;R.QLPPGPPGWPILGNLPELIMTRPR.S</TT></TD></TR>
  <TR>
    <TD align=3Dright>&nbsp;</TD>
    <TD align=3Dright><TT>2649.2791&nbsp;&nbsp;</TT></TD>
    <TD align=3Dright><TT>2648.2718&nbsp;&nbsp;</TT></TD>
    <TD align=3Dright><TT>2648.4625&nbsp;&nbsp;</TT></TD>
    <TD noWrap align=3Dright><TT>-71.98&nbsp;</TT></TD>
    <TD align=3Dright><TT>44&nbsp;</TT></TD>
    <TD noWrap align=3Dright><TT>-&nbsp;</TT></TD>
    <TD align=3Dright><TT>67&nbsp;</TT></TD>
    <TD align=3Dright><TT>0&nbsp;&nbsp;</TT></TD>
    <TD noWrap align=3Dright><TT>---&nbsp;&nbsp;</TT></TD>
    <TD noWrap><TT>&nbsp;R.QLPPGPPGWPILGNLPELIMTRPR.S</TT></TD></TR>
  <TR>
    <TD align=3Dright>&nbsp;</TD>
    <TD align=3Dright><TT>2693.2070&nbsp;&nbsp;</TT></TD>
    <TD align=3Dright><TT>2692.1997&nbsp;&nbsp;</TT></TD>
    <TD align=3Dright><TT>2692.4198&nbsp;&nbsp;</TT></TD>
    <TD noWrap align=3Dright><TT>-81.73&nbsp;</TT></TD>
    <TD align=3Dright><TT>404&nbsp;</TT></TD>
    <TD noWrap align=3Dright><TT>-&nbsp;</TT></TD>
    <TD align=3Dright><TT>428&nbsp;</TT></TD>
    <TD align=3Dright><TT>1&nbsp;&nbsp;</TT></TD>
    <TD noWrap align=3Dright><TT>---&nbsp;&nbsp;</TT></TD>
    <TD=20
noWrap><TT>&nbsp;R.QDTTLGGYFIPKGSHIHVSRPGLGR.N</TT></TD></TR></TBODY></TA=
BLE>
<TABLE border=3D0 cellSpacing=3D0>
  <TBODY>
  <TR>
    <TD><TT>&nbsp;&nbsp;&nbsp;&nbsp;&nbsp;&nbsp;</TT></TD>
    <TD><TT><B>No match to: </B>811.3522, 812.3142, 825.0461, 829.3343,=20
      842.4586, 870.4815, 1115.5254, 1172.4491, 1269.5314, 1276.5656, =
1283.5660,=20
      1299.5525, 1308.5739, 1308.5739, 1324.5541, 1324.5541, 1378.5374,=20
      1383.6237, 1394.5083, 1398.5597, 1405.5990, 1414.5402, 1512.6669,=20
      1528.6281, 1951.9221, 1951.9221, 1973.9185, 2009.7661, 2009.7661,=20
      2031.7731, 2277.9163, 2277.9163, 2424.1284, 2424.1284, 2638.2954,=20
      2777.3782, 2777.3782</TT></TD></TR></TBODY></TABLE><BR>
<TABLE border=3D0 cellSpacing=3D0>
  <TBODY>
  <TR>
    <TD><TT><B><A name=3DHit12>12.</A>&nbsp;&nbsp;&nbsp;</B></TT></TD>
    <TD noWrap><TT><A=20
      =
href=3D"http://zxw-pc/mascot/cgi/protein_view.pl?file=3D../data/20121225/=
F002435.dat&amp;hit=3D12"=20
      =
target=3D_blank>gi|297336006</A>&nbsp;&nbsp;&nbsp;&nbsp;<B>Mass:</B>&nbsp=
;61561&nbsp;&nbsp;&nbsp;&nbsp;<B>Score:</B>&nbsp;43&nbsp;&nbsp;&nbsp;&nbs=
p;&nbsp;<B>Expect:</B>&nbsp;99&nbsp;&nbsp;<B>Matches:</B>&nbsp;9</TT></TD=
></TR>
  <TR>
    <TD>&nbsp;</TD>
    <TD noWrap><TT>CYP79F1 [Arabidopsis lyrata subsp.=20
  lyrata]</TT></TD></TR></TBODY></TABLE>
<TABLE border=3D0 cellSpacing=3D0 cellPadding=3D0>
  <TBODY>
  <TR>
    <TD><TT>&nbsp;&nbsp;&nbsp;&nbsp;&nbsp;&nbsp;</TT></TD>
    <TD align=3Dright><TT><B>Observed&nbsp;&nbsp;</B></TT></TD>
    <TD noWrap align=3Dright><TT><B>Mr(expt)&nbsp;&nbsp;</B></TT></TD>
    <TD noWrap align=3Dright><TT><B>Mr(calc)&nbsp;&nbsp;</B></TT></TD>
    <TD align=3Dright><TT><B>&nbsp;ppm&nbsp;&nbsp;</B></TT></TD>
    <TD align=3Dright><TT><B>Start&nbsp;</B></TT></TD>
    <TD align=3Dright><TT><B>&nbsp;</B></TT></TD>
    <TD align=3Dright><TT><B>End&nbsp;</B></TT></TD>
    <TD align=3Dright><TT><B>Miss&nbsp;</B></TT></TD>
    <TD align=3Dright><TT><B>Ions&nbsp;</B></TT></TD>
    <TD><TT><B>&nbsp;Peptide</B></TT></TD></TR>
  <TR>
    <TD align=3Dright>&nbsp;</TD>
    <TD align=3Dright><TT>1356.5707&nbsp;&nbsp;</TT></TD>
    <TD align=3Dright><TT>1355.5634&nbsp;&nbsp;</TT></TD>
    <TD align=3Dright><TT>1355.6434&nbsp;&nbsp;</TT></TD>
    <TD noWrap align=3Dright><TT>-58.96&nbsp;</TT></TD>
    <TD align=3Dright><TT>478&nbsp;</TT></TD>
    <TD noWrap align=3Dright><TT>-&nbsp;</TT></TD>
    <TD align=3Dright><TT>489&nbsp;</TT></TD>
    <TD align=3Dright><TT>0&nbsp;&nbsp;</TT></TD>
    <TD noWrap align=3Dright><TT>---&nbsp;&nbsp;</TT></TD>
    <TD noWrap><TT>&nbsp;K.VGTTMMVMMLAR.F + Oxidation (M)</TT></TD></TR>
  <TR>
    <TD align=3Dright>&nbsp;</TD>
    <TD align=3Dright><TT>1356.5707&nbsp;&nbsp;</TT></TD>
    <TD align=3Dright><TT>1355.5634&nbsp;&nbsp;</TT></TD>
    <TD align=3Dright><TT>1355.6434&nbsp;&nbsp;</TT></TD>
    <TD noWrap align=3Dright><TT>-58.96&nbsp;</TT></TD>
    <TD align=3Dright><TT>478&nbsp;</TT></TD>
    <TD noWrap align=3Dright><TT>-&nbsp;</TT></TD>
    <TD align=3Dright><TT>489&nbsp;</TT></TD>
    <TD align=3Dright><TT>0&nbsp;&nbsp;</TT></TD>
    <TD noWrap align=3Dright><TT>27&nbsp;&nbsp;</TT></TD>
    <TD noWrap><TT>&nbsp;K.VGTTMMVMMLAR.F + Oxidation (M)</TT></TD></TR>
  <TR>
    <TD align=3Dright>&nbsp;</TD>
    <TD align=3Dright><TT>1372.5468&nbsp;&nbsp;</TT></TD>
    <TD align=3Dright><TT>1371.5395&nbsp;&nbsp;</TT></TD>
    <TD align=3Dright><TT>1371.6383&nbsp;&nbsp;</TT></TD>
    <TD noWrap align=3Dright><TT>-71.99&nbsp;</TT></TD>
    <TD align=3Dright><TT>478&nbsp;</TT></TD>
    <TD noWrap align=3Dright><TT>-&nbsp;</TT></TD>
    <TD align=3Dright><TT>489&nbsp;</TT></TD>
    <TD align=3Dright><TT>0&nbsp;&nbsp;</TT></TD>
    <TD noWrap align=3Dright><TT>---&nbsp;&nbsp;</TT></TD>
    <TD noWrap><TT>&nbsp;K.VGTTMMVMMLAR.F + 2 Oxidation =
(M)</TT></TD></TR>
  <TR>
    <TD align=3Dright>&nbsp;</TD>
    <TD align=3Dright><TT>1372.5468&nbsp;&nbsp;</TT></TD>
    <TD align=3Dright><TT>1371.5395&nbsp;&nbsp;</TT></TD>
    <TD align=3Dright><TT>1371.6383&nbsp;&nbsp;</TT></TD>
    <TD noWrap align=3Dright><TT>-71.99&nbsp;</TT></TD>
    <TD align=3Dright><TT>478&nbsp;</TT></TD>
    <TD noWrap align=3Dright><TT>-&nbsp;</TT></TD>
    <TD align=3Dright><TT>489&nbsp;</TT></TD>
    <TD align=3Dright><TT>0&nbsp;&nbsp;</TT></TD>
    <TD noWrap align=3Dright><TT>(22)&nbsp;</TT></TD>
    <TD noWrap><TT>&nbsp;K.VGTTMMVMMLAR.F + 2 Oxidation =
(M)</TT></TD></TR>
  <TR>
    <TD align=3Dright>&nbsp;</TD>
    <TD align=3Dright><TT>1388.5426&nbsp;&nbsp;</TT></TD>
    <TD align=3Dright><TT>1387.5353&nbsp;&nbsp;</TT></TD>
    <TD align=3Dright><TT>1387.6332&nbsp;&nbsp;</TT></TD>
    <TD noWrap align=3Dright><TT>-70.53&nbsp;</TT></TD>
    <TD align=3Dright><TT>478&nbsp;</TT></TD>
    <TD noWrap align=3Dright><TT>-&nbsp;</TT></TD>
    <TD align=3Dright><TT>489&nbsp;</TT></TD>
    <TD align=3Dright><TT>0&nbsp;&nbsp;</TT></TD>
    <TD noWrap align=3Dright><TT>---&nbsp;&nbsp;</TT></TD>
    <TD noWrap><TT>&nbsp;K.VGTTMMVMMLAR.F + 3 Oxidation =
(M)</TT></TD></TR>
  <TR>
    <TD align=3Dright>&nbsp;</TD>
    <TD align=3Dright><TT>1404.5242&nbsp;&nbsp;</TT></TD>
    <TD align=3Dright><TT>1403.5169&nbsp;&nbsp;</TT></TD>
    <TD align=3Dright><TT>1403.6281&nbsp;&nbsp;</TT></TD>
    <TD noWrap align=3Dright><TT>-79.22&nbsp;</TT></TD>
    <TD align=3Dright><TT>478&nbsp;</TT></TD>
    <TD noWrap align=3Dright><TT>-&nbsp;</TT></TD>
    <TD align=3Dright><TT>489&nbsp;</TT></TD>
    <TD align=3Dright><TT>0&nbsp;&nbsp;</TT></TD>
    <TD noWrap align=3Dright><TT>---&nbsp;&nbsp;</TT></TD>
    <TD noWrap><TT>&nbsp;K.VGTTMMVMMLAR.F + 4 Oxidation =
(M)</TT></TD></TR>
  <TR>
    <TD align=3Dright>&nbsp;</TD>
    <TD align=3Dright><TT>2649.2791&nbsp;&nbsp;</TT></TD>
    <TD align=3Dright><TT>2648.2718&nbsp;&nbsp;</TT></TD>
    <TD align=3Dright><TT>2648.4625&nbsp;&nbsp;</TT></TD>
    <TD noWrap align=3Dright><TT>-71.98&nbsp;</TT></TD>
    <TD align=3Dright><TT>44&nbsp;</TT></TD>
    <TD noWrap align=3Dright><TT>-&nbsp;</TT></TD>
    <TD align=3Dright><TT>67&nbsp;</TT></TD>
    <TD align=3Dright><TT>0&nbsp;&nbsp;</TT></TD>
    <TD noWrap align=3Dright><TT>---&nbsp;&nbsp;</TT></TD>
    <TD noWrap><TT>&nbsp;R.QLPPGPPGWPILGNLPELIMTRPR.S</TT></TD></TR>
  <TR>
    <TD align=3Dright>&nbsp;</TD>
    <TD align=3Dright><TT>2649.2791&nbsp;&nbsp;</TT></TD>
    <TD align=3Dright><TT>2648.2718&nbsp;&nbsp;</TT></TD>
    <TD align=3Dright><TT>2648.4625&nbsp;&nbsp;</TT></TD>
    <TD noWrap align=3Dright><TT>-71.98&nbsp;</TT></TD>
    <TD align=3Dright><TT>44&nbsp;</TT></TD>
    <TD noWrap align=3Dright><TT>-&nbsp;</TT></TD>
    <TD align=3Dright><TT>67&nbsp;</TT></TD>
    <TD align=3Dright><TT>0&nbsp;&nbsp;</TT></TD>
    <TD noWrap align=3Dright><TT>---&nbsp;&nbsp;</TT></TD>
    <TD noWrap><TT>&nbsp;R.QLPPGPPGWPILGNLPELIMTRPR.S</TT></TD></TR>
  <TR>
    <TD align=3Dright>&nbsp;</TD>
    <TD align=3Dright><TT>2693.2070&nbsp;&nbsp;</TT></TD>
    <TD align=3Dright><TT>2692.1997&nbsp;&nbsp;</TT></TD>
    <TD align=3Dright><TT>2692.4198&nbsp;&nbsp;</TT></TD>
    <TD noWrap align=3Dright><TT>-81.73&nbsp;</TT></TD>
    <TD align=3Dright><TT>404&nbsp;</TT></TD>
    <TD noWrap align=3Dright><TT>-&nbsp;</TT></TD>
    <TD align=3Dright><TT>428&nbsp;</TT></TD>
    <TD align=3Dright><TT>1&nbsp;&nbsp;</TT></TD>
    <TD noWrap align=3Dright><TT>---&nbsp;&nbsp;</TT></TD>
    <TD=20
noWrap><TT>&nbsp;R.QDTTLGGYFIPKGSHIHVSRPGLGR.N</TT></TD></TR></TBODY></TA=
BLE>
<TABLE border=3D0 cellSpacing=3D0>
  <TBODY>
  <TR>
    <TD><TT>&nbsp;&nbsp;&nbsp;&nbsp;&nbsp;&nbsp;</TT></TD>
    <TD><TT><B>No match to: </B>811.3522, 812.3142, 825.0461, 829.3343,=20
      842.4586, 870.4815, 1115.5254, 1172.4491, 1269.5314, 1276.5656, =
1283.5660,=20
      1299.5525, 1308.5739, 1308.5739, 1324.5541, 1324.5541, 1378.5374,=20
      1383.6237, 1394.5083, 1398.5597, 1405.5990, 1414.5402, 1512.6669,=20
      1528.6281, 1951.9221, 1951.9221, 1973.9185, 2009.7661, 2009.7661,=20
      2031.7731, 2277.9163, 2277.9163, 2424.1284, 2424.1284, 2638.2954,=20
      2777.3782, 2777.3782</TT></TD></TR></TBODY></TABLE><BR>
<TABLE border=3D0 cellSpacing=3D0>
  <TBODY>
  <TR>
    <TD><TT><B><A name=3DHit13>13.</A>&nbsp;&nbsp;&nbsp;</B></TT></TD>
    <TD noWrap><TT><A=20
      =
href=3D"http://zxw-pc/mascot/cgi/protein_view.pl?file=3D../data/20121225/=
F002435.dat&amp;hit=3D13"=20
      =
target=3D_blank>gi|41469183</A>&nbsp;&nbsp;&nbsp;&nbsp;<B>Mass:</B>&nbsp;=
23077&nbsp;&nbsp;&nbsp;&nbsp;<B>Score:</B>&nbsp;42&nbsp;&nbsp;&nbsp;&nbsp=
;&nbsp;<B>Expect:</B>&nbsp;1.2e+002&nbsp;&nbsp;<B>Matches:</B>&nbsp;6</TT=
></TD></TR>
  <TR>
    <TD>&nbsp;</TD>
    <TD noWrap><TT>hypothetical protein [Oryza sativa Japonica=20
  Group]</TT></TD></TR></TBODY></TABLE>
<TABLE border=3D0 cellSpacing=3D0 cellPadding=3D0>
  <TBODY>
  <TR>
    <TD><TT>&nbsp;&nbsp;&nbsp;&nbsp;&nbsp;&nbsp;</TT></TD>
    <TD align=3Dright><TT><B>Observed&nbsp;&nbsp;</B></TT></TD>
    <TD noWrap align=3Dright><TT><B>Mr(expt)&nbsp;&nbsp;</B></TT></TD>
    <TD noWrap align=3Dright><TT><B>Mr(calc)&nbsp;&nbsp;</B></TT></TD>
    <TD align=3Dright><TT><B>&nbsp;ppm&nbsp;&nbsp;</B></TT></TD>
    <TD align=3Dright><TT><B>Start&nbsp;</B></TT></TD>
    <TD align=3Dright><TT><B>&nbsp;</B></TT></TD>
    <TD align=3Dright><TT><B>End&nbsp;</B></TT></TD>
    <TD align=3Dright><TT><B>Miss&nbsp;</B></TT></TD>
    <TD align=3Dright><TT><B>Ions&nbsp;</B></TT></TD>
    <TD><TT><B>&nbsp;Peptide</B></TT></TD></TR>
  <TR>
    <TD align=3Dright>&nbsp;</TD>
    <TD align=3Dright><TT>870.4815&nbsp;&nbsp;</TT></TD>
    <TD align=3Dright><TT>869.4742&nbsp;&nbsp;</TT></TD>
    <TD align=3Dright><TT>869.4580&nbsp;&nbsp;</TT></TD>
    <TD noWrap align=3Dright><TT>18.7&nbsp;</TT></TD>
    <TD align=3Dright><TT>26&nbsp;</TT></TD>
    <TD noWrap align=3Dright><TT>-&nbsp;</TT></TD>
    <TD align=3Dright><TT>33&nbsp;</TT></TD>
    <TD align=3Dright><TT>1&nbsp;&nbsp;</TT></TD>
    <TD noWrap align=3Dright><TT>---&nbsp;&nbsp;</TT></TD>
    <TD noWrap><TT>&nbsp;R.GDGGRRPR.R</TT></TD></TR>
  <TR>
    <TD align=3Dright>&nbsp;</TD>
    <TD align=3Dright><TT>1372.5468&nbsp;&nbsp;</TT></TD>
    <TD align=3Dright><TT>1371.5395&nbsp;&nbsp;</TT></TD>
    <TD align=3Dright><TT>1371.6167&nbsp;&nbsp;</TT></TD>
    <TD noWrap align=3Dright><TT>-56.30&nbsp;</TT></TD>
    <TD align=3Dright><TT>138&nbsp;</TT></TD>
    <TD noWrap align=3Dright><TT>-&nbsp;</TT></TD>
    <TD align=3Dright><TT>151&nbsp;</TT></TD>
    <TD align=3Dright><TT>0&nbsp;&nbsp;</TT></TD>
    <TD noWrap align=3Dright><TT>---&nbsp;&nbsp;</TT></TD>
    <TD noWrap><TT>&nbsp;R.TEAHSAGDAGFPGR.A</TT></TD></TR>
  <TR>
    <TD align=3Dright>&nbsp;</TD>
    <TD align=3Dright><TT>1372.5468&nbsp;&nbsp;</TT></TD>
    <TD align=3Dright><TT>1371.5395&nbsp;&nbsp;</TT></TD>
    <TD align=3Dright><TT>1371.6167&nbsp;&nbsp;</TT></TD>
    <TD noWrap align=3Dright><TT>-56.30&nbsp;</TT></TD>
    <TD align=3Dright><TT>138&nbsp;</TT></TD>
    <TD noWrap align=3Dright><TT>-&nbsp;</TT></TD>
    <TD align=3Dright><TT>151&nbsp;</TT></TD>
    <TD align=3Dright><TT>0&nbsp;&nbsp;</TT></TD>
    <TD noWrap align=3Dright><TT>---&nbsp;&nbsp;</TT></TD>
    <TD noWrap><TT>&nbsp;R.TEAHSAGDAGFPGR.A</TT></TD></TR>
  <TR>
    <TD align=3Dright>&nbsp;</TD>
    <TD align=3Dright><TT>1512.6669&nbsp;&nbsp;</TT></TD>
    <TD align=3Dright><TT>1511.6596&nbsp;&nbsp;</TT></TD>
    <TD align=3Dright><TT>1511.6012&nbsp;&nbsp;</TT></TD>
    <TD noWrap align=3Dright><TT>38.6&nbsp;</TT></TD>
    <TD align=3Dright><TT>95&nbsp;</TT></TD>
    <TD noWrap align=3Dright><TT>-&nbsp;</TT></TD>
    <TD align=3Dright><TT>109&nbsp;</TT></TD>
    <TD align=3Dright><TT>0&nbsp;&nbsp;</TT></TD>
    <TD noWrap align=3Dright><TT>---&nbsp;&nbsp;</TT></TD>
    <TD noWrap><TT>&nbsp;R.GFVANDDDDDAGSSK.N</TT></TD></TR>
  <TR>
    <TD align=3Dright>&nbsp;</TD>
    <TD align=3Dright><TT>1528.6281&nbsp;&nbsp;</TT></TD>
    <TD align=3Dright><TT>1527.6208&nbsp;&nbsp;</TT></TD>
    <TD align=3Dright><TT>1527.7179&nbsp;&nbsp;</TT></TD>
    <TD noWrap align=3Dright><TT>-63.51&nbsp;</TT></TD>
    <TD align=3Dright><TT>137&nbsp;</TT></TD>
    <TD noWrap align=3Dright><TT>-&nbsp;</TT></TD>
    <TD align=3Dright><TT>151&nbsp;</TT></TD>
    <TD align=3Dright><TT>1&nbsp;&nbsp;</TT></TD>
    <TD noWrap align=3Dright><TT>---&nbsp;&nbsp;</TT></TD>
    <TD noWrap><TT>&nbsp;R.RTEAHSAGDAGFPGR.A</TT></TD></TR>
  <TR>
    <TD align=3Dright>&nbsp;</TD>
    <TD align=3Dright><TT>2638.2954&nbsp;&nbsp;</TT></TD>
    <TD align=3Dright><TT>2637.2881&nbsp;&nbsp;</TT></TD>
    <TD align=3Dright><TT>2637.0981&nbsp;&nbsp;</TT></TD>
    <TD noWrap align=3Dright><TT>72.1&nbsp;</TT></TD>
    <TD align=3Dright><TT>185&nbsp;</TT></TD>
    <TD noWrap align=3Dright><TT>-&nbsp;</TT></TD>
    <TD align=3Dright><TT>210&nbsp;</TT></TD>
    <TD align=3Dright><TT>1&nbsp;&nbsp;</TT></TD>
    <TD noWrap align=3Dright><TT>---&nbsp;&nbsp;</TT></TD>
    <TD noWrap><TT>&nbsp;R.GAACGGYCGFVGYSSNMPSCQHARAK.D + Oxidation=20
  (M)</TT></TD></TR></TBODY></TABLE>
<TABLE border=3D0 cellSpacing=3D0>
  <TBODY>
  <TR>
    <TD><TT>&nbsp;&nbsp;&nbsp;&nbsp;&nbsp;&nbsp;</TT></TD>
    <TD><TT><B>No match to: </B>811.3522, 812.3142, 825.0461, 829.3343,=20
      842.4586, 1115.5254, 1172.4491, 1269.5314, 1276.5656, 1283.5660,=20
      1299.5525, 1308.5739, 1308.5739, 1324.5541, 1324.5541, 1356.5707,=20
      1356.5707, 1378.5374, 1383.6237, 1388.5426, 1394.5083, 1398.5597,=20
      1404.5242, 1405.5990, 1414.5402, 1951.9221, 1951.9221, 1973.9185,=20
      2009.7661, 2009.7661, 2031.7731, 2277.9163, 2277.9163, 2424.1284,=20
      2424.1284, 2649.2791, 2649.2791, 2693.2070, 2777.3782,=20
  2777.3782</TT></TD></TR></TBODY></TABLE><BR>
<TABLE border=3D0 cellSpacing=3D0>
  <TBODY>
  <TR>
    <TD><TT><B><A name=3DHit14>14.</A>&nbsp;&nbsp;&nbsp;</B></TT></TD>
    <TD noWrap><TT><A=20
      =
href=3D"http://zxw-pc/mascot/cgi/protein_view.pl?file=3D../data/20121225/=
F002435.dat&amp;hit=3D14"=20
      =
target=3D_blank>gi|303286203</A>&nbsp;&nbsp;&nbsp;&nbsp;<B>Mass:</B>&nbsp=
;32948&nbsp;&nbsp;&nbsp;&nbsp;<B>Score:</B>&nbsp;41&nbsp;&nbsp;&nbsp;&nbs=
p;&nbsp;<B>Expect:</B>&nbsp;1.4e+002&nbsp;&nbsp;<B>Matches:</B>&nbsp;11</=
TT></TD></TR>
  <TR>
    <TD>&nbsp;</TD>
    <TD noWrap><TT>predicted protein [Micromonas pusilla=20
  CCMP1545]</TT></TD></TR></TBODY></TABLE>
<TABLE border=3D0 cellSpacing=3D0 cellPadding=3D0>
  <TBODY>
  <TR>
    <TD><TT>&nbsp;&nbsp;&nbsp;&nbsp;&nbsp;&nbsp;</TT></TD>
    <TD align=3Dright><TT><B>Observed&nbsp;&nbsp;</B></TT></TD>
    <TD noWrap align=3Dright><TT><B>Mr(expt)&nbsp;&nbsp;</B></TT></TD>
    <TD noWrap align=3Dright><TT><B>Mr(calc)&nbsp;&nbsp;</B></TT></TD>
    <TD align=3Dright><TT><B>&nbsp;ppm&nbsp;&nbsp;</B></TT></TD>
    <TD align=3Dright><TT><B>Start&nbsp;</B></TT></TD>
    <TD align=3Dright><TT><B>&nbsp;</B></TT></TD>
    <TD align=3Dright><TT><B>End&nbsp;</B></TT></TD>
    <TD align=3Dright><TT><B>Miss&nbsp;</B></TT></TD>
    <TD align=3Dright><TT><B>Ions&nbsp;</B></TT></TD>
    <TD><TT><B>&nbsp;Peptide</B></TT></TD></TR>
  <TR>
    <TD align=3Dright>&nbsp;</TD>
    <TD align=3Dright><TT>1372.5468&nbsp;&nbsp;</TT></TD>
    <TD align=3Dright><TT>1371.5395&nbsp;&nbsp;</TT></TD>
    <TD align=3Dright><TT>1371.5911&nbsp;&nbsp;</TT></TD>
    <TD noWrap align=3Dright><TT>-37.61&nbsp;</TT></TD>
    <TD align=3Dright><TT>7&nbsp;</TT></TD>
    <TD noWrap align=3Dright><TT>-&nbsp;</TT></TD>
    <TD align=3Dright><TT>18&nbsp;</TT></TD>
    <TD align=3Dright><TT>1&nbsp;&nbsp;</TT></TD>
    <TD noWrap align=3Dright><TT>---&nbsp;&nbsp;</TT></TD>
    <TD noWrap><TT>&nbsp;K.QEMDGGMRYTGK.C</TT></TD></TR>
  <TR>
    <TD align=3Dright>&nbsp;</TD>
    <TD align=3Dright><TT>1372.5468&nbsp;&nbsp;</TT></TD>
    <TD align=3Dright><TT>1371.5395&nbsp;&nbsp;</TT></TD>
    <TD align=3Dright><TT>1371.5911&nbsp;&nbsp;</TT></TD>
    <TD noWrap align=3Dright><TT>-37.61&nbsp;</TT></TD>
    <TD align=3Dright><TT>7&nbsp;</TT></TD>
    <TD noWrap align=3Dright><TT>-&nbsp;</TT></TD>
    <TD align=3Dright><TT>18&nbsp;</TT></TD>
    <TD align=3Dright><TT>1&nbsp;&nbsp;</TT></TD>
    <TD noWrap align=3Dright><TT>9&nbsp;&nbsp;</TT></TD>
    <TD noWrap><TT>&nbsp;K.QEMDGGMRYTGK.C</TT></TD></TR>
  <TR>
    <TD align=3Dright>&nbsp;</TD>
    <TD align=3Dright><TT>1388.5426&nbsp;&nbsp;</TT></TD>
    <TD align=3Dright><TT>1387.5353&nbsp;&nbsp;</TT></TD>
    <TD align=3Dright><TT>1387.5860&nbsp;&nbsp;</TT></TD>
    <TD noWrap align=3Dright><TT>-36.54&nbsp;</TT></TD>
    <TD align=3Dright><TT>7&nbsp;</TT></TD>
    <TD noWrap align=3Dright><TT>-&nbsp;</TT></TD>
    <TD align=3Dright><TT>18&nbsp;</TT></TD>
    <TD align=3Dright><TT>1&nbsp;&nbsp;</TT></TD>
    <TD noWrap align=3Dright><TT>---&nbsp;&nbsp;</TT></TD>
    <TD noWrap><TT>&nbsp;K.QEMDGGMRYTGK.C + Oxidation (M)</TT></TD></TR>
  <TR>
    <TD align=3Dright>&nbsp;</TD>
    <TD align=3Dright><TT>1404.5242&nbsp;&nbsp;</TT></TD>
    <TD align=3Dright><TT>1403.5169&nbsp;&nbsp;</TT></TD>
    <TD align=3Dright><TT>1403.5809&nbsp;&nbsp;</TT></TD>
    <TD noWrap align=3Dright><TT>-45.61&nbsp;</TT></TD>
    <TD align=3Dright><TT>7&nbsp;</TT></TD>
    <TD noWrap align=3Dright><TT>-&nbsp;</TT></TD>
    <TD align=3Dright><TT>18&nbsp;</TT></TD>
    <TD align=3Dright><TT>1&nbsp;&nbsp;</TT></TD>
    <TD noWrap align=3Dright><TT>---&nbsp;&nbsp;</TT></TD>
    <TD noWrap><TT>&nbsp;K.QEMDGGMRYTGK.C + 2 Oxidation =
(M)</TT></TD></TR>
  <TR>
    <TD align=3Dright>&nbsp;</TD>
    <TD align=3Dright><TT>1405.5990&nbsp;&nbsp;</TT></TD>
    <TD align=3Dright><TT>1404.5917&nbsp;&nbsp;</TT></TD>
    <TD align=3Dright><TT>1404.7249&nbsp;&nbsp;</TT></TD>
    <TD noWrap align=3Dright><TT>-94.79&nbsp;</TT></TD>
    <TD align=3Dright><TT>63&nbsp;</TT></TD>
    <TD noWrap align=3Dright><TT>-&nbsp;</TT></TD>
    <TD align=3Dright><TT>74&nbsp;</TT></TD>
    <TD align=3Dright><TT>1&nbsp;&nbsp;</TT></TD>
    <TD noWrap align=3Dright><TT>---&nbsp;&nbsp;</TT></TD>
    <TD noWrap><TT>&nbsp;K.VELTKGPDEYVR.F</TT></TD></TR>
  <TR>
    <TD align=3Dright>&nbsp;</TD>
    <TD align=3Dright><TT>1951.9221&nbsp;&nbsp;</TT></TD>
    <TD align=3Dright><TT>1950.9148&nbsp;&nbsp;</TT></TD>
    <TD align=3Dright><TT>1950.8312&nbsp;&nbsp;</TT></TD>
    <TD noWrap align=3Dright><TT>42.9&nbsp;</TT></TD>
    <TD align=3Dright><TT>19&nbsp;</TT></TD>
    <TD noWrap align=3Dright><TT>-&nbsp;</TT></TD>
    <TD align=3Dright><TT>34&nbsp;</TT></TD>
    <TD align=3Dright><TT>1&nbsp;&nbsp;</TT></TD>
    <TD noWrap align=3Dright><TT>---&nbsp;&nbsp;</TT></TD>
    <TD noWrap><TT>&nbsp;K.CRIGNWNENDTMDEVR.L</TT></TD></TR>
  <TR>
    <TD align=3Dright>&nbsp;</TD>
    <TD align=3Dright><TT>1951.9221&nbsp;&nbsp;</TT></TD>
    <TD align=3Dright><TT>1950.9148&nbsp;&nbsp;</TT></TD>
    <TD align=3Dright><TT>1950.8312&nbsp;&nbsp;</TT></TD>
    <TD noWrap align=3Dright><TT>42.9&nbsp;</TT></TD>
    <TD align=3Dright><TT>19&nbsp;</TT></TD>
    <TD noWrap align=3Dright><TT>-&nbsp;</TT></TD>
    <TD align=3Dright><TT>34&nbsp;</TT></TD>
    <TD align=3Dright><TT>1&nbsp;&nbsp;</TT></TD>
    <TD noWrap align=3Dright><TT>---&nbsp;&nbsp;</TT></TD>
    <TD noWrap><TT>&nbsp;K.CRIGNWNENDTMDEVR.L</TT></TD></TR>
  <TR>
    <TD align=3Dright>&nbsp;</TD>
    <TD align=3Dright><TT>2277.9163&nbsp;&nbsp;</TT></TD>
    <TD align=3Dright><TT>2276.9090&nbsp;&nbsp;</TT></TD>
    <TD align=3Dright><TT>2277.0266&nbsp;&nbsp;</TT></TD>
    <TD noWrap align=3Dright><TT>-51.65&nbsp;</TT></TD>
    <TD align=3Dright><TT>98&nbsp;</TT></TD>
    <TD noWrap align=3Dright><TT>-&nbsp;</TT></TD>
    <TD align=3Dright><TT>119&nbsp;</TT></TD>
    <TD align=3Dright><TT>0&nbsp;&nbsp;</TT></TD>
    <TD noWrap align=3Dright><TT>---&nbsp;&nbsp;</TT></TD>
    <TD noWrap><TT>&nbsp;R.DPRPAENACAVSASFQTSPCAR.N</TT></TD></TR>
  <TR>
    <TD align=3Dright>&nbsp;</TD>
    <TD align=3Dright><TT>2277.9163&nbsp;&nbsp;</TT></TD>
    <TD align=3Dright><TT>2276.9090&nbsp;&nbsp;</TT></TD>
    <TD align=3Dright><TT>2277.0266&nbsp;&nbsp;</TT></TD>
    <TD noWrap align=3Dright><TT>-51.65&nbsp;</TT></TD>
    <TD align=3Dright><TT>98&nbsp;</TT></TD>
    <TD noWrap align=3Dright><TT>-&nbsp;</TT></TD>
    <TD align=3Dright><TT>119&nbsp;</TT></TD>
    <TD align=3Dright><TT>0&nbsp;&nbsp;</TT></TD>
    <TD noWrap align=3Dright><TT>---&nbsp;&nbsp;</TT></TD>
    <TD noWrap><TT>&nbsp;R.DPRPAENACAVSASFQTSPCAR.N</TT></TD></TR>
  <TR>
    <TD align=3Dright>&nbsp;</TD>
    <TD align=3Dright><TT>2649.2791&nbsp;&nbsp;</TT></TD>
    <TD align=3Dright><TT>2648.2718&nbsp;&nbsp;</TT></TD>
    <TD align=3Dright><TT>2648.1601&nbsp;&nbsp;</TT></TD>
    <TD noWrap align=3Dright><TT>42.2&nbsp;</TT></TD>
    <TD align=3Dright><TT>127&nbsp;</TT></TD>
    <TD noWrap align=3Dright><TT>-&nbsp;</TT></TD>
    <TD align=3Dright><TT>149&nbsp;</TT></TD>
    <TD align=3Dright><TT>0&nbsp;&nbsp;</TT></TD>
    <TD noWrap align=3Dright><TT>---&nbsp;&nbsp;</TT></TD>
    <TD noWrap><TT>&nbsp;R.YAPTNPNAMHDAYDDDLLHYGQK.V</TT></TD></TR>
  <TR>
    <TD align=3Dright>&nbsp;</TD>
    <TD align=3Dright><TT>2649.2791&nbsp;&nbsp;</TT></TD>
    <TD align=3Dright><TT>2648.2718&nbsp;&nbsp;</TT></TD>
    <TD align=3Dright><TT>2648.1601&nbsp;&nbsp;</TT></TD>
    <TD noWrap align=3Dright><TT>42.2&nbsp;</TT></TD>
    <TD align=3Dright><TT>127&nbsp;</TT></TD>
    <TD noWrap align=3Dright><TT>-&nbsp;</TT></TD>
    <TD align=3Dright><TT>149&nbsp;</TT></TD>
    <TD align=3Dright><TT>0&nbsp;&nbsp;</TT></TD>
    <TD noWrap align=3Dright><TT>---&nbsp;&nbsp;</TT></TD>
    <TD =
noWrap><TT>&nbsp;R.YAPTNPNAMHDAYDDDLLHYGQK.V</TT></TD></TR></TBODY></TABL=
E>
<TABLE border=3D0 cellSpacing=3D0>
  <TBODY>
  <TR>
    <TD><TT>&nbsp;&nbsp;&nbsp;&nbsp;&nbsp;&nbsp;</TT></TD>
    <TD><TT><B>No match to: </B>811.3522, 812.3142, 825.0461, 829.3343,=20
      842.4586, 870.4815, 1115.5254, 1172.4491, 1269.5314, 1276.5656, =
1283.5660,=20
      1299.5525, 1308.5739, 1308.5739, 1324.5541, 1324.5541, 1356.5707,=20
      1356.5707, 1378.5374, 1383.6237, 1394.5083, 1398.5597, 1414.5402,=20
      1512.6669, 1528.6281, 1973.9185, 2009.7661, 2009.7661, 2031.7731,=20
      2424.1284, 2424.1284, 2638.2954, 2693.2070, 2777.3782,=20
  2777.3782</TT></TD></TR></TBODY></TABLE><BR>
<TABLE border=3D0 cellSpacing=3D0>
  <TBODY>
  <TR>
    <TD><TT><B><A name=3DHit15>15.</A>&nbsp;&nbsp;&nbsp;</B></TT></TD>
    <TD noWrap><TT><A=20
      =
href=3D"http://zxw-pc/mascot/cgi/protein_view.pl?file=3D../data/20121225/=
F002435.dat&amp;hit=3D15"=20
      =
target=3D_blank>gi|226455908</A>&nbsp;&nbsp;&nbsp;&nbsp;<B>Mass:</B>&nbsp=
;32948&nbsp;&nbsp;&nbsp;&nbsp;<B>Score:</B>&nbsp;41&nbsp;&nbsp;&nbsp;&nbs=
p;&nbsp;<B>Expect:</B>&nbsp;1.4e+002&nbsp;&nbsp;<B>Matches:</B>&nbsp;11</=
TT></TD></TR>
  <TR>
    <TD>&nbsp;</TD>
    <TD noWrap><TT>predicted protein [Micromonas pusilla=20
  CCMP1545]</TT></TD></TR></TBODY></TABLE>
<TABLE border=3D0 cellSpacing=3D0 cellPadding=3D0>
  <TBODY>
  <TR>
    <TD><TT>&nbsp;&nbsp;&nbsp;&nbsp;&nbsp;&nbsp;</TT></TD>
    <TD align=3Dright><TT><B>Observed&nbsp;&nbsp;</B></TT></TD>
    <TD noWrap align=3Dright><TT><B>Mr(expt)&nbsp;&nbsp;</B></TT></TD>
    <TD noWrap align=3Dright><TT><B>Mr(calc)&nbsp;&nbsp;</B></TT></TD>
    <TD align=3Dright><TT><B>&nbsp;ppm&nbsp;&nbsp;</B></TT></TD>
    <TD align=3Dright><TT><B>Start&nbsp;</B></TT></TD>
    <TD align=3Dright><TT><B>&nbsp;</B></TT></TD>
    <TD align=3Dright><TT><B>End&nbsp;</B></TT></TD>
    <TD align=3Dright><TT><B>Miss&nbsp;</B></TT></TD>
    <TD align=3Dright><TT><B>Ions&nbsp;</B></TT></TD>
    <TD><TT><B>&nbsp;Peptide</B></TT></TD></TR>
  <TR>
    <TD align=3Dright>&nbsp;</TD>
    <TD align=3Dright><TT>1372.5468&nbsp;&nbsp;</TT></TD>
    <TD align=3Dright><TT>1371.5395&nbsp;&nbsp;</TT></TD>
    <TD align=3Dright><TT>1371.5911&nbsp;&nbsp;</TT></TD>
    <TD noWrap align=3Dright><TT>-37.61&nbsp;</TT></TD>
    <TD align=3Dright><TT>7&nbsp;</TT></TD>
    <TD noWrap align=3Dright><TT>-&nbsp;</TT></TD>
    <TD align=3Dright><TT>18&nbsp;</TT></TD>
    <TD align=3Dright><TT>1&nbsp;&nbsp;</TT></TD>
    <TD noWrap align=3Dright><TT>---&nbsp;&nbsp;</TT></TD>
    <TD noWrap><TT>&nbsp;K.QEMDGGMRYTGK.C</TT></TD></TR>
  <TR>
    <TD align=3Dright>&nbsp;</TD>
    <TD align=3Dright><TT>1372.5468&nbsp;&nbsp;</TT></TD>
    <TD align=3Dright><TT>1371.5395&nbsp;&nbsp;</TT></TD>
    <TD align=3Dright><TT>1371.5911&nbsp;&nbsp;</TT></TD>
    <TD noWrap align=3Dright><TT>-37.61&nbsp;</TT></TD>
    <TD align=3Dright><TT>7&nbsp;</TT></TD>
    <TD noWrap align=3Dright><TT>-&nbsp;</TT></TD>
    <TD align=3Dright><TT>18&nbsp;</TT></TD>
    <TD align=3Dright><TT>1&nbsp;&nbsp;</TT></TD>
    <TD noWrap align=3Dright><TT>9&nbsp;&nbsp;</TT></TD>
    <TD noWrap><TT>&nbsp;K.QEMDGGMRYTGK.C</TT></TD></TR>
  <TR>
    <TD align=3Dright>&nbsp;</TD>
    <TD align=3Dright><TT>1388.5426&nbsp;&nbsp;</TT></TD>
    <TD align=3Dright><TT>1387.5353&nbsp;&nbsp;</TT></TD>
    <TD align=3Dright><TT>1387.5860&nbsp;&nbsp;</TT></TD>
    <TD noWrap align=3Dright><TT>-36.54&nbsp;</TT></TD>
    <TD align=3Dright><TT>7&nbsp;</TT></TD>
    <TD noWrap align=3Dright><TT>-&nbsp;</TT></TD>
    <TD align=3Dright><TT>18&nbsp;</TT></TD>
    <TD align=3Dright><TT>1&nbsp;&nbsp;</TT></TD>
    <TD noWrap align=3Dright><TT>---&nbsp;&nbsp;</TT></TD>
    <TD noWrap><TT>&nbsp;K.QEMDGGMRYTGK.C + Oxidation (M)</TT></TD></TR>
  <TR>
    <TD align=3Dright>&nbsp;</TD>
    <TD align=3Dright><TT>1404.5242&nbsp;&nbsp;</TT></TD>
    <TD align=3Dright><TT>1403.5169&nbsp;&nbsp;</TT></TD>
    <TD align=3Dright><TT>1403.5809&nbsp;&nbsp;</TT></TD>
    <TD noWrap align=3Dright><TT>-45.61&nbsp;</TT></TD>
    <TD align=3Dright><TT>7&nbsp;</TT></TD>
    <TD noWrap align=3Dright><TT>-&nbsp;</TT></TD>
    <TD align=3Dright><TT>18&nbsp;</TT></TD>
    <TD align=3Dright><TT>1&nbsp;&nbsp;</TT></TD>
    <TD noWrap align=3Dright><TT>---&nbsp;&nbsp;</TT></TD>
    <TD noWrap><TT>&nbsp;K.QEMDGGMRYTGK.C + 2 Oxidation =
(M)</TT></TD></TR>
  <TR>
    <TD align=3Dright>&nbsp;</TD>
    <TD align=3Dright><TT>1405.5990&nbsp;&nbsp;</TT></TD>
    <TD align=3Dright><TT>1404.5917&nbsp;&nbsp;</TT></TD>
    <TD align=3Dright><TT>1404.7249&nbsp;&nbsp;</TT></TD>
    <TD noWrap align=3Dright><TT>-94.79&nbsp;</TT></TD>
    <TD align=3Dright><TT>63&nbsp;</TT></TD>
    <TD noWrap align=3Dright><TT>-&nbsp;</TT></TD>
    <TD align=3Dright><TT>74&nbsp;</TT></TD>
    <TD align=3Dright><TT>1&nbsp;&nbsp;</TT></TD>
    <TD noWrap align=3Dright><TT>---&nbsp;&nbsp;</TT></TD>
    <TD noWrap><TT>&nbsp;K.VELTKGPDEYVR.F</TT></TD></TR>
  <TR>
    <TD align=3Dright>&nbsp;</TD>
    <TD align=3Dright><TT>1951.9221&nbsp;&nbsp;</TT></TD>
    <TD align=3Dright><TT>1950.9148&nbsp;&nbsp;</TT></TD>
    <TD align=3Dright><TT>1950.8312&nbsp;&nbsp;</TT></TD>
    <TD noWrap align=3Dright><TT>42.9&nbsp;</TT></TD>
    <TD align=3Dright><TT>19&nbsp;</TT></TD>
    <TD noWrap align=3Dright><TT>-&nbsp;</TT></TD>
    <TD align=3Dright><TT>34&nbsp;</TT></TD>
    <TD align=3Dright><TT>1&nbsp;&nbsp;</TT></TD>
    <TD noWrap align=3Dright><TT>---&nbsp;&nbsp;</TT></TD>
    <TD noWrap><TT>&nbsp;K.CRIGNWNENDTMDEVR.L</TT></TD></TR>
  <TR>
    <TD align=3Dright>&nbsp;</TD>
    <TD align=3Dright><TT>1951.9221&nbsp;&nbsp;</TT></TD>
    <TD align=3Dright><TT>1950.9148&nbsp;&nbsp;</TT></TD>
    <TD align=3Dright><TT>1950.8312&nbsp;&nbsp;</TT></TD>
    <TD noWrap align=3Dright><TT>42.9&nbsp;</TT></TD>
    <TD align=3Dright><TT>19&nbsp;</TT></TD>
    <TD noWrap align=3Dright><TT>-&nbsp;</TT></TD>
    <TD align=3Dright><TT>34&nbsp;</TT></TD>
    <TD align=3Dright><TT>1&nbsp;&nbsp;</TT></TD>
    <TD noWrap align=3Dright><TT>---&nbsp;&nbsp;</TT></TD>
    <TD noWrap><TT>&nbsp;K.CRIGNWNENDTMDEVR.L</TT></TD></TR>
  <TR>
    <TD align=3Dright>&nbsp;</TD>
    <TD align=3Dright><TT>2277.9163&nbsp;&nbsp;</TT></TD>
    <TD align=3Dright><TT>2276.9090&nbsp;&nbsp;</TT></TD>
    <TD align=3Dright><TT>2277.0266&nbsp;&nbsp;</TT></TD>
    <TD noWrap align=3Dright><TT>-51.65&nbsp;</TT></TD>
    <TD align=3Dright><TT>98&nbsp;</TT></TD>
    <TD noWrap align=3Dright><TT>-&nbsp;</TT></TD>
    <TD align=3Dright><TT>119&nbsp;</TT></TD>
    <TD align=3Dright><TT>0&nbsp;&nbsp;</TT></TD>
    <TD noWrap align=3Dright><TT>---&nbsp;&nbsp;</TT></TD>
    <TD noWrap><TT>&nbsp;R.DPRPAENACAVSASFQTSPCAR.N</TT></TD></TR>
  <TR>
    <TD align=3Dright>&nbsp;</TD>
    <TD align=3Dright><TT>2277.9163&nbsp;&nbsp;</TT></TD>
    <TD align=3Dright><TT>2276.9090&nbsp;&nbsp;</TT></TD>
    <TD align=3Dright><TT>2277.0266&nbsp;&nbsp;</TT></TD>
    <TD noWrap align=3Dright><TT>-51.65&nbsp;</TT></TD>
    <TD align=3Dright><TT>98&nbsp;</TT></TD>
    <TD noWrap align=3Dright><TT>-&nbsp;</TT></TD>
    <TD align=3Dright><TT>119&nbsp;</TT></TD>
    <TD align=3Dright><TT>0&nbsp;&nbsp;</TT></TD>
    <TD noWrap align=3Dright><TT>---&nbsp;&nbsp;</TT></TD>
    <TD noWrap><TT>&nbsp;R.DPRPAENACAVSASFQTSPCAR.N</TT></TD></TR>
  <TR>
    <TD align=3Dright>&nbsp;</TD>
    <TD align=3Dright><TT>2649.2791&nbsp;&nbsp;</TT></TD>
    <TD align=3Dright><TT>2648.2718&nbsp;&nbsp;</TT></TD>
    <TD align=3Dright><TT>2648.1601&nbsp;&nbsp;</TT></TD>
    <TD noWrap align=3Dright><TT>42.2&nbsp;</TT></TD>
    <TD align=3Dright><TT>127&nbsp;</TT></TD>
    <TD noWrap align=3Dright><TT>-&nbsp;</TT></TD>
    <TD align=3Dright><TT>149&nbsp;</TT></TD>
    <TD align=3Dright><TT>0&nbsp;&nbsp;</TT></TD>
    <TD noWrap align=3Dright><TT>---&nbsp;&nbsp;</TT></TD>
    <TD noWrap><TT>&nbsp;R.YAPTNPNAMHDAYDDDLLHYGQK.V</TT></TD></TR>
  <TR>
    <TD align=3Dright>&nbsp;</TD>
    <TD align=3Dright><TT>2649.2791&nbsp;&nbsp;</TT></TD>
    <TD align=3Dright><TT>2648.2718&nbsp;&nbsp;</TT></TD>
    <TD align=3Dright><TT>2648.1601&nbsp;&nbsp;</TT></TD>
    <TD noWrap align=3Dright><TT>42.2&nbsp;</TT></TD>
    <TD align=3Dright><TT>127&nbsp;</TT></TD>
    <TD noWrap align=3Dright><TT>-&nbsp;</TT></TD>
    <TD align=3Dright><TT>149&nbsp;</TT></TD>
    <TD align=3Dright><TT>0&nbsp;&nbsp;</TT></TD>
    <TD noWrap align=3Dright><TT>---&nbsp;&nbsp;</TT></TD>
    <TD =
noWrap><TT>&nbsp;R.YAPTNPNAMHDAYDDDLLHYGQK.V</TT></TD></TR></TBODY></TABL=
E>
<TABLE border=3D0 cellSpacing=3D0>
  <TBODY>
  <TR>
    <TD><TT>&nbsp;&nbsp;&nbsp;&nbsp;&nbsp;&nbsp;</TT></TD>
    <TD><TT><B>No match to: </B>811.3522, 812.3142, 825.0461, 829.3343,=20
      842.4586, 870.4815, 1115.5254, 1172.4491, 1269.5314, 1276.5656, =
1283.5660,=20
      1299.5525, 1308.5739, 1308.5739, 1324.5541, 1324.5541, 1356.5707,=20
      1356.5707, 1378.5374, 1383.6237, 1394.5083, 1398.5597, 1414.5402,=20
      1512.6669, 1528.6281, 1973.9185, 2009.7661, 2009.7661, 2031.7731,=20
      2424.1284, 2424.1284, 2638.2954, 2693.2070, 2777.3782,=20
  2777.3782</TT></TD></TR></TBODY></TABLE><BR>
<TABLE border=3D0 cellSpacing=3D0>
  <TBODY>
  <TR>
    <TD><TT><B><A name=3DHit16>16.</A>&nbsp;&nbsp;&nbsp;</B></TT></TD>
    <TD noWrap><TT><A=20
      =
href=3D"http://zxw-pc/mascot/cgi/protein_view.pl?file=3D../data/20121225/=
F002435.dat&amp;hit=3D16"=20
      =
target=3D_blank>gi|108706629</A>&nbsp;&nbsp;&nbsp;&nbsp;<B>Mass:</B>&nbsp=
;59610&nbsp;&nbsp;&nbsp;&nbsp;<B>Score:</B>&nbsp;40&nbsp;&nbsp;&nbsp;&nbs=
p;&nbsp;<B>Expect:</B>&nbsp;1.9e+002&nbsp;&nbsp;<B>Matches:</B>&nbsp;10</=
TT></TD></TR>
  <TR>
    <TD>&nbsp;</TD>
    <TD noWrap><TT>Chitin-inducible gibberellin-responsive protein 2,=20
      putative, expressed [Oryza sativa Japonica =
Group]</TT></TD></TR></TBODY></TABLE>
<TABLE border=3D0 cellSpacing=3D0 cellPadding=3D0>
  <TBODY>
  <TR>
    <TD><TT>&nbsp;&nbsp;&nbsp;&nbsp;&nbsp;&nbsp;</TT></TD>
    <TD align=3Dright><TT><B>Observed&nbsp;&nbsp;</B></TT></TD>
    <TD noWrap align=3Dright><TT><B>Mr(expt)&nbsp;&nbsp;</B></TT></TD>
    <TD noWrap align=3Dright><TT><B>Mr(calc)&nbsp;&nbsp;</B></TT></TD>
    <TD align=3Dright><TT><B>&nbsp;ppm&nbsp;&nbsp;</B></TT></TD>
    <TD align=3Dright><TT><B>Start&nbsp;</B></TT></TD>
    <TD align=3Dright><TT><B>&nbsp;</B></TT></TD>
    <TD align=3Dright><TT><B>End&nbsp;</B></TT></TD>
    <TD align=3Dright><TT><B>Miss&nbsp;</B></TT></TD>
    <TD align=3Dright><TT><B>Ions&nbsp;</B></TT></TD>
    <TD><TT><B>&nbsp;Peptide</B></TT></TD></TR>
  <TR>
    <TD align=3Dright>&nbsp;</TD>
    <TD align=3Dright><TT>1299.5525&nbsp;&nbsp;</TT></TD>
    <TD align=3Dright><TT>1298.5452&nbsp;&nbsp;</TT></TD>
    <TD align=3Dright><TT>1298.6513&nbsp;&nbsp;</TT></TD>
    <TD noWrap align=3Dright><TT>-81.71&nbsp;</TT></TD>
    <TD align=3Dright><TT>444&nbsp;</TT></TD>
    <TD noWrap align=3Dright><TT>-&nbsp;</TT></TD>
    <TD align=3Dright><TT>454&nbsp;</TT></TD>
    <TD align=3Dright><TT>1&nbsp;&nbsp;</TT></TD>
    <TD noWrap align=3Dright><TT>---&nbsp;&nbsp;</TT></TD>
    <TD noWrap><TT>&nbsp;K.RISTEQHCVAR.D</TT></TD></TR>
  <TR>
    <TD align=3Dright>&nbsp;</TD>
    <TD align=3Dright><TT>1308.5739&nbsp;&nbsp;</TT></TD>
    <TD align=3Dright><TT>1307.5666&nbsp;&nbsp;</TT></TD>
    <TD align=3Dright><TT>1307.6907&nbsp;&nbsp;</TT></TD>
    <TD noWrap align=3Dright><TT>-94.91&nbsp;</TT></TD>
    <TD align=3Dright><TT>205&nbsp;</TT></TD>
    <TD noWrap align=3Dright><TT>-&nbsp;</TT></TD>
    <TD align=3Dright><TT>216&nbsp;</TT></TD>
    <TD align=3Dright><TT>0&nbsp;&nbsp;</TT></TD>
    <TD noWrap align=3Dright><TT>---&nbsp;&nbsp;</TT></TD>
    <TD noWrap><TT>&nbsp;R.LGAYMLEGLVAR.L + Oxidation (M)</TT></TD></TR>
  <TR>
    <TD align=3Dright>&nbsp;</TD>
    <TD align=3Dright><TT>1308.5739&nbsp;&nbsp;</TT></TD>
    <TD align=3Dright><TT>1307.5666&nbsp;&nbsp;</TT></TD>
    <TD align=3Dright><TT>1307.6907&nbsp;&nbsp;</TT></TD>
    <TD noWrap align=3Dright><TT>-94.91&nbsp;</TT></TD>
    <TD align=3Dright><TT>205&nbsp;</TT></TD>
    <TD noWrap align=3Dright><TT>-&nbsp;</TT></TD>
    <TD align=3Dright><TT>216&nbsp;</TT></TD>
    <TD align=3Dright><TT>0&nbsp;&nbsp;</TT></TD>
    <TD noWrap align=3Dright><TT>---&nbsp;&nbsp;</TT></TD>
    <TD noWrap><TT>&nbsp;R.LGAYMLEGLVAR.L + Oxidation (M)</TT></TD></TR>
  <TR>
    <TD align=3Dright>&nbsp;</TD>
    <TD align=3Dright><TT>1356.5707&nbsp;&nbsp;</TT></TD>
    <TD align=3Dright><TT>1355.5634&nbsp;&nbsp;</TT></TD>
    <TD align=3Dright><TT>1355.6074&nbsp;&nbsp;</TT></TD>
    <TD noWrap align=3Dright><TT>-32.45&nbsp;</TT></TD>
    <TD align=3Dright><TT>1&nbsp;</TT></TD>
    <TD noWrap align=3Dright><TT>-&nbsp;</TT></TD>
    <TD align=3Dright><TT>11&nbsp;</TT></TD>
    <TD align=3Dright><TT>0&nbsp;&nbsp;</TT></TD>
    <TD noWrap align=3Dright><TT>---&nbsp;&nbsp;</TT></TD>
    <TD noWrap><TT>&nbsp;-.MSMQASNRPYR.Y + Oxidation (M)</TT></TD></TR>
  <TR>
    <TD align=3Dright>&nbsp;</TD>
    <TD align=3Dright><TT>1356.5707&nbsp;&nbsp;</TT></TD>
    <TD align=3Dright><TT>1355.5634&nbsp;&nbsp;</TT></TD>
    <TD align=3Dright><TT>1355.6074&nbsp;&nbsp;</TT></TD>
    <TD noWrap align=3Dright><TT>-32.45&nbsp;</TT></TD>
    <TD align=3Dright><TT>1&nbsp;</TT></TD>
    <TD noWrap align=3Dright><TT>-&nbsp;</TT></TD>
    <TD align=3Dright><TT>11&nbsp;</TT></TD>
    <TD align=3Dright><TT>0&nbsp;&nbsp;</TT></TD>
    <TD noWrap align=3Dright><TT>6&nbsp;&nbsp;</TT></TD>
    <TD noWrap><TT>&nbsp;-.MSMQASNRPYR.Y + Oxidation (M)</TT></TD></TR>
  <TR>
    <TD align=3Dright>&nbsp;</TD>
    <TD align=3Dright><TT>1372.5468&nbsp;&nbsp;</TT></TD>
    <TD align=3Dright><TT>1371.5395&nbsp;&nbsp;</TT></TD>
    <TD align=3Dright><TT>1371.6023&nbsp;&nbsp;</TT></TD>
    <TD noWrap align=3Dright><TT>-45.79&nbsp;</TT></TD>
    <TD align=3Dright><TT>1&nbsp;</TT></TD>
    <TD noWrap align=3Dright><TT>-&nbsp;</TT></TD>
    <TD align=3Dright><TT>11&nbsp;</TT></TD>
    <TD align=3Dright><TT>0&nbsp;&nbsp;</TT></TD>
    <TD noWrap align=3Dright><TT>---&nbsp;&nbsp;</TT></TD>
    <TD noWrap><TT>&nbsp;-.MSMQASNRPYR.Y + 2 Oxidation =
(M)</TT></TD></TR>
  <TR>
    <TD align=3Dright>&nbsp;</TD>
    <TD align=3Dright><TT>1372.5468&nbsp;&nbsp;</TT></TD>
    <TD align=3Dright><TT>1371.5395&nbsp;&nbsp;</TT></TD>
    <TD align=3Dright><TT>1371.6023&nbsp;&nbsp;</TT></TD>
    <TD noWrap align=3Dright><TT>-45.79&nbsp;</TT></TD>
    <TD align=3Dright><TT>1&nbsp;</TT></TD>
    <TD noWrap align=3Dright><TT>-&nbsp;</TT></TD>
    <TD align=3Dright><TT>11&nbsp;</TT></TD>
    <TD align=3Dright><TT>0&nbsp;&nbsp;</TT></TD>
    <TD noWrap align=3Dright><TT>(5)&nbsp;</TT></TD>
    <TD noWrap><TT>&nbsp;-.MSMQASNRPYR.Y + 2 Oxidation =
(M)</TT></TD></TR>
  <TR>
    <TD align=3Dright>&nbsp;</TD>
    <TD align=3Dright><TT>1528.6281&nbsp;&nbsp;</TT></TD>
    <TD align=3Dright><TT>1527.6208&nbsp;&nbsp;</TT></TD>
    <TD align=3Dright><TT>1527.7391&nbsp;&nbsp;</TT></TD>
    <TD noWrap align=3Dright><TT>-77.44&nbsp;</TT></TD>
    <TD align=3Dright><TT>254&nbsp;</TT></TD>
    <TD noWrap align=3Dright><TT>-&nbsp;</TT></TD>
    <TD align=3Dright><TT>268&nbsp;</TT></TD>
    <TD align=3Dright><TT>0&nbsp;&nbsp;</TT></TD>
    <TD noWrap align=3Dright><TT>---&nbsp;&nbsp;</TT></TD>
    <TD noWrap><TT>&nbsp;K.FGYMSANGAIAEAVK.G</TT></TD></TR>
  <TR>
    <TD align=3Dright>&nbsp;</TD>
    <TD align=3Dright><TT>2638.2954&nbsp;&nbsp;</TT></TD>
    <TD align=3Dright><TT>2637.2881&nbsp;&nbsp;</TT></TD>
    <TD align=3Dright><TT>2637.3077&nbsp;&nbsp;</TT></TD>
    <TD noWrap align=3Dright><TT>-7.41&nbsp;</TT></TD>
    <TD align=3Dright><TT>193&nbsp;</TT></TD>
    <TD noWrap align=3Dright><TT>-&nbsp;</TT></TD>
    <TD align=3Dright><TT>216&nbsp;</TT></TD>
    <TD align=3Dright><TT>1&nbsp;&nbsp;</TT></TD>
    <TD noWrap align=3Dright><TT>---&nbsp;&nbsp;</TT></TD>
    <TD noWrap><TT>&nbsp;R.NMVSISGEPMQRLGAYMLEGLVAR.L + Oxidation=20
  (M)</TT></TD></TR>
  <TR>
    <TD align=3Dright>&nbsp;</TD>
    <TD align=3Dright><TT>2693.2070&nbsp;&nbsp;</TT></TD>
    <TD align=3Dright><TT>2692.1997&nbsp;&nbsp;</TT></TD>
    <TD align=3Dright><TT>2692.2452&nbsp;&nbsp;</TT></TD>
    <TD noWrap align=3Dright><TT>-16.88&nbsp;</TT></TD>
    <TD align=3Dright><TT>2&nbsp;</TT></TD>
    <TD noWrap align=3Dright><TT>-&nbsp;</TT></TD>
    <TD align=3Dright><TT>23&nbsp;</TT></TD>
    <TD align=3Dright><TT>1&nbsp;&nbsp;</TT></TD>
    <TD noWrap align=3Dright><TT>---&nbsp;&nbsp;</TT></TD>
    <TD =
noWrap><TT>&nbsp;M.SMQASNRPYRYPDNSQIPYYSR.S</TT></TD></TR></TBODY></TABLE=
>
<TABLE border=3D0 cellSpacing=3D0>
  <TBODY>
  <TR>
    <TD><TT>&nbsp;&nbsp;&nbsp;&nbsp;&nbsp;&nbsp;</TT></TD>
    <TD><TT><B>No match to: </B>811.3522, 812.3142, 825.0461, 829.3343,=20
      842.4586, 870.4815, 1115.5254, 1172.4491, 1269.5314, 1276.5656, =
1283.5660,=20
      1324.5541, 1324.5541, 1378.5374, 1383.6237, 1388.5426, 1394.5083,=20
      1398.5597, 1404.5242, 1405.5990, 1414.5402, 1512.6669, 1951.9221,=20
      1951.9221, 1973.9185, 2009.7661, 2009.7661, 2031.7731, 2277.9163,=20
      2277.9163, 2424.1284, 2424.1284, 2649.2791, 2649.2791, 2777.3782,=20
      2777.3782</TT></TD></TR></TBODY></TABLE><BR>
<TABLE border=3D0 cellSpacing=3D0>
  <TBODY>
  <TR>
    <TD><TT><B><A name=3DHit17>17.</A>&nbsp;&nbsp;&nbsp;</B></TT></TD>
    <TD noWrap><TT><A=20
      =
href=3D"http://zxw-pc/mascot/cgi/protein_view.pl?file=3D../data/20121225/=
F002435.dat&amp;hit=3D17"=20
      =
target=3D_blank>gi|222624352</A>&nbsp;&nbsp;&nbsp;&nbsp;<B>Mass:</B>&nbsp=
;59610&nbsp;&nbsp;&nbsp;&nbsp;<B>Score:</B>&nbsp;40&nbsp;&nbsp;&nbsp;&nbs=
p;&nbsp;<B>Expect:</B>&nbsp;1.9e+002&nbsp;&nbsp;<B>Matches:</B>&nbsp;10</=
TT></TD></TR>
  <TR>
    <TD>&nbsp;</TD>
    <TD noWrap><TT>hypothetical protein OsJ_09743 [Oryza sativa Japonica =

      Group]</TT></TD></TR></TBODY></TABLE>
<TABLE border=3D0 cellSpacing=3D0 cellPadding=3D0>
  <TBODY>
  <TR>
    <TD><TT>&nbsp;&nbsp;&nbsp;&nbsp;&nbsp;&nbsp;</TT></TD>
    <TD align=3Dright><TT><B>Observed&nbsp;&nbsp;</B></TT></TD>
    <TD noWrap align=3Dright><TT><B>Mr(expt)&nbsp;&nbsp;</B></TT></TD>
    <TD noWrap align=3Dright><TT><B>Mr(calc)&nbsp;&nbsp;</B></TT></TD>
    <TD align=3Dright><TT><B>&nbsp;ppm&nbsp;&nbsp;</B></TT></TD>
    <TD align=3Dright><TT><B>Start&nbsp;</B></TT></TD>
    <TD align=3Dright><TT><B>&nbsp;</B></TT></TD>
    <TD align=3Dright><TT><B>End&nbsp;</B></TT></TD>
    <TD align=3Dright><TT><B>Miss&nbsp;</B></TT></TD>
    <TD align=3Dright><TT><B>Ions&nbsp;</B></TT></TD>
    <TD><TT><B>&nbsp;Peptide</B></TT></TD></TR>
  <TR>
    <TD align=3Dright>&nbsp;</TD>
    <TD align=3Dright><TT>1299.5525&nbsp;&nbsp;</TT></TD>
    <TD align=3Dright><TT>1298.5452&nbsp;&nbsp;</TT></TD>
    <TD align=3Dright><TT>1298.6513&nbsp;&nbsp;</TT></TD>
    <TD noWrap align=3Dright><TT>-81.71&nbsp;</TT></TD>
    <TD align=3Dright><TT>444&nbsp;</TT></TD>
    <TD noWrap align=3Dright><TT>-&nbsp;</TT></TD>
    <TD align=3Dright><TT>454&nbsp;</TT></TD>
    <TD align=3Dright><TT>1&nbsp;&nbsp;</TT></TD>
    <TD noWrap align=3Dright><TT>---&nbsp;&nbsp;</TT></TD>
    <TD noWrap><TT>&nbsp;K.RISTEQHCVAR.D</TT></TD></TR>
  <TR>
    <TD align=3Dright>&nbsp;</TD>
    <TD align=3Dright><TT>1308.5739&nbsp;&nbsp;</TT></TD>
    <TD align=3Dright><TT>1307.5666&nbsp;&nbsp;</TT></TD>
    <TD align=3Dright><TT>1307.6907&nbsp;&nbsp;</TT></TD>
    <TD noWrap align=3Dright><TT>-94.91&nbsp;</TT></TD>
    <TD align=3Dright><TT>205&nbsp;</TT></TD>
    <TD noWrap align=3Dright><TT>-&nbsp;</TT></TD>
    <TD align=3Dright><TT>216&nbsp;</TT></TD>
    <TD align=3Dright><TT>0&nbsp;&nbsp;</TT></TD>
    <TD noWrap align=3Dright><TT>---&nbsp;&nbsp;</TT></TD>
    <TD noWrap><TT>&nbsp;R.LGAYMLEGLVAR.L + Oxidation (M)</TT></TD></TR>
  <TR>
    <TD align=3Dright>&nbsp;</TD>
    <TD align=3Dright><TT>1308.5739&nbsp;&nbsp;</TT></TD>
    <TD align=3Dright><TT>1307.5666&nbsp;&nbsp;</TT></TD>
    <TD align=3Dright><TT>1307.6907&nbsp;&nbsp;</TT></TD>
    <TD noWrap align=3Dright><TT>-94.91&nbsp;</TT></TD>
    <TD align=3Dright><TT>205&nbsp;</TT></TD>
    <TD noWrap align=3Dright><TT>-&nbsp;</TT></TD>
    <TD align=3Dright><TT>216&nbsp;</TT></TD>
    <TD align=3Dright><TT>0&nbsp;&nbsp;</TT></TD>
    <TD noWrap align=3Dright><TT>---&nbsp;&nbsp;</TT></TD>
    <TD noWrap><TT>&nbsp;R.LGAYMLEGLVAR.L + Oxidation (M)</TT></TD></TR>
  <TR>
    <TD align=3Dright>&nbsp;</TD>
    <TD align=3Dright><TT>1356.5707&nbsp;&nbsp;</TT></TD>
    <TD align=3Dright><TT>1355.5634&nbsp;&nbsp;</TT></TD>
    <TD align=3Dright><TT>1355.6074&nbsp;&nbsp;</TT></TD>
    <TD noWrap align=3Dright><TT>-32.45&nbsp;</TT></TD>
    <TD align=3Dright><TT>1&nbsp;</TT></TD>
    <TD noWrap align=3Dright><TT>-&nbsp;</TT></TD>
    <TD align=3Dright><TT>11&nbsp;</TT></TD>
    <TD align=3Dright><TT>0&nbsp;&nbsp;</TT></TD>
    <TD noWrap align=3Dright><TT>---&nbsp;&nbsp;</TT></TD>
    <TD noWrap><TT>&nbsp;-.MSMQASNRPYR.Y + Oxidation (M)</TT></TD></TR>
  <TR>
    <TD align=3Dright>&nbsp;</TD>
    <TD align=3Dright><TT>1356.5707&nbsp;&nbsp;</TT></TD>
    <TD align=3Dright><TT>1355.5634&nbsp;&nbsp;</TT></TD>
    <TD align=3Dright><TT>1355.6074&nbsp;&nbsp;</TT></TD>
    <TD noWrap align=3Dright><TT>-32.45&nbsp;</TT></TD>
    <TD align=3Dright><TT>1&nbsp;</TT></TD>
    <TD noWrap align=3Dright><TT>-&nbsp;</TT></TD>
    <TD align=3Dright><TT>11&nbsp;</TT></TD>
    <TD align=3Dright><TT>0&nbsp;&nbsp;</TT></TD>
    <TD noWrap align=3Dright><TT>6&nbsp;&nbsp;</TT></TD>
    <TD noWrap><TT>&nbsp;-.MSMQASNRPYR.Y + Oxidation (M)</TT></TD></TR>
  <TR>
    <TD align=3Dright>&nbsp;</TD>
    <TD align=3Dright><TT>1372.5468&nbsp;&nbsp;</TT></TD>
    <TD align=3Dright><TT>1371.5395&nbsp;&nbsp;</TT></TD>
    <TD align=3Dright><TT>1371.6023&nbsp;&nbsp;</TT></TD>
    <TD noWrap align=3Dright><TT>-45.79&nbsp;</TT></TD>
    <TD align=3Dright><TT>1&nbsp;</TT></TD>
    <TD noWrap align=3Dright><TT>-&nbsp;</TT></TD>
    <TD align=3Dright><TT>11&nbsp;</TT></TD>
    <TD align=3Dright><TT>0&nbsp;&nbsp;</TT></TD>
    <TD noWrap align=3Dright><TT>---&nbsp;&nbsp;</TT></TD>
    <TD noWrap><TT>&nbsp;-.MSMQASNRPYR.Y + 2 Oxidation =
(M)</TT></TD></TR>
  <TR>
    <TD align=3Dright>&nbsp;</TD>
    <TD align=3Dright><TT>1372.5468&nbsp;&nbsp;</TT></TD>
    <TD align=3Dright><TT>1371.5395&nbsp;&nbsp;</TT></TD>
    <TD align=3Dright><TT>1371.6023&nbsp;&nbsp;</TT></TD>
    <TD noWrap align=3Dright><TT>-45.79&nbsp;</TT></TD>
    <TD align=3Dright><TT>1&nbsp;</TT></TD>
    <TD noWrap align=3Dright><TT>-&nbsp;</TT></TD>
    <TD align=3Dright><TT>11&nbsp;</TT></TD>
    <TD align=3Dright><TT>0&nbsp;&nbsp;</TT></TD>
    <TD noWrap align=3Dright><TT>(5)&nbsp;</TT></TD>
    <TD noWrap><TT>&nbsp;-.MSMQASNRPYR.Y + 2 Oxidation =
(M)</TT></TD></TR>
  <TR>
    <TD align=3Dright>&nbsp;</TD>
    <TD align=3Dright><TT>1528.6281&nbsp;&nbsp;</TT></TD>
    <TD align=3Dright><TT>1527.6208&nbsp;&nbsp;</TT></TD>
    <TD align=3Dright><TT>1527.7391&nbsp;&nbsp;</TT></TD>
    <TD noWrap align=3Dright><TT>-77.44&nbsp;</TT></TD>
    <TD align=3Dright><TT>254&nbsp;</TT></TD>
    <TD noWrap align=3Dright><TT>-&nbsp;</TT></TD>
    <TD align=3Dright><TT>268&nbsp;</TT></TD>
    <TD align=3Dright><TT>0&nbsp;&nbsp;</TT></TD>
    <TD noWrap align=3Dright><TT>---&nbsp;&nbsp;</TT></TD>
    <TD noWrap><TT>&nbsp;K.FGYMSANGAIAEAVK.G</TT></TD></TR>
  <TR>
    <TD align=3Dright>&nbsp;</TD>
    <TD align=3Dright><TT>2638.2954&nbsp;&nbsp;</TT></TD>
    <TD align=3Dright><TT>2637.2881&nbsp;&nbsp;</TT></TD>
    <TD align=3Dright><TT>2637.3077&nbsp;&nbsp;</TT></TD>
    <TD noWrap align=3Dright><TT>-7.41&nbsp;</TT></TD>
    <TD align=3Dright><TT>193&nbsp;</TT></TD>
    <TD noWrap align=3Dright><TT>-&nbsp;</TT></TD>
    <TD align=3Dright><TT>216&nbsp;</TT></TD>
    <TD align=3Dright><TT>1&nbsp;&nbsp;</TT></TD>
    <TD noWrap align=3Dright><TT>---&nbsp;&nbsp;</TT></TD>
    <TD noWrap><TT>&nbsp;R.NMVSISGEPMQRLGAYMLEGLVAR.L + Oxidation=20
  (M)</TT></TD></TR>
  <TR>
    <TD align=3Dright>&nbsp;</TD>
    <TD align=3Dright><TT>2693.2070&nbsp;&nbsp;</TT></TD>
    <TD align=3Dright><TT>2692.1997&nbsp;&nbsp;</TT></TD>
    <TD align=3Dright><TT>2692.2452&nbsp;&nbsp;</TT></TD>
    <TD noWrap align=3Dright><TT>-16.88&nbsp;</TT></TD>
    <TD align=3Dright><TT>2&nbsp;</TT></TD>
    <TD noWrap align=3Dright><TT>-&nbsp;</TT></TD>
    <TD align=3Dright><TT>23&nbsp;</TT></TD>
    <TD align=3Dright><TT>1&nbsp;&nbsp;</TT></TD>
    <TD noWrap align=3Dright><TT>---&nbsp;&nbsp;</TT></TD>
    <TD =
noWrap><TT>&nbsp;M.SMQASNRPYRYPDNSQIPYYSR.S</TT></TD></TR></TBODY></TABLE=
>
<TABLE border=3D0 cellSpacing=3D0>
  <TBODY>
  <TR>
    <TD><TT>&nbsp;&nbsp;&nbsp;&nbsp;&nbsp;&nbsp;</TT></TD>
    <TD><TT><B>No match to: </B>811.3522, 812.3142, 825.0461, 829.3343,=20
      842.4586, 870.4815, 1115.5254, 1172.4491, 1269.5314, 1276.5656, =
1283.5660,=20
      1324.5541, 1324.5541, 1378.5374, 1383.6237, 1388.5426, 1394.5083,=20
      1398.5597, 1404.5242, 1405.5990, 1414.5402, 1512.6669, 1951.9221,=20
      1951.9221, 1973.9185, 2009.7661, 2009.7661, 2031.7731, 2277.9163,=20
      2277.9163, 2424.1284, 2424.1284, 2649.2791, 2649.2791, 2777.3782,=20
      2777.3782</TT></TD></TR></TBODY></TABLE><BR>
<TABLE border=3D0 cellSpacing=3D0>
  <TBODY>
  <TR>
    <TD><TT><B><A name=3DHit18>18.</A>&nbsp;&nbsp;&nbsp;</B></TT></TD>
    <TD noWrap><TT><A=20
      =
href=3D"http://zxw-pc/mascot/cgi/protein_view.pl?file=3D../data/20121225/=
F002435.dat&amp;hit=3D18"=20
      =
target=3D_blank>gi|218192245</A>&nbsp;&nbsp;&nbsp;&nbsp;<B>Mass:</B>&nbsp=
;59610&nbsp;&nbsp;&nbsp;&nbsp;<B>Score:</B>&nbsp;40&nbsp;&nbsp;&nbsp;&nbs=
p;&nbsp;<B>Expect:</B>&nbsp;1.9e+002&nbsp;&nbsp;<B>Matches:</B>&nbsp;10</=
TT></TD></TR>
  <TR>
    <TD>&nbsp;</TD>
    <TD noWrap><TT>hypothetical protein OsI_10352 [Oryza sativa Indica=20
      Group]</TT></TD></TR></TBODY></TABLE>
<TABLE border=3D0 cellSpacing=3D0 cellPadding=3D0>
  <TBODY>
  <TR>
    <TD><TT>&nbsp;&nbsp;&nbsp;&nbsp;&nbsp;&nbsp;</TT></TD>
    <TD align=3Dright><TT><B>Observed&nbsp;&nbsp;</B></TT></TD>
    <TD noWrap align=3Dright><TT><B>Mr(expt)&nbsp;&nbsp;</B></TT></TD>
    <TD noWrap align=3Dright><TT><B>Mr(calc)&nbsp;&nbsp;</B></TT></TD>
    <TD align=3Dright><TT><B>&nbsp;ppm&nbsp;&nbsp;</B></TT></TD>
    <TD align=3Dright><TT><B>Start&nbsp;</B></TT></TD>
    <TD align=3Dright><TT><B>&nbsp;</B></TT></TD>
    <TD align=3Dright><TT><B>End&nbsp;</B></TT></TD>
    <TD align=3Dright><TT><B>Miss&nbsp;</B></TT></TD>
    <TD align=3Dright><TT><B>Ions&nbsp;</B></TT></TD>
    <TD><TT><B>&nbsp;Peptide</B></TT></TD></TR>
  <TR>
    <TD align=3Dright>&nbsp;</TD>
    <TD align=3Dright><TT>1299.5525&nbsp;&nbsp;</TT></TD>
    <TD align=3Dright><TT>1298.5452&nbsp;&nbsp;</TT></TD>
    <TD align=3Dright><TT>1298.6513&nbsp;&nbsp;</TT></TD>
    <TD noWrap align=3Dright><TT>-81.71&nbsp;</TT></TD>
    <TD align=3Dright><TT>444&nbsp;</TT></TD>
    <TD noWrap align=3Dright><TT>-&nbsp;</TT></TD>
    <TD align=3Dright><TT>454&nbsp;</TT></TD>
    <TD align=3Dright><TT>1&nbsp;&nbsp;</TT></TD>
    <TD noWrap align=3Dright><TT>---&nbsp;&nbsp;</TT></TD>
    <TD noWrap><TT>&nbsp;K.RISTEQHCVAR.D</TT></TD></TR>
  <TR>
    <TD align=3Dright>&nbsp;</TD>
    <TD align=3Dright><TT>1308.5739&nbsp;&nbsp;</TT></TD>
    <TD align=3Dright><TT>1307.5666&nbsp;&nbsp;</TT></TD>
    <TD align=3Dright><TT>1307.6907&nbsp;&nbsp;</TT></TD>
    <TD noWrap align=3Dright><TT>-94.91&nbsp;</TT></TD>
    <TD align=3Dright><TT>205&nbsp;</TT></TD>
    <TD noWrap align=3Dright><TT>-&nbsp;</TT></TD>
    <TD align=3Dright><TT>216&nbsp;</TT></TD>
    <TD align=3Dright><TT>0&nbsp;&nbsp;</TT></TD>
    <TD noWrap align=3Dright><TT>---&nbsp;&nbsp;</TT></TD>
    <TD noWrap><TT>&nbsp;R.LGAYMLEGLVAR.L + Oxidation (M)</TT></TD></TR>
  <TR>
    <TD align=3Dright>&nbsp;</TD>
    <TD align=3Dright><TT>1308.5739&nbsp;&nbsp;</TT></TD>
    <TD align=3Dright><TT>1307.5666&nbsp;&nbsp;</TT></TD>
    <TD align=3Dright><TT>1307.6907&nbsp;&nbsp;</TT></TD>
    <TD noWrap align=3Dright><TT>-94.91&nbsp;</TT></TD>
    <TD align=3Dright><TT>205&nbsp;</TT></TD>
    <TD noWrap align=3Dright><TT>-&nbsp;</TT></TD>
    <TD align=3Dright><TT>216&nbsp;</TT></TD>
    <TD align=3Dright><TT>0&nbsp;&nbsp;</TT></TD>
    <TD noWrap align=3Dright><TT>---&nbsp;&nbsp;</TT></TD>
    <TD noWrap><TT>&nbsp;R.LGAYMLEGLVAR.L + Oxidation (M)</TT></TD></TR>
  <TR>
    <TD align=3Dright>&nbsp;</TD>
    <TD align=3Dright><TT>1356.5707&nbsp;&nbsp;</TT></TD>
    <TD align=3Dright><TT>1355.5634&nbsp;&nbsp;</TT></TD>
    <TD align=3Dright><TT>1355.6074&nbsp;&nbsp;</TT></TD>
    <TD noWrap align=3Dright><TT>-32.45&nbsp;</TT></TD>
    <TD align=3Dright><TT>1&nbsp;</TT></TD>
    <TD noWrap align=3Dright><TT>-&nbsp;</TT></TD>
    <TD align=3Dright><TT>11&nbsp;</TT></TD>
    <TD align=3Dright><TT>0&nbsp;&nbsp;</TT></TD>
    <TD noWrap align=3Dright><TT>---&nbsp;&nbsp;</TT></TD>
    <TD noWrap><TT>&nbsp;-.MSMQASNRPYR.Y + Oxidation (M)</TT></TD></TR>
  <TR>
    <TD align=3Dright>&nbsp;</TD>
    <TD align=3Dright><TT>1356.5707&nbsp;&nbsp;</TT></TD>
    <TD align=3Dright><TT>1355.5634&nbsp;&nbsp;</TT></TD>
    <TD align=3Dright><TT>1355.6074&nbsp;&nbsp;</TT></TD>
    <TD noWrap align=3Dright><TT>-32.45&nbsp;</TT></TD>
    <TD align=3Dright><TT>1&nbsp;</TT></TD>
    <TD noWrap align=3Dright><TT>-&nbsp;</TT></TD>
    <TD align=3Dright><TT>11&nbsp;</TT></TD>
    <TD align=3Dright><TT>0&nbsp;&nbsp;</TT></TD>
    <TD noWrap align=3Dright><TT>6&nbsp;&nbsp;</TT></TD>
    <TD noWrap><TT>&nbsp;-.MSMQASNRPYR.Y + Oxidation (M)</TT></TD></TR>
  <TR>
    <TD align=3Dright>&nbsp;</TD>
    <TD align=3Dright><TT>1372.5468&nbsp;&nbsp;</TT></TD>
    <TD align=3Dright><TT>1371.5395&nbsp;&nbsp;</TT></TD>
    <TD align=3Dright><TT>1371.6023&nbsp;&nbsp;</TT></TD>
    <TD noWrap align=3Dright><TT>-45.79&nbsp;</TT></TD>
    <TD align=3Dright><TT>1&nbsp;</TT></TD>
    <TD noWrap align=3Dright><TT>-&nbsp;</TT></TD>
    <TD align=3Dright><TT>11&nbsp;</TT></TD>
    <TD align=3Dright><TT>0&nbsp;&nbsp;</TT></TD>
    <TD noWrap align=3Dright><TT>---&nbsp;&nbsp;</TT></TD>
    <TD noWrap><TT>&nbsp;-.MSMQASNRPYR.Y + 2 Oxidation =
(M)</TT></TD></TR>
  <TR>
    <TD align=3Dright>&nbsp;</TD>
    <TD align=3Dright><TT>1372.5468&nbsp;&nbsp;</TT></TD>
    <TD align=3Dright><TT>1371.5395&nbsp;&nbsp;</TT></TD>
    <TD align=3Dright><TT>1371.6023&nbsp;&nbsp;</TT></TD>
    <TD noWrap align=3Dright><TT>-45.79&nbsp;</TT></TD>
    <TD align=3Dright><TT>1&nbsp;</TT></TD>
    <TD noWrap align=3Dright><TT>-&nbsp;</TT></TD>
    <TD align=3Dright><TT>11&nbsp;</TT></TD>
    <TD align=3Dright><TT>0&nbsp;&nbsp;</TT></TD>
    <TD noWrap align=3Dright><TT>(5)&nbsp;</TT></TD>
    <TD noWrap><TT>&nbsp;-.MSMQASNRPYR.Y + 2 Oxidation =
(M)</TT></TD></TR>
  <TR>
    <TD align=3Dright>&nbsp;</TD>
    <TD align=3Dright><TT>1528.6281&nbsp;&nbsp;</TT></TD>
    <TD align=3Dright><TT>1527.6208&nbsp;&nbsp;</TT></TD>
    <TD align=3Dright><TT>1527.7391&nbsp;&nbsp;</TT></TD>
    <TD noWrap align=3Dright><TT>-77.44&nbsp;</TT></TD>
    <TD align=3Dright><TT>254&nbsp;</TT></TD>
    <TD noWrap align=3Dright><TT>-&nbsp;</TT></TD>
    <TD align=3Dright><TT>268&nbsp;</TT></TD>
    <TD align=3Dright><TT>0&nbsp;&nbsp;</TT></TD>
    <TD noWrap align=3Dright><TT>---&nbsp;&nbsp;</TT></TD>
    <TD noWrap><TT>&nbsp;K.FGYMSANGAIAEAVK.G</TT></TD></TR>
  <TR>
    <TD align=3Dright>&nbsp;</TD>
    <TD align=3Dright><TT>2638.2954&nbsp;&nbsp;</TT></TD>
    <TD align=3Dright><TT>2637.2881&nbsp;&nbsp;</TT></TD>
    <TD align=3Dright><TT>2637.3077&nbsp;&nbsp;</TT></TD>
    <TD noWrap align=3Dright><TT>-7.41&nbsp;</TT></TD>
    <TD align=3Dright><TT>193&nbsp;</TT></TD>
    <TD noWrap align=3Dright><TT>-&nbsp;</TT></TD>
    <TD align=3Dright><TT>216&nbsp;</TT></TD>
    <TD align=3Dright><TT>1&nbsp;&nbsp;</TT></TD>
    <TD noWrap align=3Dright><TT>---&nbsp;&nbsp;</TT></TD>
    <TD noWrap><TT>&nbsp;R.NMVSISGEPMQRLGAYMLEGLVAR.L + Oxidation=20
  (M)</TT></TD></TR>
  <TR>
    <TD align=3Dright>&nbsp;</TD>
    <TD align=3Dright><TT>2693.2070&nbsp;&nbsp;</TT></TD>
    <TD align=3Dright><TT>2692.1997&nbsp;&nbsp;</TT></TD>
    <TD align=3Dright><TT>2692.2452&nbsp;&nbsp;</TT></TD>
    <TD noWrap align=3Dright><TT>-16.88&nbsp;</TT></TD>
    <TD align=3Dright><TT>2&nbsp;</TT></TD>
    <TD noWrap align=3Dright><TT>-&nbsp;</TT></TD>
    <TD align=3Dright><TT>23&nbsp;</TT></TD>
    <TD align=3Dright><TT>1&nbsp;&nbsp;</TT></TD>
    <TD noWrap align=3Dright><TT>---&nbsp;&nbsp;</TT></TD>
    <TD =
noWrap><TT>&nbsp;M.SMQASNRPYRYPDNSQIPYYSR.S</TT></TD></TR></TBODY></TABLE=
>
<TABLE border=3D0 cellSpacing=3D0>
  <TBODY>
  <TR>
    <TD><TT>&nbsp;&nbsp;&nbsp;&nbsp;&nbsp;&nbsp;</TT></TD>
    <TD><TT><B>No match to: </B>811.3522, 812.3142, 825.0461, 829.3343,=20
      842.4586, 870.4815, 1115.5254, 1172.4491, 1269.5314, 1276.5656, =
1283.5660,=20
      1324.5541, 1324.5541, 1378.5374, 1383.6237, 1388.5426, 1394.5083,=20
      1398.5597, 1404.5242, 1405.5990, 1414.5402, 1512.6669, 1951.9221,=20
      1951.9221, 1973.9185, 2009.7661, 2009.7661, 2031.7731, 2277.9163,=20
      2277.9163, 2424.1284, 2424.1284, 2649.2791, 2649.2791, 2777.3782,=20
      2777.3782</TT></TD></TR></TBODY></TABLE><BR>
<TABLE border=3D0 cellSpacing=3D0>
  <TBODY>
  <TR>
    <TD><TT><B><A name=3DHit19>19.</A>&nbsp;&nbsp;&nbsp;</B></TT></TD>
    <TD noWrap><TT><A=20
      =
href=3D"http://zxw-pc/mascot/cgi/protein_view.pl?file=3D../data/20121225/=
F002435.dat&amp;hit=3D19"=20
      =
target=3D_blank>gi|115451289</A>&nbsp;&nbsp;&nbsp;&nbsp;<B>Mass:</B>&nbsp=
;59610&nbsp;&nbsp;&nbsp;&nbsp;<B>Score:</B>&nbsp;40&nbsp;&nbsp;&nbsp;&nbs=
p;&nbsp;<B>Expect:</B>&nbsp;1.9e+002&nbsp;&nbsp;<B>Matches:</B>&nbsp;10</=
TT></TD></TR>
  <TR>
    <TD>&nbsp;</TD>
    <TD noWrap><TT>Os03g0193000 [Oryza sativa Japonica=20
  Group]</TT></TD></TR></TBODY></TABLE>
<TABLE border=3D0 cellSpacing=3D0 cellPadding=3D0>
  <TBODY>
  <TR>
    <TD><TT>&nbsp;&nbsp;&nbsp;&nbsp;&nbsp;&nbsp;</TT></TD>
    <TD align=3Dright><TT><B>Observed&nbsp;&nbsp;</B></TT></TD>
    <TD noWrap align=3Dright><TT><B>Mr(expt)&nbsp;&nbsp;</B></TT></TD>
    <TD noWrap align=3Dright><TT><B>Mr(calc)&nbsp;&nbsp;</B></TT></TD>
    <TD align=3Dright><TT><B>&nbsp;ppm&nbsp;&nbsp;</B></TT></TD>
    <TD align=3Dright><TT><B>Start&nbsp;</B></TT></TD>
    <TD align=3Dright><TT><B>&nbsp;</B></TT></TD>
    <TD align=3Dright><TT><B>End&nbsp;</B></TT></TD>
    <TD align=3Dright><TT><B>Miss&nbsp;</B></TT></TD>
    <TD align=3Dright><TT><B>Ions&nbsp;</B></TT></TD>
    <TD><TT><B>&nbsp;Peptide</B></TT></TD></TR>
  <TR>
    <TD align=3Dright>&nbsp;</TD>
    <TD align=3Dright><TT>1299.5525&nbsp;&nbsp;</TT></TD>
    <TD align=3Dright><TT>1298.5452&nbsp;&nbsp;</TT></TD>
    <TD align=3Dright><TT>1298.6513&nbsp;&nbsp;</TT></TD>
    <TD noWrap align=3Dright><TT>-81.71&nbsp;</TT></TD>
    <TD align=3Dright><TT>444&nbsp;</TT></TD>
    <TD noWrap align=3Dright><TT>-&nbsp;</TT></TD>
    <TD align=3Dright><TT>454&nbsp;</TT></TD>
    <TD align=3Dright><TT>1&nbsp;&nbsp;</TT></TD>
    <TD noWrap align=3Dright><TT>---&nbsp;&nbsp;</TT></TD>
    <TD noWrap><TT>&nbsp;K.RISTEQHCVAR.D</TT></TD></TR>
  <TR>
    <TD align=3Dright>&nbsp;</TD>
    <TD align=3Dright><TT>1308.5739&nbsp;&nbsp;</TT></TD>
    <TD align=3Dright><TT>1307.5666&nbsp;&nbsp;</TT></TD>
    <TD align=3Dright><TT>1307.6907&nbsp;&nbsp;</TT></TD>
    <TD noWrap align=3Dright><TT>-94.91&nbsp;</TT></TD>
    <TD align=3Dright><TT>205&nbsp;</TT></TD>
    <TD noWrap align=3Dright><TT>-&nbsp;</TT></TD>
    <TD align=3Dright><TT>216&nbsp;</TT></TD>
    <TD align=3Dright><TT>0&nbsp;&nbsp;</TT></TD>
    <TD noWrap align=3Dright><TT>---&nbsp;&nbsp;</TT></TD>
    <TD noWrap><TT>&nbsp;R.LGAYMLEGLVAR.L + Oxidation (M)</TT></TD></TR>
  <TR>
    <TD align=3Dright>&nbsp;</TD>
    <TD align=3Dright><TT>1308.5739&nbsp;&nbsp;</TT></TD>
    <TD align=3Dright><TT>1307.5666&nbsp;&nbsp;</TT></TD>
    <TD align=3Dright><TT>1307.6907&nbsp;&nbsp;</TT></TD>
    <TD noWrap align=3Dright><TT>-94.91&nbsp;</TT></TD>
    <TD align=3Dright><TT>205&nbsp;</TT></TD>
    <TD noWrap align=3Dright><TT>-&nbsp;</TT></TD>
    <TD align=3Dright><TT>216&nbsp;</TT></TD>
    <TD align=3Dright><TT>0&nbsp;&nbsp;</TT></TD>
    <TD noWrap align=3Dright><TT>---&nbsp;&nbsp;</TT></TD>
    <TD noWrap><TT>&nbsp;R.LGAYMLEGLVAR.L + Oxidation (M)</TT></TD></TR>
  <TR>
    <TD align=3Dright>&nbsp;</TD>
    <TD align=3Dright><TT>1356.5707&nbsp;&nbsp;</TT></TD>
    <TD align=3Dright><TT>1355.5634&nbsp;&nbsp;</TT></TD>
    <TD align=3Dright><TT>1355.6074&nbsp;&nbsp;</TT></TD>
    <TD noWrap align=3Dright><TT>-32.45&nbsp;</TT></TD>
    <TD align=3Dright><TT>1&nbsp;</TT></TD>
    <TD noWrap align=3Dright><TT>-&nbsp;</TT></TD>
    <TD align=3Dright><TT>11&nbsp;</TT></TD>
    <TD align=3Dright><TT>0&nbsp;&nbsp;</TT></TD>
    <TD noWrap align=3Dright><TT>---&nbsp;&nbsp;</TT></TD>
    <TD noWrap><TT>&nbsp;-.MSMQASNRPYR.Y + Oxidation (M)</TT></TD></TR>
  <TR>
    <TD align=3Dright>&nbsp;</TD>
    <TD align=3Dright><TT>1356.5707&nbsp;&nbsp;</TT></TD>
    <TD align=3Dright><TT>1355.5634&nbsp;&nbsp;</TT></TD>
    <TD align=3Dright><TT>1355.6074&nbsp;&nbsp;</TT></TD>
    <TD noWrap align=3Dright><TT>-32.45&nbsp;</TT></TD>
    <TD align=3Dright><TT>1&nbsp;</TT></TD>
    <TD noWrap align=3Dright><TT>-&nbsp;</TT></TD>
    <TD align=3Dright><TT>11&nbsp;</TT></TD>
    <TD align=3Dright><TT>0&nbsp;&nbsp;</TT></TD>
    <TD noWrap align=3Dright><TT>6&nbsp;&nbsp;</TT></TD>
    <TD noWrap><TT>&nbsp;-.MSMQASNRPYR.Y + Oxidation (M)</TT></TD></TR>
  <TR>
    <TD align=3Dright>&nbsp;</TD>
    <TD align=3Dright><TT>1372.5468&nbsp;&nbsp;</TT></TD>
    <TD align=3Dright><TT>1371.5395&nbsp;&nbsp;</TT></TD>
    <TD align=3Dright><TT>1371.6023&nbsp;&nbsp;</TT></TD>
    <TD noWrap align=3Dright><TT>-45.79&nbsp;</TT></TD>
    <TD align=3Dright><TT>1&nbsp;</TT></TD>
    <TD noWrap align=3Dright><TT>-&nbsp;</TT></TD>
    <TD align=3Dright><TT>11&nbsp;</TT></TD>
    <TD align=3Dright><TT>0&nbsp;&nbsp;</TT></TD>
    <TD noWrap align=3Dright><TT>---&nbsp;&nbsp;</TT></TD>
    <TD noWrap><TT>&nbsp;-.MSMQASNRPYR.Y + 2 Oxidation =
(M)</TT></TD></TR>
  <TR>
    <TD align=3Dright>&nbsp;</TD>
    <TD align=3Dright><TT>1372.5468&nbsp;&nbsp;</TT></TD>
    <TD align=3Dright><TT>1371.5395&nbsp;&nbsp;</TT></TD>
    <TD align=3Dright><TT>1371.6023&nbsp;&nbsp;</TT></TD>
    <TD noWrap align=3Dright><TT>-45.79&nbsp;</TT></TD>
    <TD align=3Dright><TT>1&nbsp;</TT></TD>
    <TD noWrap align=3Dright><TT>-&nbsp;</TT></TD>
    <TD align=3Dright><TT>11&nbsp;</TT></TD>
    <TD align=3Dright><TT>0&nbsp;&nbsp;</TT></TD>
    <TD noWrap align=3Dright><TT>(5)&nbsp;</TT></TD>
    <TD noWrap><TT>&nbsp;-.MSMQASNRPYR.Y + 2 Oxidation =
(M)</TT></TD></TR>
  <TR>
    <TD align=3Dright>&nbsp;</TD>
    <TD align=3Dright><TT>1528.6281&nbsp;&nbsp;</TT></TD>
    <TD align=3Dright><TT>1527.6208&nbsp;&nbsp;</TT></TD>
    <TD align=3Dright><TT>1527.7391&nbsp;&nbsp;</TT></TD>
    <TD noWrap align=3Dright><TT>-77.44&nbsp;</TT></TD>
    <TD align=3Dright><TT>254&nbsp;</TT></TD>
    <TD noWrap align=3Dright><TT>-&nbsp;</TT></TD>
    <TD align=3Dright><TT>268&nbsp;</TT></TD>
    <TD align=3Dright><TT>0&nbsp;&nbsp;</TT></TD>
    <TD noWrap align=3Dright><TT>---&nbsp;&nbsp;</TT></TD>
    <TD noWrap><TT>&nbsp;K.FGYMSANGAIAEAVK.G</TT></TD></TR>
  <TR>
    <TD align=3Dright>&nbsp;</TD>
    <TD align=3Dright><TT>2638.2954&nbsp;&nbsp;</TT></TD>
    <TD align=3Dright><TT>2637.2881&nbsp;&nbsp;</TT></TD>
    <TD align=3Dright><TT>2637.3077&nbsp;&nbsp;</TT></TD>
    <TD noWrap align=3Dright><TT>-7.41&nbsp;</TT></TD>
    <TD align=3Dright><TT>193&nbsp;</TT></TD>
    <TD noWrap align=3Dright><TT>-&nbsp;</TT></TD>
    <TD align=3Dright><TT>216&nbsp;</TT></TD>
    <TD align=3Dright><TT>1&nbsp;&nbsp;</TT></TD>
    <TD noWrap align=3Dright><TT>---&nbsp;&nbsp;</TT></TD>
    <TD noWrap><TT>&nbsp;R.NMVSISGEPMQRLGAYMLEGLVAR.L + Oxidation=20
  (M)</TT></TD></TR>
  <TR>
    <TD align=3Dright>&nbsp;</TD>
    <TD align=3Dright><TT>2693.2070&nbsp;&nbsp;</TT></TD>
    <TD align=3Dright><TT>2692.1997&nbsp;&nbsp;</TT></TD>
    <TD align=3Dright><TT>2692.2452&nbsp;&nbsp;</TT></TD>
    <TD noWrap align=3Dright><TT>-16.88&nbsp;</TT></TD>
    <TD align=3Dright><TT>2&nbsp;</TT></TD>
    <TD noWrap align=3Dright><TT>-&nbsp;</TT></TD>
    <TD align=3Dright><TT>23&nbsp;</TT></TD>
    <TD align=3Dright><TT>1&nbsp;&nbsp;</TT></TD>
    <TD noWrap align=3Dright><TT>---&nbsp;&nbsp;</TT></TD>
    <TD =
noWrap><TT>&nbsp;M.SMQASNRPYRYPDNSQIPYYSR.S</TT></TD></TR></TBODY></TABLE=
>
<TABLE border=3D0 cellSpacing=3D0>
  <TBODY>
  <TR>
    <TD><TT>&nbsp;&nbsp;&nbsp;&nbsp;&nbsp;&nbsp;</TT></TD>
    <TD><TT><B>No match to: </B>811.3522, 812.3142, 825.0461, 829.3343,=20
      842.4586, 870.4815, 1115.5254, 1172.4491, 1269.5314, 1276.5656, =
1283.5660,=20
      1324.5541, 1324.5541, 1378.5374, 1383.6237, 1388.5426, 1394.5083,=20
      1398.5597, 1404.5242, 1405.5990, 1414.5402, 1512.6669, 1951.9221,=20
      1951.9221, 1973.9185, 2009.7661, 2009.7661, 2031.7731, 2277.9163,=20
      2277.9163, 2424.1284, 2424.1284, 2649.2791, 2649.2791, 2777.3782,=20
      2777.3782</TT></TD></TR></TBODY></TABLE><BR>
<TABLE border=3D0 cellSpacing=3D0>
  <TBODY>
  <TR>
    <TD><TT><B><A name=3DHit20>20.</A>&nbsp;&nbsp;&nbsp;</B></TT></TD>
    <TD noWrap><TT><A=20
      =
href=3D"http://zxw-pc/mascot/cgi/protein_view.pl?file=3D../data/20121225/=
F002435.dat&amp;hit=3D20"=20
      =
target=3D_blank>gi|113547716</A>&nbsp;&nbsp;&nbsp;&nbsp;<B>Mass:</B>&nbsp=
;59610&nbsp;&nbsp;&nbsp;&nbsp;<B>Score:</B>&nbsp;40&nbsp;&nbsp;&nbsp;&nbs=
p;&nbsp;<B>Expect:</B>&nbsp;1.9e+002&nbsp;&nbsp;<B>Matches:</B>&nbsp;10</=
TT></TD></TR>
  <TR>
    <TD>&nbsp;</TD>
    <TD noWrap><TT>Os03g0193000 [Oryza sativa Japonica=20
  Group]</TT></TD></TR></TBODY></TABLE>
<TABLE border=3D0 cellSpacing=3D0 cellPadding=3D0>
  <TBODY>
  <TR>
    <TD><TT>&nbsp;&nbsp;&nbsp;&nbsp;&nbsp;&nbsp;</TT></TD>
    <TD align=3Dright><TT><B>Observed&nbsp;&nbsp;</B></TT></TD>
    <TD noWrap align=3Dright><TT><B>Mr(expt)&nbsp;&nbsp;</B></TT></TD>
    <TD noWrap align=3Dright><TT><B>Mr(calc)&nbsp;&nbsp;</B></TT></TD>
    <TD align=3Dright><TT><B>&nbsp;ppm&nbsp;&nbsp;</B></TT></TD>
    <TD align=3Dright><TT><B>Start&nbsp;</B></TT></TD>
    <TD align=3Dright><TT><B>&nbsp;</B></TT></TD>
    <TD align=3Dright><TT><B>End&nbsp;</B></TT></TD>
    <TD align=3Dright><TT><B>Miss&nbsp;</B></TT></TD>
    <TD align=3Dright><TT><B>Ions&nbsp;</B></TT></TD>
    <TD><TT><B>&nbsp;Peptide</B></TT></TD></TR>
  <TR>
    <TD align=3Dright>&nbsp;</TD>
    <TD align=3Dright><TT>1299.5525&nbsp;&nbsp;</TT></TD>
    <TD align=3Dright><TT>1298.5452&nbsp;&nbsp;</TT></TD>
    <TD align=3Dright><TT>1298.6513&nbsp;&nbsp;</TT></TD>
    <TD noWrap align=3Dright><TT>-81.71&nbsp;</TT></TD>
    <TD align=3Dright><TT>444&nbsp;</TT></TD>
    <TD noWrap align=3Dright><TT>-&nbsp;</TT></TD>
    <TD align=3Dright><TT>454&nbsp;</TT></TD>
    <TD align=3Dright><TT>1&nbsp;&nbsp;</TT></TD>
    <TD noWrap align=3Dright><TT>---&nbsp;&nbsp;</TT></TD>
    <TD noWrap><TT>&nbsp;K.RISTEQHCVAR.D</TT></TD></TR>
  <TR>
    <TD align=3Dright>&nbsp;</TD>
    <TD align=3Dright><TT>1308.5739&nbsp;&nbsp;</TT></TD>
    <TD align=3Dright><TT>1307.5666&nbsp;&nbsp;</TT></TD>
    <TD align=3Dright><TT>1307.6907&nbsp;&nbsp;</TT></TD>
    <TD noWrap align=3Dright><TT>-94.91&nbsp;</TT></TD>
    <TD align=3Dright><TT>205&nbsp;</TT></TD>
    <TD noWrap align=3Dright><TT>-&nbsp;</TT></TD>
    <TD align=3Dright><TT>216&nbsp;</TT></TD>
    <TD align=3Dright><TT>0&nbsp;&nbsp;</TT></TD>
    <TD noWrap align=3Dright><TT>---&nbsp;&nbsp;</TT></TD>
    <TD noWrap><TT>&nbsp;R.LGAYMLEGLVAR.L + Oxidation (M)</TT></TD></TR>
  <TR>
    <TD align=3Dright>&nbsp;</TD>
    <TD align=3Dright><TT>1308.5739&nbsp;&nbsp;</TT></TD>
    <TD align=3Dright><TT>1307.5666&nbsp;&nbsp;</TT></TD>
    <TD align=3Dright><TT>1307.6907&nbsp;&nbsp;</TT></TD>
    <TD noWrap align=3Dright><TT>-94.91&nbsp;</TT></TD>
    <TD align=3Dright><TT>205&nbsp;</TT></TD>
    <TD noWrap align=3Dright><TT>-&nbsp;</TT></TD>
    <TD align=3Dright><TT>216&nbsp;</TT></TD>
    <TD align=3Dright><TT>0&nbsp;&nbsp;</TT></TD>
    <TD noWrap align=3Dright><TT>---&nbsp;&nbsp;</TT></TD>
    <TD noWrap><TT>&nbsp;R.LGAYMLEGLVAR.L + Oxidation (M)</TT></TD></TR>
  <TR>
    <TD align=3Dright>&nbsp;</TD>
    <TD align=3Dright><TT>1356.5707&nbsp;&nbsp;</TT></TD>
    <TD align=3Dright><TT>1355.5634&nbsp;&nbsp;</TT></TD>
    <TD align=3Dright><TT>1355.6074&nbsp;&nbsp;</TT></TD>
    <TD noWrap align=3Dright><TT>-32.45&nbsp;</TT></TD>
    <TD align=3Dright><TT>1&nbsp;</TT></TD>
    <TD noWrap align=3Dright><TT>-&nbsp;</TT></TD>
    <TD align=3Dright><TT>11&nbsp;</TT></TD>
    <TD align=3Dright><TT>0&nbsp;&nbsp;</TT></TD>
    <TD noWrap align=3Dright><TT>---&nbsp;&nbsp;</TT></TD>
    <TD noWrap><TT>&nbsp;-.MSMQASNRPYR.Y + Oxidation (M)</TT></TD></TR>
  <TR>
    <TD align=3Dright>&nbsp;</TD>
    <TD align=3Dright><TT>1356.5707&nbsp;&nbsp;</TT></TD>
    <TD align=3Dright><TT>1355.5634&nbsp;&nbsp;</TT></TD>
    <TD align=3Dright><TT>1355.6074&nbsp;&nbsp;</TT></TD>
    <TD noWrap align=3Dright><TT>-32.45&nbsp;</TT></TD>
    <TD align=3Dright><TT>1&nbsp;</TT></TD>
    <TD noWrap align=3Dright><TT>-&nbsp;</TT></TD>
    <TD align=3Dright><TT>11&nbsp;</TT></TD>
    <TD align=3Dright><TT>0&nbsp;&nbsp;</TT></TD>
    <TD noWrap align=3Dright><TT>6&nbsp;&nbsp;</TT></TD>
    <TD noWrap><TT>&nbsp;-.MSMQASNRPYR.Y + Oxidation (M)</TT></TD></TR>
  <TR>
    <TD align=3Dright>&nbsp;</TD>
    <TD align=3Dright><TT>1372.5468&nbsp;&nbsp;</TT></TD>
    <TD align=3Dright><TT>1371.5395&nbsp;&nbsp;</TT></TD>
    <TD align=3Dright><TT>1371.6023&nbsp;&nbsp;</TT></TD>
    <TD noWrap align=3Dright><TT>-45.79&nbsp;</TT></TD>
    <TD align=3Dright><TT>1&nbsp;</TT></TD>
    <TD noWrap align=3Dright><TT>-&nbsp;</TT></TD>
    <TD align=3Dright><TT>11&nbsp;</TT></TD>
    <TD align=3Dright><TT>0&nbsp;&nbsp;</TT></TD>
    <TD noWrap align=3Dright><TT>---&nbsp;&nbsp;</TT></TD>
    <TD noWrap><TT>&nbsp;-.MSMQASNRPYR.Y + 2 Oxidation =
(M)</TT></TD></TR>
  <TR>
    <TD align=3Dright>&nbsp;</TD>
    <TD align=3Dright><TT>1372.5468&nbsp;&nbsp;</TT></TD>
    <TD align=3Dright><TT>1371.5395&nbsp;&nbsp;</TT></TD>
    <TD align=3Dright><TT>1371.6023&nbsp;&nbsp;</TT></TD>
    <TD noWrap align=3Dright><TT>-45.79&nbsp;</TT></TD>
    <TD align=3Dright><TT>1&nbsp;</TT></TD>
    <TD noWrap align=3Dright><TT>-&nbsp;</TT></TD>
    <TD align=3Dright><TT>11&nbsp;</TT></TD>
    <TD align=3Dright><TT>0&nbsp;&nbsp;</TT></TD>
    <TD noWrap align=3Dright><TT>(5)&nbsp;</TT></TD>
    <TD noWrap><TT>&nbsp;-.MSMQASNRPYR.Y + 2 Oxidation =
(M)</TT></TD></TR>
  <TR>
    <TD align=3Dright>&nbsp;</TD>
    <TD align=3Dright><TT>1528.6281&nbsp;&nbsp;</TT></TD>
    <TD align=3Dright><TT>1527.6208&nbsp;&nbsp;</TT></TD>
    <TD align=3Dright><TT>1527.7391&nbsp;&nbsp;</TT></TD>
    <TD noWrap align=3Dright><TT>-77.44&nbsp;</TT></TD>
    <TD align=3Dright><TT>254&nbsp;</TT></TD>
    <TD noWrap align=3Dright><TT>-&nbsp;</TT></TD>
    <TD align=3Dright><TT>268&nbsp;</TT></TD>
    <TD align=3Dright><TT>0&nbsp;&nbsp;</TT></TD>
    <TD noWrap align=3Dright><TT>---&nbsp;&nbsp;</TT></TD>
    <TD noWrap><TT>&nbsp;K.FGYMSANGAIAEAVK.G</TT></TD></TR>
  <TR>
    <TD align=3Dright>&nbsp;</TD>
    <TD align=3Dright><TT>2638.2954&nbsp;&nbsp;</TT></TD>
    <TD align=3Dright><TT>2637.2881&nbsp;&nbsp;</TT></TD>
    <TD align=3Dright><TT>2637.3077&nbsp;&nbsp;</TT></TD>
    <TD noWrap align=3Dright><TT>-7.41&nbsp;</TT></TD>
    <TD align=3Dright><TT>193&nbsp;</TT></TD>
    <TD noWrap align=3Dright><TT>-&nbsp;</TT></TD>
    <TD align=3Dright><TT>216&nbsp;</TT></TD>
    <TD align=3Dright><TT>1&nbsp;&nbsp;</TT></TD>
    <TD noWrap align=3Dright><TT>---&nbsp;&nbsp;</TT></TD>
    <TD noWrap><TT>&nbsp;R.NMVSISGEPMQRLGAYMLEGLVAR.L + Oxidation=20
  (M)</TT></TD></TR>
  <TR>
    <TD align=3Dright>&nbsp;</TD>
    <TD align=3Dright><TT>2693.2070&nbsp;&nbsp;</TT></TD>
    <TD align=3Dright><TT>2692.1997&nbsp;&nbsp;</TT></TD>
    <TD align=3Dright><TT>2692.2452&nbsp;&nbsp;</TT></TD>
    <TD noWrap align=3Dright><TT>-16.88&nbsp;</TT></TD>
    <TD align=3Dright><TT>2&nbsp;</TT></TD>
    <TD noWrap align=3Dright><TT>-&nbsp;</TT></TD>
    <TD align=3Dright><TT>23&nbsp;</TT></TD>
    <TD align=3Dright><TT>1&nbsp;&nbsp;</TT></TD>
    <TD noWrap align=3Dright><TT>---&nbsp;&nbsp;</TT></TD>
    <TD =
noWrap><TT>&nbsp;M.SMQASNRPYRYPDNSQIPYYSR.S</TT></TD></TR></TBODY></TABLE=
>
<TABLE border=3D0 cellSpacing=3D0>
  <TBODY>
  <TR>
    <TD><TT>&nbsp;&nbsp;&nbsp;&nbsp;&nbsp;&nbsp;</TT></TD>
    <TD><TT><B>No match to: </B>811.3522, 812.3142, 825.0461, 829.3343,=20
      842.4586, 870.4815, 1115.5254, 1172.4491, 1269.5314, 1276.5656, =
1283.5660,=20
      1324.5541, 1324.5541, 1378.5374, 1383.6237, 1388.5426, 1394.5083,=20
      1398.5597, 1404.5242, 1405.5990, 1414.5402, 1512.6669, 1951.9221,=20
      1951.9221, 1973.9185, 2009.7661, 2009.7661, 2031.7731, 2277.9163,=20
      2277.9163, 2424.1284, 2424.1284, 2649.2791, 2649.2791, 2777.3782,=20
      2777.3782</TT></TD></TR></TBODY></TABLE><BR>
<TABLE border=3D0 cellSpacing=3D0>
  <TBODY>
  <TR>
    <TD><TT><B><A name=3DHit21>21.</A>&nbsp;&nbsp;&nbsp;</B></TT></TD>
    <TD noWrap><TT><A=20
      =
href=3D"http://zxw-pc/mascot/cgi/protein_view.pl?file=3D../data/20121225/=
F002435.dat&amp;hit=3D21"=20
      =
target=3D_blank>gi|215706971</A>&nbsp;&nbsp;&nbsp;&nbsp;<B>Mass:</B>&nbsp=
;59610&nbsp;&nbsp;&nbsp;&nbsp;<B>Score:</B>&nbsp;40&nbsp;&nbsp;&nbsp;&nbs=
p;&nbsp;<B>Expect:</B>&nbsp;1.9e+002&nbsp;&nbsp;<B>Matches:</B>&nbsp;10</=
TT></TD></TR>
  <TR>
    <TD>&nbsp;</TD>
    <TD noWrap><TT>unnamed protein product [Oryza sativa Japonica=20
    Group]</TT></TD></TR></TBODY></TABLE>
<TABLE border=3D0 cellSpacing=3D0 cellPadding=3D0>
  <TBODY>
  <TR>
    <TD><TT>&nbsp;&nbsp;&nbsp;&nbsp;&nbsp;&nbsp;</TT></TD>
    <TD align=3Dright><TT><B>Observed&nbsp;&nbsp;</B></TT></TD>
    <TD noWrap align=3Dright><TT><B>Mr(expt)&nbsp;&nbsp;</B></TT></TD>
    <TD noWrap align=3Dright><TT><B>Mr(calc)&nbsp;&nbsp;</B></TT></TD>
    <TD align=3Dright><TT><B>&nbsp;ppm&nbsp;&nbsp;</B></TT></TD>
    <TD align=3Dright><TT><B>Start&nbsp;</B></TT></TD>
    <TD align=3Dright><TT><B>&nbsp;</B></TT></TD>
    <TD align=3Dright><TT><B>End&nbsp;</B></TT></TD>
    <TD align=3Dright><TT><B>Miss&nbsp;</B></TT></TD>
    <TD align=3Dright><TT><B>Ions&nbsp;</B></TT></TD>
    <TD><TT><B>&nbsp;Peptide</B></TT></TD></TR>
  <TR>
    <TD align=3Dright>&nbsp;</TD>
    <TD align=3Dright><TT>1299.5525&nbsp;&nbsp;</TT></TD>
    <TD align=3Dright><TT>1298.5452&nbsp;&nbsp;</TT></TD>
    <TD align=3Dright><TT>1298.6513&nbsp;&nbsp;</TT></TD>
    <TD noWrap align=3Dright><TT>-81.71&nbsp;</TT></TD>
    <TD align=3Dright><TT>444&nbsp;</TT></TD>
    <TD noWrap align=3Dright><TT>-&nbsp;</TT></TD>
    <TD align=3Dright><TT>454&nbsp;</TT></TD>
    <TD align=3Dright><TT>1&nbsp;&nbsp;</TT></TD>
    <TD noWrap align=3Dright><TT>---&nbsp;&nbsp;</TT></TD>
    <TD noWrap><TT>&nbsp;K.RISTEQHCVAR.D</TT></TD></TR>
  <TR>
    <TD align=3Dright>&nbsp;</TD>
    <TD align=3Dright><TT>1308.5739&nbsp;&nbsp;</TT></TD>
    <TD align=3Dright><TT>1307.5666&nbsp;&nbsp;</TT></TD>
    <TD align=3Dright><TT>1307.6907&nbsp;&nbsp;</TT></TD>
    <TD noWrap align=3Dright><TT>-94.91&nbsp;</TT></TD>
    <TD align=3Dright><TT>205&nbsp;</TT></TD>
    <TD noWrap align=3Dright><TT>-&nbsp;</TT></TD>
    <TD align=3Dright><TT>216&nbsp;</TT></TD>
    <TD align=3Dright><TT>0&nbsp;&nbsp;</TT></TD>
    <TD noWrap align=3Dright><TT>---&nbsp;&nbsp;</TT></TD>
    <TD noWrap><TT>&nbsp;R.LGAYMLEGLVAR.L + Oxidation (M)</TT></TD></TR>
  <TR>
    <TD align=3Dright>&nbsp;</TD>
    <TD align=3Dright><TT>1308.5739&nbsp;&nbsp;</TT></TD>
    <TD align=3Dright><TT>1307.5666&nbsp;&nbsp;</TT></TD>
    <TD align=3Dright><TT>1307.6907&nbsp;&nbsp;</TT></TD>
    <TD noWrap align=3Dright><TT>-94.91&nbsp;</TT></TD>
    <TD align=3Dright><TT>205&nbsp;</TT></TD>
    <TD noWrap align=3Dright><TT>-&nbsp;</TT></TD>
    <TD align=3Dright><TT>216&nbsp;</TT></TD>
    <TD align=3Dright><TT>0&nbsp;&nbsp;</TT></TD>
    <TD noWrap align=3Dright><TT>---&nbsp;&nbsp;</TT></TD>
    <TD noWrap><TT>&nbsp;R.LGAYMLEGLVAR.L + Oxidation (M)</TT></TD></TR>
  <TR>
    <TD align=3Dright>&nbsp;</TD>
    <TD align=3Dright><TT>1356.5707&nbsp;&nbsp;</TT></TD>
    <TD align=3Dright><TT>1355.5634&nbsp;&nbsp;</TT></TD>
    <TD align=3Dright><TT>1355.6074&nbsp;&nbsp;</TT></TD>
    <TD noWrap align=3Dright><TT>-32.45&nbsp;</TT></TD>
    <TD align=3Dright><TT>1&nbsp;</TT></TD>
    <TD noWrap align=3Dright><TT>-&nbsp;</TT></TD>
    <TD align=3Dright><TT>11&nbsp;</TT></TD>
    <TD align=3Dright><TT>0&nbsp;&nbsp;</TT></TD>
    <TD noWrap align=3Dright><TT>---&nbsp;&nbsp;</TT></TD>
    <TD noWrap><TT>&nbsp;-.MSMQASNRPYR.Y + Oxidation (M)</TT></TD></TR>
  <TR>
    <TD align=3Dright>&nbsp;</TD>
    <TD align=3Dright><TT>1356.5707&nbsp;&nbsp;</TT></TD>
    <TD align=3Dright><TT>1355.5634&nbsp;&nbsp;</TT></TD>
    <TD align=3Dright><TT>1355.6074&nbsp;&nbsp;</TT></TD>
    <TD noWrap align=3Dright><TT>-32.45&nbsp;</TT></TD>
    <TD align=3Dright><TT>1&nbsp;</TT></TD>
    <TD noWrap align=3Dright><TT>-&nbsp;</TT></TD>
    <TD align=3Dright><TT>11&nbsp;</TT></TD>
    <TD align=3Dright><TT>0&nbsp;&nbsp;</TT></TD>
    <TD noWrap align=3Dright><TT>6&nbsp;&nbsp;</TT></TD>
    <TD noWrap><TT>&nbsp;-.MSMQASNRPYR.Y + Oxidation (M)</TT></TD></TR>
  <TR>
    <TD align=3Dright>&nbsp;</TD>
    <TD align=3Dright><TT>1372.5468&nbsp;&nbsp;</TT></TD>
    <TD align=3Dright><TT>1371.5395&nbsp;&nbsp;</TT></TD>
    <TD align=3Dright><TT>1371.6023&nbsp;&nbsp;</TT></TD>
    <TD noWrap align=3Dright><TT>-45.79&nbsp;</TT></TD>
    <TD align=3Dright><TT>1&nbsp;</TT></TD>
    <TD noWrap align=3Dright><TT>-&nbsp;</TT></TD>
    <TD align=3Dright><TT>11&nbsp;</TT></TD>
    <TD align=3Dright><TT>0&nbsp;&nbsp;</TT></TD>
    <TD noWrap align=3Dright><TT>---&nbsp;&nbsp;</TT></TD>
    <TD noWrap><TT>&nbsp;-.MSMQASNRPYR.Y + 2 Oxidation =
(M)</TT></TD></TR>
  <TR>
    <TD align=3Dright>&nbsp;</TD>
    <TD align=3Dright><TT>1372.5468&nbsp;&nbsp;</TT></TD>
    <TD align=3Dright><TT>1371.5395&nbsp;&nbsp;</TT></TD>
    <TD align=3Dright><TT>1371.6023&nbsp;&nbsp;</TT></TD>
    <TD noWrap align=3Dright><TT>-45.79&nbsp;</TT></TD>
    <TD align=3Dright><TT>1&nbsp;</TT></TD>
    <TD noWrap align=3Dright><TT>-&nbsp;</TT></TD>
    <TD align=3Dright><TT>11&nbsp;</TT></TD>
    <TD align=3Dright><TT>0&nbsp;&nbsp;</TT></TD>
    <TD noWrap align=3Dright><TT>(5)&nbsp;</TT></TD>
    <TD noWrap><TT>&nbsp;-.MSMQASNRPYR.Y + 2 Oxidation =
(M)</TT></TD></TR>
  <TR>
    <TD align=3Dright>&nbsp;</TD>
    <TD align=3Dright><TT>1528.6281&nbsp;&nbsp;</TT></TD>
    <TD align=3Dright><TT>1527.6208&nbsp;&nbsp;</TT></TD>
    <TD align=3Dright><TT>1527.7391&nbsp;&nbsp;</TT></TD>
    <TD noWrap align=3Dright><TT>-77.44&nbsp;</TT></TD>
    <TD align=3Dright><TT>254&nbsp;</TT></TD>
    <TD noWrap align=3Dright><TT>-&nbsp;</TT></TD>
    <TD align=3Dright><TT>268&nbsp;</TT></TD>
    <TD align=3Dright><TT>0&nbsp;&nbsp;</TT></TD>
    <TD noWrap align=3Dright><TT>---&nbsp;&nbsp;</TT></TD>
    <TD noWrap><TT>&nbsp;K.FGYMSANGAIAEAVK.G</TT></TD></TR>
  <TR>
    <TD align=3Dright>&nbsp;</TD>
    <TD align=3Dright><TT>2638.2954&nbsp;&nbsp;</TT></TD>
    <TD align=3Dright><TT>2637.2881&nbsp;&nbsp;</TT></TD>
    <TD align=3Dright><TT>2637.3077&nbsp;&nbsp;</TT></TD>
    <TD noWrap align=3Dright><TT>-7.41&nbsp;</TT></TD>
    <TD align=3Dright><TT>193&nbsp;</TT></TD>
    <TD noWrap align=3Dright><TT>-&nbsp;</TT></TD>
    <TD align=3Dright><TT>216&nbsp;</TT></TD>
    <TD align=3Dright><TT>1&nbsp;&nbsp;</TT></TD>
    <TD noWrap align=3Dright><TT>---&nbsp;&nbsp;</TT></TD>
    <TD noWrap><TT>&nbsp;R.NMVSISGEPMQRLGAYMLEGLVAR.L + Oxidation=20
  (M)</TT></TD></TR>
  <TR>
    <TD align=3Dright>&nbsp;</TD>
    <TD align=3Dright><TT>2693.2070&nbsp;&nbsp;</TT></TD>
    <TD align=3Dright><TT>2692.1997&nbsp;&nbsp;</TT></TD>
    <TD align=3Dright><TT>2692.2452&nbsp;&nbsp;</TT></TD>
    <TD noWrap align=3Dright><TT>-16.88&nbsp;</TT></TD>
    <TD align=3Dright><TT>2&nbsp;</TT></TD>
    <TD noWrap align=3Dright><TT>-&nbsp;</TT></TD>
    <TD align=3Dright><TT>23&nbsp;</TT></TD>
    <TD align=3Dright><TT>1&nbsp;&nbsp;</TT></TD>
    <TD noWrap align=3Dright><TT>---&nbsp;&nbsp;</TT></TD>
    <TD =
noWrap><TT>&nbsp;M.SMQASNRPYRYPDNSQIPYYSR.S</TT></TD></TR></TBODY></TABLE=
>
<TABLE border=3D0 cellSpacing=3D0>
  <TBODY>
  <TR>
    <TD><TT>&nbsp;&nbsp;&nbsp;&nbsp;&nbsp;&nbsp;</TT></TD>
    <TD><TT><B>No match to: </B>811.3522, 812.3142, 825.0461, 829.3343,=20
      842.4586, 870.4815, 1115.5254, 1172.4491, 1269.5314, 1276.5656, =
1283.5660,=20
      1324.5541, 1324.5541, 1378.5374, 1383.6237, 1388.5426, 1394.5083,=20
      1398.5597, 1404.5242, 1405.5990, 1414.5402, 1512.6669, 1951.9221,=20
      1951.9221, 1973.9185, 2009.7661, 2009.7661, 2031.7731, 2277.9163,=20
      2277.9163, 2424.1284, 2424.1284, 2649.2791, 2649.2791, 2777.3782,=20
      2777.3782</TT></TD></TR></TBODY></TABLE><BR>
<TABLE border=3D0 cellSpacing=3D0>
  <TBODY>
  <TR>
    <TD><TT><B><A name=3DHit22>22.</A>&nbsp;&nbsp;&nbsp;</B></TT></TD>
    <TD noWrap><TT><A=20
      =
href=3D"http://zxw-pc/mascot/cgi/protein_view.pl?file=3D../data/20121225/=
F002435.dat&amp;hit=3D22"=20
      =
target=3D_blank>gi|255577240</A>&nbsp;&nbsp;&nbsp;&nbsp;<B>Mass:</B>&nbsp=
;16062&nbsp;&nbsp;&nbsp;&nbsp;<B>Score:</B>&nbsp;40&nbsp;&nbsp;&nbsp;&nbs=
p;&nbsp;<B>Expect:</B>&nbsp;2e+002&nbsp;&nbsp;<B>Matches:</B>&nbsp;6</TT>=
</TD></TR>
  <TR>
    <TD>&nbsp;</TD>
    <TD noWrap><TT>conserved hypothetical protein [Ricinus=20
  communis]</TT></TD></TR></TBODY></TABLE>
<TABLE border=3D0 cellSpacing=3D0 cellPadding=3D0>
  <TBODY>
  <TR>
    <TD><TT>&nbsp;&nbsp;&nbsp;&nbsp;&nbsp;&nbsp;</TT></TD>
    <TD align=3Dright><TT><B>Observed&nbsp;&nbsp;</B></TT></TD>
    <TD noWrap align=3Dright><TT><B>Mr(expt)&nbsp;&nbsp;</B></TT></TD>
    <TD noWrap align=3Dright><TT><B>Mr(calc)&nbsp;&nbsp;</B></TT></TD>
    <TD align=3Dright><TT><B>&nbsp;ppm&nbsp;&nbsp;</B></TT></TD>
    <TD align=3Dright><TT><B>Start&nbsp;</B></TT></TD>
    <TD align=3Dright><TT><B>&nbsp;</B></TT></TD>
    <TD align=3Dright><TT><B>End&nbsp;</B></TT></TD>
    <TD align=3Dright><TT><B>Miss&nbsp;</B></TT></TD>
    <TD align=3Dright><TT><B>Ions&nbsp;</B></TT></TD>
    <TD><TT><B>&nbsp;Peptide</B></TT></TD></TR>
  <TR>
    <TD align=3Dright>&nbsp;</TD>
    <TD align=3Dright><TT>811.3522&nbsp;&nbsp;</TT></TD>
    <TD align=3Dright><TT>810.3450&nbsp;&nbsp;</TT></TD>
    <TD align=3Dright><TT>810.3946&nbsp;&nbsp;</TT></TD>
    <TD noWrap align=3Dright><TT>-61.21&nbsp;</TT></TD>
    <TD align=3Dright><TT>15&nbsp;</TT></TD>
    <TD noWrap align=3Dright><TT>-&nbsp;</TT></TD>
    <TD align=3Dright><TT>21&nbsp;</TT></TD>
    <TD align=3Dright><TT>0&nbsp;&nbsp;</TT></TD>
    <TD noWrap align=3Dright><TT>---&nbsp;&nbsp;</TT></TD>
    <TD noWrap><TT>&nbsp;K.VFAMESK.G</TT></TD></TR>
  <TR>
    <TD align=3Dright>&nbsp;</TD>
    <TD align=3Dright><TT>870.4815&nbsp;&nbsp;</TT></TD>
    <TD align=3Dright><TT>869.4742&nbsp;&nbsp;</TT></TD>
    <TD align=3Dright><TT>869.4759&nbsp;&nbsp;</TT></TD>
    <TD noWrap align=3Dright><TT>-1.94&nbsp;</TT></TD>
    <TD align=3Dright><TT>22&nbsp;</TT></TD>
    <TD noWrap align=3Dright><TT>-&nbsp;</TT></TD>
    <TD align=3Dright><TT>28&nbsp;</TT></TD>
    <TD align=3Dright><TT>1&nbsp;&nbsp;</TT></TD>
    <TD noWrap align=3Dright><TT>---&nbsp;&nbsp;</TT></TD>
    <TD noWrap><TT>&nbsp;K.GSFIRYK.M</TT></TD></TR>
  <TR>
    <TD align=3Dright>&nbsp;</TD>
    <TD align=3Dright><TT>1356.5707&nbsp;&nbsp;</TT></TD>
    <TD align=3Dright><TT>1355.5634&nbsp;&nbsp;</TT></TD>
    <TD align=3Dright><TT>1355.6656&nbsp;&nbsp;</TT></TD>
    <TD noWrap align=3Dright><TT>-75.36&nbsp;</TT></TD>
    <TD align=3Dright><TT>99&nbsp;</TT></TD>
    <TD noWrap align=3Dright><TT>-&nbsp;</TT></TD>
    <TD align=3Dright><TT>110&nbsp;</TT></TD>
    <TD align=3Dright><TT>0&nbsp;&nbsp;</TT></TD>
    <TD noWrap align=3Dright><TT>---&nbsp;&nbsp;</TT></TD>
    <TD noWrap><TT>&nbsp;K.QIENLCHGAFPK.R</TT></TD></TR>
  <TR>
    <TD align=3Dright>&nbsp;</TD>
    <TD align=3Dright><TT>1356.5707&nbsp;&nbsp;</TT></TD>
    <TD align=3Dright><TT>1355.5634&nbsp;&nbsp;</TT></TD>
    <TD align=3Dright><TT>1355.6656&nbsp;&nbsp;</TT></TD>
    <TD noWrap align=3Dright><TT>-75.36&nbsp;</TT></TD>
    <TD align=3Dright><TT>99&nbsp;</TT></TD>
    <TD noWrap align=3Dright><TT>-&nbsp;</TT></TD>
    <TD align=3Dright><TT>110&nbsp;</TT></TD>
    <TD align=3Dright><TT>0&nbsp;&nbsp;</TT></TD>
    <TD noWrap align=3Dright><TT>---&nbsp;&nbsp;</TT></TD>
    <TD noWrap><TT>&nbsp;K.QIENLCHGAFPK.R</TT></TD></TR>
  <TR>
    <TD align=3Dright>&nbsp;</TD>
    <TD align=3Dright><TT>1414.5402&nbsp;&nbsp;</TT></TD>
    <TD align=3Dright><TT>1413.5329&nbsp;&nbsp;</TT></TD>
    <TD align=3Dright><TT>1413.6201&nbsp;&nbsp;</TT></TD>
    <TD noWrap align=3Dright><TT>-61.66&nbsp;</TT></TD>
    <TD align=3Dright><TT>63&nbsp;</TT></TD>
    <TD noWrap align=3Dright><TT>-&nbsp;</TT></TD>
    <TD align=3Dright><TT>74&nbsp;</TT></TD>
    <TD align=3Dright><TT>0&nbsp;&nbsp;</TT></TD>
    <TD noWrap align=3Dright><TT>---&nbsp;&nbsp;</TT></TD>
    <TD noWrap><TT>&nbsp;R.SDWDLSYGSWAK.R</TT></TD></TR>
  <TR>
    <TD align=3Dright>&nbsp;</TD>
    <TD align=3Dright><TT>1512.6669&nbsp;&nbsp;</TT></TD>
    <TD align=3Dright><TT>1511.6596&nbsp;&nbsp;</TT></TD>
    <TD align=3Dright><TT>1511.7667&nbsp;&nbsp;</TT></TD>
    <TD noWrap align=3Dright><TT>-70.82&nbsp;</TT></TD>
    <TD align=3Dright><TT>99&nbsp;</TT></TD>
    <TD noWrap align=3Dright><TT>-&nbsp;</TT></TD>
    <TD align=3Dright><TT>111&nbsp;</TT></TD>
    <TD align=3Dright><TT>1&nbsp;&nbsp;</TT></TD>
    <TD noWrap align=3Dright><TT>---&nbsp;&nbsp;</TT></TD>
    <TD =
noWrap><TT>&nbsp;K.QIENLCHGAFPKR.K</TT></TD></TR></TBODY></TABLE>
<TABLE border=3D0 cellSpacing=3D0>
  <TBODY>
  <TR>
    <TD><TT>&nbsp;&nbsp;&nbsp;&nbsp;&nbsp;&nbsp;</TT></TD>
    <TD><TT><B>No match to: </B>812.3142, 825.0461, 829.3343, 842.4586,=20
      1115.5254, 1172.4491, 1269.5314, 1276.5656, 1283.5660, 1299.5525,=20
      1308.5739, 1308.5739, 1324.5541, 1324.5541, 1372.5468, 1372.5468,=20
      1378.5374, 1383.6237, 1388.5426, 1394.5083, 1398.5597, 1404.5242,=20
      1405.5990, 1528.6281, 1951.9221, 1951.9221, 1973.9185, 2009.7661,=20
      2009.7661, 2031.7731, 2277.9163, 2277.9163, 2424.1284, 2424.1284,=20
      2638.2954, 2649.2791, 2649.2791, 2693.2070, 2777.3782,=20
  2777.3782</TT></TD></TR></TBODY></TABLE><BR>
<TABLE border=3D0 cellSpacing=3D0>
  <TBODY>
  <TR>
    <TD><TT><B><A name=3DHit23>23.</A>&nbsp;&nbsp;&nbsp;</B></TT></TD>
    <TD noWrap><TT><A=20
      =
href=3D"http://zxw-pc/mascot/cgi/protein_view.pl?file=3D../data/20121225/=
F002435.dat&amp;hit=3D23"=20
      =
target=3D_blank>gi|223531018</A>&nbsp;&nbsp;&nbsp;&nbsp;<B>Mass:</B>&nbsp=
;16062&nbsp;&nbsp;&nbsp;&nbsp;<B>Score:</B>&nbsp;40&nbsp;&nbsp;&nbsp;&nbs=
p;&nbsp;<B>Expect:</B>&nbsp;2e+002&nbsp;&nbsp;<B>Matches:</B>&nbsp;6</TT>=
</TD></TR>
  <TR>
    <TD>&nbsp;</TD>
    <TD noWrap><TT>conserved hypothetical protein [Ricinus=20
  communis]</TT></TD></TR></TBODY></TABLE>
<TABLE border=3D0 cellSpacing=3D0 cellPadding=3D0>
  <TBODY>
  <TR>
    <TD><TT>&nbsp;&nbsp;&nbsp;&nbsp;&nbsp;&nbsp;</TT></TD>
    <TD align=3Dright><TT><B>Observed&nbsp;&nbsp;</B></TT></TD>
    <TD noWrap align=3Dright><TT><B>Mr(expt)&nbsp;&nbsp;</B></TT></TD>
    <TD noWrap align=3Dright><TT><B>Mr(calc)&nbsp;&nbsp;</B></TT></TD>
    <TD align=3Dright><TT><B>&nbsp;ppm&nbsp;&nbsp;</B></TT></TD>
    <TD align=3Dright><TT><B>Start&nbsp;</B></TT></TD>
    <TD align=3Dright><TT><B>&nbsp;</B></TT></TD>
    <TD align=3Dright><TT><B>End&nbsp;</B></TT></TD>
    <TD align=3Dright><TT><B>Miss&nbsp;</B></TT></TD>
    <TD align=3Dright><TT><B>Ions&nbsp;</B></TT></TD>
    <TD><TT><B>&nbsp;Peptide</B></TT></TD></TR>
  <TR>
    <TD align=3Dright>&nbsp;</TD>
    <TD align=3Dright><TT>811.3522&nbsp;&nbsp;</TT></TD>
    <TD align=3Dright><TT>810.3450&nbsp;&nbsp;</TT></TD>
    <TD align=3Dright><TT>810.3946&nbsp;&nbsp;</TT></TD>
    <TD noWrap align=3Dright><TT>-61.21&nbsp;</TT></TD>
    <TD align=3Dright><TT>15&nbsp;</TT></TD>
    <TD noWrap align=3Dright><TT>-&nbsp;</TT></TD>
    <TD align=3Dright><TT>21&nbsp;</TT></TD>
    <TD align=3Dright><TT>0&nbsp;&nbsp;</TT></TD>
    <TD noWrap align=3Dright><TT>---&nbsp;&nbsp;</TT></TD>
    <TD noWrap><TT>&nbsp;K.VFAMESK.G</TT></TD></TR>
  <TR>
    <TD align=3Dright>&nbsp;</TD>
    <TD align=3Dright><TT>870.4815&nbsp;&nbsp;</TT></TD>
    <TD align=3Dright><TT>869.4742&nbsp;&nbsp;</TT></TD>
    <TD align=3Dright><TT>869.4759&nbsp;&nbsp;</TT></TD>
    <TD noWrap align=3Dright><TT>-1.94&nbsp;</TT></TD>
    <TD align=3Dright><TT>22&nbsp;</TT></TD>
    <TD noWrap align=3Dright><TT>-&nbsp;</TT></TD>
    <TD align=3Dright><TT>28&nbsp;</TT></TD>
    <TD align=3Dright><TT>1&nbsp;&nbsp;</TT></TD>
    <TD noWrap align=3Dright><TT>---&nbsp;&nbsp;</TT></TD>
    <TD noWrap><TT>&nbsp;K.GSFIRYK.M</TT></TD></TR>
  <TR>
    <TD align=3Dright>&nbsp;</TD>
    <TD align=3Dright><TT>1356.5707&nbsp;&nbsp;</TT></TD>
    <TD align=3Dright><TT>1355.5634&nbsp;&nbsp;</TT></TD>
    <TD align=3Dright><TT>1355.6656&nbsp;&nbsp;</TT></TD>
    <TD noWrap align=3Dright><TT>-75.36&nbsp;</TT></TD>
    <TD align=3Dright><TT>99&nbsp;</TT></TD>
    <TD noWrap align=3Dright><TT>-&nbsp;</TT></TD>
    <TD align=3Dright><TT>110&nbsp;</TT></TD>
    <TD align=3Dright><TT>0&nbsp;&nbsp;</TT></TD>
    <TD noWrap align=3Dright><TT>---&nbsp;&nbsp;</TT></TD>
    <TD noWrap><TT>&nbsp;K.QIENLCHGAFPK.R</TT></TD></TR>
  <TR>
    <TD align=3Dright>&nbsp;</TD>
    <TD align=3Dright><TT>1356.5707&nbsp;&nbsp;</TT></TD>
    <TD align=3Dright><TT>1355.5634&nbsp;&nbsp;</TT></TD>
    <TD align=3Dright><TT>1355.6656&nbsp;&nbsp;</TT></TD>
    <TD noWrap align=3Dright><TT>-75.36&nbsp;</TT></TD>
    <TD align=3Dright><TT>99&nbsp;</TT></TD>
    <TD noWrap align=3Dright><TT>-&nbsp;</TT></TD>
    <TD align=3Dright><TT>110&nbsp;</TT></TD>
    <TD align=3Dright><TT>0&nbsp;&nbsp;</TT></TD>
    <TD noWrap align=3Dright><TT>---&nbsp;&nbsp;</TT></TD>
    <TD noWrap><TT>&nbsp;K.QIENLCHGAFPK.R</TT></TD></TR>
  <TR>
    <TD align=3Dright>&nbsp;</TD>
    <TD align=3Dright><TT>1414.5402&nbsp;&nbsp;</TT></TD>
    <TD align=3Dright><TT>1413.5329&nbsp;&nbsp;</TT></TD>
    <TD align=3Dright><TT>1413.6201&nbsp;&nbsp;</TT></TD>
    <TD noWrap align=3Dright><TT>-61.66&nbsp;</TT></TD>
    <TD align=3Dright><TT>63&nbsp;</TT></TD>
    <TD noWrap align=3Dright><TT>-&nbsp;</TT></TD>
    <TD align=3Dright><TT>74&nbsp;</TT></TD>
    <TD align=3Dright><TT>0&nbsp;&nbsp;</TT></TD>
    <TD noWrap align=3Dright><TT>---&nbsp;&nbsp;</TT></TD>
    <TD noWrap><TT>&nbsp;R.SDWDLSYGSWAK.R</TT></TD></TR>
  <TR>
    <TD align=3Dright>&nbsp;</TD>
    <TD align=3Dright><TT>1512.6669&nbsp;&nbsp;</TT></TD>
    <TD align=3Dright><TT>1511.6596&nbsp;&nbsp;</TT></TD>
    <TD align=3Dright><TT>1511.7667&nbsp;&nbsp;</TT></TD>
    <TD noWrap align=3Dright><TT>-70.82&nbsp;</TT></TD>
    <TD align=3Dright><TT>99&nbsp;</TT></TD>
    <TD noWrap align=3Dright><TT>-&nbsp;</TT></TD>
    <TD align=3Dright><TT>111&nbsp;</TT></TD>
    <TD align=3Dright><TT>1&nbsp;&nbsp;</TT></TD>
    <TD noWrap align=3Dright><TT>---&nbsp;&nbsp;</TT></TD>
    <TD =
noWrap><TT>&nbsp;K.QIENLCHGAFPKR.K</TT></TD></TR></TBODY></TABLE>
<TABLE border=3D0 cellSpacing=3D0>
  <TBODY>
  <TR>
    <TD><TT>&nbsp;&nbsp;&nbsp;&nbsp;&nbsp;&nbsp;</TT></TD>
    <TD><TT><B>No match to: </B>812.3142, 825.0461, 829.3343, 842.4586,=20
      1115.5254, 1172.4491, 1269.5314, 1276.5656, 1283.5660, 1299.5525,=20
      1308.5739, 1308.5739, 1324.5541, 1324.5541, 1372.5468, 1372.5468,=20
      1378.5374, 1383.6237, 1388.5426, 1394.5083, 1398.5597, 1404.5242,=20
      1405.5990, 1528.6281, 1951.9221, 1951.9221, 1973.9185, 2009.7661,=20
      2009.7661, 2031.7731, 2277.9163, 2277.9163, 2424.1284, 2424.1284,=20
      2638.2954, 2649.2791, 2649.2791, 2693.2070, 2777.3782,=20
  2777.3782</TT></TD></TR></TBODY></TABLE><BR>
<TABLE border=3D0 cellSpacing=3D0>
  <TBODY>
  <TR>
    <TD><TT><B><A name=3DHit24>24.</A>&nbsp;&nbsp;&nbsp;</B></TT></TD>
    <TD noWrap><TT><A=20
      =
href=3D"http://zxw-pc/mascot/cgi/protein_view.pl?file=3D../data/20121225/=
F002435.dat&amp;hit=3D24"=20
      =
target=3D_blank>gi|95020360</A>&nbsp;&nbsp;&nbsp;&nbsp;<B>Mass:</B>&nbsp;=
34135&nbsp;&nbsp;&nbsp;&nbsp;<B>Score:</B>&nbsp;39&nbsp;&nbsp;&nbsp;&nbsp=
;&nbsp;<B>Expect:</B>&nbsp;2.4e+002&nbsp;&nbsp;<B>Matches:</B>&nbsp;8</TT=
></TD></TR>
  <TR>
    <TD>&nbsp;</TD>
    <TD noWrap><TT>neutral invertase 2 [Populus sp.=20
UG-2006]</TT></TD></TR></TBODY></TABLE>
<TABLE border=3D0 cellSpacing=3D0 cellPadding=3D0>
  <TBODY>
  <TR>
    <TD><TT>&nbsp;&nbsp;&nbsp;&nbsp;&nbsp;&nbsp;</TT></TD>
    <TD align=3Dright><TT><B>Observed&nbsp;&nbsp;</B></TT></TD>
    <TD noWrap align=3Dright><TT><B>Mr(expt)&nbsp;&nbsp;</B></TT></TD>
    <TD noWrap align=3Dright><TT><B>Mr(calc)&nbsp;&nbsp;</B></TT></TD>
    <TD align=3Dright><TT><B>&nbsp;ppm&nbsp;&nbsp;</B></TT></TD>
    <TD align=3Dright><TT><B>Start&nbsp;</B></TT></TD>
    <TD align=3Dright><TT><B>&nbsp;</B></TT></TD>
    <TD align=3Dright><TT><B>End&nbsp;</B></TT></TD>
    <TD align=3Dright><TT><B>Miss&nbsp;</B></TT></TD>
    <TD align=3Dright><TT><B>Ions&nbsp;</B></TT></TD>
    <TD><TT><B>&nbsp;Peptide</B></TT></TD></TR>
  <TR>
    <TD align=3Dright>&nbsp;</TD>
    <TD align=3Dright><TT>1115.5254&nbsp;&nbsp;</TT></TD>
    <TD align=3Dright><TT>1114.5181&nbsp;&nbsp;</TT></TD>
    <TD align=3Dright><TT>1114.5553&nbsp;&nbsp;</TT></TD>
    <TD noWrap align=3Dright><TT>-33.34&nbsp;</TT></TD>
    <TD align=3Dright><TT>266&nbsp;</TT></TD>
    <TD noWrap align=3Dright><TT>-&nbsp;</TT></TD>
    <TD align=3Dright><TT>274&nbsp;</TT></TD>
    <TD align=3Dright><TT>0&nbsp;&nbsp;</TT></TD>
    <TD noWrap align=3Dright><TT>---&nbsp;&nbsp;</TT></TD>
    <TD noWrap><TT>&nbsp;K.MNRPEIAER.A</TT></TD></TR>
  <TR>
    <TD align=3Dright>&nbsp;</TD>
    <TD align=3Dright><TT>1372.5468&nbsp;&nbsp;</TT></TD>
    <TD align=3Dright><TT>1371.5395&nbsp;&nbsp;</TT></TD>
    <TD align=3Dright><TT>1371.6095&nbsp;&nbsp;</TT></TD>
    <TD noWrap align=3Dright><TT>-51.03&nbsp;</TT></TD>
    <TD align=3Dright><TT>286&nbsp;</TT></TD>
    <TD noWrap align=3Dright><TT>-&nbsp;</TT></TD>
    <TD align=3Dright><TT>295&nbsp;</TT></TD>
    <TD align=3Dright><TT>1&nbsp;&nbsp;</TT></TD>
    <TD noWrap align=3Dright><TT>---&nbsp;&nbsp;</TT></TD>
    <TD noWrap><TT>&nbsp;R.DKWPEYYDTR.R</TT></TD></TR>
  <TR>
    <TD align=3Dright>&nbsp;</TD>
    <TD align=3Dright><TT>1372.5468&nbsp;&nbsp;</TT></TD>
    <TD align=3Dright><TT>1371.5395&nbsp;&nbsp;</TT></TD>
    <TD align=3Dright><TT>1371.6095&nbsp;&nbsp;</TT></TD>
    <TD noWrap align=3Dright><TT>-51.03&nbsp;</TT></TD>
    <TD align=3Dright><TT>286&nbsp;</TT></TD>
    <TD noWrap align=3Dright><TT>-&nbsp;</TT></TD>
    <TD align=3Dright><TT>295&nbsp;</TT></TD>
    <TD align=3Dright><TT>1&nbsp;&nbsp;</TT></TD>
    <TD noWrap align=3Dright><TT>2&nbsp;&nbsp;</TT></TD>
    <TD noWrap><TT>&nbsp;R.DKWPEYYDTR.R</TT></TD></TR>
  <TR>
    <TD align=3Dright>&nbsp;</TD>
    <TD align=3Dright><TT>1512.6669&nbsp;&nbsp;</TT></TD>
    <TD align=3Dright><TT>1511.6596&nbsp;&nbsp;</TT></TD>
    <TD align=3Dright><TT>1511.7038&nbsp;&nbsp;</TT></TD>
    <TD noWrap align=3Dright><TT>-29.24&nbsp;</TT></TD>
    <TD align=3Dright><TT>16&nbsp;</TT></TD>
    <TD noWrap align=3Dright><TT>-&nbsp;</TT></TD>
    <TD align=3Dright><TT>29&nbsp;</TT></TD>
    <TD align=3Dright><TT>1&nbsp;&nbsp;</TT></TD>
    <TD noWrap align=3Dright><TT>---&nbsp;&nbsp;</TT></TD>
    <TD noWrap><TT>&nbsp;R.AYGKCSGDLSVQER.V</TT></TD></TR>
  <TR>
    <TD align=3Dright>&nbsp;</TD>
    <TD align=3Dright><TT>1951.9221&nbsp;&nbsp;</TT></TD>
    <TD align=3Dright><TT>1950.9148&nbsp;&nbsp;</TT></TD>
    <TD align=3Dright><TT>1950.9139&nbsp;&nbsp;</TT></TD>
    <TD noWrap align=3Dright><TT>0.46&nbsp;</TT></TD>
    <TD align=3Dright><TT>20&nbsp;</TT></TD>
    <TD noWrap align=3Dright><TT>-&nbsp;</TT></TD>
    <TD align=3Dright><TT>37&nbsp;</TT></TD>
    <TD align=3Dright><TT>1&nbsp;&nbsp;</TT></TD>
    <TD noWrap align=3Dright><TT>---&nbsp;&nbsp;</TT></TD>
    <TD noWrap><TT>&nbsp;K.CSGDLSVQERVDVQTGMK.M</TT></TD></TR>
  <TR>
    <TD align=3Dright>&nbsp;</TD>
    <TD align=3Dright><TT>1951.9221&nbsp;&nbsp;</TT></TD>
    <TD align=3Dright><TT>1950.9148&nbsp;&nbsp;</TT></TD>
    <TD align=3Dright><TT>1950.9139&nbsp;&nbsp;</TT></TD>
    <TD noWrap align=3Dright><TT>0.46&nbsp;</TT></TD>
    <TD align=3Dright><TT>20&nbsp;</TT></TD>
    <TD noWrap align=3Dright><TT>-&nbsp;</TT></TD>
    <TD align=3Dright><TT>37&nbsp;</TT></TD>
    <TD align=3Dright><TT>1&nbsp;&nbsp;</TT></TD>
    <TD noWrap align=3Dright><TT>---&nbsp;&nbsp;</TT></TD>
    <TD noWrap><TT>&nbsp;K.CSGDLSVQERVDVQTGMK.M</TT></TD></TR>
  <TR>
    <TD align=3Dright>&nbsp;</TD>
    <TD align=3Dright><TT>2649.2791&nbsp;&nbsp;</TT></TD>
    <TD align=3Dright><TT>2648.2718&nbsp;&nbsp;</TT></TD>
    <TD align=3Dright><TT>2648.1995&nbsp;&nbsp;</TT></TD>
    <TD noWrap align=3Dright><TT>27.3&nbsp;</TT></TD>
    <TD align=3Dright><TT>42&nbsp;</TT></TD>
    <TD noWrap align=3Dright><TT>-&nbsp;</TT></TD>
    <TD align=3Dright><TT>65&nbsp;</TT></TD>
    <TD align=3Dright><TT>0&nbsp;&nbsp;</TT></TD>
    <TD noWrap align=3Dright><TT>---&nbsp;&nbsp;</TT></TD>
    <TD noWrap><TT>&nbsp;R.LCLADGFDMFPTLLVTDGSCMIDR.R + Oxidation=20
  (M)</TT></TD></TR>
  <TR>
    <TD align=3Dright>&nbsp;</TD>
    <TD align=3Dright><TT>2649.2791&nbsp;&nbsp;</TT></TD>
    <TD align=3Dright><TT>2648.2718&nbsp;&nbsp;</TT></TD>
    <TD align=3Dright><TT>2648.1995&nbsp;&nbsp;</TT></TD>
    <TD noWrap align=3Dright><TT>27.3&nbsp;</TT></TD>
    <TD align=3Dright><TT>42&nbsp;</TT></TD>
    <TD noWrap align=3Dright><TT>-&nbsp;</TT></TD>
    <TD align=3Dright><TT>65&nbsp;</TT></TD>
    <TD align=3Dright><TT>0&nbsp;&nbsp;</TT></TD>
    <TD noWrap align=3Dright><TT>---&nbsp;&nbsp;</TT></TD>
    <TD noWrap><TT>&nbsp;R.LCLADGFDMFPTLLVTDGSCMIDR.R + Oxidation=20
  (M)</TT></TD></TR></TBODY></TABLE>
<TABLE border=3D0 cellSpacing=3D0>
  <TBODY>
  <TR>
    <TD><TT>&nbsp;&nbsp;&nbsp;&nbsp;&nbsp;&nbsp;</TT></TD>
    <TD><TT><B>No match to: </B>811.3522, 812.3142, 825.0461, 829.3343,=20
      842.4586, 870.4815, 1172.4491, 1269.5314, 1276.5656, 1283.5660, =
1299.5525,=20
      1308.5739, 1308.5739, 1324.5541, 1324.5541, 1356.5707, 1356.5707,=20
      1378.5374, 1383.6237, 1388.5426, 1394.5083, 1398.5597, 1404.5242,=20
      1405.5990, 1414.5402, 1528.6281, 1973.9185, 2009.7661, 2009.7661,=20
      2031.7731, 2277.9163, 2277.9163, 2424.1284, 2424.1284, 2638.2954,=20
      2693.2070, 2777.3782, 2777.3782</TT></TD></TR></TBODY></TABLE><BR>
<TABLE border=3D0 cellSpacing=3D0>
  <TBODY>
  <TR>
    <TD><TT><B><A name=3DHit25>25.</A>&nbsp;&nbsp;&nbsp;</B></TT></TD>
    <TD noWrap><TT><A=20
      =
href=3D"http://zxw-pc/mascot/cgi/protein_view.pl?file=3D../data/20121225/=
F002435.dat&amp;hit=3D25"=20
      =
target=3D_blank>gi|302804456</A>&nbsp;&nbsp;&nbsp;&nbsp;<B>Mass:</B>&nbsp=
;38173&nbsp;&nbsp;&nbsp;&nbsp;<B>Score:</B>&nbsp;37&nbsp;&nbsp;&nbsp;&nbs=
p;&nbsp;<B>Expect:</B>&nbsp;3.5e+002&nbsp;&nbsp;<B>Matches:</B>&nbsp;6</T=
T></TD></TR>
  <TR>
    <TD>&nbsp;</TD>
    <TD noWrap><TT>2-oxogluatarate-iron(II)-dependent oxygenase =
[Selaginella=20
      moellendorffii]</TT></TD></TR></TBODY></TABLE>
<TABLE border=3D0 cellSpacing=3D0 cellPadding=3D0>
  <TBODY>
  <TR>
    <TD><TT>&nbsp;&nbsp;&nbsp;&nbsp;&nbsp;&nbsp;</TT></TD>
    <TD align=3Dright><TT><B>Observed&nbsp;&nbsp;</B></TT></TD>
    <TD noWrap align=3Dright><TT><B>Mr(expt)&nbsp;&nbsp;</B></TT></TD>
    <TD noWrap align=3Dright><TT><B>Mr(calc)&nbsp;&nbsp;</B></TT></TD>
    <TD align=3Dright><TT><B>&nbsp;ppm&nbsp;&nbsp;</B></TT></TD>
    <TD align=3Dright><TT><B>Start&nbsp;</B></TT></TD>
    <TD align=3Dright><TT><B>&nbsp;</B></TT></TD>
    <TD align=3Dright><TT><B>End&nbsp;</B></TT></TD>
    <TD align=3Dright><TT><B>Miss&nbsp;</B></TT></TD>
    <TD align=3Dright><TT><B>Ions&nbsp;</B></TT></TD>
    <TD><TT><B>&nbsp;Peptide</B></TT></TD></TR>
  <TR>
    <TD align=3Dright>&nbsp;</TD>
    <TD align=3Dright><TT>842.4586&nbsp;&nbsp;</TT></TD>
    <TD align=3Dright><TT>841.4513&nbsp;&nbsp;</TT></TD>
    <TD align=3Dright><TT>841.4480&nbsp;&nbsp;</TT></TD>
    <TD noWrap align=3Dright><TT>3.91&nbsp;</TT></TD>
    <TD align=3Dright><TT>165&nbsp;</TT></TD>
    <TD noWrap align=3Dright><TT>-&nbsp;</TT></TD>
    <TD align=3Dright><TT>171&nbsp;</TT></TD>
    <TD align=3Dright><TT>0&nbsp;&nbsp;</TT></TD>
    <TD noWrap align=3Dright><TT>---&nbsp;&nbsp;</TT></TD>
    <TD noWrap><TT>&nbsp;K.HMQILGK.K + Oxidation (M)</TT></TD></TR>
  <TR>
    <TD align=3Dright>&nbsp;</TD>
    <TD align=3Dright><TT>1324.5541&nbsp;&nbsp;</TT></TD>
    <TD align=3Dright><TT>1323.5468&nbsp;&nbsp;</TT></TD>
    <TD align=3Dright><TT>1323.6169&nbsp;&nbsp;</TT></TD>
    <TD noWrap align=3Dright><TT>-52.95&nbsp;</TT></TD>
    <TD align=3Dright><TT>1&nbsp;</TT></TD>
    <TD noWrap align=3Dright><TT>-&nbsp;</TT></TD>
    <TD align=3Dright><TT>12&nbsp;</TT></TD>
    <TD align=3Dright><TT>0&nbsp;&nbsp;</TT></TD>
    <TD noWrap align=3Dright><TT>---&nbsp;&nbsp;</TT></TD>
    <TD noWrap><TT>&nbsp;-.MAPAYDPTSPFK.G</TT></TD></TR>
  <TR>
    <TD align=3Dright>&nbsp;</TD>
    <TD align=3Dright><TT>1324.5541&nbsp;&nbsp;</TT></TD>
    <TD align=3Dright><TT>1323.5468&nbsp;&nbsp;</TT></TD>
    <TD align=3Dright><TT>1323.6169&nbsp;&nbsp;</TT></TD>
    <TD noWrap align=3Dright><TT>-52.95&nbsp;</TT></TD>
    <TD align=3Dright><TT>1&nbsp;</TT></TD>
    <TD noWrap align=3Dright><TT>-&nbsp;</TT></TD>
    <TD align=3Dright><TT>12&nbsp;</TT></TD>
    <TD align=3Dright><TT>0&nbsp;&nbsp;</TT></TD>
    <TD noWrap align=3Dright><TT>14&nbsp;&nbsp;</TT></TD>
    <TD noWrap><TT>&nbsp;-.MAPAYDPTSPFK.G</TT></TD></TR>
  <TR>
    <TD align=3Dright>&nbsp;</TD>
    <TD align=3Dright><TT>1404.5242&nbsp;&nbsp;</TT></TD>
    <TD align=3Dright><TT>1403.5169&nbsp;&nbsp;</TT></TD>
    <TD align=3Dright><TT>1403.6180&nbsp;&nbsp;</TT></TD>
    <TD noWrap align=3Dright><TT>-72.00&nbsp;</TT></TD>
    <TD align=3Dright><TT>105&nbsp;</TT></TD>
    <TD noWrap align=3Dright><TT>-&nbsp;</TT></TD>
    <TD align=3Dright><TT>115&nbsp;</TT></TD>
    <TD align=3Dright><TT>0&nbsp;&nbsp;</TT></TD>
    <TD noWrap align=3Dright><TT>---&nbsp;&nbsp;</TT></TD>
    <TD noWrap><TT>&nbsp;K.YFSEDVFNPMR.F</TT></TD></TR>
  <TR>
    <TD align=3Dright>&nbsp;</TD>
    <TD align=3Dright><TT>2424.1284&nbsp;&nbsp;</TT></TD>
    <TD align=3Dright><TT>2423.1211&nbsp;&nbsp;</TT></TD>
    <TD align=3Dright><TT>2423.1903&nbsp;&nbsp;</TT></TD>
    <TD noWrap align=3Dright><TT>-28.56&nbsp;</TT></TD>
    <TD align=3Dright><TT>36&nbsp;</TT></TD>
    <TD noWrap align=3Dright><TT>-&nbsp;</TT></TD>
    <TD align=3Dright><TT>56&nbsp;</TT></TD>
    <TD align=3Dright><TT>1&nbsp;&nbsp;</TT></TD>
    <TD noWrap align=3Dright><TT>---&nbsp;&nbsp;</TT></TD>
    <TD noWrap><TT>&nbsp;K.RHNPQEVFEGIDLPCVDLQSK.T</TT></TD></TR>
  <TR>
    <TD align=3Dright>&nbsp;</TD>
    <TD align=3Dright><TT>2424.1284&nbsp;&nbsp;</TT></TD>
    <TD align=3Dright><TT>2423.1211&nbsp;&nbsp;</TT></TD>
    <TD align=3Dright><TT>2423.1903&nbsp;&nbsp;</TT></TD>
    <TD noWrap align=3Dright><TT>-28.56&nbsp;</TT></TD>
    <TD align=3Dright><TT>36&nbsp;</TT></TD>
    <TD noWrap align=3Dright><TT>-&nbsp;</TT></TD>
    <TD align=3Dright><TT>56&nbsp;</TT></TD>
    <TD align=3Dright><TT>1&nbsp;&nbsp;</TT></TD>
    <TD noWrap align=3Dright><TT>---&nbsp;&nbsp;</TT></TD>
    <TD =
noWrap><TT>&nbsp;K.RHNPQEVFEGIDLPCVDLQSK.T</TT></TD></TR></TBODY></TABLE>=

<TABLE border=3D0 cellSpacing=3D0>
  <TBODY>
  <TR>
    <TD><TT>&nbsp;&nbsp;&nbsp;&nbsp;&nbsp;&nbsp;</TT></TD>
    <TD><TT><B>No match to: </B>811.3522, 812.3142, 825.0461, 829.3343,=20
      870.4815, 1115.5254, 1172.4491, 1269.5314, 1276.5656, 1283.5660,=20
      1299.5525, 1308.5739, 1308.5739, 1356.5707, 1356.5707, 1372.5468,=20
      1372.5468, 1378.5374, 1383.6237, 1388.5426, 1394.5083, 1398.5597,=20
      1405.5990, 1414.5402, 1512.6669, 1528.6281, 1951.9221, 1951.9221,=20
      1973.9185, 2009.7661, 2009.7661, 2031.7731, 2277.9163, 2277.9163,=20
      2638.2954, 2649.2791, 2649.2791, 2693.2070, 2777.3782,=20
  2777.3782</TT></TD></TR></TBODY></TABLE><BR>
<TABLE border=3D0 cellSpacing=3D0>
  <TBODY>
  <TR>
    <TD><TT><B><A name=3DHit26>26.</A>&nbsp;&nbsp;&nbsp;</B></TT></TD>
    <TD noWrap><TT><A=20
      =
href=3D"http://zxw-pc/mascot/cgi/protein_view.pl?file=3D../data/20121225/=
F002435.dat&amp;hit=3D26"=20
      =
target=3D_blank>gi|300148332</A>&nbsp;&nbsp;&nbsp;&nbsp;<B>Mass:</B>&nbsp=
;38173&nbsp;&nbsp;&nbsp;&nbsp;<B>Score:</B>&nbsp;37&nbsp;&nbsp;&nbsp;&nbs=
p;&nbsp;<B>Expect:</B>&nbsp;3.5e+002&nbsp;&nbsp;<B>Matches:</B>&nbsp;6</T=
T></TD></TR>
  <TR>
    <TD>&nbsp;</TD>
    <TD noWrap><TT>2-oxogluatarate-iron(II)-dependent oxygenase =
[Selaginella=20
      moellendorffii]</TT></TD></TR></TBODY></TABLE>
<TABLE border=3D0 cellSpacing=3D0 cellPadding=3D0>
  <TBODY>
  <TR>
    <TD><TT>&nbsp;&nbsp;&nbsp;&nbsp;&nbsp;&nbsp;</TT></TD>
    <TD align=3Dright><TT><B>Observed&nbsp;&nbsp;</B></TT></TD>
    <TD noWrap align=3Dright><TT><B>Mr(expt)&nbsp;&nbsp;</B></TT></TD>
    <TD noWrap align=3Dright><TT><B>Mr(calc)&nbsp;&nbsp;</B></TT></TD>
    <TD align=3Dright><TT><B>&nbsp;ppm&nbsp;&nbsp;</B></TT></TD>
    <TD align=3Dright><TT><B>Start&nbsp;</B></TT></TD>
    <TD align=3Dright><TT><B>&nbsp;</B></TT></TD>
    <TD align=3Dright><TT><B>End&nbsp;</B></TT></TD>
    <TD align=3Dright><TT><B>Miss&nbsp;</B></TT></TD>
    <TD align=3Dright><TT><B>Ions&nbsp;</B></TT></TD>
    <TD><TT><B>&nbsp;Peptide</B></TT></TD></TR>
  <TR>
    <TD align=3Dright>&nbsp;</TD>
    <TD align=3Dright><TT>842.4586&nbsp;&nbsp;</TT></TD>
    <TD align=3Dright><TT>841.4513&nbsp;&nbsp;</TT></TD>
    <TD align=3Dright><TT>841.4480&nbsp;&nbsp;</TT></TD>
    <TD noWrap align=3Dright><TT>3.91&nbsp;</TT></TD>
    <TD align=3Dright><TT>165&nbsp;</TT></TD>
    <TD noWrap align=3Dright><TT>-&nbsp;</TT></TD>
    <TD align=3Dright><TT>171&nbsp;</TT></TD>
    <TD align=3Dright><TT>0&nbsp;&nbsp;</TT></TD>
    <TD noWrap align=3Dright><TT>---&nbsp;&nbsp;</TT></TD>
    <TD noWrap><TT>&nbsp;K.HMQILGK.K + Oxidation (M)</TT></TD></TR>
  <TR>
    <TD align=3Dright>&nbsp;</TD>
    <TD align=3Dright><TT>1324.5541&nbsp;&nbsp;</TT></TD>
    <TD align=3Dright><TT>1323.5468&nbsp;&nbsp;</TT></TD>
    <TD align=3Dright><TT>1323.6169&nbsp;&nbsp;</TT></TD>
    <TD noWrap align=3Dright><TT>-52.95&nbsp;</TT></TD>
    <TD align=3Dright><TT>1&nbsp;</TT></TD>
    <TD noWrap align=3Dright><TT>-&nbsp;</TT></TD>
    <TD align=3Dright><TT>12&nbsp;</TT></TD>
    <TD align=3Dright><TT>0&nbsp;&nbsp;</TT></TD>
    <TD noWrap align=3Dright><TT>---&nbsp;&nbsp;</TT></TD>
    <TD noWrap><TT>&nbsp;-.MAPAYDPTSPFK.G</TT></TD></TR>
  <TR>
    <TD align=3Dright>&nbsp;</TD>
    <TD align=3Dright><TT>1324.5541&nbsp;&nbsp;</TT></TD>
    <TD align=3Dright><TT>1323.5468&nbsp;&nbsp;</TT></TD>
    <TD align=3Dright><TT>1323.6169&nbsp;&nbsp;</TT></TD>
    <TD noWrap align=3Dright><TT>-52.95&nbsp;</TT></TD>
    <TD align=3Dright><TT>1&nbsp;</TT></TD>
    <TD noWrap align=3Dright><TT>-&nbsp;</TT></TD>
    <TD align=3Dright><TT>12&nbsp;</TT></TD>
    <TD align=3Dright><TT>0&nbsp;&nbsp;</TT></TD>
    <TD noWrap align=3Dright><TT>14&nbsp;&nbsp;</TT></TD>
    <TD noWrap><TT>&nbsp;-.MAPAYDPTSPFK.G</TT></TD></TR>
  <TR>
    <TD align=3Dright>&nbsp;</TD>
    <TD align=3Dright><TT>1404.5242&nbsp;&nbsp;</TT></TD>
    <TD align=3Dright><TT>1403.5169&nbsp;&nbsp;</TT></TD>
    <TD align=3Dright><TT>1403.6180&nbsp;&nbsp;</TT></TD>
    <TD noWrap align=3Dright><TT>-72.00&nbsp;</TT></TD>
    <TD align=3Dright><TT>105&nbsp;</TT></TD>
    <TD noWrap align=3Dright><TT>-&nbsp;</TT></TD>
    <TD align=3Dright><TT>115&nbsp;</TT></TD>
    <TD align=3Dright><TT>0&nbsp;&nbsp;</TT></TD>
    <TD noWrap align=3Dright><TT>---&nbsp;&nbsp;</TT></TD>
    <TD noWrap><TT>&nbsp;K.YFSEDVFNPMR.F</TT></TD></TR>
  <TR>
    <TD align=3Dright>&nbsp;</TD>
    <TD align=3Dright><TT>2424.1284&nbsp;&nbsp;</TT></TD>
    <TD align=3Dright><TT>2423.1211&nbsp;&nbsp;</TT></TD>
    <TD align=3Dright><TT>2423.1903&nbsp;&nbsp;</TT></TD>
    <TD noWrap align=3Dright><TT>-28.56&nbsp;</TT></TD>
    <TD align=3Dright><TT>36&nbsp;</TT></TD>
    <TD noWrap align=3Dright><TT>-&nbsp;</TT></TD>
    <TD align=3Dright><TT>56&nbsp;</TT></TD>
    <TD align=3Dright><TT>1&nbsp;&nbsp;</TT></TD>
    <TD noWrap align=3Dright><TT>---&nbsp;&nbsp;</TT></TD>
    <TD noWrap><TT>&nbsp;K.RHNPQEVFEGIDLPCVDLQSK.T</TT></TD></TR>
  <TR>
    <TD align=3Dright>&nbsp;</TD>
    <TD align=3Dright><TT>2424.1284&nbsp;&nbsp;</TT></TD>
    <TD align=3Dright><TT>2423.1211&nbsp;&nbsp;</TT></TD>
    <TD align=3Dright><TT>2423.1903&nbsp;&nbsp;</TT></TD>
    <TD noWrap align=3Dright><TT>-28.56&nbsp;</TT></TD>
    <TD align=3Dright><TT>36&nbsp;</TT></TD>
    <TD noWrap align=3Dright><TT>-&nbsp;</TT></TD>
    <TD align=3Dright><TT>56&nbsp;</TT></TD>
    <TD align=3Dright><TT>1&nbsp;&nbsp;</TT></TD>
    <TD noWrap align=3Dright><TT>---&nbsp;&nbsp;</TT></TD>
    <TD =
noWrap><TT>&nbsp;K.RHNPQEVFEGIDLPCVDLQSK.T</TT></TD></TR></TBODY></TABLE>=

<TABLE border=3D0 cellSpacing=3D0>
  <TBODY>
  <TR>
    <TD><TT>&nbsp;&nbsp;&nbsp;&nbsp;&nbsp;&nbsp;</TT></TD>
    <TD><TT><B>No match to: </B>811.3522, 812.3142, 825.0461, 829.3343,=20
      870.4815, 1115.5254, 1172.4491, 1269.5314, 1276.5656, 1283.5660,=20
      1299.5525, 1308.5739, 1308.5739, 1356.5707, 1356.5707, 1372.5468,=20
      1372.5468, 1378.5374, 1383.6237, 1388.5426, 1394.5083, 1398.5597,=20
      1405.5990, 1414.5402, 1512.6669, 1528.6281, 1951.9221, 1951.9221,=20
      1973.9185, 2009.7661, 2009.7661, 2031.7731, 2277.9163, 2277.9163,=20
      2638.2954, 2649.2791, 2649.2791, 2693.2070, 2777.3782,=20
  2777.3782</TT></TD></TR></TBODY></TABLE><BR>
<TABLE border=3D0 cellSpacing=3D0>
  <TBODY>
  <TR>
    <TD><TT><B><A name=3DHit27>27.</A>&nbsp;&nbsp;&nbsp;</B></TT></TD>
    <TD noWrap><TT><A=20
      =
href=3D"http://zxw-pc/mascot/cgi/protein_view.pl?file=3D../data/20121225/=
F002435.dat&amp;hit=3D27"=20
      =
target=3D_blank>gi|330252062</A>&nbsp;&nbsp;&nbsp;&nbsp;<B>Mass:</B>&nbsp=
;10950&nbsp;&nbsp;&nbsp;&nbsp;<B>Score:</B>&nbsp;37&nbsp;&nbsp;&nbsp;&nbs=
p;&nbsp;<B>Expect:</B>&nbsp;3.9e+002&nbsp;&nbsp;<B>Matches:</B>&nbsp;10</=
TT></TD></TR>
  <TR>
    <TD>&nbsp;</TD>
    <TD noWrap><TT>30S ribosomal protein S31 [Arabidopsis=20
  thaliana]</TT></TD></TR></TBODY></TABLE>
<TABLE border=3D0 cellSpacing=3D0 cellPadding=3D0>
  <TBODY>
  <TR>
    <TD><TT>&nbsp;&nbsp;&nbsp;&nbsp;&nbsp;&nbsp;</TT></TD>
    <TD align=3Dright><TT><B>Observed&nbsp;&nbsp;</B></TT></TD>
    <TD noWrap align=3Dright><TT><B>Mr(expt)&nbsp;&nbsp;</B></TT></TD>
    <TD noWrap align=3Dright><TT><B>Mr(calc)&nbsp;&nbsp;</B></TT></TD>
    <TD align=3Dright><TT><B>&nbsp;ppm&nbsp;&nbsp;</B></TT></TD>
    <TD align=3Dright><TT><B>Start&nbsp;</B></TT></TD>
    <TD align=3Dright><TT><B>&nbsp;</B></TT></TD>
    <TD align=3Dright><TT><B>End&nbsp;</B></TT></TD>
    <TD align=3Dright><TT><B>Miss&nbsp;</B></TT></TD>
    <TD align=3Dright><TT><B>Ions&nbsp;</B></TT></TD>
    <TD><TT><B>&nbsp;Peptide</B></TT></TD></TR>
  <TR>
    <TD align=3Dright>&nbsp;</TD>
    <TD align=3Dright><TT>811.3522&nbsp;&nbsp;</TT></TD>
    <TD align=3Dright><TT>810.3450&nbsp;&nbsp;</TT></TD>
    <TD align=3Dright><TT>810.3728&nbsp;&nbsp;</TT></TD>
    <TD noWrap align=3Dright><TT>-34.35&nbsp;</TT></TD>
    <TD align=3Dright><TT>14&nbsp;</TT></TD>
    <TD noWrap align=3Dright><TT>-&nbsp;</TT></TD>
    <TD align=3Dright><TT>19&nbsp;</TT></TD>
    <TD align=3Dright><TT>0&nbsp;&nbsp;</TT></TD>
    <TD noWrap align=3Dright><TT>---&nbsp;&nbsp;</TT></TD>
    <TD noWrap><TT>&nbsp;R.IMMTQR.T + 2 Oxidation (M)</TT></TD></TR>
  <TR>
    <TD align=3Dright>&nbsp;</TD>
    <TD align=3Dright><TT>870.4815&nbsp;&nbsp;</TT></TD>
    <TD align=3Dright><TT>869.4742&nbsp;&nbsp;</TT></TD>
    <TD align=3Dright><TT>869.4970&nbsp;&nbsp;</TT></TD>
    <TD noWrap align=3Dright><TT>-26.23&nbsp;</TT></TD>
    <TD align=3Dright><TT>81&nbsp;</TT></TD>
    <TD noWrap align=3Dright><TT>-&nbsp;</TT></TD>
    <TD align=3Dright><TT>87&nbsp;</TT></TD>
    <TD align=3Dright><TT>1&nbsp;&nbsp;</TT></TD>
    <TD noWrap align=3Dright><TT>---&nbsp;&nbsp;</TT></TD>
    <TD noWrap><TT>&nbsp;K.DKLELPR.S</TT></TD></TR>
  <TR>
    <TD align=3Dright>&nbsp;</TD>
    <TD align=3Dright><TT>1356.5707&nbsp;&nbsp;</TT></TD>
    <TD align=3Dright><TT>1355.5634&nbsp;&nbsp;</TT></TD>
    <TD align=3Dright><TT>1355.5607&nbsp;&nbsp;</TT></TD>
    <TD noWrap align=3Dright><TT>2.03&nbsp;</TT></TD>
    <TD align=3Dright><TT>1&nbsp;</TT></TD>
    <TD noWrap align=3Dright><TT>-&nbsp;</TT></TD>
    <TD align=3Dright><TT>12&nbsp;</TT></TD>
    <TD align=3Dright><TT>0&nbsp;&nbsp;</TT></TD>
    <TD noWrap align=3Dright><TT>---&nbsp;&nbsp;</TT></TD>
    <TD noWrap><TT>&nbsp;-.MAAMQWCGAMTR.R</TT></TD></TR>
  <TR>
    <TD align=3Dright>&nbsp;</TD>
    <TD align=3Dright><TT>1356.5707&nbsp;&nbsp;</TT></TD>
    <TD align=3Dright><TT>1355.5634&nbsp;&nbsp;</TT></TD>
    <TD align=3Dright><TT>1355.5607&nbsp;&nbsp;</TT></TD>
    <TD noWrap align=3Dright><TT>2.03&nbsp;</TT></TD>
    <TD align=3Dright><TT>1&nbsp;</TT></TD>
    <TD noWrap align=3Dright><TT>-&nbsp;</TT></TD>
    <TD align=3Dright><TT>12&nbsp;</TT></TD>
    <TD align=3Dright><TT>0&nbsp;&nbsp;</TT></TD>
    <TD noWrap align=3Dright><TT>(10)&nbsp;</TT></TD>
    <TD noWrap><TT>&nbsp;-.MAAMQWCGAMTR.R</TT></TD></TR>
  <TR>
    <TD align=3Dright>&nbsp;</TD>
    <TD align=3Dright><TT>1372.5468&nbsp;&nbsp;</TT></TD>
    <TD align=3Dright><TT>1371.5395&nbsp;&nbsp;</TT></TD>
    <TD align=3Dright><TT>1371.5556&nbsp;&nbsp;</TT></TD>
    <TD noWrap align=3Dright><TT>-11.71&nbsp;</TT></TD>
    <TD align=3Dright><TT>1&nbsp;</TT></TD>
    <TD noWrap align=3Dright><TT>-&nbsp;</TT></TD>
    <TD align=3Dright><TT>12&nbsp;</TT></TD>
    <TD align=3Dright><TT>0&nbsp;&nbsp;</TT></TD>
    <TD noWrap align=3Dright><TT>---&nbsp;&nbsp;</TT></TD>
    <TD noWrap><TT>&nbsp;-.MAAMQWCGAMTR.R + Oxidation (M)</TT></TD></TR>
  <TR>
    <TD align=3Dright>&nbsp;</TD>
    <TD align=3Dright><TT>1372.5468&nbsp;&nbsp;</TT></TD>
    <TD align=3Dright><TT>1371.5395&nbsp;&nbsp;</TT></TD>
    <TD align=3Dright><TT>1371.5556&nbsp;&nbsp;</TT></TD>
    <TD noWrap align=3Dright><TT>-11.71&nbsp;</TT></TD>
    <TD align=3Dright><TT>1&nbsp;</TT></TD>
    <TD noWrap align=3Dright><TT>-&nbsp;</TT></TD>
    <TD align=3Dright><TT>12&nbsp;</TT></TD>
    <TD align=3Dright><TT>0&nbsp;&nbsp;</TT></TD>
    <TD noWrap align=3Dright><TT>12&nbsp;&nbsp;</TT></TD>
    <TD noWrap><TT>&nbsp;-.MAAMQWCGAMTR.R + Oxidation (M)</TT></TD></TR>
  <TR>
    <TD align=3Dright>&nbsp;</TD>
    <TD align=3Dright><TT>1388.5426&nbsp;&nbsp;</TT></TD>
    <TD align=3Dright><TT>1387.5353&nbsp;&nbsp;</TT></TD>
    <TD align=3Dright><TT>1387.5505&nbsp;&nbsp;</TT></TD>
    <TD noWrap align=3Dright><TT>-10.94&nbsp;</TT></TD>
    <TD align=3Dright><TT>1&nbsp;</TT></TD>
    <TD noWrap align=3Dright><TT>-&nbsp;</TT></TD>
    <TD align=3Dright><TT>12&nbsp;</TT></TD>
    <TD align=3Dright><TT>0&nbsp;&nbsp;</TT></TD>
    <TD noWrap align=3Dright><TT>---&nbsp;&nbsp;</TT></TD>
    <TD noWrap><TT>&nbsp;-.MAAMQWCGAMTR.R + 2 Oxidation =
(M)</TT></TD></TR>
  <TR>
    <TD align=3Dright>&nbsp;</TD>
    <TD align=3Dright><TT>1404.5242&nbsp;&nbsp;</TT></TD>
    <TD align=3Dright><TT>1403.5169&nbsp;&nbsp;</TT></TD>
    <TD align=3Dright><TT>1403.5454&nbsp;&nbsp;</TT></TD>
    <TD noWrap align=3Dright><TT>-20.31&nbsp;</TT></TD>
    <TD align=3Dright><TT>1&nbsp;</TT></TD>
    <TD noWrap align=3Dright><TT>-&nbsp;</TT></TD>
    <TD align=3Dright><TT>12&nbsp;</TT></TD>
    <TD align=3Dright><TT>0&nbsp;&nbsp;</TT></TD>
    <TD noWrap align=3Dright><TT>---&nbsp;&nbsp;</TT></TD>
    <TD noWrap><TT>&nbsp;-.MAAMQWCGAMTR.R + 3 Oxidation =
(M)</TT></TD></TR>
  <TR>
    <TD align=3Dright>&nbsp;</TD>
    <TD align=3Dright><TT>1512.6669&nbsp;&nbsp;</TT></TD>
    <TD align=3Dright><TT>1511.6596&nbsp;&nbsp;</TT></TD>
    <TD align=3Dright><TT>1511.6618&nbsp;&nbsp;</TT></TD>
    <TD noWrap align=3Dright><TT>-1.42&nbsp;</TT></TD>
    <TD align=3Dright><TT>1&nbsp;</TT></TD>
    <TD noWrap align=3Dright><TT>-&nbsp;</TT></TD>
    <TD align=3Dright><TT>13&nbsp;</TT></TD>
    <TD align=3Dright><TT>1&nbsp;&nbsp;</TT></TD>
    <TD noWrap align=3Dright><TT>---&nbsp;&nbsp;</TT></TD>
    <TD noWrap><TT>&nbsp;-.MAAMQWCGAMTRR.I</TT></TD></TR>
  <TR>
    <TD align=3Dright>&nbsp;</TD>
    <TD align=3Dright><TT>1528.6281&nbsp;&nbsp;</TT></TD>
    <TD align=3Dright><TT>1527.6208&nbsp;&nbsp;</TT></TD>
    <TD align=3Dright><TT>1527.6567&nbsp;&nbsp;</TT></TD>
    <TD noWrap align=3Dright><TT>-23.48&nbsp;</TT></TD>
    <TD align=3Dright><TT>1&nbsp;</TT></TD>
    <TD noWrap align=3Dright><TT>-&nbsp;</TT></TD>
    <TD align=3Dright><TT>13&nbsp;</TT></TD>
    <TD align=3Dright><TT>1&nbsp;&nbsp;</TT></TD>
    <TD noWrap align=3Dright><TT>---&nbsp;&nbsp;</TT></TD>
    <TD noWrap><TT>&nbsp;-.MAAMQWCGAMTRR.I + Oxidation=20
(M)</TT></TD></TR></TBODY></TABLE>
<TABLE border=3D0 cellSpacing=3D0>
  <TBODY>
  <TR>
    <TD><TT>&nbsp;&nbsp;&nbsp;&nbsp;&nbsp;&nbsp;</TT></TD>
    <TD><TT><B>No match to: </B>812.3142, 825.0461, 829.3343, 842.4586,=20
      1115.5254, 1172.4491, 1269.5314, 1276.5656, 1283.5660, 1299.5525,=20
      1308.5739, 1308.5739, 1324.5541, 1324.5541, 1378.5374, 1383.6237,=20
      1394.5083, 1398.5597, 1405.5990, 1414.5402, 1951.9221, 1951.9221,=20
      1973.9185, 2009.7661, 2009.7661, 2031.7731, 2277.9163, 2277.9163,=20
      2424.1284, 2424.1284, 2638.2954, 2649.2791, 2649.2791, 2693.2070,=20
      2777.3782, 2777.3782</TT></TD></TR></TBODY></TABLE><BR>
<TABLE border=3D0 cellSpacing=3D0>
  <TBODY>
  <TR>
    <TD><TT><B><A name=3DHit28>28.</A>&nbsp;&nbsp;&nbsp;</B></TT></TD>
    <TD noWrap><TT><A=20
      =
href=3D"http://zxw-pc/mascot/cgi/protein_view.pl?file=3D../data/20121225/=
F002435.dat&amp;hit=3D28"=20
      =
target=3D_blank>gi|18399650</A>&nbsp;&nbsp;&nbsp;&nbsp;<B>Mass:</B>&nbsp;=
10950&nbsp;&nbsp;&nbsp;&nbsp;<B>Score:</B>&nbsp;37&nbsp;&nbsp;&nbsp;&nbsp=
;&nbsp;<B>Expect:</B>&nbsp;3.9e+002&nbsp;&nbsp;<B>Matches:</B>&nbsp;10</T=
T></TD></TR>
  <TR>
    <TD>&nbsp;</TD>
    <TD noWrap><TT>30S ribosomal protein S31 [Arabidopsis=20
  thaliana]</TT></TD></TR></TBODY></TABLE>
<TABLE border=3D0 cellSpacing=3D0 cellPadding=3D0>
  <TBODY>
  <TR>
    <TD><TT>&nbsp;&nbsp;&nbsp;&nbsp;&nbsp;&nbsp;</TT></TD>
    <TD align=3Dright><TT><B>Observed&nbsp;&nbsp;</B></TT></TD>
    <TD noWrap align=3Dright><TT><B>Mr(expt)&nbsp;&nbsp;</B></TT></TD>
    <TD noWrap align=3Dright><TT><B>Mr(calc)&nbsp;&nbsp;</B></TT></TD>
    <TD align=3Dright><TT><B>&nbsp;ppm&nbsp;&nbsp;</B></TT></TD>
    <TD align=3Dright><TT><B>Start&nbsp;</B></TT></TD>
    <TD align=3Dright><TT><B>&nbsp;</B></TT></TD>
    <TD align=3Dright><TT><B>End&nbsp;</B></TT></TD>
    <TD align=3Dright><TT><B>Miss&nbsp;</B></TT></TD>
    <TD align=3Dright><TT><B>Ions&nbsp;</B></TT></TD>
    <TD><TT><B>&nbsp;Peptide</B></TT></TD></TR>
  <TR>
    <TD align=3Dright>&nbsp;</TD>
    <TD align=3Dright><TT>811.3522&nbsp;&nbsp;</TT></TD>
    <TD align=3Dright><TT>810.3450&nbsp;&nbsp;</TT></TD>
    <TD align=3Dright><TT>810.3728&nbsp;&nbsp;</TT></TD>
    <TD noWrap align=3Dright><TT>-34.35&nbsp;</TT></TD>
    <TD align=3Dright><TT>14&nbsp;</TT></TD>
    <TD noWrap align=3Dright><TT>-&nbsp;</TT></TD>
    <TD align=3Dright><TT>19&nbsp;</TT></TD>
    <TD align=3Dright><TT>0&nbsp;&nbsp;</TT></TD>
    <TD noWrap align=3Dright><TT>---&nbsp;&nbsp;</TT></TD>
    <TD noWrap><TT>&nbsp;R.IMMTQR.T + 2 Oxidation (M)</TT></TD></TR>
  <TR>
    <TD align=3Dright>&nbsp;</TD>
    <TD align=3Dright><TT>870.4815&nbsp;&nbsp;</TT></TD>
    <TD align=3Dright><TT>869.4742&nbsp;&nbsp;</TT></TD>
    <TD align=3Dright><TT>869.4970&nbsp;&nbsp;</TT></TD>
    <TD noWrap align=3Dright><TT>-26.23&nbsp;</TT></TD>
    <TD align=3Dright><TT>81&nbsp;</TT></TD>
    <TD noWrap align=3Dright><TT>-&nbsp;</TT></TD>
    <TD align=3Dright><TT>87&nbsp;</TT></TD>
    <TD align=3Dright><TT>1&nbsp;&nbsp;</TT></TD>
    <TD noWrap align=3Dright><TT>---&nbsp;&nbsp;</TT></TD>
    <TD noWrap><TT>&nbsp;K.DKLELPR.S</TT></TD></TR>
  <TR>
    <TD align=3Dright>&nbsp;</TD>
    <TD align=3Dright><TT>1356.5707&nbsp;&nbsp;</TT></TD>
    <TD align=3Dright><TT>1355.5634&nbsp;&nbsp;</TT></TD>
    <TD align=3Dright><TT>1355.5607&nbsp;&nbsp;</TT></TD>
    <TD noWrap align=3Dright><TT>2.03&nbsp;</TT></TD>
    <TD align=3Dright><TT>1&nbsp;</TT></TD>
    <TD noWrap align=3Dright><TT>-&nbsp;</TT></TD>
    <TD align=3Dright><TT>12&nbsp;</TT></TD>
    <TD align=3Dright><TT>0&nbsp;&nbsp;</TT></TD>
    <TD noWrap align=3Dright><TT>---&nbsp;&nbsp;</TT></TD>
    <TD noWrap><TT>&nbsp;-.MAAMQWCGAMTR.R</TT></TD></TR>
  <TR>
    <TD align=3Dright>&nbsp;</TD>
    <TD align=3Dright><TT>1356.5707&nbsp;&nbsp;</TT></TD>
    <TD align=3Dright><TT>1355.5634&nbsp;&nbsp;</TT></TD>
    <TD align=3Dright><TT>1355.5607&nbsp;&nbsp;</TT></TD>
    <TD noWrap align=3Dright><TT>2.03&nbsp;</TT></TD>
    <TD align=3Dright><TT>1&nbsp;</TT></TD>
    <TD noWrap align=3Dright><TT>-&nbsp;</TT></TD>
    <TD align=3Dright><TT>12&nbsp;</TT></TD>
    <TD align=3Dright><TT>0&nbsp;&nbsp;</TT></TD>
    <TD noWrap align=3Dright><TT>(10)&nbsp;</TT></TD>
    <TD noWrap><TT>&nbsp;-.MAAMQWCGAMTR.R</TT></TD></TR>
  <TR>
    <TD align=3Dright>&nbsp;</TD>
    <TD align=3Dright><TT>1372.5468&nbsp;&nbsp;</TT></TD>
    <TD align=3Dright><TT>1371.5395&nbsp;&nbsp;</TT></TD>
    <TD align=3Dright><TT>1371.5556&nbsp;&nbsp;</TT></TD>
    <TD noWrap align=3Dright><TT>-11.71&nbsp;</TT></TD>
    <TD align=3Dright><TT>1&nbsp;</TT></TD>
    <TD noWrap align=3Dright><TT>-&nbsp;</TT></TD>
    <TD align=3Dright><TT>12&nbsp;</TT></TD>
    <TD align=3Dright><TT>0&nbsp;&nbsp;</TT></TD>
    <TD noWrap align=3Dright><TT>---&nbsp;&nbsp;</TT></TD>
    <TD noWrap><TT>&nbsp;-.MAAMQWCGAMTR.R + Oxidation (M)</TT></TD></TR>
  <TR>
    <TD align=3Dright>&nbsp;</TD>
    <TD align=3Dright><TT>1372.5468&nbsp;&nbsp;</TT></TD>
    <TD align=3Dright><TT>1371.5395&nbsp;&nbsp;</TT></TD>
    <TD align=3Dright><TT>1371.5556&nbsp;&nbsp;</TT></TD>
    <TD noWrap align=3Dright><TT>-11.71&nbsp;</TT></TD>
    <TD align=3Dright><TT>1&nbsp;</TT></TD>
    <TD noWrap align=3Dright><TT>-&nbsp;</TT></TD>
    <TD align=3Dright><TT>12&nbsp;</TT></TD>
    <TD align=3Dright><TT>0&nbsp;&nbsp;</TT></TD>
    <TD noWrap align=3Dright><TT>12&nbsp;&nbsp;</TT></TD>
    <TD noWrap><TT>&nbsp;-.MAAMQWCGAMTR.R + Oxidation (M)</TT></TD></TR>
  <TR>
    <TD align=3Dright>&nbsp;</TD>
    <TD align=3Dright><TT>1388.5426&nbsp;&nbsp;</TT></TD>
    <TD align=3Dright><TT>1387.5353&nbsp;&nbsp;</TT></TD>
    <TD align=3Dright><TT>1387.5505&nbsp;&nbsp;</TT></TD>
    <TD noWrap align=3Dright><TT>-10.94&nbsp;</TT></TD>
    <TD align=3Dright><TT>1&nbsp;</TT></TD>
    <TD noWrap align=3Dright><TT>-&nbsp;</TT></TD>
    <TD align=3Dright><TT>12&nbsp;</TT></TD>
    <TD align=3Dright><TT>0&nbsp;&nbsp;</TT></TD>
    <TD noWrap align=3Dright><TT>---&nbsp;&nbsp;</TT></TD>
    <TD noWrap><TT>&nbsp;-.MAAMQWCGAMTR.R + 2 Oxidation =
(M)</TT></TD></TR>
  <TR>
    <TD align=3Dright>&nbsp;</TD>
    <TD align=3Dright><TT>1404.5242&nbsp;&nbsp;</TT></TD>
    <TD align=3Dright><TT>1403.5169&nbsp;&nbsp;</TT></TD>
    <TD align=3Dright><TT>1403.5454&nbsp;&nbsp;</TT></TD>
    <TD noWrap align=3Dright><TT>-20.31&nbsp;</TT></TD>
    <TD align=3Dright><TT>1&nbsp;</TT></TD>
    <TD noWrap align=3Dright><TT>-&nbsp;</TT></TD>
    <TD align=3Dright><TT>12&nbsp;</TT></TD>
    <TD align=3Dright><TT>0&nbsp;&nbsp;</TT></TD>
    <TD noWrap align=3Dright><TT>---&nbsp;&nbsp;</TT></TD>
    <TD noWrap><TT>&nbsp;-.MAAMQWCGAMTR.R + 3 Oxidation =
(M)</TT></TD></TR>
  <TR>
    <TD align=3Dright>&nbsp;</TD>
    <TD align=3Dright><TT>1512.6669&nbsp;&nbsp;</TT></TD>
    <TD align=3Dright><TT>1511.6596&nbsp;&nbsp;</TT></TD>
    <TD align=3Dright><TT>1511.6618&nbsp;&nbsp;</TT></TD>
    <TD noWrap align=3Dright><TT>-1.42&nbsp;</TT></TD>
    <TD align=3Dright><TT>1&nbsp;</TT></TD>
    <TD noWrap align=3Dright><TT>-&nbsp;</TT></TD>
    <TD align=3Dright><TT>13&nbsp;</TT></TD>
    <TD align=3Dright><TT>1&nbsp;&nbsp;</TT></TD>
    <TD noWrap align=3Dright><TT>---&nbsp;&nbsp;</TT></TD>
    <TD noWrap><TT>&nbsp;-.MAAMQWCGAMTRR.I</TT></TD></TR>
  <TR>
    <TD align=3Dright>&nbsp;</TD>
    <TD align=3Dright><TT>1528.6281&nbsp;&nbsp;</TT></TD>
    <TD align=3Dright><TT>1527.6208&nbsp;&nbsp;</TT></TD>
    <TD align=3Dright><TT>1527.6567&nbsp;&nbsp;</TT></TD>
    <TD noWrap align=3Dright><TT>-23.48&nbsp;</TT></TD>
    <TD align=3Dright><TT>1&nbsp;</TT></TD>
    <TD noWrap align=3Dright><TT>-&nbsp;</TT></TD>
    <TD align=3Dright><TT>13&nbsp;</TT></TD>
    <TD align=3Dright><TT>1&nbsp;&nbsp;</TT></TD>
    <TD noWrap align=3Dright><TT>---&nbsp;&nbsp;</TT></TD>
    <TD noWrap><TT>&nbsp;-.MAAMQWCGAMTRR.I + Oxidation=20
(M)</TT></TD></TR></TBODY></TABLE>
<TABLE border=3D0 cellSpacing=3D0>
  <TBODY>
  <TR>
    <TD><TT>&nbsp;&nbsp;&nbsp;&nbsp;&nbsp;&nbsp;</TT></TD>
    <TD><TT><B>No match to: </B>812.3142, 825.0461, 829.3343, 842.4586,=20
      1115.5254, 1172.4491, 1269.5314, 1276.5656, 1283.5660, 1299.5525,=20
      1308.5739, 1308.5739, 1324.5541, 1324.5541, 1378.5374, 1383.6237,=20
      1394.5083, 1398.5597, 1405.5990, 1414.5402, 1951.9221, 1951.9221,=20
      1973.9185, 2009.7661, 2009.7661, 2031.7731, 2277.9163, 2277.9163,=20
      2424.1284, 2424.1284, 2638.2954, 2649.2791, 2649.2791, 2693.2070,=20
      2777.3782, 2777.3782</TT></TD></TR></TBODY></TABLE><BR>
<TABLE border=3D0 cellSpacing=3D0>
  <TBODY>
  <TR>
    <TD><TT><B><A name=3DHit29>29.</A>&nbsp;&nbsp;&nbsp;</B></TT></TD>
    <TD noWrap><TT><A=20
      =
href=3D"http://zxw-pc/mascot/cgi/protein_view.pl?file=3D../data/20121225/=
F002435.dat&amp;hit=3D29"=20
      =
target=3D_blank>gi|75265972</A>&nbsp;&nbsp;&nbsp;&nbsp;<B>Mass:</B>&nbsp;=
10950&nbsp;&nbsp;&nbsp;&nbsp;<B>Score:</B>&nbsp;37&nbsp;&nbsp;&nbsp;&nbsp=
;&nbsp;<B>Expect:</B>&nbsp;3.9e+002&nbsp;&nbsp;<B>Matches:</B>&nbsp;10</T=
T></TD></TR>
  <TR>
    <TD>&nbsp;</TD>
    <TD noWrap><TT>RecName: Full=3D30S ribosomal protein S31, =
mitochondrial;=20
      Flags: Precursor</TT></TD></TR></TBODY></TABLE>
<TABLE border=3D0 cellSpacing=3D0 cellPadding=3D0>
  <TBODY>
  <TR>
    <TD><TT>&nbsp;&nbsp;&nbsp;&nbsp;&nbsp;&nbsp;</TT></TD>
    <TD align=3Dright><TT><B>Observed&nbsp;&nbsp;</B></TT></TD>
    <TD noWrap align=3Dright><TT><B>Mr(expt)&nbsp;&nbsp;</B></TT></TD>
    <TD noWrap align=3Dright><TT><B>Mr(calc)&nbsp;&nbsp;</B></TT></TD>
    <TD align=3Dright><TT><B>&nbsp;ppm&nbsp;&nbsp;</B></TT></TD>
    <TD align=3Dright><TT><B>Start&nbsp;</B></TT></TD>
    <TD align=3Dright><TT><B>&nbsp;</B></TT></TD>
    <TD align=3Dright><TT><B>End&nbsp;</B></TT></TD>
    <TD align=3Dright><TT><B>Miss&nbsp;</B></TT></TD>
    <TD align=3Dright><TT><B>Ions&nbsp;</B></TT></TD>
    <TD><TT><B>&nbsp;Peptide</B></TT></TD></TR>
  <TR>
    <TD align=3Dright>&nbsp;</TD>
    <TD align=3Dright><TT>811.3522&nbsp;&nbsp;</TT></TD>
    <TD align=3Dright><TT>810.3450&nbsp;&nbsp;</TT></TD>
    <TD align=3Dright><TT>810.3728&nbsp;&nbsp;</TT></TD>
    <TD noWrap align=3Dright><TT>-34.35&nbsp;</TT></TD>
    <TD align=3Dright><TT>14&nbsp;</TT></TD>
    <TD noWrap align=3Dright><TT>-&nbsp;</TT></TD>
    <TD align=3Dright><TT>19&nbsp;</TT></TD>
    <TD align=3Dright><TT>0&nbsp;&nbsp;</TT></TD>
    <TD noWrap align=3Dright><TT>---&nbsp;&nbsp;</TT></TD>
    <TD noWrap><TT>&nbsp;R.IMMTQR.T + 2 Oxidation (M)</TT></TD></TR>
  <TR>
    <TD align=3Dright>&nbsp;</TD>
    <TD align=3Dright><TT>870.4815&nbsp;&nbsp;</TT></TD>
    <TD align=3Dright><TT>869.4742&nbsp;&nbsp;</TT></TD>
    <TD align=3Dright><TT>869.4970&nbsp;&nbsp;</TT></TD>
    <TD noWrap align=3Dright><TT>-26.23&nbsp;</TT></TD>
    <TD align=3Dright><TT>81&nbsp;</TT></TD>
    <TD noWrap align=3Dright><TT>-&nbsp;</TT></TD>
    <TD align=3Dright><TT>87&nbsp;</TT></TD>
    <TD align=3Dright><TT>1&nbsp;&nbsp;</TT></TD>
    <TD noWrap align=3Dright><TT>---&nbsp;&nbsp;</TT></TD>
    <TD noWrap><TT>&nbsp;K.DKLELPR.S</TT></TD></TR>
  <TR>
    <TD align=3Dright>&nbsp;</TD>
    <TD align=3Dright><TT>1356.5707&nbsp;&nbsp;</TT></TD>
    <TD align=3Dright><TT>1355.5634&nbsp;&nbsp;</TT></TD>
    <TD align=3Dright><TT>1355.5607&nbsp;&nbsp;</TT></TD>
    <TD noWrap align=3Dright><TT>2.03&nbsp;</TT></TD>
    <TD align=3Dright><TT>1&nbsp;</TT></TD>
    <TD noWrap align=3Dright><TT>-&nbsp;</TT></TD>
    <TD align=3Dright><TT>12&nbsp;</TT></TD>
    <TD align=3Dright><TT>0&nbsp;&nbsp;</TT></TD>
    <TD noWrap align=3Dright><TT>---&nbsp;&nbsp;</TT></TD>
    <TD noWrap><TT>&nbsp;-.MAAMQWCGAMTR.R</TT></TD></TR>
  <TR>
    <TD align=3Dright>&nbsp;</TD>
    <TD align=3Dright><TT>1356.5707&nbsp;&nbsp;</TT></TD>
    <TD align=3Dright><TT>1355.5634&nbsp;&nbsp;</TT></TD>
    <TD align=3Dright><TT>1355.5607&nbsp;&nbsp;</TT></TD>
    <TD noWrap align=3Dright><TT>2.03&nbsp;</TT></TD>
    <TD align=3Dright><TT>1&nbsp;</TT></TD>
    <TD noWrap align=3Dright><TT>-&nbsp;</TT></TD>
    <TD align=3Dright><TT>12&nbsp;</TT></TD>
    <TD align=3Dright><TT>0&nbsp;&nbsp;</TT></TD>
    <TD noWrap align=3Dright><TT>(10)&nbsp;</TT></TD>
    <TD noWrap><TT>&nbsp;-.MAAMQWCGAMTR.R</TT></TD></TR>
  <TR>
    <TD align=3Dright>&nbsp;</TD>
    <TD align=3Dright><TT>1372.5468&nbsp;&nbsp;</TT></TD>
    <TD align=3Dright><TT>1371.5395&nbsp;&nbsp;</TT></TD>
    <TD align=3Dright><TT>1371.5556&nbsp;&nbsp;</TT></TD>
    <TD noWrap align=3Dright><TT>-11.71&nbsp;</TT></TD>
    <TD align=3Dright><TT>1&nbsp;</TT></TD>
    <TD noWrap align=3Dright><TT>-&nbsp;</TT></TD>
    <TD align=3Dright><TT>12&nbsp;</TT></TD>
    <TD align=3Dright><TT>0&nbsp;&nbsp;</TT></TD>
    <TD noWrap align=3Dright><TT>---&nbsp;&nbsp;</TT></TD>
    <TD noWrap><TT>&nbsp;-.MAAMQWCGAMTR.R + Oxidation (M)</TT></TD></TR>
  <TR>
    <TD align=3Dright>&nbsp;</TD>
    <TD align=3Dright><TT>1372.5468&nbsp;&nbsp;</TT></TD>
    <TD align=3Dright><TT>1371.5395&nbsp;&nbsp;</TT></TD>
    <TD align=3Dright><TT>1371.5556&nbsp;&nbsp;</TT></TD>
    <TD noWrap align=3Dright><TT>-11.71&nbsp;</TT></TD>
    <TD align=3Dright><TT>1&nbsp;</TT></TD>
    <TD noWrap align=3Dright><TT>-&nbsp;</TT></TD>
    <TD align=3Dright><TT>12&nbsp;</TT></TD>
    <TD align=3Dright><TT>0&nbsp;&nbsp;</TT></TD>
    <TD noWrap align=3Dright><TT>12&nbsp;&nbsp;</TT></TD>
    <TD noWrap><TT>&nbsp;-.MAAMQWCGAMTR.R + Oxidation (M)</TT></TD></TR>
  <TR>
    <TD align=3Dright>&nbsp;</TD>
    <TD align=3Dright><TT>1388.5426&nbsp;&nbsp;</TT></TD>
    <TD align=3Dright><TT>1387.5353&nbsp;&nbsp;</TT></TD>
    <TD align=3Dright><TT>1387.5505&nbsp;&nbsp;</TT></TD>
    <TD noWrap align=3Dright><TT>-10.94&nbsp;</TT></TD>
    <TD align=3Dright><TT>1&nbsp;</TT></TD>
    <TD noWrap align=3Dright><TT>-&nbsp;</TT></TD>
    <TD align=3Dright><TT>12&nbsp;</TT></TD>
    <TD align=3Dright><TT>0&nbsp;&nbsp;</TT></TD>
    <TD noWrap align=3Dright><TT>---&nbsp;&nbsp;</TT></TD>
    <TD noWrap><TT>&nbsp;-.MAAMQWCGAMTR.R + 2 Oxidation =
(M)</TT></TD></TR>
  <TR>
    <TD align=3Dright>&nbsp;</TD>
    <TD align=3Dright><TT>1404.5242&nbsp;&nbsp;</TT></TD>
    <TD align=3Dright><TT>1403.5169&nbsp;&nbsp;</TT></TD>
    <TD align=3Dright><TT>1403.5454&nbsp;&nbsp;</TT></TD>
    <TD noWrap align=3Dright><TT>-20.31&nbsp;</TT></TD>
    <TD align=3Dright><TT>1&nbsp;</TT></TD>
    <TD noWrap align=3Dright><TT>-&nbsp;</TT></TD>
    <TD align=3Dright><TT>12&nbsp;</TT></TD>
    <TD align=3Dright><TT>0&nbsp;&nbsp;</TT></TD>
    <TD noWrap align=3Dright><TT>---&nbsp;&nbsp;</TT></TD>
    <TD noWrap><TT>&nbsp;-.MAAMQWCGAMTR.R + 3 Oxidation =
(M)</TT></TD></TR>
  <TR>
    <TD align=3Dright>&nbsp;</TD>
    <TD align=3Dright><TT>1512.6669&nbsp;&nbsp;</TT></TD>
    <TD align=3Dright><TT>1511.6596&nbsp;&nbsp;</TT></TD>
    <TD align=3Dright><TT>1511.6618&nbsp;&nbsp;</TT></TD>
    <TD noWrap align=3Dright><TT>-1.42&nbsp;</TT></TD>
    <TD align=3Dright><TT>1&nbsp;</TT></TD>
    <TD noWrap align=3Dright><TT>-&nbsp;</TT></TD>
    <TD align=3Dright><TT>13&nbsp;</TT></TD>
    <TD align=3Dright><TT>1&nbsp;&nbsp;</TT></TD>
    <TD noWrap align=3Dright><TT>---&nbsp;&nbsp;</TT></TD>
    <TD noWrap><TT>&nbsp;-.MAAMQWCGAMTRR.I</TT></TD></TR>
  <TR>
    <TD align=3Dright>&nbsp;</TD>
    <TD align=3Dright><TT>1528.6281&nbsp;&nbsp;</TT></TD>
    <TD align=3Dright><TT>1527.6208&nbsp;&nbsp;</TT></TD>
    <TD align=3Dright><TT>1527.6567&nbsp;&nbsp;</TT></TD>
    <TD noWrap align=3Dright><TT>-23.48&nbsp;</TT></TD>
    <TD align=3Dright><TT>1&nbsp;</TT></TD>
    <TD noWrap align=3Dright><TT>-&nbsp;</TT></TD>
    <TD align=3Dright><TT>13&nbsp;</TT></TD>
    <TD align=3Dright><TT>1&nbsp;&nbsp;</TT></TD>
    <TD noWrap align=3Dright><TT>---&nbsp;&nbsp;</TT></TD>
    <TD noWrap><TT>&nbsp;-.MAAMQWCGAMTRR.I + Oxidation=20
(M)</TT></TD></TR></TBODY></TABLE>
<TABLE border=3D0 cellSpacing=3D0>
  <TBODY>
  <TR>
    <TD><TT>&nbsp;&nbsp;&nbsp;&nbsp;&nbsp;&nbsp;</TT></TD>
    <TD><TT><B>No match to: </B>812.3142, 825.0461, 829.3343, 842.4586,=20
      1115.5254, 1172.4491, 1269.5314, 1276.5656, 1283.5660, 1299.5525,=20
      1308.5739, 1308.5739, 1324.5541, 1324.5541, 1378.5374, 1383.6237,=20
      1394.5083, 1398.5597, 1405.5990, 1414.5402, 1951.9221, 1951.9221,=20
      1973.9185, 2009.7661, 2009.7661, 2031.7731, 2277.9163, 2277.9163,=20
      2424.1284, 2424.1284, 2638.2954, 2649.2791, 2649.2791, 2693.2070,=20
      2777.3782, 2777.3782</TT></TD></TR></TBODY></TABLE><BR>
<TABLE border=3D0 cellSpacing=3D0>
  <TBODY>
  <TR>
    <TD><TT><B><A name=3DHit30>30.</A>&nbsp;&nbsp;&nbsp;</B></TT></TD>
    <TD noWrap><TT><A=20
      =
href=3D"http://zxw-pc/mascot/cgi/protein_view.pl?file=3D../data/20121225/=
F002435.dat&amp;hit=3D30"=20
      =
target=3D_blank>gi|23197628</A>&nbsp;&nbsp;&nbsp;&nbsp;<B>Mass:</B>&nbsp;=
10950&nbsp;&nbsp;&nbsp;&nbsp;<B>Score:</B>&nbsp;37&nbsp;&nbsp;&nbsp;&nbsp=
;&nbsp;<B>Expect:</B>&nbsp;3.9e+002&nbsp;&nbsp;<B>Matches:</B>&nbsp;10</T=
T></TD></TR>
  <TR>
    <TD>&nbsp;</TD>
    <TD noWrap><TT>unknown protein [Arabidopsis=20
thaliana]</TT></TD></TR></TBODY></TABLE>
<TABLE border=3D0 cellSpacing=3D0 cellPadding=3D0>
  <TBODY>
  <TR>
    <TD><TT>&nbsp;&nbsp;&nbsp;&nbsp;&nbsp;&nbsp;</TT></TD>
    <TD align=3Dright><TT><B>Observed&nbsp;&nbsp;</B></TT></TD>
    <TD noWrap align=3Dright><TT><B>Mr(expt)&nbsp;&nbsp;</B></TT></TD>
    <TD noWrap align=3Dright><TT><B>Mr(calc)&nbsp;&nbsp;</B></TT></TD>
    <TD align=3Dright><TT><B>&nbsp;ppm&nbsp;&nbsp;</B></TT></TD>
    <TD align=3Dright><TT><B>Start&nbsp;</B></TT></TD>
    <TD align=3Dright><TT><B>&nbsp;</B></TT></TD>
    <TD align=3Dright><TT><B>End&nbsp;</B></TT></TD>
    <TD align=3Dright><TT><B>Miss&nbsp;</B></TT></TD>
    <TD align=3Dright><TT><B>Ions&nbsp;</B></TT></TD>
    <TD><TT><B>&nbsp;Peptide</B></TT></TD></TR>
  <TR>
    <TD align=3Dright>&nbsp;</TD>
    <TD align=3Dright><TT>811.3522&nbsp;&nbsp;</TT></TD>
    <TD align=3Dright><TT>810.3450&nbsp;&nbsp;</TT></TD>
    <TD align=3Dright><TT>810.3728&nbsp;&nbsp;</TT></TD>
    <TD noWrap align=3Dright><TT>-34.35&nbsp;</TT></TD>
    <TD align=3Dright><TT>14&nbsp;</TT></TD>
    <TD noWrap align=3Dright><TT>-&nbsp;</TT></TD>
    <TD align=3Dright><TT>19&nbsp;</TT></TD>
    <TD align=3Dright><TT>0&nbsp;&nbsp;</TT></TD>
    <TD noWrap align=3Dright><TT>---&nbsp;&nbsp;</TT></TD>
    <TD noWrap><TT>&nbsp;R.IMMTQR.T + 2 Oxidation (M)</TT></TD></TR>
  <TR>
    <TD align=3Dright>&nbsp;</TD>
    <TD align=3Dright><TT>870.4815&nbsp;&nbsp;</TT></TD>
    <TD align=3Dright><TT>869.4742&nbsp;&nbsp;</TT></TD>
    <TD align=3Dright><TT>869.4970&nbsp;&nbsp;</TT></TD>
    <TD noWrap align=3Dright><TT>-26.23&nbsp;</TT></TD>
    <TD align=3Dright><TT>81&nbsp;</TT></TD>
    <TD noWrap align=3Dright><TT>-&nbsp;</TT></TD>
    <TD align=3Dright><TT>87&nbsp;</TT></TD>
    <TD align=3Dright><TT>1&nbsp;&nbsp;</TT></TD>
    <TD noWrap align=3Dright><TT>---&nbsp;&nbsp;</TT></TD>
    <TD noWrap><TT>&nbsp;K.DKLELPR.S</TT></TD></TR>
  <TR>
    <TD align=3Dright>&nbsp;</TD>
    <TD align=3Dright><TT>1356.5707&nbsp;&nbsp;</TT></TD>
    <TD align=3Dright><TT>1355.5634&nbsp;&nbsp;</TT></TD>
    <TD align=3Dright><TT>1355.5607&nbsp;&nbsp;</TT></TD>
    <TD noWrap align=3Dright><TT>2.03&nbsp;</TT></TD>
    <TD align=3Dright><TT>1&nbsp;</TT></TD>
    <TD noWrap align=3Dright><TT>-&nbsp;</TT></TD>
    <TD align=3Dright><TT>12&nbsp;</TT></TD>
    <TD align=3Dright><TT>0&nbsp;&nbsp;</TT></TD>
    <TD noWrap align=3Dright><TT>---&nbsp;&nbsp;</TT></TD>
    <TD noWrap><TT>&nbsp;-.MAAMQWCGAMTR.R</TT></TD></TR>
  <TR>
    <TD align=3Dright>&nbsp;</TD>
    <TD align=3Dright><TT>1356.5707&nbsp;&nbsp;</TT></TD>
    <TD align=3Dright><TT>1355.5634&nbsp;&nbsp;</TT></TD>
    <TD align=3Dright><TT>1355.5607&nbsp;&nbsp;</TT></TD>
    <TD noWrap align=3Dright><TT>2.03&nbsp;</TT></TD>
    <TD align=3Dright><TT>1&nbsp;</TT></TD>
    <TD noWrap align=3Dright><TT>-&nbsp;</TT></TD>
    <TD align=3Dright><TT>12&nbsp;</TT></TD>
    <TD align=3Dright><TT>0&nbsp;&nbsp;</TT></TD>
    <TD noWrap align=3Dright><TT>(10)&nbsp;</TT></TD>
    <TD noWrap><TT>&nbsp;-.MAAMQWCGAMTR.R</TT></TD></TR>
  <TR>
    <TD align=3Dright>&nbsp;</TD>
    <TD align=3Dright><TT>1372.5468&nbsp;&nbsp;</TT></TD>
    <TD align=3Dright><TT>1371.5395&nbsp;&nbsp;</TT></TD>
    <TD align=3Dright><TT>1371.5556&nbsp;&nbsp;</TT></TD>
    <TD noWrap align=3Dright><TT>-11.71&nbsp;</TT></TD>
    <TD align=3Dright><TT>1&nbsp;</TT></TD>
    <TD noWrap align=3Dright><TT>-&nbsp;</TT></TD>
    <TD align=3Dright><TT>12&nbsp;</TT></TD>
    <TD align=3Dright><TT>0&nbsp;&nbsp;</TT></TD>
    <TD noWrap align=3Dright><TT>---&nbsp;&nbsp;</TT></TD>
    <TD noWrap><TT>&nbsp;-.MAAMQWCGAMTR.R + Oxidation (M)</TT></TD></TR>
  <TR>
    <TD align=3Dright>&nbsp;</TD>
    <TD align=3Dright><TT>1372.5468&nbsp;&nbsp;</TT></TD>
    <TD align=3Dright><TT>1371.5395&nbsp;&nbsp;</TT></TD>
    <TD align=3Dright><TT>1371.5556&nbsp;&nbsp;</TT></TD>
    <TD noWrap align=3Dright><TT>-11.71&nbsp;</TT></TD>
    <TD align=3Dright><TT>1&nbsp;</TT></TD>
    <TD noWrap align=3Dright><TT>-&nbsp;</TT></TD>
    <TD align=3Dright><TT>12&nbsp;</TT></TD>
    <TD align=3Dright><TT>0&nbsp;&nbsp;</TT></TD>
    <TD noWrap align=3Dright><TT>12&nbsp;&nbsp;</TT></TD>
    <TD noWrap><TT>&nbsp;-.MAAMQWCGAMTR.R + Oxidation (M)</TT></TD></TR>
  <TR>
    <TD align=3Dright>&nbsp;</TD>
    <TD align=3Dright><TT>1388.5426&nbsp;&nbsp;</TT></TD>
    <TD align=3Dright><TT>1387.5353&nbsp;&nbsp;</TT></TD>
    <TD align=3Dright><TT>1387.5505&nbsp;&nbsp;</TT></TD>
    <TD noWrap align=3Dright><TT>-10.94&nbsp;</TT></TD>
    <TD align=3Dright><TT>1&nbsp;</TT></TD>
    <TD noWrap align=3Dright><TT>-&nbsp;</TT></TD>
    <TD align=3Dright><TT>12&nbsp;</TT></TD>
    <TD align=3Dright><TT>0&nbsp;&nbsp;</TT></TD>
    <TD noWrap align=3Dright><TT>---&nbsp;&nbsp;</TT></TD>
    <TD noWrap><TT>&nbsp;-.MAAMQWCGAMTR.R + 2 Oxidation =
(M)</TT></TD></TR>
  <TR>
    <TD align=3Dright>&nbsp;</TD>
    <TD align=3Dright><TT>1404.5242&nbsp;&nbsp;</TT></TD>
    <TD align=3Dright><TT>1403.5169&nbsp;&nbsp;</TT></TD>
    <TD align=3Dright><TT>1403.5454&nbsp;&nbsp;</TT></TD>
    <TD noWrap align=3Dright><TT>-20.31&nbsp;</TT></TD>
    <TD align=3Dright><TT>1&nbsp;</TT></TD>
    <TD noWrap align=3Dright><TT>-&nbsp;</TT></TD>
    <TD align=3Dright><TT>12&nbsp;</TT></TD>
    <TD align=3Dright><TT>0&nbsp;&nbsp;</TT></TD>
    <TD noWrap align=3Dright><TT>---&nbsp;&nbsp;</TT></TD>
    <TD noWrap><TT>&nbsp;-.MAAMQWCGAMTR.R + 3 Oxidation =
(M)</TT></TD></TR>
  <TR>
    <TD align=3Dright>&nbsp;</TD>
    <TD align=3Dright><TT>1512.6669&nbsp;&nbsp;</TT></TD>
    <TD align=3Dright><TT>1511.6596&nbsp;&nbsp;</TT></TD>
    <TD align=3Dright><TT>1511.6618&nbsp;&nbsp;</TT></TD>
    <TD noWrap align=3Dright><TT>-1.42&nbsp;</TT></TD>
    <TD align=3Dright><TT>1&nbsp;</TT></TD>
    <TD noWrap align=3Dright><TT>-&nbsp;</TT></TD>
    <TD align=3Dright><TT>13&nbsp;</TT></TD>
    <TD align=3Dright><TT>1&nbsp;&nbsp;</TT></TD>
    <TD noWrap align=3Dright><TT>---&nbsp;&nbsp;</TT></TD>
    <TD noWrap><TT>&nbsp;-.MAAMQWCGAMTRR.I</TT></TD></TR>
  <TR>
    <TD align=3Dright>&nbsp;</TD>
    <TD align=3Dright><TT>1528.6281&nbsp;&nbsp;</TT></TD>
    <TD align=3Dright><TT>1527.6208&nbsp;&nbsp;</TT></TD>
    <TD align=3Dright><TT>1527.6567&nbsp;&nbsp;</TT></TD>
    <TD noWrap align=3Dright><TT>-23.48&nbsp;</TT></TD>
    <TD align=3Dright><TT>1&nbsp;</TT></TD>
    <TD noWrap align=3Dright><TT>-&nbsp;</TT></TD>
    <TD align=3Dright><TT>13&nbsp;</TT></TD>
    <TD align=3Dright><TT>1&nbsp;&nbsp;</TT></TD>
    <TD noWrap align=3Dright><TT>---&nbsp;&nbsp;</TT></TD>
    <TD noWrap><TT>&nbsp;-.MAAMQWCGAMTRR.I + Oxidation=20
(M)</TT></TD></TR></TBODY></TABLE>
<TABLE border=3D0 cellSpacing=3D0>
  <TBODY>
  <TR>
    <TD><TT>&nbsp;&nbsp;&nbsp;&nbsp;&nbsp;&nbsp;</TT></TD>
    <TD><TT><B>No match to: </B>812.3142, 825.0461, 829.3343, 842.4586,=20
      1115.5254, 1172.4491, 1269.5314, 1276.5656, 1283.5660, 1299.5525,=20
      1308.5739, 1308.5739, 1324.5541, 1324.5541, 1378.5374, 1383.6237,=20
      1394.5083, 1398.5597, 1405.5990, 1414.5402, 1951.9221, 1951.9221,=20
      1973.9185, 2009.7661, 2009.7661, 2031.7731, 2277.9163, 2277.9163,=20
      2424.1284, 2424.1284, 2638.2954, 2649.2791, 2649.2791, 2693.2070,=20
      2777.3782, 2777.3782</TT></TD></TR></TBODY></TABLE><BR>
<TABLE border=3D0 cellSpacing=3D0>
  <TBODY>
  <TR>
    <TD><TT><B><A name=3DHit31>31.</A>&nbsp;&nbsp;&nbsp;</B></TT></TD>
    <TD noWrap><TT><A=20
      =
href=3D"http://zxw-pc/mascot/cgi/protein_view.pl?file=3D../data/20121225/=
F002435.dat&amp;hit=3D31"=20
      =
target=3D_blank>gi|12642938</A>&nbsp;&nbsp;&nbsp;&nbsp;<B>Mass:</B>&nbsp;=
10950&nbsp;&nbsp;&nbsp;&nbsp;<B>Score:</B>&nbsp;37&nbsp;&nbsp;&nbsp;&nbsp=
;&nbsp;<B>Expect:</B>&nbsp;3.9e+002&nbsp;&nbsp;<B>Matches:</B>&nbsp;10</T=
T></TD></TR>
  <TR>
    <TD>&nbsp;</TD>
    <TD noWrap><TT>unknown protein [Arabidopsis=20
thaliana]</TT></TD></TR></TBODY></TABLE>
<TABLE border=3D0 cellSpacing=3D0 cellPadding=3D0>
  <TBODY>
  <TR>
    <TD><TT>&nbsp;&nbsp;&nbsp;&nbsp;&nbsp;&nbsp;</TT></TD>
    <TD align=3Dright><TT><B>Observed&nbsp;&nbsp;</B></TT></TD>
    <TD noWrap align=3Dright><TT><B>Mr(expt)&nbsp;&nbsp;</B></TT></TD>
    <TD noWrap align=3Dright><TT><B>Mr(calc)&nbsp;&nbsp;</B></TT></TD>
    <TD align=3Dright><TT><B>&nbsp;ppm&nbsp;&nbsp;</B></TT></TD>
    <TD align=3Dright><TT><B>Start&nbsp;</B></TT></TD>
    <TD align=3Dright><TT><B>&nbsp;</B></TT></TD>
    <TD align=3Dright><TT><B>End&nbsp;</B></TT></TD>
    <TD align=3Dright><TT><B>Miss&nbsp;</B></TT></TD>
    <TD align=3Dright><TT><B>Ions&nbsp;</B></TT></TD>
    <TD><TT><B>&nbsp;Peptide</B></TT></TD></TR>
  <TR>
    <TD align=3Dright>&nbsp;</TD>
    <TD align=3Dright><TT>811.3522&nbsp;&nbsp;</TT></TD>
    <TD align=3Dright><TT>810.3450&nbsp;&nbsp;</TT></TD>
    <TD align=3Dright><TT>810.3728&nbsp;&nbsp;</TT></TD>
    <TD noWrap align=3Dright><TT>-34.35&nbsp;</TT></TD>
    <TD align=3Dright><TT>14&nbsp;</TT></TD>
    <TD noWrap align=3Dright><TT>-&nbsp;</TT></TD>
    <TD align=3Dright><TT>19&nbsp;</TT></TD>
    <TD align=3Dright><TT>0&nbsp;&nbsp;</TT></TD>
    <TD noWrap align=3Dright><TT>---&nbsp;&nbsp;</TT></TD>
    <TD noWrap><TT>&nbsp;R.IMMTQR.T + 2 Oxidation (M)</TT></TD></TR>
  <TR>
    <TD align=3Dright>&nbsp;</TD>
    <TD align=3Dright><TT>870.4815&nbsp;&nbsp;</TT></TD>
    <TD align=3Dright><TT>869.4742&nbsp;&nbsp;</TT></TD>
    <TD align=3Dright><TT>869.4970&nbsp;&nbsp;</TT></TD>
    <TD noWrap align=3Dright><TT>-26.23&nbsp;</TT></TD>
    <TD align=3Dright><TT>81&nbsp;</TT></TD>
    <TD noWrap align=3Dright><TT>-&nbsp;</TT></TD>
    <TD align=3Dright><TT>87&nbsp;</TT></TD>
    <TD align=3Dright><TT>1&nbsp;&nbsp;</TT></TD>
    <TD noWrap align=3Dright><TT>---&nbsp;&nbsp;</TT></TD>
    <TD noWrap><TT>&nbsp;K.DKLELPR.S</TT></TD></TR>
  <TR>
    <TD align=3Dright>&nbsp;</TD>
    <TD align=3Dright><TT>1356.5707&nbsp;&nbsp;</TT></TD>
    <TD align=3Dright><TT>1355.5634&nbsp;&nbsp;</TT></TD>
    <TD align=3Dright><TT>1355.5607&nbsp;&nbsp;</TT></TD>
    <TD noWrap align=3Dright><TT>2.03&nbsp;</TT></TD>
    <TD align=3Dright><TT>1&nbsp;</TT></TD>
    <TD noWrap align=3Dright><TT>-&nbsp;</TT></TD>
    <TD align=3Dright><TT>12&nbsp;</TT></TD>
    <TD align=3Dright><TT>0&nbsp;&nbsp;</TT></TD>
    <TD noWrap align=3Dright><TT>---&nbsp;&nbsp;</TT></TD>
    <TD noWrap><TT>&nbsp;-.MAAMQWCGAMTR.R</TT></TD></TR>
  <TR>
    <TD align=3Dright>&nbsp;</TD>
    <TD align=3Dright><TT>1356.5707&nbsp;&nbsp;</TT></TD>
    <TD align=3Dright><TT>1355.5634&nbsp;&nbsp;</TT></TD>
    <TD align=3Dright><TT>1355.5607&nbsp;&nbsp;</TT></TD>
    <TD noWrap align=3Dright><TT>2.03&nbsp;</TT></TD>
    <TD align=3Dright><TT>1&nbsp;</TT></TD>
    <TD noWrap align=3Dright><TT>-&nbsp;</TT></TD>
    <TD align=3Dright><TT>12&nbsp;</TT></TD>
    <TD align=3Dright><TT>0&nbsp;&nbsp;</TT></TD>
    <TD noWrap align=3Dright><TT>(10)&nbsp;</TT></TD>
    <TD noWrap><TT>&nbsp;-.MAAMQWCGAMTR.R</TT></TD></TR>
  <TR>
    <TD align=3Dright>&nbsp;</TD>
    <TD align=3Dright><TT>1372.5468&nbsp;&nbsp;</TT></TD>
    <TD align=3Dright><TT>1371.5395&nbsp;&nbsp;</TT></TD>
    <TD align=3Dright><TT>1371.5556&nbsp;&nbsp;</TT></TD>
    <TD noWrap align=3Dright><TT>-11.71&nbsp;</TT></TD>
    <TD align=3Dright><TT>1&nbsp;</TT></TD>
    <TD noWrap align=3Dright><TT>-&nbsp;</TT></TD>
    <TD align=3Dright><TT>12&nbsp;</TT></TD>
    <TD align=3Dright><TT>0&nbsp;&nbsp;</TT></TD>
    <TD noWrap align=3Dright><TT>---&nbsp;&nbsp;</TT></TD>
    <TD noWrap><TT>&nbsp;-.MAAMQWCGAMTR.R + Oxidation (M)</TT></TD></TR>
  <TR>
    <TD align=3Dright>&nbsp;</TD>
    <TD align=3Dright><TT>1372.5468&nbsp;&nbsp;</TT></TD>
    <TD align=3Dright><TT>1371.5395&nbsp;&nbsp;</TT></TD>
    <TD align=3Dright><TT>1371.5556&nbsp;&nbsp;</TT></TD>
    <TD noWrap align=3Dright><TT>-11.71&nbsp;</TT></TD>
    <TD align=3Dright><TT>1&nbsp;</TT></TD>
    <TD noWrap align=3Dright><TT>-&nbsp;</TT></TD>
    <TD align=3Dright><TT>12&nbsp;</TT></TD>
    <TD align=3Dright><TT>0&nbsp;&nbsp;</TT></TD>
    <TD noWrap align=3Dright><TT>12&nbsp;&nbsp;</TT></TD>
    <TD noWrap><TT>&nbsp;-.MAAMQWCGAMTR.R + Oxidation (M)</TT></TD></TR>
  <TR>
    <TD align=3Dright>&nbsp;</TD>
    <TD align=3Dright><TT>1388.5426&nbsp;&nbsp;</TT></TD>
    <TD align=3Dright><TT>1387.5353&nbsp;&nbsp;</TT></TD>
    <TD align=3Dright><TT>1387.5505&nbsp;&nbsp;</TT></TD>
    <TD noWrap align=3Dright><TT>-10.94&nbsp;</TT></TD>
    <TD align=3Dright><TT>1&nbsp;</TT></TD>
    <TD noWrap align=3Dright><TT>-&nbsp;</TT></TD>
    <TD align=3Dright><TT>12&nbsp;</TT></TD>
    <TD align=3Dright><TT>0&nbsp;&nbsp;</TT></TD>
    <TD noWrap align=3Dright><TT>---&nbsp;&nbsp;</TT></TD>
    <TD noWrap><TT>&nbsp;-.MAAMQWCGAMTR.R + 2 Oxidation =
(M)</TT></TD></TR>
  <TR>
    <TD align=3Dright>&nbsp;</TD>
    <TD align=3Dright><TT>1404.5242&nbsp;&nbsp;</TT></TD>
    <TD align=3Dright><TT>1403.5169&nbsp;&nbsp;</TT></TD>
    <TD align=3Dright><TT>1403.5454&nbsp;&nbsp;</TT></TD>
    <TD noWrap align=3Dright><TT>-20.31&nbsp;</TT></TD>
    <TD align=3Dright><TT>1&nbsp;</TT></TD>
    <TD noWrap align=3Dright><TT>-&nbsp;</TT></TD>
    <TD align=3Dright><TT>12&nbsp;</TT></TD>
    <TD align=3Dright><TT>0&nbsp;&nbsp;</TT></TD>
    <TD noWrap align=3Dright><TT>---&nbsp;&nbsp;</TT></TD>
    <TD noWrap><TT>&nbsp;-.MAAMQWCGAMTR.R + 3 Oxidation =
(M)</TT></TD></TR>
  <TR>
    <TD align=3Dright>&nbsp;</TD>
    <TD align=3Dright><TT>1512.6669&nbsp;&nbsp;</TT></TD>
    <TD align=3Dright><TT>1511.6596&nbsp;&nbsp;</TT></TD>
    <TD align=3Dright><TT>1511.6618&nbsp;&nbsp;</TT></TD>
    <TD noWrap align=3Dright><TT>-1.42&nbsp;</TT></TD>
    <TD align=3Dright><TT>1&nbsp;</TT></TD>
    <TD noWrap align=3Dright><TT>-&nbsp;</TT></TD>
    <TD align=3Dright><TT>13&nbsp;</TT></TD>
    <TD align=3Dright><TT>1&nbsp;&nbsp;</TT></TD>
    <TD noWrap align=3Dright><TT>---&nbsp;&nbsp;</TT></TD>
    <TD noWrap><TT>&nbsp;-.MAAMQWCGAMTRR.I</TT></TD></TR>
  <TR>
    <TD align=3Dright>&nbsp;</TD>
    <TD align=3Dright><TT>1528.6281&nbsp;&nbsp;</TT></TD>
    <TD align=3Dright><TT>1527.6208&nbsp;&nbsp;</TT></TD>
    <TD align=3Dright><TT>1527.6567&nbsp;&nbsp;</TT></TD>
    <TD noWrap align=3Dright><TT>-23.48&nbsp;</TT></TD>
    <TD align=3Dright><TT>1&nbsp;</TT></TD>
    <TD noWrap align=3Dright><TT>-&nbsp;</TT></TD>
    <TD align=3Dright><TT>13&nbsp;</TT></TD>
    <TD align=3Dright><TT>1&nbsp;&nbsp;</TT></TD>
    <TD noWrap align=3Dright><TT>---&nbsp;&nbsp;</TT></TD>
    <TD noWrap><TT>&nbsp;-.MAAMQWCGAMTRR.I + Oxidation=20
(M)</TT></TD></TR></TBODY></TABLE>
<TABLE border=3D0 cellSpacing=3D0>
  <TBODY>
  <TR>
    <TD><TT>&nbsp;&nbsp;&nbsp;&nbsp;&nbsp;&nbsp;</TT></TD>
    <TD><TT><B>No match to: </B>812.3142, 825.0461, 829.3343, 842.4586,=20
      1115.5254, 1172.4491, 1269.5314, 1276.5656, 1283.5660, 1299.5525,=20
      1308.5739, 1308.5739, 1324.5541, 1324.5541, 1378.5374, 1383.6237,=20
      1394.5083, 1398.5597, 1405.5990, 1414.5402, 1951.9221, 1951.9221,=20
      1973.9185, 2009.7661, 2009.7661, 2031.7731, 2277.9163, 2277.9163,=20
      2424.1284, 2424.1284, 2638.2954, 2649.2791, 2649.2791, 2693.2070,=20
      2777.3782, 2777.3782</TT></TD></TR></TBODY></TABLE><BR>
<TABLE border=3D0 cellSpacing=3D0>
  <TBODY>
  <TR>
    <TD><TT><B><A name=3DHit32>32.</A>&nbsp;&nbsp;&nbsp;</B></TT></TD>
    <TD noWrap><TT><A=20
      =
href=3D"http://zxw-pc/mascot/cgi/protein_view.pl?file=3D../data/20121225/=
F002435.dat&amp;hit=3D32"=20
      =
target=3D_blank>gi|18252177</A>&nbsp;&nbsp;&nbsp;&nbsp;<B>Mass:</B>&nbsp;=
10950&nbsp;&nbsp;&nbsp;&nbsp;<B>Score:</B>&nbsp;37&nbsp;&nbsp;&nbsp;&nbsp=
;&nbsp;<B>Expect:</B>&nbsp;3.9e+002&nbsp;&nbsp;<B>Matches:</B>&nbsp;10</T=
T></TD></TR>
  <TR>
    <TD>&nbsp;</TD>
    <TD noWrap><TT>unknown protein [Arabidopsis=20
thaliana]</TT></TD></TR></TBODY></TABLE>
<TABLE border=3D0 cellSpacing=3D0 cellPadding=3D0>
  <TBODY>
  <TR>
    <TD><TT>&nbsp;&nbsp;&nbsp;&nbsp;&nbsp;&nbsp;</TT></TD>
    <TD align=3Dright><TT><B>Observed&nbsp;&nbsp;</B></TT></TD>
    <TD noWrap align=3Dright><TT><B>Mr(expt)&nbsp;&nbsp;</B></TT></TD>
    <TD noWrap align=3Dright><TT><B>Mr(calc)&nbsp;&nbsp;</B></TT></TD>
    <TD align=3Dright><TT><B>&nbsp;ppm&nbsp;&nbsp;</B></TT></TD>
    <TD align=3Dright><TT><B>Start&nbsp;</B></TT></TD>
    <TD align=3Dright><TT><B>&nbsp;</B></TT></TD>
    <TD align=3Dright><TT><B>End&nbsp;</B></TT></TD>
    <TD align=3Dright><TT><B>Miss&nbsp;</B></TT></TD>
    <TD align=3Dright><TT><B>Ions&nbsp;</B></TT></TD>
    <TD><TT><B>&nbsp;Peptide</B></TT></TD></TR>
  <TR>
    <TD align=3Dright>&nbsp;</TD>
    <TD align=3Dright><TT>811.3522&nbsp;&nbsp;</TT></TD>
    <TD align=3Dright><TT>810.3450&nbsp;&nbsp;</TT></TD>
    <TD align=3Dright><TT>810.3728&nbsp;&nbsp;</TT></TD>
    <TD noWrap align=3Dright><TT>-34.35&nbsp;</TT></TD>
    <TD align=3Dright><TT>14&nbsp;</TT></TD>
    <TD noWrap align=3Dright><TT>-&nbsp;</TT></TD>
    <TD align=3Dright><TT>19&nbsp;</TT></TD>
    <TD align=3Dright><TT>0&nbsp;&nbsp;</TT></TD>
    <TD noWrap align=3Dright><TT>---&nbsp;&nbsp;</TT></TD>
    <TD noWrap><TT>&nbsp;R.IMMTQR.T + 2 Oxidation (M)</TT></TD></TR>
  <TR>
    <TD align=3Dright>&nbsp;</TD>
    <TD align=3Dright><TT>870.4815&nbsp;&nbsp;</TT></TD>
    <TD align=3Dright><TT>869.4742&nbsp;&nbsp;</TT></TD>
    <TD align=3Dright><TT>869.4970&nbsp;&nbsp;</TT></TD>
    <TD noWrap align=3Dright><TT>-26.23&nbsp;</TT></TD>
    <TD align=3Dright><TT>81&nbsp;</TT></TD>
    <TD noWrap align=3Dright><TT>-&nbsp;</TT></TD>
    <TD align=3Dright><TT>87&nbsp;</TT></TD>
    <TD align=3Dright><TT>1&nbsp;&nbsp;</TT></TD>
    <TD noWrap align=3Dright><TT>---&nbsp;&nbsp;</TT></TD>
    <TD noWrap><TT>&nbsp;K.DKLELPR.S</TT></TD></TR>
  <TR>
    <TD align=3Dright>&nbsp;</TD>
    <TD align=3Dright><TT>1356.5707&nbsp;&nbsp;</TT></TD>
    <TD align=3Dright><TT>1355.5634&nbsp;&nbsp;</TT></TD>
    <TD align=3Dright><TT>1355.5607&nbsp;&nbsp;</TT></TD>
    <TD noWrap align=3Dright><TT>2.03&nbsp;</TT></TD>
    <TD align=3Dright><TT>1&nbsp;</TT></TD>
    <TD noWrap align=3Dright><TT>-&nbsp;</TT></TD>
    <TD align=3Dright><TT>12&nbsp;</TT></TD>
    <TD align=3Dright><TT>0&nbsp;&nbsp;</TT></TD>
    <TD noWrap align=3Dright><TT>---&nbsp;&nbsp;</TT></TD>
    <TD noWrap><TT>&nbsp;-.MAAMQWCGAMTR.R</TT></TD></TR>
  <TR>
    <TD align=3Dright>&nbsp;</TD>
    <TD align=3Dright><TT>1356.5707&nbsp;&nbsp;</TT></TD>
    <TD align=3Dright><TT>1355.5634&nbsp;&nbsp;</TT></TD>
    <TD align=3Dright><TT>1355.5607&nbsp;&nbsp;</TT></TD>
    <TD noWrap align=3Dright><TT>2.03&nbsp;</TT></TD>
    <TD align=3Dright><TT>1&nbsp;</TT></TD>
    <TD noWrap align=3Dright><TT>-&nbsp;</TT></TD>
    <TD align=3Dright><TT>12&nbsp;</TT></TD>
    <TD align=3Dright><TT>0&nbsp;&nbsp;</TT></TD>
    <TD noWrap align=3Dright><TT>(10)&nbsp;</TT></TD>
    <TD noWrap><TT>&nbsp;-.MAAMQWCGAMTR.R</TT></TD></TR>
  <TR>
    <TD align=3Dright>&nbsp;</TD>
    <TD align=3Dright><TT>1372.5468&nbsp;&nbsp;</TT></TD>
    <TD align=3Dright><TT>1371.5395&nbsp;&nbsp;</TT></TD>
    <TD align=3Dright><TT>1371.5556&nbsp;&nbsp;</TT></TD>
    <TD noWrap align=3Dright><TT>-11.71&nbsp;</TT></TD>
    <TD align=3Dright><TT>1&nbsp;</TT></TD>
    <TD noWrap align=3Dright><TT>-&nbsp;</TT></TD>
    <TD align=3Dright><TT>12&nbsp;</TT></TD>
    <TD align=3Dright><TT>0&nbsp;&nbsp;</TT></TD>
    <TD noWrap align=3Dright><TT>---&nbsp;&nbsp;</TT></TD>
    <TD noWrap><TT>&nbsp;-.MAAMQWCGAMTR.R + Oxidation (M)</TT></TD></TR>
  <TR>
    <TD align=3Dright>&nbsp;</TD>
    <TD align=3Dright><TT>1372.5468&nbsp;&nbsp;</TT></TD>
    <TD align=3Dright><TT>1371.5395&nbsp;&nbsp;</TT></TD>
    <TD align=3Dright><TT>1371.5556&nbsp;&nbsp;</TT></TD>
    <TD noWrap align=3Dright><TT>-11.71&nbsp;</TT></TD>
    <TD align=3Dright><TT>1&nbsp;</TT></TD>
    <TD noWrap align=3Dright><TT>-&nbsp;</TT></TD>
    <TD align=3Dright><TT>12&nbsp;</TT></TD>
    <TD align=3Dright><TT>0&nbsp;&nbsp;</TT></TD>
    <TD noWrap align=3Dright><TT>12&nbsp;&nbsp;</TT></TD>
    <TD noWrap><TT>&nbsp;-.MAAMQWCGAMTR.R + Oxidation (M)</TT></TD></TR>
  <TR>
    <TD align=3Dright>&nbsp;</TD>
    <TD align=3Dright><TT>1388.5426&nbsp;&nbsp;</TT></TD>
    <TD align=3Dright><TT>1387.5353&nbsp;&nbsp;</TT></TD>
    <TD align=3Dright><TT>1387.5505&nbsp;&nbsp;</TT></TD>
    <TD noWrap align=3Dright><TT>-10.94&nbsp;</TT></TD>
    <TD align=3Dright><TT>1&nbsp;</TT></TD>
    <TD noWrap align=3Dright><TT>-&nbsp;</TT></TD>
    <TD align=3Dright><TT>12&nbsp;</TT></TD>
    <TD align=3Dright><TT>0&nbsp;&nbsp;</TT></TD>
    <TD noWrap align=3Dright><TT>---&nbsp;&nbsp;</TT></TD>
    <TD noWrap><TT>&nbsp;-.MAAMQWCGAMTR.R + 2 Oxidation =
(M)</TT></TD></TR>
  <TR>
    <TD align=3Dright>&nbsp;</TD>
    <TD align=3Dright><TT>1404.5242&nbsp;&nbsp;</TT></TD>
    <TD align=3Dright><TT>1403.5169&nbsp;&nbsp;</TT></TD>
    <TD align=3Dright><TT>1403.5454&nbsp;&nbsp;</TT></TD>
    <TD noWrap align=3Dright><TT>-20.31&nbsp;</TT></TD>
    <TD align=3Dright><TT>1&nbsp;</TT></TD>
    <TD noWrap align=3Dright><TT>-&nbsp;</TT></TD>
    <TD align=3Dright><TT>12&nbsp;</TT></TD>
    <TD align=3Dright><TT>0&nbsp;&nbsp;</TT></TD>
    <TD noWrap align=3Dright><TT>---&nbsp;&nbsp;</TT></TD>
    <TD noWrap><TT>&nbsp;-.MAAMQWCGAMTR.R + 3 Oxidation =
(M)</TT></TD></TR>
  <TR>
    <TD align=3Dright>&nbsp;</TD>
    <TD align=3Dright><TT>1512.6669&nbsp;&nbsp;</TT></TD>
    <TD align=3Dright><TT>1511.6596&nbsp;&nbsp;</TT></TD>
    <TD align=3Dright><TT>1511.6618&nbsp;&nbsp;</TT></TD>
    <TD noWrap align=3Dright><TT>-1.42&nbsp;</TT></TD>
    <TD align=3Dright><TT>1&nbsp;</TT></TD>
    <TD noWrap align=3Dright><TT>-&nbsp;</TT></TD>
    <TD align=3Dright><TT>13&nbsp;</TT></TD>
    <TD align=3Dright><TT>1&nbsp;&nbsp;</TT></TD>
    <TD noWrap align=3Dright><TT>---&nbsp;&nbsp;</TT></TD>
    <TD noWrap><TT>&nbsp;-.MAAMQWCGAMTRR.I</TT></TD></TR>
  <TR>
    <TD align=3Dright>&nbsp;</TD>
    <TD align=3Dright><TT>1528.6281&nbsp;&nbsp;</TT></TD>
    <TD align=3Dright><TT>1527.6208&nbsp;&nbsp;</TT></TD>
    <TD align=3Dright><TT>1527.6567&nbsp;&nbsp;</TT></TD>
    <TD noWrap align=3Dright><TT>-23.48&nbsp;</TT></TD>
    <TD align=3Dright><TT>1&nbsp;</TT></TD>
    <TD noWrap align=3Dright><TT>-&nbsp;</TT></TD>
    <TD align=3Dright><TT>13&nbsp;</TT></TD>
    <TD align=3Dright><TT>1&nbsp;&nbsp;</TT></TD>
    <TD noWrap align=3Dright><TT>---&nbsp;&nbsp;</TT></TD>
    <TD noWrap><TT>&nbsp;-.MAAMQWCGAMTRR.I + Oxidation=20
(M)</TT></TD></TR></TBODY></TABLE>
<TABLE border=3D0 cellSpacing=3D0>
  <TBODY>
  <TR>
    <TD><TT>&nbsp;&nbsp;&nbsp;&nbsp;&nbsp;&nbsp;</TT></TD>
    <TD><TT><B>No match to: </B>812.3142, 825.0461, 829.3343, 842.4586,=20
      1115.5254, 1172.4491, 1269.5314, 1276.5656, 1283.5660, 1299.5525,=20
      1308.5739, 1308.5739, 1324.5541, 1324.5541, 1378.5374, 1383.6237,=20
      1394.5083, 1398.5597, 1405.5990, 1414.5402, 1951.9221, 1951.9221,=20
      1973.9185, 2009.7661, 2009.7661, 2031.7731, 2277.9163, 2277.9163,=20
      2424.1284, 2424.1284, 2638.2954, 2649.2791, 2649.2791, 2693.2070,=20
      2777.3782, 2777.3782</TT></TD></TR></TBODY></TABLE><BR>
<TABLE border=3D0 cellSpacing=3D0>
  <TBODY>
  <TR>
    <TD><TT><B><A name=3DHit33>33.</A>&nbsp;&nbsp;&nbsp;</B></TT></TD>
    <TD noWrap><TT><A=20
      =
href=3D"http://zxw-pc/mascot/cgi/protein_view.pl?file=3D../data/20121225/=
F002435.dat&amp;hit=3D33"=20
      =
target=3D_blank>gi|11692890</A>&nbsp;&nbsp;&nbsp;&nbsp;<B>Mass:</B>&nbsp;=
10950&nbsp;&nbsp;&nbsp;&nbsp;<B>Score:</B>&nbsp;37&nbsp;&nbsp;&nbsp;&nbsp=
;&nbsp;<B>Expect:</B>&nbsp;3.9e+002&nbsp;&nbsp;<B>Matches:</B>&nbsp;10</T=
T></TD></TR>
  <TR>
    <TD>&nbsp;</TD>
    <TD noWrap><TT>At2g21290 [Arabidopsis =
thaliana]</TT></TD></TR></TBODY></TABLE>
<TABLE border=3D0 cellSpacing=3D0 cellPadding=3D0>
  <TBODY>
  <TR>
    <TD><TT>&nbsp;&nbsp;&nbsp;&nbsp;&nbsp;&nbsp;</TT></TD>
    <TD align=3Dright><TT><B>Observed&nbsp;&nbsp;</B></TT></TD>
    <TD noWrap align=3Dright><TT><B>Mr(expt)&nbsp;&nbsp;</B></TT></TD>
    <TD noWrap align=3Dright><TT><B>Mr(calc)&nbsp;&nbsp;</B></TT></TD>
    <TD align=3Dright><TT><B>&nbsp;ppm&nbsp;&nbsp;</B></TT></TD>
    <TD align=3Dright><TT><B>Start&nbsp;</B></TT></TD>
    <TD align=3Dright><TT><B>&nbsp;</B></TT></TD>
    <TD align=3Dright><TT><B>End&nbsp;</B></TT></TD>
    <TD align=3Dright><TT><B>Miss&nbsp;</B></TT></TD>
    <TD align=3Dright><TT><B>Ions&nbsp;</B></TT></TD>
    <TD><TT><B>&nbsp;Peptide</B></TT></TD></TR>
  <TR>
    <TD align=3Dright>&nbsp;</TD>
    <TD align=3Dright><TT>811.3522&nbsp;&nbsp;</TT></TD>
    <TD align=3Dright><TT>810.3450&nbsp;&nbsp;</TT></TD>
    <TD align=3Dright><TT>810.3728&nbsp;&nbsp;</TT></TD>
    <TD noWrap align=3Dright><TT>-34.35&nbsp;</TT></TD>
    <TD align=3Dright><TT>14&nbsp;</TT></TD>
    <TD noWrap align=3Dright><TT>-&nbsp;</TT></TD>
    <TD align=3Dright><TT>19&nbsp;</TT></TD>
    <TD align=3Dright><TT>0&nbsp;&nbsp;</TT></TD>
    <TD noWrap align=3Dright><TT>---&nbsp;&nbsp;</TT></TD>
    <TD noWrap><TT>&nbsp;R.IMMTQR.T + 2 Oxidation (M)</TT></TD></TR>
  <TR>
    <TD align=3Dright>&nbsp;</TD>
    <TD align=3Dright><TT>870.4815&nbsp;&nbsp;</TT></TD>
    <TD align=3Dright><TT>869.4742&nbsp;&nbsp;</TT></TD>
    <TD align=3Dright><TT>869.4970&nbsp;&nbsp;</TT></TD>
    <TD noWrap align=3Dright><TT>-26.23&nbsp;</TT></TD>
    <TD align=3Dright><TT>81&nbsp;</TT></TD>
    <TD noWrap align=3Dright><TT>-&nbsp;</TT></TD>
    <TD align=3Dright><TT>87&nbsp;</TT></TD>
    <TD align=3Dright><TT>1&nbsp;&nbsp;</TT></TD>
    <TD noWrap align=3Dright><TT>---&nbsp;&nbsp;</TT></TD>
    <TD noWrap><TT>&nbsp;K.DKLELPR.S</TT></TD></TR>
  <TR>
    <TD align=3Dright>&nbsp;</TD>
    <TD align=3Dright><TT>1356.5707&nbsp;&nbsp;</TT></TD>
    <TD align=3Dright><TT>1355.5634&nbsp;&nbsp;</TT></TD>
    <TD align=3Dright><TT>1355.5607&nbsp;&nbsp;</TT></TD>
    <TD noWrap align=3Dright><TT>2.03&nbsp;</TT></TD>
    <TD align=3Dright><TT>1&nbsp;</TT></TD>
    <TD noWrap align=3Dright><TT>-&nbsp;</TT></TD>
    <TD align=3Dright><TT>12&nbsp;</TT></TD>
    <TD align=3Dright><TT>0&nbsp;&nbsp;</TT></TD>
    <TD noWrap align=3Dright><TT>---&nbsp;&nbsp;</TT></TD>
    <TD noWrap><TT>&nbsp;-.MAAMQWCGAMTR.R</TT></TD></TR>
  <TR>
    <TD align=3Dright>&nbsp;</TD>
    <TD align=3Dright><TT>1356.5707&nbsp;&nbsp;</TT></TD>
    <TD align=3Dright><TT>1355.5634&nbsp;&nbsp;</TT></TD>
    <TD align=3Dright><TT>1355.5607&nbsp;&nbsp;</TT></TD>
    <TD noWrap align=3Dright><TT>2.03&nbsp;</TT></TD>
    <TD align=3Dright><TT>1&nbsp;</TT></TD>
    <TD noWrap align=3Dright><TT>-&nbsp;</TT></TD>
    <TD align=3Dright><TT>12&nbsp;</TT></TD>
    <TD align=3Dright><TT>0&nbsp;&nbsp;</TT></TD>
    <TD noWrap align=3Dright><TT>(10)&nbsp;</TT></TD>
    <TD noWrap><TT>&nbsp;-.MAAMQWCGAMTR.R</TT></TD></TR>
  <TR>
    <TD align=3Dright>&nbsp;</TD>
    <TD align=3Dright><TT>1372.5468&nbsp;&nbsp;</TT></TD>
    <TD align=3Dright><TT>1371.5395&nbsp;&nbsp;</TT></TD>
    <TD align=3Dright><TT>1371.5556&nbsp;&nbsp;</TT></TD>
    <TD noWrap align=3Dright><TT>-11.71&nbsp;</TT></TD>
    <TD align=3Dright><TT>1&nbsp;</TT></TD>
    <TD noWrap align=3Dright><TT>-&nbsp;</TT></TD>
    <TD align=3Dright><TT>12&nbsp;</TT></TD>
    <TD align=3Dright><TT>0&nbsp;&nbsp;</TT></TD>
    <TD noWrap align=3Dright><TT>---&nbsp;&nbsp;</TT></TD>
    <TD noWrap><TT>&nbsp;-.MAAMQWCGAMTR.R + Oxidation (M)</TT></TD></TR>
  <TR>
    <TD align=3Dright>&nbsp;</TD>
    <TD align=3Dright><TT>1372.5468&nbsp;&nbsp;</TT></TD>
    <TD align=3Dright><TT>1371.5395&nbsp;&nbsp;</TT></TD>
    <TD align=3Dright><TT>1371.5556&nbsp;&nbsp;</TT></TD>
    <TD noWrap align=3Dright><TT>-11.71&nbsp;</TT></TD>
    <TD align=3Dright><TT>1&nbsp;</TT></TD>
    <TD noWrap align=3Dright><TT>-&nbsp;</TT></TD>
    <TD align=3Dright><TT>12&nbsp;</TT></TD>
    <TD align=3Dright><TT>0&nbsp;&nbsp;</TT></TD>
    <TD noWrap align=3Dright><TT>12&nbsp;&nbsp;</TT></TD>
    <TD noWrap><TT>&nbsp;-.MAAMQWCGAMTR.R + Oxidation (M)</TT></TD></TR>
  <TR>
    <TD align=3Dright>&nbsp;</TD>
    <TD align=3Dright><TT>1388.5426&nbsp;&nbsp;</TT></TD>
    <TD align=3Dright><TT>1387.5353&nbsp;&nbsp;</TT></TD>
    <TD align=3Dright><TT>1387.5505&nbsp;&nbsp;</TT></TD>
    <TD noWrap align=3Dright><TT>-10.94&nbsp;</TT></TD>
    <TD align=3Dright><TT>1&nbsp;</TT></TD>
    <TD noWrap align=3Dright><TT>-&nbsp;</TT></TD>
    <TD align=3Dright><TT>12&nbsp;</TT></TD>
    <TD align=3Dright><TT>0&nbsp;&nbsp;</TT></TD>
    <TD noWrap align=3Dright><TT>---&nbsp;&nbsp;</TT></TD>
    <TD noWrap><TT>&nbsp;-.MAAMQWCGAMTR.R + 2 Oxidation =
(M)</TT></TD></TR>
  <TR>
    <TD align=3Dright>&nbsp;</TD>
    <TD align=3Dright><TT>1404.5242&nbsp;&nbsp;</TT></TD>
    <TD align=3Dright><TT>1403.5169&nbsp;&nbsp;</TT></TD>
    <TD align=3Dright><TT>1403.5454&nbsp;&nbsp;</TT></TD>
    <TD noWrap align=3Dright><TT>-20.31&nbsp;</TT></TD>
    <TD align=3Dright><TT>1&nbsp;</TT></TD>
    <TD noWrap align=3Dright><TT>-&nbsp;</TT></TD>
    <TD align=3Dright><TT>12&nbsp;</TT></TD>
    <TD align=3Dright><TT>0&nbsp;&nbsp;</TT></TD>
    <TD noWrap align=3Dright><TT>---&nbsp;&nbsp;</TT></TD>
    <TD noWrap><TT>&nbsp;-.MAAMQWCGAMTR.R + 3 Oxidation =
(M)</TT></TD></TR>
  <TR>
    <TD align=3Dright>&nbsp;</TD>
    <TD align=3Dright><TT>1512.6669&nbsp;&nbsp;</TT></TD>
    <TD align=3Dright><TT>1511.6596&nbsp;&nbsp;</TT></TD>
    <TD align=3Dright><TT>1511.6618&nbsp;&nbsp;</TT></TD>
    <TD noWrap align=3Dright><TT>-1.42&nbsp;</TT></TD>
    <TD align=3Dright><TT>1&nbsp;</TT></TD>
    <TD noWrap align=3Dright><TT>-&nbsp;</TT></TD>
    <TD align=3Dright><TT>13&nbsp;</TT></TD>
    <TD align=3Dright><TT>1&nbsp;&nbsp;</TT></TD>
    <TD noWrap align=3Dright><TT>---&nbsp;&nbsp;</TT></TD>
    <TD noWrap><TT>&nbsp;-.MAAMQWCGAMTRR.I</TT></TD></TR>
  <TR>
    <TD align=3Dright>&nbsp;</TD>
    <TD align=3Dright><TT>1528.6281&nbsp;&nbsp;</TT></TD>
    <TD align=3Dright><TT>1527.6208&nbsp;&nbsp;</TT></TD>
    <TD align=3Dright><TT>1527.6567&nbsp;&nbsp;</TT></TD>
    <TD noWrap align=3Dright><TT>-23.48&nbsp;</TT></TD>
    <TD align=3Dright><TT>1&nbsp;</TT></TD>
    <TD noWrap align=3Dright><TT>-&nbsp;</TT></TD>
    <TD align=3Dright><TT>13&nbsp;</TT></TD>
    <TD align=3Dright><TT>1&nbsp;&nbsp;</TT></TD>
    <TD noWrap align=3Dright><TT>---&nbsp;&nbsp;</TT></TD>
    <TD noWrap><TT>&nbsp;-.MAAMQWCGAMTRR.I + Oxidation=20
(M)</TT></TD></TR></TBODY></TABLE>
<TABLE border=3D0 cellSpacing=3D0>
  <TBODY>
  <TR>
    <TD><TT>&nbsp;&nbsp;&nbsp;&nbsp;&nbsp;&nbsp;</TT></TD>
    <TD><TT><B>No match to: </B>812.3142, 825.0461, 829.3343, 842.4586,=20
      1115.5254, 1172.4491, 1269.5314, 1276.5656, 1283.5660, 1299.5525,=20
      1308.5739, 1308.5739, 1324.5541, 1324.5541, 1378.5374, 1383.6237,=20
      1394.5083, 1398.5597, 1405.5990, 1414.5402, 1951.9221, 1951.9221,=20
      1973.9185, 2009.7661, 2009.7661, 2031.7731, 2277.9163, 2277.9163,=20
      2424.1284, 2424.1284, 2638.2954, 2649.2791, 2649.2791, 2693.2070,=20
      2777.3782, 2777.3782</TT></TD></TR></TBODY></TABLE><BR>
<TABLE border=3D0 cellSpacing=3D0>
  <TBODY>
  <TR>
    <TD><TT><B><A name=3DHit34>34.</A>&nbsp;&nbsp;&nbsp;</B></TT></TD>
    <TD noWrap><TT><A=20
      =
href=3D"http://zxw-pc/mascot/cgi/protein_view.pl?file=3D../data/20121225/=
F002435.dat&amp;hit=3D34"=20
      =
target=3D_blank>gi|4567264</A>&nbsp;&nbsp;&nbsp;&nbsp;<B>Mass:</B>&nbsp;1=
0950&nbsp;&nbsp;&nbsp;&nbsp;<B>Score:</B>&nbsp;37&nbsp;&nbsp;&nbsp;&nbsp;=
&nbsp;<B>Expect:</B>&nbsp;3.9e+002&nbsp;&nbsp;<B>Matches:</B>&nbsp;10</TT=
></TD></TR>
  <TR>
    <TD>&nbsp;</TD>
    <TD noWrap><TT>expressed protein [Arabidopsis=20
thaliana]</TT></TD></TR></TBODY></TABLE>
<TABLE border=3D0 cellSpacing=3D0 cellPadding=3D0>
  <TBODY>
  <TR>
    <TD><TT>&nbsp;&nbsp;&nbsp;&nbsp;&nbsp;&nbsp;</TT></TD>
    <TD align=3Dright><TT><B>Observed&nbsp;&nbsp;</B></TT></TD>
    <TD noWrap align=3Dright><TT><B>Mr(expt)&nbsp;&nbsp;</B></TT></TD>
    <TD noWrap align=3Dright><TT><B>Mr(calc)&nbsp;&nbsp;</B></TT></TD>
    <TD align=3Dright><TT><B>&nbsp;ppm&nbsp;&nbsp;</B></TT></TD>
    <TD align=3Dright><TT><B>Start&nbsp;</B></TT></TD>
    <TD align=3Dright><TT><B>&nbsp;</B></TT></TD>
    <TD align=3Dright><TT><B>End&nbsp;</B></TT></TD>
    <TD align=3Dright><TT><B>Miss&nbsp;</B></TT></TD>
    <TD align=3Dright><TT><B>Ions&nbsp;</B></TT></TD>
    <TD><TT><B>&nbsp;Peptide</B></TT></TD></TR>
  <TR>
    <TD align=3Dright>&nbsp;</TD>
    <TD align=3Dright><TT>811.3522&nbsp;&nbsp;</TT></TD>
    <TD align=3Dright><TT>810.3450&nbsp;&nbsp;</TT></TD>
    <TD align=3Dright><TT>810.3728&nbsp;&nbsp;</TT></TD>
    <TD noWrap align=3Dright><TT>-34.35&nbsp;</TT></TD>
    <TD align=3Dright><TT>14&nbsp;</TT></TD>
    <TD noWrap align=3Dright><TT>-&nbsp;</TT></TD>
    <TD align=3Dright><TT>19&nbsp;</TT></TD>
    <TD align=3Dright><TT>0&nbsp;&nbsp;</TT></TD>
    <TD noWrap align=3Dright><TT>---&nbsp;&nbsp;</TT></TD>
    <TD noWrap><TT>&nbsp;R.IMMTQR.T + 2 Oxidation (M)</TT></TD></TR>
  <TR>
    <TD align=3Dright>&nbsp;</TD>
    <TD align=3Dright><TT>870.4815&nbsp;&nbsp;</TT></TD>
    <TD align=3Dright><TT>869.4742&nbsp;&nbsp;</TT></TD>
    <TD align=3Dright><TT>869.4970&nbsp;&nbsp;</TT></TD>
    <TD noWrap align=3Dright><TT>-26.23&nbsp;</TT></TD>
    <TD align=3Dright><TT>81&nbsp;</TT></TD>
    <TD noWrap align=3Dright><TT>-&nbsp;</TT></TD>
    <TD align=3Dright><TT>87&nbsp;</TT></TD>
    <TD align=3Dright><TT>1&nbsp;&nbsp;</TT></TD>
    <TD noWrap align=3Dright><TT>---&nbsp;&nbsp;</TT></TD>
    <TD noWrap><TT>&nbsp;K.DKLELPR.S</TT></TD></TR>
  <TR>
    <TD align=3Dright>&nbsp;</TD>
    <TD align=3Dright><TT>1356.5707&nbsp;&nbsp;</TT></TD>
    <TD align=3Dright><TT>1355.5634&nbsp;&nbsp;</TT></TD>
    <TD align=3Dright><TT>1355.5607&nbsp;&nbsp;</TT></TD>
    <TD noWrap align=3Dright><TT>2.03&nbsp;</TT></TD>
    <TD align=3Dright><TT>1&nbsp;</TT></TD>
    <TD noWrap align=3Dright><TT>-&nbsp;</TT></TD>
    <TD align=3Dright><TT>12&nbsp;</TT></TD>
    <TD align=3Dright><TT>0&nbsp;&nbsp;</TT></TD>
    <TD noWrap align=3Dright><TT>---&nbsp;&nbsp;</TT></TD>
    <TD noWrap><TT>&nbsp;-.MAAMQWCGAMTR.R</TT></TD></TR>
  <TR>
    <TD align=3Dright>&nbsp;</TD>
    <TD align=3Dright><TT>1356.5707&nbsp;&nbsp;</TT></TD>
    <TD align=3Dright><TT>1355.5634&nbsp;&nbsp;</TT></TD>
    <TD align=3Dright><TT>1355.5607&nbsp;&nbsp;</TT></TD>
    <TD noWrap align=3Dright><TT>2.03&nbsp;</TT></TD>
    <TD align=3Dright><TT>1&nbsp;</TT></TD>
    <TD noWrap align=3Dright><TT>-&nbsp;</TT></TD>
    <TD align=3Dright><TT>12&nbsp;</TT></TD>
    <TD align=3Dright><TT>0&nbsp;&nbsp;</TT></TD>
    <TD noWrap align=3Dright><TT>(10)&nbsp;</TT></TD>
    <TD noWrap><TT>&nbsp;-.MAAMQWCGAMTR.R</TT></TD></TR>
  <TR>
    <TD align=3Dright>&nbsp;</TD>
    <TD align=3Dright><TT>1372.5468&nbsp;&nbsp;</TT></TD>
    <TD align=3Dright><TT>1371.5395&nbsp;&nbsp;</TT></TD>
    <TD align=3Dright><TT>1371.5556&nbsp;&nbsp;</TT></TD>
    <TD noWrap align=3Dright><TT>-11.71&nbsp;</TT></TD>
    <TD align=3Dright><TT>1&nbsp;</TT></TD>
    <TD noWrap align=3Dright><TT>-&nbsp;</TT></TD>
    <TD align=3Dright><TT>12&nbsp;</TT></TD>
    <TD align=3Dright><TT>0&nbsp;&nbsp;</TT></TD>
    <TD noWrap align=3Dright><TT>---&nbsp;&nbsp;</TT></TD>
    <TD noWrap><TT>&nbsp;-.MAAMQWCGAMTR.R + Oxidation (M)</TT></TD></TR>
  <TR>
    <TD align=3Dright>&nbsp;</TD>
    <TD align=3Dright><TT>1372.5468&nbsp;&nbsp;</TT></TD>
    <TD align=3Dright><TT>1371.5395&nbsp;&nbsp;</TT></TD>
    <TD align=3Dright><TT>1371.5556&nbsp;&nbsp;</TT></TD>
    <TD noWrap align=3Dright><TT>-11.71&nbsp;</TT></TD>
    <TD align=3Dright><TT>1&nbsp;</TT></TD>
    <TD noWrap align=3Dright><TT>-&nbsp;</TT></TD>
    <TD align=3Dright><TT>12&nbsp;</TT></TD>
    <TD align=3Dright><TT>0&nbsp;&nbsp;</TT></TD>
    <TD noWrap align=3Dright><TT>12&nbsp;&nbsp;</TT></TD>
    <TD noWrap><TT>&nbsp;-.MAAMQWCGAMTR.R + Oxidation (M)</TT></TD></TR>
  <TR>
    <TD align=3Dright>&nbsp;</TD>
    <TD align=3Dright><TT>1388.5426&nbsp;&nbsp;</TT></TD>
    <TD align=3Dright><TT>1387.5353&nbsp;&nbsp;</TT></TD>
    <TD align=3Dright><TT>1387.5505&nbsp;&nbsp;</TT></TD>
    <TD noWrap align=3Dright><TT>-10.94&nbsp;</TT></TD>
    <TD align=3Dright><TT>1&nbsp;</TT></TD>
    <TD noWrap align=3Dright><TT>-&nbsp;</TT></TD>
    <TD align=3Dright><TT>12&nbsp;</TT></TD>
    <TD align=3Dright><TT>0&nbsp;&nbsp;</TT></TD>
    <TD noWrap align=3Dright><TT>---&nbsp;&nbsp;</TT></TD>
    <TD noWrap><TT>&nbsp;-.MAAMQWCGAMTR.R + 2 Oxidation =
(M)</TT></TD></TR>
  <TR>
    <TD align=3Dright>&nbsp;</TD>
    <TD align=3Dright><TT>1404.5242&nbsp;&nbsp;</TT></TD>
    <TD align=3Dright><TT>1403.5169&nbsp;&nbsp;</TT></TD>
    <TD align=3Dright><TT>1403.5454&nbsp;&nbsp;</TT></TD>
    <TD noWrap align=3Dright><TT>-20.31&nbsp;</TT></TD>
    <TD align=3Dright><TT>1&nbsp;</TT></TD>
    <TD noWrap align=3Dright><TT>-&nbsp;</TT></TD>
    <TD align=3Dright><TT>12&nbsp;</TT></TD>
    <TD align=3Dright><TT>0&nbsp;&nbsp;</TT></TD>
    <TD noWrap align=3Dright><TT>---&nbsp;&nbsp;</TT></TD>
    <TD noWrap><TT>&nbsp;-.MAAMQWCGAMTR.R + 3 Oxidation =
(M)</TT></TD></TR>
  <TR>
    <TD align=3Dright>&nbsp;</TD>
    <TD align=3Dright><TT>1512.6669&nbsp;&nbsp;</TT></TD>
    <TD align=3Dright><TT>1511.6596&nbsp;&nbsp;</TT></TD>
    <TD align=3Dright><TT>1511.6618&nbsp;&nbsp;</TT></TD>
    <TD noWrap align=3Dright><TT>-1.42&nbsp;</TT></TD>
    <TD align=3Dright><TT>1&nbsp;</TT></TD>
    <TD noWrap align=3Dright><TT>-&nbsp;</TT></TD>
    <TD align=3Dright><TT>13&nbsp;</TT></TD>
    <TD align=3Dright><TT>1&nbsp;&nbsp;</TT></TD>
    <TD noWrap align=3Dright><TT>---&nbsp;&nbsp;</TT></TD>
    <TD noWrap><TT>&nbsp;-.MAAMQWCGAMTRR.I</TT></TD></TR>
  <TR>
    <TD align=3Dright>&nbsp;</TD>
    <TD align=3Dright><TT>1528.6281&nbsp;&nbsp;</TT></TD>
    <TD align=3Dright><TT>1527.6208&nbsp;&nbsp;</TT></TD>
    <TD align=3Dright><TT>1527.6567&nbsp;&nbsp;</TT></TD>
    <TD noWrap align=3Dright><TT>-23.48&nbsp;</TT></TD>
    <TD align=3Dright><TT>1&nbsp;</TT></TD>
    <TD noWrap align=3Dright><TT>-&nbsp;</TT></TD>
    <TD align=3Dright><TT>13&nbsp;</TT></TD>
    <TD align=3Dright><TT>1&nbsp;&nbsp;</TT></TD>
    <TD noWrap align=3Dright><TT>---&nbsp;&nbsp;</TT></TD>
    <TD noWrap><TT>&nbsp;-.MAAMQWCGAMTRR.I + Oxidation=20
(M)</TT></TD></TR></TBODY></TABLE>
<TABLE border=3D0 cellSpacing=3D0>
  <TBODY>
  <TR>
    <TD><TT>&nbsp;&nbsp;&nbsp;&nbsp;&nbsp;&nbsp;</TT></TD>
    <TD><TT><B>No match to: </B>812.3142, 825.0461, 829.3343, 842.4586,=20
      1115.5254, 1172.4491, 1269.5314, 1276.5656, 1283.5660, 1299.5525,=20
      1308.5739, 1308.5739, 1324.5541, 1324.5541, 1378.5374, 1383.6237,=20
      1394.5083, 1398.5597, 1405.5990, 1414.5402, 1951.9221, 1951.9221,=20
      1973.9185, 2009.7661, 2009.7661, 2031.7731, 2277.9163, 2277.9163,=20
      2424.1284, 2424.1284, 2638.2954, 2649.2791, 2649.2791, 2693.2070,=20
      2777.3782, 2777.3782</TT></TD></TR></TBODY></TABLE><BR>
<TABLE border=3D0 cellSpacing=3D0>
  <TBODY>
  <TR>
    <TD><TT><B><A name=3DHit35>35.</A>&nbsp;&nbsp;&nbsp;</B></TT></TD>
    <TD noWrap><TT><A=20
      =
href=3D"http://zxw-pc/mascot/cgi/protein_view.pl?file=3D../data/20121225/=
F002435.dat&amp;hit=3D35"=20
      =
target=3D_blank>gi|257717148</A>&nbsp;&nbsp;&nbsp;&nbsp;<B>Mass:</B>&nbsp=
;10950&nbsp;&nbsp;&nbsp;&nbsp;<B>Score:</B>&nbsp;37&nbsp;&nbsp;&nbsp;&nbs=
p;&nbsp;<B>Expect:</B>&nbsp;3.9e+002&nbsp;&nbsp;<B>Matches:</B>&nbsp;10</=
TT></TD></TR>
  <TR>
    <TD>&nbsp;</TD>
    <TD noWrap><TT>unnamed protein product [Arabidopsis=20
  thaliana]</TT></TD></TR></TBODY></TABLE>
<TABLE border=3D0 cellSpacing=3D0 cellPadding=3D0>
  <TBODY>
  <TR>
    <TD><TT>&nbsp;&nbsp;&nbsp;&nbsp;&nbsp;&nbsp;</TT></TD>
    <TD align=3Dright><TT><B>Observed&nbsp;&nbsp;</B></TT></TD>
    <TD noWrap align=3Dright><TT><B>Mr(expt)&nbsp;&nbsp;</B></TT></TD>
    <TD noWrap align=3Dright><TT><B>Mr(calc)&nbsp;&nbsp;</B></TT></TD>
    <TD align=3Dright><TT><B>&nbsp;ppm&nbsp;&nbsp;</B></TT></TD>
    <TD align=3Dright><TT><B>Start&nbsp;</B></TT></TD>
    <TD align=3Dright><TT><B>&nbsp;</B></TT></TD>
    <TD align=3Dright><TT><B>End&nbsp;</B></TT></TD>
    <TD align=3Dright><TT><B>Miss&nbsp;</B></TT></TD>
    <TD align=3Dright><TT><B>Ions&nbsp;</B></TT></TD>
    <TD><TT><B>&nbsp;Peptide</B></TT></TD></TR>
  <TR>
    <TD align=3Dright>&nbsp;</TD>
    <TD align=3Dright><TT>811.3522&nbsp;&nbsp;</TT></TD>
    <TD align=3Dright><TT>810.3450&nbsp;&nbsp;</TT></TD>
    <TD align=3Dright><TT>810.3728&nbsp;&nbsp;</TT></TD>
    <TD noWrap align=3Dright><TT>-34.35&nbsp;</TT></TD>
    <TD align=3Dright><TT>14&nbsp;</TT></TD>
    <TD noWrap align=3Dright><TT>-&nbsp;</TT></TD>
    <TD align=3Dright><TT>19&nbsp;</TT></TD>
    <TD align=3Dright><TT>0&nbsp;&nbsp;</TT></TD>
    <TD noWrap align=3Dright><TT>---&nbsp;&nbsp;</TT></TD>
    <TD noWrap><TT>&nbsp;R.IMMTQR.T + 2 Oxidation (M)</TT></TD></TR>
  <TR>
    <TD align=3Dright>&nbsp;</TD>
    <TD align=3Dright><TT>870.4815&nbsp;&nbsp;</TT></TD>
    <TD align=3Dright><TT>869.4742&nbsp;&nbsp;</TT></TD>
    <TD align=3Dright><TT>869.4970&nbsp;&nbsp;</TT></TD>
    <TD noWrap align=3Dright><TT>-26.23&nbsp;</TT></TD>
    <TD align=3Dright><TT>81&nbsp;</TT></TD>
    <TD noWrap align=3Dright><TT>-&nbsp;</TT></TD>
    <TD align=3Dright><TT>87&nbsp;</TT></TD>
    <TD align=3Dright><TT>1&nbsp;&nbsp;</TT></TD>
    <TD noWrap align=3Dright><TT>---&nbsp;&nbsp;</TT></TD>
    <TD noWrap><TT>&nbsp;K.DKLELPR.S</TT></TD></TR>
  <TR>
    <TD align=3Dright>&nbsp;</TD>
    <TD align=3Dright><TT>1356.5707&nbsp;&nbsp;</TT></TD>
    <TD align=3Dright><TT>1355.5634&nbsp;&nbsp;</TT></TD>
    <TD align=3Dright><TT>1355.5607&nbsp;&nbsp;</TT></TD>
    <TD noWrap align=3Dright><TT>2.03&nbsp;</TT></TD>
    <TD align=3Dright><TT>1&nbsp;</TT></TD>
    <TD noWrap align=3Dright><TT>-&nbsp;</TT></TD>
    <TD align=3Dright><TT>12&nbsp;</TT></TD>
    <TD align=3Dright><TT>0&nbsp;&nbsp;</TT></TD>
    <TD noWrap align=3Dright><TT>---&nbsp;&nbsp;</TT></TD>
    <TD noWrap><TT>&nbsp;-.MAAMQWCGAMTR.R</TT></TD></TR>
  <TR>
    <TD align=3Dright>&nbsp;</TD>
    <TD align=3Dright><TT>1356.5707&nbsp;&nbsp;</TT></TD>
    <TD align=3Dright><TT>1355.5634&nbsp;&nbsp;</TT></TD>
    <TD align=3Dright><TT>1355.5607&nbsp;&nbsp;</TT></TD>
    <TD noWrap align=3Dright><TT>2.03&nbsp;</TT></TD>
    <TD align=3Dright><TT>1&nbsp;</TT></TD>
    <TD noWrap align=3Dright><TT>-&nbsp;</TT></TD>
    <TD align=3Dright><TT>12&nbsp;</TT></TD>
    <TD align=3Dright><TT>0&nbsp;&nbsp;</TT></TD>
    <TD noWrap align=3Dright><TT>(10)&nbsp;</TT></TD>
    <TD noWrap><TT>&nbsp;-.MAAMQWCGAMTR.R</TT></TD></TR>
  <TR>
    <TD align=3Dright>&nbsp;</TD>
    <TD align=3Dright><TT>1372.5468&nbsp;&nbsp;</TT></TD>
    <TD align=3Dright><TT>1371.5395&nbsp;&nbsp;</TT></TD>
    <TD align=3Dright><TT>1371.5556&nbsp;&nbsp;</TT></TD>
    <TD noWrap align=3Dright><TT>-11.71&nbsp;</TT></TD>
    <TD align=3Dright><TT>1&nbsp;</TT></TD>
    <TD noWrap align=3Dright><TT>-&nbsp;</TT></TD>
    <TD align=3Dright><TT>12&nbsp;</TT></TD>
    <TD align=3Dright><TT>0&nbsp;&nbsp;</TT></TD>
    <TD noWrap align=3Dright><TT>---&nbsp;&nbsp;</TT></TD>
    <TD noWrap><TT>&nbsp;-.MAAMQWCGAMTR.R + Oxidation (M)</TT></TD></TR>
  <TR>
    <TD align=3Dright>&nbsp;</TD>
    <TD align=3Dright><TT>1372.5468&nbsp;&nbsp;</TT></TD>
    <TD align=3Dright><TT>1371.5395&nbsp;&nbsp;</TT></TD>
    <TD align=3Dright><TT>1371.5556&nbsp;&nbsp;</TT></TD>
    <TD noWrap align=3Dright><TT>-11.71&nbsp;</TT></TD>
    <TD align=3Dright><TT>1&nbsp;</TT></TD>
    <TD noWrap align=3Dright><TT>-&nbsp;</TT></TD>
    <TD align=3Dright><TT>12&nbsp;</TT></TD>
    <TD align=3Dright><TT>0&nbsp;&nbsp;</TT></TD>
    <TD noWrap align=3Dright><TT>12&nbsp;&nbsp;</TT></TD>
    <TD noWrap><TT>&nbsp;-.MAAMQWCGAMTR.R + Oxidation (M)</TT></TD></TR>
  <TR>
    <TD align=3Dright>&nbsp;</TD>
    <TD align=3Dright><TT>1388.5426&nbsp;&nbsp;</TT></TD>
    <TD align=3Dright><TT>1387.5353&nbsp;&nbsp;</TT></TD>
    <TD align=3Dright><TT>1387.5505&nbsp;&nbsp;</TT></TD>
    <TD noWrap align=3Dright><TT>-10.94&nbsp;</TT></TD>
    <TD align=3Dright><TT>1&nbsp;</TT></TD>
    <TD noWrap align=3Dright><TT>-&nbsp;</TT></TD>
    <TD align=3Dright><TT>12&nbsp;</TT></TD>
    <TD align=3Dright><TT>0&nbsp;&nbsp;</TT></TD>
    <TD noWrap align=3Dright><TT>---&nbsp;&nbsp;</TT></TD>
    <TD noWrap><TT>&nbsp;-.MAAMQWCGAMTR.R + 2 Oxidation =
(M)</TT></TD></TR>
  <TR>
    <TD align=3Dright>&nbsp;</TD>
    <TD align=3Dright><TT>1404.5242&nbsp;&nbsp;</TT></TD>
    <TD align=3Dright><TT>1403.5169&nbsp;&nbsp;</TT></TD>
    <TD align=3Dright><TT>1403.5454&nbsp;&nbsp;</TT></TD>
    <TD noWrap align=3Dright><TT>-20.31&nbsp;</TT></TD>
    <TD align=3Dright><TT>1&nbsp;</TT></TD>
    <TD noWrap align=3Dright><TT>-&nbsp;</TT></TD>
    <TD align=3Dright><TT>12&nbsp;</TT></TD>
    <TD align=3Dright><TT>0&nbsp;&nbsp;</TT></TD>
    <TD noWrap align=3Dright><TT>---&nbsp;&nbsp;</TT></TD>
    <TD noWrap><TT>&nbsp;-.MAAMQWCGAMTR.R + 3 Oxidation =
(M)</TT></TD></TR>
  <TR>
    <TD align=3Dright>&nbsp;</TD>
    <TD align=3Dright><TT>1512.6669&nbsp;&nbsp;</TT></TD>
    <TD align=3Dright><TT>1511.6596&nbsp;&nbsp;</TT></TD>
    <TD align=3Dright><TT>1511.6618&nbsp;&nbsp;</TT></TD>
    <TD noWrap align=3Dright><TT>-1.42&nbsp;</TT></TD>
    <TD align=3Dright><TT>1&nbsp;</TT></TD>
    <TD noWrap align=3Dright><TT>-&nbsp;</TT></TD>
    <TD align=3Dright><TT>13&nbsp;</TT></TD>
    <TD align=3Dright><TT>1&nbsp;&nbsp;</TT></TD>
    <TD noWrap align=3Dright><TT>---&nbsp;&nbsp;</TT></TD>
    <TD noWrap><TT>&nbsp;-.MAAMQWCGAMTRR.I</TT></TD></TR>
  <TR>
    <TD align=3Dright>&nbsp;</TD>
    <TD align=3Dright><TT>1528.6281&nbsp;&nbsp;</TT></TD>
    <TD align=3Dright><TT>1527.6208&nbsp;&nbsp;</TT></TD>
    <TD align=3Dright><TT>1527.6567&nbsp;&nbsp;</TT></TD>
    <TD noWrap align=3Dright><TT>-23.48&nbsp;</TT></TD>
    <TD align=3Dright><TT>1&nbsp;</TT></TD>
    <TD noWrap align=3Dright><TT>-&nbsp;</TT></TD>
    <TD align=3Dright><TT>13&nbsp;</TT></TD>
    <TD align=3Dright><TT>1&nbsp;&nbsp;</TT></TD>
    <TD noWrap align=3Dright><TT>---&nbsp;&nbsp;</TT></TD>
    <TD noWrap><TT>&nbsp;-.MAAMQWCGAMTRR.I + Oxidation=20
(M)</TT></TD></TR></TBODY></TABLE>
<TABLE border=3D0 cellSpacing=3D0>
  <TBODY>
  <TR>
    <TD><TT>&nbsp;&nbsp;&nbsp;&nbsp;&nbsp;&nbsp;</TT></TD>
    <TD><TT><B>No match to: </B>812.3142, 825.0461, 829.3343, 842.4586,=20
      1115.5254, 1172.4491, 1269.5314, 1276.5656, 1283.5660, 1299.5525,=20
      1308.5739, 1308.5739, 1324.5541, 1324.5541, 1378.5374, 1383.6237,=20
      1394.5083, 1398.5597, 1405.5990, 1414.5402, 1951.9221, 1951.9221,=20
      1973.9185, 2009.7661, 2009.7661, 2031.7731, 2277.9163, 2277.9163,=20
      2424.1284, 2424.1284, 2638.2954, 2649.2791, 2649.2791, 2693.2070,=20
      2777.3782, 2777.3782</TT></TD></TR></TBODY></TABLE><BR>
<TABLE border=3D0 cellSpacing=3D0>
  <TBODY>
  <TR>
    <TD><TT><B><A name=3DHit36>36.</A>&nbsp;&nbsp;&nbsp;</B></TT></TD>
    <TD noWrap><TT><A=20
      =
href=3D"http://zxw-pc/mascot/cgi/protein_view.pl?file=3D../data/20121225/=
F002435.dat&amp;hit=3D36"=20
      =
target=3D_blank>gi|257683134</A>&nbsp;&nbsp;&nbsp;&nbsp;<B>Mass:</B>&nbsp=
;10950&nbsp;&nbsp;&nbsp;&nbsp;<B>Score:</B>&nbsp;37&nbsp;&nbsp;&nbsp;&nbs=
p;&nbsp;<B>Expect:</B>&nbsp;3.9e+002&nbsp;&nbsp;<B>Matches:</B>&nbsp;10</=
TT></TD></TR>
  <TR>
    <TD>&nbsp;</TD>
    <TD noWrap><TT>unnamed protein product [Arabidopsis=20
  thaliana]</TT></TD></TR></TBODY></TABLE>
<TABLE border=3D0 cellSpacing=3D0 cellPadding=3D0>
  <TBODY>
  <TR>
    <TD><TT>&nbsp;&nbsp;&nbsp;&nbsp;&nbsp;&nbsp;</TT></TD>
    <TD align=3Dright><TT><B>Observed&nbsp;&nbsp;</B></TT></TD>
    <TD noWrap align=3Dright><TT><B>Mr(expt)&nbsp;&nbsp;</B></TT></TD>
    <TD noWrap align=3Dright><TT><B>Mr(calc)&nbsp;&nbsp;</B></TT></TD>
    <TD align=3Dright><TT><B>&nbsp;ppm&nbsp;&nbsp;</B></TT></TD>
    <TD align=3Dright><TT><B>Start&nbsp;</B></TT></TD>
    <TD align=3Dright><TT><B>&nbsp;</B></TT></TD>
    <TD align=3Dright><TT><B>End&nbsp;</B></TT></TD>
    <TD align=3Dright><TT><B>Miss&nbsp;</B></TT></TD>
    <TD align=3Dright><TT><B>Ions&nbsp;</B></TT></TD>
    <TD><TT><B>&nbsp;Peptide</B></TT></TD></TR>
  <TR>
    <TD align=3Dright>&nbsp;</TD>
    <TD align=3Dright><TT>811.3522&nbsp;&nbsp;</TT></TD>
    <TD align=3Dright><TT>810.3450&nbsp;&nbsp;</TT></TD>
    <TD align=3Dright><TT>810.3728&nbsp;&nbsp;</TT></TD>
    <TD noWrap align=3Dright><TT>-34.35&nbsp;</TT></TD>
    <TD align=3Dright><TT>14&nbsp;</TT></TD>
    <TD noWrap align=3Dright><TT>-&nbsp;</TT></TD>
    <TD align=3Dright><TT>19&nbsp;</TT></TD>
    <TD align=3Dright><TT>0&nbsp;&nbsp;</TT></TD>
    <TD noWrap align=3Dright><TT>---&nbsp;&nbsp;</TT></TD>
    <TD noWrap><TT>&nbsp;R.IMMTQR.T + 2 Oxidation (M)</TT></TD></TR>
  <TR>
    <TD align=3Dright>&nbsp;</TD>
    <TD align=3Dright><TT>870.4815&nbsp;&nbsp;</TT></TD>
    <TD align=3Dright><TT>869.4742&nbsp;&nbsp;</TT></TD>
    <TD align=3Dright><TT>869.4970&nbsp;&nbsp;</TT></TD>
    <TD noWrap align=3Dright><TT>-26.23&nbsp;</TT></TD>
    <TD align=3Dright><TT>81&nbsp;</TT></TD>
    <TD noWrap align=3Dright><TT>-&nbsp;</TT></TD>
    <TD align=3Dright><TT>87&nbsp;</TT></TD>
    <TD align=3Dright><TT>1&nbsp;&nbsp;</TT></TD>
    <TD noWrap align=3Dright><TT>---&nbsp;&nbsp;</TT></TD>
    <TD noWrap><TT>&nbsp;K.DKLELPR.S</TT></TD></TR>
  <TR>
    <TD align=3Dright>&nbsp;</TD>
    <TD align=3Dright><TT>1356.5707&nbsp;&nbsp;</TT></TD>
    <TD align=3Dright><TT>1355.5634&nbsp;&nbsp;</TT></TD>
    <TD align=3Dright><TT>1355.5607&nbsp;&nbsp;</TT></TD>
    <TD noWrap align=3Dright><TT>2.03&nbsp;</TT></TD>
    <TD align=3Dright><TT>1&nbsp;</TT></TD>
    <TD noWrap align=3Dright><TT>-&nbsp;</TT></TD>
    <TD align=3Dright><TT>12&nbsp;</TT></TD>
    <TD align=3Dright><TT>0&nbsp;&nbsp;</TT></TD>
    <TD noWrap align=3Dright><TT>---&nbsp;&nbsp;</TT></TD>
    <TD noWrap><TT>&nbsp;-.MAAMQWCGAMTR.R</TT></TD></TR>
  <TR>
    <TD align=3Dright>&nbsp;</TD>
    <TD align=3Dright><TT>1356.5707&nbsp;&nbsp;</TT></TD>
    <TD align=3Dright><TT>1355.5634&nbsp;&nbsp;</TT></TD>
    <TD align=3Dright><TT>1355.5607&nbsp;&nbsp;</TT></TD>
    <TD noWrap align=3Dright><TT>2.03&nbsp;</TT></TD>
    <TD align=3Dright><TT>1&nbsp;</TT></TD>
    <TD noWrap align=3Dright><TT>-&nbsp;</TT></TD>
    <TD align=3Dright><TT>12&nbsp;</TT></TD>
    <TD align=3Dright><TT>0&nbsp;&nbsp;</TT></TD>
    <TD noWrap align=3Dright><TT>(10)&nbsp;</TT></TD>
    <TD noWrap><TT>&nbsp;-.MAAMQWCGAMTR.R</TT></TD></TR>
  <TR>
    <TD align=3Dright>&nbsp;</TD>
    <TD align=3Dright><TT>1372.5468&nbsp;&nbsp;</TT></TD>
    <TD align=3Dright><TT>1371.5395&nbsp;&nbsp;</TT></TD>
    <TD align=3Dright><TT>1371.5556&nbsp;&nbsp;</TT></TD>
    <TD noWrap align=3Dright><TT>-11.71&nbsp;</TT></TD>
    <TD align=3Dright><TT>1&nbsp;</TT></TD>
    <TD noWrap align=3Dright><TT>-&nbsp;</TT></TD>
    <TD align=3Dright><TT>12&nbsp;</TT></TD>
    <TD align=3Dright><TT>0&nbsp;&nbsp;</TT></TD>
    <TD noWrap align=3Dright><TT>---&nbsp;&nbsp;</TT></TD>
    <TD noWrap><TT>&nbsp;-.MAAMQWCGAMTR.R + Oxidation (M)</TT></TD></TR>
  <TR>
    <TD align=3Dright>&nbsp;</TD>
    <TD align=3Dright><TT>1372.5468&nbsp;&nbsp;</TT></TD>
    <TD align=3Dright><TT>1371.5395&nbsp;&nbsp;</TT></TD>
    <TD align=3Dright><TT>1371.5556&nbsp;&nbsp;</TT></TD>
    <TD noWrap align=3Dright><TT>-11.71&nbsp;</TT></TD>
    <TD align=3Dright><TT>1&nbsp;</TT></TD>
    <TD noWrap align=3Dright><TT>-&nbsp;</TT></TD>
    <TD align=3Dright><TT>12&nbsp;</TT></TD>
    <TD align=3Dright><TT>0&nbsp;&nbsp;</TT></TD>
    <TD noWrap align=3Dright><TT>12&nbsp;&nbsp;</TT></TD>
    <TD noWrap><TT>&nbsp;-.MAAMQWCGAMTR.R + Oxidation (M)</TT></TD></TR>
  <TR>
    <TD align=3Dright>&nbsp;</TD>
    <TD align=3Dright><TT>1388.5426&nbsp;&nbsp;</TT></TD>
    <TD align=3Dright><TT>1387.5353&nbsp;&nbsp;</TT></TD>
    <TD align=3Dright><TT>1387.5505&nbsp;&nbsp;</TT></TD>
    <TD noWrap align=3Dright><TT>-10.94&nbsp;</TT></TD>
    <TD align=3Dright><TT>1&nbsp;</TT></TD>
    <TD noWrap align=3Dright><TT>-&nbsp;</TT></TD>
    <TD align=3Dright><TT>12&nbsp;</TT></TD>
    <TD align=3Dright><TT>0&nbsp;&nbsp;</TT></TD>
    <TD noWrap align=3Dright><TT>---&nbsp;&nbsp;</TT></TD>
    <TD noWrap><TT>&nbsp;-.MAAMQWCGAMTR.R + 2 Oxidation =
(M)</TT></TD></TR>
  <TR>
    <TD align=3Dright>&nbsp;</TD>
    <TD align=3Dright><TT>1404.5242&nbsp;&nbsp;</TT></TD>
    <TD align=3Dright><TT>1403.5169&nbsp;&nbsp;</TT></TD>
    <TD align=3Dright><TT>1403.5454&nbsp;&nbsp;</TT></TD>
    <TD noWrap align=3Dright><TT>-20.31&nbsp;</TT></TD>
    <TD align=3Dright><TT>1&nbsp;</TT></TD>
    <TD noWrap align=3Dright><TT>-&nbsp;</TT></TD>
    <TD align=3Dright><TT>12&nbsp;</TT></TD>
    <TD align=3Dright><TT>0&nbsp;&nbsp;</TT></TD>
    <TD noWrap align=3Dright><TT>---&nbsp;&nbsp;</TT></TD>
    <TD noWrap><TT>&nbsp;-.MAAMQWCGAMTR.R + 3 Oxidation =
(M)</TT></TD></TR>
  <TR>
    <TD align=3Dright>&nbsp;</TD>
    <TD align=3Dright><TT>1512.6669&nbsp;&nbsp;</TT></TD>
    <TD align=3Dright><TT>1511.6596&nbsp;&nbsp;</TT></TD>
    <TD align=3Dright><TT>1511.6618&nbsp;&nbsp;</TT></TD>
    <TD noWrap align=3Dright><TT>-1.42&nbsp;</TT></TD>
    <TD align=3Dright><TT>1&nbsp;</TT></TD>
    <TD noWrap align=3Dright><TT>-&nbsp;</TT></TD>
    <TD align=3Dright><TT>13&nbsp;</TT></TD>
    <TD align=3Dright><TT>1&nbsp;&nbsp;</TT></TD>
    <TD noWrap align=3Dright><TT>---&nbsp;&nbsp;</TT></TD>
    <TD noWrap><TT>&nbsp;-.MAAMQWCGAMTRR.I</TT></TD></TR>
  <TR>
    <TD align=3Dright>&nbsp;</TD>
    <TD align=3Dright><TT>1528.6281&nbsp;&nbsp;</TT></TD>
    <TD align=3Dright><TT>1527.6208&nbsp;&nbsp;</TT></TD>
    <TD align=3Dright><TT>1527.6567&nbsp;&nbsp;</TT></TD>
    <TD noWrap align=3Dright><TT>-23.48&nbsp;</TT></TD>
    <TD align=3Dright><TT>1&nbsp;</TT></TD>
    <TD noWrap align=3Dright><TT>-&nbsp;</TT></TD>
    <TD align=3Dright><TT>13&nbsp;</TT></TD>
    <TD align=3Dright><TT>1&nbsp;&nbsp;</TT></TD>
    <TD noWrap align=3Dright><TT>---&nbsp;&nbsp;</TT></TD>
    <TD noWrap><TT>&nbsp;-.MAAMQWCGAMTRR.I + Oxidation=20
(M)</TT></TD></TR></TBODY></TABLE>
<TABLE border=3D0 cellSpacing=3D0>
  <TBODY>
  <TR>
    <TD><TT>&nbsp;&nbsp;&nbsp;&nbsp;&nbsp;&nbsp;</TT></TD>
    <TD><TT><B>No match to: </B>812.3142, 825.0461, 829.3343, 842.4586,=20
      1115.5254, 1172.4491, 1269.5314, 1276.5656, 1283.5660, 1299.5525,=20
      1308.5739, 1308.5739, 1324.5541, 1324.5541, 1378.5374, 1383.6237,=20
      1394.5083, 1398.5597, 1405.5990, 1414.5402, 1951.9221, 1951.9221,=20
      1973.9185, 2009.7661, 2009.7661, 2031.7731, 2277.9163, 2277.9163,=20
      2424.1284, 2424.1284, 2638.2954, 2649.2791, 2649.2791, 2693.2070,=20
      2777.3782, 2777.3782</TT></TD></TR></TBODY></TABLE><BR>
<TABLE border=3D0 cellSpacing=3D0>
  <TBODY>
  <TR>
    <TD><TT><B><A name=3DHit37>37.</A>&nbsp;&nbsp;&nbsp;</B></TT></TD>
    <TD noWrap><TT><A=20
      =
href=3D"http://zxw-pc/mascot/cgi/protein_view.pl?file=3D../data/20121225/=
F002435.dat&amp;hit=3D37"=20
      =
target=3D_blank>gi|257674046</A>&nbsp;&nbsp;&nbsp;&nbsp;<B>Mass:</B>&nbsp=
;10950&nbsp;&nbsp;&nbsp;&nbsp;<B>Score:</B>&nbsp;37&nbsp;&nbsp;&nbsp;&nbs=
p;&nbsp;<B>Expect:</B>&nbsp;3.9e+002&nbsp;&nbsp;<B>Matches:</B>&nbsp;10</=
TT></TD></TR>
  <TR>
    <TD>&nbsp;</TD>
    <TD noWrap><TT>unnamed protein product [Arabidopsis=20
  thaliana]</TT></TD></TR></TBODY></TABLE>
<TABLE border=3D0 cellSpacing=3D0 cellPadding=3D0>
  <TBODY>
  <TR>
    <TD><TT>&nbsp;&nbsp;&nbsp;&nbsp;&nbsp;&nbsp;</TT></TD>
    <TD align=3Dright><TT><B>Observed&nbsp;&nbsp;</B></TT></TD>
    <TD noWrap align=3Dright><TT><B>Mr(expt)&nbsp;&nbsp;</B></TT></TD>
    <TD noWrap align=3Dright><TT><B>Mr(calc)&nbsp;&nbsp;</B></TT></TD>
    <TD align=3Dright><TT><B>&nbsp;ppm&nbsp;&nbsp;</B></TT></TD>
    <TD align=3Dright><TT><B>Start&nbsp;</B></TT></TD>
    <TD align=3Dright><TT><B>&nbsp;</B></TT></TD>
    <TD align=3Dright><TT><B>End&nbsp;</B></TT></TD>
    <TD align=3Dright><TT><B>Miss&nbsp;</B></TT></TD>
    <TD align=3Dright><TT><B>Ions&nbsp;</B></TT></TD>
    <TD><TT><B>&nbsp;Peptide</B></TT></TD></TR>
  <TR>
    <TD align=3Dright>&nbsp;</TD>
    <TD align=3Dright><TT>811.3522&nbsp;&nbsp;</TT></TD>
    <TD align=3Dright><TT>810.3450&nbsp;&nbsp;</TT></TD>
    <TD align=3Dright><TT>810.3728&nbsp;&nbsp;</TT></TD>
    <TD noWrap align=3Dright><TT>-34.35&nbsp;</TT></TD>
    <TD align=3Dright><TT>14&nbsp;</TT></TD>
    <TD noWrap align=3Dright><TT>-&nbsp;</TT></TD>
    <TD align=3Dright><TT>19&nbsp;</TT></TD>
    <TD align=3Dright><TT>0&nbsp;&nbsp;</TT></TD>
    <TD noWrap align=3Dright><TT>---&nbsp;&nbsp;</TT></TD>
    <TD noWrap><TT>&nbsp;R.IMMTQR.T + 2 Oxidation (M)</TT></TD></TR>
  <TR>
    <TD align=3Dright>&nbsp;</TD>
    <TD align=3Dright><TT>870.4815&nbsp;&nbsp;</TT></TD>
    <TD align=3Dright><TT>869.4742&nbsp;&nbsp;</TT></TD>
    <TD align=3Dright><TT>869.4970&nbsp;&nbsp;</TT></TD>
    <TD noWrap align=3Dright><TT>-26.23&nbsp;</TT></TD>
    <TD align=3Dright><TT>81&nbsp;</TT></TD>
    <TD noWrap align=3Dright><TT>-&nbsp;</TT></TD>
    <TD align=3Dright><TT>87&nbsp;</TT></TD>
    <TD align=3Dright><TT>1&nbsp;&nbsp;</TT></TD>
    <TD noWrap align=3Dright><TT>---&nbsp;&nbsp;</TT></TD>
    <TD noWrap><TT>&nbsp;K.DKLELPR.S</TT></TD></TR>
  <TR>
    <TD align=3Dright>&nbsp;</TD>
    <TD align=3Dright><TT>1356.5707&nbsp;&nbsp;</TT></TD>
    <TD align=3Dright><TT>1355.5634&nbsp;&nbsp;</TT></TD>
    <TD align=3Dright><TT>1355.5607&nbsp;&nbsp;</TT></TD>
    <TD noWrap align=3Dright><TT>2.03&nbsp;</TT></TD>
    <TD align=3Dright><TT>1&nbsp;</TT></TD>
    <TD noWrap align=3Dright><TT>-&nbsp;</TT></TD>
    <TD align=3Dright><TT>12&nbsp;</TT></TD>
    <TD align=3Dright><TT>0&nbsp;&nbsp;</TT></TD>
    <TD noWrap align=3Dright><TT>---&nbsp;&nbsp;</TT></TD>
    <TD noWrap><TT>&nbsp;-.MAAMQWCGAMTR.R</TT></TD></TR>
  <TR>
    <TD align=3Dright>&nbsp;</TD>
    <TD align=3Dright><TT>1356.5707&nbsp;&nbsp;</TT></TD>
    <TD align=3Dright><TT>1355.5634&nbsp;&nbsp;</TT></TD>
    <TD align=3Dright><TT>1355.5607&nbsp;&nbsp;</TT></TD>
    <TD noWrap align=3Dright><TT>2.03&nbsp;</TT></TD>
    <TD align=3Dright><TT>1&nbsp;</TT></TD>
    <TD noWrap align=3Dright><TT>-&nbsp;</TT></TD>
    <TD align=3Dright><TT>12&nbsp;</TT></TD>
    <TD align=3Dright><TT>0&nbsp;&nbsp;</TT></TD>
    <TD noWrap align=3Dright><TT>(10)&nbsp;</TT></TD>
    <TD noWrap><TT>&nbsp;-.MAAMQWCGAMTR.R</TT></TD></TR>
  <TR>
    <TD align=3Dright>&nbsp;</TD>
    <TD align=3Dright><TT>1372.5468&nbsp;&nbsp;</TT></TD>
    <TD align=3Dright><TT>1371.5395&nbsp;&nbsp;</TT></TD>
    <TD align=3Dright><TT>1371.5556&nbsp;&nbsp;</TT></TD>
    <TD noWrap align=3Dright><TT>-11.71&nbsp;</TT></TD>
    <TD align=3Dright><TT>1&nbsp;</TT></TD>
    <TD noWrap align=3Dright><TT>-&nbsp;</TT></TD>
    <TD align=3Dright><TT>12&nbsp;</TT></TD>
    <TD align=3Dright><TT>0&nbsp;&nbsp;</TT></TD>
    <TD noWrap align=3Dright><TT>---&nbsp;&nbsp;</TT></TD>
    <TD noWrap><TT>&nbsp;-.MAAMQWCGAMTR.R + Oxidation (M)</TT></TD></TR>
  <TR>
    <TD align=3Dright>&nbsp;</TD>
    <TD align=3Dright><TT>1372.5468&nbsp;&nbsp;</TT></TD>
    <TD align=3Dright><TT>1371.5395&nbsp;&nbsp;</TT></TD>
    <TD align=3Dright><TT>1371.5556&nbsp;&nbsp;</TT></TD>
    <TD noWrap align=3Dright><TT>-11.71&nbsp;</TT></TD>
    <TD align=3Dright><TT>1&nbsp;</TT></TD>
    <TD noWrap align=3Dright><TT>-&nbsp;</TT></TD>
    <TD align=3Dright><TT>12&nbsp;</TT></TD>
    <TD align=3Dright><TT>0&nbsp;&nbsp;</TT></TD>
    <TD noWrap align=3Dright><TT>12&nbsp;&nbsp;</TT></TD>
    <TD noWrap><TT>&nbsp;-.MAAMQWCGAMTR.R + Oxidation (M)</TT></TD></TR>
  <TR>
    <TD align=3Dright>&nbsp;</TD>
    <TD align=3Dright><TT>1388.5426&nbsp;&nbsp;</TT></TD>
    <TD align=3Dright><TT>1387.5353&nbsp;&nbsp;</TT></TD>
    <TD align=3Dright><TT>1387.5505&nbsp;&nbsp;</TT></TD>
    <TD noWrap align=3Dright><TT>-10.94&nbsp;</TT></TD>
    <TD align=3Dright><TT>1&nbsp;</TT></TD>
    <TD noWrap align=3Dright><TT>-&nbsp;</TT></TD>
    <TD align=3Dright><TT>12&nbsp;</TT></TD>
    <TD align=3Dright><TT>0&nbsp;&nbsp;</TT></TD>
    <TD noWrap align=3Dright><TT>---&nbsp;&nbsp;</TT></TD>
    <TD noWrap><TT>&nbsp;-.MAAMQWCGAMTR.R + 2 Oxidation =
(M)</TT></TD></TR>
  <TR>
    <TD align=3Dright>&nbsp;</TD>
    <TD align=3Dright><TT>1404.5242&nbsp;&nbsp;</TT></TD>
    <TD align=3Dright><TT>1403.5169&nbsp;&nbsp;</TT></TD>
    <TD align=3Dright><TT>1403.5454&nbsp;&nbsp;</TT></TD>
    <TD noWrap align=3Dright><TT>-20.31&nbsp;</TT></TD>
    <TD align=3Dright><TT>1&nbsp;</TT></TD>
    <TD noWrap align=3Dright><TT>-&nbsp;</TT></TD>
    <TD align=3Dright><TT>12&nbsp;</TT></TD>
    <TD align=3Dright><TT>0&nbsp;&nbsp;</TT></TD>
    <TD noWrap align=3Dright><TT>---&nbsp;&nbsp;</TT></TD>
    <TD noWrap><TT>&nbsp;-.MAAMQWCGAMTR.R + 3 Oxidation =
(M)</TT></TD></TR>
  <TR>
    <TD align=3Dright>&nbsp;</TD>
    <TD align=3Dright><TT>1512.6669&nbsp;&nbsp;</TT></TD>
    <TD align=3Dright><TT>1511.6596&nbsp;&nbsp;</TT></TD>
    <TD align=3Dright><TT>1511.6618&nbsp;&nbsp;</TT></TD>
    <TD noWrap align=3Dright><TT>-1.42&nbsp;</TT></TD>
    <TD align=3Dright><TT>1&nbsp;</TT></TD>
    <TD noWrap align=3Dright><TT>-&nbsp;</TT></TD>
    <TD align=3Dright><TT>13&nbsp;</TT></TD>
    <TD align=3Dright><TT>1&nbsp;&nbsp;</TT></TD>
    <TD noWrap align=3Dright><TT>---&nbsp;&nbsp;</TT></TD>
    <TD noWrap><TT>&nbsp;-.MAAMQWCGAMTRR.I</TT></TD></TR>
  <TR>
    <TD align=3Dright>&nbsp;</TD>
    <TD align=3Dright><TT>1528.6281&nbsp;&nbsp;</TT></TD>
    <TD align=3Dright><TT>1527.6208&nbsp;&nbsp;</TT></TD>
    <TD align=3Dright><TT>1527.6567&nbsp;&nbsp;</TT></TD>
    <TD noWrap align=3Dright><TT>-23.48&nbsp;</TT></TD>
    <TD align=3Dright><TT>1&nbsp;</TT></TD>
    <TD noWrap align=3Dright><TT>-&nbsp;</TT></TD>
    <TD align=3Dright><TT>13&nbsp;</TT></TD>
    <TD align=3Dright><TT>1&nbsp;&nbsp;</TT></TD>
    <TD noWrap align=3Dright><TT>---&nbsp;&nbsp;</TT></TD>
    <TD noWrap><TT>&nbsp;-.MAAMQWCGAMTRR.I + Oxidation=20
(M)</TT></TD></TR></TBODY></TABLE>
<TABLE border=3D0 cellSpacing=3D0>
  <TBODY>
  <TR>
    <TD><TT>&nbsp;&nbsp;&nbsp;&nbsp;&nbsp;&nbsp;</TT></TD>
    <TD><TT><B>No match to: </B>812.3142, 825.0461, 829.3343, 842.4586,=20
      1115.5254, 1172.4491, 1269.5314, 1276.5656, 1283.5660, 1299.5525,=20
      1308.5739, 1308.5739, 1324.5541, 1324.5541, 1378.5374, 1383.6237,=20
      1394.5083, 1398.5597, 1405.5990, 1414.5402, 1951.9221, 1951.9221,=20
      1973.9185, 2009.7661, 2009.7661, 2031.7731, 2277.9163, 2277.9163,=20
      2424.1284, 2424.1284, 2638.2954, 2649.2791, 2649.2791, 2693.2070,=20
      2777.3782, 2777.3782</TT></TD></TR></TBODY></TABLE><BR>
<TABLE border=3D0 cellSpacing=3D0>
  <TBODY>
  <TR>
    <TD><TT><B><A name=3DHit38>38.</A>&nbsp;&nbsp;&nbsp;</B></TT></TD>
    <TD noWrap><TT><A=20
      =
href=3D"http://zxw-pc/mascot/cgi/protein_view.pl?file=3D../data/20121225/=
F002435.dat&amp;hit=3D38"=20
      =
target=3D_blank>gi|219980208</A>&nbsp;&nbsp;&nbsp;&nbsp;<B>Mass:</B>&nbsp=
;10950&nbsp;&nbsp;&nbsp;&nbsp;<B>Score:</B>&nbsp;37&nbsp;&nbsp;&nbsp;&nbs=
p;&nbsp;<B>Expect:</B>&nbsp;3.9e+002&nbsp;&nbsp;<B>Matches:</B>&nbsp;10</=
TT></TD></TR>
  <TR>
    <TD>&nbsp;</TD>
    <TD noWrap><TT>unnamed protein product [Arabidopsis=20
  thaliana]</TT></TD></TR></TBODY></TABLE>
<TABLE border=3D0 cellSpacing=3D0 cellPadding=3D0>
  <TBODY>
  <TR>
    <TD><TT>&nbsp;&nbsp;&nbsp;&nbsp;&nbsp;&nbsp;</TT></TD>
    <TD align=3Dright><TT><B>Observed&nbsp;&nbsp;</B></TT></TD>
    <TD noWrap align=3Dright><TT><B>Mr(expt)&nbsp;&nbsp;</B></TT></TD>
    <TD noWrap align=3Dright><TT><B>Mr(calc)&nbsp;&nbsp;</B></TT></TD>
    <TD align=3Dright><TT><B>&nbsp;ppm&nbsp;&nbsp;</B></TT></TD>
    <TD align=3Dright><TT><B>Start&nbsp;</B></TT></TD>
    <TD align=3Dright><TT><B>&nbsp;</B></TT></TD>
    <TD align=3Dright><TT><B>End&nbsp;</B></TT></TD>
    <TD align=3Dright><TT><B>Miss&nbsp;</B></TT></TD>
    <TD align=3Dright><TT><B>Ions&nbsp;</B></TT></TD>
    <TD><TT><B>&nbsp;Peptide</B></TT></TD></TR>
  <TR>
    <TD align=3Dright>&nbsp;</TD>
    <TD align=3Dright><TT>811.3522&nbsp;&nbsp;</TT></TD>
    <TD align=3Dright><TT>810.3450&nbsp;&nbsp;</TT></TD>
    <TD align=3Dright><TT>810.3728&nbsp;&nbsp;</TT></TD>
    <TD noWrap align=3Dright><TT>-34.35&nbsp;</TT></TD>
    <TD align=3Dright><TT>14&nbsp;</TT></TD>
    <TD noWrap align=3Dright><TT>-&nbsp;</TT></TD>
    <TD align=3Dright><TT>19&nbsp;</TT></TD>
    <TD align=3Dright><TT>0&nbsp;&nbsp;</TT></TD>
    <TD noWrap align=3Dright><TT>---&nbsp;&nbsp;</TT></TD>
    <TD noWrap><TT>&nbsp;R.IMMTQR.T + 2 Oxidation (M)</TT></TD></TR>
  <TR>
    <TD align=3Dright>&nbsp;</TD>
    <TD align=3Dright><TT>870.4815&nbsp;&nbsp;</TT></TD>
    <TD align=3Dright><TT>869.4742&nbsp;&nbsp;</TT></TD>
    <TD align=3Dright><TT>869.4970&nbsp;&nbsp;</TT></TD>
    <TD noWrap align=3Dright><TT>-26.23&nbsp;</TT></TD>
    <TD align=3Dright><TT>81&nbsp;</TT></TD>
    <TD noWrap align=3Dright><TT>-&nbsp;</TT></TD>
    <TD align=3Dright><TT>87&nbsp;</TT></TD>
    <TD align=3Dright><TT>1&nbsp;&nbsp;</TT></TD>
    <TD noWrap align=3Dright><TT>---&nbsp;&nbsp;</TT></TD>
    <TD noWrap><TT>&nbsp;K.DKLELPR.S</TT></TD></TR>
  <TR>
    <TD align=3Dright>&nbsp;</TD>
    <TD align=3Dright><TT>1356.5707&nbsp;&nbsp;</TT></TD>
    <TD align=3Dright><TT>1355.5634&nbsp;&nbsp;</TT></TD>
    <TD align=3Dright><TT>1355.5607&nbsp;&nbsp;</TT></TD>
    <TD noWrap align=3Dright><TT>2.03&nbsp;</TT></TD>
    <TD align=3Dright><TT>1&nbsp;</TT></TD>
    <TD noWrap align=3Dright><TT>-&nbsp;</TT></TD>
    <TD align=3Dright><TT>12&nbsp;</TT></TD>
    <TD align=3Dright><TT>0&nbsp;&nbsp;</TT></TD>
    <TD noWrap align=3Dright><TT>---&nbsp;&nbsp;</TT></TD>
    <TD noWrap><TT>&nbsp;-.MAAMQWCGAMTR.R</TT></TD></TR>
  <TR>
    <TD align=3Dright>&nbsp;</TD>
    <TD align=3Dright><TT>1356.5707&nbsp;&nbsp;</TT></TD>
    <TD align=3Dright><TT>1355.5634&nbsp;&nbsp;</TT></TD>
    <TD align=3Dright><TT>1355.5607&nbsp;&nbsp;</TT></TD>
    <TD noWrap align=3Dright><TT>2.03&nbsp;</TT></TD>
    <TD align=3Dright><TT>1&nbsp;</TT></TD>
    <TD noWrap align=3Dright><TT>-&nbsp;</TT></TD>
    <TD align=3Dright><TT>12&nbsp;</TT></TD>
    <TD align=3Dright><TT>0&nbsp;&nbsp;</TT></TD>
    <TD noWrap align=3Dright><TT>(10)&nbsp;</TT></TD>
    <TD noWrap><TT>&nbsp;-.MAAMQWCGAMTR.R</TT></TD></TR>
  <TR>
    <TD align=3Dright>&nbsp;</TD>
    <TD align=3Dright><TT>1372.5468&nbsp;&nbsp;</TT></TD>
    <TD align=3Dright><TT>1371.5395&nbsp;&nbsp;</TT></TD>
    <TD align=3Dright><TT>1371.5556&nbsp;&nbsp;</TT></TD>
    <TD noWrap align=3Dright><TT>-11.71&nbsp;</TT></TD>
    <TD align=3Dright><TT>1&nbsp;</TT></TD>
    <TD noWrap align=3Dright><TT>-&nbsp;</TT></TD>
    <TD align=3Dright><TT>12&nbsp;</TT></TD>
    <TD align=3Dright><TT>0&nbsp;&nbsp;</TT></TD>
    <TD noWrap align=3Dright><TT>---&nbsp;&nbsp;</TT></TD>
    <TD noWrap><TT>&nbsp;-.MAAMQWCGAMTR.R + Oxidation (M)</TT></TD></TR>
  <TR>
    <TD align=3Dright>&nbsp;</TD>
    <TD align=3Dright><TT>1372.5468&nbsp;&nbsp;</TT></TD>
    <TD align=3Dright><TT>1371.5395&nbsp;&nbsp;</TT></TD>
    <TD align=3Dright><TT>1371.5556&nbsp;&nbsp;</TT></TD>
    <TD noWrap align=3Dright><TT>-11.71&nbsp;</TT></TD>
    <TD align=3Dright><TT>1&nbsp;</TT></TD>
    <TD noWrap align=3Dright><TT>-&nbsp;</TT></TD>
    <TD align=3Dright><TT>12&nbsp;</TT></TD>
    <TD align=3Dright><TT>0&nbsp;&nbsp;</TT></TD>
    <TD noWrap align=3Dright><TT>12&nbsp;&nbsp;</TT></TD>
    <TD noWrap><TT>&nbsp;-.MAAMQWCGAMTR.R + Oxidation (M)</TT></TD></TR>
  <TR>
    <TD align=3Dright>&nbsp;</TD>
    <TD align=3Dright><TT>1388.5426&nbsp;&nbsp;</TT></TD>
    <TD align=3Dright><TT>1387.5353&nbsp;&nbsp;</TT></TD>
    <TD align=3Dright><TT>1387.5505&nbsp;&nbsp;</TT></TD>
    <TD noWrap align=3Dright><TT>-10.94&nbsp;</TT></TD>
    <TD align=3Dright><TT>1&nbsp;</TT></TD>
    <TD noWrap align=3Dright><TT>-&nbsp;</TT></TD>
    <TD align=3Dright><TT>12&nbsp;</TT></TD>
    <TD align=3Dright><TT>0&nbsp;&nbsp;</TT></TD>
    <TD noWrap align=3Dright><TT>---&nbsp;&nbsp;</TT></TD>
    <TD noWrap><TT>&nbsp;-.MAAMQWCGAMTR.R + 2 Oxidation =
(M)</TT></TD></TR>
  <TR>
    <TD align=3Dright>&nbsp;</TD>
    <TD align=3Dright><TT>1404.5242&nbsp;&nbsp;</TT></TD>
    <TD align=3Dright><TT>1403.5169&nbsp;&nbsp;</TT></TD>
    <TD align=3Dright><TT>1403.5454&nbsp;&nbsp;</TT></TD>
    <TD noWrap align=3Dright><TT>-20.31&nbsp;</TT></TD>
    <TD align=3Dright><TT>1&nbsp;</TT></TD>
    <TD noWrap align=3Dright><TT>-&nbsp;</TT></TD>
    <TD align=3Dright><TT>12&nbsp;</TT></TD>
    <TD align=3Dright><TT>0&nbsp;&nbsp;</TT></TD>
    <TD noWrap align=3Dright><TT>---&nbsp;&nbsp;</TT></TD>
    <TD noWrap><TT>&nbsp;-.MAAMQWCGAMTR.R + 3 Oxidation =
(M)</TT></TD></TR>
  <TR>
    <TD align=3Dright>&nbsp;</TD>
    <TD align=3Dright><TT>1512.6669&nbsp;&nbsp;</TT></TD>
    <TD align=3Dright><TT>1511.6596&nbsp;&nbsp;</TT></TD>
    <TD align=3Dright><TT>1511.6618&nbsp;&nbsp;</TT></TD>
    <TD noWrap align=3Dright><TT>-1.42&nbsp;</TT></TD>
    <TD align=3Dright><TT>1&nbsp;</TT></TD>
    <TD noWrap align=3Dright><TT>-&nbsp;</TT></TD>
    <TD align=3Dright><TT>13&nbsp;</TT></TD>
    <TD align=3Dright><TT>1&nbsp;&nbsp;</TT></TD>
    <TD noWrap align=3Dright><TT>---&nbsp;&nbsp;</TT></TD>
    <TD noWrap><TT>&nbsp;-.MAAMQWCGAMTRR.I</TT></TD></TR>
  <TR>
    <TD align=3Dright>&nbsp;</TD>
    <TD align=3Dright><TT>1528.6281&nbsp;&nbsp;</TT></TD>
    <TD align=3Dright><TT>1527.6208&nbsp;&nbsp;</TT></TD>
    <TD align=3Dright><TT>1527.6567&nbsp;&nbsp;</TT></TD>
    <TD noWrap align=3Dright><TT>-23.48&nbsp;</TT></TD>
    <TD align=3Dright><TT>1&nbsp;</TT></TD>
    <TD noWrap align=3Dright><TT>-&nbsp;</TT></TD>
    <TD align=3Dright><TT>13&nbsp;</TT></TD>
    <TD align=3Dright><TT>1&nbsp;&nbsp;</TT></TD>
    <TD noWrap align=3Dright><TT>---&nbsp;&nbsp;</TT></TD>
    <TD noWrap><TT>&nbsp;-.MAAMQWCGAMTRR.I + Oxidation=20
(M)</TT></TD></TR></TBODY></TABLE>
<TABLE border=3D0 cellSpacing=3D0>
  <TBODY>
  <TR>
    <TD><TT>&nbsp;&nbsp;&nbsp;&nbsp;&nbsp;&nbsp;</TT></TD>
    <TD><TT><B>No match to: </B>812.3142, 825.0461, 829.3343, 842.4586,=20
      1115.5254, 1172.4491, 1269.5314, 1276.5656, 1283.5660, 1299.5525,=20
      1308.5739, 1308.5739, 1324.5541, 1324.5541, 1378.5374, 1383.6237,=20
      1394.5083, 1398.5597, 1405.5990, 1414.5402, 1951.9221, 1951.9221,=20
      1973.9185, 2009.7661, 2009.7661, 2031.7731, 2277.9163, 2277.9163,=20
      2424.1284, 2424.1284, 2638.2954, 2649.2791, 2649.2791, 2693.2070,=20
      2777.3782, 2777.3782</TT></TD></TR></TBODY></TABLE><BR>
<TABLE border=3D0 cellSpacing=3D0>
  <TBODY>
  <TR>
    <TD><TT><B><A name=3DHit39>39.</A>&nbsp;&nbsp;&nbsp;</B></TT></TD>
    <TD noWrap><TT><A=20
      =
href=3D"http://zxw-pc/mascot/cgi/protein_view.pl?file=3D../data/20121225/=
F002435.dat&amp;hit=3D39"=20
      =
target=3D_blank>gi|219923097</A>&nbsp;&nbsp;&nbsp;&nbsp;<B>Mass:</B>&nbsp=
;10950&nbsp;&nbsp;&nbsp;&nbsp;<B>Score:</B>&nbsp;37&nbsp;&nbsp;&nbsp;&nbs=
p;&nbsp;<B>Expect:</B>&nbsp;3.9e+002&nbsp;&nbsp;<B>Matches:</B>&nbsp;10</=
TT></TD></TR>
  <TR>
    <TD>&nbsp;</TD>
    <TD noWrap><TT>unnamed protein product [Arabidopsis=20
  thaliana]</TT></TD></TR></TBODY></TABLE>
<TABLE border=3D0 cellSpacing=3D0 cellPadding=3D0>
  <TBODY>
  <TR>
    <TD><TT>&nbsp;&nbsp;&nbsp;&nbsp;&nbsp;&nbsp;</TT></TD>
    <TD align=3Dright><TT><B>Observed&nbsp;&nbsp;</B></TT></TD>
    <TD noWrap align=3Dright><TT><B>Mr(expt)&nbsp;&nbsp;</B></TT></TD>
    <TD noWrap align=3Dright><TT><B>Mr(calc)&nbsp;&nbsp;</B></TT></TD>
    <TD align=3Dright><TT><B>&nbsp;ppm&nbsp;&nbsp;</B></TT></TD>
    <TD align=3Dright><TT><B>Start&nbsp;</B></TT></TD>
    <TD align=3Dright><TT><B>&nbsp;</B></TT></TD>
    <TD align=3Dright><TT><B>End&nbsp;</B></TT></TD>
    <TD align=3Dright><TT><B>Miss&nbsp;</B></TT></TD>
    <TD align=3Dright><TT><B>Ions&nbsp;</B></TT></TD>
    <TD><TT><B>&nbsp;Peptide</B></TT></TD></TR>
  <TR>
    <TD align=3Dright>&nbsp;</TD>
    <TD align=3Dright><TT>811.3522&nbsp;&nbsp;</TT></TD>
    <TD align=3Dright><TT>810.3450&nbsp;&nbsp;</TT></TD>
    <TD align=3Dright><TT>810.3728&nbsp;&nbsp;</TT></TD>
    <TD noWrap align=3Dright><TT>-34.35&nbsp;</TT></TD>
    <TD align=3Dright><TT>14&nbsp;</TT></TD>
    <TD noWrap align=3Dright><TT>-&nbsp;</TT></TD>
    <TD align=3Dright><TT>19&nbsp;</TT></TD>
    <TD align=3Dright><TT>0&nbsp;&nbsp;</TT></TD>
    <TD noWrap align=3Dright><TT>---&nbsp;&nbsp;</TT></TD>
    <TD noWrap><TT>&nbsp;R.IMMTQR.T + 2 Oxidation (M)</TT></TD></TR>
  <TR>
    <TD align=3Dright>&nbsp;</TD>
    <TD align=3Dright><TT>870.4815&nbsp;&nbsp;</TT></TD>
    <TD align=3Dright><TT>869.4742&nbsp;&nbsp;</TT></TD>
    <TD align=3Dright><TT>869.4970&nbsp;&nbsp;</TT></TD>
    <TD noWrap align=3Dright><TT>-26.23&nbsp;</TT></TD>
    <TD align=3Dright><TT>81&nbsp;</TT></TD>
    <TD noWrap align=3Dright><TT>-&nbsp;</TT></TD>
    <TD align=3Dright><TT>87&nbsp;</TT></TD>
    <TD align=3Dright><TT>1&nbsp;&nbsp;</TT></TD>
    <TD noWrap align=3Dright><TT>---&nbsp;&nbsp;</TT></TD>
    <TD noWrap><TT>&nbsp;K.DKLELPR.S</TT></TD></TR>
  <TR>
    <TD align=3Dright>&nbsp;</TD>
    <TD align=3Dright><TT>1356.5707&nbsp;&nbsp;</TT></TD>
    <TD align=3Dright><TT>1355.5634&nbsp;&nbsp;</TT></TD>
    <TD align=3Dright><TT>1355.5607&nbsp;&nbsp;</TT></TD>
    <TD noWrap align=3Dright><TT>2.03&nbsp;</TT></TD>
    <TD align=3Dright><TT>1&nbsp;</TT></TD>
    <TD noWrap align=3Dright><TT>-&nbsp;</TT></TD>
    <TD align=3Dright><TT>12&nbsp;</TT></TD>
    <TD align=3Dright><TT>0&nbsp;&nbsp;</TT></TD>
    <TD noWrap align=3Dright><TT>---&nbsp;&nbsp;</TT></TD>
    <TD noWrap><TT>&nbsp;-.MAAMQWCGAMTR.R</TT></TD></TR>
  <TR>
    <TD align=3Dright>&nbsp;</TD>
    <TD align=3Dright><TT>1356.5707&nbsp;&nbsp;</TT></TD>
    <TD align=3Dright><TT>1355.5634&nbsp;&nbsp;</TT></TD>
    <TD align=3Dright><TT>1355.5607&nbsp;&nbsp;</TT></TD>
    <TD noWrap align=3Dright><TT>2.03&nbsp;</TT></TD>
    <TD align=3Dright><TT>1&nbsp;</TT></TD>
    <TD noWrap align=3Dright><TT>-&nbsp;</TT></TD>
    <TD align=3Dright><TT>12&nbsp;</TT></TD>
    <TD align=3Dright><TT>0&nbsp;&nbsp;</TT></TD>
    <TD noWrap align=3Dright><TT>(10)&nbsp;</TT></TD>
    <TD noWrap><TT>&nbsp;-.MAAMQWCGAMTR.R</TT></TD></TR>
  <TR>
    <TD align=3Dright>&nbsp;</TD>
    <TD align=3Dright><TT>1372.5468&nbsp;&nbsp;</TT></TD>
    <TD align=3Dright><TT>1371.5395&nbsp;&nbsp;</TT></TD>
    <TD align=3Dright><TT>1371.5556&nbsp;&nbsp;</TT></TD>
    <TD noWrap align=3Dright><TT>-11.71&nbsp;</TT></TD>
    <TD align=3Dright><TT>1&nbsp;</TT></TD>
    <TD noWrap align=3Dright><TT>-&nbsp;</TT></TD>
    <TD align=3Dright><TT>12&nbsp;</TT></TD>
    <TD align=3Dright><TT>0&nbsp;&nbsp;</TT></TD>
    <TD noWrap align=3Dright><TT>---&nbsp;&nbsp;</TT></TD>
    <TD noWrap><TT>&nbsp;-.MAAMQWCGAMTR.R + Oxidation (M)</TT></TD></TR>
  <TR>
    <TD align=3Dright>&nbsp;</TD>
    <TD align=3Dright><TT>1372.5468&nbsp;&nbsp;</TT></TD>
    <TD align=3Dright><TT>1371.5395&nbsp;&nbsp;</TT></TD>
    <TD align=3Dright><TT>1371.5556&nbsp;&nbsp;</TT></TD>
    <TD noWrap align=3Dright><TT>-11.71&nbsp;</TT></TD>
    <TD align=3Dright><TT>1&nbsp;</TT></TD>
    <TD noWrap align=3Dright><TT>-&nbsp;</TT></TD>
    <TD align=3Dright><TT>12&nbsp;</TT></TD>
    <TD align=3Dright><TT>0&nbsp;&nbsp;</TT></TD>
    <TD noWrap align=3Dright><TT>12&nbsp;&nbsp;</TT></TD>
    <TD noWrap><TT>&nbsp;-.MAAMQWCGAMTR.R + Oxidation (M)</TT></TD></TR>
  <TR>
    <TD align=3Dright>&nbsp;</TD>
    <TD align=3Dright><TT>1388.5426&nbsp;&nbsp;</TT></TD>
    <TD align=3Dright><TT>1387.5353&nbsp;&nbsp;</TT></TD>
    <TD align=3Dright><TT>1387.5505&nbsp;&nbsp;</TT></TD>
    <TD noWrap align=3Dright><TT>-10.94&nbsp;</TT></TD>
    <TD align=3Dright><TT>1&nbsp;</TT></TD>
    <TD noWrap align=3Dright><TT>-&nbsp;</TT></TD>
    <TD align=3Dright><TT>12&nbsp;</TT></TD>
    <TD align=3Dright><TT>0&nbsp;&nbsp;</TT></TD>
    <TD noWrap align=3Dright><TT>---&nbsp;&nbsp;</TT></TD>
    <TD noWrap><TT>&nbsp;-.MAAMQWCGAMTR.R + 2 Oxidation =
(M)</TT></TD></TR>
  <TR>
    <TD align=3Dright>&nbsp;</TD>
    <TD align=3Dright><TT>1404.5242&nbsp;&nbsp;</TT></TD>
    <TD align=3Dright><TT>1403.5169&nbsp;&nbsp;</TT></TD>
    <TD align=3Dright><TT>1403.5454&nbsp;&nbsp;</TT></TD>
    <TD noWrap align=3Dright><TT>-20.31&nbsp;</TT></TD>
    <TD align=3Dright><TT>1&nbsp;</TT></TD>
    <TD noWrap align=3Dright><TT>-&nbsp;</TT></TD>
    <TD align=3Dright><TT>12&nbsp;</TT></TD>
    <TD align=3Dright><TT>0&nbsp;&nbsp;</TT></TD>
    <TD noWrap align=3Dright><TT>---&nbsp;&nbsp;</TT></TD>
    <TD noWrap><TT>&nbsp;-.MAAMQWCGAMTR.R + 3 Oxidation =
(M)</TT></TD></TR>
  <TR>
    <TD align=3Dright>&nbsp;</TD>
    <TD align=3Dright><TT>1512.6669&nbsp;&nbsp;</TT></TD>
    <TD align=3Dright><TT>1511.6596&nbsp;&nbsp;</TT></TD>
    <TD align=3Dright><TT>1511.6618&nbsp;&nbsp;</TT></TD>
    <TD noWrap align=3Dright><TT>-1.42&nbsp;</TT></TD>
    <TD align=3Dright><TT>1&nbsp;</TT></TD>
    <TD noWrap align=3Dright><TT>-&nbsp;</TT></TD>
    <TD align=3Dright><TT>13&nbsp;</TT></TD>
    <TD align=3Dright><TT>1&nbsp;&nbsp;</TT></TD>
    <TD noWrap align=3Dright><TT>---&nbsp;&nbsp;</TT></TD>
    <TD noWrap><TT>&nbsp;-.MAAMQWCGAMTRR.I</TT></TD></TR>
  <TR>
    <TD align=3Dright>&nbsp;</TD>
    <TD align=3Dright><TT>1528.6281&nbsp;&nbsp;</TT></TD>
    <TD align=3Dright><TT>1527.6208&nbsp;&nbsp;</TT></TD>
    <TD align=3Dright><TT>1527.6567&nbsp;&nbsp;</TT></TD>
    <TD noWrap align=3Dright><TT>-23.48&nbsp;</TT></TD>
    <TD align=3Dright><TT>1&nbsp;</TT></TD>
    <TD noWrap align=3Dright><TT>-&nbsp;</TT></TD>
    <TD align=3Dright><TT>13&nbsp;</TT></TD>
    <TD align=3Dright><TT>1&nbsp;&nbsp;</TT></TD>
    <TD noWrap align=3Dright><TT>---&nbsp;&nbsp;</TT></TD>
    <TD noWrap><TT>&nbsp;-.MAAMQWCGAMTRR.I + Oxidation=20
(M)</TT></TD></TR></TBODY></TABLE>
<TABLE border=3D0 cellSpacing=3D0>
  <TBODY>
  <TR>
    <TD><TT>&nbsp;&nbsp;&nbsp;&nbsp;&nbsp;&nbsp;</TT></TD>
    <TD><TT><B>No match to: </B>812.3142, 825.0461, 829.3343, 842.4586,=20
      1115.5254, 1172.4491, 1269.5314, 1276.5656, 1283.5660, 1299.5525,=20
      1308.5739, 1308.5739, 1324.5541, 1324.5541, 1378.5374, 1383.6237,=20
      1394.5083, 1398.5597, 1405.5990, 1414.5402, 1951.9221, 1951.9221,=20
      1973.9185, 2009.7661, 2009.7661, 2031.7731, 2277.9163, 2277.9163,=20
      2424.1284, 2424.1284, 2638.2954, 2649.2791, 2649.2791, 2693.2070,=20
      2777.3782, 2777.3782</TT></TD></TR></TBODY></TABLE><BR>
<TABLE border=3D0 cellSpacing=3D0>
  <TBODY>
  <TR>
    <TD><TT><B><A name=3DHit40>40.</A>&nbsp;&nbsp;&nbsp;</B></TT></TD>
    <TD noWrap><TT><A=20
      =
href=3D"http://zxw-pc/mascot/cgi/protein_view.pl?file=3D../data/20121225/=
F002435.dat&amp;hit=3D40"=20
      =
target=3D_blank>gi|83690949</A>&nbsp;&nbsp;&nbsp;&nbsp;<B>Mass:</B>&nbsp;=
10950&nbsp;&nbsp;&nbsp;&nbsp;<B>Score:</B>&nbsp;37&nbsp;&nbsp;&nbsp;&nbsp=
;&nbsp;<B>Expect:</B>&nbsp;3.9e+002&nbsp;&nbsp;<B>Matches:</B>&nbsp;10</T=
T></TD></TR>
  <TR>
    <TD>&nbsp;</TD>
    <TD noWrap><TT>unnamed protein product [Arabidopsis=20
  thaliana]</TT></TD></TR></TBODY></TABLE>
<TABLE border=3D0 cellSpacing=3D0 cellPadding=3D0>
  <TBODY>
  <TR>
    <TD><TT>&nbsp;&nbsp;&nbsp;&nbsp;&nbsp;&nbsp;</TT></TD>
    <TD align=3Dright><TT><B>Observed&nbsp;&nbsp;</B></TT></TD>
    <TD noWrap align=3Dright><TT><B>Mr(expt)&nbsp;&nbsp;</B></TT></TD>
    <TD noWrap align=3Dright><TT><B>Mr(calc)&nbsp;&nbsp;</B></TT></TD>
    <TD align=3Dright><TT><B>&nbsp;ppm&nbsp;&nbsp;</B></TT></TD>
    <TD align=3Dright><TT><B>Start&nbsp;</B></TT></TD>
    <TD align=3Dright><TT><B>&nbsp;</B></TT></TD>
    <TD align=3Dright><TT><B>End&nbsp;</B></TT></TD>
    <TD align=3Dright><TT><B>Miss&nbsp;</B></TT></TD>
    <TD align=3Dright><TT><B>Ions&nbsp;</B></TT></TD>
    <TD><TT><B>&nbsp;Peptide</B></TT></TD></TR>
  <TR>
    <TD align=3Dright>&nbsp;</TD>
    <TD align=3Dright><TT>811.3522&nbsp;&nbsp;</TT></TD>
    <TD align=3Dright><TT>810.3450&nbsp;&nbsp;</TT></TD>
    <TD align=3Dright><TT>810.3728&nbsp;&nbsp;</TT></TD>
    <TD noWrap align=3Dright><TT>-34.35&nbsp;</TT></TD>
    <TD align=3Dright><TT>14&nbsp;</TT></TD>
    <TD noWrap align=3Dright><TT>-&nbsp;</TT></TD>
    <TD align=3Dright><TT>19&nbsp;</TT></TD>
    <TD align=3Dright><TT>0&nbsp;&nbsp;</TT></TD>
    <TD noWrap align=3Dright><TT>---&nbsp;&nbsp;</TT></TD>
    <TD noWrap><TT>&nbsp;R.IMMTQR.T + 2 Oxidation (M)</TT></TD></TR>
  <TR>
    <TD align=3Dright>&nbsp;</TD>
    <TD align=3Dright><TT>870.4815&nbsp;&nbsp;</TT></TD>
    <TD align=3Dright><TT>869.4742&nbsp;&nbsp;</TT></TD>
    <TD align=3Dright><TT>869.4970&nbsp;&nbsp;</TT></TD>
    <TD noWrap align=3Dright><TT>-26.23&nbsp;</TT></TD>
    <TD align=3Dright><TT>81&nbsp;</TT></TD>
    <TD noWrap align=3Dright><TT>-&nbsp;</TT></TD>
    <TD align=3Dright><TT>87&nbsp;</TT></TD>
    <TD align=3Dright><TT>1&nbsp;&nbsp;</TT></TD>
    <TD noWrap align=3Dright><TT>---&nbsp;&nbsp;</TT></TD>
    <TD noWrap><TT>&nbsp;K.DKLELPR.S</TT></TD></TR>
  <TR>
    <TD align=3Dright>&nbsp;</TD>
    <TD align=3Dright><TT>1356.5707&nbsp;&nbsp;</TT></TD>
    <TD align=3Dright><TT>1355.5634&nbsp;&nbsp;</TT></TD>
    <TD align=3Dright><TT>1355.5607&nbsp;&nbsp;</TT></TD>
    <TD noWrap align=3Dright><TT>2.03&nbsp;</TT></TD>
    <TD align=3Dright><TT>1&nbsp;</TT></TD>
    <TD noWrap align=3Dright><TT>-&nbsp;</TT></TD>
    <TD align=3Dright><TT>12&nbsp;</TT></TD>
    <TD align=3Dright><TT>0&nbsp;&nbsp;</TT></TD>
    <TD noWrap align=3Dright><TT>---&nbsp;&nbsp;</TT></TD>
    <TD noWrap><TT>&nbsp;-.MAAMQWCGAMTR.R</TT></TD></TR>
  <TR>
    <TD align=3Dright>&nbsp;</TD>
    <TD align=3Dright><TT>1356.5707&nbsp;&nbsp;</TT></TD>
    <TD align=3Dright><TT>1355.5634&nbsp;&nbsp;</TT></TD>
    <TD align=3Dright><TT>1355.5607&nbsp;&nbsp;</TT></TD>
    <TD noWrap align=3Dright><TT>2.03&nbsp;</TT></TD>
    <TD align=3Dright><TT>1&nbsp;</TT></TD>
    <TD noWrap align=3Dright><TT>-&nbsp;</TT></TD>
    <TD align=3Dright><TT>12&nbsp;</TT></TD>
    <TD align=3Dright><TT>0&nbsp;&nbsp;</TT></TD>
    <TD noWrap align=3Dright><TT>(10)&nbsp;</TT></TD>
    <TD noWrap><TT>&nbsp;-.MAAMQWCGAMTR.R</TT></TD></TR>
  <TR>
    <TD align=3Dright>&nbsp;</TD>
    <TD align=3Dright><TT>1372.5468&nbsp;&nbsp;</TT></TD>
    <TD align=3Dright><TT>1371.5395&nbsp;&nbsp;</TT></TD>
    <TD align=3Dright><TT>1371.5556&nbsp;&nbsp;</TT></TD>
    <TD noWrap align=3Dright><TT>-11.71&nbsp;</TT></TD>
    <TD align=3Dright><TT>1&nbsp;</TT></TD>
    <TD noWrap align=3Dright><TT>-&nbsp;</TT></TD>
    <TD align=3Dright><TT>12&nbsp;</TT></TD>
    <TD align=3Dright><TT>0&nbsp;&nbsp;</TT></TD>
    <TD noWrap align=3Dright><TT>---&nbsp;&nbsp;</TT></TD>
    <TD noWrap><TT>&nbsp;-.MAAMQWCGAMTR.R + Oxidation (M)</TT></TD></TR>
  <TR>
    <TD align=3Dright>&nbsp;</TD>
    <TD align=3Dright><TT>1372.5468&nbsp;&nbsp;</TT></TD>
    <TD align=3Dright><TT>1371.5395&nbsp;&nbsp;</TT></TD>
    <TD align=3Dright><TT>1371.5556&nbsp;&nbsp;</TT></TD>
    <TD noWrap align=3Dright><TT>-11.71&nbsp;</TT></TD>
    <TD align=3Dright><TT>1&nbsp;</TT></TD>
    <TD noWrap align=3Dright><TT>-&nbsp;</TT></TD>
    <TD align=3Dright><TT>12&nbsp;</TT></TD>
    <TD align=3Dright><TT>0&nbsp;&nbsp;</TT></TD>
    <TD noWrap align=3Dright><TT>12&nbsp;&nbsp;</TT></TD>
    <TD noWrap><TT>&nbsp;-.MAAMQWCGAMTR.R + Oxidation (M)</TT></TD></TR>
  <TR>
    <TD align=3Dright>&nbsp;</TD>
    <TD align=3Dright><TT>1388.5426&nbsp;&nbsp;</TT></TD>
    <TD align=3Dright><TT>1387.5353&nbsp;&nbsp;</TT></TD>
    <TD align=3Dright><TT>1387.5505&nbsp;&nbsp;</TT></TD>
    <TD noWrap align=3Dright><TT>-10.94&nbsp;</TT></TD>
    <TD align=3Dright><TT>1&nbsp;</TT></TD>
    <TD noWrap align=3Dright><TT>-&nbsp;</TT></TD>
    <TD align=3Dright><TT>12&nbsp;</TT></TD>
    <TD align=3Dright><TT>0&nbsp;&nbsp;</TT></TD>
    <TD noWrap align=3Dright><TT>---&nbsp;&nbsp;</TT></TD>
    <TD noWrap><TT>&nbsp;-.MAAMQWCGAMTR.R + 2 Oxidation =
(M)</TT></TD></TR>
  <TR>
    <TD align=3Dright>&nbsp;</TD>
    <TD align=3Dright><TT>1404.5242&nbsp;&nbsp;</TT></TD>
    <TD align=3Dright><TT>1403.5169&nbsp;&nbsp;</TT></TD>
    <TD align=3Dright><TT>1403.5454&nbsp;&nbsp;</TT></TD>
    <TD noWrap align=3Dright><TT>-20.31&nbsp;</TT></TD>
    <TD align=3Dright><TT>1&nbsp;</TT></TD>
    <TD noWrap align=3Dright><TT>-&nbsp;</TT></TD>
    <TD align=3Dright><TT>12&nbsp;</TT></TD>
    <TD align=3Dright><TT>0&nbsp;&nbsp;</TT></TD>
    <TD noWrap align=3Dright><TT>---&nbsp;&nbsp;</TT></TD>
    <TD noWrap><TT>&nbsp;-.MAAMQWCGAMTR.R + 3 Oxidation =
(M)</TT></TD></TR>
  <TR>
    <TD align=3Dright>&nbsp;</TD>
    <TD align=3Dright><TT>1512.6669&nbsp;&nbsp;</TT></TD>
    <TD align=3Dright><TT>1511.6596&nbsp;&nbsp;</TT></TD>
    <TD align=3Dright><TT>1511.6618&nbsp;&nbsp;</TT></TD>
    <TD noWrap align=3Dright><TT>-1.42&nbsp;</TT></TD>
    <TD align=3Dright><TT>1&nbsp;</TT></TD>
    <TD noWrap align=3Dright><TT>-&nbsp;</TT></TD>
    <TD align=3Dright><TT>13&nbsp;</TT></TD>
    <TD align=3Dright><TT>1&nbsp;&nbsp;</TT></TD>
    <TD noWrap align=3Dright><TT>---&nbsp;&nbsp;</TT></TD>
    <TD noWrap><TT>&nbsp;-.MAAMQWCGAMTRR.I</TT></TD></TR>
  <TR>
    <TD align=3Dright>&nbsp;</TD>
    <TD align=3Dright><TT>1528.6281&nbsp;&nbsp;</TT></TD>
    <TD align=3Dright><TT>1527.6208&nbsp;&nbsp;</TT></TD>
    <TD align=3Dright><TT>1527.6567&nbsp;&nbsp;</TT></TD>
    <TD noWrap align=3Dright><TT>-23.48&nbsp;</TT></TD>
    <TD align=3Dright><TT>1&nbsp;</TT></TD>
    <TD noWrap align=3Dright><TT>-&nbsp;</TT></TD>
    <TD align=3Dright><TT>13&nbsp;</TT></TD>
    <TD align=3Dright><TT>1&nbsp;&nbsp;</TT></TD>
    <TD noWrap align=3Dright><TT>---&nbsp;&nbsp;</TT></TD>
    <TD noWrap><TT>&nbsp;-.MAAMQWCGAMTRR.I + Oxidation=20
(M)</TT></TD></TR></TBODY></TABLE>
<TABLE border=3D0 cellSpacing=3D0>
  <TBODY>
  <TR>
    <TD><TT>&nbsp;&nbsp;&nbsp;&nbsp;&nbsp;&nbsp;</TT></TD>
    <TD><TT><B>No match to: </B>812.3142, 825.0461, 829.3343, 842.4586,=20
      1115.5254, 1172.4491, 1269.5314, 1276.5656, 1283.5660, 1299.5525,=20
      1308.5739, 1308.5739, 1324.5541, 1324.5541, 1378.5374, 1383.6237,=20
      1394.5083, 1398.5597, 1405.5990, 1414.5402, 1951.9221, 1951.9221,=20
      1973.9185, 2009.7661, 2009.7661, 2031.7731, 2277.9163, 2277.9163,=20
      2424.1284, 2424.1284, 2638.2954, 2649.2791, 2649.2791, 2693.2070,=20
      2777.3782, 2777.3782</TT></TD></TR></TBODY></TABLE><BR>
<TABLE border=3D0 cellSpacing=3D0>
  <TBODY>
  <TR>
    <TD><TT><B><A name=3DHit41>41.</A>&nbsp;&nbsp;&nbsp;</B></TT></TD>
    <TD noWrap><TT><A=20
      =
href=3D"http://zxw-pc/mascot/cgi/protein_view.pl?file=3D../data/20121225/=
F002435.dat&amp;hit=3D41"=20
      =
target=3D_blank>gi|226532040</A>&nbsp;&nbsp;&nbsp;&nbsp;<B>Mass:</B>&nbsp=
;11109&nbsp;&nbsp;&nbsp;&nbsp;<B>Score:</B>&nbsp;37&nbsp;&nbsp;&nbsp;&nbs=
p;&nbsp;<B>Expect:</B>&nbsp;4e+002&nbsp;&nbsp;<B>Matches:</B>&nbsp;5</TT>=
</TD></TR>
  <TR>
    <TD>&nbsp;</TD>
    <TD noWrap><TT>hypothetical protein LOC100276010 [Zea=20
  mays]</TT></TD></TR></TBODY></TABLE>
<TABLE border=3D0 cellSpacing=3D0 cellPadding=3D0>
  <TBODY>
  <TR>
    <TD><TT>&nbsp;&nbsp;&nbsp;&nbsp;&nbsp;&nbsp;</TT></TD>
    <TD align=3Dright><TT><B>Observed&nbsp;&nbsp;</B></TT></TD>
    <TD noWrap align=3Dright><TT><B>Mr(expt)&nbsp;&nbsp;</B></TT></TD>
    <TD noWrap align=3Dright><TT><B>Mr(calc)&nbsp;&nbsp;</B></TT></TD>
    <TD align=3Dright><TT><B>&nbsp;ppm&nbsp;&nbsp;</B></TT></TD>
    <TD align=3Dright><TT><B>Start&nbsp;</B></TT></TD>
    <TD align=3Dright><TT><B>&nbsp;</B></TT></TD>
    <TD align=3Dright><TT><B>End&nbsp;</B></TT></TD>
    <TD align=3Dright><TT><B>Miss&nbsp;</B></TT></TD>
    <TD align=3Dright><TT><B>Ions&nbsp;</B></TT></TD>
    <TD><TT><B>&nbsp;Peptide</B></TT></TD></TR>
  <TR>
    <TD align=3Dright>&nbsp;</TD>
    <TD align=3Dright><TT>1269.5314&nbsp;&nbsp;</TT></TD>
    <TD align=3Dright><TT>1268.5241&nbsp;&nbsp;</TT></TD>
    <TD align=3Dright><TT>1268.5253&nbsp;&nbsp;</TT></TD>
    <TD noWrap align=3Dright><TT>-0.93&nbsp;</TT></TD>
    <TD align=3Dright><TT>57&nbsp;</TT></TD>
    <TD noWrap align=3Dright><TT>-&nbsp;</TT></TD>
    <TD align=3Dright><TT>66&nbsp;</TT></TD>
    <TD align=3Dright><TT>0&nbsp;&nbsp;</TT></TD>
    <TD noWrap align=3Dright><TT>---&nbsp;&nbsp;</TT></TD>
    <TD noWrap><TT>&nbsp;R.LMGHMCWFGR.L + 2 Oxidation (M)</TT></TD></TR>
  <TR>
    <TD align=3Dright>&nbsp;</TD>
    <TD align=3Dright><TT>1283.5660&nbsp;&nbsp;</TT></TD>
    <TD align=3Dright><TT>1282.5587&nbsp;&nbsp;</TT></TD>
    <TD align=3Dright><TT>1282.6200&nbsp;&nbsp;</TT></TD>
    <TD noWrap align=3Dright><TT>-47.81&nbsp;</TT></TD>
    <TD align=3Dright><TT>2&nbsp;</TT></TD>
    <TD noWrap align=3Dright><TT>-&nbsp;</TT></TD>
    <TD align=3Dright><TT>15&nbsp;</TT></TD>
    <TD align=3Dright><TT>0&nbsp;&nbsp;</TT></TD>
    <TD noWrap align=3Dright><TT>---&nbsp;&nbsp;</TT></TD>
    <TD noWrap><TT>&nbsp;M.QTGAAAGAACAHVR.M</TT></TD></TR>
  <TR>
    <TD align=3Dright>&nbsp;</TD>
    <TD align=3Dright><TT>1414.5402&nbsp;&nbsp;</TT></TD>
    <TD align=3Dright><TT>1413.5329&nbsp;&nbsp;</TT></TD>
    <TD align=3Dright><TT>1413.6605&nbsp;&nbsp;</TT></TD>
    <TD noWrap align=3Dright><TT>-90.26&nbsp;</TT></TD>
    <TD align=3Dright><TT>1&nbsp;</TT></TD>
    <TD noWrap align=3Dright><TT>-&nbsp;</TT></TD>
    <TD align=3Dright><TT>15&nbsp;</TT></TD>
    <TD align=3Dright><TT>0&nbsp;&nbsp;</TT></TD>
    <TD noWrap align=3Dright><TT>---&nbsp;&nbsp;</TT></TD>
    <TD noWrap><TT>&nbsp;-.MQTGAAAGAACAHVR.M</TT></TD></TR>
  <TR>
    <TD align=3Dright>&nbsp;</TD>
    <TD align=3Dright><TT>1951.9221&nbsp;&nbsp;</TT></TD>
    <TD align=3Dright><TT>1950.9148&nbsp;&nbsp;</TT></TD>
    <TD align=3Dright><TT>1950.8645&nbsp;&nbsp;</TT></TD>
    <TD noWrap align=3Dright><TT>25.8&nbsp;</TT></TD>
    <TD align=3Dright><TT>1&nbsp;</TT></TD>
    <TD noWrap align=3Dright><TT>-&nbsp;</TT></TD>
    <TD align=3Dright><TT>19&nbsp;</TT></TD>
    <TD align=3Dright><TT>1&nbsp;&nbsp;</TT></TD>
    <TD noWrap align=3Dright><TT>---&nbsp;&nbsp;</TT></TD>
    <TD noWrap><TT>&nbsp;-.MQTGAAAGAACAHVRMMAR.Q + 3 Oxidation =
(M)</TT></TD></TR>
  <TR>
    <TD align=3Dright>&nbsp;</TD>
    <TD align=3Dright><TT>1951.9221&nbsp;&nbsp;</TT></TD>
    <TD align=3Dright><TT>1950.9148&nbsp;&nbsp;</TT></TD>
    <TD align=3Dright><TT>1950.8645&nbsp;&nbsp;</TT></TD>
    <TD noWrap align=3Dright><TT>25.8&nbsp;</TT></TD>
    <TD align=3Dright><TT>1&nbsp;</TT></TD>
    <TD noWrap align=3Dright><TT>-&nbsp;</TT></TD>
    <TD align=3Dright><TT>19&nbsp;</TT></TD>
    <TD align=3Dright><TT>1&nbsp;&nbsp;</TT></TD>
    <TD noWrap align=3Dright><TT>---&nbsp;&nbsp;</TT></TD>
    <TD noWrap><TT>&nbsp;-.MQTGAAAGAACAHVRMMAR.Q + 3 Oxidation=20
  (M)</TT></TD></TR></TBODY></TABLE>
<TABLE border=3D0 cellSpacing=3D0>
  <TBODY>
  <TR>
    <TD><TT>&nbsp;&nbsp;&nbsp;&nbsp;&nbsp;&nbsp;</TT></TD>
    <TD><TT><B>No match to: </B>811.3522, 812.3142, 825.0461, 829.3343,=20
      842.4586, 870.4815, 1115.5254, 1172.4491, 1276.5656, 1299.5525, =
1308.5739,=20
      1308.5739, 1324.5541, 1324.5541, 1356.5707, 1356.5707, 1372.5468,=20
      1372.5468, 1378.5374, 1383.6237, 1388.5426, 1394.5083, 1398.5597,=20
      1404.5242, 1405.5990, 1512.6669, 1528.6281, 1973.9185, 2009.7661,=20
      2009.7661, 2031.7731, 2277.9163, 2277.9163, 2424.1284, 2424.1284,=20
      2638.2954, 2649.2791, 2649.2791, 2693.2070, 2777.3782,=20
  2777.3782</TT></TD></TR></TBODY></TABLE><BR>
<TABLE border=3D0 cellSpacing=3D0>
  <TBODY>
  <TR>
    <TD><TT><B><A name=3DHit42>42.</A>&nbsp;&nbsp;&nbsp;</B></TT></TD>
    <TD noWrap><TT><A=20
      =
href=3D"http://zxw-pc/mascot/cgi/protein_view.pl?file=3D../data/20121225/=
F002435.dat&amp;hit=3D42"=20
      =
target=3D_blank>gi|195619282</A>&nbsp;&nbsp;&nbsp;&nbsp;<B>Mass:</B>&nbsp=
;11109&nbsp;&nbsp;&nbsp;&nbsp;<B>Score:</B>&nbsp;37&nbsp;&nbsp;&nbsp;&nbs=
p;&nbsp;<B>Expect:</B>&nbsp;4e+002&nbsp;&nbsp;<B>Matches:</B>&nbsp;5</TT>=
</TD></TR>
  <TR>
    <TD>&nbsp;</TD>
    <TD noWrap><TT>hypothetical protein [Zea =
mays]</TT></TD></TR></TBODY></TABLE>
<TABLE border=3D0 cellSpacing=3D0 cellPadding=3D0>
  <TBODY>
  <TR>
    <TD><TT>&nbsp;&nbsp;&nbsp;&nbsp;&nbsp;&nbsp;</TT></TD>
    <TD align=3Dright><TT><B>Observed&nbsp;&nbsp;</B></TT></TD>
    <TD noWrap align=3Dright><TT><B>Mr(expt)&nbsp;&nbsp;</B></TT></TD>
    <TD noWrap align=3Dright><TT><B>Mr(calc)&nbsp;&nbsp;</B></TT></TD>
    <TD align=3Dright><TT><B>&nbsp;ppm&nbsp;&nbsp;</B></TT></TD>
    <TD align=3Dright><TT><B>Start&nbsp;</B></TT></TD>
    <TD align=3Dright><TT><B>&nbsp;</B></TT></TD>
    <TD align=3Dright><TT><B>End&nbsp;</B></TT></TD>
    <TD align=3Dright><TT><B>Miss&nbsp;</B></TT></TD>
    <TD align=3Dright><TT><B>Ions&nbsp;</B></TT></TD>
    <TD><TT><B>&nbsp;Peptide</B></TT></TD></TR>
  <TR>
    <TD align=3Dright>&nbsp;</TD>
    <TD align=3Dright><TT>1269.5314&nbsp;&nbsp;</TT></TD>
    <TD align=3Dright><TT>1268.5241&nbsp;&nbsp;</TT></TD>
    <TD align=3Dright><TT>1268.5253&nbsp;&nbsp;</TT></TD>
    <TD noWrap align=3Dright><TT>-0.93&nbsp;</TT></TD>
    <TD align=3Dright><TT>57&nbsp;</TT></TD>
    <TD noWrap align=3Dright><TT>-&nbsp;</TT></TD>
    <TD align=3Dright><TT>66&nbsp;</TT></TD>
    <TD align=3Dright><TT>0&nbsp;&nbsp;</TT></TD>
    <TD noWrap align=3Dright><TT>---&nbsp;&nbsp;</TT></TD>
    <TD noWrap><TT>&nbsp;R.LMGHMCWFGR.L + 2 Oxidation (M)</TT></TD></TR>
  <TR>
    <TD align=3Dright>&nbsp;</TD>
    <TD align=3Dright><TT>1283.5660&nbsp;&nbsp;</TT></TD>
    <TD align=3Dright><TT>1282.5587&nbsp;&nbsp;</TT></TD>
    <TD align=3Dright><TT>1282.6200&nbsp;&nbsp;</TT></TD>
    <TD noWrap align=3Dright><TT>-47.81&nbsp;</TT></TD>
    <TD align=3Dright><TT>2&nbsp;</TT></TD>
    <TD noWrap align=3Dright><TT>-&nbsp;</TT></TD>
    <TD align=3Dright><TT>15&nbsp;</TT></TD>
    <TD align=3Dright><TT>0&nbsp;&nbsp;</TT></TD>
    <TD noWrap align=3Dright><TT>---&nbsp;&nbsp;</TT></TD>
    <TD noWrap><TT>&nbsp;M.QTGAAAGAACAHVR.M</TT></TD></TR>
  <TR>
    <TD align=3Dright>&nbsp;</TD>
    <TD align=3Dright><TT>1414.5402&nbsp;&nbsp;</TT></TD>
    <TD align=3Dright><TT>1413.5329&nbsp;&nbsp;</TT></TD>
    <TD align=3Dright><TT>1413.6605&nbsp;&nbsp;</TT></TD>
    <TD noWrap align=3Dright><TT>-90.26&nbsp;</TT></TD>
    <TD align=3Dright><TT>1&nbsp;</TT></TD>
    <TD noWrap align=3Dright><TT>-&nbsp;</TT></TD>
    <TD align=3Dright><TT>15&nbsp;</TT></TD>
    <TD align=3Dright><TT>0&nbsp;&nbsp;</TT></TD>
    <TD noWrap align=3Dright><TT>---&nbsp;&nbsp;</TT></TD>
    <TD noWrap><TT>&nbsp;-.MQTGAAAGAACAHVR.M</TT></TD></TR>
  <TR>
    <TD align=3Dright>&nbsp;</TD>
    <TD align=3Dright><TT>1951.9221&nbsp;&nbsp;</TT></TD>
    <TD align=3Dright><TT>1950.9148&nbsp;&nbsp;</TT></TD>
    <TD align=3Dright><TT>1950.8645&nbsp;&nbsp;</TT></TD>
    <TD noWrap align=3Dright><TT>25.8&nbsp;</TT></TD>
    <TD align=3Dright><TT>1&nbsp;</TT></TD>
    <TD noWrap align=3Dright><TT>-&nbsp;</TT></TD>
    <TD align=3Dright><TT>19&nbsp;</TT></TD>
    <TD align=3Dright><TT>1&nbsp;&nbsp;</TT></TD>
    <TD noWrap align=3Dright><TT>---&nbsp;&nbsp;</TT></TD>
    <TD noWrap><TT>&nbsp;-.MQTGAAAGAACAHVRMMAR.Q + 3 Oxidation =
(M)</TT></TD></TR>
  <TR>
    <TD align=3Dright>&nbsp;</TD>
    <TD align=3Dright><TT>1951.9221&nbsp;&nbsp;</TT></TD>
    <TD align=3Dright><TT>1950.9148&nbsp;&nbsp;</TT></TD>
    <TD align=3Dright><TT>1950.8645&nbsp;&nbsp;</TT></TD>
    <TD noWrap align=3Dright><TT>25.8&nbsp;</TT></TD>
    <TD align=3Dright><TT>1&nbsp;</TT></TD>
    <TD noWrap align=3Dright><TT>-&nbsp;</TT></TD>
    <TD align=3Dright><TT>19&nbsp;</TT></TD>
    <TD align=3Dright><TT>1&nbsp;&nbsp;</TT></TD>
    <TD noWrap align=3Dright><TT>---&nbsp;&nbsp;</TT></TD>
    <TD noWrap><TT>&nbsp;-.MQTGAAAGAACAHVRMMAR.Q + 3 Oxidation=20
  (M)</TT></TD></TR></TBODY></TABLE>
<TABLE border=3D0 cellSpacing=3D0>
  <TBODY>
  <TR>
    <TD><TT>&nbsp;&nbsp;&nbsp;&nbsp;&nbsp;&nbsp;</TT></TD>
    <TD><TT><B>No match to: </B>811.3522, 812.3142, 825.0461, 829.3343,=20
      842.4586, 870.4815, 1115.5254, 1172.4491, 1276.5656, 1299.5525, =
1308.5739,=20
      1308.5739, 1324.5541, 1324.5541, 1356.5707, 1356.5707, 1372.5468,=20
      1372.5468, 1378.5374, 1383.6237, 1388.5426, 1394.5083, 1398.5597,=20
      1404.5242, 1405.5990, 1512.6669, 1528.6281, 1973.9185, 2009.7661,=20
      2009.7661, 2031.7731, 2277.9163, 2277.9163, 2424.1284, 2424.1284,=20
      2638.2954, 2649.2791, 2649.2791, 2693.2070, 2777.3782,=20
  2777.3782</TT></TD></TR></TBODY></TABLE><BR>
<TABLE border=3D0 cellSpacing=3D0>
  <TBODY>
  <TR>
    <TD><TT><B><A name=3DHit43>43.</A>&nbsp;&nbsp;&nbsp;</B></TT></TD>
    <TD noWrap><TT><A=20
      =
href=3D"http://zxw-pc/mascot/cgi/protein_view.pl?file=3D../data/20121225/=
F002435.dat&amp;hit=3D43"=20
      =
target=3D_blank>gi|326531080</A>&nbsp;&nbsp;&nbsp;&nbsp;<B>Mass:</B>&nbsp=
;3369&nbsp;&nbsp;&nbsp;&nbsp;&nbsp;<B>Score:</B>&nbsp;37&nbsp;&nbsp;&nbsp=
;&nbsp;&nbsp;<B>Expect:</B>&nbsp;4e+002&nbsp;&nbsp;<B>Matches:</B>&nbsp;4=
</TT></TD></TR>
  <TR>
    <TD>&nbsp;</TD>
    <TD noWrap><TT>predicted protein [Hordeum vulgare subsp.=20
  vulgare]</TT></TD></TR></TBODY></TABLE>
<TABLE border=3D0 cellSpacing=3D0 cellPadding=3D0>
  <TBODY>
  <TR>
    <TD><TT>&nbsp;&nbsp;&nbsp;&nbsp;&nbsp;&nbsp;</TT></TD>
    <TD align=3Dright><TT><B>Observed&nbsp;&nbsp;</B></TT></TD>
    <TD noWrap align=3Dright><TT><B>Mr(expt)&nbsp;&nbsp;</B></TT></TD>
    <TD noWrap align=3Dright><TT><B>Mr(calc)&nbsp;&nbsp;</B></TT></TD>
    <TD align=3Dright><TT><B>&nbsp;ppm&nbsp;&nbsp;</B></TT></TD>
    <TD align=3Dright><TT><B>Start&nbsp;</B></TT></TD>
    <TD align=3Dright><TT><B>&nbsp;</B></TT></TD>
    <TD align=3Dright><TT><B>End&nbsp;</B></TT></TD>
    <TD align=3Dright><TT><B>Miss&nbsp;</B></TT></TD>
    <TD align=3Dright><TT><B>Ions&nbsp;</B></TT></TD>
    <TD><TT><B>&nbsp;Peptide</B></TT></TD></TR>
  <TR>
    <TD align=3Dright>&nbsp;</TD>
    <TD align=3Dright><TT>1414.5402&nbsp;&nbsp;</TT></TD>
    <TD align=3Dright><TT>1413.5329&nbsp;&nbsp;</TT></TD>
    <TD align=3Dright><TT>1413.6025&nbsp;&nbsp;</TT></TD>
    <TD noWrap align=3Dright><TT>-49.25&nbsp;</TT></TD>
    <TD align=3Dright><TT>17&nbsp;</TT></TD>
    <TD noWrap align=3Dright><TT>-&nbsp;</TT></TD>
    <TD align=3Dright><TT>28&nbsp;</TT></TD>
    <TD align=3Dright><TT>1&nbsp;&nbsp;</TT></TD>
    <TD noWrap align=3Dright><TT>---&nbsp;&nbsp;</TT></TD>
    <TD noWrap><TT>&nbsp;K.SLMSCIRSCHFM.-</TT></TD></TR>
  <TR>
    <TD align=3Dright>&nbsp;</TD>
    <TD align=3Dright><TT>1973.9185&nbsp;&nbsp;</TT></TD>
    <TD align=3Dright><TT>1972.9112&nbsp;&nbsp;</TT></TD>
    <TD align=3Dright><TT>1972.9474&nbsp;&nbsp;</TT></TD>
    <TD noWrap align=3Dright><TT>-18.32&nbsp;</TT></TD>
    <TD align=3Dright><TT>1&nbsp;</TT></TD>
    <TD noWrap align=3Dright><TT>-&nbsp;</TT></TD>
    <TD align=3Dright><TT>16&nbsp;</TT></TD>
    <TD align=3Dright><TT>0&nbsp;&nbsp;</TT></TD>
    <TD noWrap align=3Dright><TT>---&nbsp;&nbsp;</TT></TD>
    <TD noWrap><TT>&nbsp;-.MSQVLHCHIWNLAMYK.S</TT></TD></TR>
  <TR>
    <TD align=3Dright>&nbsp;</TD>
    <TD align=3Dright><TT>2649.2791&nbsp;&nbsp;</TT></TD>
    <TD align=3Dright><TT>2648.2718&nbsp;&nbsp;</TT></TD>
    <TD align=3Dright><TT>2648.2848&nbsp;&nbsp;</TT></TD>
    <TD noWrap align=3Dright><TT>-4.88&nbsp;</TT></TD>
    <TD align=3Dright><TT>2&nbsp;</TT></TD>
    <TD noWrap align=3Dright><TT>-&nbsp;</TT></TD>
    <TD align=3Dright><TT>23&nbsp;</TT></TD>
    <TD align=3Dright><TT>1&nbsp;&nbsp;</TT></TD>
    <TD noWrap align=3Dright><TT>---&nbsp;&nbsp;</TT></TD>
    <TD noWrap><TT>&nbsp;M.SQVLHCHIWNLAMYKSLMSCIR.S + Oxidation =
(M)</TT></TD></TR>
  <TR>
    <TD align=3Dright>&nbsp;</TD>
    <TD align=3Dright><TT>2649.2791&nbsp;&nbsp;</TT></TD>
    <TD align=3Dright><TT>2648.2718&nbsp;&nbsp;</TT></TD>
    <TD align=3Dright><TT>2648.2848&nbsp;&nbsp;</TT></TD>
    <TD noWrap align=3Dright><TT>-4.88&nbsp;</TT></TD>
    <TD align=3Dright><TT>2&nbsp;</TT></TD>
    <TD noWrap align=3Dright><TT>-&nbsp;</TT></TD>
    <TD align=3Dright><TT>23&nbsp;</TT></TD>
    <TD align=3Dright><TT>1&nbsp;&nbsp;</TT></TD>
    <TD noWrap align=3Dright><TT>---&nbsp;&nbsp;</TT></TD>
    <TD noWrap><TT>&nbsp;M.SQVLHCHIWNLAMYKSLMSCIR.S + Oxidation=20
  (M)</TT></TD></TR></TBODY></TABLE>
<TABLE border=3D0 cellSpacing=3D0>
  <TBODY>
  <TR>
    <TD><TT>&nbsp;&nbsp;&nbsp;&nbsp;&nbsp;&nbsp;</TT></TD>
    <TD><TT><B>No match to: </B>811.3522, 812.3142, 825.0461, 829.3343,=20
      842.4586, 870.4815, 1115.5254, 1172.4491, 1269.5314, 1276.5656, =
1283.5660,=20
      1299.5525, 1308.5739, 1308.5739, 1324.5541, 1324.5541, 1356.5707,=20
      1356.5707, 1372.5468, 1372.5468, 1378.5374, 1383.6237, 1388.5426,=20
      1394.5083, 1398.5597, 1404.5242, 1405.5990, 1512.6669, 1528.6281,=20
      1951.9221, 1951.9221, 2009.7661, 2009.7661, 2031.7731, 2277.9163,=20
      2277.9163, 2424.1284, 2424.1284, 2638.2954, 2693.2070, 2777.3782,=20
      2777.3782</TT></TD></TR></TBODY></TABLE><BR>
<TABLE border=3D0 cellSpacing=3D0>
  <TBODY>
  <TR>
    <TD><TT><B><A name=3DHit44>44.</A>&nbsp;&nbsp;&nbsp;</B></TT></TD>
    <TD noWrap><TT><A=20
      =
href=3D"http://zxw-pc/mascot/cgi/protein_view.pl?file=3D../data/20121225/=
F002435.dat&amp;hit=3D44"=20
      =
target=3D_blank>gi|34394748</A>&nbsp;&nbsp;&nbsp;&nbsp;<B>Mass:</B>&nbsp;=
28988&nbsp;&nbsp;&nbsp;&nbsp;<B>Score:</B>&nbsp;36&nbsp;&nbsp;&nbsp;&nbsp=
;&nbsp;<B>Expect:</B>&nbsp;4.2e+002&nbsp;&nbsp;<B>Matches:</B>&nbsp;7</TT=
></TD></TR>
  <TR>
    <TD>&nbsp;</TD>
    <TD noWrap><TT>putative DD1A protein [Oryza sativa Japonica=20
  Group]</TT></TD></TR></TBODY></TABLE>
<TABLE border=3D0 cellSpacing=3D0 cellPadding=3D0>
  <TBODY>
  <TR>
    <TD><TT>&nbsp;&nbsp;&nbsp;&nbsp;&nbsp;&nbsp;</TT></TD>
    <TD align=3Dright><TT><B>Observed&nbsp;&nbsp;</B></TT></TD>
    <TD noWrap align=3Dright><TT><B>Mr(expt)&nbsp;&nbsp;</B></TT></TD>
    <TD noWrap align=3Dright><TT><B>Mr(calc)&nbsp;&nbsp;</B></TT></TD>
    <TD align=3Dright><TT><B>&nbsp;ppm&nbsp;&nbsp;</B></TT></TD>
    <TD align=3Dright><TT><B>Start&nbsp;</B></TT></TD>
    <TD align=3Dright><TT><B>&nbsp;</B></TT></TD>
    <TD align=3Dright><TT><B>End&nbsp;</B></TT></TD>
    <TD align=3Dright><TT><B>Miss&nbsp;</B></TT></TD>
    <TD align=3Dright><TT><B>Ions&nbsp;</B></TT></TD>
    <TD><TT><B>&nbsp;Peptide</B></TT></TD></TR>
  <TR>
    <TD align=3Dright>&nbsp;</TD>
    <TD align=3Dright><TT>1115.5254&nbsp;&nbsp;</TT></TD>
    <TD align=3Dright><TT>1114.5181&nbsp;&nbsp;</TT></TD>
    <TD align=3Dright><TT>1114.5560&nbsp;&nbsp;</TT></TD>
    <TD noWrap align=3Dright><TT>-33.96&nbsp;</TT></TD>
    <TD align=3Dright><TT>79&nbsp;</TT></TD>
    <TD noWrap align=3Dright><TT>-&nbsp;</TT></TD>
    <TD align=3Dright><TT>87&nbsp;</TT></TD>
    <TD align=3Dright><TT>1&nbsp;&nbsp;</TT></TD>
    <TD noWrap align=3Dright><TT>---&nbsp;&nbsp;</TT></TD>
    <TD noWrap><TT>&nbsp;R.GWYFSTRAK.I</TT></TD></TR>
  <TR>
    <TD align=3Dright>&nbsp;</TD>
    <TD align=3Dright><TT>1269.5314&nbsp;&nbsp;</TT></TD>
    <TD align=3Dright><TT>1268.5241&nbsp;&nbsp;</TT></TD>
    <TD align=3Dright><TT>1268.6084&nbsp;&nbsp;</TT></TD>
    <TD noWrap align=3Dright><TT>-66.44&nbsp;</TT></TD>
    <TD align=3Dright><TT>68&nbsp;</TT></TD>
    <TD noWrap align=3Dright><TT>-&nbsp;</TT></TD>
    <TD align=3Dright><TT>78&nbsp;</TT></TD>
    <TD align=3Dright><TT>0&nbsp;&nbsp;</TT></TD>
    <TD noWrap align=3Dright><TT>---&nbsp;&nbsp;</TT></TD>
    <TD noWrap><TT>&nbsp;R.ASHVAMYHTPR.G</TT></TD></TR>
  <TR>
    <TD align=3Dright>&nbsp;</TD>
    <TD align=3Dright><TT>1372.5468&nbsp;&nbsp;</TT></TD>
    <TD align=3Dright><TT>1371.5395&nbsp;&nbsp;</TT></TD>
    <TD align=3Dright><TT>1371.6089&nbsp;&nbsp;</TT></TD>
    <TD noWrap align=3Dright><TT>-50.56&nbsp;</TT></TD>
    <TD align=3Dright><TT>144&nbsp;</TT></TD>
    <TD noWrap align=3Dright><TT>-&nbsp;</TT></TD>
    <TD align=3Dright><TT>155&nbsp;</TT></TD>
    <TD align=3Dright><TT>1&nbsp;&nbsp;</TT></TD>
    <TD noWrap align=3Dright><TT>---&nbsp;&nbsp;</TT></TD>
    <TD noWrap><TT>&nbsp;K.DTDRSTGCYNIK.C</TT></TD></TR>
  <TR>
    <TD align=3Dright>&nbsp;</TD>
    <TD align=3Dright><TT>1372.5468&nbsp;&nbsp;</TT></TD>
    <TD align=3Dright><TT>1371.5395&nbsp;&nbsp;</TT></TD>
    <TD align=3Dright><TT>1371.6089&nbsp;&nbsp;</TT></TD>
    <TD noWrap align=3Dright><TT>-50.56&nbsp;</TT></TD>
    <TD align=3Dright><TT>144&nbsp;</TT></TD>
    <TD noWrap align=3Dright><TT>-&nbsp;</TT></TD>
    <TD align=3Dright><TT>155&nbsp;</TT></TD>
    <TD align=3Dright><TT>1&nbsp;&nbsp;</TT></TD>
    <TD noWrap align=3Dright><TT>---&nbsp;&nbsp;</TT></TD>
    <TD noWrap><TT>&nbsp;K.DTDRSTGCYNIK.C</TT></TD></TR>
  <TR>
    <TD align=3Dright>&nbsp;</TD>
    <TD align=3Dright><TT>1383.6237&nbsp;&nbsp;</TT></TD>
    <TD align=3Dright><TT>1382.6164&nbsp;&nbsp;</TT></TD>
    <TD align=3Dright><TT>1382.7419&nbsp;&nbsp;</TT></TD>
    <TD noWrap align=3Dright><TT>-90.72&nbsp;</TT></TD>
    <TD align=3Dright><TT>86&nbsp;</TT></TD>
    <TD noWrap align=3Dright><TT>-&nbsp;</TT></TD>
    <TD align=3Dright><TT>98&nbsp;</TT></TD>
    <TD align=3Dright><TT>1&nbsp;&nbsp;</TT></TD>
    <TD noWrap align=3Dright><TT>---&nbsp;&nbsp;</TT></TD>
    <TD noWrap><TT>&nbsp;R.AKIGIWGSPNQGR.F</TT></TD></TR>
  <TR>
    <TD align=3Dright>&nbsp;</TD>
    <TD align=3Dright><TT>1951.9221&nbsp;&nbsp;</TT></TD>
    <TD align=3Dright><TT>1950.9148&nbsp;&nbsp;</TT></TD>
    <TD align=3Dright><TT>1950.9774&nbsp;&nbsp;</TT></TD>
    <TD noWrap align=3Dright><TT>-32.09&nbsp;</TT></TD>
    <TD align=3Dright><TT>223&nbsp;</TT></TD>
    <TD noWrap align=3Dright><TT>-&nbsp;</TT></TD>
    <TD align=3Dright><TT>240&nbsp;</TT></TD>
    <TD align=3Dright><TT>1&nbsp;&nbsp;</TT></TD>
    <TD noWrap align=3Dright><TT>---&nbsp;&nbsp;</TT></TD>
    <TD noWrap><TT>&nbsp;K.LNGGAPRMAWTGFVSYPK.N</TT></TD></TR>
  <TR>
    <TD align=3Dright>&nbsp;</TD>
    <TD align=3Dright><TT>1951.9221&nbsp;&nbsp;</TT></TD>
    <TD align=3Dright><TT>1950.9148&nbsp;&nbsp;</TT></TD>
    <TD align=3Dright><TT>1950.9774&nbsp;&nbsp;</TT></TD>
    <TD noWrap align=3Dright><TT>-32.09&nbsp;</TT></TD>
    <TD align=3Dright><TT>223&nbsp;</TT></TD>
    <TD noWrap align=3Dright><TT>-&nbsp;</TT></TD>
    <TD align=3Dright><TT>240&nbsp;</TT></TD>
    <TD align=3Dright><TT>1&nbsp;&nbsp;</TT></TD>
    <TD noWrap align=3Dright><TT>---&nbsp;&nbsp;</TT></TD>
    <TD =
noWrap><TT>&nbsp;K.LNGGAPRMAWTGFVSYPK.N</TT></TD></TR></TBODY></TABLE>
<TABLE border=3D0 cellSpacing=3D0>
  <TBODY>
  <TR>
    <TD><TT>&nbsp;&nbsp;&nbsp;&nbsp;&nbsp;&nbsp;</TT></TD>
    <TD><TT><B>No match to: </B>811.3522, 812.3142, 825.0461, 829.3343,=20
      842.4586, 870.4815, 1172.4491, 1276.5656, 1283.5660, 1299.5525, =
1308.5739,=20
      1308.5739, 1324.5541, 1324.5541, 1356.5707, 1356.5707, 1378.5374,=20
      1388.5426, 1394.5083, 1398.5597, 1404.5242, 1405.5990, 1414.5402,=20
      1512.6669, 1528.6281, 1973.9185, 2009.7661, 2009.7661, 2031.7731,=20
      2277.9163, 2277.9163, 2424.1284, 2424.1284, 2638.2954, 2649.2791,=20
      2649.2791, 2693.2070, 2777.3782, =
2777.3782</TT></TD></TR></TBODY></TABLE><BR>
<TABLE border=3D0 cellSpacing=3D0>
  <TBODY>
  <TR>
    <TD><TT><B><A name=3DHit45>45.</A>&nbsp;&nbsp;&nbsp;</B></TT></TD>
    <TD noWrap><TT><A=20
      =
href=3D"http://zxw-pc/mascot/cgi/protein_view.pl?file=3D../data/20121225/=
F002435.dat&amp;hit=3D45"=20
      =
target=3D_blank>gi|52077537</A>&nbsp;&nbsp;&nbsp;&nbsp;<B>Mass:</B>&nbsp;=
13063&nbsp;&nbsp;&nbsp;&nbsp;<B>Score:</B>&nbsp;36&nbsp;&nbsp;&nbsp;&nbsp=
;&nbsp;<B>Expect:</B>&nbsp;4.4e+002&nbsp;&nbsp;<B>Matches:</B>&nbsp;7</TT=
></TD></TR>
  <TR>
    <TD>&nbsp;</TD>
    <TD noWrap><TT>hypothetical protein [Oryza sativa Japonica=20
  Group]</TT></TD></TR></TBODY></TABLE>
<TABLE border=3D0 cellSpacing=3D0 cellPadding=3D0>
  <TBODY>
  <TR>
    <TD><TT>&nbsp;&nbsp;&nbsp;&nbsp;&nbsp;&nbsp;</TT></TD>
    <TD align=3Dright><TT><B>Observed&nbsp;&nbsp;</B></TT></TD>
    <TD noWrap align=3Dright><TT><B>Mr(expt)&nbsp;&nbsp;</B></TT></TD>
    <TD noWrap align=3Dright><TT><B>Mr(calc)&nbsp;&nbsp;</B></TT></TD>
    <TD align=3Dright><TT><B>&nbsp;ppm&nbsp;&nbsp;</B></TT></TD>
    <TD align=3Dright><TT><B>Start&nbsp;</B></TT></TD>
    <TD align=3Dright><TT><B>&nbsp;</B></TT></TD>
    <TD align=3Dright><TT><B>End&nbsp;</B></TT></TD>
    <TD align=3Dright><TT><B>Miss&nbsp;</B></TT></TD>
    <TD align=3Dright><TT><B>Ions&nbsp;</B></TT></TD>
    <TD><TT><B>&nbsp;Peptide</B></TT></TD></TR>
  <TR>
    <TD align=3Dright>&nbsp;</TD>
    <TD align=3Dright><TT>1372.5468&nbsp;&nbsp;</TT></TD>
    <TD align=3Dright><TT>1371.5395&nbsp;&nbsp;</TT></TD>
    <TD align=3Dright><TT>1371.6605&nbsp;&nbsp;</TT></TD>
    <TD noWrap align=3Dright><TT>-88.20&nbsp;</TT></TD>
    <TD align=3Dright><TT>53&nbsp;</TT></TD>
    <TD noWrap align=3Dright><TT>-&nbsp;</TT></TD>
    <TD align=3Dright><TT>63&nbsp;</TT></TD>
    <TD align=3Dright><TT>0&nbsp;&nbsp;</TT></TD>
    <TD noWrap align=3Dright><TT>---&nbsp;&nbsp;</TT></TD>
    <TD noWrap><TT>&nbsp;R.MDDPIIVNHYR.A</TT></TD></TR>
  <TR>
    <TD align=3Dright>&nbsp;</TD>
    <TD align=3Dright><TT>1372.5468&nbsp;&nbsp;</TT></TD>
    <TD align=3Dright><TT>1371.5395&nbsp;&nbsp;</TT></TD>
    <TD align=3Dright><TT>1371.6605&nbsp;&nbsp;</TT></TD>
    <TD noWrap align=3Dright><TT>-88.20&nbsp;</TT></TD>
    <TD align=3Dright><TT>53&nbsp;</TT></TD>
    <TD noWrap align=3Dright><TT>-&nbsp;</TT></TD>
    <TD align=3Dright><TT>63&nbsp;</TT></TD>
    <TD align=3Dright><TT>0&nbsp;&nbsp;</TT></TD>
    <TD noWrap align=3Dright><TT>---&nbsp;&nbsp;</TT></TD>
    <TD noWrap><TT>&nbsp;R.MDDPIIVNHYR.A</TT></TD></TR>
  <TR>
    <TD align=3Dright>&nbsp;</TD>
    <TD align=3Dright><TT>1388.5426&nbsp;&nbsp;</TT></TD>
    <TD align=3Dright><TT>1387.5353&nbsp;&nbsp;</TT></TD>
    <TD align=3Dright><TT>1387.6554&nbsp;&nbsp;</TT></TD>
    <TD noWrap align=3Dright><TT>-86.55&nbsp;</TT></TD>
    <TD align=3Dright><TT>53&nbsp;</TT></TD>
    <TD noWrap align=3Dright><TT>-&nbsp;</TT></TD>
    <TD align=3Dright><TT>63&nbsp;</TT></TD>
    <TD align=3Dright><TT>0&nbsp;&nbsp;</TT></TD>
    <TD noWrap align=3Dright><TT>---&nbsp;&nbsp;</TT></TD>
    <TD noWrap><TT>&nbsp;R.MDDPIIVNHYR.A + Oxidation (M)</TT></TD></TR>
  <TR>
    <TD align=3Dright>&nbsp;</TD>
    <TD align=3Dright><TT>1404.5242&nbsp;&nbsp;</TT></TD>
    <TD align=3Dright><TT>1403.5169&nbsp;&nbsp;</TT></TD>
    <TD align=3Dright><TT>1403.6542&nbsp;&nbsp;</TT></TD>
    <TD noWrap align=3Dright><TT>-97.79&nbsp;</TT></TD>
    <TD align=3Dright><TT>70&nbsp;</TT></TD>
    <TD noWrap align=3Dright><TT>-&nbsp;</TT></TD>
    <TD align=3Dright><TT>81&nbsp;</TT></TD>
    <TD align=3Dright><TT>1&nbsp;&nbsp;</TT></TD>
    <TD noWrap align=3Dright><TT>---&nbsp;&nbsp;</TT></TD>
    <TD noWrap><TT>&nbsp;R.FHRQPSSSSTDR.L</TT></TD></TR>
  <TR>
    <TD align=3Dright>&nbsp;</TD>
    <TD align=3Dright><TT>1528.6281&nbsp;&nbsp;</TT></TD>
    <TD align=3Dright><TT>1527.6208&nbsp;&nbsp;</TT></TD>
    <TD align=3Dright><TT>1527.7616&nbsp;&nbsp;</TT></TD>
    <TD noWrap align=3Dright><TT>-92.15&nbsp;</TT></TD>
    <TD align=3Dright><TT>52&nbsp;</TT></TD>
    <TD noWrap align=3Dright><TT>-&nbsp;</TT></TD>
    <TD align=3Dright><TT>63&nbsp;</TT></TD>
    <TD align=3Dright><TT>1&nbsp;&nbsp;</TT></TD>
    <TD noWrap align=3Dright><TT>---&nbsp;&nbsp;</TT></TD>
    <TD noWrap><TT>&nbsp;R.RMDDPIIVNHYR.A</TT></TD></TR>
  <TR>
    <TD align=3Dright>&nbsp;</TD>
    <TD align=3Dright><TT>2277.9163&nbsp;&nbsp;</TT></TD>
    <TD align=3Dright><TT>2276.9090&nbsp;&nbsp;</TT></TD>
    <TD align=3Dright><TT>2277.1237&nbsp;&nbsp;</TT></TD>
    <TD noWrap align=3Dright><TT>-94.27&nbsp;</TT></TD>
    <TD align=3Dright><TT>93&nbsp;</TT></TD>
    <TD noWrap align=3Dright><TT>-&nbsp;</TT></TD>
    <TD align=3Dright><TT>114&nbsp;</TT></TD>
    <TD align=3Dright><TT>1&nbsp;&nbsp;</TT></TD>
    <TD noWrap align=3Dright><TT>---&nbsp;&nbsp;</TT></TD>
    <TD noWrap><TT>&nbsp;R.HLPVDELESSPATADAGDLGKR.D</TT></TD></TR>
  <TR>
    <TD align=3Dright>&nbsp;</TD>
    <TD align=3Dright><TT>2277.9163&nbsp;&nbsp;</TT></TD>
    <TD align=3Dright><TT>2276.9090&nbsp;&nbsp;</TT></TD>
    <TD align=3Dright><TT>2277.1237&nbsp;&nbsp;</TT></TD>
    <TD noWrap align=3Dright><TT>-94.27&nbsp;</TT></TD>
    <TD align=3Dright><TT>93&nbsp;</TT></TD>
    <TD noWrap align=3Dright><TT>-&nbsp;</TT></TD>
    <TD align=3Dright><TT>114&nbsp;</TT></TD>
    <TD align=3Dright><TT>1&nbsp;&nbsp;</TT></TD>
    <TD noWrap align=3Dright><TT>---&nbsp;&nbsp;</TT></TD>
    <TD =
noWrap><TT>&nbsp;R.HLPVDELESSPATADAGDLGKR.D</TT></TD></TR></TBODY></TABLE=
>
<TABLE border=3D0 cellSpacing=3D0>
  <TBODY>
  <TR>
    <TD><TT>&nbsp;&nbsp;&nbsp;&nbsp;&nbsp;&nbsp;</TT></TD>
    <TD><TT><B>No match to: </B>811.3522, 812.3142, 825.0461, 829.3343,=20
      842.4586, 870.4815, 1115.5254, 1172.4491, 1269.5314, 1276.5656, =
1283.5660,=20
      1299.5525, 1308.5739, 1308.5739, 1324.5541, 1324.5541, 1356.5707,=20
      1356.5707, 1378.5374, 1383.6237, 1394.5083, 1398.5597, 1405.5990,=20
      1414.5402, 1512.6669, 1951.9221, 1951.9221, 1973.9185, 2009.7661,=20
      2009.7661, 2031.7731, 2424.1284, 2424.1284, 2638.2954, 2649.2791,=20
      2649.2791, 2693.2070, 2777.3782, =
2777.3782</TT></TD></TR></TBODY></TABLE><BR>
<TABLE border=3D0 cellSpacing=3D0>
  <TBODY>
  <TR>
    <TD><TT><B><A name=3DHit46>46.</A>&nbsp;&nbsp;&nbsp;</B></TT></TD>
    <TD noWrap><TT><A=20
      =
href=3D"http://zxw-pc/mascot/cgi/protein_view.pl?file=3D../data/20121225/=
F002435.dat&amp;hit=3D46"=20
      =
target=3D_blank>gi|242089679</A>&nbsp;&nbsp;&nbsp;&nbsp;<B>Mass:</B>&nbsp=
;14274&nbsp;&nbsp;&nbsp;&nbsp;<B>Score:</B>&nbsp;36&nbsp;&nbsp;&nbsp;&nbs=
p;&nbsp;<B>Expect:</B>&nbsp;4.5e+002&nbsp;&nbsp;<B>Matches:</B>&nbsp;6</T=
T></TD></TR>
  <TR>
    <TD>&nbsp;</TD>
    <TD noWrap><TT>hypothetical protein SORBIDRAFT_09g004886 [Sorghum=20
      bicolor]</TT></TD></TR></TBODY></TABLE>
<TABLE border=3D0 cellSpacing=3D0 cellPadding=3D0>
  <TBODY>
  <TR>
    <TD><TT>&nbsp;&nbsp;&nbsp;&nbsp;&nbsp;&nbsp;</TT></TD>
    <TD align=3Dright><TT><B>Observed&nbsp;&nbsp;</B></TT></TD>
    <TD noWrap align=3Dright><TT><B>Mr(expt)&nbsp;&nbsp;</B></TT></TD>
    <TD noWrap align=3Dright><TT><B>Mr(calc)&nbsp;&nbsp;</B></TT></TD>
    <TD align=3Dright><TT><B>&nbsp;ppm&nbsp;&nbsp;</B></TT></TD>
    <TD align=3Dright><TT><B>Start&nbsp;</B></TT></TD>
    <TD align=3Dright><TT><B>&nbsp;</B></TT></TD>
    <TD align=3Dright><TT><B>End&nbsp;</B></TT></TD>
    <TD align=3Dright><TT><B>Miss&nbsp;</B></TT></TD>
    <TD align=3Dright><TT><B>Ions&nbsp;</B></TT></TD>
    <TD><TT><B>&nbsp;Peptide</B></TT></TD></TR>
  <TR>
    <TD align=3Dright>&nbsp;</TD>
    <TD align=3Dright><TT>811.3522&nbsp;&nbsp;</TT></TD>
    <TD align=3Dright><TT>810.3450&nbsp;&nbsp;</TT></TD>
    <TD align=3Dright><TT>810.3946&nbsp;&nbsp;</TT></TD>
    <TD noWrap align=3Dright><TT>-61.23&nbsp;</TT></TD>
    <TD align=3Dright><TT>122&nbsp;</TT></TD>
    <TD noWrap align=3Dright><TT>-&nbsp;</TT></TD>
    <TD align=3Dright><TT>129&nbsp;</TT></TD>
    <TD align=3Dright><TT>0&nbsp;&nbsp;</TT></TD>
    <TD noWrap align=3Dright><TT>---&nbsp;&nbsp;</TT></TD>
    <TD noWrap><TT>&nbsp;R.SFASAVVM.-</TT></TD></TR>
  <TR>
    <TD align=3Dright>&nbsp;</TD>
    <TD align=3Dright><TT>1324.5541&nbsp;&nbsp;</TT></TD>
    <TD align=3Dright><TT>1323.5468&nbsp;&nbsp;</TT></TD>
    <TD align=3Dright><TT>1323.6360&nbsp;&nbsp;</TT></TD>
    <TD noWrap align=3Dright><TT>-67.38&nbsp;</TT></TD>
    <TD align=3Dright><TT>9&nbsp;</TT></TD>
    <TD noWrap align=3Dright><TT>-&nbsp;</TT></TD>
    <TD align=3Dright><TT>18&nbsp;</TT></TD>
    <TD align=3Dright><TT>1&nbsp;&nbsp;</TT></TD>
    <TD noWrap align=3Dright><TT>---&nbsp;&nbsp;</TT></TD>
    <TD noWrap><TT>&nbsp;R.YDPREGFWVR.L</TT></TD></TR>
  <TR>
    <TD align=3Dright>&nbsp;</TD>
    <TD align=3Dright><TT>1324.5541&nbsp;&nbsp;</TT></TD>
    <TD align=3Dright><TT>1323.5468&nbsp;&nbsp;</TT></TD>
    <TD align=3Dright><TT>1323.6360&nbsp;&nbsp;</TT></TD>
    <TD noWrap align=3Dright><TT>-67.38&nbsp;</TT></TD>
    <TD align=3Dright><TT>9&nbsp;</TT></TD>
    <TD noWrap align=3Dright><TT>-&nbsp;</TT></TD>
    <TD align=3Dright><TT>18&nbsp;</TT></TD>
    <TD align=3Dright><TT>1&nbsp;&nbsp;</TT></TD>
    <TD noWrap align=3Dright><TT>---&nbsp;&nbsp;</TT></TD>
    <TD noWrap><TT>&nbsp;R.YDPREGFWVR.L</TT></TD></TR>
  <TR>
    <TD align=3Dright>&nbsp;</TD>
    <TD align=3Dright><TT>1398.5597&nbsp;&nbsp;</TT></TD>
    <TD align=3Dright><TT>1397.5524&nbsp;&nbsp;</TT></TD>
    <TD align=3Dright><TT>1397.6575&nbsp;&nbsp;</TT></TD>
    <TD noWrap align=3Dright><TT>-75.18&nbsp;</TT></TD>
    <TD align=3Dright><TT>2&nbsp;</TT></TD>
    <TD noWrap align=3Dright><TT>-&nbsp;</TT></TD>
    <TD align=3Dright><TT>12&nbsp;</TT></TD>
    <TD align=3Dright><TT>1&nbsp;&nbsp;</TT></TD>
    <TD noWrap align=3Dright><TT>---&nbsp;&nbsp;</TT></TD>
    <TD noWrap><TT>&nbsp;M.YLESAERYDPR.E</TT></TD></TR>
  <TR>
    <TD align=3Dright>&nbsp;</TD>
    <TD align=3Dright><TT>1951.9221&nbsp;&nbsp;</TT></TD>
    <TD align=3Dright><TT>1950.9148&nbsp;&nbsp;</TT></TD>
    <TD align=3Dright><TT>1950.9622&nbsp;&nbsp;</TT></TD>
    <TD noWrap align=3Dright><TT>-24.26&nbsp;</TT></TD>
    <TD align=3Dright><TT>49&nbsp;</TT></TD>
    <TD noWrap align=3Dright><TT>-&nbsp;</TT></TD>
    <TD align=3Dright><TT>64&nbsp;</TT></TD>
    <TD align=3Dright><TT>1&nbsp;&nbsp;</TT></TD>
    <TD noWrap align=3Dright><TT>---&nbsp;&nbsp;</TT></TD>
    <TD noWrap><TT>&nbsp;K.MVSSVEIYDPRLNAWR.M + Oxidation =
(M)</TT></TD></TR>
  <TR>
    <TD align=3Dright>&nbsp;</TD>
    <TD align=3Dright><TT>1951.9221&nbsp;&nbsp;</TT></TD>
    <TD align=3Dright><TT>1950.9148&nbsp;&nbsp;</TT></TD>
    <TD align=3Dright><TT>1950.9622&nbsp;&nbsp;</TT></TD>
    <TD noWrap align=3Dright><TT>-24.26&nbsp;</TT></TD>
    <TD align=3Dright><TT>49&nbsp;</TT></TD>
    <TD noWrap align=3Dright><TT>-&nbsp;</TT></TD>
    <TD align=3Dright><TT>64&nbsp;</TT></TD>
    <TD align=3Dright><TT>1&nbsp;&nbsp;</TT></TD>
    <TD noWrap align=3Dright><TT>---&nbsp;&nbsp;</TT></TD>
    <TD noWrap><TT>&nbsp;K.MVSSVEIYDPRLNAWR.M + Oxidation=20
  (M)</TT></TD></TR></TBODY></TABLE>
<TABLE border=3D0 cellSpacing=3D0>
  <TBODY>
  <TR>
    <TD><TT>&nbsp;&nbsp;&nbsp;&nbsp;&nbsp;&nbsp;</TT></TD>
    <TD><TT><B>No match to: </B>812.3142, 825.0461, 829.3343, 842.4586,=20
      870.4815, 1115.5254, 1172.4491, 1269.5314, 1276.5656, 1283.5660,=20
      1299.5525, 1308.5739, 1308.5739, 1356.5707, 1356.5707, 1372.5468,=20
      1372.5468, 1378.5374, 1383.6237, 1388.5426, 1394.5083, 1404.5242,=20
      1405.5990, 1414.5402, 1512.6669, 1528.6281, 1973.9185, 2009.7661,=20
      2009.7661, 2031.7731, 2277.9163, 2277.9163, 2424.1284, 2424.1284,=20
      2638.2954, 2649.2791, 2649.2791, 2693.2070, 2777.3782,=20
  2777.3782</TT></TD></TR></TBODY></TABLE><BR>
<TABLE border=3D0 cellSpacing=3D0>
  <TBODY>
  <TR>
    <TD><TT><B><A name=3DHit47>47.</A>&nbsp;&nbsp;&nbsp;</B></TT></TD>
    <TD noWrap><TT><A=20
      =
href=3D"http://zxw-pc/mascot/cgi/protein_view.pl?file=3D../data/20121225/=
F002435.dat&amp;hit=3D47"=20
      =
target=3D_blank>gi|241945957</A>&nbsp;&nbsp;&nbsp;&nbsp;<B>Mass:</B>&nbsp=
;14274&nbsp;&nbsp;&nbsp;&nbsp;<B>Score:</B>&nbsp;36&nbsp;&nbsp;&nbsp;&nbs=
p;&nbsp;<B>Expect:</B>&nbsp;4.5e+002&nbsp;&nbsp;<B>Matches:</B>&nbsp;6</T=
T></TD></TR>
  <TR>
    <TD>&nbsp;</TD>
    <TD noWrap><TT>hypothetical protein SORBIDRAFT_09g004886 [Sorghum=20
      bicolor]</TT></TD></TR></TBODY></TABLE>
<TABLE border=3D0 cellSpacing=3D0 cellPadding=3D0>
  <TBODY>
  <TR>
    <TD><TT>&nbsp;&nbsp;&nbsp;&nbsp;&nbsp;&nbsp;</TT></TD>
    <TD align=3Dright><TT><B>Observed&nbsp;&nbsp;</B></TT></TD>
    <TD noWrap align=3Dright><TT><B>Mr(expt)&nbsp;&nbsp;</B></TT></TD>
    <TD noWrap align=3Dright><TT><B>Mr(calc)&nbsp;&nbsp;</B></TT></TD>
    <TD align=3Dright><TT><B>&nbsp;ppm&nbsp;&nbsp;</B></TT></TD>
    <TD align=3Dright><TT><B>Start&nbsp;</B></TT></TD>
    <TD align=3Dright><TT><B>&nbsp;</B></TT></TD>
    <TD align=3Dright><TT><B>End&nbsp;</B></TT></TD>
    <TD align=3Dright><TT><B>Miss&nbsp;</B></TT></TD>
    <TD align=3Dright><TT><B>Ions&nbsp;</B></TT></TD>
    <TD><TT><B>&nbsp;Peptide</B></TT></TD></TR>
  <TR>
    <TD align=3Dright>&nbsp;</TD>
    <TD align=3Dright><TT>811.3522&nbsp;&nbsp;</TT></TD>
    <TD align=3Dright><TT>810.3450&nbsp;&nbsp;</TT></TD>
    <TD align=3Dright><TT>810.3946&nbsp;&nbsp;</TT></TD>
    <TD noWrap align=3Dright><TT>-61.23&nbsp;</TT></TD>
    <TD align=3Dright><TT>122&nbsp;</TT></TD>
    <TD noWrap align=3Dright><TT>-&nbsp;</TT></TD>
    <TD align=3Dright><TT>129&nbsp;</TT></TD>
    <TD align=3Dright><TT>0&nbsp;&nbsp;</TT></TD>
    <TD noWrap align=3Dright><TT>---&nbsp;&nbsp;</TT></TD>
    <TD noWrap><TT>&nbsp;R.SFASAVVM.-</TT></TD></TR>
  <TR>
    <TD align=3Dright>&nbsp;</TD>
    <TD align=3Dright><TT>1324.5541&nbsp;&nbsp;</TT></TD>
    <TD align=3Dright><TT>1323.5468&nbsp;&nbsp;</TT></TD>
    <TD align=3Dright><TT>1323.6360&nbsp;&nbsp;</TT></TD>
    <TD noWrap align=3Dright><TT>-67.38&nbsp;</TT></TD>
    <TD align=3Dright><TT>9&nbsp;</TT></TD>
    <TD noWrap align=3Dright><TT>-&nbsp;</TT></TD>
    <TD align=3Dright><TT>18&nbsp;</TT></TD>
    <TD align=3Dright><TT>1&nbsp;&nbsp;</TT></TD>
    <TD noWrap align=3Dright><TT>---&nbsp;&nbsp;</TT></TD>
    <TD noWrap><TT>&nbsp;R.YDPREGFWVR.L</TT></TD></TR>
  <TR>
    <TD align=3Dright>&nbsp;</TD>
    <TD align=3Dright><TT>1324.5541&nbsp;&nbsp;</TT></TD>
    <TD align=3Dright><TT>1323.5468&nbsp;&nbsp;</TT></TD>
    <TD align=3Dright><TT>1323.6360&nbsp;&nbsp;</TT></TD>
    <TD noWrap align=3Dright><TT>-67.38&nbsp;</TT></TD>
    <TD align=3Dright><TT>9&nbsp;</TT></TD>
    <TD noWrap align=3Dright><TT>-&nbsp;</TT></TD>
    <TD align=3Dright><TT>18&nbsp;</TT></TD>
    <TD align=3Dright><TT>1&nbsp;&nbsp;</TT></TD>
    <TD noWrap align=3Dright><TT>---&nbsp;&nbsp;</TT></TD>
    <TD noWrap><TT>&nbsp;R.YDPREGFWVR.L</TT></TD></TR>
  <TR>
    <TD align=3Dright>&nbsp;</TD>
    <TD align=3Dright><TT>1398.5597&nbsp;&nbsp;</TT></TD>
    <TD align=3Dright><TT>1397.5524&nbsp;&nbsp;</TT></TD>
    <TD align=3Dright><TT>1397.6575&nbsp;&nbsp;</TT></TD>
    <TD noWrap align=3Dright><TT>-75.18&nbsp;</TT></TD>
    <TD align=3Dright><TT>2&nbsp;</TT></TD>
    <TD noWrap align=3Dright><TT>-&nbsp;</TT></TD>
    <TD align=3Dright><TT>12&nbsp;</TT></TD>
    <TD align=3Dright><TT>1&nbsp;&nbsp;</TT></TD>
    <TD noWrap align=3Dright><TT>---&nbsp;&nbsp;</TT></TD>
    <TD noWrap><TT>&nbsp;M.YLESAERYDPR.E</TT></TD></TR>
  <TR>
    <TD align=3Dright>&nbsp;</TD>
    <TD align=3Dright><TT>1951.9221&nbsp;&nbsp;</TT></TD>
    <TD align=3Dright><TT>1950.9148&nbsp;&nbsp;</TT></TD>
    <TD align=3Dright><TT>1950.9622&nbsp;&nbsp;</TT></TD>
    <TD noWrap align=3Dright><TT>-24.26&nbsp;</TT></TD>
    <TD align=3Dright><TT>49&nbsp;</TT></TD>
    <TD noWrap align=3Dright><TT>-&nbsp;</TT></TD>
    <TD align=3Dright><TT>64&nbsp;</TT></TD>
    <TD align=3Dright><TT>1&nbsp;&nbsp;</TT></TD>
    <TD noWrap align=3Dright><TT>---&nbsp;&nbsp;</TT></TD>
    <TD noWrap><TT>&nbsp;K.MVSSVEIYDPRLNAWR.M + Oxidation =
(M)</TT></TD></TR>
  <TR>
    <TD align=3Dright>&nbsp;</TD>
    <TD align=3Dright><TT>1951.9221&nbsp;&nbsp;</TT></TD>
    <TD align=3Dright><TT>1950.9148&nbsp;&nbsp;</TT></TD>
    <TD align=3Dright><TT>1950.9622&nbsp;&nbsp;</TT></TD>
    <TD noWrap align=3Dright><TT>-24.26&nbsp;</TT></TD>
    <TD align=3Dright><TT>49&nbsp;</TT></TD>
    <TD noWrap align=3Dright><TT>-&nbsp;</TT></TD>
    <TD align=3Dright><TT>64&nbsp;</TT></TD>
    <TD align=3Dright><TT>1&nbsp;&nbsp;</TT></TD>
    <TD noWrap align=3Dright><TT>---&nbsp;&nbsp;</TT></TD>
    <TD noWrap><TT>&nbsp;K.MVSSVEIYDPRLNAWR.M + Oxidation=20
  (M)</TT></TD></TR></TBODY></TABLE>
<TABLE border=3D0 cellSpacing=3D0>
  <TBODY>
  <TR>
    <TD><TT>&nbsp;&nbsp;&nbsp;&nbsp;&nbsp;&nbsp;</TT></TD>
    <TD><TT><B>No match to: </B>812.3142, 825.0461, 829.3343, 842.4586,=20
      870.4815, 1115.5254, 1172.4491, 1269.5314, 1276.5656, 1283.5660,=20
      1299.5525, 1308.5739, 1308.5739, 1356.5707, 1356.5707, 1372.5468,=20
      1372.5468, 1378.5374, 1383.6237, 1388.5426, 1394.5083, 1404.5242,=20
      1405.5990, 1414.5402, 1512.6669, 1528.6281, 1973.9185, 2009.7661,=20
      2009.7661, 2031.7731, 2277.9163, 2277.9163, 2424.1284, 2424.1284,=20
      2638.2954, 2649.2791, 2649.2791, 2693.2070, 2777.3782,=20
  2777.3782</TT></TD></TR></TBODY></TABLE><BR>
<TABLE border=3D0 cellSpacing=3D0>
  <TBODY>
  <TR>
    <TD><TT><B><A name=3DHit48>48.</A>&nbsp;&nbsp;&nbsp;</B></TT></TD>
    <TD noWrap><TT><A=20
      =
href=3D"http://zxw-pc/mascot/cgi/protein_view.pl?file=3D../data/20121225/=
F002435.dat&amp;hit=3D48"=20
      =
target=3D_blank>gi|303288055</A>&nbsp;&nbsp;&nbsp;&nbsp;<B>Mass:</B>&nbsp=
;47535&nbsp;&nbsp;&nbsp;&nbsp;<B>Score:</B>&nbsp;36&nbsp;&nbsp;&nbsp;&nbs=
p;&nbsp;<B>Expect:</B>&nbsp;4.6e+002&nbsp;&nbsp;<B>Matches:</B>&nbsp;5</T=
T></TD></TR>
  <TR>
    <TD>&nbsp;</TD>
    <TD noWrap><TT>predicted protein [Micromonas pusilla=20
  CCMP1545]</TT></TD></TR></TBODY></TABLE>
<TABLE border=3D0 cellSpacing=3D0 cellPadding=3D0>
  <TBODY>
  <TR>
    <TD><TT>&nbsp;&nbsp;&nbsp;&nbsp;&nbsp;&nbsp;</TT></TD>
    <TD align=3Dright><TT><B>Observed&nbsp;&nbsp;</B></TT></TD>
    <TD noWrap align=3Dright><TT><B>Mr(expt)&nbsp;&nbsp;</B></TT></TD>
    <TD noWrap align=3Dright><TT><B>Mr(calc)&nbsp;&nbsp;</B></TT></TD>
    <TD align=3Dright><TT><B>&nbsp;ppm&nbsp;&nbsp;</B></TT></TD>
    <TD align=3Dright><TT><B>Start&nbsp;</B></TT></TD>
    <TD align=3Dright><TT><B>&nbsp;</B></TT></TD>
    <TD align=3Dright><TT><B>End&nbsp;</B></TT></TD>
    <TD align=3Dright><TT><B>Miss&nbsp;</B></TT></TD>
    <TD align=3Dright><TT><B>Ions&nbsp;</B></TT></TD>
    <TD><TT><B>&nbsp;Peptide</B></TT></TD></TR>
  <TR>
    <TD align=3Dright>&nbsp;</TD>
    <TD align=3Dright><TT>811.3522&nbsp;&nbsp;</TT></TD>
    <TD align=3Dright><TT>810.3450&nbsp;&nbsp;</TT></TD>
    <TD align=3Dright><TT>810.3984&nbsp;&nbsp;</TT></TD>
    <TD noWrap align=3Dright><TT>-65.94&nbsp;</TT></TD>
    <TD align=3Dright><TT>86&nbsp;</TT></TD>
    <TD noWrap align=3Dright><TT>-&nbsp;</TT></TD>
    <TD align=3Dright><TT>92&nbsp;</TT></TD>
    <TD align=3Dright><TT>0&nbsp;&nbsp;</TT></TD>
    <TD noWrap align=3Dright><TT>---&nbsp;&nbsp;</TT></TD>
    <TD noWrap><TT>&nbsp;R.DAALEHR.V</TT></TD></TR>
  <TR>
    <TD align=3Dright>&nbsp;</TD>
    <TD align=3Dright><TT>1276.5656&nbsp;&nbsp;</TT></TD>
    <TD align=3Dright><TT>1275.5583&nbsp;&nbsp;</TT></TD>
    <TD align=3Dright><TT>1275.5877&nbsp;&nbsp;</TT></TD>
    <TD noWrap align=3Dright><TT>-23.04&nbsp;</TT></TD>
    <TD align=3Dright><TT>142&nbsp;</TT></TD>
    <TD noWrap align=3Dright><TT>-&nbsp;</TT></TD>
    <TD align=3Dright><TT>154&nbsp;</TT></TD>
    <TD align=3Dright><TT>0&nbsp;&nbsp;</TT></TD>
    <TD noWrap align=3Dright><TT>---&nbsp;&nbsp;</TT></TD>
    <TD noWrap><TT>&nbsp;R.ANPTAAAAMEASR.R + Oxidation =
(M)</TT></TD></TR>
  <TR>
    <TD align=3Dright>&nbsp;</TD>
    <TD align=3Dright><TT>1299.5525&nbsp;&nbsp;</TT></TD>
    <TD align=3Dright><TT>1298.5452&nbsp;&nbsp;</TT></TD>
    <TD align=3Dright><TT>1298.6507&nbsp;&nbsp;</TT></TD>
    <TD noWrap align=3Dright><TT>-81.19&nbsp;</TT></TD>
    <TD align=3Dright><TT>383&nbsp;</TT></TD>
    <TD noWrap align=3Dright><TT>-&nbsp;</TT></TD>
    <TD align=3Dright><TT>394&nbsp;</TT></TD>
    <TD align=3Dright><TT>0&nbsp;&nbsp;</TT></TD>
    <TD noWrap align=3Dright><TT>---&nbsp;&nbsp;</TT></TD>
    <TD noWrap><TT>&nbsp;R.WILPEDGGDVAK.A</TT></TD></TR>
  <TR>
    <TD align=3Dright>&nbsp;</TD>
    <TD align=3Dright><TT>1324.5541&nbsp;&nbsp;</TT></TD>
    <TD align=3Dright><TT>1323.5468&nbsp;&nbsp;</TT></TD>
    <TD align=3Dright><TT>1323.6571&nbsp;&nbsp;</TT></TD>
    <TD noWrap align=3Dright><TT>-83.33&nbsp;</TT></TD>
    <TD align=3Dright><TT>409&nbsp;</TT></TD>
    <TD noWrap align=3Dright><TT>-&nbsp;</TT></TD>
    <TD align=3Dright><TT>419&nbsp;</TT></TD>
    <TD align=3Dright><TT>1&nbsp;&nbsp;</TT></TD>
    <TD noWrap align=3Dright><TT>---&nbsp;&nbsp;</TT></TD>
    <TD noWrap><TT>&nbsp;R.GEEAFAREFLR.L</TT></TD></TR>
  <TR>
    <TD align=3Dright>&nbsp;</TD>
    <TD align=3Dright><TT>1324.5541&nbsp;&nbsp;</TT></TD>
    <TD align=3Dright><TT>1323.5468&nbsp;&nbsp;</TT></TD>
    <TD align=3Dright><TT>1323.6571&nbsp;&nbsp;</TT></TD>
    <TD noWrap align=3Dright><TT>-83.33&nbsp;</TT></TD>
    <TD align=3Dright><TT>409&nbsp;</TT></TD>
    <TD noWrap align=3Dright><TT>-&nbsp;</TT></TD>
    <TD align=3Dright><TT>419&nbsp;</TT></TD>
    <TD align=3Dright><TT>1&nbsp;&nbsp;</TT></TD>
    <TD noWrap align=3Dright><TT>18&nbsp;&nbsp;</TT></TD>
    <TD noWrap><TT>&nbsp;R.GEEAFAREFLR.L</TT></TD></TR></TBODY></TABLE>
<TABLE border=3D0 cellSpacing=3D0>
  <TBODY>
  <TR>
    <TD><TT>&nbsp;&nbsp;&nbsp;&nbsp;&nbsp;&nbsp;</TT></TD>
    <TD><TT><B>No match to: </B>812.3142, 825.0461, 829.3343, 842.4586,=20
      870.4815, 1115.5254, 1172.4491, 1269.5314, 1283.5660, 1308.5739,=20
      1308.5739, 1356.5707, 1356.5707, 1372.5468, 1372.5468, 1378.5374,=20
      1383.6237, 1388.5426, 1394.5083, 1398.5597, 1404.5242, 1405.5990,=20
      1414.5402, 1512.6669, 1528.6281, 1951.9221, 1951.9221, 1973.9185,=20
      2009.7661, 2009.7661, 2031.7731, 2277.9163, 2277.9163, 2424.1284,=20
      2424.1284, 2638.2954, 2649.2791, 2649.2791, 2693.2070, 2777.3782,=20
      2777.3782</TT></TD></TR></TBODY></TABLE><BR>
<TABLE border=3D0 cellSpacing=3D0>
  <TBODY>
  <TR>
    <TD><TT><B><A name=3DHit49>49.</A>&nbsp;&nbsp;&nbsp;</B></TT></TD>
    <TD noWrap><TT><A=20
      =
href=3D"http://zxw-pc/mascot/cgi/protein_view.pl?file=3D../data/20121225/=
F002435.dat&amp;hit=3D49"=20
      =
target=3D_blank>gi|226455148</A>&nbsp;&nbsp;&nbsp;&nbsp;<B>Mass:</B>&nbsp=
;47535&nbsp;&nbsp;&nbsp;&nbsp;<B>Score:</B>&nbsp;36&nbsp;&nbsp;&nbsp;&nbs=
p;&nbsp;<B>Expect:</B>&nbsp;4.6e+002&nbsp;&nbsp;<B>Matches:</B>&nbsp;5</T=
T></TD></TR>
  <TR>
    <TD>&nbsp;</TD>
    <TD noWrap><TT>predicted protein [Micromonas pusilla=20
  CCMP1545]</TT></TD></TR></TBODY></TABLE>
<TABLE border=3D0 cellSpacing=3D0 cellPadding=3D0>
  <TBODY>
  <TR>
    <TD><TT>&nbsp;&nbsp;&nbsp;&nbsp;&nbsp;&nbsp;</TT></TD>
    <TD align=3Dright><TT><B>Observed&nbsp;&nbsp;</B></TT></TD>
    <TD noWrap align=3Dright><TT><B>Mr(expt)&nbsp;&nbsp;</B></TT></TD>
    <TD noWrap align=3Dright><TT><B>Mr(calc)&nbsp;&nbsp;</B></TT></TD>
    <TD align=3Dright><TT><B>&nbsp;ppm&nbsp;&nbsp;</B></TT></TD>
    <TD align=3Dright><TT><B>Start&nbsp;</B></TT></TD>
    <TD align=3Dright><TT><B>&nbsp;</B></TT></TD>
    <TD align=3Dright><TT><B>End&nbsp;</B></TT></TD>
    <TD align=3Dright><TT><B>Miss&nbsp;</B></TT></TD>
    <TD align=3Dright><TT><B>Ions&nbsp;</B></TT></TD>
    <TD><TT><B>&nbsp;Peptide</B></TT></TD></TR>
  <TR>
    <TD align=3Dright>&nbsp;</TD>
    <TD align=3Dright><TT>811.3522&nbsp;&nbsp;</TT></TD>
    <TD align=3Dright><TT>810.3450&nbsp;&nbsp;</TT></TD>
    <TD align=3Dright><TT>810.3984&nbsp;&nbsp;</TT></TD>
    <TD noWrap align=3Dright><TT>-65.94&nbsp;</TT></TD>
    <TD align=3Dright><TT>86&nbsp;</TT></TD>
    <TD noWrap align=3Dright><TT>-&nbsp;</TT></TD>
    <TD align=3Dright><TT>92&nbsp;</TT></TD>
    <TD align=3Dright><TT>0&nbsp;&nbsp;</TT></TD>
    <TD noWrap align=3Dright><TT>---&nbsp;&nbsp;</TT></TD>
    <TD noWrap><TT>&nbsp;R.DAALEHR.V</TT></TD></TR>
  <TR>
    <TD align=3Dright>&nbsp;</TD>
    <TD align=3Dright><TT>1276.5656&nbsp;&nbsp;</TT></TD>
    <TD align=3Dright><TT>1275.5583&nbsp;&nbsp;</TT></TD>
    <TD align=3Dright><TT>1275.5877&nbsp;&nbsp;</TT></TD>
    <TD noWrap align=3Dright><TT>-23.04&nbsp;</TT></TD>
    <TD align=3Dright><TT>142&nbsp;</TT></TD>
    <TD noWrap align=3Dright><TT>-&nbsp;</TT></TD>
    <TD align=3Dright><TT>154&nbsp;</TT></TD>
    <TD align=3Dright><TT>0&nbsp;&nbsp;</TT></TD>
    <TD noWrap align=3Dright><TT>---&nbsp;&nbsp;</TT></TD>
    <TD noWrap><TT>&nbsp;R.ANPTAAAAMEASR.R + Oxidation =
(M)</TT></TD></TR>
  <TR>
    <TD align=3Dright>&nbsp;</TD>
    <TD align=3Dright><TT>1299.5525&nbsp;&nbsp;</TT></TD>
    <TD align=3Dright><TT>1298.5452&nbsp;&nbsp;</TT></TD>
    <TD align=3Dright><TT>1298.6507&nbsp;&nbsp;</TT></TD>
    <TD noWrap align=3Dright><TT>-81.19&nbsp;</TT></TD>
    <TD align=3Dright><TT>383&nbsp;</TT></TD>
    <TD noWrap align=3Dright><TT>-&nbsp;</TT></TD>
    <TD align=3Dright><TT>394&nbsp;</TT></TD>
    <TD align=3Dright><TT>0&nbsp;&nbsp;</TT></TD>
    <TD noWrap align=3Dright><TT>---&nbsp;&nbsp;</TT></TD>
    <TD noWrap><TT>&nbsp;R.WILPEDGGDVAK.A</TT></TD></TR>
  <TR>
    <TD align=3Dright>&nbsp;</TD>
    <TD align=3Dright><TT>1324.5541&nbsp;&nbsp;</TT></TD>
    <TD align=3Dright><TT>1323.5468&nbsp;&nbsp;</TT></TD>
    <TD align=3Dright><TT>1323.6571&nbsp;&nbsp;</TT></TD>
    <TD noWrap align=3Dright><TT>-83.33&nbsp;</TT></TD>
    <TD align=3Dright><TT>409&nbsp;</TT></TD>
    <TD noWrap align=3Dright><TT>-&nbsp;</TT></TD>
    <TD align=3Dright><TT>419&nbsp;</TT></TD>
    <TD align=3Dright><TT>1&nbsp;&nbsp;</TT></TD>
    <TD noWrap align=3Dright><TT>---&nbsp;&nbsp;</TT></TD>
    <TD noWrap><TT>&nbsp;R.GEEAFAREFLR.L</TT></TD></TR>
  <TR>
    <TD align=3Dright>&nbsp;</TD>
    <TD align=3Dright><TT>1324.5541&nbsp;&nbsp;</TT></TD>
    <TD align=3Dright><TT>1323.5468&nbsp;&nbsp;</TT></TD>
    <TD align=3Dright><TT>1323.6571&nbsp;&nbsp;</TT></TD>
    <TD noWrap align=3Dright><TT>-83.33&nbsp;</TT></TD>
    <TD align=3Dright><TT>409&nbsp;</TT></TD>
    <TD noWrap align=3Dright><TT>-&nbsp;</TT></TD>
    <TD align=3Dright><TT>419&nbsp;</TT></TD>
    <TD align=3Dright><TT>1&nbsp;&nbsp;</TT></TD>
    <TD noWrap align=3Dright><TT>18&nbsp;&nbsp;</TT></TD>
    <TD noWrap><TT>&nbsp;R.GEEAFAREFLR.L</TT></TD></TR></TBODY></TABLE>
<TABLE border=3D0 cellSpacing=3D0>
  <TBODY>
  <TR>
    <TD><TT>&nbsp;&nbsp;&nbsp;&nbsp;&nbsp;&nbsp;</TT></TD>
    <TD><TT><B>No match to: </B>812.3142, 825.0461, 829.3343, 842.4586,=20
      870.4815, 1115.5254, 1172.4491, 1269.5314, 1283.5660, 1308.5739,=20
      1308.5739, 1356.5707, 1356.5707, 1372.5468, 1372.5468, 1378.5374,=20
      1383.6237, 1388.5426, 1394.5083, 1398.5597, 1404.5242, 1405.5990,=20
      1414.5402, 1512.6669, 1528.6281, 1951.9221, 1951.9221, 1973.9185,=20
      2009.7661, 2009.7661, 2031.7731, 2277.9163, 2277.9163, 2424.1284,=20
      2424.1284, 2638.2954, 2649.2791, 2649.2791, 2693.2070, 2777.3782,=20
      2777.3782</TT></TD></TR></TBODY></TABLE><BR>
<TABLE border=3D0 cellSpacing=3D0>
  <TBODY>
  <TR>
    <TD><TT><B><A name=3DHit50>50.</A>&nbsp;&nbsp;&nbsp;</B></TT></TD>
    <TD noWrap><TT><A=20
      =
href=3D"http://zxw-pc/mascot/cgi/protein_view.pl?file=3D../data/20121225/=
F002435.dat&amp;hit=3D50"=20
      =
target=3D_blank>gi|297815968</A>&nbsp;&nbsp;&nbsp;&nbsp;<B>Mass:</B>&nbsp=
;55147&nbsp;&nbsp;&nbsp;&nbsp;<B>Score:</B>&nbsp;36&nbsp;&nbsp;&nbsp;&nbs=
p;&nbsp;<B>Expect:</B>&nbsp;4.6e+002&nbsp;&nbsp;<B>Matches:</B>&nbsp;11</=
TT></TD></TR>
  <TR>
    <TD>&nbsp;</TD>
    <TD noWrap><TT>armadillo/beta-catenin repeat family protein =
[Arabidopsis=20
      lyrata subsp. lyrata]</TT></TD></TR></TBODY></TABLE>
<TABLE border=3D0 cellSpacing=3D0 cellPadding=3D0>
  <TBODY>
  <TR>
    <TD><TT>&nbsp;&nbsp;&nbsp;&nbsp;&nbsp;&nbsp;</TT></TD>
    <TD align=3Dright><TT><B>Observed&nbsp;&nbsp;</B></TT></TD>
    <TD noWrap align=3Dright><TT><B>Mr(expt)&nbsp;&nbsp;</B></TT></TD>
    <TD noWrap align=3Dright><TT><B>Mr(calc)&nbsp;&nbsp;</B></TT></TD>
    <TD align=3Dright><TT><B>&nbsp;ppm&nbsp;&nbsp;</B></TT></TD>
    <TD align=3Dright><TT><B>Start&nbsp;</B></TT></TD>
    <TD align=3Dright><TT><B>&nbsp;</B></TT></TD>
    <TD align=3Dright><TT><B>End&nbsp;</B></TT></TD>
    <TD align=3Dright><TT><B>Miss&nbsp;</B></TT></TD>
    <TD align=3Dright><TT><B>Ions&nbsp;</B></TT></TD>
    <TD><TT><B>&nbsp;Peptide</B></TT></TD></TR>
  <TR>
    <TD align=3Dright>&nbsp;</TD>
    <TD align=3Dright><TT>1276.5656&nbsp;&nbsp;</TT></TD>
    <TD align=3Dright><TT>1275.5583&nbsp;&nbsp;</TT></TD>
    <TD align=3Dright><TT>1275.6501&nbsp;&nbsp;</TT></TD>
    <TD noWrap align=3Dright><TT>-71.97&nbsp;</TT></TD>
    <TD align=3Dright><TT>350&nbsp;</TT></TD>
    <TD noWrap align=3Dright><TT>-&nbsp;</TT></TD>
    <TD align=3Dright><TT>361&nbsp;</TT></TD>
    <TD align=3Dright><TT>0&nbsp;&nbsp;</TT></TD>
    <TD noWrap align=3Dright><TT>---&nbsp;&nbsp;</TT></TD>
    <TD noWrap><TT>&nbsp;K.AGAVPMMLSMIR.S</TT></TD></TR>
  <TR>
    <TD align=3Dright>&nbsp;</TD>
    <TD align=3Dright><TT>1308.5739&nbsp;&nbsp;</TT></TD>
    <TD align=3Dright><TT>1307.5666&nbsp;&nbsp;</TT></TD>
    <TD align=3Dright><TT>1307.6400&nbsp;&nbsp;</TT></TD>
    <TD noWrap align=3Dright><TT>-56.09&nbsp;</TT></TD>
    <TD align=3Dright><TT>350&nbsp;</TT></TD>
    <TD noWrap align=3Dright><TT>-&nbsp;</TT></TD>
    <TD align=3Dright><TT>361&nbsp;</TT></TD>
    <TD align=3Dright><TT>0&nbsp;&nbsp;</TT></TD>
    <TD noWrap align=3Dright><TT>---&nbsp;&nbsp;</TT></TD>
    <TD noWrap><TT>&nbsp;K.AGAVPMMLSMIR.S + 2 Oxidation =
(M)</TT></TD></TR>
  <TR>
    <TD align=3Dright>&nbsp;</TD>
    <TD align=3Dright><TT>1308.5739&nbsp;&nbsp;</TT></TD>
    <TD align=3Dright><TT>1307.5666&nbsp;&nbsp;</TT></TD>
    <TD align=3Dright><TT>1307.6400&nbsp;&nbsp;</TT></TD>
    <TD noWrap align=3Dright><TT>-56.09&nbsp;</TT></TD>
    <TD align=3Dright><TT>350&nbsp;</TT></TD>
    <TD noWrap align=3Dright><TT>-&nbsp;</TT></TD>
    <TD align=3Dright><TT>361&nbsp;</TT></TD>
    <TD align=3Dright><TT>0&nbsp;&nbsp;</TT></TD>
    <TD noWrap align=3Dright><TT>6&nbsp;&nbsp;</TT></TD>
    <TD noWrap><TT>&nbsp;K.AGAVPMMLSMIR.S + 2 Oxidation =
(M)</TT></TD></TR>
  <TR>
    <TD align=3Dright>&nbsp;</TD>
    <TD align=3Dright><TT>1324.5541&nbsp;&nbsp;</TT></TD>
    <TD align=3Dright><TT>1323.5468&nbsp;&nbsp;</TT></TD>
    <TD align=3Dright><TT>1323.6349&nbsp;&nbsp;</TT></TD>
    <TD noWrap align=3Dright><TT>-66.53&nbsp;</TT></TD>
    <TD align=3Dright><TT>350&nbsp;</TT></TD>
    <TD noWrap align=3Dright><TT>-&nbsp;</TT></TD>
    <TD align=3Dright><TT>361&nbsp;</TT></TD>
    <TD align=3Dright><TT>0&nbsp;&nbsp;</TT></TD>
    <TD noWrap align=3Dright><TT>---&nbsp;&nbsp;</TT></TD>
    <TD noWrap><TT>&nbsp;K.AGAVPMMLSMIR.S + 3 Oxidation =
(M)</TT></TD></TR>
  <TR>
    <TD align=3Dright>&nbsp;</TD>
    <TD align=3Dright><TT>1324.5541&nbsp;&nbsp;</TT></TD>
    <TD align=3Dright><TT>1323.5468&nbsp;&nbsp;</TT></TD>
    <TD align=3Dright><TT>1323.6349&nbsp;&nbsp;</TT></TD>
    <TD noWrap align=3Dright><TT>-66.53&nbsp;</TT></TD>
    <TD align=3Dright><TT>350&nbsp;</TT></TD>
    <TD noWrap align=3Dright><TT>-&nbsp;</TT></TD>
    <TD align=3Dright><TT>361&nbsp;</TT></TD>
    <TD align=3Dright><TT>0&nbsp;&nbsp;</TT></TD>
    <TD noWrap align=3Dright><TT>---&nbsp;&nbsp;</TT></TD>
    <TD noWrap><TT>&nbsp;K.AGAVPMMLSMIR.S + 3 Oxidation =
(M)</TT></TD></TR>
  <TR>
    <TD align=3Dright>&nbsp;</TD>
    <TD align=3Dright><TT>1951.9221&nbsp;&nbsp;</TT></TD>
    <TD align=3Dright><TT>1950.9148&nbsp;&nbsp;</TT></TD>
    <TD align=3Dright><TT>1950.8861&nbsp;&nbsp;</TT></TD>
    <TD noWrap align=3Dright><TT>14.7&nbsp;</TT></TD>
    <TD align=3Dright><TT>494&nbsp;</TT></TD>
    <TD noWrap align=3Dright><TT>-&nbsp;</TT></TD>
    <TD align=3Dright><TT>511&nbsp;</TT></TD>
    <TD align=3Dright><TT>1&nbsp;&nbsp;</TT></TD>
    <TD noWrap align=3Dright><TT>---&nbsp;&nbsp;</TT></TD>
    <TD noWrap><TT>&nbsp;R.SQFQQGGQKGGFAYSSQF.-</TT></TD></TR>
  <TR>
    <TD align=3Dright>&nbsp;</TD>
    <TD align=3Dright><TT>1951.9221&nbsp;&nbsp;</TT></TD>
    <TD align=3Dright><TT>1950.9148&nbsp;&nbsp;</TT></TD>
    <TD align=3Dright><TT>1950.9581&nbsp;&nbsp;</TT></TD>
    <TD noWrap align=3Dright><TT>-22.20&nbsp;</TT></TD>
    <TD align=3Dright><TT>485&nbsp;</TT></TD>
    <TD noWrap align=3Dright><TT>-&nbsp;</TT></TD>
    <TD align=3Dright><TT>502&nbsp;</TT></TD>
    <TD align=3Dright><TT>1&nbsp;&nbsp;</TT></TD>
    <TD noWrap align=3Dright><TT>---&nbsp;&nbsp;</TT></TD>
    <TD noWrap><TT>&nbsp;R.MLEASGLSRSQFQQGGQK.G</TT></TD></TR>
  <TR>
    <TD align=3Dright>&nbsp;</TD>
    <TD align=3Dright><TT>2649.2791&nbsp;&nbsp;</TT></TD>
    <TD align=3Dright><TT>2648.2718&nbsp;&nbsp;</TT></TD>
    <TD align=3Dright><TT>2648.3743&nbsp;&nbsp;</TT></TD>
    <TD noWrap align=3Dright><TT>-38.68&nbsp;</TT></TD>
    <TD align=3Dright><TT>144&nbsp;</TT></TD>
    <TD noWrap align=3Dright><TT>-&nbsp;</TT></TD>
    <TD align=3Dright><TT>167&nbsp;</TT></TD>
    <TD align=3Dright><TT>1&nbsp;&nbsp;</TT></TD>
    <TD noWrap align=3Dright><TT>---&nbsp;&nbsp;</TT></TD>
    <TD noWrap><TT>&nbsp;R.SRTSISSSTSLPLHQTRPVNHSTR.I</TT></TD></TR>
  <TR>
    <TD align=3Dright>&nbsp;</TD>
    <TD align=3Dright><TT>2649.2791&nbsp;&nbsp;</TT></TD>
    <TD align=3Dright><TT>2648.2718&nbsp;&nbsp;</TT></TD>
    <TD align=3Dright><TT>2648.3743&nbsp;&nbsp;</TT></TD>
    <TD noWrap align=3Dright><TT>-38.68&nbsp;</TT></TD>
    <TD align=3Dright><TT>144&nbsp;</TT></TD>
    <TD noWrap align=3Dright><TT>-&nbsp;</TT></TD>
    <TD align=3Dright><TT>167&nbsp;</TT></TD>
    <TD align=3Dright><TT>1&nbsp;&nbsp;</TT></TD>
    <TD noWrap align=3Dright><TT>---&nbsp;&nbsp;</TT></TD>
    <TD noWrap><TT>&nbsp;R.SRTSISSSTSLPLHQTRPVNHSTR.I</TT></TD></TR>
  <TR>
    <TD align=3Dright>&nbsp;</TD>
    <TD align=3Dright><TT>2777.3782&nbsp;&nbsp;</TT></TD>
    <TD align=3Dright><TT>2776.3709&nbsp;&nbsp;</TT></TD>
    <TD align=3Dright><TT>2776.4582&nbsp;&nbsp;</TT></TD>
    <TD noWrap align=3Dright><TT>-31.43&nbsp;</TT></TD>
    <TD align=3Dright><TT>45&nbsp;</TT></TD>
    <TD noWrap align=3Dright><TT>-&nbsp;</TT></TD>
    <TD align=3Dright><TT>70&nbsp;</TT></TD>
    <TD align=3Dright><TT>1&nbsp;&nbsp;</TT></TD>
    <TD noWrap align=3Dright><TT>---&nbsp;&nbsp;</TT></TD>
    <TD noWrap><TT>&nbsp;R.NLGFAPKLHDGTQPDLSTVIPNLAMK.S</TT></TD></TR>
  <TR>
    <TD align=3Dright>&nbsp;</TD>
    <TD align=3Dright><TT>2777.3782&nbsp;&nbsp;</TT></TD>
    <TD align=3Dright><TT>2776.3709&nbsp;&nbsp;</TT></TD>
    <TD align=3Dright><TT>2776.4582&nbsp;&nbsp;</TT></TD>
    <TD noWrap align=3Dright><TT>-31.43&nbsp;</TT></TD>
    <TD align=3Dright><TT>45&nbsp;</TT></TD>
    <TD noWrap align=3Dright><TT>-&nbsp;</TT></TD>
    <TD align=3Dright><TT>70&nbsp;</TT></TD>
    <TD align=3Dright><TT>1&nbsp;&nbsp;</TT></TD>
    <TD noWrap align=3Dright><TT>---&nbsp;&nbsp;</TT></TD>
    <TD=20
noWrap><TT>&nbsp;R.NLGFAPKLHDGTQPDLSTVIPNLAMK.S</TT></TD></TR></TBODY></T=
ABLE>
<TABLE border=3D0 cellSpacing=3D0>
  <TBODY>
  <TR>
    <TD><TT>&nbsp;&nbsp;&nbsp;&nbsp;&nbsp;&nbsp;</TT></TD>
    <TD><TT><B>No match to: </B>811.3522, 812.3142, 825.0461, 829.3343,=20
      842.4586, 870.4815, 1115.5254, 1172.4491, 1269.5314, 1283.5660, =
1299.5525,=20
      1356.5707, 1356.5707, 1372.5468, 1372.5468, 1378.5374, 1383.6237,=20
      1388.5426, 1394.5083, 1398.5597, 1404.5242, 1405.5990, 1414.5402,=20
      1512.6669, 1528.6281, 1973.9185, 2009.7661, 2009.7661, 2031.7731,=20
      2277.9163, 2277.9163, 2424.1284, 2424.1284, 2638.2954,=20
  2693.2070</TT></TD></TR></TBODY></TABLE><BR>
<H3>Search Parameters</H3><FONT face=3D"Courier =
New,Courier,monospace"><PRE><B>Type of search         : MS/MS Ion =
Search</B>
<B>Enzyme                 : Trypsin</B>
<B>Variable modifications : <A =
href=3D"http://zxw-pc/mascot/cgi/client.pl?modification&amp;mod_name=3DOx=
idation+%28M%29&amp;file=3D../data/20121225/F002435.dat" =
target=3D_blank>Oxidation (M)</A></B>
<B>Mass values            : Monoisotopic</B>
<B>Protein Mass           : Unrestricted</B>
<B>Peptide Mass Tolerance : =C2=B1 100 ppm</B>
<B>Fragment Mass Tolerance: =C2=B1 0.8 Da</B>
<B>Max Missed Cleavages   : 1</B>
<B>Instrument type        : MALDI-TOF-TOF</B>
<A name=3DQuery1><B>Query1 (811.3522,1+)   </A>: &lt;no title&gt;</B>
<A name=3DQuery2><B>Query2 (812.3142,1+)   </A>: &lt;no title&gt;</B>
<A name=3DQuery3><B>Query3 (825.0461,1+)   </A>: &lt;no title&gt;</B>
<A name=3DQuery4><B>Query4 (829.3343,1+)   </A>: &lt;no title&gt;</B>
<A name=3DQuery5><B>Query5 (842.4586,1+)   </A>: &lt;no title&gt;</B>
<A name=3DQuery6><B>Query6 (870.4815,1+)   </A>: &lt;no title&gt;</B>
<A name=3DQuery7><B>Query7 (1115.5254,1+)  </A>: &lt;no title&gt;</B>
<A name=3DQuery8><B>Query8 (1172.4491,1+)  </A>: &lt;no title&gt;</B>
<A name=3DQuery9><B>Query9 (1269.5314,1+)  </A>: &lt;no title&gt;</B>
<A name=3DQuery10><B>Query10 (1276.5656,1+) </A>: &lt;no title&gt;</B>
<A name=3DQuery11><B>Query11 (1283.5660,1+) </A>: &lt;no title&gt;</B>
<A name=3DQuery12><B>Query12 (1299.5525,1+) </A>: &lt;no title&gt;</B>
<A name=3DQuery13><B>Query13 (1308.5739,1+) </A>: &lt;no title&gt;</B>
<A name=3DQuery14><B>Query14 (1308.5739,1+) </A>: Label: L16, Spot_Id: =
795072, Peak_List_Id: 465278, MSMS Job_Run_Id: 23273, Comment: </B>
<A name=3DQuery15><B>Query15 (1324.5541,1+) </A>: &lt;no title&gt;</B>
<A name=3DQuery16><B>Query16 (1324.5541,1+) </A>: Label: L16, Spot_Id: =
795072, Peak_List_Id: 465284, MSMS Job_Run_Id: 23273, Comment: </B>
<A name=3DQuery17><B>Query17 (1356.5707,1+) </A>: &lt;no title&gt;</B>
<A name=3DQuery18><B>Query18 (1356.5707,1+) </A>: Label: L16, Spot_Id: =
795072, Peak_List_Id: 465275, MSMS Job_Run_Id: 23273, Comment: </B>
[truncated: 11,448 more chars]
