# Supplementary material for: Proteomic Analyses Provide Novel Insights into Plant Growth and Ginsenoside Biosynthesis in Forest Cultivated Panax ginseng (F. Ginseng)
Source: Front Plant Sci. 2016 Jan 26;7:1. doi: 10.3389/fpls.2016.00001 (PMC4726751; doi:10.3389/fpls.2016.00001)
Supplement: Supplementary file 6 [file DataSheet1.ZIP › The raw files of MS/the raw files of MALDI-TOFTOF MS/L17.mht]

From: =?gb2312?B?08kgV2luZG93cyBJbnRlcm5ldCBFeHBsb3JlciA5ILGjtOY=?=
Subject: Protein Summary Report (Project: zxw, Spot Set: zxw\20121225, Label: L17, Spot Id: 795073, Peak List Id: 464848, MS Job Run Id: 23272)
Date: Wed, 26 Dec 2012 12:06:35 +0800
MIME-Version: 1.0
Content-Type: multipart/related;
	type="text/html";
	boundary="----=_NextPart_000_001B_01CDE361.739722F0"
X-MimeOLE: Produced By Microsoft MimeOLE V6.1.7601.17609

���� MIME ��ʽ�Ķ෽�ʼ���

------=_NextPart_000_001B_01CDE361.739722F0
Content-Type: text/html;
	charset="utf-8"
Content-Transfer-Encoding: quoted-printable
Content-Location: http://zxw-pc/mascot/cgi/master_results.pl?file=..%2Fdata%2F20121225%2FF002436.dat&REPTYPE=protein&_sigthreshold=0.05&REPORT=50&_server_mudpit_switch=99999999&_ignoreionsscorebelow=0&_showsubsets=0&_showpopups=TRUE&_sortunassigned=scoredown&_requireboldred=0

=EF=BB=BF<!DOCTYPE HTML PUBLIC "-//W3C//DTD HTML 4.0 Transitional//EN">
<!-- 0 seconds --><!-- 0 seconds --><!-- 0 seconds =
--><HTML><HEAD><TITLE>Protein Summary Report (Project: zxw, Spot Set: =
zxw\20121225, Label: L17, Spot Id: 795073, Peak List Id: 464848, MS Job =
Run Id: 23272)</TITLE>
<META content=3D"text/html; charset=3Dutf-8" http-equiv=3DContent-Type>
<STYLE type=3Dtext/css>.tooltip {
	POSITION: absolute; VISIBILITY: hidden; TOP: 0px; LEFT: 0px
}
</STYLE>

<SCRIPT language=3DJavaScript type=3Dtext/javascript=20
src=3D"http://zxw-pc/mascot/templates/browser.js"></SCRIPT>

<SCRIPT language=3DJavaScript>=0A=
<!-- Begin hiding Javascript from old browsers.=0A=
 =0A=
  var arrayReady=3D0;=0A=
  =0A=
  if (document.images){=0A=
    redBall =3D new Image();=0A=
    redBall.src =3D "../images/red_ball_white.gif";  =0A=
    cyanBall =3D new Image();=0A=
    cyanBall.src =3D "../images/cyan_ball_white.gif";  =0A=
  }=0A=
  =0A=
  function cover(hit,query,protSeq){=0A=
    document.Results.OV_Title.value =3D queryTitle[query];=0A=
    document.Results.OV_Accession.value =3D protName[hit];=0A=
    document.Results.OV_Sequence.value =3D protSeq;=0A=
    if (hit =3D=3D 0) {=0A=
      self.status =3D queryTitle[query];=0A=
    } else {=0A=
      self.status =3D protName[hit] + ": " + protSeq;=0A=
    }=0A=
    if (protSeq !=3D "" && document.fred && arrayReady =3D=3D 1){=0A=
      var i =3D 0;=0A=
      var element =3D 0;=0A=
      element =3D eval(protSeq+"["+i+"]");=0A=
      while(element) {=0A=
        document.images[element].src =3D redBall.src;=0A=
        i++;=0A=
        element =3D eval(protSeq+"["+i+"]");=0A=
      }=0A=
    }=0A=
  }=0A=
=0A=
  function uncover(hit,query,protSeq){=0A=
    document.Results.OV_Title.value =3D "-Query-";=0A=
    document.Results.OV_Accession.value=3D"-Accession-";=0A=
    document.Results.OV_Sequence.value=3D"-Sequence-";=0A=
    self.status=3D"";=0A=
    if (protSeq !=3D "" && document.fred && arrayReady =3D=3D 1){=0A=
      var i =3D 0;=0A=
      var element =3D 0;=0A=
      element =3D eval(protSeq+"["+i+"]");=0A=
      while(element) {=0A=
        document.images[element].src =3D cyanBall.src;=0A=
        i++;=0A=
        element =3D eval(protSeq+"["+i+"]");=0A=
      }=0A=
    }=0A=
  }=0A=
=0A=
  function checkQuery(checkState,numChecks,form){=0A=
    if (numChecks =3D=3D 1){=0A=
      form.QUE.checked =3D checkState;=0A=
    } else {=0A=
      for (var i =3D 0; i < form.elements.length; i++) {=0A=
        if (form.elements[i].name =3D=3D "QUE"){=0A=
          form.elements[i].checked =3D checkState;=0A=
        }=0A=
      }=0A=
    }=0A=
  }=0A=
=0A=
  function SaveClicks(checkBox,form){=0A=
    if (form.ErrTolRepeat && form.ErrTolRepeat.checked) {=0A=
      return;=0A=
    }=0A=
    var checkState =3D checkBox.checked;=0A=
    var thisHit =3D 0;=0A=
    for (var i =3D 0; i < form.elements.length; i++) {=0A=
      if (thisHit =3D=3D 1){=0A=
        if (form.elements[i].name =3D=3D "QUE") {=0A=
          form.elements[i].checked =3D !checkState;=0A=
        } else {=0A=
          break;=0A=
        }=0A=
      } else {=0A=
        if (form.elements[i] =3D=3D checkBox){=0A=
          thisHit =3D 1;=0A=
        }=0A=
      }=0A=
    }=0A=
  }=0A=
=0A=
  function unMatched(form){=0A=
    var numMisses =3D 0;=0A=
    for (var i =3D 0; i < form.elements.length; i++) {=0A=
      if (form.elements[i].name =3D=3D "MISSES"){=0A=
        numMisses++;=0A=
      } =0A=
    }=0A=
    if (numMisses < 1) {=0A=
      alert("No unmatched mass values to be searched");=0A=
      return false;=0A=
    }=0A=
    for (var i =3D 0; i < form.elements.length; i++) {=0A=
      if (form.elements[i].name =3D=3D "QUE"){=0A=
        form.elements[i].name =3D "DUMMY";=0A=
      } =0A=
    }=0A=
    for (var i =3D 0; i < form.elements.length; i++) {=0A=
      if (form.elements[i].name =3D=3D "MISSES"){=0A=
        form.elements[i].name =3D "QUE";=0A=
      } =0A=
    }=0A=
    form.submit();=0A=
    return true;=0A=
  }=0A=
=0A=
  function setReFormatAction(form){=0A=
    if (form.REPTYPE.options[form.REPTYPE.selectedIndex].value =3D=3D =
"export"){=0A=
      form.action =3D "./export_dat_2.pl";=0A=
    } else if (form.REPTYPE.options[form.REPTYPE.selectedIndex].value =
=3D=3D "family") {=0A=
      form.action =3D "./master_results_2.pl";=0A=
    } else {=0A=
      form.action =3D "./master_results.pl";=0A=
    }=0A=
  }=0A=
  =0A=
  function chooseQueryList(form) {=0A=
    var formatForm =3D window.document.forms['Re-format'];=0A=
    if (formatForm._querylist.value =3D=3D 'unassigned') {=0A=
      form.QUERYLIST.value =3D queryListUnassigned;=0A=
    } else if (formatForm._querylist.value =3D=3D 'identity') {=0A=
      form.QUERYLIST.value =3D queryListIdentity;=0A=
    } else if (formatForm._querylist.value =3D=3D 'homology') {=0A=
      form.QUERYLIST.value =3D queryListHomology;=0A=
    } else {=0A=
      form.QUERYLIST.value =3D "All";=0A=
    }=0A=
    return true;=0A=
  }=0A=
    =0A=
  function makeAccessionString(form){=0A=
    if (!form.ErrTolRepeat || !form.ErrTolRepeat.checked) {=0A=
      form.ACCESSION.value =3D "";=0A=
      return true;=0A=
    }=0A=
    var tempString =3D "";=0A=
    var numAccessions =3D 1;=0A=
    for (var i =3D 0; i < form.elements.length; i++) {=0A=
      if (form.elements[i].name =3D=3D "INCLUDE" && =
form.elements[i].checked){=0A=
        tempString =3D tempString + =
unescape(et_list[form.elements[i].value]) + ",";=0A=
      }=0A=
    }=0A=
    if (tempString =3D=3D "") {=0A=
      alert("No hits selected for error tolerant search");=0A=
      return false;=0A=
    }=0A=
    tempString =3D tempString.substring(0, tempString.length - 1);=0A=
    form.ACCESSION.value =3D tempString;=0A=
    checkQuery(1,35, form);=0A=
    return true;=0A=
  }=0A=
=0A=
  function clearEl() {}=0A=
=0A=
  function makeArchive(form){=0A=
    var tempUrl =3D =
"http://zxw-pc/mascot/cgi/master_results.pl?file=3D..%2Fdata%2F20121225%2=
FF002436.dat;REPTYPE=3Darchive;_sigthreshold=3D0.05;REPORT=3D50;_server_m=
udpit_switch=3D99999999;_ignoreionsscorebelow=3D0;_showsubsets=3D0;_showp=
opups=3DTRUE;_sortunassigned=3Dscoredown;_requireboldred=3D0&INTERMEDIATE=
=3D%2e%2e%2fdata%2f20121225%2fF002436%2edat";    for (var i =3D 0; i < =
form.elements.length; i++) {=0A=
      if (form.elements[i].name =3D=3D "INCLUDE" && =
form.elements[i].checked){=0A=
        tempUrl =3D tempUrl + "&INCLUDE=3D" + form.elements[i].value;=0A=
      }=0A=
    }=0A=
    window.location.href =3D tempUrl;=0A=
  }=0A=
=0A=
// End hiding Javascript from old browsers. -->=0A=
</SCRIPT>

<META name=3DGENERATOR content=3D"MSHTML 9.00.8112.16457"></HEAD>
<BODY aLink=3D#0000ff bgColor=3D#ffffff vLink=3D#0000ff>
<H1><IMG border=3D0 name=3Dfred align=3Dtop=20
src=3D"http://zxw-pc/mascot/images/88x31_logo_white.gif" width=3D88 =
height=3D31=20
NATURALSIZEFLAG=3D"3"> Mascot Search Results</H1><FONT=20
face=3D"Courier New,Courier,monospace"><PRE><B>User            : </B>
<B>Email           : </B>
<B>Search title    : Project: zxw, Spot Set: zxw\20121225, Label: L17, =
Spot Id: 795073, Peak List Id: 464848, MS Job Run Id: 23272</B>
<B>MS data file    : =
C:\Users\lei\Desktop\=EF=BF=BD=EF=BF=BD=EF=BF=BD=EF=BF=BD=EF=BF=BD=EF=BF=BD=
=EF=BF=BD=EF=BF=BD\201212\20121225\ppw_L17_135641681040.txt</B>
<B>Database        : viridiplantae p (1850050 sequences; 642453415 =
residues)</B>
<B>Timestamp       : 25 Dec 2012 at 08:25:00 GMT</B>
<B>Warning         : <FONT color=3D#ff0000>A Peptide summary report will =
usually give a much clearer picture of MS/MS search results.</FONT></B>
<B>Top Score       : 101 for <FONT color=3D#ff0000>gi|51701931</FONT>, =
RecName: Full=3DRibonuclease-like storage protein; AltName: Full=3DRoot =
28 kDa major protein; Flags: Precursor</B>
</PRE></FONT>
<H3>Mascot Score Histogram</H3>Protein score is -10*Log(P), where P is =
the=20
probability that the observed match is a random event.<BR>Protein scores =
greater=20
than 75 are significant (p&lt;0.05).<BR>Protein scores are derived from =
ions=20
scores as a non-probabilistic basis for ranking protein hits.
<P><IMG alt=3D"Score Distribution"=20
src=3D"http://zxw-pc/mascot/cgi/score_gif.pl?score_gif_578448758129" =
width=3D400=20
height=3D200>=20
<FORM onsubmit=3D"return setReFormatAction(this)" method=3Dget =
name=3DRe-format=20
action=3D./master_results.pl><INPUT name=3Dfile =
value=3D../data/20121225/F002436.dat=20
type=3Dhidden>=20
<H3>Protein Summary Report</H3>
<TABLE border=3D0 cellSpacing=3D1 cellPadding=3D3>
  <TBODY>
  <TR>
    <TD bgColor=3D#eeeeff noWrap><INPUT value=3D"Format As" =
type=3Dsubmit> </TD>
    <TD bgColor=3D#eeeeff noWrap><SELECT name=3DREPTYPE> <OPTION =
selected=20
        value=3Dprotein>Protein Summary (deprecated)</OPTION> <OPTION=20
        value=3Dfamily>Protein Family Summary</OPTION> <OPTION=20
        value=3Dpeptide>Peptide Summary</OPTION> <OPTION =
value=3Dselect>Select=20
        Summary (protein hits)</OPTION> <OPTION =
value=3Dunassigned>Select Summary=20
        (unassigned)</OPTION> <OPTION value=3Dexport>Export Search=20
      Results</OPTION></SELECT> </TD>
    <TD bgColor=3D#eeeeff>&nbsp;</TD>
    <TD bgColor=3D#eeeeff noWrap><A=20
      href=3D"http://zxw-pc/mascot/help/msms_summaries_help.html"=20
      target=3D_blank>Help</A> </TD></TR>
  <TR>
    <TD bgColor=3D#eeeeff>&nbsp;</TD>
    <TD bgColor=3D#eeeeff noWrap>Significance threshold p&lt; <INPUT=20
      name=3D_sigthreshold value=3D0.05 size=3D8> </TD>
    <TD bgColor=3D#eeeeff noWrap>Max. number of hits <INPUT =
name=3DREPORT value=3D50=20
      size=3D5> </TD>
    <TD bgColor=3D#eeeeff>&nbsp;</TD></TR></TBODY></TABLE></FORM>
<FORM method=3Dpost name=3DResults action=3D./search_form.pl><INPUT =
name=3DQUE=20
value=3D"811.309684 from(812.316960,1+)  intensity(10598.8240)  =
query(1)"=20
type=3Dhidden> <INPUT name=3DMISSES=20
value=3D"811.309684 from(812.316960,1+)  intensity(10598.8240)  =
query(1)"=20
type=3Dhidden> <INPUT name=3DQUE=20
value=3D"822.048384 from(823.055660,1+)  intensity(7798.2979)  query(2)" =

type=3Dhidden> <INPUT name=3DMISSES=20
value=3D"822.048384 from(823.055660,1+)  intensity(7798.2979)  query(2)" =

type=3Dhidden> <INPUT name=3DQUE=20
value=3D"824.041434 from(825.048710,1+)  intensity(26605.0350)  =
query(3)"=20
type=3Dhidden> <INPUT name=3DMISSES=20
value=3D"824.041434 from(825.048710,1+)  intensity(26605.0350)  =
query(3)"=20
type=3Dhidden> <INPUT name=3DQUE=20
value=3D"828.333854 from(829.341130,1+)  intensity(106092.1600)  =
query(4)"=20
type=3Dhidden> <INPUT name=3DQUE=20
value=3D"840.010604 from(841.017880,1+)  intensity(9000.7842)  query(5)" =

type=3Dhidden> <INPUT name=3DMISSES=20
value=3D"840.010604 from(841.017880,1+)  intensity(9000.7842)  query(5)" =

type=3Dhidden> <INPUT name=3DQUE=20
value=3D"841.453784 from(842.461060,1+)  intensity(14769.6080)  =
query(6)"=20
type=3Dhidden> <INPUT name=3DMISSES=20
value=3D"841.453784 from(842.461060,1+)  intensity(14769.6080)  =
query(6)"=20
type=3Dhidden> <INPUT name=3DQUE=20
value=3D"869.483144 from(870.490420,1+)  intensity(5753.4639)  query(7)" =

type=3Dhidden> <INPUT name=3DMISSES=20
value=3D"869.483144 from(870.490420,1+)  intensity(5753.4639)  query(7)" =

type=3Dhidden> <INPUT name=3DQUE=20
value=3D"993.067304 from(994.074580,1+)  intensity(11085.2950)  =
query(8)"=20
type=3Dhidden> <INPUT name=3DMISSES=20
value=3D"993.067304 from(994.074580,1+)  intensity(11085.2950)  =
query(8)"=20
type=3Dhidden> <INPUT name=3DQUE=20
value=3D"993.067304 from(994.074580,1+)  intensity(0.0000)  =
title(Label%3a%20L17%2c%20Spot_Id%3a%20795073%2c%20Peak_List_Id%3a%204652=
93%2c%20MSMS%20Job_Run_Id%3a%2023273%2c%20Comment%3a%20)  query(9)"=20
type=3Dhidden> <INPUT name=3DMISSES=20
value=3D"993.067304 from(994.074580,1+)  intensity(0.0000)  =
title(Label%3a%20L17%2c%20Spot_Id%3a%20795073%2c%20Peak_List_Id%3a%204652=
93%2c%20MSMS%20Job_Run_Id%3a%2023273%2c%20Comment%3a%20)  query(9)"=20
type=3Dhidden> <INPUT name=3DQUE=20
value=3D"1035.062024 from(1036.069300,1+)  intensity(11218.4320)  =
query(10)"=20
type=3Dhidden> <INPUT name=3DMISSES=20
value=3D"1035.062024 from(1036.069300,1+)  intensity(11218.4320)  =
query(10)"=20
type=3Dhidden> <INPUT name=3DQUE=20
value=3D"1035.062024 from(1036.069300,1+)  intensity(0.0000)  =
title(Label%3a%20L17%2c%20Spot_Id%3a%20795073%2c%20Peak_List_Id%3a%204652=
92%2c%20MSMS%20Job_Run_Id%3a%2023273%2c%20Comment%3a%20)  query(11)"=20
type=3Dhidden> <INPUT name=3DMISSES=20
value=3D"1035.062024 from(1036.069300,1+)  intensity(0.0000)  =
title(Label%3a%20L17%2c%20Spot_Id%3a%20795073%2c%20Peak_List_Id%3a%204652=
92%2c%20MSMS%20Job_Run_Id%3a%2023273%2c%20Comment%3a%20)  query(11)"=20
type=3Dhidden> <INPUT name=3DQUE=20
value=3D"1080.518724 from(1081.526000,1+)  intensity(3267.8433)  =
query(12)"=20
type=3Dhidden> <INPUT name=3DMISSES=20
value=3D"1080.518724 from(1081.526000,1+)  intensity(3267.8433)  =
query(12)"=20
type=3Dhidden> <INPUT name=3DQUE=20
value=3D"1224.062824 from(1225.070100,1+)  intensity(3509.6079)  =
query(13)"=20
type=3Dhidden> <INPUT name=3DMISSES=20
value=3D"1224.062824 from(1225.070100,1+)  intensity(3509.6079)  =
query(13)"=20
type=3Dhidden> <INPUT name=3DQUE=20
value=3D"1234.578124 from(1235.585400,1+)  intensity(5957.6470)  =
query(14)"=20
type=3Dhidden> <INPUT name=3DMISSES=20
value=3D"1234.578124 from(1235.585400,1+)  intensity(5957.6470)  =
query(14)"=20
type=3Dhidden> <INPUT name=3DQUE=20
value=3D"1282.567924 from(1283.575200,1+)  intensity(81337.7890)  =
query(15)"=20
type=3Dhidden> <INPUT name=3DMISSES=20
value=3D"1282.567924 from(1283.575200,1+)  intensity(81337.7890)  =
query(15)"=20
type=3Dhidden> <INPUT name=3DQUE=20
value=3D"1282.567924 from(1283.575200,1+)  intensity(0.0000)  =
title(Label%3a%20L17%2c%20Spot_Id%3a%20795073%2c%20Peak_List_Id%3a%204652=
85%2c%20MSMS%20Job_Run_Id%3a%2023273%2c%20Comment%3a%20)  query(16)"=20
type=3Dhidden> <INPUT name=3DMISSES=20
value=3D"1282.567924 from(1283.575200,1+)  intensity(0.0000)  =
title(Label%3a%20L17%2c%20Spot_Id%3a%20795073%2c%20Peak_List_Id%3a%204652=
85%2c%20MSMS%20Job_Run_Id%3a%2023273%2c%20Comment%3a%20)  query(16)"=20
type=3Dhidden> <INPUT name=3DQUE=20
value=3D"1298.552924 from(1299.560200,1+)  intensity(40001.5700)  =
query(17)"=20
type=3Dhidden> <INPUT name=3DMISSES=20
value=3D"1298.552924 from(1299.560200,1+)  intensity(40001.5700)  =
query(17)"=20
type=3Dhidden> <INPUT name=3DQUE=20
value=3D"1298.552924 from(1299.560200,1+)  intensity(0.0000)  =
title(Label%3a%20L17%2c%20Spot_Id%3a%20795073%2c%20Peak_List_Id%3a%204652=
87%2c%20MSMS%20Job_Run_Id%3a%2023273%2c%20Comment%3a%20)  query(18)"=20
type=3Dhidden> <INPUT name=3DMISSES=20
value=3D"1298.552924 from(1299.560200,1+)  intensity(0.0000)  =
title(Label%3a%20L17%2c%20Spot_Id%3a%20795073%2c%20Peak_List_Id%3a%204652=
87%2c%20MSMS%20Job_Run_Id%3a%2023273%2c%20Comment%3a%20)  query(18)"=20
type=3Dhidden> <INPUT name=3DQUE=20
value=3D"1333.582124 from(1334.589400,1+)  intensity(3360.5884)  =
query(19)"=20
type=3Dhidden> <INPUT name=3DMISSES=20
value=3D"1333.582124 from(1334.589400,1+)  intensity(3360.5884)  =
query(19)"=20
type=3Dhidden> <INPUT name=3DQUE=20
value=3D"1355.573124 from(1356.580400,1+)  intensity(6768.0396)  =
query(20)"=20
type=3Dhidden> <INPUT name=3DQUE=20
value=3D"1355.573124 from(1356.580400,1+)  intensity(0.0000)  =
title(Label%3a%20L17%2c%20Spot_Id%3a%20795073%2c%20Peak_List_Id%3a%204652=
94%2c%20MSMS%20Job_Run_Id%3a%2023273%2c%20Comment%3a%20)  query(21)"=20
type=3Dhidden> <INPUT name=3DQUE=20
value=3D"1382.623824 from(1383.631100,1+)  intensity(30424.1170)  =
query(22)"=20
type=3Dhidden> <INPUT name=3DQUE=20
value=3D"1382.623824 from(1383.631100,1+)  intensity(0.0000)  =
title(Label%3a%20L17%2c%20Spot_Id%3a%20795073%2c%20Peak_List_Id%3a%204652=
89%2c%20MSMS%20Job_Run_Id%3a%2023273%2c%20Comment%3a%20)  query(23)"=20
type=3Dhidden> <INPUT name=3DQUE=20
value=3D"1404.615024 from(1405.622300,1+)  intensity(5606.0156)  =
query(24)"=20
type=3Dhidden> <INPUT name=3DMISSES=20
value=3D"1404.615024 from(1405.622300,1+)  intensity(5606.0156)  =
query(24)"=20
type=3Dhidden> <INPUT name=3DQUE=20
value=3D"1438.656924 from(1439.664200,1+)  intensity(2820.9805)  =
query(25)"=20
type=3Dhidden> <INPUT name=3DMISSES=20
value=3D"1438.656924 from(1439.664200,1+)  intensity(2820.9805)  =
query(25)"=20
type=3Dhidden> <INPUT name=3DQUE=20
value=3D"1454.629224 from(1455.636500,1+)  intensity(14670.0000)  =
query(26)"=20
type=3Dhidden> <INPUT name=3DMISSES=20
value=3D"1454.629224 from(1455.636500,1+)  intensity(14670.0000)  =
query(26)"=20
type=3Dhidden> <INPUT name=3DQUE=20
value=3D"1454.629224 from(1455.636500,1+)  intensity(0.0000)  =
title(Label%3a%20L17%2c%20Spot_Id%3a%20795073%2c%20Peak_List_Id%3a%204652=
90%2c%20MSMS%20Job_Run_Id%3a%2023273%2c%20Comment%3a%20)  query(27)"=20
type=3Dhidden> <INPUT name=3DMISSES=20
value=3D"1454.629224 from(1455.636500,1+)  intensity(0.0000)  =
title(Label%3a%20L17%2c%20Spot_Id%3a%20795073%2c%20Peak_List_Id%3a%204652=
90%2c%20MSMS%20Job_Run_Id%3a%2023273%2c%20Comment%3a%20)  query(27)"=20
type=3Dhidden> <INPUT name=3DQUE=20
value=3D"2008.818524 from(2009.825800,1+)  intensity(38721.3710)  =
query(28)"=20
type=3Dhidden> <INPUT name=3DMISSES=20
value=3D"2008.818524 from(2009.825800,1+)  intensity(38721.3710)  =
query(28)"=20
type=3Dhidden> <INPUT name=3DQUE=20
value=3D"2008.818524 from(2009.825800,1+)  intensity(0.0000)  =
title(Label%3a%20L17%2c%20Spot_Id%3a%20795073%2c%20Peak_List_Id%3a%204652=
88%2c%20MSMS%20Job_Run_Id%3a%2023273%2c%20Comment%3a%20)  query(29)"=20
type=3Dhidden> <INPUT name=3DMISSES=20
value=3D"2008.818524 from(2009.825800,1+)  intensity(0.0000)  =
title(Label%3a%20L17%2c%20Spot_Id%3a%20795073%2c%20Peak_List_Id%3a%204652=
88%2c%20MSMS%20Job_Run_Id%3a%2023273%2c%20Comment%3a%20)  query(29)"=20
type=3Dhidden> <INPUT name=3DQUE=20
value=3D"2030.807024 from(2031.814300,1+)  intensity(13062.7450)  =
query(30)"=20
type=3Dhidden> <INPUT name=3DMISSES=20
value=3D"2030.807024 from(2031.814300,1+)  intensity(13062.7450)  =
query(30)"=20
type=3Dhidden> <INPUT name=3DQUE=20
value=3D"2276.902924 from(2277.910200,1+)  intensity(61792.3550)  =
query(31)"=20
type=3Dhidden> <INPUT name=3DMISSES=20
value=3D"2276.902924 from(2277.910200,1+)  intensity(61792.3550)  =
query(31)"=20
type=3Dhidden> <INPUT name=3DQUE=20
value=3D"2276.902924 from(2277.910200,1+)  intensity(0.0000)  =
title(Label%3a%20L17%2c%20Spot_Id%3a%20795073%2c%20Peak_List_Id%3a%204652=
86%2c%20MSMS%20Job_Run_Id%3a%2023273%2c%20Comment%3a%20)  query(32)"=20
type=3Dhidden> <INPUT name=3DMISSES=20
value=3D"2276.902924 from(2277.910200,1+)  intensity(0.0000)  =
title(Label%3a%20L17%2c%20Spot_Id%3a%20795073%2c%20Peak_List_Id%3a%204652=
86%2c%20MSMS%20Job_Run_Id%3a%2023273%2c%20Comment%3a%20)  query(32)"=20
type=3Dhidden> <INPUT name=3DQUE=20
value=3D"2411.116024 from(2412.123300,1+)  intensity(5516.8628)  =
query(33)"=20
type=3Dhidden> <INPUT name=3DMISSES=20
value=3D"2411.116024 from(2412.123300,1+)  intensity(5516.8628)  =
query(33)"=20
type=3Dhidden> <INPUT name=3DQUE=20
value=3D"2636.273024 from(2637.280300,1+)  intensity(13455.0840)  =
query(34)"=20
type=3Dhidden> <INPUT name=3DMISSES=20
value=3D"2636.273024 from(2637.280300,1+)  intensity(13455.0840)  =
query(34)"=20
type=3Dhidden> <INPUT name=3DQUE=20
value=3D"2636.273024 from(2637.280300,1+)  intensity(0.0000)  =
title(Label%3a%20L17%2c%20Spot_Id%3a%20795073%2c%20Peak_List_Id%3a%204652=
91%2c%20MSMS%20Job_Run_Id%3a%2023273%2c%20Comment%3a%20)  query(35)"=20
type=3Dhidden> <INPUT name=3DMISSES=20
value=3D"2636.273024 from(2637.280300,1+)  intensity(0.0000)  =
title(Label%3a%20L17%2c%20Spot_Id%3a%20795073%2c%20Peak_List_Id%3a%204652=
91%2c%20MSMS%20Job_Run_Id%3a%2023273%2c%20Comment%3a%20)  query(35)"=20
type=3Dhidden> <INPUT name=3DFORMVER value=3D2 type=3Dhidden> <INPUT =
name=3DSEARCH=20
value=3DMIS type=3Dhidden> <INPUT name=3DUSERNAME type=3Dhidden> <INPUT =
name=3DUSEREMAIL=20
type=3Dhidden> <INPUT name=3DCOM=20
value=3D"Project: zxw, Spot Set: zxw\20121225, Label: L17, Spot Id: =
795073, Peak List Id: 464848, MS Job Run Id: 23272"=20
type=3Dhidden> <INPUT name=3DMODS type=3Dhidden> <INPUT name=3DIT_MODS=20
value=3D"Oxidation (M)" type=3Dhidden> <INPUT name=3DCLE value=3DTrypsin =
type=3Dhidden>=20
<INPUT name=3DMASS value=3DMonoisotopic type=3Dhidden> <INPUT name=3DSEG =
type=3Dhidden>=20
<INPUT name=3DTOL value=3D100 type=3Dhidden> <INPUT name=3DTOLU =
value=3Dppm type=3Dhidden>=20
<INPUT name=3DITOL value=3D0.8 type=3Dhidden> <INPUT name=3DITOLU =
value=3DDa type=3Dhidden>=20
<INPUT name=3DDB value=3Dviridiplantae type=3Dhidden> <INPUT =
name=3DCHARGE value=3D1+=20
type=3Dhidden> <INPUT name=3DPFA value=3D1 type=3Dhidden> <INPUT =
name=3DFILE=20
value=3DC:\Users\lei\Desktop\=EF=BF=BD=EF=BF=BD=EF=BF=BD=EF=BF=BD=EF=BF=BD=
=EF=BF=BD=EF=BF=BD=EF=BF=BD\201212\20121225\ppw_L17_135641681040.txt=20
type=3Dhidden> <INPUT name=3DFORMAT value=3D"Mascot generic" =
type=3Dhidden> <INPUT=20
name=3DINTERMEDIATE value=3D../data/20121225/F002436.dat type=3Dhidden> =
<INPUT=20
name=3DREPORT value=3D50 type=3Dhidden> <INPUT name=3DOVERVIEW =
value=3DOFF type=3Dhidden>=20
<INPUT name=3DPRECURSOR type=3Dhidden> <INPUT name=3DTAXONOMY =
value=3D"All entries"=20
type=3Dhidden> <INPUT name=3DREPTYPE type=3Dhidden> <INPUT =
name=3DrepeatSearch=20
value=3D"not again" type=3Dhidden> <INPUT name=3DINSTRUMENT =
value=3DMALDI-TOF-TOF=20
type=3Dhidden> <INPUT name=3DACCESSION type=3Dhidden> <INPUT =
name=3DQUANTITATION=20
type=3Dhidden>=20
<P><INPUT value=3D"Re-Search All" type=3Dsubmit> &nbsp;&nbsp;<INPUT =
onclick=3D"unMatched(this.form); return true" value=3D"Search Unmatched" =
type=3Dbutton>=20
</FORM>
<H3>Index</H3>
<TABLE border=3D0 cellSpacing=3D0 cellPadding=3D0>
  <TBODY>
  <TR>
    <TD>&nbsp;</TD>
    <TD><TT><B>&nbsp;Accession</B></TT></TD>
    <TD><TT><B>&nbsp;&nbsp;Mass</B></TT></TD>
    <TD><TT><B>&nbsp;&nbsp;Score</B></TT></TD>
    <TD><TT><B>&nbsp;&nbsp;Description</B></TT></TD></TR>
  <TR>
    <TD noWrap align=3Dright><TT><B>1.</B></TT></TD>
    <TD noWrap><TT><B>&nbsp;<A=20
      =
href=3D"http://zxw-pc/mascot/cgi/master_results.pl?file=3D..%2Fdata%2F201=
21225%2FF002436.dat&amp;REPTYPE=3Dprotein&amp;_sigthreshold=3D0.05&amp;RE=
PORT=3D50&amp;_server_mudpit_switch=3D99999999&amp;_ignoreionsscorebelow=3D=
0&amp;_showsubsets=3D0&amp;_showpopups=3DTRUE&amp;_sortunassigned=3Dscore=
down&amp;_requireboldred=3D0#Hit1">gi|51701931</A></B></TT></TD>
    <TD noWrap><TT>&nbsp;&nbsp;27323</TT></TD>
    <TD noWrap align=3Dright><TT>101</TT></TD>
    <TD noWrap><TT>&nbsp;&nbsp;RecName: Full=3DRibonuclease-like storage =

      protein; AltName: Full=3DRoot 28 kDa major protein; Flags:=20
  Precursor</TT></TD></TR>
  <TR>
    <TD noWrap align=3Dright><TT><B>2.</B></TT></TD>
    <TD noWrap><TT><B>&nbsp;<A=20
      =
href=3D"http://zxw-pc/mascot/cgi/master_results.pl?file=3D..%2Fdata%2F201=
21225%2FF002436.dat&amp;REPTYPE=3Dprotein&amp;_sigthreshold=3D0.05&amp;RE=
PORT=3D50&amp;_server_mudpit_switch=3D99999999&amp;_ignoreionsscorebelow=3D=
0&amp;_showsubsets=3D0&amp;_showpopups=3DTRUE&amp;_sortunassigned=3Dscore=
down&amp;_requireboldred=3D0#Hit2">gi|40557610</A></B></TT></TD>
    <TD noWrap><TT>&nbsp;&nbsp;27323</TT></TD>
    <TD noWrap align=3Dright><TT>101</TT></TD>
    <TD noWrap><TT>&nbsp;&nbsp;RNase-like major storage protein [Panax=20
      ginseng]</TT></TD></TR>
  <TR>
    <TD noWrap align=3Dright><TT><B>3.</B></TT></TD>
    <TD noWrap><TT><B>&nbsp;<A=20
      =
href=3D"http://zxw-pc/mascot/cgi/master_results.pl?file=3D..%2Fdata%2F201=
21225%2FF002436.dat&amp;REPTYPE=3Dprotein&amp;_sigthreshold=3D0.05&amp;RE=
PORT=3D50&amp;_server_mudpit_switch=3D99999999&amp;_ignoreionsscorebelow=3D=
0&amp;_showsubsets=3D0&amp;_showpopups=3DTRUE&amp;_sortunassigned=3Dscore=
down&amp;_requireboldred=3D0#Hit3">gi|308081750</A></B></TT></TD>
    <TD noWrap><TT>&nbsp;&nbsp;12762</TT></TD>
    <TD noWrap align=3Dright><TT>57</TT></TD>
    <TD noWrap><TT>&nbsp;&nbsp;hypothetical protein LOC100501293 [Zea=20
      mays]</TT></TD></TR>
  <TR>
    <TD noWrap align=3Dright><TT><B>4.</B></TT></TD>
    <TD noWrap><TT><B>&nbsp;<A=20
      =
href=3D"http://zxw-pc/mascot/cgi/master_results.pl?file=3D..%2Fdata%2F201=
21225%2FF002436.dat&amp;REPTYPE=3Dprotein&amp;_sigthreshold=3D0.05&amp;RE=
PORT=3D50&amp;_server_mudpit_switch=3D99999999&amp;_ignoreionsscorebelow=3D=
0&amp;_showsubsets=3D0&amp;_showpopups=3DTRUE&amp;_sortunassigned=3Dscore=
down&amp;_requireboldred=3D0#Hit4">gi|238008572</A></B></TT></TD>
    <TD noWrap><TT>&nbsp;&nbsp;12762</TT></TD>
    <TD noWrap align=3Dright><TT>57</TT></TD>
    <TD noWrap><TT>&nbsp;&nbsp;unknown [Zea mays]</TT></TD></TR>
  <TR>
    <TD noWrap align=3Dright><TT><B>5.</B></TT></TD>
    <TD noWrap><TT><B>&nbsp;<A=20
      =
href=3D"http://zxw-pc/mascot/cgi/master_results.pl?file=3D..%2Fdata%2F201=
21225%2FF002436.dat&amp;REPTYPE=3Dprotein&amp;_sigthreshold=3D0.05&amp;RE=
PORT=3D50&amp;_server_mudpit_switch=3D99999999&amp;_ignoreionsscorebelow=3D=
0&amp;_showsubsets=3D0&amp;_showpopups=3DTRUE&amp;_sortunassigned=3Dscore=
down&amp;_requireboldred=3D0#Hit5">gi|303271843</A></B></TT></TD>
    <TD noWrap><TT>&nbsp;&nbsp;31720</TT></TD>
    <TD noWrap align=3Dright><TT>50</TT></TD>
    <TD noWrap><TT>&nbsp;&nbsp;predicted protein [Micromonas pusilla=20
      CCMP1545]</TT></TD></TR>
  <TR>
    <TD noWrap align=3Dright><TT><B>6.</B></TT></TD>
    <TD noWrap><TT><B>&nbsp;<A=20
      =
href=3D"http://zxw-pc/mascot/cgi/master_results.pl?file=3D..%2Fdata%2F201=
21225%2FF002436.dat&amp;REPTYPE=3Dprotein&amp;_sigthreshold=3D0.05&amp;RE=
PORT=3D50&amp;_server_mudpit_switch=3D99999999&amp;_ignoreionsscorebelow=3D=
0&amp;_showsubsets=3D0&amp;_showpopups=3DTRUE&amp;_sortunassigned=3Dscore=
down&amp;_requireboldred=3D0#Hit6">gi|226463257</A></B></TT></TD>
    <TD noWrap><TT>&nbsp;&nbsp;31720</TT></TD>
    <TD noWrap align=3Dright><TT>50</TT></TD>
    <TD noWrap><TT>&nbsp;&nbsp;predicted protein [Micromonas pusilla=20
      CCMP1545]</TT></TD></TR>
  <TR>
    <TD noWrap align=3Dright><TT><B>7.</B></TT></TD>
    <TD noWrap><TT><B>&nbsp;<A=20
      =
href=3D"http://zxw-pc/mascot/cgi/master_results.pl?file=3D..%2Fdata%2F201=
21225%2FF002436.dat&amp;REPTYPE=3Dprotein&amp;_sigthreshold=3D0.05&amp;RE=
PORT=3D50&amp;_server_mudpit_switch=3D99999999&amp;_ignoreionsscorebelow=3D=
0&amp;_showsubsets=3D0&amp;_showpopups=3DTRUE&amp;_sortunassigned=3Dscore=
down&amp;_requireboldred=3D0#Hit7">gi|218189850</A></B></TT></TD>
    <TD noWrap><TT>&nbsp;&nbsp;30718</TT></TD>
    <TD noWrap align=3Dright><TT>48</TT></TD>
    <TD noWrap><TT>&nbsp;&nbsp;hypothetical protein OsI_05441 [Oryza =
sativa=20
      Indica Group]</TT></TD></TR>
  <TR>
    <TD noWrap align=3Dright><TT><B>8.</B></TT></TD>
    <TD noWrap><TT><B>&nbsp;<A=20
      =
href=3D"http://zxw-pc/mascot/cgi/master_results.pl?file=3D..%2Fdata%2F201=
21225%2FF002436.dat&amp;REPTYPE=3Dprotein&amp;_sigthreshold=3D0.05&amp;RE=
PORT=3D50&amp;_server_mudpit_switch=3D99999999&amp;_ignoreionsscorebelow=3D=
0&amp;_showsubsets=3D0&amp;_showpopups=3DTRUE&amp;_sortunassigned=3Dscore=
down&amp;_requireboldred=3D0#Hit8">gi|57899531</A></B></TT></TD>
    <TD noWrap><TT>&nbsp;&nbsp;31191</TT></TD>
    <TD noWrap align=3Dright><TT>47</TT></TD>
    <TD noWrap><TT>&nbsp;&nbsp;hypothetical protein [Oryza sativa =
Japonica=20
      Group]</TT></TD></TR>
  <TR>
    <TD noWrap align=3Dright><TT><B>9.</B></TT></TD>
    <TD noWrap><TT><B>&nbsp;<A=20
      =
href=3D"http://zxw-pc/mascot/cgi/master_results.pl?file=3D..%2Fdata%2F201=
21225%2FF002436.dat&amp;REPTYPE=3Dprotein&amp;_sigthreshold=3D0.05&amp;RE=
PORT=3D50&amp;_server_mudpit_switch=3D99999999&amp;_ignoreionsscorebelow=3D=
0&amp;_showsubsets=3D0&amp;_showpopups=3DTRUE&amp;_sortunassigned=3Dscore=
down&amp;_requireboldred=3D0#Hit9">gi|296081620</A></B></TT></TD>
    <TD noWrap><TT>&nbsp;&nbsp;56005</TT></TD>
    <TD noWrap align=3Dright><TT>47</TT></TD>
    <TD noWrap><TT>&nbsp;&nbsp;unnamed protein product [Vitis=20
  vinifera]</TT></TD></TR>
  <TR>
    <TD noWrap align=3Dright><TT><B>10.</B></TT></TD>
    <TD noWrap><TT><B>&nbsp;<A=20
      =
href=3D"http://zxw-pc/mascot/cgi/master_results.pl?file=3D..%2Fdata%2F201=
21225%2FF002436.dat&amp;REPTYPE=3Dprotein&amp;_sigthreshold=3D0.05&amp;RE=
PORT=3D50&amp;_server_mudpit_switch=3D99999999&amp;_ignoreionsscorebelow=3D=
0&amp;_showsubsets=3D0&amp;_showpopups=3DTRUE&amp;_sortunassigned=3Dscore=
down&amp;_requireboldred=3D0#Hit10">gi|225429466</A></B></TT></TD>
    <TD noWrap><TT>&nbsp;&nbsp;57710</TT></TD>
    <TD noWrap align=3Dright><TT>46</TT></TD>
    <TD noWrap><TT>&nbsp;&nbsp;PREDICTED: similar to Ser/Thr specific =
protein=20
      phosphatase 2A B regulatory subunit beta [Vitis =
vinifera]</TT></TD></TR>
  <TR>
    <TD noWrap align=3Dright><TT><B>11.</B></TT></TD>
    <TD noWrap><TT><B>&nbsp;<A=20
      =
href=3D"http://zxw-pc/mascot/cgi/master_results.pl?file=3D..%2Fdata%2F201=
21225%2FF002436.dat&amp;REPTYPE=3Dprotein&amp;_sigthreshold=3D0.05&amp;RE=
PORT=3D50&amp;_server_mudpit_switch=3D99999999&amp;_ignoreionsscorebelow=3D=
0&amp;_showsubsets=3D0&amp;_showpopups=3DTRUE&amp;_sortunassigned=3Dscore=
down&amp;_requireboldred=3D0#Hit11">gi|224099509</A></B></TT></TD>
    <TD noWrap><TT>&nbsp;&nbsp;28435</TT></TD>
    <TD noWrap align=3Dright><TT>42</TT></TD>
    <TD noWrap><TT>&nbsp;&nbsp;predicted protein [Populus=20
  trichocarpa]</TT></TD></TR>
  <TR>
    <TD noWrap align=3Dright><TT><B>12.</B></TT></TD>
    <TD noWrap><TT><B>&nbsp;<A=20
      =
href=3D"http://zxw-pc/mascot/cgi/master_results.pl?file=3D..%2Fdata%2F201=
21225%2FF002436.dat&amp;REPTYPE=3Dprotein&amp;_sigthreshold=3D0.05&amp;RE=
PORT=3D50&amp;_server_mudpit_switch=3D99999999&amp;_ignoreionsscorebelow=3D=
0&amp;_showsubsets=3D0&amp;_showpopups=3DTRUE&amp;_sortunassigned=3Dscore=
down&amp;_requireboldred=3D0#Hit12">gi|222871750</A></B></TT></TD>
    <TD noWrap><TT>&nbsp;&nbsp;28435</TT></TD>
    <TD noWrap align=3Dright><TT>42</TT></TD>
    <TD noWrap><TT>&nbsp;&nbsp;predicted protein [Populus=20
  trichocarpa]</TT></TD></TR>
  <TR>
    <TD noWrap align=3Dright><TT><B>13.</B></TT></TD>
    <TD noWrap><TT><B>&nbsp;<A=20
      =
href=3D"http://zxw-pc/mascot/cgi/master_results.pl?file=3D..%2Fdata%2F201=
21225%2FF002436.dat&amp;REPTYPE=3Dprotein&amp;_sigthreshold=3D0.05&amp;RE=
PORT=3D50&amp;_server_mudpit_switch=3D99999999&amp;_ignoreionsscorebelow=3D=
0&amp;_showsubsets=3D0&amp;_showpopups=3DTRUE&amp;_sortunassigned=3Dscore=
down&amp;_requireboldred=3D0#Hit13">gi|226510456</A></B></TT></TD>
    <TD noWrap><TT>&nbsp;&nbsp;14609</TT></TD>
    <TD noWrap align=3Dright><TT>41</TT></TD>
    <TD noWrap><TT>&nbsp;&nbsp;transcription elongation factor SPT4 [Zea =

      mays]</TT></TD></TR>
  <TR>
    <TD noWrap align=3Dright><TT><B>14.</B></TT></TD>
    <TD noWrap><TT><B>&nbsp;<A=20
      =
href=3D"http://zxw-pc/mascot/cgi/master_results.pl?file=3D..%2Fdata%2F201=
21225%2FF002436.dat&amp;REPTYPE=3Dprotein&amp;_sigthreshold=3D0.05&amp;RE=
PORT=3D50&amp;_server_mudpit_switch=3D99999999&amp;_ignoreionsscorebelow=3D=
0&amp;_showsubsets=3D0&amp;_showpopups=3DTRUE&amp;_sortunassigned=3Dscore=
down&amp;_requireboldred=3D0#Hit14">gi|195640310</A></B></TT></TD>
    <TD noWrap><TT>&nbsp;&nbsp;14609</TT></TD>
    <TD noWrap align=3Dright><TT>41</TT></TD>
    <TD noWrap><TT>&nbsp;&nbsp;transcription elongation factor SPT4 [Zea =

      mays]</TT></TD></TR>
  <TR>
    <TD noWrap align=3Dright><TT><B>15.</B></TT></TD>
    <TD noWrap><TT><B>&nbsp;<A=20
      =
href=3D"http://zxw-pc/mascot/cgi/master_results.pl?file=3D..%2Fdata%2F201=
21225%2FF002436.dat&amp;REPTYPE=3Dprotein&amp;_sigthreshold=3D0.05&amp;RE=
PORT=3D50&amp;_server_mudpit_switch=3D99999999&amp;_ignoreionsscorebelow=3D=
0&amp;_showsubsets=3D0&amp;_showpopups=3DTRUE&amp;_sortunassigned=3Dscore=
down&amp;_requireboldred=3D0#Hit15">gi|197253329</A></B></TT></TD>
    <TD noWrap><TT>&nbsp;&nbsp;45356</TT></TD>
    <TD noWrap align=3Dright><TT>41</TT></TD>
    <TD noWrap><TT>&nbsp;&nbsp;SFBB12-beta [Pyrus =
pyrifolia]</TT></TD></TR>
  <TR>
    <TD noWrap align=3Dright><TT><B>16.</B></TT></TD>
    <TD noWrap><TT><B>&nbsp;<A=20
      =
href=3D"http://zxw-pc/mascot/cgi/master_results.pl?file=3D..%2Fdata%2F201=
21225%2FF002436.dat&amp;REPTYPE=3Dprotein&amp;_sigthreshold=3D0.05&amp;RE=
PORT=3D50&amp;_server_mudpit_switch=3D99999999&amp;_ignoreionsscorebelow=3D=
0&amp;_showsubsets=3D0&amp;_showpopups=3DTRUE&amp;_sortunassigned=3Dscore=
down&amp;_requireboldred=3D0#Hit16">gi|197253309</A></B></TT></TD>
    <TD noWrap><TT>&nbsp;&nbsp;46530</TT></TD>
    <TD noWrap align=3Dright><TT>41</TT></TD>
    <TD noWrap><TT>&nbsp;&nbsp;SFBB16-alpha [Pyrus x=20
bretschneideri]</TT></TD></TR>
  <TR>
    <TD noWrap align=3Dright><TT><B>17.</B></TT></TD>
    <TD noWrap><TT><B>&nbsp;<A=20
      =
href=3D"http://zxw-pc/mascot/cgi/master_results.pl?file=3D..%2Fdata%2F201=
21225%2FF002436.dat&amp;REPTYPE=3Dprotein&amp;_sigthreshold=3D0.05&amp;RE=
PORT=3D50&amp;_server_mudpit_switch=3D99999999&amp;_ignoreionsscorebelow=3D=
0&amp;_showsubsets=3D0&amp;_showpopups=3DTRUE&amp;_sortunassigned=3Dscore=
down&amp;_requireboldred=3D0#Hit17">gi|31431868</A></B></TT></TD>
    <TD noWrap><TT>&nbsp;&nbsp;5655</TT></TD>
    <TD noWrap align=3Dright><TT>41</TT></TD>
    <TD noWrap><TT>&nbsp;&nbsp;hypothetical protein LOC_Os10g25410 =
[Oryza=20
      sativa Japonica Group]</TT></TD></TR>
  <TR>
    <TD noWrap align=3Dright><TT><B>18.</B></TT></TD>
    <TD noWrap><TT><B>&nbsp;<A=20
      =
href=3D"http://zxw-pc/mascot/cgi/master_results.pl?file=3D..%2Fdata%2F201=
21225%2FF002436.dat&amp;REPTYPE=3Dprotein&amp;_sigthreshold=3D0.05&amp;RE=
PORT=3D50&amp;_server_mudpit_switch=3D99999999&amp;_ignoreionsscorebelow=3D=
0&amp;_showsubsets=3D0&amp;_showpopups=3DTRUE&amp;_sortunassigned=3Dscore=
down&amp;_requireboldred=3D0#Hit18">gi|20503039</A></B></TT></TD>
    <TD noWrap><TT>&nbsp;&nbsp;5655</TT></TD>
    <TD noWrap align=3Dright><TT>41</TT></TD>
    <TD noWrap><TT>&nbsp;&nbsp;hypothetical protein [Oryza sativa =
Japonica=20
      Group]</TT></TD></TR>
  <TR>
    <TD noWrap align=3Dright><TT><B>19.</B></TT></TD>
    <TD noWrap><TT><B>&nbsp;<A=20
      =
href=3D"http://zxw-pc/mascot/cgi/master_results.pl?file=3D..%2Fdata%2F201=
21225%2FF002436.dat&amp;REPTYPE=3Dprotein&amp;_sigthreshold=3D0.05&amp;RE=
PORT=3D50&amp;_server_mudpit_switch=3D99999999&amp;_ignoreionsscorebelow=3D=
0&amp;_showsubsets=3D0&amp;_showpopups=3DTRUE&amp;_sortunassigned=3Dscore=
down&amp;_requireboldred=3D0#Hit19">gi|167999755</A></B></TT></TD>
    <TD noWrap><TT>&nbsp;&nbsp;48748</TT></TD>
    <TD noWrap align=3Dright><TT>40</TT></TD>
    <TD noWrap><TT>&nbsp;&nbsp;predicted protein [Physcomitrella patens =
subsp.=20
      patens]</TT></TD></TR>
  <TR>
    <TD noWrap align=3Dright><TT><B>20.</B></TT></TD>
    <TD noWrap><TT><B>&nbsp;<A=20
      =
href=3D"http://zxw-pc/mascot/cgi/master_results.pl?file=3D..%2Fdata%2F201=
21225%2FF002436.dat&amp;REPTYPE=3Dprotein&amp;_sigthreshold=3D0.05&amp;RE=
PORT=3D50&amp;_server_mudpit_switch=3D99999999&amp;_ignoreionsscorebelow=3D=
0&amp;_showsubsets=3D0&amp;_showpopups=3DTRUE&amp;_sortunassigned=3Dscore=
down&amp;_requireboldred=3D0#Hit20">gi|162696113</A></B></TT></TD>
    <TD noWrap><TT>&nbsp;&nbsp;48748</TT></TD>
    <TD noWrap align=3Dright><TT>40</TT></TD>
    <TD noWrap><TT>&nbsp;&nbsp;predicted protein [Physcomitrella patens =
subsp.=20
      patens]</TT></TD></TR>
  <TR>
    <TD noWrap align=3Dright><TT><B>21.</B></TT></TD>
    <TD noWrap><TT><B>&nbsp;<A=20
      =
href=3D"http://zxw-pc/mascot/cgi/master_results.pl?file=3D..%2Fdata%2F201=
21225%2FF002436.dat&amp;REPTYPE=3Dprotein&amp;_sigthreshold=3D0.05&amp;RE=
PORT=3D50&amp;_server_mudpit_switch=3D99999999&amp;_ignoreionsscorebelow=3D=
0&amp;_showsubsets=3D0&amp;_showpopups=3DTRUE&amp;_sortunassigned=3Dscore=
down&amp;_requireboldred=3D0#Hit21">gi|302143359</A></B></TT></TD>
    <TD noWrap><TT>&nbsp;&nbsp;13351</TT></TD>
    <TD noWrap align=3Dright><TT>40</TT></TD>
    <TD noWrap><TT>&nbsp;&nbsp;unnamed protein product [Vitis=20
  vinifera]</TT></TD></TR>
  <TR>
    <TD noWrap align=3Dright><TT><B>22.</B></TT></TD>
    <TD noWrap><TT><B>&nbsp;<A=20
      =
href=3D"http://zxw-pc/mascot/cgi/master_results.pl?file=3D..%2Fdata%2F201=
21225%2FF002436.dat&amp;REPTYPE=3Dprotein&amp;_sigthreshold=3D0.05&amp;RE=
PORT=3D50&amp;_server_mudpit_switch=3D99999999&amp;_ignoreionsscorebelow=3D=
0&amp;_showsubsets=3D0&amp;_showpopups=3DTRUE&amp;_sortunassigned=3Dscore=
down&amp;_requireboldred=3D0#Hit22">gi|297832206</A></B></TT></TD>
    <TD noWrap><TT>&nbsp;&nbsp;47839</TT></TD>
    <TD noWrap align=3Dright><TT>40</TT></TD>
    <TD noWrap><TT>&nbsp;&nbsp;hypothetical protein ARALYDRAFT_480516=20
      [Arabidopsis lyrata subsp. lyrata]</TT></TD></TR>
  <TR>
    <TD noWrap align=3Dright><TT><B>23.</B></TT></TD>
    <TD noWrap><TT><B>&nbsp;<A=20
      =
href=3D"http://zxw-pc/mascot/cgi/master_results.pl?file=3D..%2Fdata%2F201=
21225%2FF002436.dat&amp;REPTYPE=3Dprotein&amp;_sigthreshold=3D0.05&amp;RE=
PORT=3D50&amp;_server_mudpit_switch=3D99999999&amp;_ignoreionsscorebelow=3D=
0&amp;_showsubsets=3D0&amp;_showpopups=3DTRUE&amp;_sortunassigned=3Dscore=
down&amp;_requireboldred=3D0#Hit23">gi|297329825</A></B></TT></TD>
    <TD noWrap><TT>&nbsp;&nbsp;47839</TT></TD>
    <TD noWrap align=3Dright><TT>40</TT></TD>
    <TD noWrap><TT>&nbsp;&nbsp;hypothetical protein ARALYDRAFT_480516=20
      [Arabidopsis lyrata subsp. lyrata]</TT></TD></TR>
  <TR>
    <TD noWrap align=3Dright><TT><B>24.</B></TT></TD>
    <TD noWrap><TT><B>&nbsp;<A=20
      =
href=3D"http://zxw-pc/mascot/cgi/master_results.pl?file=3D..%2Fdata%2F201=
21225%2FF002436.dat&amp;REPTYPE=3Dprotein&amp;_sigthreshold=3D0.05&amp;RE=
PORT=3D50&amp;_server_mudpit_switch=3D99999999&amp;_ignoreionsscorebelow=3D=
0&amp;_showsubsets=3D0&amp;_showpopups=3DTRUE&amp;_sortunassigned=3Dscore=
down&amp;_requireboldred=3D0#Hit24">gi|297843904</A></B></TT></TD>
    <TD noWrap><TT>&nbsp;&nbsp;9282</TT></TD>
    <TD noWrap align=3Dright><TT>39</TT></TD>
    <TD noWrap><TT>&nbsp;&nbsp;hypothetical protein ARALYDRAFT_312119=20
      [Arabidopsis lyrata subsp. lyrata]</TT></TD></TR>
  <TR>
    <TD noWrap align=3Dright><TT><B>25.</B></TT></TD>
    <TD noWrap><TT><B>&nbsp;<A=20
      =
href=3D"http://zxw-pc/mascot/cgi/master_results.pl?file=3D..%2Fdata%2F201=
21225%2FF002436.dat&amp;REPTYPE=3Dprotein&amp;_sigthreshold=3D0.05&amp;RE=
PORT=3D50&amp;_server_mudpit_switch=3D99999999&amp;_ignoreionsscorebelow=3D=
0&amp;_showsubsets=3D0&amp;_showpopups=3DTRUE&amp;_sortunassigned=3Dscore=
down&amp;_requireboldred=3D0#Hit25">gi|297335675</A></B></TT></TD>
    <TD noWrap><TT>&nbsp;&nbsp;9282</TT></TD>
    <TD noWrap align=3Dright><TT>39</TT></TD>
    <TD noWrap><TT>&nbsp;&nbsp;hypothetical protein ARALYDRAFT_312119=20
      [Arabidopsis lyrata subsp. lyrata]</TT></TD></TR>
  <TR>
    <TD noWrap align=3Dright><TT><B>26.</B></TT></TD>
    <TD noWrap><TT><B>&nbsp;<A=20
      =
href=3D"http://zxw-pc/mascot/cgi/master_results.pl?file=3D..%2Fdata%2F201=
21225%2FF002436.dat&amp;REPTYPE=3Dprotein&amp;_sigthreshold=3D0.05&amp;RE=
PORT=3D50&amp;_server_mudpit_switch=3D99999999&amp;_ignoreionsscorebelow=3D=
0&amp;_showsubsets=3D0&amp;_showpopups=3DTRUE&amp;_sortunassigned=3Dscore=
down&amp;_requireboldred=3D0#Hit26">gi|194695700</A></B></TT></TD>
    <TD noWrap><TT>&nbsp;&nbsp;7440</TT></TD>
    <TD noWrap align=3Dright><TT>39</TT></TD>
    <TD noWrap><TT>&nbsp;&nbsp;unknown [Zea mays]</TT></TD></TR>
  <TR>
    <TD noWrap align=3Dright><TT><B>27.</B></TT></TD>
    <TD noWrap><TT><B>&nbsp;<A=20
      =
href=3D"http://zxw-pc/mascot/cgi/master_results.pl?file=3D..%2Fdata%2F201=
21225%2FF002436.dat&amp;REPTYPE=3Dprotein&amp;_sigthreshold=3D0.05&amp;RE=
PORT=3D50&amp;_server_mudpit_switch=3D99999999&amp;_ignoreionsscorebelow=3D=
0&amp;_showsubsets=3D0&amp;_showpopups=3DTRUE&amp;_sortunassigned=3Dscore=
down&amp;_requireboldred=3D0#Hit27">gi|302143354</A></B></TT></TD>
    <TD noWrap><TT>&nbsp;&nbsp;14838</TT></TD>
    <TD noWrap align=3Dright><TT>39</TT></TD>
    <TD noWrap><TT>&nbsp;&nbsp;unnamed protein product [Vitis=20
  vinifera]</TT></TD></TR>
  <TR>
    <TD noWrap align=3Dright><TT><B>28.</B></TT></TD>
    <TD noWrap><TT><B>&nbsp;<A=20
      =
href=3D"http://zxw-pc/mascot/cgi/master_results.pl?file=3D..%2Fdata%2F201=
21225%2FF002436.dat&amp;REPTYPE=3Dprotein&amp;_sigthreshold=3D0.05&amp;RE=
PORT=3D50&amp;_server_mudpit_switch=3D99999999&amp;_ignoreionsscorebelow=3D=
0&amp;_showsubsets=3D0&amp;_showpopups=3DTRUE&amp;_sortunassigned=3Dscore=
down&amp;_requireboldred=3D0#Hit28">gi|326522274</A></B></TT></TD>
    <TD noWrap><TT>&nbsp;&nbsp;39018</TT></TD>
    <TD noWrap align=3Dright><TT>39</TT></TD>
    <TD noWrap><TT>&nbsp;&nbsp;predicted protein [Hordeum vulgare subsp. =

      vulgare]</TT></TD></TR>
  <TR>
    <TD noWrap align=3Dright><TT><B>29.</B></TT></TD>
    <TD noWrap><TT><B>&nbsp;<A=20
      =
href=3D"http://zxw-pc/mascot/cgi/master_results.pl?file=3D..%2Fdata%2F201=
21225%2FF002436.dat&amp;REPTYPE=3Dprotein&amp;_sigthreshold=3D0.05&amp;RE=
PORT=3D50&amp;_server_mudpit_switch=3D99999999&amp;_ignoreionsscorebelow=3D=
0&amp;_showsubsets=3D0&amp;_showpopups=3DTRUE&amp;_sortunassigned=3Dscore=
down&amp;_requireboldred=3D0#Hit29">gi|225466711</A></B></TT></TD>
    <TD noWrap><TT>&nbsp;&nbsp;13585</TT></TD>
    <TD noWrap align=3Dright><TT>38</TT></TD>
    <TD noWrap><TT>&nbsp;&nbsp;PREDICTED: hypothetical protein [Vitis=20
      vinifera]</TT></TD></TR>
  <TR>
    <TD noWrap align=3Dright><TT><B>30.</B></TT></TD>
    <TD noWrap><TT><B>&nbsp;<A=20
      =
href=3D"http://zxw-pc/mascot/cgi/master_results.pl?file=3D..%2Fdata%2F201=
21225%2FF002436.dat&amp;REPTYPE=3Dprotein&amp;_sigthreshold=3D0.05&amp;RE=
PORT=3D50&amp;_server_mudpit_switch=3D99999999&amp;_ignoreionsscorebelow=3D=
0&amp;_showsubsets=3D0&amp;_showpopups=3DTRUE&amp;_sortunassigned=3Dscore=
down&amp;_requireboldred=3D0#Hit30">gi|225446483</A></B></TT></TD>
    <TD noWrap><TT>&nbsp;&nbsp;40265</TT></TD>
    <TD noWrap align=3Dright><TT>38</TT></TD>
    <TD noWrap><TT>&nbsp;&nbsp;PREDICTED: hypothetical protein [Vitis=20
      vinifera]</TT></TD></TR>
  <TR>
    <TD noWrap align=3Dright><TT><B>31.</B></TT></TD>
    <TD noWrap><TT><B>&nbsp;<A=20
      =
href=3D"http://zxw-pc/mascot/cgi/master_results.pl?file=3D..%2Fdata%2F201=
21225%2FF002436.dat&amp;REPTYPE=3Dprotein&amp;_sigthreshold=3D0.05&amp;RE=
PORT=3D50&amp;_server_mudpit_switch=3D99999999&amp;_ignoreionsscorebelow=3D=
0&amp;_showsubsets=3D0&amp;_showpopups=3DTRUE&amp;_sortunassigned=3Dscore=
down&amp;_requireboldred=3D0#Hit31">gi|168007113</A></B></TT></TD>
    <TD noWrap><TT>&nbsp;&nbsp;15109</TT></TD>
    <TD noWrap align=3Dright><TT>38</TT></TD>
    <TD noWrap><TT>&nbsp;&nbsp;predicted protein [Physcomitrella patens =
subsp.=20
      patens]</TT></TD></TR>
  <TR>
    <TD noWrap align=3Dright><TT><B>32.</B></TT></TD>
    <TD noWrap><TT><B>&nbsp;<A=20
      =
href=3D"http://zxw-pc/mascot/cgi/master_results.pl?file=3D..%2Fdata%2F201=
21225%2FF002436.dat&amp;REPTYPE=3Dprotein&amp;_sigthreshold=3D0.05&amp;RE=
PORT=3D50&amp;_server_mudpit_switch=3D99999999&amp;_ignoreionsscorebelow=3D=
0&amp;_showsubsets=3D0&amp;_showpopups=3DTRUE&amp;_sortunassigned=3Dscore=
down&amp;_requireboldred=3D0#Hit32">gi|162692763</A></B></TT></TD>
    <TD noWrap><TT>&nbsp;&nbsp;15109</TT></TD>
    <TD noWrap align=3Dright><TT>38</TT></TD>
    <TD noWrap><TT>&nbsp;&nbsp;predicted protein [Physcomitrella patens =
subsp.=20
      patens]</TT></TD></TR>
  <TR>
    <TD noWrap align=3Dright><TT><B>33.</B></TT></TD>
    <TD noWrap><TT><B>&nbsp;<A=20
      =
href=3D"http://zxw-pc/mascot/cgi/master_results.pl?file=3D..%2Fdata%2F201=
21225%2FF002436.dat&amp;REPTYPE=3Dprotein&amp;_sigthreshold=3D0.05&amp;RE=
PORT=3D50&amp;_server_mudpit_switch=3D99999999&amp;_ignoreionsscorebelow=3D=
0&amp;_showsubsets=3D0&amp;_showpopups=3DTRUE&amp;_sortunassigned=3Dscore=
down&amp;_requireboldred=3D0#Hit33">gi|144578908</A></B></TT></TD>
    <TD noWrap><TT>&nbsp;&nbsp;72370</TT></TD>
    <TD noWrap align=3Dright><TT>38</TT></TD>
    <TD noWrap><TT>&nbsp;&nbsp;predicted protein [Ostreococcus =
lucimarinus=20
      CCE9901]</TT></TD></TR>
  <TR>
    <TD noWrap align=3Dright><TT><B>34.</B></TT></TD>
    <TD noWrap><TT><B>&nbsp;<A=20
      =
href=3D"http://zxw-pc/mascot/cgi/master_results.pl?file=3D..%2Fdata%2F201=
21225%2FF002436.dat&amp;REPTYPE=3Dprotein&amp;_sigthreshold=3D0.05&amp;RE=
PORT=3D50&amp;_server_mudpit_switch=3D99999999&amp;_ignoreionsscorebelow=3D=
0&amp;_showsubsets=3D0&amp;_showpopups=3DTRUE&amp;_sortunassigned=3Dscore=
down&amp;_requireboldred=3D0#Hit34">gi|145348485</A></B></TT></TD>
    <TD noWrap><TT>&nbsp;&nbsp;72370</TT></TD>
    <TD noWrap align=3Dright><TT>38</TT></TD>
    <TD noWrap><TT>&nbsp;&nbsp;predicted protein [Ostreococcus =
lucimarinus=20
      CCE9901]</TT></TD></TR>
  <TR>
    <TD noWrap align=3Dright><TT><B>35.</B></TT></TD>
    <TD noWrap><TT><B>&nbsp;<A=20
      =
href=3D"http://zxw-pc/mascot/cgi/master_results.pl?file=3D..%2Fdata%2F201=
21225%2FF002436.dat&amp;REPTYPE=3Dprotein&amp;_sigthreshold=3D0.05&amp;RE=
PORT=3D50&amp;_server_mudpit_switch=3D99999999&amp;_ignoreionsscorebelow=3D=
0&amp;_showsubsets=3D0&amp;_showpopups=3DTRUE&amp;_sortunassigned=3Dscore=
down&amp;_requireboldred=3D0#Hit35">gi|222634855</A></B></TT></TD>
    <TD noWrap><TT>&nbsp;&nbsp;36157</TT></TD>
    <TD noWrap align=3Dright><TT>38</TT></TD>
    <TD noWrap><TT>&nbsp;&nbsp;hypothetical protein OsJ_19907 [Oryza =
sativa=20
      Japonica Group]</TT></TD></TR>
  <TR>
    <TD noWrap align=3Dright><TT><B>36.</B></TT></TD>
    <TD noWrap><TT><B>&nbsp;<A=20
      =
href=3D"http://zxw-pc/mascot/cgi/master_results.pl?file=3D..%2Fdata%2F201=
21225%2FF002436.dat&amp;REPTYPE=3Dprotein&amp;_sigthreshold=3D0.05&amp;RE=
PORT=3D50&amp;_server_mudpit_switch=3D99999999&amp;_ignoreionsscorebelow=3D=
0&amp;_showsubsets=3D0&amp;_showpopups=3DTRUE&amp;_sortunassigned=3Dscore=
down&amp;_requireboldred=3D0#Hit36">gi|218197454</A></B></TT></TD>
    <TD noWrap><TT>&nbsp;&nbsp;37791</TT></TD>
    <TD noWrap align=3Dright><TT>38</TT></TD>
    <TD noWrap><TT>&nbsp;&nbsp;hypothetical protein OsI_21387 [Oryza =
sativa=20
      Indica Group]</TT></TD></TR>
  <TR>
    <TD noWrap align=3Dright><TT><B>37.</B></TT></TD>
    <TD noWrap><TT><B>&nbsp;<A=20
      =
href=3D"http://zxw-pc/mascot/cgi/master_results.pl?file=3D..%2Fdata%2F201=
21225%2FF002436.dat&amp;REPTYPE=3Dprotein&amp;_sigthreshold=3D0.05&amp;RE=
PORT=3D50&amp;_server_mudpit_switch=3D99999999&amp;_ignoreionsscorebelow=3D=
0&amp;_showsubsets=3D0&amp;_showpopups=3DTRUE&amp;_sortunassigned=3Dscore=
down&amp;_requireboldred=3D0#Hit37">gi|115466038</A></B></TT></TD>
    <TD noWrap><TT>&nbsp;&nbsp;37791</TT></TD>
    <TD noWrap align=3Dright><TT>38</TT></TD>
    <TD noWrap><TT>&nbsp;&nbsp;Os06g0116200 [Oryza sativa Japonica=20
    Group]</TT></TD></TR>
  <TR>
    <TD noWrap align=3Dright><TT><B>38.</B></TT></TD>
    <TD noWrap><TT><B>&nbsp;<A=20
      =
href=3D"http://zxw-pc/mascot/cgi/master_results.pl?file=3D..%2Fdata%2F201=
21225%2FF002436.dat&amp;REPTYPE=3Dprotein&amp;_sigthreshold=3D0.05&amp;RE=
PORT=3D50&amp;_server_mudpit_switch=3D99999999&amp;_ignoreionsscorebelow=3D=
0&amp;_showsubsets=3D0&amp;_showpopups=3DTRUE&amp;_sortunassigned=3Dscore=
down&amp;_requireboldred=3D0#Hit38">gi|113594658</A></B></TT></TD>
    <TD noWrap><TT>&nbsp;&nbsp;37791</TT></TD>
    <TD noWrap align=3Dright><TT>38</TT></TD>
    <TD noWrap><TT>&nbsp;&nbsp;Os06g0116200 [Oryza sativa Japonica=20
    Group]</TT></TD></TR>
  <TR>
    <TD noWrap align=3Dright><TT><B>39.</B></TT></TD>
    <TD noWrap><TT><B>&nbsp;<A=20
      =
href=3D"http://zxw-pc/mascot/cgi/master_results.pl?file=3D..%2Fdata%2F201=
21225%2FF002436.dat&amp;REPTYPE=3Dprotein&amp;_sigthreshold=3D0.05&amp;RE=
PORT=3D50&amp;_server_mudpit_switch=3D99999999&amp;_ignoreionsscorebelow=3D=
0&amp;_showsubsets=3D0&amp;_showpopups=3DTRUE&amp;_sortunassigned=3Dscore=
down&amp;_requireboldred=3D0#Hit39">gi|55296197</A></B></TT></TD>
    <TD noWrap><TT>&nbsp;&nbsp;37791</TT></TD>
    <TD noWrap align=3Dright><TT>38</TT></TD>
    <TD noWrap><TT>&nbsp;&nbsp;putative growth-regulating factor 1 =
[Oryza=20
      sativa Japonica Group]</TT></TD></TR>
  <TR>
    <TD noWrap align=3Dright><TT><B>40.</B></TT></TD>
    <TD noWrap><TT><B>&nbsp;<A=20
      =
href=3D"http://zxw-pc/mascot/cgi/master_results.pl?file=3D..%2Fdata%2F201=
21225%2FF002436.dat&amp;REPTYPE=3Dprotein&amp;_sigthreshold=3D0.05&amp;RE=
PORT=3D50&amp;_server_mudpit_switch=3D99999999&amp;_ignoreionsscorebelow=3D=
0&amp;_showsubsets=3D0&amp;_showpopups=3DTRUE&amp;_sortunassigned=3Dscore=
down&amp;_requireboldred=3D0#Hit40">gi|215737190</A></B></TT></TD>
    <TD noWrap><TT>&nbsp;&nbsp;37791</TT></TD>
    <TD noWrap align=3Dright><TT>38</TT></TD>
    <TD noWrap><TT>&nbsp;&nbsp;unnamed protein product [Oryza sativa =
Japonica=20
      Group]</TT></TD></TR>
  <TR>
    <TD noWrap align=3Dright><TT><B>41.</B></TT></TD>
    <TD noWrap><TT><B>&nbsp;<A=20
      =
href=3D"http://zxw-pc/mascot/cgi/master_results.pl?file=3D..%2Fdata%2F201=
21225%2FF002436.dat&amp;REPTYPE=3Dprotein&amp;_sigthreshold=3D0.05&amp;RE=
PORT=3D50&amp;_server_mudpit_switch=3D99999999&amp;_ignoreionsscorebelow=3D=
0&amp;_showsubsets=3D0&amp;_showpopups=3DTRUE&amp;_sortunassigned=3Dscore=
down&amp;_requireboldred=3D0#Hit41">gi|51039839</A></B></TT></TD>
    <TD noWrap><TT>&nbsp;&nbsp;37791</TT></TD>
    <TD noWrap align=3Dright><TT>38</TT></TD>
    <TD noWrap><TT>&nbsp;&nbsp;TPA_exp: growth-regulating factor 5 =
[Oryza=20
      sativa (japonica cultivar-group)]</TT></TD></TR>
  <TR>
    <TD noWrap align=3Dright><TT><B>42.</B></TT></TD>
    <TD noWrap><TT><B>&nbsp;<A=20
      =
href=3D"http://zxw-pc/mascot/cgi/master_results.pl?file=3D..%2Fdata%2F201=
21225%2FF002436.dat&amp;REPTYPE=3Dprotein&amp;_sigthreshold=3D0.05&amp;RE=
PORT=3D50&amp;_server_mudpit_switch=3D99999999&amp;_ignoreionsscorebelow=3D=
0&amp;_showsubsets=3D0&amp;_showpopups=3DTRUE&amp;_sortunassigned=3Dscore=
down&amp;_requireboldred=3D0#Hit42">gi|77556607</A></B></TT></TD>
    <TD noWrap><TT>&nbsp;&nbsp;43693</TT></TD>
    <TD noWrap align=3Dright><TT>38</TT></TD>
    <TD noWrap><TT>&nbsp;&nbsp;Lipase family protein [Oryza sativa =
Japonica=20
      Group]</TT></TD></TR>
  <TR>
    <TD noWrap align=3Dright><TT><B>43.</B></TT></TD>
    <TD noWrap><TT><B>&nbsp;<A=20
      =
href=3D"http://zxw-pc/mascot/cgi/master_results.pl?file=3D..%2Fdata%2F201=
21225%2FF002436.dat&amp;REPTYPE=3Dprotein&amp;_sigthreshold=3D0.05&amp;RE=
PORT=3D50&amp;_server_mudpit_switch=3D99999999&amp;_ignoreionsscorebelow=3D=
0&amp;_showsubsets=3D0&amp;_showpopups=3DTRUE&amp;_sortunassigned=3Dscore=
down&amp;_requireboldred=3D0#Hit43">gi|125580066</A></B></TT></TD>
    <TD noWrap><TT>&nbsp;&nbsp;43693</TT></TD>
    <TD noWrap align=3Dright><TT>38</TT></TD>
    <TD noWrap><TT>&nbsp;&nbsp;hypothetical protein OsJ_36864 [Oryza =
sativa=20
      Japonica Group]</TT></TD></TR>
  <TR>
    <TD noWrap align=3Dright><TT><B>44.</B></TT></TD>
    <TD noWrap><TT><B>&nbsp;<A=20
      =
href=3D"http://zxw-pc/mascot/cgi/master_results.pl?file=3D..%2Fdata%2F201=
21225%2FF002436.dat&amp;REPTYPE=3Dprotein&amp;_sigthreshold=3D0.05&amp;RE=
PORT=3D50&amp;_server_mudpit_switch=3D99999999&amp;_ignoreionsscorebelow=3D=
0&amp;_showsubsets=3D0&amp;_showpopups=3DTRUE&amp;_sortunassigned=3Dscore=
down&amp;_requireboldred=3D0#Hit44">gi|326499257</A></B></TT></TD>
    <TD noWrap><TT>&nbsp;&nbsp;12443</TT></TD>
    <TD noWrap align=3Dright><TT>37</TT></TD>
    <TD noWrap><TT>&nbsp;&nbsp;predicted protein [Hordeum vulgare subsp. =

      vulgare]</TT></TD></TR>
  <TR>
    <TD noWrap align=3Dright><TT><B>45.</B></TT></TD>
    <TD noWrap><TT><B>&nbsp;<A=20
      =
href=3D"http://zxw-pc/mascot/cgi/master_results.pl?file=3D..%2Fdata%2F201=
21225%2FF002436.dat&amp;REPTYPE=3Dprotein&amp;_sigthreshold=3D0.05&amp;RE=
PORT=3D50&amp;_server_mudpit_switch=3D99999999&amp;_ignoreionsscorebelow=3D=
0&amp;_showsubsets=3D0&amp;_showpopups=3DTRUE&amp;_sortunassigned=3Dscore=
down&amp;_requireboldred=3D0#Hit45">gi|257641566</A></B></TT></TD>
    <TD noWrap><TT>&nbsp;&nbsp;10382</TT></TD>
    <TD noWrap align=3Dright><TT>37</TT></TD>
    <TD noWrap><TT>&nbsp;&nbsp;unnamed protein product [Glycine=20
max]</TT></TD></TR>
  <TR>
    <TD noWrap align=3Dright><TT><B>46.</B></TT></TD>
    <TD noWrap><TT><B>&nbsp;<A=20
      =
href=3D"http://zxw-pc/mascot/cgi/master_results.pl?file=3D..%2Fdata%2F201=
21225%2FF002436.dat&amp;REPTYPE=3Dprotein&amp;_sigthreshold=3D0.05&amp;RE=
PORT=3D50&amp;_server_mudpit_switch=3D99999999&amp;_ignoreionsscorebelow=3D=
0&amp;_showsubsets=3D0&amp;_showpopups=3DTRUE&amp;_sortunassigned=3Dscore=
down&amp;_requireboldred=3D0#Hit46">gi|257350052</A></B></TT></TD>
    <TD noWrap><TT>&nbsp;&nbsp;10382</TT></TD>
    <TD noWrap align=3Dright><TT>37</TT></TD>
    <TD noWrap><TT>&nbsp;&nbsp;unnamed protein product [Glycine=20
max]</TT></TD></TR>
  <TR>
    <TD noWrap align=3Dright><TT><B>47.</B></TT></TD>
    <TD noWrap><TT><B>&nbsp;<A=20
      =
href=3D"http://zxw-pc/mascot/cgi/master_results.pl?file=3D..%2Fdata%2F201=
21225%2FF002436.dat&amp;REPTYPE=3Dprotein&amp;_sigthreshold=3D0.05&amp;RE=
PORT=3D50&amp;_server_mudpit_switch=3D99999999&amp;_ignoreionsscorebelow=3D=
0&amp;_showsubsets=3D0&amp;_showpopups=3DTRUE&amp;_sortunassigned=3Dscore=
down&amp;_requireboldred=3D0#Hit47">gi|257298083</A></B></TT></TD>
    <TD noWrap><TT>&nbsp;&nbsp;10382</TT></TD>
    <TD noWrap align=3Dright><TT>37</TT></TD>
    <TD noWrap><TT>&nbsp;&nbsp;unnamed protein product [Glycine=20
max]</TT></TD></TR>
  <TR>
    <TD noWrap align=3Dright><TT><B>48.</B></TT></TD>
    <TD noWrap><TT><B>&nbsp;<A=20
      =
href=3D"http://zxw-pc/mascot/cgi/master_results.pl?file=3D..%2Fdata%2F201=
21225%2FF002436.dat&amp;REPTYPE=3Dprotein&amp;_sigthreshold=3D0.05&amp;RE=
PORT=3D50&amp;_server_mudpit_switch=3D99999999&amp;_ignoreionsscorebelow=3D=
0&amp;_showsubsets=3D0&amp;_showpopups=3DTRUE&amp;_sortunassigned=3Dscore=
down&amp;_requireboldred=3D0#Hit48">gi|219907229</A></B></TT></TD>
    <TD noWrap><TT>&nbsp;&nbsp;10382</TT></TD>
    <TD noWrap align=3Dright><TT>37</TT></TD>
    <TD noWrap><TT>&nbsp;&nbsp;unnamed protein product [Glycine=20
max]</TT></TD></TR>
  <TR>
    <TD noWrap align=3Dright><TT><B>49.</B></TT></TD>
    <TD noWrap><TT><B>&nbsp;<A=20
      =
href=3D"http://zxw-pc/mascot/cgi/master_results.pl?file=3D..%2Fdata%2F201=
21225%2FF002436.dat&amp;REPTYPE=3Dprotein&amp;_sigthreshold=3D0.05&amp;RE=
PORT=3D50&amp;_server_mudpit_switch=3D99999999&amp;_ignoreionsscorebelow=3D=
0&amp;_showsubsets=3D0&amp;_showpopups=3DTRUE&amp;_sortunassigned=3Dscore=
down&amp;_requireboldred=3D0#Hit49">gi|219753630</A></B></TT></TD>
    <TD noWrap><TT>&nbsp;&nbsp;10382</TT></TD>
    <TD noWrap align=3Dright><TT>37</TT></TD>
    <TD noWrap><TT>&nbsp;&nbsp;unnamed protein product [Glycine=20
max]</TT></TD></TR>
  <TR>
    <TD noWrap align=3Dright><TT><B>50.</B></TT></TD>
    <TD noWrap><TT><B>&nbsp;<A=20
      =
href=3D"http://zxw-pc/mascot/cgi/master_results.pl?file=3D..%2Fdata%2F201=
21225%2FF002436.dat&amp;REPTYPE=3Dprotein&amp;_sigthreshold=3D0.05&amp;RE=
PORT=3D50&amp;_server_mudpit_switch=3D99999999&amp;_ignoreionsscorebelow=3D=
0&amp;_showsubsets=3D0&amp;_showpopups=3DTRUE&amp;_sortunassigned=3Dscore=
down&amp;_requireboldred=3D0#Hit50">gi|219743192</A></B></TT></TD>
    <TD noWrap><TT>&nbsp;&nbsp;10382</TT></TD>
    <TD noWrap align=3Dright><TT>37</TT></TD>
    <TD noWrap><TT>&nbsp;&nbsp;unnamed protein product [Glycine=20
  max]</TT></TD></TR></TBODY></TABLE>
<H3>Results List</H3>
<TABLE border=3D0 cellSpacing=3D0>
  <TBODY>
  <TR>
    <TD><TT><B><A =
name=3DHit1>1.</A>&nbsp;&nbsp;&nbsp;&nbsp;</B></TT></TD>
    <TD noWrap><TT><A=20
      =
href=3D"http://zxw-pc/mascot/cgi/protein_view.pl?file=3D../data/20121225/=
F002436.dat&amp;hit=3D1"=20
      =
target=3D_blank>gi|51701931</A>&nbsp;&nbsp;&nbsp;&nbsp;<B>Mass:</B>&nbsp;=
27323&nbsp;&nbsp;&nbsp;&nbsp;<B>Score:</B>&nbsp;101&nbsp;&nbsp;&nbsp;&nbs=
p;<B>Expect:</B>&nbsp;0.00015&nbsp;&nbsp;<B>Matches:</B>&nbsp;5</TT></TD>=
</TR>
  <TR>
    <TD>&nbsp;</TD>
    <TD noWrap><TT>RecName: Full=3DRibonuclease-like storage protein; =
AltName:=20
      Full=3DRoot 28 kDa major protein; Flags: =
Precursor</TT></TD></TR></TBODY></TABLE>
<TABLE border=3D0 cellSpacing=3D0 cellPadding=3D0>
  <TBODY>
  <TR>
    <TD><TT>&nbsp;&nbsp;&nbsp;&nbsp;&nbsp;&nbsp;</TT></TD>
    <TD align=3Dright><TT><B>Observed&nbsp;&nbsp;</B></TT></TD>
    <TD noWrap align=3Dright><TT><B>Mr(expt)&nbsp;&nbsp;</B></TT></TD>
    <TD noWrap align=3Dright><TT><B>Mr(calc)&nbsp;&nbsp;</B></TT></TD>
    <TD align=3Dright><TT><B>&nbsp;ppm&nbsp;&nbsp;</B></TT></TD>
    <TD align=3Dright><TT><B>Start&nbsp;</B></TT></TD>
    <TD align=3Dright><TT><B>&nbsp;</B></TT></TD>
    <TD align=3Dright><TT><B>End&nbsp;</B></TT></TD>
    <TD align=3Dright><TT><B>Miss&nbsp;</B></TT></TD>
    <TD align=3Dright><TT><B>Ions&nbsp;</B></TT></TD>
    <TD><TT><B>&nbsp;Peptide</B></TT></TD></TR>
  <TR>
    <TD align=3Dright>&nbsp;</TD>
    <TD align=3Dright><TT>829.3411&nbsp;&nbsp;</TT></TD>
    <TD align=3Dright><TT>828.3339&nbsp;&nbsp;</TT></TD>
    <TD align=3Dright><TT>828.3766&nbsp;&nbsp;</TT></TD>
    <TD noWrap align=3Dright><TT>-51.62&nbsp;</TT></TD>
    <TD align=3Dright><TT>127&nbsp;</TT></TD>
    <TD noWrap align=3Dright><TT>-&nbsp;</TT></TD>
    <TD align=3Dright><TT>132&nbsp;</TT></TD>
    <TD align=3Dright><TT>0&nbsp;&nbsp;</TT></TD>
    <TD noWrap align=3Dright><TT>---&nbsp;&nbsp;</TT></TD>
    <TD noWrap><TT>&nbsp;K.QTDYFR.T</TT></TD></TR>
  <TR>
    <TD align=3Dright>&nbsp;</TD>
    <TD align=3Dright><TT>1356.5804&nbsp;&nbsp;</TT></TD>
    <TD align=3Dright><TT>1355.5731&nbsp;&nbsp;</TT></TD>
    <TD align=3Dright><TT>1355.6332&nbsp;&nbsp;</TT></TD>
    <TD noWrap align=3Dright><TT>-44.33&nbsp;</TT></TD>
    <TD align=3Dright><TT>25&nbsp;</TT></TD>
    <TD noWrap align=3Dright><TT>-&nbsp;</TT></TD>
    <TD align=3Dright><TT>35&nbsp;</TT></TD>
    <TD align=3Dright><TT>0&nbsp;&nbsp;</TT></TD>
    <TD noWrap align=3Dright><TT>---&nbsp;&nbsp;</TT></TD>
    <TD noWrap><TT>&nbsp;R.SDYPWAMFALR.L</TT></TD></TR>
  <TR>
    <TD align=3Dright>&nbsp;</TD>
    <TD align=3Dright><TT>1356.5804&nbsp;&nbsp;</TT></TD>
    <TD align=3Dright><TT>1355.5731&nbsp;&nbsp;</TT></TD>
    <TD align=3Dright><TT>1355.6332&nbsp;&nbsp;</TT></TD>
    <TD noWrap align=3Dright><TT>-44.33&nbsp;</TT></TD>
    <TD align=3Dright><TT>25&nbsp;</TT></TD>
    <TD noWrap align=3Dright><TT>-&nbsp;</TT></TD>
    <TD align=3Dright><TT>35&nbsp;</TT></TD>
    <TD align=3Dright><TT>0&nbsp;&nbsp;</TT></TD>
    <TD noWrap align=3Dright><TT>22&nbsp;&nbsp;</TT></TD>
    <TD noWrap><TT>&nbsp;R.SDYPWAMFALR.L</TT></TD></TR>
  <TR>
    <TD align=3Dright>&nbsp;</TD>
    <TD align=3Dright><TT>1383.6311&nbsp;&nbsp;</TT></TD>
    <TD align=3Dright><TT>1382.6238&nbsp;&nbsp;</TT></TD>
    <TD align=3Dright><TT>1382.7194&nbsp;&nbsp;</TT></TD>
    <TD noWrap align=3Dright><TT>-69.13&nbsp;</TT></TD>
    <TD align=3Dright><TT>171&nbsp;</TT></TD>
    <TD noWrap align=3Dright><TT>-&nbsp;</TT></TD>
    <TD align=3Dright><TT>182&nbsp;</TT></TD>
    <TD align=3Dright><TT>0&nbsp;&nbsp;</TT></TD>
    <TD noWrap align=3Dright><TT>---&nbsp;&nbsp;</TT></TD>
    <TD noWrap><TT>&nbsp;K.HLNAVPEIDFTK.N</TT></TD></TR>
  <TR>
    <TD align=3Dright>&nbsp;</TD>
    <TD align=3Dright><TT>1383.6311&nbsp;&nbsp;</TT></TD>
    <TD align=3Dright><TT>1382.6238&nbsp;&nbsp;</TT></TD>
    <TD align=3Dright><TT>1382.7194&nbsp;&nbsp;</TT></TD>
    <TD noWrap align=3Dright><TT>-69.13&nbsp;</TT></TD>
    <TD align=3Dright><TT>171&nbsp;</TT></TD>
    <TD noWrap align=3Dright><TT>-&nbsp;</TT></TD>
    <TD align=3Dright><TT>182&nbsp;</TT></TD>
    <TD align=3Dright><TT>0&nbsp;&nbsp;</TT></TD>
    <TD noWrap align=3Dright><TT>58&nbsp;&nbsp;</TT></TD>
    <TD noWrap><TT>&nbsp;K.HLNAVPEIDFTK.N</TT></TD></TR></TBODY></TABLE>
<TABLE border=3D0 cellSpacing=3D0>
  <TBODY>
  <TR>
    <TD><TT>&nbsp;&nbsp;&nbsp;&nbsp;&nbsp;&nbsp;</TT></TD>
    <TD><TT><B>No match to: </B>812.3170, 823.0557, 825.0487, 841.0179,=20
      842.4611, 870.4904, 994.0746, 994.0746, 1036.0693, 1036.0693, =
1081.5260,=20
      1225.0701, 1235.5854, 1283.5752, 1283.5752, 1299.5602, 1299.5602,=20
      1334.5894, 1405.6223, 1439.6642, 1455.6365, 1455.6365, 2009.8258,=20
      2009.8258, 2031.8143, 2277.9102, 2277.9102, 2412.1233, 2637.2803,=20
      2637.2803</TT></TD></TR></TBODY></TABLE><BR>
<TABLE border=3D0 cellSpacing=3D0>
  <TBODY>
  <TR>
    <TD><TT><B><A =
name=3DHit2>2.</A>&nbsp;&nbsp;&nbsp;&nbsp;</B></TT></TD>
    <TD noWrap><TT><A=20
      =
href=3D"http://zxw-pc/mascot/cgi/protein_view.pl?file=3D../data/20121225/=
F002436.dat&amp;hit=3D2"=20
      =
target=3D_blank>gi|40557610</A>&nbsp;&nbsp;&nbsp;&nbsp;<B>Mass:</B>&nbsp;=
27323&nbsp;&nbsp;&nbsp;&nbsp;<B>Score:</B>&nbsp;101&nbsp;&nbsp;&nbsp;&nbs=
p;<B>Expect:</B>&nbsp;0.00015&nbsp;&nbsp;<B>Matches:</B>&nbsp;5</TT></TD>=
</TR>
  <TR>
    <TD>&nbsp;</TD>
    <TD noWrap><TT>RNase-like major storage protein [Panax=20
  ginseng]</TT></TD></TR></TBODY></TABLE>
<TABLE border=3D0 cellSpacing=3D0 cellPadding=3D0>
  <TBODY>
  <TR>
    <TD><TT>&nbsp;&nbsp;&nbsp;&nbsp;&nbsp;&nbsp;</TT></TD>
    <TD align=3Dright><TT><B>Observed&nbsp;&nbsp;</B></TT></TD>
    <TD noWrap align=3Dright><TT><B>Mr(expt)&nbsp;&nbsp;</B></TT></TD>
    <TD noWrap align=3Dright><TT><B>Mr(calc)&nbsp;&nbsp;</B></TT></TD>
    <TD align=3Dright><TT><B>&nbsp;ppm&nbsp;&nbsp;</B></TT></TD>
    <TD align=3Dright><TT><B>Start&nbsp;</B></TT></TD>
    <TD align=3Dright><TT><B>&nbsp;</B></TT></TD>
    <TD align=3Dright><TT><B>End&nbsp;</B></TT></TD>
    <TD align=3Dright><TT><B>Miss&nbsp;</B></TT></TD>
    <TD align=3Dright><TT><B>Ions&nbsp;</B></TT></TD>
    <TD><TT><B>&nbsp;Peptide</B></TT></TD></TR>
  <TR>
    <TD align=3Dright>&nbsp;</TD>
    <TD align=3Dright><TT>829.3411&nbsp;&nbsp;</TT></TD>
    <TD align=3Dright><TT>828.3339&nbsp;&nbsp;</TT></TD>
    <TD align=3Dright><TT>828.3766&nbsp;&nbsp;</TT></TD>
    <TD noWrap align=3Dright><TT>-51.62&nbsp;</TT></TD>
    <TD align=3Dright><TT>127&nbsp;</TT></TD>
    <TD noWrap align=3Dright><TT>-&nbsp;</TT></TD>
    <TD align=3Dright><TT>132&nbsp;</TT></TD>
    <TD align=3Dright><TT>0&nbsp;&nbsp;</TT></TD>
    <TD noWrap align=3Dright><TT>---&nbsp;&nbsp;</TT></TD>
    <TD noWrap><TT>&nbsp;K.QTDYFR.T</TT></TD></TR>
  <TR>
    <TD align=3Dright>&nbsp;</TD>
    <TD align=3Dright><TT>1356.5804&nbsp;&nbsp;</TT></TD>
    <TD align=3Dright><TT>1355.5731&nbsp;&nbsp;</TT></TD>
    <TD align=3Dright><TT>1355.6332&nbsp;&nbsp;</TT></TD>
    <TD noWrap align=3Dright><TT>-44.33&nbsp;</TT></TD>
    <TD align=3Dright><TT>25&nbsp;</TT></TD>
    <TD noWrap align=3Dright><TT>-&nbsp;</TT></TD>
    <TD align=3Dright><TT>35&nbsp;</TT></TD>
    <TD align=3Dright><TT>0&nbsp;&nbsp;</TT></TD>
    <TD noWrap align=3Dright><TT>---&nbsp;&nbsp;</TT></TD>
    <TD noWrap><TT>&nbsp;R.SDYPWAMFALR.L</TT></TD></TR>
  <TR>
    <TD align=3Dright>&nbsp;</TD>
    <TD align=3Dright><TT>1356.5804&nbsp;&nbsp;</TT></TD>
    <TD align=3Dright><TT>1355.5731&nbsp;&nbsp;</TT></TD>
    <TD align=3Dright><TT>1355.6332&nbsp;&nbsp;</TT></TD>
    <TD noWrap align=3Dright><TT>-44.33&nbsp;</TT></TD>
    <TD align=3Dright><TT>25&nbsp;</TT></TD>
    <TD noWrap align=3Dright><TT>-&nbsp;</TT></TD>
    <TD align=3Dright><TT>35&nbsp;</TT></TD>
    <TD align=3Dright><TT>0&nbsp;&nbsp;</TT></TD>
    <TD noWrap align=3Dright><TT>22&nbsp;&nbsp;</TT></TD>
    <TD noWrap><TT>&nbsp;R.SDYPWAMFALR.L</TT></TD></TR>
  <TR>
    <TD align=3Dright>&nbsp;</TD>
    <TD align=3Dright><TT>1383.6311&nbsp;&nbsp;</TT></TD>
    <TD align=3Dright><TT>1382.6238&nbsp;&nbsp;</TT></TD>
    <TD align=3Dright><TT>1382.7194&nbsp;&nbsp;</TT></TD>
    <TD noWrap align=3Dright><TT>-69.13&nbsp;</TT></TD>
    <TD align=3Dright><TT>171&nbsp;</TT></TD>
    <TD noWrap align=3Dright><TT>-&nbsp;</TT></TD>
    <TD align=3Dright><TT>182&nbsp;</TT></TD>
    <TD align=3Dright><TT>0&nbsp;&nbsp;</TT></TD>
    <TD noWrap align=3Dright><TT>---&nbsp;&nbsp;</TT></TD>
    <TD noWrap><TT>&nbsp;K.HLNAVPEIDFTK.N</TT></TD></TR>
  <TR>
    <TD align=3Dright>&nbsp;</TD>
    <TD align=3Dright><TT>1383.6311&nbsp;&nbsp;</TT></TD>
    <TD align=3Dright><TT>1382.6238&nbsp;&nbsp;</TT></TD>
    <TD align=3Dright><TT>1382.7194&nbsp;&nbsp;</TT></TD>
    <TD noWrap align=3Dright><TT>-69.13&nbsp;</TT></TD>
    <TD align=3Dright><TT>171&nbsp;</TT></TD>
    <TD noWrap align=3Dright><TT>-&nbsp;</TT></TD>
    <TD align=3Dright><TT>182&nbsp;</TT></TD>
    <TD align=3Dright><TT>0&nbsp;&nbsp;</TT></TD>
    <TD noWrap align=3Dright><TT>58&nbsp;&nbsp;</TT></TD>
    <TD noWrap><TT>&nbsp;K.HLNAVPEIDFTK.N</TT></TD></TR></TBODY></TABLE>
<TABLE border=3D0 cellSpacing=3D0>
  <TBODY>
  <TR>
    <TD><TT>&nbsp;&nbsp;&nbsp;&nbsp;&nbsp;&nbsp;</TT></TD>
    <TD><TT><B>No match to: </B>812.3170, 823.0557, 825.0487, 841.0179,=20
      842.4611, 870.4904, 994.0746, 994.0746, 1036.0693, 1036.0693, =
1081.5260,=20
      1225.0701, 1235.5854, 1283.5752, 1283.5752, 1299.5602, 1299.5602,=20
      1334.5894, 1405.6223, 1439.6642, 1455.6365, 1455.6365, 2009.8258,=20
      2009.8258, 2031.8143, 2277.9102, 2277.9102, 2412.1233, 2637.2803,=20
      2637.2803</TT></TD></TR></TBODY></TABLE><BR>
<TABLE border=3D0 cellSpacing=3D0>
  <TBODY>
  <TR>
    <TD><TT><B><A =
name=3DHit3>3.</A>&nbsp;&nbsp;&nbsp;&nbsp;</B></TT></TD>
    <TD noWrap><TT><A=20
      =
href=3D"http://zxw-pc/mascot/cgi/protein_view.pl?file=3D../data/20121225/=
F002436.dat&amp;hit=3D3"=20
      =
target=3D_blank>gi|308081750</A>&nbsp;&nbsp;&nbsp;&nbsp;<B>Mass:</B>&nbsp=
;12762&nbsp;&nbsp;&nbsp;&nbsp;<B>Score:</B>&nbsp;57&nbsp;&nbsp;&nbsp;&nbs=
p;&nbsp;<B>Expect:</B>&nbsp;3.6&nbsp;&nbsp;<B>Matches:</B>&nbsp;5</TT></T=
D></TR>
  <TR>
    <TD>&nbsp;</TD>
    <TD noWrap><TT>hypothetical protein LOC100501293 [Zea=20
  mays]</TT></TD></TR></TBODY></TABLE>
<TABLE border=3D0 cellSpacing=3D0 cellPadding=3D0>
  <TBODY>
  <TR>
    <TD><TT>&nbsp;&nbsp;&nbsp;&nbsp;&nbsp;&nbsp;</TT></TD>
    <TD align=3Dright><TT><B>Observed&nbsp;&nbsp;</B></TT></TD>
    <TD noWrap align=3Dright><TT><B>Mr(expt)&nbsp;&nbsp;</B></TT></TD>
    <TD noWrap align=3Dright><TT><B>Mr(calc)&nbsp;&nbsp;</B></TT></TD>
    <TD align=3Dright><TT><B>&nbsp;ppm&nbsp;&nbsp;</B></TT></TD>
    <TD align=3Dright><TT><B>Start&nbsp;</B></TT></TD>
    <TD align=3Dright><TT><B>&nbsp;</B></TT></TD>
    <TD align=3Dright><TT><B>End&nbsp;</B></TT></TD>
    <TD align=3Dright><TT><B>Miss&nbsp;</B></TT></TD>
    <TD align=3Dright><TT><B>Ions&nbsp;</B></TT></TD>
    <TD><TT><B>&nbsp;Peptide</B></TT></TD></TR>
  <TR>
    <TD align=3Dright>&nbsp;</TD>
    <TD align=3Dright><TT>870.4904&nbsp;&nbsp;</TT></TD>
    <TD align=3Dright><TT>869.4831&nbsp;&nbsp;</TT></TD>
    <TD align=3Dright><TT>869.4905&nbsp;&nbsp;</TT></TD>
    <TD noWrap align=3Dright><TT>-8.49&nbsp;</TT></TD>
    <TD align=3Dright><TT>107&nbsp;</TT></TD>
    <TD noWrap align=3Dright><TT>-&nbsp;</TT></TD>
    <TD align=3Dright><TT>113&nbsp;</TT></TD>
    <TD align=3Dright><TT>0&nbsp;&nbsp;</TT></TD>
    <TD noWrap align=3Dright><TT>---&nbsp;&nbsp;</TT></TD>
    <TD noWrap><TT>&nbsp;K.RPTMPLR.S</TT></TD></TR>
  <TR>
    <TD align=3Dright>&nbsp;</TD>
    <TD align=3Dright><TT>1299.5602&nbsp;&nbsp;</TT></TD>
    <TD align=3Dright><TT>1298.5529&nbsp;&nbsp;</TT></TD>
    <TD align=3Dright><TT>1298.6190&nbsp;&nbsp;</TT></TD>
    <TD noWrap align=3Dright><TT>-50.86&nbsp;</TT></TD>
    <TD align=3Dright><TT>1&nbsp;</TT></TD>
    <TD noWrap align=3Dright><TT>-&nbsp;</TT></TD>
    <TD align=3Dright><TT>12&nbsp;</TT></TD>
    <TD align=3Dright><TT>0&nbsp;&nbsp;</TT></TD>
    <TD noWrap align=3Dright><TT>---&nbsp;&nbsp;</TT></TD>
    <TD noWrap><TT>&nbsp;-.MASVWSAASHPR.R</TT></TD></TR>
  <TR>
    <TD align=3Dright>&nbsp;</TD>
    <TD align=3Dright><TT>1299.5602&nbsp;&nbsp;</TT></TD>
    <TD align=3Dright><TT>1298.5529&nbsp;&nbsp;</TT></TD>
    <TD align=3Dright><TT>1298.6190&nbsp;&nbsp;</TT></TD>
    <TD noWrap align=3Dright><TT>-50.86&nbsp;</TT></TD>
    <TD align=3Dright><TT>1&nbsp;</TT></TD>
    <TD noWrap align=3Dright><TT>-&nbsp;</TT></TD>
    <TD align=3Dright><TT>12&nbsp;</TT></TD>
    <TD align=3Dright><TT>0&nbsp;&nbsp;</TT></TD>
    <TD noWrap align=3Dright><TT>12&nbsp;&nbsp;</TT></TD>
    <TD noWrap><TT>&nbsp;-.MASVWSAASHPR.R</TT></TD></TR>
  <TR>
    <TD align=3Dright>&nbsp;</TD>
    <TD align=3Dright><TT>1455.6365&nbsp;&nbsp;</TT></TD>
    <TD align=3Dright><TT>1454.6292&nbsp;&nbsp;</TT></TD>
    <TD align=3Dright><TT>1454.7201&nbsp;&nbsp;</TT></TD>
    <TD noWrap align=3Dright><TT>-62.45&nbsp;</TT></TD>
    <TD align=3Dright><TT>1&nbsp;</TT></TD>
    <TD noWrap align=3Dright><TT>-&nbsp;</TT></TD>
    <TD align=3Dright><TT>13&nbsp;</TT></TD>
    <TD align=3Dright><TT>1&nbsp;&nbsp;</TT></TD>
    <TD noWrap align=3Dright><TT>---&nbsp;&nbsp;</TT></TD>
    <TD noWrap><TT>&nbsp;-.MASVWSAASHPRR.R</TT></TD></TR>
  <TR>
    <TD align=3Dright>&nbsp;</TD>
    <TD align=3Dright><TT>1455.6365&nbsp;&nbsp;</TT></TD>
    <TD align=3Dright><TT>1454.6292&nbsp;&nbsp;</TT></TD>
    <TD align=3Dright><TT>1454.7201&nbsp;&nbsp;</TT></TD>
    <TD noWrap align=3Dright><TT>-62.45&nbsp;</TT></TD>
    <TD align=3Dright><TT>1&nbsp;</TT></TD>
    <TD noWrap align=3Dright><TT>-&nbsp;</TT></TD>
    <TD align=3Dright><TT>13&nbsp;</TT></TD>
    <TD align=3Dright><TT>1&nbsp;&nbsp;</TT></TD>
    <TD noWrap align=3Dright><TT>17&nbsp;&nbsp;</TT></TD>
    <TD =
noWrap><TT>&nbsp;-.MASVWSAASHPRR.R</TT></TD></TR></TBODY></TABLE>
<TABLE border=3D0 cellSpacing=3D0>
  <TBODY>
  <TR>
    <TD><TT>&nbsp;&nbsp;&nbsp;&nbsp;&nbsp;&nbsp;</TT></TD>
    <TD><TT><B>No match to: </B>812.3170, 823.0557, 825.0487, 829.3411,=20
      841.0179, 842.4611, 994.0746, 994.0746, 1036.0693, 1036.0693, =
1081.5260,=20
      1225.0701, 1235.5854, 1283.5752, 1283.5752, 1334.5894, 1356.5804,=20
      1356.5804, 1383.6311, 1383.6311, 1405.6223, 1439.6642, 2009.8258,=20
      2009.8258, 2031.8143, 2277.9102, 2277.9102, 2412.1233, 2637.2803,=20
      2637.2803</TT></TD></TR></TBODY></TABLE><BR>
<TABLE border=3D0 cellSpacing=3D0>
  <TBODY>
  <TR>
    <TD><TT><B><A =
name=3DHit4>4.</A>&nbsp;&nbsp;&nbsp;&nbsp;</B></TT></TD>
    <TD noWrap><TT><A=20
      =
href=3D"http://zxw-pc/mascot/cgi/protein_view.pl?file=3D../data/20121225/=
F002436.dat&amp;hit=3D4"=20
      =
target=3D_blank>gi|238008572</A>&nbsp;&nbsp;&nbsp;&nbsp;<B>Mass:</B>&nbsp=
;12762&nbsp;&nbsp;&nbsp;&nbsp;<B>Score:</B>&nbsp;57&nbsp;&nbsp;&nbsp;&nbs=
p;&nbsp;<B>Expect:</B>&nbsp;3.6&nbsp;&nbsp;<B>Matches:</B>&nbsp;5</TT></T=
D></TR>
  <TR>
    <TD>&nbsp;</TD>
    <TD noWrap><TT>unknown [Zea mays]</TT></TD></TR></TBODY></TABLE>
<TABLE border=3D0 cellSpacing=3D0 cellPadding=3D0>
  <TBODY>
  <TR>
    <TD><TT>&nbsp;&nbsp;&nbsp;&nbsp;&nbsp;&nbsp;</TT></TD>
    <TD align=3Dright><TT><B>Observed&nbsp;&nbsp;</B></TT></TD>
    <TD noWrap align=3Dright><TT><B>Mr(expt)&nbsp;&nbsp;</B></TT></TD>
    <TD noWrap align=3Dright><TT><B>Mr(calc)&nbsp;&nbsp;</B></TT></TD>
    <TD align=3Dright><TT><B>&nbsp;ppm&nbsp;&nbsp;</B></TT></TD>
    <TD align=3Dright><TT><B>Start&nbsp;</B></TT></TD>
    <TD align=3Dright><TT><B>&nbsp;</B></TT></TD>
    <TD align=3Dright><TT><B>End&nbsp;</B></TT></TD>
    <TD align=3Dright><TT><B>Miss&nbsp;</B></TT></TD>
    <TD align=3Dright><TT><B>Ions&nbsp;</B></TT></TD>
    <TD><TT><B>&nbsp;Peptide</B></TT></TD></TR>
  <TR>
    <TD align=3Dright>&nbsp;</TD>
    <TD align=3Dright><TT>870.4904&nbsp;&nbsp;</TT></TD>
    <TD align=3Dright><TT>869.4831&nbsp;&nbsp;</TT></TD>
    <TD align=3Dright><TT>869.4905&nbsp;&nbsp;</TT></TD>
    <TD noWrap align=3Dright><TT>-8.49&nbsp;</TT></TD>
    <TD align=3Dright><TT>107&nbsp;</TT></TD>
    <TD noWrap align=3Dright><TT>-&nbsp;</TT></TD>
    <TD align=3Dright><TT>113&nbsp;</TT></TD>
    <TD align=3Dright><TT>0&nbsp;&nbsp;</TT></TD>
    <TD noWrap align=3Dright><TT>---&nbsp;&nbsp;</TT></TD>
    <TD noWrap><TT>&nbsp;K.RPTMPLR.S</TT></TD></TR>
  <TR>
    <TD align=3Dright>&nbsp;</TD>
    <TD align=3Dright><TT>1299.5602&nbsp;&nbsp;</TT></TD>
    <TD align=3Dright><TT>1298.5529&nbsp;&nbsp;</TT></TD>
    <TD align=3Dright><TT>1298.6190&nbsp;&nbsp;</TT></TD>
    <TD noWrap align=3Dright><TT>-50.86&nbsp;</TT></TD>
    <TD align=3Dright><TT>1&nbsp;</TT></TD>
    <TD noWrap align=3Dright><TT>-&nbsp;</TT></TD>
    <TD align=3Dright><TT>12&nbsp;</TT></TD>
    <TD align=3Dright><TT>0&nbsp;&nbsp;</TT></TD>
    <TD noWrap align=3Dright><TT>---&nbsp;&nbsp;</TT></TD>
    <TD noWrap><TT>&nbsp;-.MASVWSAASHPR.R</TT></TD></TR>
  <TR>
    <TD align=3Dright>&nbsp;</TD>
    <TD align=3Dright><TT>1299.5602&nbsp;&nbsp;</TT></TD>
    <TD align=3Dright><TT>1298.5529&nbsp;&nbsp;</TT></TD>
    <TD align=3Dright><TT>1298.6190&nbsp;&nbsp;</TT></TD>
    <TD noWrap align=3Dright><TT>-50.86&nbsp;</TT></TD>
    <TD align=3Dright><TT>1&nbsp;</TT></TD>
    <TD noWrap align=3Dright><TT>-&nbsp;</TT></TD>
    <TD align=3Dright><TT>12&nbsp;</TT></TD>
    <TD align=3Dright><TT>0&nbsp;&nbsp;</TT></TD>
    <TD noWrap align=3Dright><TT>12&nbsp;&nbsp;</TT></TD>
    <TD noWrap><TT>&nbsp;-.MASVWSAASHPR.R</TT></TD></TR>
  <TR>
    <TD align=3Dright>&nbsp;</TD>
    <TD align=3Dright><TT>1455.6365&nbsp;&nbsp;</TT></TD>
    <TD align=3Dright><TT>1454.6292&nbsp;&nbsp;</TT></TD>
    <TD align=3Dright><TT>1454.7201&nbsp;&nbsp;</TT></TD>
    <TD noWrap align=3Dright><TT>-62.45&nbsp;</TT></TD>
    <TD align=3Dright><TT>1&nbsp;</TT></TD>
    <TD noWrap align=3Dright><TT>-&nbsp;</TT></TD>
    <TD align=3Dright><TT>13&nbsp;</TT></TD>
    <TD align=3Dright><TT>1&nbsp;&nbsp;</TT></TD>
    <TD noWrap align=3Dright><TT>---&nbsp;&nbsp;</TT></TD>
    <TD noWrap><TT>&nbsp;-.MASVWSAASHPRR.R</TT></TD></TR>
  <TR>
    <TD align=3Dright>&nbsp;</TD>
    <TD align=3Dright><TT>1455.6365&nbsp;&nbsp;</TT></TD>
    <TD align=3Dright><TT>1454.6292&nbsp;&nbsp;</TT></TD>
    <TD align=3Dright><TT>1454.7201&nbsp;&nbsp;</TT></TD>
    <TD noWrap align=3Dright><TT>-62.45&nbsp;</TT></TD>
    <TD align=3Dright><TT>1&nbsp;</TT></TD>
    <TD noWrap align=3Dright><TT>-&nbsp;</TT></TD>
    <TD align=3Dright><TT>13&nbsp;</TT></TD>
    <TD align=3Dright><TT>1&nbsp;&nbsp;</TT></TD>
    <TD noWrap align=3Dright><TT>17&nbsp;&nbsp;</TT></TD>
    <TD =
noWrap><TT>&nbsp;-.MASVWSAASHPRR.R</TT></TD></TR></TBODY></TABLE>
<TABLE border=3D0 cellSpacing=3D0>
  <TBODY>
  <TR>
    <TD><TT>&nbsp;&nbsp;&nbsp;&nbsp;&nbsp;&nbsp;</TT></TD>
    <TD><TT><B>No match to: </B>812.3170, 823.0557, 825.0487, 829.3411,=20
      841.0179, 842.4611, 994.0746, 994.0746, 1036.0693, 1036.0693, =
1081.5260,=20
      1225.0701, 1235.5854, 1283.5752, 1283.5752, 1334.5894, 1356.5804,=20
      1356.5804, 1383.6311, 1383.6311, 1405.6223, 1439.6642, 2009.8258,=20
      2009.8258, 2031.8143, 2277.9102, 2277.9102, 2412.1233, 2637.2803,=20
      2637.2803</TT></TD></TR></TBODY></TABLE><BR>
<TABLE border=3D0 cellSpacing=3D0>
  <TBODY>
  <TR>
    <TD><TT><B><A =
name=3DHit5>5.</A>&nbsp;&nbsp;&nbsp;&nbsp;</B></TT></TD>
    <TD noWrap><TT><A=20
      =
href=3D"http://zxw-pc/mascot/cgi/protein_view.pl?file=3D../data/20121225/=
F002436.dat&amp;hit=3D5"=20
      =
target=3D_blank>gi|303271843</A>&nbsp;&nbsp;&nbsp;&nbsp;<B>Mass:</B>&nbsp=
;31720&nbsp;&nbsp;&nbsp;&nbsp;<B>Score:</B>&nbsp;50&nbsp;&nbsp;&nbsp;&nbs=
p;&nbsp;<B>Expect:</B>&nbsp;20&nbsp;&nbsp;<B>Matches:</B>&nbsp;7</TT></TD=
></TR>
  <TR>
    <TD>&nbsp;</TD>
    <TD noWrap><TT>predicted protein [Micromonas pusilla=20
  CCMP1545]</TT></TD></TR></TBODY></TABLE>
<TABLE border=3D0 cellSpacing=3D0 cellPadding=3D0>
  <TBODY>
  <TR>
    <TD><TT>&nbsp;&nbsp;&nbsp;&nbsp;&nbsp;&nbsp;</TT></TD>
    <TD align=3Dright><TT><B>Observed&nbsp;&nbsp;</B></TT></TD>
    <TD noWrap align=3Dright><TT><B>Mr(expt)&nbsp;&nbsp;</B></TT></TD>
    <TD noWrap align=3Dright><TT><B>Mr(calc)&nbsp;&nbsp;</B></TT></TD>
    <TD align=3Dright><TT><B>&nbsp;ppm&nbsp;&nbsp;</B></TT></TD>
    <TD align=3Dright><TT><B>Start&nbsp;</B></TT></TD>
    <TD align=3Dright><TT><B>&nbsp;</B></TT></TD>
    <TD align=3Dright><TT><B>End&nbsp;</B></TT></TD>
    <TD align=3Dright><TT><B>Miss&nbsp;</B></TT></TD>
    <TD align=3Dright><TT><B>Ions&nbsp;</B></TT></TD>
    <TD><TT><B>&nbsp;Peptide</B></TT></TD></TR>
  <TR>
    <TD align=3Dright>&nbsp;</TD>
    <TD align=3Dright><TT>1283.5752&nbsp;&nbsp;</TT></TD>
    <TD align=3Dright><TT>1282.5679&nbsp;&nbsp;</TT></TD>
    <TD align=3Dright><TT>1282.6014&nbsp;&nbsp;</TT></TD>
    <TD noWrap align=3Dright><TT>-26.08&nbsp;</TT></TD>
    <TD align=3Dright><TT>197&nbsp;</TT></TD>
    <TD noWrap align=3Dright><TT>-&nbsp;</TT></TD>
    <TD align=3Dright><TT>208&nbsp;</TT></TD>
    <TD align=3Dright><TT>1&nbsp;&nbsp;</TT></TD>
    <TD noWrap align=3Dright><TT>---&nbsp;&nbsp;</TT></TD>
    <TD noWrap><TT>&nbsp;R.ARAADSHAEEAR.R</TT></TD></TR>
  <TR>
    <TD align=3Dright>&nbsp;</TD>
    <TD align=3Dright><TT>1283.5752&nbsp;&nbsp;</TT></TD>
    <TD align=3Dright><TT>1282.5679&nbsp;&nbsp;</TT></TD>
    <TD align=3Dright><TT>1282.6014&nbsp;&nbsp;</TT></TD>
    <TD noWrap align=3Dright><TT>-26.08&nbsp;</TT></TD>
    <TD align=3Dright><TT>197&nbsp;</TT></TD>
    <TD noWrap align=3Dright><TT>-&nbsp;</TT></TD>
    <TD align=3Dright><TT>208&nbsp;</TT></TD>
    <TD align=3Dright><TT>1&nbsp;&nbsp;</TT></TD>
    <TD noWrap align=3Dright><TT>6&nbsp;&nbsp;</TT></TD>
    <TD noWrap><TT>&nbsp;R.ARAADSHAEEAR.R</TT></TD></TR>
  <TR>
    <TD align=3Dright>&nbsp;</TD>
    <TD align=3Dright><TT>1299.5602&nbsp;&nbsp;</TT></TD>
    <TD align=3Dright><TT>1298.5529&nbsp;&nbsp;</TT></TD>
    <TD align=3Dright><TT>1298.6102&nbsp;&nbsp;</TT></TD>
    <TD noWrap align=3Dright><TT>-44.14&nbsp;</TT></TD>
    <TD align=3Dright><TT>219&nbsp;</TT></TD>
    <TD noWrap align=3Dright><TT>-&nbsp;</TT></TD>
    <TD align=3Dright><TT>229&nbsp;</TT></TD>
    <TD align=3Dright><TT>0&nbsp;&nbsp;</TT></TD>
    <TD noWrap align=3Dright><TT>---&nbsp;&nbsp;</TT></TD>
    <TD noWrap><TT>&nbsp;R.ELQEVQEDGPR.R</TT></TD></TR>
  <TR>
    <TD align=3Dright>&nbsp;</TD>
    <TD align=3Dright><TT>1299.5602&nbsp;&nbsp;</TT></TD>
    <TD align=3Dright><TT>1298.5529&nbsp;&nbsp;</TT></TD>
    <TD align=3Dright><TT>1298.6102&nbsp;&nbsp;</TT></TD>
    <TD noWrap align=3Dright><TT>-44.14&nbsp;</TT></TD>
    <TD align=3Dright><TT>219&nbsp;</TT></TD>
    <TD noWrap align=3Dright><TT>-&nbsp;</TT></TD>
    <TD align=3Dright><TT>229&nbsp;</TT></TD>
    <TD align=3Dright><TT>0&nbsp;&nbsp;</TT></TD>
    <TD noWrap align=3Dright><TT>2&nbsp;&nbsp;</TT></TD>
    <TD noWrap><TT>&nbsp;R.ELQEVQEDGPR.R</TT></TD></TR>
  <TR>
    <TD align=3Dright>&nbsp;</TD>
    <TD align=3Dright><TT>1405.6223&nbsp;&nbsp;</TT></TD>
    <TD align=3Dright><TT>1404.6150&nbsp;&nbsp;</TT></TD>
    <TD align=3Dright><TT>1404.5866&nbsp;&nbsp;</TT></TD>
    <TD noWrap align=3Dright><TT>20.2&nbsp;</TT></TD>
    <TD align=3Dright><TT>122&nbsp;</TT></TD>
    <TD noWrap align=3Dright><TT>-&nbsp;</TT></TD>
    <TD align=3Dright><TT>138&nbsp;</TT></TD>
    <TD align=3Dright><TT>0&nbsp;&nbsp;</TT></TD>
    <TD noWrap align=3Dright><TT>---&nbsp;&nbsp;</TT></TD>
    <TD noWrap><TT>&nbsp;R.DDDGGAGGGAGGSSVAR.R</TT></TD></TR>
  <TR>
    <TD align=3Dright>&nbsp;</TD>
    <TD align=3Dright><TT>1455.6365&nbsp;&nbsp;</TT></TD>
    <TD align=3Dright><TT>1454.6292&nbsp;&nbsp;</TT></TD>
    <TD align=3Dright><TT>1454.7113&nbsp;&nbsp;</TT></TD>
    <TD noWrap align=3Dright><TT>-56.45&nbsp;</TT></TD>
    <TD align=3Dright><TT>219&nbsp;</TT></TD>
    <TD noWrap align=3Dright><TT>-&nbsp;</TT></TD>
    <TD align=3Dright><TT>230&nbsp;</TT></TD>
    <TD align=3Dright><TT>1&nbsp;&nbsp;</TT></TD>
    <TD noWrap align=3Dright><TT>---&nbsp;&nbsp;</TT></TD>
    <TD noWrap><TT>&nbsp;R.ELQEVQEDGPRR.R</TT></TD></TR>
  <TR>
    <TD align=3Dright>&nbsp;</TD>
    <TD align=3Dright><TT>1455.6365&nbsp;&nbsp;</TT></TD>
    <TD align=3Dright><TT>1454.6292&nbsp;&nbsp;</TT></TD>
    <TD align=3Dright><TT>1454.7113&nbsp;&nbsp;</TT></TD>
    <TD noWrap align=3Dright><TT>-56.45&nbsp;</TT></TD>
    <TD align=3Dright><TT>218&nbsp;</TT></TD>
    <TD noWrap align=3Dright><TT>-&nbsp;</TT></TD>
    <TD align=3Dright><TT>229&nbsp;</TT></TD>
    <TD align=3Dright><TT>1&nbsp;&nbsp;</TT></TD>
    <TD noWrap align=3Dright><TT>---&nbsp;&nbsp;</TT></TD>
    <TD noWrap><TT>&nbsp;R.RELQEVQEDGPR.R</TT></TD></TR></TBODY></TABLE>
<TABLE border=3D0 cellSpacing=3D0>
  <TBODY>
  <TR>
    <TD><TT>&nbsp;&nbsp;&nbsp;&nbsp;&nbsp;&nbsp;</TT></TD>
    <TD><TT><B>No match to: </B>812.3170, 823.0557, 825.0487, 829.3411,=20
      841.0179, 842.4611, 870.4904, 994.0746, 994.0746, 1036.0693, =
1036.0693,=20
      1081.5260, 1225.0701, 1235.5854, 1334.5894, 1356.5804, 1356.5804,=20
      1383.6311, 1383.6311, 1439.6642, 2009.8258, 2009.8258, 2031.8143,=20
      2277.9102, 2277.9102, 2412.1233, 2637.2803,=20
2637.2803</TT></TD></TR></TBODY></TABLE><BR>
<TABLE border=3D0 cellSpacing=3D0>
  <TBODY>
  <TR>
    <TD><TT><B><A =
name=3DHit6>6.</A>&nbsp;&nbsp;&nbsp;&nbsp;</B></TT></TD>
    <TD noWrap><TT><A=20
      =
href=3D"http://zxw-pc/mascot/cgi/protein_view.pl?file=3D../data/20121225/=
F002436.dat&amp;hit=3D6"=20
      =
target=3D_blank>gi|226463257</A>&nbsp;&nbsp;&nbsp;&nbsp;<B>Mass:</B>&nbsp=
;31720&nbsp;&nbsp;&nbsp;&nbsp;<B>Score:</B>&nbsp;50&nbsp;&nbsp;&nbsp;&nbs=
p;&nbsp;<B>Expect:</B>&nbsp;20&nbsp;&nbsp;<B>Matches:</B>&nbsp;7</TT></TD=
></TR>
  <TR>
    <TD>&nbsp;</TD>
    <TD noWrap><TT>predicted protein [Micromonas pusilla=20
  CCMP1545]</TT></TD></TR></TBODY></TABLE>
<TABLE border=3D0 cellSpacing=3D0 cellPadding=3D0>
  <TBODY>
  <TR>
    <TD><TT>&nbsp;&nbsp;&nbsp;&nbsp;&nbsp;&nbsp;</TT></TD>
    <TD align=3Dright><TT><B>Observed&nbsp;&nbsp;</B></TT></TD>
    <TD noWrap align=3Dright><TT><B>Mr(expt)&nbsp;&nbsp;</B></TT></TD>
    <TD noWrap align=3Dright><TT><B>Mr(calc)&nbsp;&nbsp;</B></TT></TD>
    <TD align=3Dright><TT><B>&nbsp;ppm&nbsp;&nbsp;</B></TT></TD>
    <TD align=3Dright><TT><B>Start&nbsp;</B></TT></TD>
    <TD align=3Dright><TT><B>&nbsp;</B></TT></TD>
    <TD align=3Dright><TT><B>End&nbsp;</B></TT></TD>
    <TD align=3Dright><TT><B>Miss&nbsp;</B></TT></TD>
    <TD align=3Dright><TT><B>Ions&nbsp;</B></TT></TD>
    <TD><TT><B>&nbsp;Peptide</B></TT></TD></TR>
  <TR>
    <TD align=3Dright>&nbsp;</TD>
    <TD align=3Dright><TT>1283.5752&nbsp;&nbsp;</TT></TD>
    <TD align=3Dright><TT>1282.5679&nbsp;&nbsp;</TT></TD>
    <TD align=3Dright><TT>1282.6014&nbsp;&nbsp;</TT></TD>
    <TD noWrap align=3Dright><TT>-26.08&nbsp;</TT></TD>
    <TD align=3Dright><TT>197&nbsp;</TT></TD>
    <TD noWrap align=3Dright><TT>-&nbsp;</TT></TD>
    <TD align=3Dright><TT>208&nbsp;</TT></TD>
    <TD align=3Dright><TT>1&nbsp;&nbsp;</TT></TD>
    <TD noWrap align=3Dright><TT>---&nbsp;&nbsp;</TT></TD>
    <TD noWrap><TT>&nbsp;R.ARAADSHAEEAR.R</TT></TD></TR>
  <TR>
    <TD align=3Dright>&nbsp;</TD>
    <TD align=3Dright><TT>1283.5752&nbsp;&nbsp;</TT></TD>
    <TD align=3Dright><TT>1282.5679&nbsp;&nbsp;</TT></TD>
    <TD align=3Dright><TT>1282.6014&nbsp;&nbsp;</TT></TD>
    <TD noWrap align=3Dright><TT>-26.08&nbsp;</TT></TD>
    <TD align=3Dright><TT>197&nbsp;</TT></TD>
    <TD noWrap align=3Dright><TT>-&nbsp;</TT></TD>
    <TD align=3Dright><TT>208&nbsp;</TT></TD>
    <TD align=3Dright><TT>1&nbsp;&nbsp;</TT></TD>
    <TD noWrap align=3Dright><TT>6&nbsp;&nbsp;</TT></TD>
    <TD noWrap><TT>&nbsp;R.ARAADSHAEEAR.R</TT></TD></TR>
  <TR>
    <TD align=3Dright>&nbsp;</TD>
    <TD align=3Dright><TT>1299.5602&nbsp;&nbsp;</TT></TD>
    <TD align=3Dright><TT>1298.5529&nbsp;&nbsp;</TT></TD>
    <TD align=3Dright><TT>1298.6102&nbsp;&nbsp;</TT></TD>
    <TD noWrap align=3Dright><TT>-44.14&nbsp;</TT></TD>
    <TD align=3Dright><TT>219&nbsp;</TT></TD>
    <TD noWrap align=3Dright><TT>-&nbsp;</TT></TD>
    <TD align=3Dright><TT>229&nbsp;</TT></TD>
    <TD align=3Dright><TT>0&nbsp;&nbsp;</TT></TD>
    <TD noWrap align=3Dright><TT>---&nbsp;&nbsp;</TT></TD>
    <TD noWrap><TT>&nbsp;R.ELQEVQEDGPR.R</TT></TD></TR>
  <TR>
    <TD align=3Dright>&nbsp;</TD>
    <TD align=3Dright><TT>1299.5602&nbsp;&nbsp;</TT></TD>
    <TD align=3Dright><TT>1298.5529&nbsp;&nbsp;</TT></TD>
    <TD align=3Dright><TT>1298.6102&nbsp;&nbsp;</TT></TD>
    <TD noWrap align=3Dright><TT>-44.14&nbsp;</TT></TD>
    <TD align=3Dright><TT>219&nbsp;</TT></TD>
    <TD noWrap align=3Dright><TT>-&nbsp;</TT></TD>
    <TD align=3Dright><TT>229&nbsp;</TT></TD>
    <TD align=3Dright><TT>0&nbsp;&nbsp;</TT></TD>
    <TD noWrap align=3Dright><TT>2&nbsp;&nbsp;</TT></TD>
    <TD noWrap><TT>&nbsp;R.ELQEVQEDGPR.R</TT></TD></TR>
  <TR>
    <TD align=3Dright>&nbsp;</TD>
    <TD align=3Dright><TT>1405.6223&nbsp;&nbsp;</TT></TD>
    <TD align=3Dright><TT>1404.6150&nbsp;&nbsp;</TT></TD>
    <TD align=3Dright><TT>1404.5866&nbsp;&nbsp;</TT></TD>
    <TD noWrap align=3Dright><TT>20.2&nbsp;</TT></TD>
    <TD align=3Dright><TT>122&nbsp;</TT></TD>
    <TD noWrap align=3Dright><TT>-&nbsp;</TT></TD>
    <TD align=3Dright><TT>138&nbsp;</TT></TD>
    <TD align=3Dright><TT>0&nbsp;&nbsp;</TT></TD>
    <TD noWrap align=3Dright><TT>---&nbsp;&nbsp;</TT></TD>
    <TD noWrap><TT>&nbsp;R.DDDGGAGGGAGGSSVAR.R</TT></TD></TR>
  <TR>
    <TD align=3Dright>&nbsp;</TD>
    <TD align=3Dright><TT>1455.6365&nbsp;&nbsp;</TT></TD>
    <TD align=3Dright><TT>1454.6292&nbsp;&nbsp;</TT></TD>
    <TD align=3Dright><TT>1454.7113&nbsp;&nbsp;</TT></TD>
    <TD noWrap align=3Dright><TT>-56.45&nbsp;</TT></TD>
    <TD align=3Dright><TT>219&nbsp;</TT></TD>
    <TD noWrap align=3Dright><TT>-&nbsp;</TT></TD>
    <TD align=3Dright><TT>230&nbsp;</TT></TD>
    <TD align=3Dright><TT>1&nbsp;&nbsp;</TT></TD>
    <TD noWrap align=3Dright><TT>---&nbsp;&nbsp;</TT></TD>
    <TD noWrap><TT>&nbsp;R.ELQEVQEDGPRR.R</TT></TD></TR>
  <TR>
    <TD align=3Dright>&nbsp;</TD>
    <TD align=3Dright><TT>1455.6365&nbsp;&nbsp;</TT></TD>
    <TD align=3Dright><TT>1454.6292&nbsp;&nbsp;</TT></TD>
    <TD align=3Dright><TT>1454.7113&nbsp;&nbsp;</TT></TD>
    <TD noWrap align=3Dright><TT>-56.45&nbsp;</TT></TD>
    <TD align=3Dright><TT>218&nbsp;</TT></TD>
    <TD noWrap align=3Dright><TT>-&nbsp;</TT></TD>
    <TD align=3Dright><TT>229&nbsp;</TT></TD>
    <TD align=3Dright><TT>1&nbsp;&nbsp;</TT></TD>
    <TD noWrap align=3Dright><TT>---&nbsp;&nbsp;</TT></TD>
    <TD noWrap><TT>&nbsp;R.RELQEVQEDGPR.R</TT></TD></TR></TBODY></TABLE>
<TABLE border=3D0 cellSpacing=3D0>
  <TBODY>
  <TR>
    <TD><TT>&nbsp;&nbsp;&nbsp;&nbsp;&nbsp;&nbsp;</TT></TD>
    <TD><TT><B>No match to: </B>812.3170, 823.0557, 825.0487, 829.3411,=20
      841.0179, 842.4611, 870.4904, 994.0746, 994.0746, 1036.0693, =
1036.0693,=20
      1081.5260, 1225.0701, 1235.5854, 1334.5894, 1356.5804, 1356.5804,=20
      1383.6311, 1383.6311, 1439.6642, 2009.8258, 2009.8258, 2031.8143,=20
      2277.9102, 2277.9102, 2412.1233, 2637.2803,=20
2637.2803</TT></TD></TR></TBODY></TABLE><BR>
<TABLE border=3D0 cellSpacing=3D0>
  <TBODY>
  <TR>
    <TD><TT><B><A =
name=3DHit7>7.</A>&nbsp;&nbsp;&nbsp;&nbsp;</B></TT></TD>
    <TD noWrap><TT><A=20
      =
href=3D"http://zxw-pc/mascot/cgi/protein_view.pl?file=3D../data/20121225/=
F002436.dat&amp;hit=3D7"=20
      =
target=3D_blank>gi|218189850</A>&nbsp;&nbsp;&nbsp;&nbsp;<B>Mass:</B>&nbsp=
;30718&nbsp;&nbsp;&nbsp;&nbsp;<B>Score:</B>&nbsp;48&nbsp;&nbsp;&nbsp;&nbs=
p;&nbsp;<B>Expect:</B>&nbsp;30&nbsp;&nbsp;<B>Matches:</B>&nbsp;8</TT></TD=
></TR>
  <TR>
    <TD>&nbsp;</TD>
    <TD noWrap><TT>hypothetical protein OsI_05441 [Oryza sativa Indica=20
      Group]</TT></TD></TR></TBODY></TABLE>
<TABLE border=3D0 cellSpacing=3D0 cellPadding=3D0>
  <TBODY>
  <TR>
    <TD><TT>&nbsp;&nbsp;&nbsp;&nbsp;&nbsp;&nbsp;</TT></TD>
    <TD align=3Dright><TT><B>Observed&nbsp;&nbsp;</B></TT></TD>
    <TD noWrap align=3Dright><TT><B>Mr(expt)&nbsp;&nbsp;</B></TT></TD>
    <TD noWrap align=3Dright><TT><B>Mr(calc)&nbsp;&nbsp;</B></TT></TD>
    <TD align=3Dright><TT><B>&nbsp;ppm&nbsp;&nbsp;</B></TT></TD>
    <TD align=3Dright><TT><B>Start&nbsp;</B></TT></TD>
    <TD align=3Dright><TT><B>&nbsp;</B></TT></TD>
    <TD align=3Dright><TT><B>End&nbsp;</B></TT></TD>
    <TD align=3Dright><TT><B>Miss&nbsp;</B></TT></TD>
    <TD align=3Dright><TT><B>Ions&nbsp;</B></TT></TD>
    <TD><TT><B>&nbsp;Peptide</B></TT></TD></TR>
  <TR>
    <TD align=3Dright>&nbsp;</TD>
    <TD align=3Dright><TT>1235.5854&nbsp;&nbsp;</TT></TD>
    <TD align=3Dright><TT>1234.5781&nbsp;&nbsp;</TT></TD>
    <TD align=3Dright><TT>1234.5975&nbsp;&nbsp;</TT></TD>
    <TD noWrap align=3Dright><TT>-15.73&nbsp;</TT></TD>
    <TD align=3Dright><TT>6&nbsp;</TT></TD>
    <TD noWrap align=3Dright><TT>-&nbsp;</TT></TD>
    <TD align=3Dright><TT>15&nbsp;</TT></TD>
    <TD align=3Dright><TT>1&nbsp;&nbsp;</TT></TD>
    <TD noWrap align=3Dright><TT>---&nbsp;&nbsp;</TT></TD>
    <TD noWrap><TT>&nbsp;K.EEETTLRMAR.Q</TT></TD></TR>
  <TR>
    <TD align=3Dright>&nbsp;</TD>
    <TD align=3Dright><TT>1283.5752&nbsp;&nbsp;</TT></TD>
    <TD align=3Dright><TT>1282.5679&nbsp;&nbsp;</TT></TD>
    <TD align=3Dright><TT>1282.5104&nbsp;&nbsp;</TT></TD>
    <TD noWrap align=3Dright><TT>44.8&nbsp;</TT></TD>
    <TD align=3Dright><TT>144&nbsp;</TT></TD>
    <TD noWrap align=3Dright><TT>-&nbsp;</TT></TD>
    <TD align=3Dright><TT>156&nbsp;</TT></TD>
    <TD align=3Dright><TT>0&nbsp;&nbsp;</TT></TD>
    <TD noWrap align=3Dright><TT>---&nbsp;&nbsp;</TT></TD>
    <TD noWrap><TT>&nbsp;R.CVGAGMGDMTEGR.K</TT></TD></TR>
  <TR>
    <TD align=3Dright>&nbsp;</TD>
    <TD align=3Dright><TT>1283.5752&nbsp;&nbsp;</TT></TD>
    <TD align=3Dright><TT>1282.5679&nbsp;&nbsp;</TT></TD>
    <TD align=3Dright><TT>1282.5104&nbsp;&nbsp;</TT></TD>
    <TD noWrap align=3Dright><TT>44.8&nbsp;</TT></TD>
    <TD align=3Dright><TT>144&nbsp;</TT></TD>
    <TD noWrap align=3Dright><TT>-&nbsp;</TT></TD>
    <TD align=3Dright><TT>156&nbsp;</TT></TD>
    <TD align=3Dright><TT>0&nbsp;&nbsp;</TT></TD>
    <TD noWrap align=3Dright><TT>14&nbsp;&nbsp;</TT></TD>
    <TD noWrap><TT>&nbsp;R.CVGAGMGDMTEGR.K</TT></TD></TR>
  <TR>
    <TD align=3Dright>&nbsp;</TD>
    <TD align=3Dright><TT>1299.5602&nbsp;&nbsp;</TT></TD>
    <TD align=3Dright><TT>1298.5529&nbsp;&nbsp;</TT></TD>
    <TD align=3Dright><TT>1298.5054&nbsp;&nbsp;</TT></TD>
    <TD noWrap align=3Dright><TT>36.6&nbsp;</TT></TD>
    <TD align=3Dright><TT>144&nbsp;</TT></TD>
    <TD noWrap align=3Dright><TT>-&nbsp;</TT></TD>
    <TD align=3Dright><TT>156&nbsp;</TT></TD>
    <TD align=3Dright><TT>0&nbsp;&nbsp;</TT></TD>
    <TD noWrap align=3Dright><TT>---&nbsp;&nbsp;</TT></TD>
    <TD noWrap><TT>&nbsp;R.CVGAGMGDMTEGR.K + Oxidation =
(M)</TT></TD></TR>
  <TR>
    <TD align=3Dright>&nbsp;</TD>
    <TD align=3Dright><TT>1299.5602&nbsp;&nbsp;</TT></TD>
    <TD align=3Dright><TT>1298.5529&nbsp;&nbsp;</TT></TD>
    <TD align=3Dright><TT>1298.5054&nbsp;&nbsp;</TT></TD>
    <TD noWrap align=3Dright><TT>36.6&nbsp;</TT></TD>
    <TD align=3Dright><TT>144&nbsp;</TT></TD>
    <TD noWrap align=3Dright><TT>-&nbsp;</TT></TD>
    <TD align=3Dright><TT>156&nbsp;</TT></TD>
    <TD align=3Dright><TT>0&nbsp;&nbsp;</TT></TD>
    <TD noWrap align=3Dright><TT>(12)&nbsp;</TT></TD>
    <TD noWrap><TT>&nbsp;R.CVGAGMGDMTEGR.K + Oxidation =
(M)</TT></TD></TR>
  <TR>
    <TD align=3Dright>&nbsp;</TD>
    <TD align=3Dright><TT>1439.6642&nbsp;&nbsp;</TT></TD>
    <TD align=3Dright><TT>1438.6569&nbsp;&nbsp;</TT></TD>
    <TD align=3Dright><TT>1438.6115&nbsp;&nbsp;</TT></TD>
    <TD noWrap align=3Dright><TT>31.5&nbsp;</TT></TD>
    <TD align=3Dright><TT>143&nbsp;</TT></TD>
    <TD noWrap align=3Dright><TT>-&nbsp;</TT></TD>
    <TD align=3Dright><TT>156&nbsp;</TT></TD>
    <TD align=3Dright><TT>1&nbsp;&nbsp;</TT></TD>
    <TD noWrap align=3Dright><TT>---&nbsp;&nbsp;</TT></TD>
    <TD noWrap><TT>&nbsp;R.RCVGAGMGDMTEGR.K</TT></TD></TR>
  <TR>
    <TD align=3Dright>&nbsp;</TD>
    <TD align=3Dright><TT>1455.6365&nbsp;&nbsp;</TT></TD>
    <TD align=3Dright><TT>1454.6292&nbsp;&nbsp;</TT></TD>
    <TD align=3Dright><TT>1454.6065&nbsp;&nbsp;</TT></TD>
    <TD noWrap align=3Dright><TT>15.6&nbsp;</TT></TD>
    <TD align=3Dright><TT>143&nbsp;</TT></TD>
    <TD noWrap align=3Dright><TT>-&nbsp;</TT></TD>
    <TD align=3Dright><TT>156&nbsp;</TT></TD>
    <TD align=3Dright><TT>1&nbsp;&nbsp;</TT></TD>
    <TD noWrap align=3Dright><TT>---&nbsp;&nbsp;</TT></TD>
    <TD noWrap><TT>&nbsp;R.RCVGAGMGDMTEGR.K + Oxidation =
(M)</TT></TD></TR>
  <TR>
    <TD align=3Dright>&nbsp;</TD>
    <TD align=3Dright><TT>1455.6365&nbsp;&nbsp;</TT></TD>
    <TD align=3Dright><TT>1454.6292&nbsp;&nbsp;</TT></TD>
    <TD align=3Dright><TT>1454.6065&nbsp;&nbsp;</TT></TD>
    <TD noWrap align=3Dright><TT>15.6&nbsp;</TT></TD>
    <TD align=3Dright><TT>143&nbsp;</TT></TD>
    <TD noWrap align=3Dright><TT>-&nbsp;</TT></TD>
    <TD align=3Dright><TT>156&nbsp;</TT></TD>
    <TD align=3Dright><TT>1&nbsp;&nbsp;</TT></TD>
    <TD noWrap align=3Dright><TT>14&nbsp;&nbsp;</TT></TD>
    <TD noWrap><TT>&nbsp;R.RCVGAGMGDMTEGR.K + Oxidation=20
(M)</TT></TD></TR></TBODY></TABLE>
<TABLE border=3D0 cellSpacing=3D0>
  <TBODY>
  <TR>
    <TD><TT>&nbsp;&nbsp;&nbsp;&nbsp;&nbsp;&nbsp;</TT></TD>
    <TD><TT><B>No match to: </B>812.3170, 823.0557, 825.0487, 829.3411,=20
      841.0179, 842.4611, 870.4904, 994.0746, 994.0746, 1036.0693, =
1036.0693,=20
      1081.5260, 1225.0701, 1334.5894, 1356.5804, 1356.5804, 1383.6311,=20
      1383.6311, 1405.6223, 2009.8258, 2009.8258, 2031.8143, 2277.9102,=20
      2277.9102, 2412.1233, 2637.2803, =
2637.2803</TT></TD></TR></TBODY></TABLE><BR>
<TABLE border=3D0 cellSpacing=3D0>
  <TBODY>
  <TR>
    <TD><TT><B><A =
name=3DHit8>8.</A>&nbsp;&nbsp;&nbsp;&nbsp;</B></TT></TD>
    <TD noWrap><TT><A=20
      =
href=3D"http://zxw-pc/mascot/cgi/protein_view.pl?file=3D../data/20121225/=
F002436.dat&amp;hit=3D8"=20
      =
target=3D_blank>gi|57899531</A>&nbsp;&nbsp;&nbsp;&nbsp;<B>Mass:</B>&nbsp;=
31191&nbsp;&nbsp;&nbsp;&nbsp;<B>Score:</B>&nbsp;47&nbsp;&nbsp;&nbsp;&nbsp=
;&nbsp;<B>Expect:</B>&nbsp;34&nbsp;&nbsp;<B>Matches:</B>&nbsp;8</TT></TD>=
</TR>
  <TR>
    <TD>&nbsp;</TD>
    <TD noWrap><TT>hypothetical protein [Oryza sativa Japonica=20
  Group]</TT></TD></TR></TBODY></TABLE>
<TABLE border=3D0 cellSpacing=3D0 cellPadding=3D0>
  <TBODY>
  <TR>
    <TD><TT>&nbsp;&nbsp;&nbsp;&nbsp;&nbsp;&nbsp;</TT></TD>
    <TD align=3Dright><TT><B>Observed&nbsp;&nbsp;</B></TT></TD>
    <TD noWrap align=3Dright><TT><B>Mr(expt)&nbsp;&nbsp;</B></TT></TD>
    <TD noWrap align=3Dright><TT><B>Mr(calc)&nbsp;&nbsp;</B></TT></TD>
    <TD align=3Dright><TT><B>&nbsp;ppm&nbsp;&nbsp;</B></TT></TD>
    <TD align=3Dright><TT><B>Start&nbsp;</B></TT></TD>
    <TD align=3Dright><TT><B>&nbsp;</B></TT></TD>
    <TD align=3Dright><TT><B>End&nbsp;</B></TT></TD>
    <TD align=3Dright><TT><B>Miss&nbsp;</B></TT></TD>
    <TD align=3Dright><TT><B>Ions&nbsp;</B></TT></TD>
    <TD><TT><B>&nbsp;Peptide</B></TT></TD></TR>
  <TR>
    <TD align=3Dright>&nbsp;</TD>
    <TD align=3Dright><TT>1235.5854&nbsp;&nbsp;</TT></TD>
    <TD align=3Dright><TT>1234.5781&nbsp;&nbsp;</TT></TD>
    <TD align=3Dright><TT>1234.5975&nbsp;&nbsp;</TT></TD>
    <TD noWrap align=3Dright><TT>-15.73&nbsp;</TT></TD>
    <TD align=3Dright><TT>6&nbsp;</TT></TD>
    <TD noWrap align=3Dright><TT>-&nbsp;</TT></TD>
    <TD align=3Dright><TT>15&nbsp;</TT></TD>
    <TD align=3Dright><TT>1&nbsp;&nbsp;</TT></TD>
    <TD noWrap align=3Dright><TT>---&nbsp;&nbsp;</TT></TD>
    <TD noWrap><TT>&nbsp;K.EEETTLRMAR.Q</TT></TD></TR>
  <TR>
    <TD align=3Dright>&nbsp;</TD>
    <TD align=3Dright><TT>1283.5752&nbsp;&nbsp;</TT></TD>
    <TD align=3Dright><TT>1282.5679&nbsp;&nbsp;</TT></TD>
    <TD align=3Dright><TT>1282.5104&nbsp;&nbsp;</TT></TD>
    <TD noWrap align=3Dright><TT>44.8&nbsp;</TT></TD>
    <TD align=3Dright><TT>144&nbsp;</TT></TD>
    <TD noWrap align=3Dright><TT>-&nbsp;</TT></TD>
    <TD align=3Dright><TT>156&nbsp;</TT></TD>
    <TD align=3Dright><TT>0&nbsp;&nbsp;</TT></TD>
    <TD noWrap align=3Dright><TT>---&nbsp;&nbsp;</TT></TD>
    <TD noWrap><TT>&nbsp;R.CVGAGMGDMTEGR.K</TT></TD></TR>
  <TR>
    <TD align=3Dright>&nbsp;</TD>
    <TD align=3Dright><TT>1283.5752&nbsp;&nbsp;</TT></TD>
    <TD align=3Dright><TT>1282.5679&nbsp;&nbsp;</TT></TD>
    <TD align=3Dright><TT>1282.5104&nbsp;&nbsp;</TT></TD>
    <TD noWrap align=3Dright><TT>44.8&nbsp;</TT></TD>
    <TD align=3Dright><TT>144&nbsp;</TT></TD>
    <TD noWrap align=3Dright><TT>-&nbsp;</TT></TD>
    <TD align=3Dright><TT>156&nbsp;</TT></TD>
    <TD align=3Dright><TT>0&nbsp;&nbsp;</TT></TD>
    <TD noWrap align=3Dright><TT>14&nbsp;&nbsp;</TT></TD>
    <TD noWrap><TT>&nbsp;R.CVGAGMGDMTEGR.K</TT></TD></TR>
  <TR>
    <TD align=3Dright>&nbsp;</TD>
    <TD align=3Dright><TT>1299.5602&nbsp;&nbsp;</TT></TD>
    <TD align=3Dright><TT>1298.5529&nbsp;&nbsp;</TT></TD>
    <TD align=3Dright><TT>1298.5054&nbsp;&nbsp;</TT></TD>
    <TD noWrap align=3Dright><TT>36.6&nbsp;</TT></TD>
    <TD align=3Dright><TT>144&nbsp;</TT></TD>
    <TD noWrap align=3Dright><TT>-&nbsp;</TT></TD>
    <TD align=3Dright><TT>156&nbsp;</TT></TD>
    <TD align=3Dright><TT>0&nbsp;&nbsp;</TT></TD>
    <TD noWrap align=3Dright><TT>---&nbsp;&nbsp;</TT></TD>
    <TD noWrap><TT>&nbsp;R.CVGAGMGDMTEGR.K + Oxidation =
(M)</TT></TD></TR>
  <TR>
    <TD align=3Dright>&nbsp;</TD>
    <TD align=3Dright><TT>1299.5602&nbsp;&nbsp;</TT></TD>
    <TD align=3Dright><TT>1298.5529&nbsp;&nbsp;</TT></TD>
    <TD align=3Dright><TT>1298.5054&nbsp;&nbsp;</TT></TD>
    <TD noWrap align=3Dright><TT>36.6&nbsp;</TT></TD>
    <TD align=3Dright><TT>144&nbsp;</TT></TD>
    <TD noWrap align=3Dright><TT>-&nbsp;</TT></TD>
    <TD align=3Dright><TT>156&nbsp;</TT></TD>
    <TD align=3Dright><TT>0&nbsp;&nbsp;</TT></TD>
    <TD noWrap align=3Dright><TT>(12)&nbsp;</TT></TD>
    <TD noWrap><TT>&nbsp;R.CVGAGMGDMTEGR.K + Oxidation =
(M)</TT></TD></TR>
  <TR>
    <TD align=3Dright>&nbsp;</TD>
    <TD align=3Dright><TT>1439.6642&nbsp;&nbsp;</TT></TD>
    <TD align=3Dright><TT>1438.6569&nbsp;&nbsp;</TT></TD>
    <TD align=3Dright><TT>1438.6115&nbsp;&nbsp;</TT></TD>
    <TD noWrap align=3Dright><TT>31.5&nbsp;</TT></TD>
    <TD align=3Dright><TT>143&nbsp;</TT></TD>
    <TD noWrap align=3Dright><TT>-&nbsp;</TT></TD>
    <TD align=3Dright><TT>156&nbsp;</TT></TD>
    <TD align=3Dright><TT>1&nbsp;&nbsp;</TT></TD>
    <TD noWrap align=3Dright><TT>---&nbsp;&nbsp;</TT></TD>
    <TD noWrap><TT>&nbsp;R.RCVGAGMGDMTEGR.K</TT></TD></TR>
  <TR>
    <TD align=3Dright>&nbsp;</TD>
    <TD align=3Dright><TT>1455.6365&nbsp;&nbsp;</TT></TD>
    <TD align=3Dright><TT>1454.6292&nbsp;&nbsp;</TT></TD>
    <TD align=3Dright><TT>1454.6065&nbsp;&nbsp;</TT></TD>
    <TD noWrap align=3Dright><TT>15.6&nbsp;</TT></TD>
    <TD align=3Dright><TT>143&nbsp;</TT></TD>
    <TD noWrap align=3Dright><TT>-&nbsp;</TT></TD>
    <TD align=3Dright><TT>156&nbsp;</TT></TD>
    <TD align=3Dright><TT>1&nbsp;&nbsp;</TT></TD>
    <TD noWrap align=3Dright><TT>---&nbsp;&nbsp;</TT></TD>
    <TD noWrap><TT>&nbsp;R.RCVGAGMGDMTEGR.K + Oxidation =
(M)</TT></TD></TR>
  <TR>
    <TD align=3Dright>&nbsp;</TD>
    <TD align=3Dright><TT>1455.6365&nbsp;&nbsp;</TT></TD>
    <TD align=3Dright><TT>1454.6292&nbsp;&nbsp;</TT></TD>
    <TD align=3Dright><TT>1454.6065&nbsp;&nbsp;</TT></TD>
    <TD noWrap align=3Dright><TT>15.6&nbsp;</TT></TD>
    <TD align=3Dright><TT>143&nbsp;</TT></TD>
    <TD noWrap align=3Dright><TT>-&nbsp;</TT></TD>
    <TD align=3Dright><TT>156&nbsp;</TT></TD>
    <TD align=3Dright><TT>1&nbsp;&nbsp;</TT></TD>
    <TD noWrap align=3Dright><TT>14&nbsp;&nbsp;</TT></TD>
    <TD noWrap><TT>&nbsp;R.RCVGAGMGDMTEGR.K + Oxidation=20
(M)</TT></TD></TR></TBODY></TABLE>
<TABLE border=3D0 cellSpacing=3D0>
  <TBODY>
  <TR>
    <TD><TT>&nbsp;&nbsp;&nbsp;&nbsp;&nbsp;&nbsp;</TT></TD>
    <TD><TT><B>No match to: </B>812.3170, 823.0557, 825.0487, 829.3411,=20
      841.0179, 842.4611, 870.4904, 994.0746, 994.0746, 1036.0693, =
1036.0693,=20
      1081.5260, 1225.0701, 1334.5894, 1356.5804, 1356.5804, 1383.6311,=20
      1383.6311, 1405.6223, 2009.8258, 2009.8258, 2031.8143, 2277.9102,=20
      2277.9102, 2412.1233, 2637.2803, =
2637.2803</TT></TD></TR></TBODY></TABLE><BR>
<TABLE border=3D0 cellSpacing=3D0>
  <TBODY>
  <TR>
    <TD><TT><B><A =
name=3DHit9>9.</A>&nbsp;&nbsp;&nbsp;&nbsp;</B></TT></TD>
    <TD noWrap><TT><A=20
      =
href=3D"http://zxw-pc/mascot/cgi/protein_view.pl?file=3D../data/20121225/=
F002436.dat&amp;hit=3D9"=20
      =
target=3D_blank>gi|296081620</A>&nbsp;&nbsp;&nbsp;&nbsp;<B>Mass:</B>&nbsp=
;56005&nbsp;&nbsp;&nbsp;&nbsp;<B>Score:</B>&nbsp;47&nbsp;&nbsp;&nbsp;&nbs=
p;&nbsp;<B>Expect:</B>&nbsp;39&nbsp;&nbsp;<B>Matches:</B>&nbsp;8</TT></TD=
></TR>
  <TR>
    <TD>&nbsp;</TD>
    <TD noWrap><TT>unnamed protein product [Vitis=20
vinifera]</TT></TD></TR></TBODY></TABLE>
<TABLE border=3D0 cellSpacing=3D0 cellPadding=3D0>
  <TBODY>
  <TR>
    <TD><TT>&nbsp;&nbsp;&nbsp;&nbsp;&nbsp;&nbsp;</TT></TD>
    <TD align=3Dright><TT><B>Observed&nbsp;&nbsp;</B></TT></TD>
    <TD noWrap align=3Dright><TT><B>Mr(expt)&nbsp;&nbsp;</B></TT></TD>
    <TD noWrap align=3Dright><TT><B>Mr(calc)&nbsp;&nbsp;</B></TT></TD>
    <TD align=3Dright><TT><B>&nbsp;ppm&nbsp;&nbsp;</B></TT></TD>
    <TD align=3Dright><TT><B>Start&nbsp;</B></TT></TD>
    <TD align=3Dright><TT><B>&nbsp;</B></TT></TD>
    <TD align=3Dright><TT><B>End&nbsp;</B></TT></TD>
    <TD align=3Dright><TT><B>Miss&nbsp;</B></TT></TD>
    <TD align=3Dright><TT><B>Ions&nbsp;</B></TT></TD>
    <TD><TT><B>&nbsp;Peptide</B></TT></TD></TR>
  <TR>
    <TD align=3Dright>&nbsp;</TD>
    <TD align=3Dright><TT>1235.5854&nbsp;&nbsp;</TT></TD>
    <TD align=3Dright><TT>1234.5781&nbsp;&nbsp;</TT></TD>
    <TD align=3Dright><TT>1234.5686&nbsp;&nbsp;</TT></TD>
    <TD noWrap align=3Dright><TT>7.72&nbsp;</TT></TD>
    <TD align=3Dright><TT>154&nbsp;</TT></TD>
    <TD noWrap align=3Dright><TT>-&nbsp;</TT></TD>
    <TD align=3Dright><TT>164&nbsp;</TT></TD>
    <TD align=3Dright><TT>1&nbsp;&nbsp;</TT></TD>
    <TD noWrap align=3Dright><TT>---&nbsp;&nbsp;</TT></TD>
    <TD noWrap><TT>&nbsp;K.KVCDMNVDPSK.A</TT></TD></TR>
  <TR>
    <TD align=3Dright>&nbsp;</TD>
    <TD align=3Dright><TT>1283.5752&nbsp;&nbsp;</TT></TD>
    <TD align=3Dright><TT>1282.5679&nbsp;&nbsp;</TT></TD>
    <TD align=3Dright><TT>1282.5499&nbsp;&nbsp;</TT></TD>
    <TD noWrap align=3Dright><TT>14.0&nbsp;</TT></TD>
    <TD align=3Dright><TT>80&nbsp;</TT></TD>
    <TD noWrap align=3Dright><TT>-&nbsp;</TT></TD>
    <TD align=3Dright><TT>90&nbsp;</TT></TD>
    <TD align=3Dright><TT>0&nbsp;&nbsp;</TT></TD>
    <TD noWrap align=3Dright><TT>---&nbsp;&nbsp;</TT></TD>
    <TD noWrap><TT>&nbsp;R.DLEMADYSPSR.H</TT></TD></TR>
  <TR>
    <TD align=3Dright>&nbsp;</TD>
    <TD align=3Dright><TT>1283.5752&nbsp;&nbsp;</TT></TD>
    <TD align=3Dright><TT>1282.5679&nbsp;&nbsp;</TT></TD>
    <TD align=3Dright><TT>1282.5499&nbsp;&nbsp;</TT></TD>
    <TD noWrap align=3Dright><TT>14.0&nbsp;</TT></TD>
    <TD align=3Dright><TT>80&nbsp;</TT></TD>
    <TD noWrap align=3Dright><TT>-&nbsp;</TT></TD>
    <TD align=3Dright><TT>90&nbsp;</TT></TD>
    <TD align=3Dright><TT>0&nbsp;&nbsp;</TT></TD>
    <TD noWrap align=3Dright><TT>21&nbsp;&nbsp;</TT></TD>
    <TD noWrap><TT>&nbsp;R.DLEMADYSPSR.H</TT></TD></TR>
  <TR>
    <TD align=3Dright>&nbsp;</TD>
    <TD align=3Dright><TT>1299.5602&nbsp;&nbsp;</TT></TD>
    <TD align=3Dright><TT>1298.5529&nbsp;&nbsp;</TT></TD>
    <TD align=3Dright><TT>1298.5449&nbsp;&nbsp;</TT></TD>
    <TD noWrap align=3Dright><TT>6.21&nbsp;</TT></TD>
    <TD align=3Dright><TT>80&nbsp;</TT></TD>
    <TD noWrap align=3Dright><TT>-&nbsp;</TT></TD>
    <TD align=3Dright><TT>90&nbsp;</TT></TD>
    <TD align=3Dright><TT>0&nbsp;&nbsp;</TT></TD>
    <TD noWrap align=3Dright><TT>---&nbsp;&nbsp;</TT></TD>
    <TD noWrap><TT>&nbsp;R.DLEMADYSPSR.H + Oxidation (M)</TT></TD></TR>
  <TR>
    <TD align=3Dright>&nbsp;</TD>
    <TD align=3Dright><TT>1299.5602&nbsp;&nbsp;</TT></TD>
    <TD align=3Dright><TT>1298.5529&nbsp;&nbsp;</TT></TD>
    <TD align=3Dright><TT>1298.5449&nbsp;&nbsp;</TT></TD>
    <TD noWrap align=3Dright><TT>6.21&nbsp;</TT></TD>
    <TD align=3Dright><TT>80&nbsp;</TT></TD>
    <TD noWrap align=3Dright><TT>-&nbsp;</TT></TD>
    <TD align=3Dright><TT>90&nbsp;</TT></TD>
    <TD align=3Dright><TT>0&nbsp;&nbsp;</TT></TD>
    <TD noWrap align=3Dright><TT>(13)&nbsp;</TT></TD>
    <TD noWrap><TT>&nbsp;R.DLEMADYSPSR.H + Oxidation (M)</TT></TD></TR>
  <TR>
    <TD align=3Dright>&nbsp;</TD>
    <TD align=3Dright><TT>1439.6642&nbsp;&nbsp;</TT></TD>
    <TD align=3Dright><TT>1438.6569&nbsp;&nbsp;</TT></TD>
    <TD align=3Dright><TT>1438.6510&nbsp;&nbsp;</TT></TD>
    <TD noWrap align=3Dright><TT>4.09&nbsp;</TT></TD>
    <TD align=3Dright><TT>79&nbsp;</TT></TD>
    <TD noWrap align=3Dright><TT>-&nbsp;</TT></TD>
    <TD align=3Dright><TT>90&nbsp;</TT></TD>
    <TD align=3Dright><TT>1&nbsp;&nbsp;</TT></TD>
    <TD noWrap align=3Dright><TT>---&nbsp;&nbsp;</TT></TD>
    <TD noWrap><TT>&nbsp;R.RDLEMADYSPSR.H</TT></TD></TR>
  <TR>
    <TD align=3Dright>&nbsp;</TD>
    <TD align=3Dright><TT>1455.6365&nbsp;&nbsp;</TT></TD>
    <TD align=3Dright><TT>1454.6292&nbsp;&nbsp;</TT></TD>
    <TD align=3Dright><TT>1454.6460&nbsp;&nbsp;</TT></TD>
    <TD noWrap align=3Dright><TT>-11.51&nbsp;</TT></TD>
    <TD align=3Dright><TT>79&nbsp;</TT></TD>
    <TD noWrap align=3Dright><TT>-&nbsp;</TT></TD>
    <TD align=3Dright><TT>90&nbsp;</TT></TD>
    <TD align=3Dright><TT>1&nbsp;&nbsp;</TT></TD>
    <TD noWrap align=3Dright><TT>---&nbsp;&nbsp;</TT></TD>
    <TD noWrap><TT>&nbsp;R.RDLEMADYSPSR.H + Oxidation (M)</TT></TD></TR>
  <TR>
    <TD align=3Dright>&nbsp;</TD>
    <TD align=3Dright><TT>1455.6365&nbsp;&nbsp;</TT></TD>
    <TD align=3Dright><TT>1454.6292&nbsp;&nbsp;</TT></TD>
    <TD align=3Dright><TT>1454.6460&nbsp;&nbsp;</TT></TD>
    <TD noWrap align=3Dright><TT>-11.51&nbsp;</TT></TD>
    <TD align=3Dright><TT>79&nbsp;</TT></TD>
    <TD noWrap align=3Dright><TT>-&nbsp;</TT></TD>
    <TD align=3Dright><TT>90&nbsp;</TT></TD>
    <TD align=3Dright><TT>1&nbsp;&nbsp;</TT></TD>
    <TD noWrap align=3Dright><TT>11&nbsp;&nbsp;</TT></TD>
    <TD noWrap><TT>&nbsp;R.RDLEMADYSPSR.H + Oxidation=20
(M)</TT></TD></TR></TBODY></TABLE>
<TABLE border=3D0 cellSpacing=3D0>
  <TBODY>
  <TR>
    <TD><TT>&nbsp;&nbsp;&nbsp;&nbsp;&nbsp;&nbsp;</TT></TD>
    <TD><TT><B>No match to: </B>812.3170, 823.0557, 825.0487, 829.3411,=20
      841.0179, 842.4611, 870.4904, 994.0746, 994.0746, 1036.0693, =
1036.0693,=20
      1081.5260, 1225.0701, 1334.5894, 1356.5804, 1356.5804, 1383.6311,=20
      1383.6311, 1405.6223, 2009.8258, 2009.8258, 2031.8143, 2277.9102,=20
      2277.9102, 2412.1233, 2637.2803, =
2637.2803</TT></TD></TR></TBODY></TABLE><BR>
<TABLE border=3D0 cellSpacing=3D0>
  <TBODY>
  <TR>
    <TD><TT><B><A name=3DHit10>10.</A>&nbsp;&nbsp;&nbsp;</B></TT></TD>
    <TD noWrap><TT><A=20
      =
href=3D"http://zxw-pc/mascot/cgi/protein_view.pl?file=3D../data/20121225/=
F002436.dat&amp;hit=3D10"=20
      =
target=3D_blank>gi|225429466</A>&nbsp;&nbsp;&nbsp;&nbsp;<B>Mass:</B>&nbsp=
;57710&nbsp;&nbsp;&nbsp;&nbsp;<B>Score:</B>&nbsp;46&nbsp;&nbsp;&nbsp;&nbs=
p;&nbsp;<B>Expect:</B>&nbsp;42&nbsp;&nbsp;<B>Matches:</B>&nbsp;8</TT></TD=
></TR>
  <TR>
    <TD>&nbsp;</TD>
    <TD noWrap><TT>PREDICTED: similar to Ser/Thr specific protein =
phosphatase=20
      2A B regulatory subunit beta [Vitis =
vinifera]</TT></TD></TR></TBODY></TABLE>
<TABLE border=3D0 cellSpacing=3D0 cellPadding=3D0>
  <TBODY>
  <TR>
    <TD><TT>&nbsp;&nbsp;&nbsp;&nbsp;&nbsp;&nbsp;</TT></TD>
    <TD align=3Dright><TT><B>Observed&nbsp;&nbsp;</B></TT></TD>
    <TD noWrap align=3Dright><TT><B>Mr(expt)&nbsp;&nbsp;</B></TT></TD>
    <TD noWrap align=3Dright><TT><B>Mr(calc)&nbsp;&nbsp;</B></TT></TD>
    <TD align=3Dright><TT><B>&nbsp;ppm&nbsp;&nbsp;</B></TT></TD>
    <TD align=3Dright><TT><B>Start&nbsp;</B></TT></TD>
    <TD align=3Dright><TT><B>&nbsp;</B></TT></TD>
    <TD align=3Dright><TT><B>End&nbsp;</B></TT></TD>
    <TD align=3Dright><TT><B>Miss&nbsp;</B></TT></TD>
    <TD align=3Dright><TT><B>Ions&nbsp;</B></TT></TD>
    <TD><TT><B>&nbsp;Peptide</B></TT></TD></TR>
  <TR>
    <TD align=3Dright>&nbsp;</TD>
    <TD align=3Dright><TT>1235.5854&nbsp;&nbsp;</TT></TD>
    <TD align=3Dright><TT>1234.5781&nbsp;&nbsp;</TT></TD>
    <TD align=3Dright><TT>1234.5686&nbsp;&nbsp;</TT></TD>
    <TD noWrap align=3Dright><TT>7.72&nbsp;</TT></TD>
    <TD align=3Dright><TT>154&nbsp;</TT></TD>
    <TD noWrap align=3Dright><TT>-&nbsp;</TT></TD>
    <TD align=3Dright><TT>164&nbsp;</TT></TD>
    <TD align=3Dright><TT>1&nbsp;&nbsp;</TT></TD>
    <TD noWrap align=3Dright><TT>---&nbsp;&nbsp;</TT></TD>
    <TD noWrap><TT>&nbsp;K.KVCDMNVDPSK.A</TT></TD></TR>
  <TR>
    <TD align=3Dright>&nbsp;</TD>
    <TD align=3Dright><TT>1283.5752&nbsp;&nbsp;</TT></TD>
    <TD align=3Dright><TT>1282.5679&nbsp;&nbsp;</TT></TD>
    <TD align=3Dright><TT>1282.5499&nbsp;&nbsp;</TT></TD>
    <TD noWrap align=3Dright><TT>14.0&nbsp;</TT></TD>
    <TD align=3Dright><TT>80&nbsp;</TT></TD>
    <TD noWrap align=3Dright><TT>-&nbsp;</TT></TD>
    <TD align=3Dright><TT>90&nbsp;</TT></TD>
    <TD align=3Dright><TT>0&nbsp;&nbsp;</TT></TD>
    <TD noWrap align=3Dright><TT>---&nbsp;&nbsp;</TT></TD>
    <TD noWrap><TT>&nbsp;R.DLEMADYSPSR.H</TT></TD></TR>
  <TR>
    <TD align=3Dright>&nbsp;</TD>
    <TD align=3Dright><TT>1283.5752&nbsp;&nbsp;</TT></TD>
    <TD align=3Dright><TT>1282.5679&nbsp;&nbsp;</TT></TD>
    <TD align=3Dright><TT>1282.5499&nbsp;&nbsp;</TT></TD>
    <TD noWrap align=3Dright><TT>14.0&nbsp;</TT></TD>
    <TD align=3Dright><TT>80&nbsp;</TT></TD>
    <TD noWrap align=3Dright><TT>-&nbsp;</TT></TD>
    <TD align=3Dright><TT>90&nbsp;</TT></TD>
    <TD align=3Dright><TT>0&nbsp;&nbsp;</TT></TD>
    <TD noWrap align=3Dright><TT>21&nbsp;&nbsp;</TT></TD>
    <TD noWrap><TT>&nbsp;R.DLEMADYSPSR.H</TT></TD></TR>
  <TR>
    <TD align=3Dright>&nbsp;</TD>
    <TD align=3Dright><TT>1299.5602&nbsp;&nbsp;</TT></TD>
    <TD align=3Dright><TT>1298.5529&nbsp;&nbsp;</TT></TD>
    <TD align=3Dright><TT>1298.5449&nbsp;&nbsp;</TT></TD>
    <TD noWrap align=3Dright><TT>6.21&nbsp;</TT></TD>
    <TD align=3Dright><TT>80&nbsp;</TT></TD>
    <TD noWrap align=3Dright><TT>-&nbsp;</TT></TD>
    <TD align=3Dright><TT>90&nbsp;</TT></TD>
    <TD align=3Dright><TT>0&nbsp;&nbsp;</TT></TD>
    <TD noWrap align=3Dright><TT>---&nbsp;&nbsp;</TT></TD>
    <TD noWrap><TT>&nbsp;R.DLEMADYSPSR.H + Oxidation (M)</TT></TD></TR>
  <TR>
    <TD align=3Dright>&nbsp;</TD>
    <TD align=3Dright><TT>1299.5602&nbsp;&nbsp;</TT></TD>
    <TD align=3Dright><TT>1298.5529&nbsp;&nbsp;</TT></TD>
    <TD align=3Dright><TT>1298.5449&nbsp;&nbsp;</TT></TD>
    <TD noWrap align=3Dright><TT>6.21&nbsp;</TT></TD>
    <TD align=3Dright><TT>80&nbsp;</TT></TD>
    <TD noWrap align=3Dright><TT>-&nbsp;</TT></TD>
    <TD align=3Dright><TT>90&nbsp;</TT></TD>
    <TD align=3Dright><TT>0&nbsp;&nbsp;</TT></TD>
    <TD noWrap align=3Dright><TT>(13)&nbsp;</TT></TD>
    <TD noWrap><TT>&nbsp;R.DLEMADYSPSR.H + Oxidation (M)</TT></TD></TR>
  <TR>
    <TD align=3Dright>&nbsp;</TD>
    <TD align=3Dright><TT>1439.6642&nbsp;&nbsp;</TT></TD>
    <TD align=3Dright><TT>1438.6569&nbsp;&nbsp;</TT></TD>
    <TD align=3Dright><TT>1438.6510&nbsp;&nbsp;</TT></TD>
    <TD noWrap align=3Dright><TT>4.09&nbsp;</TT></TD>
    <TD align=3Dright><TT>79&nbsp;</TT></TD>
    <TD noWrap align=3Dright><TT>-&nbsp;</TT></TD>
    <TD align=3Dright><TT>90&nbsp;</TT></TD>
    <TD align=3Dright><TT>1&nbsp;&nbsp;</TT></TD>
    <TD noWrap align=3Dright><TT>---&nbsp;&nbsp;</TT></TD>
    <TD noWrap><TT>&nbsp;R.RDLEMADYSPSR.H</TT></TD></TR>
  <TR>
    <TD align=3Dright>&nbsp;</TD>
    <TD align=3Dright><TT>1455.6365&nbsp;&nbsp;</TT></TD>
    <TD align=3Dright><TT>1454.6292&nbsp;&nbsp;</TT></TD>
    <TD align=3Dright><TT>1454.6460&nbsp;&nbsp;</TT></TD>
    <TD noWrap align=3Dright><TT>-11.51&nbsp;</TT></TD>
    <TD align=3Dright><TT>79&nbsp;</TT></TD>
    <TD noWrap align=3Dright><TT>-&nbsp;</TT></TD>
    <TD align=3Dright><TT>90&nbsp;</TT></TD>
    <TD align=3Dright><TT>1&nbsp;&nbsp;</TT></TD>
    <TD noWrap align=3Dright><TT>---&nbsp;&nbsp;</TT></TD>
    <TD noWrap><TT>&nbsp;R.RDLEMADYSPSR.H + Oxidation (M)</TT></TD></TR>
  <TR>
    <TD align=3Dright>&nbsp;</TD>
    <TD align=3Dright><TT>1455.6365&nbsp;&nbsp;</TT></TD>
    <TD align=3Dright><TT>1454.6292&nbsp;&nbsp;</TT></TD>
    <TD align=3Dright><TT>1454.6460&nbsp;&nbsp;</TT></TD>
    <TD noWrap align=3Dright><TT>-11.51&nbsp;</TT></TD>
    <TD align=3Dright><TT>79&nbsp;</TT></TD>
    <TD noWrap align=3Dright><TT>-&nbsp;</TT></TD>
    <TD align=3Dright><TT>90&nbsp;</TT></TD>
    <TD align=3Dright><TT>1&nbsp;&nbsp;</TT></TD>
    <TD noWrap align=3Dright><TT>11&nbsp;&nbsp;</TT></TD>
    <TD noWrap><TT>&nbsp;R.RDLEMADYSPSR.H + Oxidation=20
(M)</TT></TD></TR></TBODY></TABLE>
<TABLE border=3D0 cellSpacing=3D0>
  <TBODY>
  <TR>
    <TD><TT>&nbsp;&nbsp;&nbsp;&nbsp;&nbsp;&nbsp;</TT></TD>
    <TD><TT><B>No match to: </B>812.3170, 823.0557, 825.0487, 829.3411,=20
      841.0179, 842.4611, 870.4904, 994.0746, 994.0746, 1036.0693, =
1036.0693,=20
      1081.5260, 1225.0701, 1334.5894, 1356.5804, 1356.5804, 1383.6311,=20
      1383.6311, 1405.6223, 2009.8258, 2009.8258, 2031.8143, 2277.9102,=20
      2277.9102, 2412.1233, 2637.2803, =
2637.2803</TT></TD></TR></TBODY></TABLE><BR>
<TABLE border=3D0 cellSpacing=3D0>
  <TBODY>
  <TR>
    <TD><TT><B><A name=3DHit11>11.</A>&nbsp;&nbsp;&nbsp;</B></TT></TD>
    <TD noWrap><TT><A=20
      =
href=3D"http://zxw-pc/mascot/cgi/protein_view.pl?file=3D../data/20121225/=
F002436.dat&amp;hit=3D11"=20
      =
target=3D_blank>gi|224099509</A>&nbsp;&nbsp;&nbsp;&nbsp;<B>Mass:</B>&nbsp=
;28435&nbsp;&nbsp;&nbsp;&nbsp;<B>Score:</B>&nbsp;42&nbsp;&nbsp;&nbsp;&nbs=
p;&nbsp;<B>Expect:</B>&nbsp;1.3e+002&nbsp;&nbsp;<B>Matches:</B>&nbsp;6</T=
T></TD></TR>
  <TR>
    <TD>&nbsp;</TD>
    <TD noWrap><TT>predicted protein [Populus=20
trichocarpa]</TT></TD></TR></TBODY></TABLE>
<TABLE border=3D0 cellSpacing=3D0 cellPadding=3D0>
  <TBODY>
  <TR>
    <TD><TT>&nbsp;&nbsp;&nbsp;&nbsp;&nbsp;&nbsp;</TT></TD>
    <TD align=3Dright><TT><B>Observed&nbsp;&nbsp;</B></TT></TD>
    <TD noWrap align=3Dright><TT><B>Mr(expt)&nbsp;&nbsp;</B></TT></TD>
    <TD noWrap align=3Dright><TT><B>Mr(calc)&nbsp;&nbsp;</B></TT></TD>
    <TD align=3Dright><TT><B>&nbsp;ppm&nbsp;&nbsp;</B></TT></TD>
    <TD align=3Dright><TT><B>Start&nbsp;</B></TT></TD>
    <TD align=3Dright><TT><B>&nbsp;</B></TT></TD>
    <TD align=3Dright><TT><B>End&nbsp;</B></TT></TD>
    <TD align=3Dright><TT><B>Miss&nbsp;</B></TT></TD>
    <TD align=3Dright><TT><B>Ions&nbsp;</B></TT></TD>
    <TD><TT><B>&nbsp;Peptide</B></TT></TD></TR>
  <TR>
    <TD align=3Dright>&nbsp;</TD>
    <TD align=3Dright><TT>1283.5752&nbsp;&nbsp;</TT></TD>
    <TD align=3Dright><TT>1282.5679&nbsp;&nbsp;</TT></TD>
    <TD align=3Dright><TT>1282.5290&nbsp;&nbsp;</TT></TD>
    <TD noWrap align=3Dright><TT>30.3&nbsp;</TT></TD>
    <TD align=3Dright><TT>29&nbsp;</TT></TD>
    <TD noWrap align=3Dright><TT>-&nbsp;</TT></TD>
    <TD align=3Dright><TT>39&nbsp;</TT></TD>
    <TD align=3Dright><TT>0&nbsp;&nbsp;</TT></TD>
    <TD noWrap align=3Dright><TT>---&nbsp;&nbsp;</TT></TD>
    <TD noWrap><TT>&nbsp;R.MNLMMGNVCDR.L</TT></TD></TR>
  <TR>
    <TD align=3Dright>&nbsp;</TD>
    <TD align=3Dright><TT>1283.5752&nbsp;&nbsp;</TT></TD>
    <TD align=3Dright><TT>1282.5679&nbsp;&nbsp;</TT></TD>
    <TD align=3Dright><TT>1282.6128&nbsp;&nbsp;</TT></TD>
    <TD noWrap align=3Dright><TT>-35.02&nbsp;</TT></TD>
    <TD align=3Dright><TT>140&nbsp;</TT></TD>
    <TD noWrap align=3Dright><TT>-&nbsp;</TT></TD>
    <TD align=3Dright><TT>150&nbsp;</TT></TD>
    <TD align=3Dright><TT>0&nbsp;&nbsp;</TT></TD>
    <TD noWrap align=3Dright><TT>2&nbsp;&nbsp;</TT></TD>
    <TD noWrap><TT>&nbsp;R.TAATFIQSCWR.R</TT></TD></TR>
  <TR>
    <TD align=3Dright>&nbsp;</TD>
    <TD align=3Dright><TT>1299.5602&nbsp;&nbsp;</TT></TD>
    <TD align=3Dright><TT>1298.5529&nbsp;&nbsp;</TT></TD>
    <TD align=3Dright><TT>1298.5240&nbsp;&nbsp;</TT></TD>
    <TD noWrap align=3Dright><TT>22.3&nbsp;</TT></TD>
    <TD align=3Dright><TT>29&nbsp;</TT></TD>
    <TD noWrap align=3Dright><TT>-&nbsp;</TT></TD>
    <TD align=3Dright><TT>39&nbsp;</TT></TD>
    <TD align=3Dright><TT>0&nbsp;&nbsp;</TT></TD>
    <TD noWrap align=3Dright><TT>---&nbsp;&nbsp;</TT></TD>
    <TD noWrap><TT>&nbsp;R.MNLMMGNVCDR.L + Oxidation (M)</TT></TD></TR>
  <TR>
    <TD align=3Dright>&nbsp;</TD>
    <TD align=3Dright><TT>1299.5602&nbsp;&nbsp;</TT></TD>
    <TD align=3Dright><TT>1298.5529&nbsp;&nbsp;</TT></TD>
    <TD align=3Dright><TT>1298.5240&nbsp;&nbsp;</TT></TD>
    <TD noWrap align=3Dright><TT>22.3&nbsp;</TT></TD>
    <TD align=3Dright><TT>29&nbsp;</TT></TD>
    <TD noWrap align=3Dright><TT>-&nbsp;</TT></TD>
    <TD align=3Dright><TT>39&nbsp;</TT></TD>
    <TD align=3Dright><TT>0&nbsp;&nbsp;</TT></TD>
    <TD noWrap align=3Dright><TT>15&nbsp;&nbsp;</TT></TD>
    <TD noWrap><TT>&nbsp;R.MNLMMGNVCDR.L + Oxidation (M)</TT></TD></TR>
  <TR>
    <TD align=3Dright>&nbsp;</TD>
    <TD align=3Dright><TT>1405.6223&nbsp;&nbsp;</TT></TD>
    <TD align=3Dright><TT>1404.6150&nbsp;&nbsp;</TT></TD>
    <TD align=3Dright><TT>1404.6568&nbsp;&nbsp;</TT></TD>
    <TD noWrap align=3Dright><TT>-29.77&nbsp;</TT></TD>
    <TD align=3Dright><TT>46&nbsp;</TT></TD>
    <TD noWrap align=3Dright><TT>-&nbsp;</TT></TD>
    <TD align=3Dright><TT>58&nbsp;</TT></TD>
    <TD align=3Dright><TT>0&nbsp;&nbsp;</TT></TD>
    <TD noWrap align=3Dright><TT>---&nbsp;&nbsp;</TT></TD>
    <TD noWrap><TT>&nbsp;K.HGNVAGTCTQYVR.K</TT></TD></TR>
  <TR>
    <TD align=3Dright>&nbsp;</TD>
    <TD align=3Dright><TT>1439.6642&nbsp;&nbsp;</TT></TD>
    <TD align=3Dright><TT>1438.6569&nbsp;&nbsp;</TT></TD>
    <TD align=3Dright><TT>1438.7139&nbsp;&nbsp;</TT></TD>
    <TD noWrap align=3Dright><TT>-39.63&nbsp;</TT></TD>
    <TD align=3Dright><TT>140&nbsp;</TT></TD>
    <TD noWrap align=3Dright><TT>-&nbsp;</TT></TD>
    <TD align=3Dright><TT>151&nbsp;</TT></TD>
    <TD align=3Dright><TT>1&nbsp;&nbsp;</TT></TD>
    <TD noWrap align=3Dright><TT>---&nbsp;&nbsp;</TT></TD>
    <TD noWrap><TT>&nbsp;R.TAATFIQSCWRR.L</TT></TD></TR></TBODY></TABLE>
<TABLE border=3D0 cellSpacing=3D0>
  <TBODY>
  <TR>
    <TD><TT>&nbsp;&nbsp;&nbsp;&nbsp;&nbsp;&nbsp;</TT></TD>
    <TD><TT><B>No match to: </B>812.3170, 823.0557, 825.0487, 829.3411,=20
      841.0179, 842.4611, 870.4904, 994.0746, 994.0746, 1036.0693, =
1036.0693,=20
      1081.5260, 1225.0701, 1235.5854, 1334.5894, 1356.5804, 1356.5804,=20
      1383.6311, 1383.6311, 1455.6365, 1455.6365, 2009.8258, 2009.8258,=20
      2031.8143, 2277.9102, 2277.9102, 2412.1233, 2637.2803,=20
  2637.2803</TT></TD></TR></TBODY></TABLE><BR>
<TABLE border=3D0 cellSpacing=3D0>
  <TBODY>
  <TR>
    <TD><TT><B><A name=3DHit12>12.</A>&nbsp;&nbsp;&nbsp;</B></TT></TD>
    <TD noWrap><TT><A=20
      =
href=3D"http://zxw-pc/mascot/cgi/protein_view.pl?file=3D../data/20121225/=
F002436.dat&amp;hit=3D12"=20
      =
target=3D_blank>gi|222871750</A>&nbsp;&nbsp;&nbsp;&nbsp;<B>Mass:</B>&nbsp=
;28435&nbsp;&nbsp;&nbsp;&nbsp;<B>Score:</B>&nbsp;42&nbsp;&nbsp;&nbsp;&nbs=
p;&nbsp;<B>Expect:</B>&nbsp;1.3e+002&nbsp;&nbsp;<B>Matches:</B>&nbsp;6</T=
T></TD></TR>
  <TR>
    <TD>&nbsp;</TD>
    <TD noWrap><TT>predicted protein [Populus=20
trichocarpa]</TT></TD></TR></TBODY></TABLE>
<TABLE border=3D0 cellSpacing=3D0 cellPadding=3D0>
  <TBODY>
  <TR>
    <TD><TT>&nbsp;&nbsp;&nbsp;&nbsp;&nbsp;&nbsp;</TT></TD>
    <TD align=3Dright><TT><B>Observed&nbsp;&nbsp;</B></TT></TD>
    <TD noWrap align=3Dright><TT><B>Mr(expt)&nbsp;&nbsp;</B></TT></TD>
    <TD noWrap align=3Dright><TT><B>Mr(calc)&nbsp;&nbsp;</B></TT></TD>
    <TD align=3Dright><TT><B>&nbsp;ppm&nbsp;&nbsp;</B></TT></TD>
    <TD align=3Dright><TT><B>Start&nbsp;</B></TT></TD>
    <TD align=3Dright><TT><B>&nbsp;</B></TT></TD>
    <TD align=3Dright><TT><B>End&nbsp;</B></TT></TD>
    <TD align=3Dright><TT><B>Miss&nbsp;</B></TT></TD>
    <TD align=3Dright><TT><B>Ions&nbsp;</B></TT></TD>
    <TD><TT><B>&nbsp;Peptide</B></TT></TD></TR>
  <TR>
    <TD align=3Dright>&nbsp;</TD>
    <TD align=3Dright><TT>1283.5752&nbsp;&nbsp;</TT></TD>
    <TD align=3Dright><TT>1282.5679&nbsp;&nbsp;</TT></TD>
    <TD align=3Dright><TT>1282.5290&nbsp;&nbsp;</TT></TD>
    <TD noWrap align=3Dright><TT>30.3&nbsp;</TT></TD>
    <TD align=3Dright><TT>29&nbsp;</TT></TD>
    <TD noWrap align=3Dright><TT>-&nbsp;</TT></TD>
    <TD align=3Dright><TT>39&nbsp;</TT></TD>
    <TD align=3Dright><TT>0&nbsp;&nbsp;</TT></TD>
    <TD noWrap align=3Dright><TT>---&nbsp;&nbsp;</TT></TD>
    <TD noWrap><TT>&nbsp;R.MNLMMGNVCDR.L</TT></TD></TR>
  <TR>
    <TD align=3Dright>&nbsp;</TD>
    <TD align=3Dright><TT>1283.5752&nbsp;&nbsp;</TT></TD>
    <TD align=3Dright><TT>1282.5679&nbsp;&nbsp;</TT></TD>
    <TD align=3Dright><TT>1282.6128&nbsp;&nbsp;</TT></TD>
    <TD noWrap align=3Dright><TT>-35.02&nbsp;</TT></TD>
    <TD align=3Dright><TT>140&nbsp;</TT></TD>
    <TD noWrap align=3Dright><TT>-&nbsp;</TT></TD>
    <TD align=3Dright><TT>150&nbsp;</TT></TD>
    <TD align=3Dright><TT>0&nbsp;&nbsp;</TT></TD>
    <TD noWrap align=3Dright><TT>2&nbsp;&nbsp;</TT></TD>
    <TD noWrap><TT>&nbsp;R.TAATFIQSCWR.R</TT></TD></TR>
  <TR>
    <TD align=3Dright>&nbsp;</TD>
    <TD align=3Dright><TT>1299.5602&nbsp;&nbsp;</TT></TD>
    <TD align=3Dright><TT>1298.5529&nbsp;&nbsp;</TT></TD>
    <TD align=3Dright><TT>1298.5240&nbsp;&nbsp;</TT></TD>
    <TD noWrap align=3Dright><TT>22.3&nbsp;</TT></TD>
    <TD align=3Dright><TT>29&nbsp;</TT></TD>
    <TD noWrap align=3Dright><TT>-&nbsp;</TT></TD>
    <TD align=3Dright><TT>39&nbsp;</TT></TD>
    <TD align=3Dright><TT>0&nbsp;&nbsp;</TT></TD>
    <TD noWrap align=3Dright><TT>---&nbsp;&nbsp;</TT></TD>
    <TD noWrap><TT>&nbsp;R.MNLMMGNVCDR.L + Oxidation (M)</TT></TD></TR>
  <TR>
    <TD align=3Dright>&nbsp;</TD>
    <TD align=3Dright><TT>1299.5602&nbsp;&nbsp;</TT></TD>
    <TD align=3Dright><TT>1298.5529&nbsp;&nbsp;</TT></TD>
    <TD align=3Dright><TT>1298.5240&nbsp;&nbsp;</TT></TD>
    <TD noWrap align=3Dright><TT>22.3&nbsp;</TT></TD>
    <TD align=3Dright><TT>29&nbsp;</TT></TD>
    <TD noWrap align=3Dright><TT>-&nbsp;</TT></TD>
    <TD align=3Dright><TT>39&nbsp;</TT></TD>
    <TD align=3Dright><TT>0&nbsp;&nbsp;</TT></TD>
    <TD noWrap align=3Dright><TT>15&nbsp;&nbsp;</TT></TD>
    <TD noWrap><TT>&nbsp;R.MNLMMGNVCDR.L + Oxidation (M)</TT></TD></TR>
  <TR>
    <TD align=3Dright>&nbsp;</TD>
    <TD align=3Dright><TT>1405.6223&nbsp;&nbsp;</TT></TD>
    <TD align=3Dright><TT>1404.6150&nbsp;&nbsp;</TT></TD>
    <TD align=3Dright><TT>1404.6568&nbsp;&nbsp;</TT></TD>
    <TD noWrap align=3Dright><TT>-29.77&nbsp;</TT></TD>
    <TD align=3Dright><TT>46&nbsp;</TT></TD>
    <TD noWrap align=3Dright><TT>-&nbsp;</TT></TD>
    <TD align=3Dright><TT>58&nbsp;</TT></TD>
    <TD align=3Dright><TT>0&nbsp;&nbsp;</TT></TD>
    <TD noWrap align=3Dright><TT>---&nbsp;&nbsp;</TT></TD>
    <TD noWrap><TT>&nbsp;K.HGNVAGTCTQYVR.K</TT></TD></TR>
  <TR>
    <TD align=3Dright>&nbsp;</TD>
    <TD align=3Dright><TT>1439.6642&nbsp;&nbsp;</TT></TD>
    <TD align=3Dright><TT>1438.6569&nbsp;&nbsp;</TT></TD>
    <TD align=3Dright><TT>1438.7139&nbsp;&nbsp;</TT></TD>
    <TD noWrap align=3Dright><TT>-39.63&nbsp;</TT></TD>
    <TD align=3Dright><TT>140&nbsp;</TT></TD>
    <TD noWrap align=3Dright><TT>-&nbsp;</TT></TD>
    <TD align=3Dright><TT>151&nbsp;</TT></TD>
    <TD align=3Dright><TT>1&nbsp;&nbsp;</TT></TD>
    <TD noWrap align=3Dright><TT>---&nbsp;&nbsp;</TT></TD>
    <TD noWrap><TT>&nbsp;R.TAATFIQSCWRR.L</TT></TD></TR></TBODY></TABLE>
<TABLE border=3D0 cellSpacing=3D0>
  <TBODY>
  <TR>
    <TD><TT>&nbsp;&nbsp;&nbsp;&nbsp;&nbsp;&nbsp;</TT></TD>
    <TD><TT><B>No match to: </B>812.3170, 823.0557, 825.0487, 829.3411,=20
      841.0179, 842.4611, 870.4904, 994.0746, 994.0746, 1036.0693, =
1036.0693,=20
      1081.5260, 1225.0701, 1235.5854, 1334.5894, 1356.5804, 1356.5804,=20
      1383.6311, 1383.6311, 1455.6365, 1455.6365, 2009.8258, 2009.8258,=20
      2031.8143, 2277.9102, 2277.9102, 2412.1233, 2637.2803,=20
  2637.2803</TT></TD></TR></TBODY></TABLE><BR>
<TABLE border=3D0 cellSpacing=3D0>
  <TBODY>
  <TR>
    <TD><TT><B><A name=3DHit13>13.</A>&nbsp;&nbsp;&nbsp;</B></TT></TD>
    <TD noWrap><TT><A=20
      =
href=3D"http://zxw-pc/mascot/cgi/protein_view.pl?file=3D../data/20121225/=
F002436.dat&amp;hit=3D13"=20
      =
target=3D_blank>gi|226510456</A>&nbsp;&nbsp;&nbsp;&nbsp;<B>Mass:</B>&nbsp=
;14609&nbsp;&nbsp;&nbsp;&nbsp;<B>Score:</B>&nbsp;41&nbsp;&nbsp;&nbsp;&nbs=
p;&nbsp;<B>Expect:</B>&nbsp;1.4e+002&nbsp;&nbsp;<B>Matches:</B>&nbsp;8</T=
T></TD></TR>
  <TR>
    <TD>&nbsp;</TD>
    <TD noWrap><TT>transcription elongation factor SPT4 [Zea=20
  mays]</TT></TD></TR></TBODY></TABLE>
<TABLE border=3D0 cellSpacing=3D0 cellPadding=3D0>
  <TBODY>
  <TR>
    <TD><TT>&nbsp;&nbsp;&nbsp;&nbsp;&nbsp;&nbsp;</TT></TD>
    <TD align=3Dright><TT><B>Observed&nbsp;&nbsp;</B></TT></TD>
    <TD noWrap align=3Dright><TT><B>Mr(expt)&nbsp;&nbsp;</B></TT></TD>
    <TD noWrap align=3Dright><TT><B>Mr(calc)&nbsp;&nbsp;</B></TT></TD>
    <TD align=3Dright><TT><B>&nbsp;ppm&nbsp;&nbsp;</B></TT></TD>
    <TD align=3Dright><TT><B>Start&nbsp;</B></TT></TD>
    <TD align=3Dright><TT><B>&nbsp;</B></TT></TD>
    <TD align=3Dright><TT><B>End&nbsp;</B></TT></TD>
    <TD align=3Dright><TT><B>Miss&nbsp;</B></TT></TD>
    <TD align=3Dright><TT><B>Ions&nbsp;</B></TT></TD>
    <TD><TT><B>&nbsp;Peptide</B></TT></TD></TR>
  <TR>
    <TD align=3Dright>&nbsp;</TD>
    <TD align=3Dright><TT>829.3411&nbsp;&nbsp;</TT></TD>
    <TD align=3Dright><TT>828.3339&nbsp;&nbsp;</TT></TD>
    <TD align=3Dright><TT>828.3766&nbsp;&nbsp;</TT></TD>
    <TD noWrap align=3Dright><TT>-51.62&nbsp;</TT></TD>
    <TD align=3Dright><TT>40&nbsp;</TT></TD>
    <TD noWrap align=3Dright><TT>-&nbsp;</TT></TD>
    <TD align=3Dright><TT>45&nbsp;</TT></TD>
    <TD align=3Dright><TT>0&nbsp;&nbsp;</TT></TD>
    <TD noWrap align=3Dright><TT>---&nbsp;&nbsp;</TT></TD>
    <TD noWrap><TT>&nbsp;K.TYDQFR.E</TT></TD></TR>
  <TR>
    <TD align=3Dright>&nbsp;</TD>
    <TD align=3Dright><TT>1283.5752&nbsp;&nbsp;</TT></TD>
    <TD align=3Dright><TT>1282.5679&nbsp;&nbsp;</TT></TD>
    <TD align=3Dright><TT>1282.4554&nbsp;&nbsp;</TT></TD>
    <TD noWrap align=3Dright><TT>87.7&nbsp;</TT></TD>
    <TD align=3Dright><TT>3&nbsp;</TT></TD>
    <TD noWrap align=3Dright><TT>-&nbsp;</TT></TD>
    <TD align=3Dright><TT>15&nbsp;</TT></TD>
    <TD align=3Dright><TT>0&nbsp;&nbsp;</TT></TD>
    <TD noWrap align=3Dright><TT>---&nbsp;&nbsp;</TT></TD>
    <TD noWrap><TT>&nbsp;R.GGGGGGMMDDEER.V + Oxidation =
(M)</TT></TD></TR>
  <TR>
    <TD align=3Dright>&nbsp;</TD>
    <TD align=3Dright><TT>1283.5752&nbsp;&nbsp;</TT></TD>
    <TD align=3Dright><TT>1282.5679&nbsp;&nbsp;</TT></TD>
    <TD align=3Dright><TT>1282.4554&nbsp;&nbsp;</TT></TD>
    <TD noWrap align=3Dright><TT>87.7&nbsp;</TT></TD>
    <TD align=3Dright><TT>3&nbsp;</TT></TD>
    <TD noWrap align=3Dright><TT>-&nbsp;</TT></TD>
    <TD align=3Dright><TT>15&nbsp;</TT></TD>
    <TD align=3Dright><TT>0&nbsp;&nbsp;</TT></TD>
    <TD noWrap align=3Dright><TT>13&nbsp;&nbsp;</TT></TD>
    <TD noWrap><TT>&nbsp;R.GGGGGGMMDDEER.V + Oxidation =
(M)</TT></TD></TR>
  <TR>
    <TD align=3Dright>&nbsp;</TD>
    <TD align=3Dright><TT>1299.5602&nbsp;&nbsp;</TT></TD>
    <TD align=3Dright><TT>1298.5529&nbsp;&nbsp;</TT></TD>
    <TD align=3Dright><TT>1298.4503&nbsp;&nbsp;</TT></TD>
    <TD noWrap align=3Dright><TT>79.0&nbsp;</TT></TD>
    <TD align=3Dright><TT>3&nbsp;</TT></TD>
    <TD noWrap align=3Dright><TT>-&nbsp;</TT></TD>
    <TD align=3Dright><TT>15&nbsp;</TT></TD>
    <TD align=3Dright><TT>0&nbsp;&nbsp;</TT></TD>
    <TD noWrap align=3Dright><TT>---&nbsp;&nbsp;</TT></TD>
    <TD noWrap><TT>&nbsp;R.GGGGGGMMDDEER.V + 2 Oxidation =
(M)</TT></TD></TR>
  <TR>
    <TD align=3Dright>&nbsp;</TD>
    <TD align=3Dright><TT>1299.5602&nbsp;&nbsp;</TT></TD>
    <TD align=3Dright><TT>1298.5529&nbsp;&nbsp;</TT></TD>
    <TD align=3Dright><TT>1298.4503&nbsp;&nbsp;</TT></TD>
    <TD noWrap align=3Dright><TT>79.0&nbsp;</TT></TD>
    <TD align=3Dright><TT>3&nbsp;</TT></TD>
    <TD noWrap align=3Dright><TT>-&nbsp;</TT></TD>
    <TD align=3Dright><TT>15&nbsp;</TT></TD>
    <TD align=3Dright><TT>0&nbsp;&nbsp;</TT></TD>
    <TD noWrap align=3Dright><TT>---&nbsp;&nbsp;</TT></TD>
    <TD noWrap><TT>&nbsp;R.GGGGGGMMDDEER.V + 2 Oxidation =
(M)</TT></TD></TR>
  <TR>
    <TD align=3Dright>&nbsp;</TD>
    <TD align=3Dright><TT>1439.6642&nbsp;&nbsp;</TT></TD>
    <TD align=3Dright><TT>1438.6569&nbsp;&nbsp;</TT></TD>
    <TD align=3Dright><TT>1438.5565&nbsp;&nbsp;</TT></TD>
    <TD noWrap align=3Dright><TT>69.8&nbsp;</TT></TD>
    <TD align=3Dright><TT>2&nbsp;</TT></TD>
    <TD noWrap align=3Dright><TT>-&nbsp;</TT></TD>
    <TD align=3Dright><TT>15&nbsp;</TT></TD>
    <TD align=3Dright><TT>1&nbsp;&nbsp;</TT></TD>
    <TD noWrap align=3Dright><TT>---&nbsp;&nbsp;</TT></TD>
    <TD noWrap><TT>&nbsp;M.RGGGGGGMMDDEER.V + Oxidation =
(M)</TT></TD></TR>
  <TR>
    <TD align=3Dright>&nbsp;</TD>
    <TD align=3Dright><TT>1455.6365&nbsp;&nbsp;</TT></TD>
    <TD align=3Dright><TT>1454.6292&nbsp;&nbsp;</TT></TD>
    <TD align=3Dright><TT>1454.5515&nbsp;&nbsp;</TT></TD>
    <TD noWrap align=3Dright><TT>53.5&nbsp;</TT></TD>
    <TD align=3Dright><TT>2&nbsp;</TT></TD>
    <TD noWrap align=3Dright><TT>-&nbsp;</TT></TD>
    <TD align=3Dright><TT>15&nbsp;</TT></TD>
    <TD align=3Dright><TT>1&nbsp;&nbsp;</TT></TD>
    <TD noWrap align=3Dright><TT>---&nbsp;&nbsp;</TT></TD>
    <TD noWrap><TT>&nbsp;M.RGGGGGGMMDDEER.V + 2 Oxidation =
(M)</TT></TD></TR>
  <TR>
    <TD align=3Dright>&nbsp;</TD>
    <TD align=3Dright><TT>1455.6365&nbsp;&nbsp;</TT></TD>
    <TD align=3Dright><TT>1454.6292&nbsp;&nbsp;</TT></TD>
    <TD align=3Dright><TT>1454.5515&nbsp;&nbsp;</TT></TD>
    <TD noWrap align=3Dright><TT>53.5&nbsp;</TT></TD>
    <TD align=3Dright><TT>2&nbsp;</TT></TD>
    <TD noWrap align=3Dright><TT>-&nbsp;</TT></TD>
    <TD align=3Dright><TT>15&nbsp;</TT></TD>
    <TD align=3Dright><TT>1&nbsp;&nbsp;</TT></TD>
    <TD noWrap align=3Dright><TT>---&nbsp;&nbsp;</TT></TD>
    <TD noWrap><TT>&nbsp;M.RGGGGGGMMDDEER.V + 2 Oxidation=20
  (M)</TT></TD></TR></TBODY></TABLE>
<TABLE border=3D0 cellSpacing=3D0>
  <TBODY>
  <TR>
    <TD><TT>&nbsp;&nbsp;&nbsp;&nbsp;&nbsp;&nbsp;</TT></TD>
    <TD><TT><B>No match to: </B>812.3170, 823.0557, 825.0487, 841.0179,=20
      842.4611, 870.4904, 994.0746, 994.0746, 1036.0693, 1036.0693, =
1081.5260,=20
      1225.0701, 1235.5854, 1334.5894, 1356.5804, 1356.5804, 1383.6311,=20
      1383.6311, 1405.6223, 2009.8258, 2009.8258, 2031.8143, 2277.9102,=20
      2277.9102, 2412.1233, 2637.2803, =
2637.2803</TT></TD></TR></TBODY></TABLE><BR>
<TABLE border=3D0 cellSpacing=3D0>
  <TBODY>
  <TR>
    <TD><TT><B><A name=3DHit14>14.</A>&nbsp;&nbsp;&nbsp;</B></TT></TD>
    <TD noWrap><TT><A=20
      =
href=3D"http://zxw-pc/mascot/cgi/protein_view.pl?file=3D../data/20121225/=
F002436.dat&amp;hit=3D14"=20
      =
target=3D_blank>gi|195640310</A>&nbsp;&nbsp;&nbsp;&nbsp;<B>Mass:</B>&nbsp=
;14609&nbsp;&nbsp;&nbsp;&nbsp;<B>Score:</B>&nbsp;41&nbsp;&nbsp;&nbsp;&nbs=
p;&nbsp;<B>Expect:</B>&nbsp;1.4e+002&nbsp;&nbsp;<B>Matches:</B>&nbsp;8</T=
T></TD></TR>
  <TR>
    <TD>&nbsp;</TD>
    <TD noWrap><TT>transcription elongation factor SPT4 [Zea=20
  mays]</TT></TD></TR></TBODY></TABLE>
<TABLE border=3D0 cellSpacing=3D0 cellPadding=3D0>
  <TBODY>
  <TR>
    <TD><TT>&nbsp;&nbsp;&nbsp;&nbsp;&nbsp;&nbsp;</TT></TD>
    <TD align=3Dright><TT><B>Observed&nbsp;&nbsp;</B></TT></TD>
    <TD noWrap align=3Dright><TT><B>Mr(expt)&nbsp;&nbsp;</B></TT></TD>
    <TD noWrap align=3Dright><TT><B>Mr(calc)&nbsp;&nbsp;</B></TT></TD>
    <TD align=3Dright><TT><B>&nbsp;ppm&nbsp;&nbsp;</B></TT></TD>
    <TD align=3Dright><TT><B>Start&nbsp;</B></TT></TD>
    <TD align=3Dright><TT><B>&nbsp;</B></TT></TD>
    <TD align=3Dright><TT><B>End&nbsp;</B></TT></TD>
    <TD align=3Dright><TT><B>Miss&nbsp;</B></TT></TD>
    <TD align=3Dright><TT><B>Ions&nbsp;</B></TT></TD>
    <TD><TT><B>&nbsp;Peptide</B></TT></TD></TR>
  <TR>
    <TD align=3Dright>&nbsp;</TD>
    <TD align=3Dright><TT>829.3411&nbsp;&nbsp;</TT></TD>
    <TD align=3Dright><TT>828.3339&nbsp;&nbsp;</TT></TD>
    <TD align=3Dright><TT>828.3766&nbsp;&nbsp;</TT></TD>
    <TD noWrap align=3Dright><TT>-51.62&nbsp;</TT></TD>
    <TD align=3Dright><TT>40&nbsp;</TT></TD>
    <TD noWrap align=3Dright><TT>-&nbsp;</TT></TD>
    <TD align=3Dright><TT>45&nbsp;</TT></TD>
    <TD align=3Dright><TT>0&nbsp;&nbsp;</TT></TD>
    <TD noWrap align=3Dright><TT>---&nbsp;&nbsp;</TT></TD>
    <TD noWrap><TT>&nbsp;K.TYDQFR.E</TT></TD></TR>
  <TR>
    <TD align=3Dright>&nbsp;</TD>
    <TD align=3Dright><TT>1283.5752&nbsp;&nbsp;</TT></TD>
    <TD align=3Dright><TT>1282.5679&nbsp;&nbsp;</TT></TD>
    <TD align=3Dright><TT>1282.4554&nbsp;&nbsp;</TT></TD>
    <TD noWrap align=3Dright><TT>87.7&nbsp;</TT></TD>
    <TD align=3Dright><TT>3&nbsp;</TT></TD>
    <TD noWrap align=3Dright><TT>-&nbsp;</TT></TD>
    <TD align=3Dright><TT>15&nbsp;</TT></TD>
    <TD align=3Dright><TT>0&nbsp;&nbsp;</TT></TD>
    <TD noWrap align=3Dright><TT>---&nbsp;&nbsp;</TT></TD>
    <TD noWrap><TT>&nbsp;R.GGGGGGMMDDEER.V + Oxidation =
(M)</TT></TD></TR>
  <TR>
    <TD align=3Dright>&nbsp;</TD>
    <TD align=3Dright><TT>1283.5752&nbsp;&nbsp;</TT></TD>
    <TD align=3Dright><TT>1282.5679&nbsp;&nbsp;</TT></TD>
    <TD align=3Dright><TT>1282.4554&nbsp;&nbsp;</TT></TD>
    <TD noWrap align=3Dright><TT>87.7&nbsp;</TT></TD>
    <TD align=3Dright><TT>3&nbsp;</TT></TD>
    <TD noWrap align=3Dright><TT>-&nbsp;</TT></TD>
    <TD align=3Dright><TT>15&nbsp;</TT></TD>
    <TD align=3Dright><TT>0&nbsp;&nbsp;</TT></TD>
    <TD noWrap align=3Dright><TT>13&nbsp;&nbsp;</TT></TD>
    <TD noWrap><TT>&nbsp;R.GGGGGGMMDDEER.V + Oxidation =
(M)</TT></TD></TR>
  <TR>
    <TD align=3Dright>&nbsp;</TD>
    <TD align=3Dright><TT>1299.5602&nbsp;&nbsp;</TT></TD>
    <TD align=3Dright><TT>1298.5529&nbsp;&nbsp;</TT></TD>
    <TD align=3Dright><TT>1298.4503&nbsp;&nbsp;</TT></TD>
    <TD noWrap align=3Dright><TT>79.0&nbsp;</TT></TD>
    <TD align=3Dright><TT>3&nbsp;</TT></TD>
    <TD noWrap align=3Dright><TT>-&nbsp;</TT></TD>
    <TD align=3Dright><TT>15&nbsp;</TT></TD>
    <TD align=3Dright><TT>0&nbsp;&nbsp;</TT></TD>
    <TD noWrap align=3Dright><TT>---&nbsp;&nbsp;</TT></TD>
    <TD noWrap><TT>&nbsp;R.GGGGGGMMDDEER.V + 2 Oxidation =
(M)</TT></TD></TR>
  <TR>
    <TD align=3Dright>&nbsp;</TD>
    <TD align=3Dright><TT>1299.5602&nbsp;&nbsp;</TT></TD>
    <TD align=3Dright><TT>1298.5529&nbsp;&nbsp;</TT></TD>
    <TD align=3Dright><TT>1298.4503&nbsp;&nbsp;</TT></TD>
    <TD noWrap align=3Dright><TT>79.0&nbsp;</TT></TD>
    <TD align=3Dright><TT>3&nbsp;</TT></TD>
    <TD noWrap align=3Dright><TT>-&nbsp;</TT></TD>
    <TD align=3Dright><TT>15&nbsp;</TT></TD>
    <TD align=3Dright><TT>0&nbsp;&nbsp;</TT></TD>
    <TD noWrap align=3Dright><TT>---&nbsp;&nbsp;</TT></TD>
    <TD noWrap><TT>&nbsp;R.GGGGGGMMDDEER.V + 2 Oxidation =
(M)</TT></TD></TR>
  <TR>
    <TD align=3Dright>&nbsp;</TD>
    <TD align=3Dright><TT>1439.6642&nbsp;&nbsp;</TT></TD>
    <TD align=3Dright><TT>1438.6569&nbsp;&nbsp;</TT></TD>
    <TD align=3Dright><TT>1438.5565&nbsp;&nbsp;</TT></TD>
    <TD noWrap align=3Dright><TT>69.8&nbsp;</TT></TD>
    <TD align=3Dright><TT>2&nbsp;</TT></TD>
    <TD noWrap align=3Dright><TT>-&nbsp;</TT></TD>
    <TD align=3Dright><TT>15&nbsp;</TT></TD>
    <TD align=3Dright><TT>1&nbsp;&nbsp;</TT></TD>
    <TD noWrap align=3Dright><TT>---&nbsp;&nbsp;</TT></TD>
    <TD noWrap><TT>&nbsp;M.RGGGGGGMMDDEER.V + Oxidation =
(M)</TT></TD></TR>
  <TR>
    <TD align=3Dright>&nbsp;</TD>
    <TD align=3Dright><TT>1455.6365&nbsp;&nbsp;</TT></TD>
    <TD align=3Dright><TT>1454.6292&nbsp;&nbsp;</TT></TD>
    <TD align=3Dright><TT>1454.5515&nbsp;&nbsp;</TT></TD>
    <TD noWrap align=3Dright><TT>53.5&nbsp;</TT></TD>
    <TD align=3Dright><TT>2&nbsp;</TT></TD>
    <TD noWrap align=3Dright><TT>-&nbsp;</TT></TD>
    <TD align=3Dright><TT>15&nbsp;</TT></TD>
    <TD align=3Dright><TT>1&nbsp;&nbsp;</TT></TD>
    <TD noWrap align=3Dright><TT>---&nbsp;&nbsp;</TT></TD>
    <TD noWrap><TT>&nbsp;M.RGGGGGGMMDDEER.V + 2 Oxidation =
(M)</TT></TD></TR>
  <TR>
    <TD align=3Dright>&nbsp;</TD>
    <TD align=3Dright><TT>1455.6365&nbsp;&nbsp;</TT></TD>
    <TD align=3Dright><TT>1454.6292&nbsp;&nbsp;</TT></TD>
    <TD align=3Dright><TT>1454.5515&nbsp;&nbsp;</TT></TD>
    <TD noWrap align=3Dright><TT>53.5&nbsp;</TT></TD>
    <TD align=3Dright><TT>2&nbsp;</TT></TD>
    <TD noWrap align=3Dright><TT>-&nbsp;</TT></TD>
    <TD align=3Dright><TT>15&nbsp;</TT></TD>
    <TD align=3Dright><TT>1&nbsp;&nbsp;</TT></TD>
    <TD noWrap align=3Dright><TT>---&nbsp;&nbsp;</TT></TD>
    <TD noWrap><TT>&nbsp;M.RGGGGGGMMDDEER.V + 2 Oxidation=20
  (M)</TT></TD></TR></TBODY></TABLE>
<TABLE border=3D0 cellSpacing=3D0>
  <TBODY>
  <TR>
    <TD><TT>&nbsp;&nbsp;&nbsp;&nbsp;&nbsp;&nbsp;</TT></TD>
    <TD><TT><B>No match to: </B>812.3170, 823.0557, 825.0487, 841.0179,=20
      842.4611, 870.4904, 994.0746, 994.0746, 1036.0693, 1036.0693, =
1081.5260,=20
      1225.0701, 1235.5854, 1334.5894, 1356.5804, 1356.5804, 1383.6311,=20
      1383.6311, 1405.6223, 2009.8258, 2009.8258, 2031.8143, 2277.9102,=20
      2277.9102, 2412.1233, 2637.2803, =
2637.2803</TT></TD></TR></TBODY></TABLE><BR>
<TABLE border=3D0 cellSpacing=3D0>
  <TBODY>
  <TR>
    <TD><TT><B><A name=3DHit15>15.</A>&nbsp;&nbsp;&nbsp;</B></TT></TD>
    <TD noWrap><TT><A=20
      =
href=3D"http://zxw-pc/mascot/cgi/protein_view.pl?file=3D../data/20121225/=
F002436.dat&amp;hit=3D15"=20
      =
target=3D_blank>gi|197253329</A>&nbsp;&nbsp;&nbsp;&nbsp;<B>Mass:</B>&nbsp=
;45356&nbsp;&nbsp;&nbsp;&nbsp;<B>Score:</B>&nbsp;41&nbsp;&nbsp;&nbsp;&nbs=
p;&nbsp;<B>Expect:</B>&nbsp;1.4e+002&nbsp;&nbsp;<B>Matches:</B>&nbsp;5</T=
T></TD></TR>
  <TR>
    <TD>&nbsp;</TD>
    <TD noWrap><TT>SFBB12-beta [Pyrus =
pyrifolia]</TT></TD></TR></TBODY></TABLE>
<TABLE border=3D0 cellSpacing=3D0 cellPadding=3D0>
  <TBODY>
  <TR>
    <TD><TT>&nbsp;&nbsp;&nbsp;&nbsp;&nbsp;&nbsp;</TT></TD>
    <TD align=3Dright><TT><B>Observed&nbsp;&nbsp;</B></TT></TD>
    <TD noWrap align=3Dright><TT><B>Mr(expt)&nbsp;&nbsp;</B></TT></TD>
    <TD noWrap align=3Dright><TT><B>Mr(calc)&nbsp;&nbsp;</B></TT></TD>
    <TD align=3Dright><TT><B>&nbsp;ppm&nbsp;&nbsp;</B></TT></TD>
    <TD align=3Dright><TT><B>Start&nbsp;</B></TT></TD>
    <TD align=3Dright><TT><B>&nbsp;</B></TT></TD>
    <TD align=3Dright><TT><B>End&nbsp;</B></TT></TD>
    <TD align=3Dright><TT><B>Miss&nbsp;</B></TT></TD>
    <TD align=3Dright><TT><B>Ions&nbsp;</B></TT></TD>
    <TD><TT><B>&nbsp;Peptide</B></TT></TD></TR>
  <TR>
    <TD align=3Dright>&nbsp;</TD>
    <TD align=3Dright><TT>1299.5602&nbsp;&nbsp;</TT></TD>
    <TD align=3Dright><TT>1298.5529&nbsp;&nbsp;</TT></TD>
    <TD align=3Dright><TT>1298.5813&nbsp;&nbsp;</TT></TD>
    <TD noWrap align=3Dright><TT>-21.83&nbsp;</TT></TD>
    <TD align=3Dright><TT>345&nbsp;</TT></TD>
    <TD noWrap align=3Dright><TT>-&nbsp;</TT></TD>
    <TD align=3Dright><TT>355&nbsp;</TT></TD>
    <TD align=3Dright><TT>0&nbsp;&nbsp;</TT></TD>
    <TD noWrap align=3Dright><TT>---&nbsp;&nbsp;</TT></TD>
    <TD noWrap><TT>&nbsp;K.SDEFLMVTSDR.R</TT></TD></TR>
  <TR>
    <TD align=3Dright>&nbsp;</TD>
    <TD align=3Dright><TT>1299.5602&nbsp;&nbsp;</TT></TD>
    <TD align=3Dright><TT>1298.5529&nbsp;&nbsp;</TT></TD>
    <TD align=3Dright><TT>1298.5813&nbsp;&nbsp;</TT></TD>
    <TD noWrap align=3Dright><TT>-21.83&nbsp;</TT></TD>
    <TD align=3Dright><TT>345&nbsp;</TT></TD>
    <TD noWrap align=3Dright><TT>-&nbsp;</TT></TD>
    <TD align=3Dright><TT>355&nbsp;</TT></TD>
    <TD align=3Dright><TT>0&nbsp;&nbsp;</TT></TD>
    <TD noWrap align=3Dright><TT>13&nbsp;&nbsp;</TT></TD>
    <TD noWrap><TT>&nbsp;K.SDEFLMVTSDR.R</TT></TD></TR>
  <TR>
    <TD align=3Dright>&nbsp;</TD>
    <TD align=3Dright><TT>1405.6223&nbsp;&nbsp;</TT></TD>
    <TD align=3Dright><TT>1404.6150&nbsp;&nbsp;</TT></TD>
    <TD align=3Dright><TT>1404.6496&nbsp;&nbsp;</TT></TD>
    <TD noWrap align=3Dright><TT>-24.64&nbsp;</TT></TD>
    <TD align=3Dright><TT>69&nbsp;</TT></TD>
    <TD noWrap align=3Dright><TT>-&nbsp;</TT></TD>
    <TD align=3Dright><TT>80&nbsp;</TT></TD>
    <TD align=3Dright><TT>0&nbsp;&nbsp;</TT></TD>
    <TD noWrap align=3Dright><TT>---&nbsp;&nbsp;</TT></TD>
    <TD noWrap><TT>&nbsp;R.SQMPVFPDNGWK.Y</TT></TD></TR>
  <TR>
    <TD align=3Dright>&nbsp;</TD>
    <TD align=3Dright><TT>1455.6365&nbsp;&nbsp;</TT></TD>
    <TD align=3Dright><TT>1454.6292&nbsp;&nbsp;</TT></TD>
    <TD align=3Dright><TT>1454.6824&nbsp;&nbsp;</TT></TD>
    <TD noWrap align=3Dright><TT>-36.54&nbsp;</TT></TD>
    <TD align=3Dright><TT>345&nbsp;</TT></TD>
    <TD noWrap align=3Dright><TT>-&nbsp;</TT></TD>
    <TD align=3Dright><TT>356&nbsp;</TT></TD>
    <TD align=3Dright><TT>1&nbsp;&nbsp;</TT></TD>
    <TD noWrap align=3Dright><TT>---&nbsp;&nbsp;</TT></TD>
    <TD noWrap><TT>&nbsp;K.SDEFLMVTSDRR.V</TT></TD></TR>
  <TR>
    <TD align=3Dright>&nbsp;</TD>
    <TD align=3Dright><TT>1455.6365&nbsp;&nbsp;</TT></TD>
    <TD align=3Dright><TT>1454.6292&nbsp;&nbsp;</TT></TD>
    <TD align=3Dright><TT>1454.6824&nbsp;&nbsp;</TT></TD>
    <TD noWrap align=3Dright><TT>-36.54&nbsp;</TT></TD>
    <TD align=3Dright><TT>345&nbsp;</TT></TD>
    <TD noWrap align=3Dright><TT>-&nbsp;</TT></TD>
    <TD align=3Dright><TT>356&nbsp;</TT></TD>
    <TD align=3Dright><TT>1&nbsp;&nbsp;</TT></TD>
    <TD noWrap align=3Dright><TT>12&nbsp;&nbsp;</TT></TD>
    <TD noWrap><TT>&nbsp;K.SDEFLMVTSDRR.V</TT></TD></TR></TBODY></TABLE>
<TABLE border=3D0 cellSpacing=3D0>
  <TBODY>
  <TR>
    <TD><TT>&nbsp;&nbsp;&nbsp;&nbsp;&nbsp;&nbsp;</TT></TD>
    <TD><TT><B>No match to: </B>812.3170, 823.0557, 825.0487, 829.3411,=20
      841.0179, 842.4611, 870.4904, 994.0746, 994.0746, 1036.0693, =
1036.0693,=20
      1081.5260, 1225.0701, 1235.5854, 1283.5752, 1283.5752, 1334.5894,=20
      1356.5804, 1356.5804, 1383.6311, 1383.6311, 1439.6642, 2009.8258,=20
      2009.8258, 2031.8143, 2277.9102, 2277.9102, 2412.1233, 2637.2803,=20
      2637.2803</TT></TD></TR></TBODY></TABLE><BR>
<TABLE border=3D0 cellSpacing=3D0>
  <TBODY>
  <TR>
    <TD><TT><B><A name=3DHit16>16.</A>&nbsp;&nbsp;&nbsp;</B></TT></TD>
    <TD noWrap><TT><A=20
      =
href=3D"http://zxw-pc/mascot/cgi/protein_view.pl?file=3D../data/20121225/=
F002436.dat&amp;hit=3D16"=20
      =
target=3D_blank>gi|197253309</A>&nbsp;&nbsp;&nbsp;&nbsp;<B>Mass:</B>&nbsp=
;46530&nbsp;&nbsp;&nbsp;&nbsp;<B>Score:</B>&nbsp;41&nbsp;&nbsp;&nbsp;&nbs=
p;&nbsp;<B>Expect:</B>&nbsp;1.5e+002&nbsp;&nbsp;<B>Matches:</B>&nbsp;5</T=
T></TD></TR>
  <TR>
    <TD>&nbsp;</TD>
    <TD noWrap><TT>SFBB16-alpha [Pyrus x=20
bretschneideri]</TT></TD></TR></TBODY></TABLE>
<TABLE border=3D0 cellSpacing=3D0 cellPadding=3D0>
  <TBODY>
  <TR>
    <TD><TT>&nbsp;&nbsp;&nbsp;&nbsp;&nbsp;&nbsp;</TT></TD>
    <TD align=3Dright><TT><B>Observed&nbsp;&nbsp;</B></TT></TD>
    <TD noWrap align=3Dright><TT><B>Mr(expt)&nbsp;&nbsp;</B></TT></TD>
    <TD noWrap align=3Dright><TT><B>Mr(calc)&nbsp;&nbsp;</B></TT></TD>
    <TD align=3Dright><TT><B>&nbsp;ppm&nbsp;&nbsp;</B></TT></TD>
    <TD align=3Dright><TT><B>Start&nbsp;</B></TT></TD>
    <TD align=3Dright><TT><B>&nbsp;</B></TT></TD>
    <TD align=3Dright><TT><B>End&nbsp;</B></TT></TD>
    <TD align=3Dright><TT><B>Miss&nbsp;</B></TT></TD>
    <TD align=3Dright><TT><B>Ions&nbsp;</B></TT></TD>
    <TD><TT><B>&nbsp;Peptide</B></TT></TD></TR>
  <TR>
    <TD align=3Dright>&nbsp;</TD>
    <TD align=3Dright><TT>1299.5602&nbsp;&nbsp;</TT></TD>
    <TD align=3Dright><TT>1298.5529&nbsp;&nbsp;</TT></TD>
    <TD align=3Dright><TT>1298.5813&nbsp;&nbsp;</TT></TD>
    <TD noWrap align=3Dright><TT>-21.83&nbsp;</TT></TD>
    <TD align=3Dright><TT>352&nbsp;</TT></TD>
    <TD noWrap align=3Dright><TT>-&nbsp;</TT></TD>
    <TD align=3Dright><TT>362&nbsp;</TT></TD>
    <TD align=3Dright><TT>0&nbsp;&nbsp;</TT></TD>
    <TD noWrap align=3Dright><TT>---&nbsp;&nbsp;</TT></TD>
    <TD noWrap><TT>&nbsp;K.SDEFLMVTSDR.R</TT></TD></TR>
  <TR>
    <TD align=3Dright>&nbsp;</TD>
    <TD align=3Dright><TT>1299.5602&nbsp;&nbsp;</TT></TD>
    <TD align=3Dright><TT>1298.5529&nbsp;&nbsp;</TT></TD>
    <TD align=3Dright><TT>1298.5813&nbsp;&nbsp;</TT></TD>
    <TD noWrap align=3Dright><TT>-21.83&nbsp;</TT></TD>
    <TD align=3Dright><TT>352&nbsp;</TT></TD>
    <TD noWrap align=3Dright><TT>-&nbsp;</TT></TD>
    <TD align=3Dright><TT>362&nbsp;</TT></TD>
    <TD align=3Dright><TT>0&nbsp;&nbsp;</TT></TD>
    <TD noWrap align=3Dright><TT>13&nbsp;&nbsp;</TT></TD>
    <TD noWrap><TT>&nbsp;K.SDEFLMVTSDR.R</TT></TD></TR>
  <TR>
    <TD align=3Dright>&nbsp;</TD>
    <TD align=3Dright><TT>1334.5894&nbsp;&nbsp;</TT></TD>
    <TD align=3Dright><TT>1333.5821&nbsp;&nbsp;</TT></TD>
    <TD align=3Dright><TT>1333.6489&nbsp;&nbsp;</TT></TD>
    <TD noWrap align=3Dright><TT>-50.07&nbsp;</TT></TD>
    <TD align=3Dright><TT>58&nbsp;</TT></TD>
    <TD noWrap align=3Dright><TT>-&nbsp;</TT></TD>
    <TD align=3Dright><TT>68&nbsp;</TT></TD>
    <TD align=3Dright><TT>0&nbsp;&nbsp;</TT></TD>
    <TD noWrap align=3Dright><TT>---&nbsp;&nbsp;</TT></TD>
    <TD noWrap><TT>&nbsp;K.FSSFTCILFNR.S</TT></TD></TR>
  <TR>
    <TD align=3Dright>&nbsp;</TD>
    <TD align=3Dright><TT>1455.6365&nbsp;&nbsp;</TT></TD>
    <TD align=3Dright><TT>1454.6292&nbsp;&nbsp;</TT></TD>
    <TD align=3Dright><TT>1454.6824&nbsp;&nbsp;</TT></TD>
    <TD noWrap align=3Dright><TT>-36.54&nbsp;</TT></TD>
    <TD align=3Dright><TT>352&nbsp;</TT></TD>
    <TD noWrap align=3Dright><TT>-&nbsp;</TT></TD>
    <TD align=3Dright><TT>363&nbsp;</TT></TD>
    <TD align=3Dright><TT>1&nbsp;&nbsp;</TT></TD>
    <TD noWrap align=3Dright><TT>---&nbsp;&nbsp;</TT></TD>
    <TD noWrap><TT>&nbsp;K.SDEFLMVTSDRR.V</TT></TD></TR>
  <TR>
    <TD align=3Dright>&nbsp;</TD>
    <TD align=3Dright><TT>1455.6365&nbsp;&nbsp;</TT></TD>
    <TD align=3Dright><TT>1454.6292&nbsp;&nbsp;</TT></TD>
    <TD align=3Dright><TT>1454.6824&nbsp;&nbsp;</TT></TD>
    <TD noWrap align=3Dright><TT>-36.54&nbsp;</TT></TD>
    <TD align=3Dright><TT>352&nbsp;</TT></TD>
    <TD noWrap align=3Dright><TT>-&nbsp;</TT></TD>
    <TD align=3Dright><TT>363&nbsp;</TT></TD>
    <TD align=3Dright><TT>1&nbsp;&nbsp;</TT></TD>
    <TD noWrap align=3Dright><TT>12&nbsp;&nbsp;</TT></TD>
    <TD noWrap><TT>&nbsp;K.SDEFLMVTSDRR.V</TT></TD></TR></TBODY></TABLE>
<TABLE border=3D0 cellSpacing=3D0>
  <TBODY>
  <TR>
    <TD><TT>&nbsp;&nbsp;&nbsp;&nbsp;&nbsp;&nbsp;</TT></TD>
    <TD><TT><B>No match to: </B>812.3170, 823.0557, 825.0487, 829.3411,=20
      841.0179, 842.4611, 870.4904, 994.0746, 994.0746, 1036.0693, =
1036.0693,=20
      1081.5260, 1225.0701, 1235.5854, 1283.5752, 1283.5752, 1356.5804,=20
      1356.5804, 1383.6311, 1383.6311, 1405.6223, 1439.6642, 2009.8258,=20
      2009.8258, 2031.8143, 2277.9102, 2277.9102, 2412.1233, 2637.2803,=20
      2637.2803</TT></TD></TR></TBODY></TABLE><BR>
<TABLE border=3D0 cellSpacing=3D0>
  <TBODY>
  <TR>
    <TD><TT><B><A name=3DHit17>17.</A>&nbsp;&nbsp;&nbsp;</B></TT></TD>
    <TD noWrap><TT><A=20
      =
href=3D"http://zxw-pc/mascot/cgi/protein_view.pl?file=3D../data/20121225/=
F002436.dat&amp;hit=3D17"=20
      =
target=3D_blank>gi|31431868</A>&nbsp;&nbsp;&nbsp;&nbsp;<B>Mass:</B>&nbsp;=
5655&nbsp;&nbsp;&nbsp;&nbsp;&nbsp;<B>Score:</B>&nbsp;41&nbsp;&nbsp;&nbsp;=
&nbsp;&nbsp;<B>Expect:</B>&nbsp;1.6e+002&nbsp;&nbsp;<B>Matches:</B>&nbsp;=
4</TT></TD></TR>
  <TR>
    <TD>&nbsp;</TD>
    <TD noWrap><TT>hypothetical protein LOC_Os10g25410 [Oryza sativa =
Japonica=20
      Group]</TT></TD></TR></TBODY></TABLE>
<TABLE border=3D0 cellSpacing=3D0 cellPadding=3D0>
  <TBODY>
  <TR>
    <TD><TT>&nbsp;&nbsp;&nbsp;&nbsp;&nbsp;&nbsp;</TT></TD>
    <TD align=3Dright><TT><B>Observed&nbsp;&nbsp;</B></TT></TD>
    <TD noWrap align=3Dright><TT><B>Mr(expt)&nbsp;&nbsp;</B></TT></TD>
    <TD noWrap align=3Dright><TT><B>Mr(calc)&nbsp;&nbsp;</B></TT></TD>
    <TD align=3Dright><TT><B>&nbsp;ppm&nbsp;&nbsp;</B></TT></TD>
    <TD align=3Dright><TT><B>Start&nbsp;</B></TT></TD>
    <TD align=3Dright><TT><B>&nbsp;</B></TT></TD>
    <TD align=3Dright><TT><B>End&nbsp;</B></TT></TD>
    <TD align=3Dright><TT><B>Miss&nbsp;</B></TT></TD>
    <TD align=3Dright><TT><B>Ions&nbsp;</B></TT></TD>
    <TD><TT><B>&nbsp;Peptide</B></TT></TD></TR>
  <TR>
    <TD align=3Dright>&nbsp;</TD>
    <TD align=3Dright><TT>812.3170&nbsp;&nbsp;</TT></TD>
    <TD align=3Dright><TT>811.3097&nbsp;&nbsp;</TT></TD>
    <TD align=3Dright><TT>811.3898&nbsp;&nbsp;</TT></TD>
    <TD noWrap align=3Dright><TT>-98.76&nbsp;</TT></TD>
    <TD align=3Dright><TT>1&nbsp;</TT></TD>
    <TD noWrap align=3Dright><TT>-&nbsp;</TT></TD>
    <TD align=3Dright><TT>6&nbsp;</TT></TD>
    <TD align=3Dright><TT>1&nbsp;&nbsp;</TT></TD>
    <TD noWrap align=3Dright><TT>---&nbsp;&nbsp;</TT></TD>
    <TD noWrap><TT>&nbsp;-.MKFDQK.L + Oxidation (M)</TT></TD></TR>
  <TR>
    <TD align=3Dright>&nbsp;</TD>
    <TD align=3Dright><TT>1081.5260&nbsp;&nbsp;</TT></TD>
    <TD align=3Dright><TT>1080.5187&nbsp;&nbsp;</TT></TD>
    <TD align=3Dright><TT>1080.4845&nbsp;&nbsp;</TT></TD>
    <TD noWrap align=3Dright><TT>31.7&nbsp;</TT></TD>
    <TD align=3Dright><TT>21&nbsp;</TT></TD>
    <TD noWrap align=3Dright><TT>-&nbsp;</TT></TD>
    <TD align=3Dright><TT>29&nbsp;</TT></TD>
    <TD align=3Dright><TT>0&nbsp;&nbsp;</TT></TD>
    <TD noWrap align=3Dright><TT>---&nbsp;&nbsp;</TT></TD>
    <TD noWrap><TT>&nbsp;K.MAWAGMVQR.A + 2 Oxidation (M)</TT></TD></TR>
  <TR>
    <TD align=3Dright>&nbsp;</TD>
    <TD align=3Dright><TT>1334.5894&nbsp;&nbsp;</TT></TD>
    <TD align=3Dright><TT>1333.5821&nbsp;&nbsp;</TT></TD>
    <TD align=3Dright><TT>1333.6482&nbsp;&nbsp;</TT></TD>
    <TD noWrap align=3Dright><TT>-49.55&nbsp;</TT></TD>
    <TD align=3Dright><TT>9&nbsp;</TT></TD>
    <TD noWrap align=3Dright><TT>-&nbsp;</TT></TD>
    <TD align=3Dright><TT>20&nbsp;</TT></TD>
    <TD align=3Dright><TT>1&nbsp;&nbsp;</TT></TD>
    <TD noWrap align=3Dright><TT>---&nbsp;&nbsp;</TT></TD>
    <TD noWrap><TT>&nbsp;K.AKPCNTAKDMQK.M</TT></TD></TR>
  <TR>
    <TD align=3Dright>&nbsp;</TD>
    <TD align=3Dright><TT>2031.8143&nbsp;&nbsp;</TT></TD>
    <TD align=3Dright><TT>2030.8070&nbsp;&nbsp;</TT></TD>
    <TD align=3Dright><TT>2030.9779&nbsp;&nbsp;</TT></TD>
    <TD noWrap align=3Dright><TT>-84.11&nbsp;</TT></TD>
    <TD align=3Dright><TT>30&nbsp;</TT></TD>
    <TD noWrap align=3Dright><TT>-&nbsp;</TT></TD>
    <TD align=3Dright><TT>49&nbsp;</TT></TD>
    <TD align=3Dright><TT>0&nbsp;&nbsp;</TT></TD>
    <TD noWrap align=3Dright><TT>---&nbsp;&nbsp;</TT></TD>
    <TD noWrap><TT>&nbsp;R.AAAMEHTAGVHVPGGMQPVR.K + Oxidation=20
  (M)</TT></TD></TR></TBODY></TABLE>
<TABLE border=3D0 cellSpacing=3D0>
  <TBODY>
  <TR>
    <TD><TT>&nbsp;&nbsp;&nbsp;&nbsp;&nbsp;&nbsp;</TT></TD>
    <TD><TT><B>No match to: </B>823.0557, 825.0487, 829.3411, 841.0179,=20
      842.4611, 870.4904, 994.0746, 994.0746, 1036.0693, 1036.0693, =
1225.0701,=20
      1235.5854, 1283.5752, 1283.5752, 1299.5602, 1299.5602, 1356.5804,=20
      1356.5804, 1383.6311, 1383.6311, 1405.6223, 1439.6642, 1455.6365,=20
      1455.6365, 2009.8258, 2009.8258, 2277.9102, 2277.9102, 2412.1233,=20
      2637.2803, 2637.2803</TT></TD></TR></TBODY></TABLE><BR>
<TABLE border=3D0 cellSpacing=3D0>
  <TBODY>
  <TR>
    <TD><TT><B><A name=3DHit18>18.</A>&nbsp;&nbsp;&nbsp;</B></TT></TD>
    <TD noWrap><TT><A=20
      =
href=3D"http://zxw-pc/mascot/cgi/protein_view.pl?file=3D../data/20121225/=
F002436.dat&amp;hit=3D18"=20
      =
target=3D_blank>gi|20503039</A>&nbsp;&nbsp;&nbsp;&nbsp;<B>Mass:</B>&nbsp;=
5655&nbsp;&nbsp;&nbsp;&nbsp;&nbsp;<B>Score:</B>&nbsp;41&nbsp;&nbsp;&nbsp;=
&nbsp;&nbsp;<B>Expect:</B>&nbsp;1.6e+002&nbsp;&nbsp;<B>Matches:</B>&nbsp;=
4</TT></TD></TR>
  <TR>
    <TD>&nbsp;</TD>
    <TD noWrap><TT>hypothetical protein [Oryza sativa Japonica=20
  Group]</TT></TD></TR></TBODY></TABLE>
<TABLE border=3D0 cellSpacing=3D0 cellPadding=3D0>
  <TBODY>
  <TR>
    <TD><TT>&nbsp;&nbsp;&nbsp;&nbsp;&nbsp;&nbsp;</TT></TD>
    <TD align=3Dright><TT><B>Observed&nbsp;&nbsp;</B></TT></TD>
    <TD noWrap align=3Dright><TT><B>Mr(expt)&nbsp;&nbsp;</B></TT></TD>
    <TD noWrap align=3Dright><TT><B>Mr(calc)&nbsp;&nbsp;</B></TT></TD>
    <TD align=3Dright><TT><B>&nbsp;ppm&nbsp;&nbsp;</B></TT></TD>
    <TD align=3Dright><TT><B>Start&nbsp;</B></TT></TD>
    <TD align=3Dright><TT><B>&nbsp;</B></TT></TD>
    <TD align=3Dright><TT><B>End&nbsp;</B></TT></TD>
    <TD align=3Dright><TT><B>Miss&nbsp;</B></TT></TD>
    <TD align=3Dright><TT><B>Ions&nbsp;</B></TT></TD>
    <TD><TT><B>&nbsp;Peptide</B></TT></TD></TR>
  <TR>
    <TD align=3Dright>&nbsp;</TD>
    <TD align=3Dright><TT>812.3170&nbsp;&nbsp;</TT></TD>
    <TD align=3Dright><TT>811.3097&nbsp;&nbsp;</TT></TD>
    <TD align=3Dright><TT>811.3898&nbsp;&nbsp;</TT></TD>
    <TD noWrap align=3Dright><TT>-98.76&nbsp;</TT></TD>
    <TD align=3Dright><TT>1&nbsp;</TT></TD>
    <TD noWrap align=3Dright><TT>-&nbsp;</TT></TD>
    <TD align=3Dright><TT>6&nbsp;</TT></TD>
    <TD align=3Dright><TT>1&nbsp;&nbsp;</TT></TD>
    <TD noWrap align=3Dright><TT>---&nbsp;&nbsp;</TT></TD>
    <TD noWrap><TT>&nbsp;-.MKFDQK.L + Oxidation (M)</TT></TD></TR>
  <TR>
    <TD align=3Dright>&nbsp;</TD>
    <TD align=3Dright><TT>1081.5260&nbsp;&nbsp;</TT></TD>
    <TD align=3Dright><TT>1080.5187&nbsp;&nbsp;</TT></TD>
    <TD align=3Dright><TT>1080.4845&nbsp;&nbsp;</TT></TD>
    <TD noWrap align=3Dright><TT>31.7&nbsp;</TT></TD>
    <TD align=3Dright><TT>21&nbsp;</TT></TD>
    <TD noWrap align=3Dright><TT>-&nbsp;</TT></TD>
    <TD align=3Dright><TT>29&nbsp;</TT></TD>
    <TD align=3Dright><TT>0&nbsp;&nbsp;</TT></TD>
    <TD noWrap align=3Dright><TT>---&nbsp;&nbsp;</TT></TD>
    <TD noWrap><TT>&nbsp;K.MAWAGMVQR.A + 2 Oxidation (M)</TT></TD></TR>
  <TR>
    <TD align=3Dright>&nbsp;</TD>
    <TD align=3Dright><TT>1334.5894&nbsp;&nbsp;</TT></TD>
    <TD align=3Dright><TT>1333.5821&nbsp;&nbsp;</TT></TD>
    <TD align=3Dright><TT>1333.6482&nbsp;&nbsp;</TT></TD>
    <TD noWrap align=3Dright><TT>-49.55&nbsp;</TT></TD>
    <TD align=3Dright><TT>9&nbsp;</TT></TD>
    <TD noWrap align=3Dright><TT>-&nbsp;</TT></TD>
    <TD align=3Dright><TT>20&nbsp;</TT></TD>
    <TD align=3Dright><TT>1&nbsp;&nbsp;</TT></TD>
    <TD noWrap align=3Dright><TT>---&nbsp;&nbsp;</TT></TD>
    <TD noWrap><TT>&nbsp;K.AKPCNTAKDMQK.M</TT></TD></TR>
  <TR>
    <TD align=3Dright>&nbsp;</TD>
    <TD align=3Dright><TT>2031.8143&nbsp;&nbsp;</TT></TD>
    <TD align=3Dright><TT>2030.8070&nbsp;&nbsp;</TT></TD>
    <TD align=3Dright><TT>2030.9779&nbsp;&nbsp;</TT></TD>
    <TD noWrap align=3Dright><TT>-84.11&nbsp;</TT></TD>
    <TD align=3Dright><TT>30&nbsp;</TT></TD>
    <TD noWrap align=3Dright><TT>-&nbsp;</TT></TD>
    <TD align=3Dright><TT>49&nbsp;</TT></TD>
    <TD align=3Dright><TT>0&nbsp;&nbsp;</TT></TD>
    <TD noWrap align=3Dright><TT>---&nbsp;&nbsp;</TT></TD>
    <TD noWrap><TT>&nbsp;R.AAAMEHTAGVHVPGGMQPVR.K + Oxidation=20
  (M)</TT></TD></TR></TBODY></TABLE>
<TABLE border=3D0 cellSpacing=3D0>
  <TBODY>
  <TR>
    <TD><TT>&nbsp;&nbsp;&nbsp;&nbsp;&nbsp;&nbsp;</TT></TD>
    <TD><TT><B>No match to: </B>823.0557, 825.0487, 829.3411, 841.0179,=20
      842.4611, 870.4904, 994.0746, 994.0746, 1036.0693, 1036.0693, =
1225.0701,=20
      1235.5854, 1283.5752, 1283.5752, 1299.5602, 1299.5602, 1356.5804,=20
      1356.5804, 1383.6311, 1383.6311, 1405.6223, 1439.6642, 1455.6365,=20
      1455.6365, 2009.8258, 2009.8258, 2277.9102, 2277.9102, 2412.1233,=20
      2637.2803, 2637.2803</TT></TD></TR></TBODY></TABLE><BR>
<TABLE border=3D0 cellSpacing=3D0>
  <TBODY>
  <TR>
    <TD><TT><B><A name=3DHit19>19.</A>&nbsp;&nbsp;&nbsp;</B></TT></TD>
    <TD noWrap><TT><A=20
      =
href=3D"http://zxw-pc/mascot/cgi/protein_view.pl?file=3D../data/20121225/=
F002436.dat&amp;hit=3D19"=20
      =
target=3D_blank>gi|167999755</A>&nbsp;&nbsp;&nbsp;&nbsp;<B>Mass:</B>&nbsp=
;48748&nbsp;&nbsp;&nbsp;&nbsp;<B>Score:</B>&nbsp;40&nbsp;&nbsp;&nbsp;&nbs=
p;&nbsp;<B>Expect:</B>&nbsp;1.8e+002&nbsp;&nbsp;<B>Matches:</B>&nbsp;7</T=
T></TD></TR>
  <TR>
    <TD>&nbsp;</TD>
    <TD noWrap><TT>predicted protein [Physcomitrella patens subsp.=20
    patens]</TT></TD></TR></TBODY></TABLE>
<TABLE border=3D0 cellSpacing=3D0 cellPadding=3D0>
  <TBODY>
  <TR>
    <TD><TT>&nbsp;&nbsp;&nbsp;&nbsp;&nbsp;&nbsp;</TT></TD>
    <TD align=3Dright><TT><B>Observed&nbsp;&nbsp;</B></TT></TD>
    <TD noWrap align=3Dright><TT><B>Mr(expt)&nbsp;&nbsp;</B></TT></TD>
    <TD noWrap align=3Dright><TT><B>Mr(calc)&nbsp;&nbsp;</B></TT></TD>
    <TD align=3Dright><TT><B>&nbsp;ppm&nbsp;&nbsp;</B></TT></TD>
    <TD align=3Dright><TT><B>Start&nbsp;</B></TT></TD>
    <TD align=3Dright><TT><B>&nbsp;</B></TT></TD>
    <TD align=3Dright><TT><B>End&nbsp;</B></TT></TD>
    <TD align=3Dright><TT><B>Miss&nbsp;</B></TT></TD>
    <TD align=3Dright><TT><B>Ions&nbsp;</B></TT></TD>
    <TD><TT><B>&nbsp;Peptide</B></TT></TD></TR>
  <TR>
    <TD align=3Dright>&nbsp;</TD>
    <TD align=3Dright><TT>1283.5752&nbsp;&nbsp;</TT></TD>
    <TD align=3Dright><TT>1282.5679&nbsp;&nbsp;</TT></TD>
    <TD align=3Dright><TT>1282.5542&nbsp;&nbsp;</TT></TD>
    <TD noWrap align=3Dright><TT>10.7&nbsp;</TT></TD>
    <TD align=3Dright><TT>247&nbsp;</TT></TD>
    <TD noWrap align=3Dright><TT>-&nbsp;</TT></TD>
    <TD align=3Dright><TT>256&nbsp;</TT></TD>
    <TD align=3Dright><TT>0&nbsp;&nbsp;</TT></TD>
    <TD noWrap align=3Dright><TT>---&nbsp;&nbsp;</TT></TD>
    <TD noWrap><TT>&nbsp;K.MEMNMVMELR.R</TT></TD></TR>
  <TR>
    <TD align=3Dright>&nbsp;</TD>
    <TD align=3Dright><TT>1283.5752&nbsp;&nbsp;</TT></TD>
    <TD align=3Dright><TT>1282.5679&nbsp;&nbsp;</TT></TD>
    <TD align=3Dright><TT>1282.5542&nbsp;&nbsp;</TT></TD>
    <TD noWrap align=3Dright><TT>10.7&nbsp;</TT></TD>
    <TD align=3Dright><TT>247&nbsp;</TT></TD>
    <TD noWrap align=3Dright><TT>-&nbsp;</TT></TD>
    <TD align=3Dright><TT>256&nbsp;</TT></TD>
    <TD align=3Dright><TT>0&nbsp;&nbsp;</TT></TD>
    <TD noWrap align=3Dright><TT>18&nbsp;&nbsp;</TT></TD>
    <TD noWrap><TT>&nbsp;K.MEMNMVMELR.R</TT></TD></TR>
  <TR>
    <TD align=3Dright>&nbsp;</TD>
    <TD align=3Dright><TT>1299.5602&nbsp;&nbsp;</TT></TD>
    <TD align=3Dright><TT>1298.5529&nbsp;&nbsp;</TT></TD>
    <TD align=3Dright><TT>1298.5491&nbsp;&nbsp;</TT></TD>
    <TD noWrap align=3Dright><TT>2.95&nbsp;</TT></TD>
    <TD align=3Dright><TT>247&nbsp;</TT></TD>
    <TD noWrap align=3Dright><TT>-&nbsp;</TT></TD>
    <TD align=3Dright><TT>256&nbsp;</TT></TD>
    <TD align=3Dright><TT>0&nbsp;&nbsp;</TT></TD>
    <TD noWrap align=3Dright><TT>---&nbsp;&nbsp;</TT></TD>
    <TD noWrap><TT>&nbsp;K.MEMNMVMELR.R + Oxidation (M)</TT></TD></TR>
  <TR>
    <TD align=3Dright>&nbsp;</TD>
    <TD align=3Dright><TT>1299.5602&nbsp;&nbsp;</TT></TD>
    <TD align=3Dright><TT>1298.5529&nbsp;&nbsp;</TT></TD>
    <TD align=3Dright><TT>1298.5491&nbsp;&nbsp;</TT></TD>
    <TD noWrap align=3Dright><TT>2.95&nbsp;</TT></TD>
    <TD align=3Dright><TT>247&nbsp;</TT></TD>
    <TD noWrap align=3Dright><TT>-&nbsp;</TT></TD>
    <TD align=3Dright><TT>256&nbsp;</TT></TD>
    <TD align=3Dright><TT>0&nbsp;&nbsp;</TT></TD>
    <TD noWrap align=3Dright><TT>(16)&nbsp;</TT></TD>
    <TD noWrap><TT>&nbsp;K.MEMNMVMELR.R + Oxidation (M)</TT></TD></TR>
  <TR>
    <TD align=3Dright>&nbsp;</TD>
    <TD align=3Dright><TT>1439.6642&nbsp;&nbsp;</TT></TD>
    <TD align=3Dright><TT>1438.6569&nbsp;&nbsp;</TT></TD>
    <TD align=3Dright><TT>1438.6553&nbsp;&nbsp;</TT></TD>
    <TD noWrap align=3Dright><TT>1.15&nbsp;</TT></TD>
    <TD align=3Dright><TT>247&nbsp;</TT></TD>
    <TD noWrap align=3Dright><TT>-&nbsp;</TT></TD>
    <TD align=3Dright><TT>257&nbsp;</TT></TD>
    <TD align=3Dright><TT>1&nbsp;&nbsp;</TT></TD>
    <TD noWrap align=3Dright><TT>---&nbsp;&nbsp;</TT></TD>
    <TD noWrap><TT>&nbsp;K.MEMNMVMELRR.L</TT></TD></TR>
  <TR>
    <TD align=3Dright>&nbsp;</TD>
    <TD align=3Dright><TT>1455.6365&nbsp;&nbsp;</TT></TD>
    <TD align=3Dright><TT>1454.6292&nbsp;&nbsp;</TT></TD>
    <TD align=3Dright><TT>1454.6502&nbsp;&nbsp;</TT></TD>
    <TD noWrap align=3Dright><TT>-14.41&nbsp;</TT></TD>
    <TD align=3Dright><TT>247&nbsp;</TT></TD>
    <TD noWrap align=3Dright><TT>-&nbsp;</TT></TD>
    <TD align=3Dright><TT>257&nbsp;</TT></TD>
    <TD align=3Dright><TT>1&nbsp;&nbsp;</TT></TD>
    <TD noWrap align=3Dright><TT>---&nbsp;&nbsp;</TT></TD>
    <TD noWrap><TT>&nbsp;K.MEMNMVMELRR.L + Oxidation (M)</TT></TD></TR>
  <TR>
    <TD align=3Dright>&nbsp;</TD>
    <TD align=3Dright><TT>1455.6365&nbsp;&nbsp;</TT></TD>
    <TD align=3Dright><TT>1454.6292&nbsp;&nbsp;</TT></TD>
    <TD align=3Dright><TT>1454.6502&nbsp;&nbsp;</TT></TD>
    <TD noWrap align=3Dright><TT>-14.41&nbsp;</TT></TD>
    <TD align=3Dright><TT>247&nbsp;</TT></TD>
    <TD noWrap align=3Dright><TT>-&nbsp;</TT></TD>
    <TD align=3Dright><TT>257&nbsp;</TT></TD>
    <TD align=3Dright><TT>1&nbsp;&nbsp;</TT></TD>
    <TD noWrap align=3Dright><TT>12&nbsp;&nbsp;</TT></TD>
    <TD noWrap><TT>&nbsp;K.MEMNMVMELRR.L + Oxidation=20
(M)</TT></TD></TR></TBODY></TABLE>
<TABLE border=3D0 cellSpacing=3D0>
  <TBODY>
  <TR>
    <TD><TT>&nbsp;&nbsp;&nbsp;&nbsp;&nbsp;&nbsp;</TT></TD>
    <TD><TT><B>No match to: </B>812.3170, 823.0557, 825.0487, 829.3411,=20
      841.0179, 842.4611, 870.4904, 994.0746, 994.0746, 1036.0693, =
1036.0693,=20
      1081.5260, 1225.0701, 1235.5854, 1334.5894, 1356.5804, 1356.5804,=20
      1383.6311, 1383.6311, 1405.6223, 2009.8258, 2009.8258, 2031.8143,=20
      2277.9102, 2277.9102, 2412.1233, 2637.2803,=20
2637.2803</TT></TD></TR></TBODY></TABLE><BR>
<TABLE border=3D0 cellSpacing=3D0>
  <TBODY>
  <TR>
    <TD><TT><B><A name=3DHit20>20.</A>&nbsp;&nbsp;&nbsp;</B></TT></TD>
    <TD noWrap><TT><A=20
      =
href=3D"http://zxw-pc/mascot/cgi/protein_view.pl?file=3D../data/20121225/=
F002436.dat&amp;hit=3D20"=20
      =
target=3D_blank>gi|162696113</A>&nbsp;&nbsp;&nbsp;&nbsp;<B>Mass:</B>&nbsp=
;48748&nbsp;&nbsp;&nbsp;&nbsp;<B>Score:</B>&nbsp;40&nbsp;&nbsp;&nbsp;&nbs=
p;&nbsp;<B>Expect:</B>&nbsp;1.8e+002&nbsp;&nbsp;<B>Matches:</B>&nbsp;7</T=
T></TD></TR>
  <TR>
    <TD>&nbsp;</TD>
    <TD noWrap><TT>predicted protein [Physcomitrella patens subsp.=20
    patens]</TT></TD></TR></TBODY></TABLE>
<TABLE border=3D0 cellSpacing=3D0 cellPadding=3D0>
  <TBODY>
  <TR>
    <TD><TT>&nbsp;&nbsp;&nbsp;&nbsp;&nbsp;&nbsp;</TT></TD>
    <TD align=3Dright><TT><B>Observed&nbsp;&nbsp;</B></TT></TD>
    <TD noWrap align=3Dright><TT><B>Mr(expt)&nbsp;&nbsp;</B></TT></TD>
    <TD noWrap align=3Dright><TT><B>Mr(calc)&nbsp;&nbsp;</B></TT></TD>
    <TD align=3Dright><TT><B>&nbsp;ppm&nbsp;&nbsp;</B></TT></TD>
    <TD align=3Dright><TT><B>Start&nbsp;</B></TT></TD>
    <TD align=3Dright><TT><B>&nbsp;</B></TT></TD>
    <TD align=3Dright><TT><B>End&nbsp;</B></TT></TD>
    <TD align=3Dright><TT><B>Miss&nbsp;</B></TT></TD>
    <TD align=3Dright><TT><B>Ions&nbsp;</B></TT></TD>
    <TD><TT><B>&nbsp;Peptide</B></TT></TD></TR>
  <TR>
    <TD align=3Dright>&nbsp;</TD>
    <TD align=3Dright><TT>1283.5752&nbsp;&nbsp;</TT></TD>
    <TD align=3Dright><TT>1282.5679&nbsp;&nbsp;</TT></TD>
    <TD align=3Dright><TT>1282.5542&nbsp;&nbsp;</TT></TD>
    <TD noWrap align=3Dright><TT>10.7&nbsp;</TT></TD>
    <TD align=3Dright><TT>247&nbsp;</TT></TD>
    <TD noWrap align=3Dright><TT>-&nbsp;</TT></TD>
    <TD align=3Dright><TT>256&nbsp;</TT></TD>
    <TD align=3Dright><TT>0&nbsp;&nbsp;</TT></TD>
    <TD noWrap align=3Dright><TT>---&nbsp;&nbsp;</TT></TD>
    <TD noWrap><TT>&nbsp;K.MEMNMVMELR.R</TT></TD></TR>
  <TR>
    <TD align=3Dright>&nbsp;</TD>
    <TD align=3Dright><TT>1283.5752&nbsp;&nbsp;</TT></TD>
    <TD align=3Dright><TT>1282.5679&nbsp;&nbsp;</TT></TD>
    <TD align=3Dright><TT>1282.5542&nbsp;&nbsp;</TT></TD>
    <TD noWrap align=3Dright><TT>10.7&nbsp;</TT></TD>
    <TD align=3Dright><TT>247&nbsp;</TT></TD>
    <TD noWrap align=3Dright><TT>-&nbsp;</TT></TD>
    <TD align=3Dright><TT>256&nbsp;</TT></TD>
    <TD align=3Dright><TT>0&nbsp;&nbsp;</TT></TD>
    <TD noWrap align=3Dright><TT>18&nbsp;&nbsp;</TT></TD>
    <TD noWrap><TT>&nbsp;K.MEMNMVMELR.R</TT></TD></TR>
  <TR>
    <TD align=3Dright>&nbsp;</TD>
    <TD align=3Dright><TT>1299.5602&nbsp;&nbsp;</TT></TD>
    <TD align=3Dright><TT>1298.5529&nbsp;&nbsp;</TT></TD>
    <TD align=3Dright><TT>1298.5491&nbsp;&nbsp;</TT></TD>
    <TD noWrap align=3Dright><TT>2.95&nbsp;</TT></TD>
    <TD align=3Dright><TT>247&nbsp;</TT></TD>
    <TD noWrap align=3Dright><TT>-&nbsp;</TT></TD>
    <TD align=3Dright><TT>256&nbsp;</TT></TD>
    <TD align=3Dright><TT>0&nbsp;&nbsp;</TT></TD>
    <TD noWrap align=3Dright><TT>---&nbsp;&nbsp;</TT></TD>
    <TD noWrap><TT>&nbsp;K.MEMNMVMELR.R + Oxidation (M)</TT></TD></TR>
  <TR>
    <TD align=3Dright>&nbsp;</TD>
    <TD align=3Dright><TT>1299.5602&nbsp;&nbsp;</TT></TD>
    <TD align=3Dright><TT>1298.5529&nbsp;&nbsp;</TT></TD>
    <TD align=3Dright><TT>1298.5491&nbsp;&nbsp;</TT></TD>
    <TD noWrap align=3Dright><TT>2.95&nbsp;</TT></TD>
    <TD align=3Dright><TT>247&nbsp;</TT></TD>
    <TD noWrap align=3Dright><TT>-&nbsp;</TT></TD>
    <TD align=3Dright><TT>256&nbsp;</TT></TD>
    <TD align=3Dright><TT>0&nbsp;&nbsp;</TT></TD>
    <TD noWrap align=3Dright><TT>(16)&nbsp;</TT></TD>
    <TD noWrap><TT>&nbsp;K.MEMNMVMELR.R + Oxidation (M)</TT></TD></TR>
  <TR>
    <TD align=3Dright>&nbsp;</TD>
    <TD align=3Dright><TT>1439.6642&nbsp;&nbsp;</TT></TD>
    <TD align=3Dright><TT>1438.6569&nbsp;&nbsp;</TT></TD>
    <TD align=3Dright><TT>1438.6553&nbsp;&nbsp;</TT></TD>
    <TD noWrap align=3Dright><TT>1.15&nbsp;</TT></TD>
    <TD align=3Dright><TT>247&nbsp;</TT></TD>
    <TD noWrap align=3Dright><TT>-&nbsp;</TT></TD>
    <TD align=3Dright><TT>257&nbsp;</TT></TD>
    <TD align=3Dright><TT>1&nbsp;&nbsp;</TT></TD>
    <TD noWrap align=3Dright><TT>---&nbsp;&nbsp;</TT></TD>
    <TD noWrap><TT>&nbsp;K.MEMNMVMELRR.L</TT></TD></TR>
  <TR>
    <TD align=3Dright>&nbsp;</TD>
    <TD align=3Dright><TT>1455.6365&nbsp;&nbsp;</TT></TD>
    <TD align=3Dright><TT>1454.6292&nbsp;&nbsp;</TT></TD>
    <TD align=3Dright><TT>1454.6502&nbsp;&nbsp;</TT></TD>
    <TD noWrap align=3Dright><TT>-14.41&nbsp;</TT></TD>
    <TD align=3Dright><TT>247&nbsp;</TT></TD>
    <TD noWrap align=3Dright><TT>-&nbsp;</TT></TD>
    <TD align=3Dright><TT>257&nbsp;</TT></TD>
    <TD align=3Dright><TT>1&nbsp;&nbsp;</TT></TD>
    <TD noWrap align=3Dright><TT>---&nbsp;&nbsp;</TT></TD>
    <TD noWrap><TT>&nbsp;K.MEMNMVMELRR.L + Oxidation (M)</TT></TD></TR>
  <TR>
    <TD align=3Dright>&nbsp;</TD>
    <TD align=3Dright><TT>1455.6365&nbsp;&nbsp;</TT></TD>
    <TD align=3Dright><TT>1454.6292&nbsp;&nbsp;</TT></TD>
    <TD align=3Dright><TT>1454.6502&nbsp;&nbsp;</TT></TD>
    <TD noWrap align=3Dright><TT>-14.41&nbsp;</TT></TD>
    <TD align=3Dright><TT>247&nbsp;</TT></TD>
    <TD noWrap align=3Dright><TT>-&nbsp;</TT></TD>
    <TD align=3Dright><TT>257&nbsp;</TT></TD>
    <TD align=3Dright><TT>1&nbsp;&nbsp;</TT></TD>
    <TD noWrap align=3Dright><TT>12&nbsp;&nbsp;</TT></TD>
    <TD noWrap><TT>&nbsp;K.MEMNMVMELRR.L + Oxidation=20
(M)</TT></TD></TR></TBODY></TABLE>
<TABLE border=3D0 cellSpacing=3D0>
  <TBODY>
  <TR>
    <TD><TT>&nbsp;&nbsp;&nbsp;&nbsp;&nbsp;&nbsp;</TT></TD>
    <TD><TT><B>No match to: </B>812.3170, 823.0557, 825.0487, 829.3411,=20
      841.0179, 842.4611, 870.4904, 994.0746, 994.0746, 1036.0693, =
1036.0693,=20
      1081.5260, 1225.0701, 1235.5854, 1334.5894, 1356.5804, 1356.5804,=20
      1383.6311, 1383.6311, 1405.6223, 2009.8258, 2009.8258, 2031.8143,=20
      2277.9102, 2277.9102, 2412.1233, 2637.2803,=20
2637.2803</TT></TD></TR></TBODY></TABLE><BR>
<TABLE border=3D0 cellSpacing=3D0>
  <TBODY>
  <TR>
    <TD><TT><B><A name=3DHit21>21.</A>&nbsp;&nbsp;&nbsp;</B></TT></TD>
    <TD noWrap><TT><A=20
      =
href=3D"http://zxw-pc/mascot/cgi/protein_view.pl?file=3D../data/20121225/=
F002436.dat&amp;hit=3D21"=20
      =
target=3D_blank>gi|302143359</A>&nbsp;&nbsp;&nbsp;&nbsp;<B>Mass:</B>&nbsp=
;13351&nbsp;&nbsp;&nbsp;&nbsp;<B>Score:</B>&nbsp;40&nbsp;&nbsp;&nbsp;&nbs=
p;&nbsp;<B>Expect:</B>&nbsp;1.9e+002&nbsp;&nbsp;<B>Matches:</B>&nbsp;4</T=
T></TD></TR>
  <TR>
    <TD>&nbsp;</TD>
    <TD noWrap><TT>unnamed protein product [Vitis=20
vinifera]</TT></TD></TR></TBODY></TABLE>
<TABLE border=3D0 cellSpacing=3D0 cellPadding=3D0>
  <TBODY>
  <TR>
    <TD><TT>&nbsp;&nbsp;&nbsp;&nbsp;&nbsp;&nbsp;</TT></TD>
    <TD align=3Dright><TT><B>Observed&nbsp;&nbsp;</B></TT></TD>
    <TD noWrap align=3Dright><TT><B>Mr(expt)&nbsp;&nbsp;</B></TT></TD>
    <TD noWrap align=3Dright><TT><B>Mr(calc)&nbsp;&nbsp;</B></TT></TD>
    <TD align=3Dright><TT><B>&nbsp;ppm&nbsp;&nbsp;</B></TT></TD>
    <TD align=3Dright><TT><B>Start&nbsp;</B></TT></TD>
    <TD align=3Dright><TT><B>&nbsp;</B></TT></TD>
    <TD align=3Dright><TT><B>End&nbsp;</B></TT></TD>
    <TD align=3Dright><TT><B>Miss&nbsp;</B></TT></TD>
    <TD align=3Dright><TT><B>Ions&nbsp;</B></TT></TD>
    <TD><TT><B>&nbsp;Peptide</B></TT></TD></TR>
  <TR>
    <TD align=3Dright>&nbsp;</TD>
    <TD align=3Dright><TT>1383.6311&nbsp;&nbsp;</TT></TD>
    <TD align=3Dright><TT>1382.6238&nbsp;&nbsp;</TT></TD>
    <TD align=3Dright><TT>1382.6972&nbsp;&nbsp;</TT></TD>
    <TD noWrap align=3Dright><TT>-53.04&nbsp;</TT></TD>
    <TD align=3Dright><TT>42&nbsp;</TT></TD>
    <TD noWrap align=3Dright><TT>-&nbsp;</TT></TD>
    <TD align=3Dright><TT>53&nbsp;</TT></TD>
    <TD align=3Dright><TT>1&nbsp;&nbsp;</TT></TD>
    <TD noWrap align=3Dright><TT>---&nbsp;&nbsp;</TT></TD>
    <TD noWrap><TT>&nbsp;K.GGKVIIIDMMMK.N + 3 Oxidation =
(M)</TT></TD></TR>
  <TR>
    <TD align=3Dright>&nbsp;</TD>
    <TD align=3Dright><TT>1383.6311&nbsp;&nbsp;</TT></TD>
    <TD align=3Dright><TT>1382.6238&nbsp;&nbsp;</TT></TD>
    <TD align=3Dright><TT>1382.6972&nbsp;&nbsp;</TT></TD>
    <TD noWrap align=3Dright><TT>-53.04&nbsp;</TT></TD>
    <TD align=3Dright><TT>42&nbsp;</TT></TD>
    <TD noWrap align=3Dright><TT>-&nbsp;</TT></TD>
    <TD align=3Dright><TT>53&nbsp;</TT></TD>
    <TD align=3Dright><TT>1&nbsp;&nbsp;</TT></TD>
    <TD noWrap align=3Dright><TT>21&nbsp;&nbsp;</TT></TD>
    <TD noWrap><TT>&nbsp;K.GGKVIIIDMMMK.N + 3 Oxidation =
(M)</TT></TD></TR>
  <TR>
    <TD align=3Dright>&nbsp;</TD>
    <TD align=3Dright><TT>2277.9102&nbsp;&nbsp;</TT></TD>
    <TD align=3Dright><TT>2276.9029&nbsp;&nbsp;</TT></TD>
    <TD align=3Dright><TT>2277.1207&nbsp;&nbsp;</TT></TD>
    <TD noWrap align=3Dright><TT>-95.66&nbsp;</TT></TD>
    <TD align=3Dright><TT>61&nbsp;</TT></TD>
    <TD noWrap align=3Dright><TT>-&nbsp;</TT></TD>
    <TD align=3Dright><TT>79&nbsp;</TT></TD>
    <TD align=3Dright><TT>1&nbsp;&nbsp;</TT></TD>
    <TD noWrap align=3Dright><TT>---&nbsp;&nbsp;</TT></TD>
    <TD noWrap><TT>&nbsp;K.SRETQLFFDMLMMVLVTGK.E + 2 Oxidation =
(M)</TT></TD></TR>
  <TR>
    <TD align=3Dright>&nbsp;</TD>
    <TD align=3Dright><TT>2277.9102&nbsp;&nbsp;</TT></TD>
    <TD align=3Dright><TT>2276.9029&nbsp;&nbsp;</TT></TD>
    <TD align=3Dright><TT>2277.1207&nbsp;&nbsp;</TT></TD>
    <TD noWrap align=3Dright><TT>-95.66&nbsp;</TT></TD>
    <TD align=3Dright><TT>61&nbsp;</TT></TD>
    <TD noWrap align=3Dright><TT>-&nbsp;</TT></TD>
    <TD align=3Dright><TT>79&nbsp;</TT></TD>
    <TD align=3Dright><TT>1&nbsp;&nbsp;</TT></TD>
    <TD noWrap align=3Dright><TT>---&nbsp;&nbsp;</TT></TD>
    <TD noWrap><TT>&nbsp;K.SRETQLFFDMLMMVLVTGK.E + 2 Oxidation=20
  (M)</TT></TD></TR></TBODY></TABLE>
<TABLE border=3D0 cellSpacing=3D0>
  <TBODY>
  <TR>
    <TD><TT>&nbsp;&nbsp;&nbsp;&nbsp;&nbsp;&nbsp;</TT></TD>
    <TD><TT><B>No match to: </B>812.3170, 823.0557, 825.0487, 829.3411,=20
      841.0179, 842.4611, 870.4904, 994.0746, 994.0746, 1036.0693, =
1036.0693,=20
      1081.5260, 1225.0701, 1235.5854, 1283.5752, 1283.5752, 1299.5602,=20
      1299.5602, 1334.5894, 1356.5804, 1356.5804, 1405.6223, 1439.6642,=20
      1455.6365, 1455.6365, 2009.8258, 2009.8258, 2031.8143, 2412.1233,=20
      2637.2803, 2637.2803</TT></TD></TR></TBODY></TABLE><BR>
<TABLE border=3D0 cellSpacing=3D0>
  <TBODY>
  <TR>
    <TD><TT><B><A name=3DHit22>22.</A>&nbsp;&nbsp;&nbsp;</B></TT></TD>
    <TD noWrap><TT><A=20
      =
href=3D"http://zxw-pc/mascot/cgi/protein_view.pl?file=3D../data/20121225/=
F002436.dat&amp;hit=3D22"=20
      =
target=3D_blank>gi|297832206</A>&nbsp;&nbsp;&nbsp;&nbsp;<B>Mass:</B>&nbsp=
;47839&nbsp;&nbsp;&nbsp;&nbsp;<B>Score:</B>&nbsp;40&nbsp;&nbsp;&nbsp;&nbs=
p;&nbsp;<B>Expect:</B>&nbsp;2e+002&nbsp;&nbsp;<B>Matches:</B>&nbsp;9</TT>=
</TD></TR>
  <TR>
    <TD>&nbsp;</TD>
    <TD noWrap><TT>hypothetical protein ARALYDRAFT_480516 [Arabidopsis =
lyrata=20
      subsp. lyrata]</TT></TD></TR></TBODY></TABLE>
<TABLE border=3D0 cellSpacing=3D0 cellPadding=3D0>
  <TBODY>
  <TR>
    <TD><TT>&nbsp;&nbsp;&nbsp;&nbsp;&nbsp;&nbsp;</TT></TD>
    <TD align=3Dright><TT><B>Observed&nbsp;&nbsp;</B></TT></TD>
    <TD noWrap align=3Dright><TT><B>Mr(expt)&nbsp;&nbsp;</B></TT></TD>
    <TD noWrap align=3Dright><TT><B>Mr(calc)&nbsp;&nbsp;</B></TT></TD>
    <TD align=3Dright><TT><B>&nbsp;ppm&nbsp;&nbsp;</B></TT></TD>
    <TD align=3Dright><TT><B>Start&nbsp;</B></TT></TD>
    <TD align=3Dright><TT><B>&nbsp;</B></TT></TD>
    <TD align=3Dright><TT><B>End&nbsp;</B></TT></TD>
    <TD align=3Dright><TT><B>Miss&nbsp;</B></TT></TD>
    <TD align=3Dright><TT><B>Ions&nbsp;</B></TT></TD>
    <TD><TT><B>&nbsp;Peptide</B></TT></TD></TR>
  <TR>
    <TD align=3Dright>&nbsp;</TD>
    <TD align=3Dright><TT>842.4611&nbsp;&nbsp;</TT></TD>
    <TD align=3Dright><TT>841.4538&nbsp;&nbsp;</TT></TD>
    <TD align=3Dright><TT>841.5134&nbsp;&nbsp;</TT></TD>
    <TD noWrap align=3Dright><TT>-70.80&nbsp;</TT></TD>
    <TD align=3Dright><TT>296&nbsp;</TT></TD>
    <TD noWrap align=3Dright><TT>-&nbsp;</TT></TD>
    <TD align=3Dright><TT>302&nbsp;</TT></TD>
    <TD align=3Dright><TT>1&nbsp;&nbsp;</TT></TD>
    <TD noWrap align=3Dright><TT>---&nbsp;&nbsp;</TT></TD>
    <TD noWrap><TT>&nbsp;K.GDLRLLR.H</TT></TD></TR>
  <TR>
    <TD align=3Dright>&nbsp;</TD>
    <TD align=3Dright><TT>1235.5854&nbsp;&nbsp;</TT></TD>
    <TD align=3Dright><TT>1234.5781&nbsp;&nbsp;</TT></TD>
    <TD align=3Dright><TT>1234.6782&nbsp;&nbsp;</TT></TD>
    <TD noWrap align=3Dright><TT>-81.05&nbsp;</TT></TD>
    <TD align=3Dright><TT>342&nbsp;</TT></TD>
    <TD noWrap align=3Dright><TT>-&nbsp;</TT></TD>
    <TD align=3Dright><TT>352&nbsp;</TT></TD>
    <TD align=3Dright><TT>1&nbsp;&nbsp;</TT></TD>
    <TD noWrap align=3Dright><TT>---&nbsp;&nbsp;</TT></TD>
    <TD noWrap><TT>&nbsp;K.LSDPARAHQLK.L</TT></TD></TR>
  <TR>
    <TD align=3Dright>&nbsp;</TD>
    <TD align=3Dright><TT>1283.5752&nbsp;&nbsp;</TT></TD>
    <TD align=3Dright><TT>1282.5679&nbsp;&nbsp;</TT></TD>
    <TD align=3Dright><TT>1282.5434&nbsp;&nbsp;</TT></TD>
    <TD noWrap align=3Dright><TT>19.1&nbsp;</TT></TD>
    <TD align=3Dright><TT>1&nbsp;</TT></TD>
    <TD noWrap align=3Dright><TT>-&nbsp;</TT></TD>
    <TD align=3Dright><TT>11&nbsp;</TT></TD>
    <TD align=3Dright><TT>0&nbsp;&nbsp;</TT></TD>
    <TD noWrap align=3Dright><TT>---&nbsp;&nbsp;</TT></TD>
    <TD noWrap><TT>&nbsp;-.MAYVSMGEAHR.R + 2 Oxidation =
(M)</TT></TD></TR>
  <TR>
    <TD align=3Dright>&nbsp;</TD>
    <TD align=3Dright><TT>1283.5752&nbsp;&nbsp;</TT></TD>
    <TD align=3Dright><TT>1282.5679&nbsp;&nbsp;</TT></TD>
    <TD align=3Dright><TT>1282.5434&nbsp;&nbsp;</TT></TD>
    <TD noWrap align=3Dright><TT>19.1&nbsp;</TT></TD>
    <TD align=3Dright><TT>1&nbsp;</TT></TD>
    <TD noWrap align=3Dright><TT>-&nbsp;</TT></TD>
    <TD align=3Dright><TT>11&nbsp;</TT></TD>
    <TD align=3Dright><TT>0&nbsp;&nbsp;</TT></TD>
    <TD noWrap align=3Dright><TT>1&nbsp;&nbsp;</TT></TD>
    <TD noWrap><TT>&nbsp;-.MAYVSMGEAHR.R + 2 Oxidation =
(M)</TT></TD></TR>
  <TR>
    <TD align=3Dright>&nbsp;</TD>
    <TD align=3Dright><TT>1299.5602&nbsp;&nbsp;</TT></TD>
    <TD align=3Dright><TT>1298.5529&nbsp;&nbsp;</TT></TD>
    <TD align=3Dright><TT>1298.6329&nbsp;&nbsp;</TT></TD>
    <TD noWrap align=3Dright><TT>-61.56&nbsp;</TT></TD>
    <TD align=3Dright><TT>240&nbsp;</TT></TD>
    <TD noWrap align=3Dright><TT>-&nbsp;</TT></TD>
    <TD align=3Dright><TT>250&nbsp;</TT></TD>
    <TD align=3Dright><TT>0&nbsp;&nbsp;</TT></TD>
    <TD noWrap align=3Dright><TT>---&nbsp;&nbsp;</TT></TD>
    <TD noWrap><TT>&nbsp;K.LSYALQYCNPK.R</TT></TD></TR>
  <TR>
    <TD align=3Dright>&nbsp;</TD>
    <TD align=3Dright><TT>1299.5602&nbsp;&nbsp;</TT></TD>
    <TD align=3Dright><TT>1298.5529&nbsp;&nbsp;</TT></TD>
    <TD align=3Dright><TT>1298.6329&nbsp;&nbsp;</TT></TD>
    <TD noWrap align=3Dright><TT>-61.56&nbsp;</TT></TD>
    <TD align=3Dright><TT>240&nbsp;</TT></TD>
    <TD noWrap align=3Dright><TT>-&nbsp;</TT></TD>
    <TD align=3Dright><TT>250&nbsp;</TT></TD>
    <TD align=3Dright><TT>0&nbsp;&nbsp;</TT></TD>
    <TD noWrap align=3Dright><TT>---&nbsp;&nbsp;</TT></TD>
    <TD noWrap><TT>&nbsp;K.LSYALQYCNPK.R</TT></TD></TR>
  <TR>
    <TD align=3Dright>&nbsp;</TD>
    <TD align=3Dright><TT>1439.6642&nbsp;&nbsp;</TT></TD>
    <TD align=3Dright><TT>1438.6569&nbsp;&nbsp;</TT></TD>
    <TD align=3Dright><TT>1438.6445&nbsp;&nbsp;</TT></TD>
    <TD noWrap align=3Dright><TT>8.61&nbsp;</TT></TD>
    <TD align=3Dright><TT>1&nbsp;</TT></TD>
    <TD noWrap align=3Dright><TT>-&nbsp;</TT></TD>
    <TD align=3Dright><TT>12&nbsp;</TT></TD>
    <TD align=3Dright><TT>1&nbsp;&nbsp;</TT></TD>
    <TD noWrap align=3Dright><TT>---&nbsp;&nbsp;</TT></TD>
    <TD noWrap><TT>&nbsp;-.MAYVSMGEAHRR.I + 2 Oxidation =
(M)</TT></TD></TR>
  <TR>
    <TD align=3Dright>&nbsp;</TD>
    <TD align=3Dright><TT>1455.6365&nbsp;&nbsp;</TT></TD>
    <TD align=3Dright><TT>1454.6292&nbsp;&nbsp;</TT></TD>
    <TD align=3Dright><TT>1454.7340&nbsp;&nbsp;</TT></TD>
    <TD noWrap align=3Dright><TT>-72.01&nbsp;</TT></TD>
    <TD align=3Dright><TT>240&nbsp;</TT></TD>
    <TD noWrap align=3Dright><TT>-&nbsp;</TT></TD>
    <TD align=3Dright><TT>251&nbsp;</TT></TD>
    <TD align=3Dright><TT>1&nbsp;&nbsp;</TT></TD>
    <TD noWrap align=3Dright><TT>---&nbsp;&nbsp;</TT></TD>
    <TD noWrap><TT>&nbsp;K.LSYALQYCNPKR.E</TT></TD></TR>
  <TR>
    <TD align=3Dright>&nbsp;</TD>
    <TD align=3Dright><TT>1455.6365&nbsp;&nbsp;</TT></TD>
    <TD align=3Dright><TT>1454.6292&nbsp;&nbsp;</TT></TD>
    <TD align=3Dright><TT>1454.7340&nbsp;&nbsp;</TT></TD>
    <TD noWrap align=3Dright><TT>-72.01&nbsp;</TT></TD>
    <TD align=3Dright><TT>240&nbsp;</TT></TD>
    <TD noWrap align=3Dright><TT>-&nbsp;</TT></TD>
    <TD align=3Dright><TT>251&nbsp;</TT></TD>
    <TD align=3Dright><TT>1&nbsp;&nbsp;</TT></TD>
    <TD noWrap align=3Dright><TT>---&nbsp;&nbsp;</TT></TD>
    <TD noWrap><TT>&nbsp;K.LSYALQYCNPKR.E</TT></TD></TR></TBODY></TABLE>
<TABLE border=3D0 cellSpacing=3D0>
  <TBODY>
  <TR>
    <TD><TT>&nbsp;&nbsp;&nbsp;&nbsp;&nbsp;&nbsp;</TT></TD>
    <TD><TT><B>No match to: </B>812.3170, 823.0557, 825.0487, 829.3411,=20
      841.0179, 870.4904, 994.0746, 994.0746, 1036.0693, 1036.0693, =
1081.5260,=20
      1225.0701, 1334.5894, 1356.5804, 1356.5804, 1383.6311, 1383.6311,=20
      1405.6223, 2009.8258, 2009.8258, 2031.8143, 2277.9102, 2277.9102,=20
      2412.1233, 2637.2803, 2637.2803</TT></TD></TR></TBODY></TABLE><BR>
<TABLE border=3D0 cellSpacing=3D0>
  <TBODY>
  <TR>
    <TD><TT><B><A name=3DHit23>23.</A>&nbsp;&nbsp;&nbsp;</B></TT></TD>
    <TD noWrap><TT><A=20
      =
href=3D"http://zxw-pc/mascot/cgi/protein_view.pl?file=3D../data/20121225/=
F002436.dat&amp;hit=3D23"=20
      =
target=3D_blank>gi|297329825</A>&nbsp;&nbsp;&nbsp;&nbsp;<B>Mass:</B>&nbsp=
;47839&nbsp;&nbsp;&nbsp;&nbsp;<B>Score:</B>&nbsp;40&nbsp;&nbsp;&nbsp;&nbs=
p;&nbsp;<B>Expect:</B>&nbsp;2e+002&nbsp;&nbsp;<B>Matches:</B>&nbsp;9</TT>=
</TD></TR>
  <TR>
    <TD>&nbsp;</TD>
    <TD noWrap><TT>hypothetical protein ARALYDRAFT_480516 [Arabidopsis =
lyrata=20
      subsp. lyrata]</TT></TD></TR></TBODY></TABLE>
<TABLE border=3D0 cellSpacing=3D0 cellPadding=3D0>
  <TBODY>
  <TR>
    <TD><TT>&nbsp;&nbsp;&nbsp;&nbsp;&nbsp;&nbsp;</TT></TD>
    <TD align=3Dright><TT><B>Observed&nbsp;&nbsp;</B></TT></TD>
    <TD noWrap align=3Dright><TT><B>Mr(expt)&nbsp;&nbsp;</B></TT></TD>
    <TD noWrap align=3Dright><TT><B>Mr(calc)&nbsp;&nbsp;</B></TT></TD>
    <TD align=3Dright><TT><B>&nbsp;ppm&nbsp;&nbsp;</B></TT></TD>
    <TD align=3Dright><TT><B>Start&nbsp;</B></TT></TD>
    <TD align=3Dright><TT><B>&nbsp;</B></TT></TD>
    <TD align=3Dright><TT><B>End&nbsp;</B></TT></TD>
    <TD align=3Dright><TT><B>Miss&nbsp;</B></TT></TD>
    <TD align=3Dright><TT><B>Ions&nbsp;</B></TT></TD>
    <TD><TT><B>&nbsp;Peptide</B></TT></TD></TR>
  <TR>
    <TD align=3Dright>&nbsp;</TD>
    <TD align=3Dright><TT>842.4611&nbsp;&nbsp;</TT></TD>
    <TD align=3Dright><TT>841.4538&nbsp;&nbsp;</TT></TD>
    <TD align=3Dright><TT>841.5134&nbsp;&nbsp;</TT></TD>
    <TD noWrap align=3Dright><TT>-70.80&nbsp;</TT></TD>
    <TD align=3Dright><TT>296&nbsp;</TT></TD>
    <TD noWrap align=3Dright><TT>-&nbsp;</TT></TD>
    <TD align=3Dright><TT>302&nbsp;</TT></TD>
    <TD align=3Dright><TT>1&nbsp;&nbsp;</TT></TD>
    <TD noWrap align=3Dright><TT>---&nbsp;&nbsp;</TT></TD>
    <TD noWrap><TT>&nbsp;K.GDLRLLR.H</TT></TD></TR>
  <TR>
    <TD align=3Dright>&nbsp;</TD>
    <TD align=3Dright><TT>1235.5854&nbsp;&nbsp;</TT></TD>
    <TD align=3Dright><TT>1234.5781&nbsp;&nbsp;</TT></TD>
    <TD align=3Dright><TT>1234.6782&nbsp;&nbsp;</TT></TD>
    <TD noWrap align=3Dright><TT>-81.05&nbsp;</TT></TD>
    <TD align=3Dright><TT>342&nbsp;</TT></TD>
    <TD noWrap align=3Dright><TT>-&nbsp;</TT></TD>
    <TD align=3Dright><TT>352&nbsp;</TT></TD>
    <TD align=3Dright><TT>1&nbsp;&nbsp;</TT></TD>
    <TD noWrap align=3Dright><TT>---&nbsp;&nbsp;</TT></TD>
    <TD noWrap><TT>&nbsp;K.LSDPARAHQLK.L</TT></TD></TR>
  <TR>
    <TD align=3Dright>&nbsp;</TD>
    <TD align=3Dright><TT>1283.5752&nbsp;&nbsp;</TT></TD>
    <TD align=3Dright><TT>1282.5679&nbsp;&nbsp;</TT></TD>
    <TD align=3Dright><TT>1282.5434&nbsp;&nbsp;</TT></TD>
    <TD noWrap align=3Dright><TT>19.1&nbsp;</TT></TD>
    <TD align=3Dright><TT>1&nbsp;</TT></TD>
    <TD noWrap align=3Dright><TT>-&nbsp;</TT></TD>
    <TD align=3Dright><TT>11&nbsp;</TT></TD>
    <TD align=3Dright><TT>0&nbsp;&nbsp;</TT></TD>
    <TD noWrap align=3Dright><TT>---&nbsp;&nbsp;</TT></TD>
    <TD noWrap><TT>&nbsp;-.MAYVSMGEAHR.R + 2 Oxidation =
(M)</TT></TD></TR>
  <TR>
    <TD align=3Dright>&nbsp;</TD>
    <TD align=3Dright><TT>1283.5752&nbsp;&nbsp;</TT></TD>
    <TD align=3Dright><TT>1282.5679&nbsp;&nbsp;</TT></TD>
    <TD align=3Dright><TT>1282.5434&nbsp;&nbsp;</TT></TD>
    <TD noWrap align=3Dright><TT>19.1&nbsp;</TT></TD>
    <TD align=3Dright><TT>1&nbsp;</TT></TD>
    <TD noWrap align=3Dright><TT>-&nbsp;</TT></TD>
    <TD align=3Dright><TT>11&nbsp;</TT></TD>
    <TD align=3Dright><TT>0&nbsp;&nbsp;</TT></TD>
    <TD noWrap align=3Dright><TT>1&nbsp;&nbsp;</TT></TD>
    <TD noWrap><TT>&nbsp;-.MAYVSMGEAHR.R + 2 Oxidation =
(M)</TT></TD></TR>
  <TR>
    <TD align=3Dright>&nbsp;</TD>
    <TD align=3Dright><TT>1299.5602&nbsp;&nbsp;</TT></TD>
    <TD align=3Dright><TT>1298.5529&nbsp;&nbsp;</TT></TD>
    <TD align=3Dright><TT>1298.6329&nbsp;&nbsp;</TT></TD>
    <TD noWrap align=3Dright><TT>-61.56&nbsp;</TT></TD>
    <TD align=3Dright><TT>240&nbsp;</TT></TD>
    <TD noWrap align=3Dright><TT>-&nbsp;</TT></TD>
    <TD align=3Dright><TT>250&nbsp;</TT></TD>
    <TD align=3Dright><TT>0&nbsp;&nbsp;</TT></TD>
    <TD noWrap align=3Dright><TT>---&nbsp;&nbsp;</TT></TD>
    <TD noWrap><TT>&nbsp;K.LSYALQYCNPK.R</TT></TD></TR>
  <TR>
    <TD align=3Dright>&nbsp;</TD>
    <TD align=3Dright><TT>1299.5602&nbsp;&nbsp;</TT></TD>
    <TD align=3Dright><TT>1298.5529&nbsp;&nbsp;</TT></TD>
    <TD align=3Dright><TT>1298.6329&nbsp;&nbsp;</TT></TD>
    <TD noWrap align=3Dright><TT>-61.56&nbsp;</TT></TD>
    <TD align=3Dright><TT>240&nbsp;</TT></TD>
    <TD noWrap align=3Dright><TT>-&nbsp;</TT></TD>
    <TD align=3Dright><TT>250&nbsp;</TT></TD>
    <TD align=3Dright><TT>0&nbsp;&nbsp;</TT></TD>
    <TD noWrap align=3Dright><TT>---&nbsp;&nbsp;</TT></TD>
    <TD noWrap><TT>&nbsp;K.LSYALQYCNPK.R</TT></TD></TR>
  <TR>
    <TD align=3Dright>&nbsp;</TD>
    <TD align=3Dright><TT>1439.6642&nbsp;&nbsp;</TT></TD>
    <TD align=3Dright><TT>1438.6569&nbsp;&nbsp;</TT></TD>
    <TD align=3Dright><TT>1438.6445&nbsp;&nbsp;</TT></TD>
    <TD noWrap align=3Dright><TT>8.61&nbsp;</TT></TD>
    <TD align=3Dright><TT>1&nbsp;</TT></TD>
    <TD noWrap align=3Dright><TT>-&nbsp;</TT></TD>
    <TD align=3Dright><TT>12&nbsp;</TT></TD>
    <TD align=3Dright><TT>1&nbsp;&nbsp;</TT></TD>
    <TD noWrap align=3Dright><TT>---&nbsp;&nbsp;</TT></TD>
    <TD noWrap><TT>&nbsp;-.MAYVSMGEAHRR.I + 2 Oxidation =
(M)</TT></TD></TR>
  <TR>
    <TD align=3Dright>&nbsp;</TD>
    <TD align=3Dright><TT>1455.6365&nbsp;&nbsp;</TT></TD>
    <TD align=3Dright><TT>1454.6292&nbsp;&nbsp;</TT></TD>
    <TD align=3Dright><TT>1454.7340&nbsp;&nbsp;</TT></TD>
    <TD noWrap align=3Dright><TT>-72.01&nbsp;</TT></TD>
    <TD align=3Dright><TT>240&nbsp;</TT></TD>
    <TD noWrap align=3Dright><TT>-&nbsp;</TT></TD>
    <TD align=3Dright><TT>251&nbsp;</TT></TD>
    <TD align=3Dright><TT>1&nbsp;&nbsp;</TT></TD>
    <TD noWrap align=3Dright><TT>---&nbsp;&nbsp;</TT></TD>
    <TD noWrap><TT>&nbsp;K.LSYALQYCNPKR.E</TT></TD></TR>
  <TR>
    <TD align=3Dright>&nbsp;</TD>
    <TD align=3Dright><TT>1455.6365&nbsp;&nbsp;</TT></TD>
    <TD align=3Dright><TT>1454.6292&nbsp;&nbsp;</TT></TD>
    <TD align=3Dright><TT>1454.7340&nbsp;&nbsp;</TT></TD>
    <TD noWrap align=3Dright><TT>-72.01&nbsp;</TT></TD>
    <TD align=3Dright><TT>240&nbsp;</TT></TD>
    <TD noWrap align=3Dright><TT>-&nbsp;</TT></TD>
    <TD align=3Dright><TT>251&nbsp;</TT></TD>
    <TD align=3Dright><TT>1&nbsp;&nbsp;</TT></TD>
    <TD noWrap align=3Dright><TT>---&nbsp;&nbsp;</TT></TD>
    <TD noWrap><TT>&nbsp;K.LSYALQYCNPKR.E</TT></TD></TR></TBODY></TABLE>
<TABLE border=3D0 cellSpacing=3D0>
  <TBODY>
  <TR>
    <TD><TT>&nbsp;&nbsp;&nbsp;&nbsp;&nbsp;&nbsp;</TT></TD>
    <TD><TT><B>No match to: </B>812.3170, 823.0557, 825.0487, 829.3411,=20
      841.0179, 870.4904, 994.0746, 994.0746, 1036.0693, 1036.0693, =
1081.5260,=20
      1225.0701, 1334.5894, 1356.5804, 1356.5804, 1383.6311, 1383.6311,=20
      1405.6223, 2009.8258, 2009.8258, 2031.8143, 2277.9102, 2277.9102,=20
      2412.1233, 2637.2803, 2637.2803</TT></TD></TR></TBODY></TABLE><BR>
<TABLE border=3D0 cellSpacing=3D0>
  <TBODY>
  <TR>
    <TD><TT><B><A name=3DHit24>24.</A>&nbsp;&nbsp;&nbsp;</B></TT></TD>
    <TD noWrap><TT><A=20
      =
href=3D"http://zxw-pc/mascot/cgi/protein_view.pl?file=3D../data/20121225/=
F002436.dat&amp;hit=3D24"=20
      =
target=3D_blank>gi|297843904</A>&nbsp;&nbsp;&nbsp;&nbsp;<B>Mass:</B>&nbsp=
;9282&nbsp;&nbsp;&nbsp;&nbsp;&nbsp;<B>Score:</B>&nbsp;39&nbsp;&nbsp;&nbsp=
;&nbsp;&nbsp;<B>Expect:</B>&nbsp;2.2e+002&nbsp;&nbsp;<B>Matches:</B>&nbsp=
;5</TT></TD></TR>
  <TR>
    <TD>&nbsp;</TD>
    <TD noWrap><TT>hypothetical protein ARALYDRAFT_312119 [Arabidopsis =
lyrata=20
      subsp. lyrata]</TT></TD></TR></TBODY></TABLE>
<TABLE border=3D0 cellSpacing=3D0 cellPadding=3D0>
  <TBODY>
  <TR>
    <TD><TT>&nbsp;&nbsp;&nbsp;&nbsp;&nbsp;&nbsp;</TT></TD>
    <TD align=3Dright><TT><B>Observed&nbsp;&nbsp;</B></TT></TD>
    <TD noWrap align=3Dright><TT><B>Mr(expt)&nbsp;&nbsp;</B></TT></TD>
    <TD noWrap align=3Dright><TT><B>Mr(calc)&nbsp;&nbsp;</B></TT></TD>
    <TD align=3Dright><TT><B>&nbsp;ppm&nbsp;&nbsp;</B></TT></TD>
    <TD align=3Dright><TT><B>Start&nbsp;</B></TT></TD>
    <TD align=3Dright><TT><B>&nbsp;</B></TT></TD>
    <TD align=3Dright><TT><B>End&nbsp;</B></TT></TD>
    <TD align=3Dright><TT><B>Miss&nbsp;</B></TT></TD>
    <TD align=3Dright><TT><B>Ions&nbsp;</B></TT></TD>
    <TD><TT><B>&nbsp;Peptide</B></TT></TD></TR>
  <TR>
    <TD align=3Dright>&nbsp;</TD>
    <TD align=3Dright><TT>812.3170&nbsp;&nbsp;</TT></TD>
    <TD align=3Dright><TT>811.3097&nbsp;&nbsp;</TT></TD>
    <TD align=3Dright><TT>811.3204&nbsp;&nbsp;</TT></TD>
    <TD noWrap align=3Dright><TT>-13.23&nbsp;</TT></TD>
    <TD align=3Dright><TT>60&nbsp;</TT></TD>
    <TD noWrap align=3Dright><TT>-&nbsp;</TT></TD>
    <TD align=3Dright><TT>66&nbsp;</TT></TD>
    <TD align=3Dright><TT>0&nbsp;&nbsp;</TT></TD>
    <TD noWrap align=3Dright><TT>---&nbsp;&nbsp;</TT></TD>
    <TD noWrap><TT>&nbsp;R.DQTMCSK.T</TT></TD></TR>
  <TR>
    <TD align=3Dright>&nbsp;</TD>
    <TD align=3Dright><TT>1299.5602&nbsp;&nbsp;</TT></TD>
    <TD align=3Dright><TT>1298.5529&nbsp;&nbsp;</TT></TD>
    <TD align=3Dright><TT>1298.6152&nbsp;&nbsp;</TT></TD>
    <TD noWrap align=3Dright><TT>-47.92&nbsp;</TT></TD>
    <TD align=3Dright><TT>40&nbsp;</TT></TD>
    <TD noWrap align=3Dright><TT>-&nbsp;</TT></TD>
    <TD align=3Dright><TT>51&nbsp;</TT></TD>
    <TD align=3Dright><TT>0&nbsp;&nbsp;</TT></TD>
    <TD noWrap align=3Dright><TT>---&nbsp;&nbsp;</TT></TD>
    <TD noWrap><TT>&nbsp;K.CVPAQCAVSFFK.R</TT></TD></TR>
  <TR>
    <TD align=3Dright>&nbsp;</TD>
    <TD align=3Dright><TT>1299.5602&nbsp;&nbsp;</TT></TD>
    <TD align=3Dright><TT>1298.5529&nbsp;&nbsp;</TT></TD>
    <TD align=3Dright><TT>1298.6152&nbsp;&nbsp;</TT></TD>
    <TD noWrap align=3Dright><TT>-47.92&nbsp;</TT></TD>
    <TD align=3Dright><TT>40&nbsp;</TT></TD>
    <TD noWrap align=3Dright><TT>-&nbsp;</TT></TD>
    <TD align=3Dright><TT>51&nbsp;</TT></TD>
    <TD align=3Dright><TT>0&nbsp;&nbsp;</TT></TD>
    <TD noWrap align=3Dright><TT>10&nbsp;&nbsp;</TT></TD>
    <TD noWrap><TT>&nbsp;K.CVPAQCAVSFFK.R</TT></TD></TR>
  <TR>
    <TD align=3Dright>&nbsp;</TD>
    <TD align=3Dright><TT>1455.6365&nbsp;&nbsp;</TT></TD>
    <TD align=3Dright><TT>1454.6292&nbsp;&nbsp;</TT></TD>
    <TD align=3Dright><TT>1454.7163&nbsp;&nbsp;</TT></TD>
    <TD noWrap align=3Dright><TT>-59.83&nbsp;</TT></TD>
    <TD align=3Dright><TT>40&nbsp;</TT></TD>
    <TD noWrap align=3Dright><TT>-&nbsp;</TT></TD>
    <TD align=3Dright><TT>52&nbsp;</TT></TD>
    <TD align=3Dright><TT>1&nbsp;&nbsp;</TT></TD>
    <TD noWrap align=3Dright><TT>---&nbsp;&nbsp;</TT></TD>
    <TD noWrap><TT>&nbsp;K.CVPAQCAVSFFKR.D</TT></TD></TR>
  <TR>
    <TD align=3Dright>&nbsp;</TD>
    <TD align=3Dright><TT>1455.6365&nbsp;&nbsp;</TT></TD>
    <TD align=3Dright><TT>1454.6292&nbsp;&nbsp;</TT></TD>
    <TD align=3Dright><TT>1454.7163&nbsp;&nbsp;</TT></TD>
    <TD noWrap align=3Dright><TT>-59.83&nbsp;</TT></TD>
    <TD align=3Dright><TT>40&nbsp;</TT></TD>
    <TD noWrap align=3Dright><TT>-&nbsp;</TT></TD>
    <TD align=3Dright><TT>52&nbsp;</TT></TD>
    <TD align=3Dright><TT>1&nbsp;&nbsp;</TT></TD>
    <TD noWrap align=3Dright><TT>---&nbsp;&nbsp;</TT></TD>
    <TD =
noWrap><TT>&nbsp;K.CVPAQCAVSFFKR.D</TT></TD></TR></TBODY></TABLE>
<TABLE border=3D0 cellSpacing=3D0>
  <TBODY>
  <TR>
    <TD><TT>&nbsp;&nbsp;&nbsp;&nbsp;&nbsp;&nbsp;</TT></TD>
    <TD><TT><B>No match to: </B>823.0557, 825.0487, 829.3411, 841.0179,=20
      842.4611, 870.4904, 994.0746, 994.0746, 1036.0693, 1036.0693, =
1081.5260,=20
      1225.0701, 1235.5854, 1283.5752, 1283.5752, 1334.5894, 1356.5804,=20
      1356.5804, 1383.6311, 1383.6311, 1405.6223, 1439.6642, 2009.8258,=20
      2009.8258, 2031.8143, 2277.9102, 2277.9102, 2412.1233, 2637.2803,=20
      2637.2803</TT></TD></TR></TBODY></TABLE><BR>
<TABLE border=3D0 cellSpacing=3D0>
  <TBODY>
  <TR>
    <TD><TT><B><A name=3DHit25>25.</A>&nbsp;&nbsp;&nbsp;</B></TT></TD>
    <TD noWrap><TT><A=20
      =
href=3D"http://zxw-pc/mascot/cgi/protein_view.pl?file=3D../data/20121225/=
F002436.dat&amp;hit=3D25"=20
      =
target=3D_blank>gi|297335675</A>&nbsp;&nbsp;&nbsp;&nbsp;<B>Mass:</B>&nbsp=
;9282&nbsp;&nbsp;&nbsp;&nbsp;&nbsp;<B>Score:</B>&nbsp;39&nbsp;&nbsp;&nbsp=
;&nbsp;&nbsp;<B>Expect:</B>&nbsp;2.2e+002&nbsp;&nbsp;<B>Matches:</B>&nbsp=
;5</TT></TD></TR>
  <TR>
    <TD>&nbsp;</TD>
    <TD noWrap><TT>hypothetical protein ARALYDRAFT_312119 [Arabidopsis =
lyrata=20
      subsp. lyrata]</TT></TD></TR></TBODY></TABLE>
<TABLE border=3D0 cellSpacing=3D0 cellPadding=3D0>
  <TBODY>
  <TR>
    <TD><TT>&nbsp;&nbsp;&nbsp;&nbsp;&nbsp;&nbsp;</TT></TD>
    <TD align=3Dright><TT><B>Observed&nbsp;&nbsp;</B></TT></TD>
    <TD noWrap align=3Dright><TT><B>Mr(expt)&nbsp;&nbsp;</B></TT></TD>
    <TD noWrap align=3Dright><TT><B>Mr(calc)&nbsp;&nbsp;</B></TT></TD>
    <TD align=3Dright><TT><B>&nbsp;ppm&nbsp;&nbsp;</B></TT></TD>
    <TD align=3Dright><TT><B>Start&nbsp;</B></TT></TD>
    <TD align=3Dright><TT><B>&nbsp;</B></TT></TD>
    <TD align=3Dright><TT><B>End&nbsp;</B></TT></TD>
    <TD align=3Dright><TT><B>Miss&nbsp;</B></TT></TD>
    <TD align=3Dright><TT><B>Ions&nbsp;</B></TT></TD>
    <TD><TT><B>&nbsp;Peptide</B></TT></TD></TR>
  <TR>
    <TD align=3Dright>&nbsp;</TD>
    <TD align=3Dright><TT>812.3170&nbsp;&nbsp;</TT></TD>
    <TD align=3Dright><TT>811.3097&nbsp;&nbsp;</TT></TD>
    <TD align=3Dright><TT>811.3204&nbsp;&nbsp;</TT></TD>
    <TD noWrap align=3Dright><TT>-13.23&nbsp;</TT></TD>
    <TD align=3Dright><TT>60&nbsp;</TT></TD>
    <TD noWrap align=3Dright><TT>-&nbsp;</TT></TD>
    <TD align=3Dright><TT>66&nbsp;</TT></TD>
    <TD align=3Dright><TT>0&nbsp;&nbsp;</TT></TD>
    <TD noWrap align=3Dright><TT>---&nbsp;&nbsp;</TT></TD>
    <TD noWrap><TT>&nbsp;R.DQTMCSK.T</TT></TD></TR>
  <TR>
    <TD align=3Dright>&nbsp;</TD>
    <TD align=3Dright><TT>1299.5602&nbsp;&nbsp;</TT></TD>
    <TD align=3Dright><TT>1298.5529&nbsp;&nbsp;</TT></TD>
    <TD align=3Dright><TT>1298.6152&nbsp;&nbsp;</TT></TD>
    <TD noWrap align=3Dright><TT>-47.92&nbsp;</TT></TD>
    <TD align=3Dright><TT>40&nbsp;</TT></TD>
    <TD noWrap align=3Dright><TT>-&nbsp;</TT></TD>
    <TD align=3Dright><TT>51&nbsp;</TT></TD>
    <TD align=3Dright><TT>0&nbsp;&nbsp;</TT></TD>
    <TD noWrap align=3Dright><TT>---&nbsp;&nbsp;</TT></TD>
    <TD noWrap><TT>&nbsp;K.CVPAQCAVSFFK.R</TT></TD></TR>
  <TR>
    <TD align=3Dright>&nbsp;</TD>
    <TD align=3Dright><TT>1299.5602&nbsp;&nbsp;</TT></TD>
    <TD align=3Dright><TT>1298.5529&nbsp;&nbsp;</TT></TD>
    <TD align=3Dright><TT>1298.6152&nbsp;&nbsp;</TT></TD>
    <TD noWrap align=3Dright><TT>-47.92&nbsp;</TT></TD>
    <TD align=3Dright><TT>40&nbsp;</TT></TD>
    <TD noWrap align=3Dright><TT>-&nbsp;</TT></TD>
    <TD align=3Dright><TT>51&nbsp;</TT></TD>
    <TD align=3Dright><TT>0&nbsp;&nbsp;</TT></TD>
    <TD noWrap align=3Dright><TT>10&nbsp;&nbsp;</TT></TD>
    <TD noWrap><TT>&nbsp;K.CVPAQCAVSFFK.R</TT></TD></TR>
  <TR>
    <TD align=3Dright>&nbsp;</TD>
    <TD align=3Dright><TT>1455.6365&nbsp;&nbsp;</TT></TD>
    <TD align=3Dright><TT>1454.6292&nbsp;&nbsp;</TT></TD>
    <TD align=3Dright><TT>1454.7163&nbsp;&nbsp;</TT></TD>
    <TD noWrap align=3Dright><TT>-59.83&nbsp;</TT></TD>
    <TD align=3Dright><TT>40&nbsp;</TT></TD>
    <TD noWrap align=3Dright><TT>-&nbsp;</TT></TD>
    <TD align=3Dright><TT>52&nbsp;</TT></TD>
    <TD align=3Dright><TT>1&nbsp;&nbsp;</TT></TD>
    <TD noWrap align=3Dright><TT>---&nbsp;&nbsp;</TT></TD>
    <TD noWrap><TT>&nbsp;K.CVPAQCAVSFFKR.D</TT></TD></TR>
  <TR>
    <TD align=3Dright>&nbsp;</TD>
    <TD align=3Dright><TT>1455.6365&nbsp;&nbsp;</TT></TD>
    <TD align=3Dright><TT>1454.6292&nbsp;&nbsp;</TT></TD>
    <TD align=3Dright><TT>1454.7163&nbsp;&nbsp;</TT></TD>
    <TD noWrap align=3Dright><TT>-59.83&nbsp;</TT></TD>
    <TD align=3Dright><TT>40&nbsp;</TT></TD>
    <TD noWrap align=3Dright><TT>-&nbsp;</TT></TD>
    <TD align=3Dright><TT>52&nbsp;</TT></TD>
    <TD align=3Dright><TT>1&nbsp;&nbsp;</TT></TD>
    <TD noWrap align=3Dright><TT>---&nbsp;&nbsp;</TT></TD>
    <TD =
noWrap><TT>&nbsp;K.CVPAQCAVSFFKR.D</TT></TD></TR></TBODY></TABLE>
<TABLE border=3D0 cellSpacing=3D0>
  <TBODY>
  <TR>
    <TD><TT>&nbsp;&nbsp;&nbsp;&nbsp;&nbsp;&nbsp;</TT></TD>
    <TD><TT><B>No match to: </B>823.0557, 825.0487, 829.3411, 841.0179,=20
      842.4611, 870.4904, 994.0746, 994.0746, 1036.0693, 1036.0693, =
1081.5260,=20
      1225.0701, 1235.5854, 1283.5752, 1283.5752, 1334.5894, 1356.5804,=20
      1356.5804, 1383.6311, 1383.6311, 1405.6223, 1439.6642, 2009.8258,=20
      2009.8258, 2031.8143, 2277.9102, 2277.9102, 2412.1233, 2637.2803,=20
      2637.2803</TT></TD></TR></TBODY></TABLE><BR>
<TABLE border=3D0 cellSpacing=3D0>
  <TBODY>
  <TR>
    <TD><TT><B><A name=3DHit26>26.</A>&nbsp;&nbsp;&nbsp;</B></TT></TD>
    <TD noWrap><TT><A=20
      =
href=3D"http://zxw-pc/mascot/cgi/protein_view.pl?file=3D../data/20121225/=
F002436.dat&amp;hit=3D26"=20
      =
target=3D_blank>gi|194695700</A>&nbsp;&nbsp;&nbsp;&nbsp;<B>Mass:</B>&nbsp=
;7440&nbsp;&nbsp;&nbsp;&nbsp;&nbsp;<B>Score:</B>&nbsp;39&nbsp;&nbsp;&nbsp=
;&nbsp;&nbsp;<B>Expect:</B>&nbsp;2.3e+002&nbsp;&nbsp;<B>Matches:</B>&nbsp=
;5</TT></TD></TR>
  <TR>
    <TD>&nbsp;</TD>
    <TD noWrap><TT>unknown [Zea mays]</TT></TD></TR></TBODY></TABLE>
<TABLE border=3D0 cellSpacing=3D0 cellPadding=3D0>
  <TBODY>
  <TR>
    <TD><TT>&nbsp;&nbsp;&nbsp;&nbsp;&nbsp;&nbsp;</TT></TD>
    <TD align=3Dright><TT><B>Observed&nbsp;&nbsp;</B></TT></TD>
    <TD noWrap align=3Dright><TT><B>Mr(expt)&nbsp;&nbsp;</B></TT></TD>
    <TD noWrap align=3Dright><TT><B>Mr(calc)&nbsp;&nbsp;</B></TT></TD>
    <TD align=3Dright><TT><B>&nbsp;ppm&nbsp;&nbsp;</B></TT></TD>
    <TD align=3Dright><TT><B>Start&nbsp;</B></TT></TD>
    <TD align=3Dright><TT><B>&nbsp;</B></TT></TD>
    <TD align=3Dright><TT><B>End&nbsp;</B></TT></TD>
    <TD align=3Dright><TT><B>Miss&nbsp;</B></TT></TD>
    <TD align=3Dright><TT><B>Ions&nbsp;</B></TT></TD>
    <TD><TT><B>&nbsp;Peptide</B></TT></TD></TR>
  <TR>
    <TD align=3Dright>&nbsp;</TD>
    <TD align=3Dright><TT>1299.5602&nbsp;&nbsp;</TT></TD>
    <TD align=3Dright><TT>1298.5529&nbsp;&nbsp;</TT></TD>
    <TD align=3Dright><TT>1298.6215&nbsp;&nbsp;</TT></TD>
    <TD noWrap align=3Dright><TT>-52.80&nbsp;</TT></TD>
    <TD align=3Dright><TT>33&nbsp;</TT></TD>
    <TD noWrap align=3Dright><TT>-&nbsp;</TT></TD>
    <TD align=3Dright><TT>45&nbsp;</TT></TD>
    <TD align=3Dright><TT>0&nbsp;&nbsp;</TT></TD>
    <TD noWrap align=3Dright><TT>---&nbsp;&nbsp;</TT></TD>
    <TD noWrap><TT>&nbsp;R.GPADSTTHSASLR.R</TT></TD></TR>
  <TR>
    <TD align=3Dright>&nbsp;</TD>
    <TD align=3Dright><TT>1299.5602&nbsp;&nbsp;</TT></TD>
    <TD align=3Dright><TT>1298.5529&nbsp;&nbsp;</TT></TD>
    <TD align=3Dright><TT>1298.6215&nbsp;&nbsp;</TT></TD>
    <TD noWrap align=3Dright><TT>-52.80&nbsp;</TT></TD>
    <TD align=3Dright><TT>33&nbsp;</TT></TD>
    <TD noWrap align=3Dright><TT>-&nbsp;</TT></TD>
    <TD align=3Dright><TT>45&nbsp;</TT></TD>
    <TD align=3Dright><TT>0&nbsp;&nbsp;</TT></TD>
    <TD noWrap align=3Dright><TT>---&nbsp;&nbsp;</TT></TD>
    <TD noWrap><TT>&nbsp;R.GPADSTTHSASLR.R</TT></TD></TR>
  <TR>
    <TD align=3Dright>&nbsp;</TD>
    <TD align=3Dright><TT>1455.6365&nbsp;&nbsp;</TT></TD>
    <TD align=3Dright><TT>1454.6292&nbsp;&nbsp;</TT></TD>
    <TD align=3Dright><TT>1454.7226&nbsp;&nbsp;</TT></TD>
    <TD noWrap align=3Dright><TT>-64.18&nbsp;</TT></TD>
    <TD align=3Dright><TT>33&nbsp;</TT></TD>
    <TD noWrap align=3Dright><TT>-&nbsp;</TT></TD>
    <TD align=3Dright><TT>46&nbsp;</TT></TD>
    <TD align=3Dright><TT>1&nbsp;&nbsp;</TT></TD>
    <TD noWrap align=3Dright><TT>---&nbsp;&nbsp;</TT></TD>
    <TD noWrap><TT>&nbsp;R.GPADSTTHSASLRR.C</TT></TD></TR>
  <TR>
    <TD align=3Dright>&nbsp;</TD>
    <TD align=3Dright><TT>1455.6365&nbsp;&nbsp;</TT></TD>
    <TD align=3Dright><TT>1454.6292&nbsp;&nbsp;</TT></TD>
    <TD align=3Dright><TT>1454.7226&nbsp;&nbsp;</TT></TD>
    <TD noWrap align=3Dright><TT>-64.18&nbsp;</TT></TD>
    <TD align=3Dright><TT>33&nbsp;</TT></TD>
    <TD noWrap align=3Dright><TT>-&nbsp;</TT></TD>
    <TD align=3Dright><TT>46&nbsp;</TT></TD>
    <TD align=3Dright><TT>1&nbsp;&nbsp;</TT></TD>
    <TD noWrap align=3Dright><TT>---&nbsp;&nbsp;</TT></TD>
    <TD noWrap><TT>&nbsp;R.GPADSTTHSASLRR.C</TT></TD></TR>
  <TR>
    <TD align=3Dright>&nbsp;</TD>
    <TD align=3Dright><TT>2412.1233&nbsp;&nbsp;</TT></TD>
    <TD align=3Dright><TT>2411.1160&nbsp;&nbsp;</TT></TD>
    <TD align=3Dright><TT>2411.0886&nbsp;&nbsp;</TT></TD>
    <TD noWrap align=3Dright><TT>11.4&nbsp;</TT></TD>
    <TD align=3Dright><TT>47&nbsp;</TT></TD>
    <TD noWrap align=3Dright><TT>-&nbsp;</TT></TD>
    <TD align=3Dright><TT>70&nbsp;</TT></TD>
    <TD align=3Dright><TT>1&nbsp;&nbsp;</TT></TD>
    <TD noWrap align=3Dright><TT>---&nbsp;&nbsp;</TT></TD>
    <TD noWrap><TT>&nbsp;R.CGPPAWPATPTSAYVTMGRATSSS.- + Oxidation=20
  (M)</TT></TD></TR></TBODY></TABLE>
<TABLE border=3D0 cellSpacing=3D0>
  <TBODY>
  <TR>
    <TD><TT>&nbsp;&nbsp;&nbsp;&nbsp;&nbsp;&nbsp;</TT></TD>
    <TD><TT><B>No match to: </B>812.3170, 823.0557, 825.0487, 829.3411,=20
      841.0179, 842.4611, 870.4904, 994.0746, 994.0746, 1036.0693, =
1036.0693,=20
      1081.5260, 1225.0701, 1235.5854, 1283.5752, 1283.5752, 1334.5894,=20
      1356.5804, 1356.5804, 1383.6311, 1383.6311, 1405.6223, 1439.6642,=20
      2009.8258, 2009.8258, 2031.8143, 2277.9102, 2277.9102, 2637.2803,=20
      2637.2803</TT></TD></TR></TBODY></TABLE><BR>
<TABLE border=3D0 cellSpacing=3D0>
  <TBODY>
  <TR>
    <TD><TT><B><A name=3DHit27>27.</A>&nbsp;&nbsp;&nbsp;</B></TT></TD>
    <TD noWrap><TT><A=20
      =
href=3D"http://zxw-pc/mascot/cgi/protein_view.pl?file=3D../data/20121225/=
F002436.dat&amp;hit=3D27"=20
      =
target=3D_blank>gi|302143354</A>&nbsp;&nbsp;&nbsp;&nbsp;<B>Mass:</B>&nbsp=
;14838&nbsp;&nbsp;&nbsp;&nbsp;<B>Score:</B>&nbsp;39&nbsp;&nbsp;&nbsp;&nbs=
p;&nbsp;<B>Expect:</B>&nbsp;2.5e+002&nbsp;&nbsp;<B>Matches:</B>&nbsp;4</T=
T></TD></TR>
  <TR>
    <TD>&nbsp;</TD>
    <TD noWrap><TT>unnamed protein product [Vitis=20
vinifera]</TT></TD></TR></TBODY></TABLE>
<TABLE border=3D0 cellSpacing=3D0 cellPadding=3D0>
  <TBODY>
  <TR>
    <TD><TT>&nbsp;&nbsp;&nbsp;&nbsp;&nbsp;&nbsp;</TT></TD>
    <TD align=3Dright><TT><B>Observed&nbsp;&nbsp;</B></TT></TD>
    <TD noWrap align=3Dright><TT><B>Mr(expt)&nbsp;&nbsp;</B></TT></TD>
    <TD noWrap align=3Dright><TT><B>Mr(calc)&nbsp;&nbsp;</B></TT></TD>
    <TD align=3Dright><TT><B>&nbsp;ppm&nbsp;&nbsp;</B></TT></TD>
    <TD align=3Dright><TT><B>Start&nbsp;</B></TT></TD>
    <TD align=3Dright><TT><B>&nbsp;</B></TT></TD>
    <TD align=3Dright><TT><B>End&nbsp;</B></TT></TD>
    <TD align=3Dright><TT><B>Miss&nbsp;</B></TT></TD>
    <TD align=3Dright><TT><B>Ions&nbsp;</B></TT></TD>
    <TD><TT><B>&nbsp;Peptide</B></TT></TD></TR>
  <TR>
    <TD align=3Dright>&nbsp;</TD>
    <TD align=3Dright><TT>1383.6311&nbsp;&nbsp;</TT></TD>
    <TD align=3Dright><TT>1382.6238&nbsp;&nbsp;</TT></TD>
    <TD align=3Dright><TT>1382.6972&nbsp;&nbsp;</TT></TD>
    <TD noWrap align=3Dright><TT>-53.04&nbsp;</TT></TD>
    <TD align=3Dright><TT>53&nbsp;</TT></TD>
    <TD noWrap align=3Dright><TT>-&nbsp;</TT></TD>
    <TD align=3Dright><TT>64&nbsp;</TT></TD>
    <TD align=3Dright><TT>1&nbsp;&nbsp;</TT></TD>
    <TD noWrap align=3Dright><TT>---&nbsp;&nbsp;</TT></TD>
    <TD noWrap><TT>&nbsp;K.GGKVIIIDMMMK.N + 3 Oxidation =
(M)</TT></TD></TR>
  <TR>
    <TD align=3Dright>&nbsp;</TD>
    <TD align=3Dright><TT>1383.6311&nbsp;&nbsp;</TT></TD>
    <TD align=3Dright><TT>1382.6238&nbsp;&nbsp;</TT></TD>
    <TD align=3Dright><TT>1382.6972&nbsp;&nbsp;</TT></TD>
    <TD noWrap align=3Dright><TT>-53.04&nbsp;</TT></TD>
    <TD align=3Dright><TT>53&nbsp;</TT></TD>
    <TD noWrap align=3Dright><TT>-&nbsp;</TT></TD>
    <TD align=3Dright><TT>64&nbsp;</TT></TD>
    <TD align=3Dright><TT>1&nbsp;&nbsp;</TT></TD>
    <TD noWrap align=3Dright><TT>21&nbsp;&nbsp;</TT></TD>
    <TD noWrap><TT>&nbsp;K.GGKVIIIDMMMK.N + 3 Oxidation =
(M)</TT></TD></TR>
  <TR>
    <TD align=3Dright>&nbsp;</TD>
    <TD align=3Dright><TT>2009.8258&nbsp;&nbsp;</TT></TD>
    <TD align=3Dright><TT>2008.8185&nbsp;&nbsp;</TT></TD>
    <TD align=3Dright><TT>2008.9829&nbsp;&nbsp;</TT></TD>
    <TD noWrap align=3Dright><TT>-81.83&nbsp;</TT></TD>
    <TD align=3Dright><TT>2&nbsp;</TT></TD>
    <TD noWrap align=3Dright><TT>-&nbsp;</TT></TD>
    <TD align=3Dright><TT>17&nbsp;</TT></TD>
    <TD align=3Dright><TT>1&nbsp;&nbsp;</TT></TD>
    <TD noWrap align=3Dright><TT>---&nbsp;&nbsp;</TT></TD>
    <TD noWrap><TT>&nbsp;M.CIFSWEDIWGRLTIDR.L</TT></TD></TR>
  <TR>
    <TD align=3Dright>&nbsp;</TD>
    <TD align=3Dright><TT>2009.8258&nbsp;&nbsp;</TT></TD>
    <TD align=3Dright><TT>2008.8185&nbsp;&nbsp;</TT></TD>
    <TD align=3Dright><TT>2008.9829&nbsp;&nbsp;</TT></TD>
    <TD noWrap align=3Dright><TT>-81.83&nbsp;</TT></TD>
    <TD align=3Dright><TT>2&nbsp;</TT></TD>
    <TD noWrap align=3Dright><TT>-&nbsp;</TT></TD>
    <TD align=3Dright><TT>17&nbsp;</TT></TD>
    <TD align=3Dright><TT>1&nbsp;&nbsp;</TT></TD>
    <TD noWrap align=3Dright><TT>---&nbsp;&nbsp;</TT></TD>
    <TD =
noWrap><TT>&nbsp;M.CIFSWEDIWGRLTIDR.L</TT></TD></TR></TBODY></TABLE>
<TABLE border=3D0 cellSpacing=3D0>
  <TBODY>
  <TR>
    <TD><TT>&nbsp;&nbsp;&nbsp;&nbsp;&nbsp;&nbsp;</TT></TD>
    <TD><TT><B>No match to: </B>812.3170, 823.0557, 825.0487, 829.3411,=20
      841.0179, 842.4611, 870.4904, 994.0746, 994.0746, 1036.0693, =
1036.0693,=20
      1081.5260, 1225.0701, 1235.5854, 1283.5752, 1283.5752, 1299.5602,=20
      1299.5602, 1334.5894, 1356.5804, 1356.5804, 1405.6223, 1439.6642,=20
      1455.6365, 1455.6365, 2031.8143, 2277.9102, 2277.9102, 2412.1233,=20
      2637.2803, 2637.2803</TT></TD></TR></TBODY></TABLE><BR>
<TABLE border=3D0 cellSpacing=3D0>
  <TBODY>
  <TR>
    <TD><TT><B><A name=3DHit28>28.</A>&nbsp;&nbsp;&nbsp;</B></TT></TD>
    <TD noWrap><TT><A=20
      =
href=3D"http://zxw-pc/mascot/cgi/protein_view.pl?file=3D../data/20121225/=
F002436.dat&amp;hit=3D28"=20
      =
target=3D_blank>gi|326522274</A>&nbsp;&nbsp;&nbsp;&nbsp;<B>Mass:</B>&nbsp=
;39018&nbsp;&nbsp;&nbsp;&nbsp;<B>Score:</B>&nbsp;39&nbsp;&nbsp;&nbsp;&nbs=
p;&nbsp;<B>Expect:</B>&nbsp;2.6e+002&nbsp;&nbsp;<B>Matches:</B>&nbsp;8</T=
T></TD></TR>
  <TR>
    <TD>&nbsp;</TD>
    <TD noWrap><TT>predicted protein [Hordeum vulgare subsp.=20
  vulgare]</TT></TD></TR></TBODY></TABLE>
<TABLE border=3D0 cellSpacing=3D0 cellPadding=3D0>
  <TBODY>
  <TR>
    <TD><TT>&nbsp;&nbsp;&nbsp;&nbsp;&nbsp;&nbsp;</TT></TD>
    <TD align=3Dright><TT><B>Observed&nbsp;&nbsp;</B></TT></TD>
    <TD noWrap align=3Dright><TT><B>Mr(expt)&nbsp;&nbsp;</B></TT></TD>
    <TD noWrap align=3Dright><TT><B>Mr(calc)&nbsp;&nbsp;</B></TT></TD>
    <TD align=3Dright><TT><B>&nbsp;ppm&nbsp;&nbsp;</B></TT></TD>
    <TD align=3Dright><TT><B>Start&nbsp;</B></TT></TD>
    <TD align=3Dright><TT><B>&nbsp;</B></TT></TD>
    <TD align=3Dright><TT><B>End&nbsp;</B></TT></TD>
    <TD align=3Dright><TT><B>Miss&nbsp;</B></TT></TD>
    <TD align=3Dright><TT><B>Ions&nbsp;</B></TT></TD>
    <TD><TT><B>&nbsp;Peptide</B></TT></TD></TR>
  <TR>
    <TD align=3Dright>&nbsp;</TD>
    <TD align=3Dright><TT>1283.5752&nbsp;&nbsp;</TT></TD>
    <TD align=3Dright><TT>1282.5679&nbsp;&nbsp;</TT></TD>
    <TD align=3Dright><TT>1282.4772&nbsp;&nbsp;</TT></TD>
    <TD noWrap align=3Dright><TT>70.8&nbsp;</TT></TD>
    <TD align=3Dright><TT>331&nbsp;</TT></TD>
    <TD noWrap align=3Dright><TT>-&nbsp;</TT></TD>
    <TD align=3Dright><TT>340&nbsp;</TT></TD>
    <TD align=3Dright><TT>0&nbsp;&nbsp;</TT></TD>
    <TD noWrap align=3Dright><TT>---&nbsp;&nbsp;</TT></TD>
    <TD noWrap><TT>&nbsp;R.DSWSEMEDER.S</TT></TD></TR>
  <TR>
    <TD align=3Dright>&nbsp;</TD>
    <TD align=3Dright><TT>1283.5752&nbsp;&nbsp;</TT></TD>
    <TD align=3Dright><TT>1282.5679&nbsp;&nbsp;</TT></TD>
    <TD align=3Dright><TT>1282.4772&nbsp;&nbsp;</TT></TD>
    <TD noWrap align=3Dright><TT>70.8&nbsp;</TT></TD>
    <TD align=3Dright><TT>331&nbsp;</TT></TD>
    <TD noWrap align=3Dright><TT>-&nbsp;</TT></TD>
    <TD align=3Dright><TT>340&nbsp;</TT></TD>
    <TD align=3Dright><TT>0&nbsp;&nbsp;</TT></TD>
    <TD noWrap align=3Dright><TT>(4)&nbsp;</TT></TD>
    <TD noWrap><TT>&nbsp;R.DSWSEMEDER.S</TT></TD></TR>
  <TR>
    <TD align=3Dright>&nbsp;</TD>
    <TD align=3Dright><TT>1299.5602&nbsp;&nbsp;</TT></TD>
    <TD align=3Dright><TT>1298.5529&nbsp;&nbsp;</TT></TD>
    <TD align=3Dright><TT>1298.4721&nbsp;&nbsp;</TT></TD>
    <TD noWrap align=3Dright><TT>62.3&nbsp;</TT></TD>
    <TD align=3Dright><TT>331&nbsp;</TT></TD>
    <TD noWrap align=3Dright><TT>-&nbsp;</TT></TD>
    <TD align=3Dright><TT>340&nbsp;</TT></TD>
    <TD align=3Dright><TT>0&nbsp;&nbsp;</TT></TD>
    <TD noWrap align=3Dright><TT>---&nbsp;&nbsp;</TT></TD>
    <TD noWrap><TT>&nbsp;R.DSWSEMEDER.S + Oxidation (M)</TT></TD></TR>
  <TR>
    <TD align=3Dright>&nbsp;</TD>
    <TD align=3Dright><TT>1299.5602&nbsp;&nbsp;</TT></TD>
    <TD align=3Dright><TT>1298.5529&nbsp;&nbsp;</TT></TD>
    <TD align=3Dright><TT>1298.4721&nbsp;&nbsp;</TT></TD>
    <TD noWrap align=3Dright><TT>62.3&nbsp;</TT></TD>
    <TD align=3Dright><TT>331&nbsp;</TT></TD>
    <TD noWrap align=3Dright><TT>-&nbsp;</TT></TD>
    <TD align=3Dright><TT>340&nbsp;</TT></TD>
    <TD align=3Dright><TT>0&nbsp;&nbsp;</TT></TD>
    <TD noWrap align=3Dright><TT>11&nbsp;&nbsp;</TT></TD>
    <TD noWrap><TT>&nbsp;R.DSWSEMEDER.S + Oxidation (M)</TT></TD></TR>
  <TR>
    <TD align=3Dright>&nbsp;</TD>
    <TD align=3Dright><TT>1334.5894&nbsp;&nbsp;</TT></TD>
    <TD align=3Dright><TT>1333.5821&nbsp;&nbsp;</TT></TD>
    <TD align=3Dright><TT>1333.5721&nbsp;&nbsp;</TT></TD>
    <TD noWrap align=3Dright><TT>7.54&nbsp;</TT></TD>
    <TD align=3Dright><TT>122&nbsp;</TT></TD>
    <TD noWrap align=3Dright><TT>-&nbsp;</TT></TD>
    <TD align=3Dright><TT>132&nbsp;</TT></TD>
    <TD align=3Dright><TT>1&nbsp;&nbsp;</TT></TD>
    <TD noWrap align=3Dright><TT>---&nbsp;&nbsp;</TT></TD>
    <TD noWrap><TT>&nbsp;K.EAHPDSKYCER.H</TT></TD></TR>
  <TR>
    <TD align=3Dright>&nbsp;</TD>
    <TD align=3Dright><TT>1439.6642&nbsp;&nbsp;</TT></TD>
    <TD align=3Dright><TT>1438.6569&nbsp;&nbsp;</TT></TD>
    <TD align=3Dright><TT>1438.5783&nbsp;&nbsp;</TT></TD>
    <TD noWrap align=3Dright><TT>54.7&nbsp;</TT></TD>
    <TD align=3Dright><TT>330&nbsp;</TT></TD>
    <TD noWrap align=3Dright><TT>-&nbsp;</TT></TD>
    <TD align=3Dright><TT>340&nbsp;</TT></TD>
    <TD align=3Dright><TT>1&nbsp;&nbsp;</TT></TD>
    <TD noWrap align=3Dright><TT>---&nbsp;&nbsp;</TT></TD>
    <TD noWrap><TT>&nbsp;R.RDSWSEMEDER.S</TT></TD></TR>
  <TR>
    <TD align=3Dright>&nbsp;</TD>
    <TD align=3Dright><TT>1455.6365&nbsp;&nbsp;</TT></TD>
    <TD align=3Dright><TT>1454.6292&nbsp;&nbsp;</TT></TD>
    <TD align=3Dright><TT>1454.5732&nbsp;&nbsp;</TT></TD>
    <TD noWrap align=3Dright><TT>38.5&nbsp;</TT></TD>
    <TD align=3Dright><TT>330&nbsp;</TT></TD>
    <TD noWrap align=3Dright><TT>-&nbsp;</TT></TD>
    <TD align=3Dright><TT>340&nbsp;</TT></TD>
    <TD align=3Dright><TT>1&nbsp;&nbsp;</TT></TD>
    <TD noWrap align=3Dright><TT>---&nbsp;&nbsp;</TT></TD>
    <TD noWrap><TT>&nbsp;R.RDSWSEMEDER.S + Oxidation (M)</TT></TD></TR>
  <TR>
    <TD align=3Dright>&nbsp;</TD>
    <TD align=3Dright><TT>1455.6365&nbsp;&nbsp;</TT></TD>
    <TD align=3Dright><TT>1454.6292&nbsp;&nbsp;</TT></TD>
    <TD align=3Dright><TT>1454.5732&nbsp;&nbsp;</TT></TD>
    <TD noWrap align=3Dright><TT>38.5&nbsp;</TT></TD>
    <TD align=3Dright><TT>330&nbsp;</TT></TD>
    <TD noWrap align=3Dright><TT>-&nbsp;</TT></TD>
    <TD align=3Dright><TT>340&nbsp;</TT></TD>
    <TD align=3Dright><TT>1&nbsp;&nbsp;</TT></TD>
    <TD noWrap align=3Dright><TT>9&nbsp;&nbsp;</TT></TD>
    <TD noWrap><TT>&nbsp;R.RDSWSEMEDER.S + Oxidation=20
(M)</TT></TD></TR></TBODY></TABLE>
<TABLE border=3D0 cellSpacing=3D0>
  <TBODY>
  <TR>
    <TD><TT>&nbsp;&nbsp;&nbsp;&nbsp;&nbsp;&nbsp;</TT></TD>
    <TD><TT><B>No match to: </B>812.3170, 823.0557, 825.0487, 829.3411,=20
      841.0179, 842.4611, 870.4904, 994.0746, 994.0746, 1036.0693, =
1036.0693,=20
      1081.5260, 1225.0701, 1235.5854, 1356.5804, 1356.5804, 1383.6311,=20
      1383.6311, 1405.6223, 2009.8258, 2009.8258, 2031.8143, 2277.9102,=20
      2277.9102, 2412.1233, 2637.2803, =
2637.2803</TT></TD></TR></TBODY></TABLE><BR>
<TABLE border=3D0 cellSpacing=3D0>
  <TBODY>
  <TR>
    <TD><TT><B><A name=3DHit29>29.</A>&nbsp;&nbsp;&nbsp;</B></TT></TD>
    <TD noWrap><TT><A=20
      =
href=3D"http://zxw-pc/mascot/cgi/protein_view.pl?file=3D../data/20121225/=
F002436.dat&amp;hit=3D29"=20
      =
target=3D_blank>gi|225466711</A>&nbsp;&nbsp;&nbsp;&nbsp;<B>Mass:</B>&nbsp=
;13585&nbsp;&nbsp;&nbsp;&nbsp;<B>Score:</B>&nbsp;38&nbsp;&nbsp;&nbsp;&nbs=
p;&nbsp;<B>Expect:</B>&nbsp;2.6e+002&nbsp;&nbsp;<B>Matches:</B>&nbsp;3</T=
T></TD></TR>
  <TR>
    <TD>&nbsp;</TD>
    <TD noWrap><TT>PREDICTED: hypothetical protein [Vitis=20
  vinifera]</TT></TD></TR></TBODY></TABLE>
<TABLE border=3D0 cellSpacing=3D0 cellPadding=3D0>
  <TBODY>
  <TR>
    <TD><TT>&nbsp;&nbsp;&nbsp;&nbsp;&nbsp;&nbsp;</TT></TD>
    <TD align=3Dright><TT><B>Observed&nbsp;&nbsp;</B></TT></TD>
    <TD noWrap align=3Dright><TT><B>Mr(expt)&nbsp;&nbsp;</B></TT></TD>
    <TD noWrap align=3Dright><TT><B>Mr(calc)&nbsp;&nbsp;</B></TT></TD>
    <TD align=3Dright><TT><B>&nbsp;ppm&nbsp;&nbsp;</B></TT></TD>
    <TD align=3Dright><TT><B>Start&nbsp;</B></TT></TD>
    <TD align=3Dright><TT><B>&nbsp;</B></TT></TD>
    <TD align=3Dright><TT><B>End&nbsp;</B></TT></TD>
    <TD align=3Dright><TT><B>Miss&nbsp;</B></TT></TD>
    <TD align=3Dright><TT><B>Ions&nbsp;</B></TT></TD>
    <TD><TT><B>&nbsp;Peptide</B></TT></TD></TR>
  <TR>
    <TD align=3Dright>&nbsp;</TD>
    <TD align=3Dright><TT>1383.6311&nbsp;&nbsp;</TT></TD>
    <TD align=3Dright><TT>1382.6238&nbsp;&nbsp;</TT></TD>
    <TD align=3Dright><TT>1382.6972&nbsp;&nbsp;</TT></TD>
    <TD noWrap align=3Dright><TT>-53.04&nbsp;</TT></TD>
    <TD align=3Dright><TT>42&nbsp;</TT></TD>
    <TD noWrap align=3Dright><TT>-&nbsp;</TT></TD>
    <TD align=3Dright><TT>53&nbsp;</TT></TD>
    <TD align=3Dright><TT>1&nbsp;&nbsp;</TT></TD>
    <TD noWrap align=3Dright><TT>---&nbsp;&nbsp;</TT></TD>
    <TD noWrap><TT>&nbsp;K.GGKVIIIDMMMK.N + 3 Oxidation =
(M)</TT></TD></TR>
  <TR>
    <TD align=3Dright>&nbsp;</TD>
    <TD align=3Dright><TT>1383.6311&nbsp;&nbsp;</TT></TD>
    <TD align=3Dright><TT>1382.6238&nbsp;&nbsp;</TT></TD>
    <TD align=3Dright><TT>1382.6972&nbsp;&nbsp;</TT></TD>
    <TD noWrap align=3Dright><TT>-53.04&nbsp;</TT></TD>
    <TD align=3Dright><TT>42&nbsp;</TT></TD>
    <TD noWrap align=3Dright><TT>-&nbsp;</TT></TD>
    <TD align=3Dright><TT>53&nbsp;</TT></TD>
    <TD align=3Dright><TT>1&nbsp;&nbsp;</TT></TD>
    <TD noWrap align=3Dright><TT>21&nbsp;&nbsp;</TT></TD>
    <TD noWrap><TT>&nbsp;K.GGKVIIIDMMMK.N + 3 Oxidation =
(M)</TT></TD></TR>
  <TR>
    <TD align=3Dright>&nbsp;</TD>
    <TD align=3Dright><TT>1439.6642&nbsp;&nbsp;</TT></TD>
    <TD align=3Dright><TT>1438.6569&nbsp;&nbsp;</TT></TD>
    <TD align=3Dright><TT>1438.6299&nbsp;&nbsp;</TT></TD>
    <TD noWrap align=3Dright><TT>18.8&nbsp;</TT></TD>
    <TD align=3Dright><TT>2&nbsp;</TT></TD>
    <TD noWrap align=3Dright><TT>-&nbsp;</TT></TD>
    <TD align=3Dright><TT>13&nbsp;</TT></TD>
    <TD align=3Dright><TT>0&nbsp;&nbsp;</TT></TD>
    <TD noWrap align=3Dright><TT>---&nbsp;&nbsp;</TT></TD>
    <TD noWrap><TT>&nbsp;M.YTSISHWNSNCK.Q</TT></TD></TR></TBODY></TABLE>
<TABLE border=3D0 cellSpacing=3D0>
  <TBODY>
  <TR>
    <TD><TT>&nbsp;&nbsp;&nbsp;&nbsp;&nbsp;&nbsp;</TT></TD>
    <TD><TT><B>No match to: </B>812.3170, 823.0557, 825.0487, 829.3411,=20
      841.0179, 842.4611, 870.4904, 994.0746, 994.0746, 1036.0693, =
1036.0693,=20
      1081.5260, 1225.0701, 1235.5854, 1283.5752, 1283.5752, 1299.5602,=20
      1299.5602, 1334.5894, 1356.5804, 1356.5804, 1405.6223, 1455.6365,=20
      1455.6365, 2009.8258, 2009.8258, 2031.8143, 2277.9102, 2277.9102,=20
      2412.1233, 2637.2803, 2637.2803</TT></TD></TR></TBODY></TABLE><BR>
<TABLE border=3D0 cellSpacing=3D0>
  <TBODY>
  <TR>
    <TD><TT><B><A name=3DHit30>30.</A>&nbsp;&nbsp;&nbsp;</B></TT></TD>
    <TD noWrap><TT><A=20
      =
href=3D"http://zxw-pc/mascot/cgi/protein_view.pl?file=3D../data/20121225/=
F002436.dat&amp;hit=3D30"=20
      =
target=3D_blank>gi|225446483</A>&nbsp;&nbsp;&nbsp;&nbsp;<B>Mass:</B>&nbsp=
;40265&nbsp;&nbsp;&nbsp;&nbsp;<B>Score:</B>&nbsp;38&nbsp;&nbsp;&nbsp;&nbs=
p;&nbsp;<B>Expect:</B>&nbsp;2.6e+002&nbsp;&nbsp;<B>Matches:</B>&nbsp;5</T=
T></TD></TR>
  <TR>
    <TD>&nbsp;</TD>
    <TD noWrap><TT>PREDICTED: hypothetical protein [Vitis=20
  vinifera]</TT></TD></TR></TBODY></TABLE>
<TABLE border=3D0 cellSpacing=3D0 cellPadding=3D0>
  <TBODY>
  <TR>
    <TD><TT>&nbsp;&nbsp;&nbsp;&nbsp;&nbsp;&nbsp;</TT></TD>
    <TD align=3Dright><TT><B>Observed&nbsp;&nbsp;</B></TT></TD>
    <TD noWrap align=3Dright><TT><B>Mr(expt)&nbsp;&nbsp;</B></TT></TD>
    <TD noWrap align=3Dright><TT><B>Mr(calc)&nbsp;&nbsp;</B></TT></TD>
    <TD align=3Dright><TT><B>&nbsp;ppm&nbsp;&nbsp;</B></TT></TD>
    <TD align=3Dright><TT><B>Start&nbsp;</B></TT></TD>
    <TD align=3Dright><TT><B>&nbsp;</B></TT></TD>
    <TD align=3Dright><TT><B>End&nbsp;</B></TT></TD>
    <TD align=3Dright><TT><B>Miss&nbsp;</B></TT></TD>
    <TD align=3Dright><TT><B>Ions&nbsp;</B></TT></TD>
    <TD><TT><B>&nbsp;Peptide</B></TT></TD></TR>
  <TR>
    <TD align=3Dright>&nbsp;</TD>
    <TD align=3Dright><TT>829.3411&nbsp;&nbsp;</TT></TD>
    <TD align=3Dright><TT>828.3339&nbsp;&nbsp;</TT></TD>
    <TD align=3Dright><TT>828.4130&nbsp;&nbsp;</TT></TD>
    <TD noWrap align=3Dright><TT>-95.53&nbsp;</TT></TD>
    <TD align=3Dright><TT>67&nbsp;</TT></TD>
    <TD noWrap align=3Dright><TT>-&nbsp;</TT></TD>
    <TD align=3Dright><TT>72&nbsp;</TT></TD>
    <TD align=3Dright><TT>0&nbsp;&nbsp;</TT></TD>
    <TD noWrap align=3Dright><TT>---&nbsp;&nbsp;</TT></TD>
    <TD noWrap><TT>&nbsp;K.TQYVYR.L</TT></TD></TR>
  <TR>
    <TD align=3Dright>&nbsp;</TD>
    <TD align=3Dright><TT>1383.6311&nbsp;&nbsp;</TT></TD>
    <TD align=3Dright><TT>1382.6238&nbsp;&nbsp;</TT></TD>
    <TD align=3Dright><TT>1382.6972&nbsp;&nbsp;</TT></TD>
    <TD noWrap align=3Dright><TT>-53.04&nbsp;</TT></TD>
    <TD align=3Dright><TT>285&nbsp;</TT></TD>
    <TD noWrap align=3Dright><TT>-&nbsp;</TT></TD>
    <TD align=3Dright><TT>296&nbsp;</TT></TD>
    <TD align=3Dright><TT>1&nbsp;&nbsp;</TT></TD>
    <TD noWrap align=3Dright><TT>---&nbsp;&nbsp;</TT></TD>
    <TD noWrap><TT>&nbsp;K.GGKVIIIDMMMK.N + 3 Oxidation =
(M)</TT></TD></TR>
  <TR>
    <TD align=3Dright>&nbsp;</TD>
    <TD align=3Dright><TT>1383.6311&nbsp;&nbsp;</TT></TD>
    <TD align=3Dright><TT>1382.6238&nbsp;&nbsp;</TT></TD>
    <TD align=3Dright><TT>1382.6972&nbsp;&nbsp;</TT></TD>
    <TD noWrap align=3Dright><TT>-53.04&nbsp;</TT></TD>
    <TD align=3Dright><TT>285&nbsp;</TT></TD>
    <TD noWrap align=3Dright><TT>-&nbsp;</TT></TD>
    <TD align=3Dright><TT>296&nbsp;</TT></TD>
    <TD align=3Dright><TT>1&nbsp;&nbsp;</TT></TD>
    <TD noWrap align=3Dright><TT>21&nbsp;&nbsp;</TT></TD>
    <TD noWrap><TT>&nbsp;K.GGKVIIIDMMMK.N + 3 Oxidation =
(M)</TT></TD></TR>
  <TR>
    <TD align=3Dright>&nbsp;</TD>
    <TD align=3Dright><TT>2277.9102&nbsp;&nbsp;</TT></TD>
    <TD align=3Dright><TT>2276.9029&nbsp;&nbsp;</TT></TD>
    <TD align=3Dright><TT>2277.1207&nbsp;&nbsp;</TT></TD>
    <TD noWrap align=3Dright><TT>-95.66&nbsp;</TT></TD>
    <TD align=3Dright><TT>304&nbsp;</TT></TD>
    <TD noWrap align=3Dright><TT>-&nbsp;</TT></TD>
    <TD align=3Dright><TT>322&nbsp;</TT></TD>
    <TD align=3Dright><TT>1&nbsp;&nbsp;</TT></TD>
    <TD noWrap align=3Dright><TT>---&nbsp;&nbsp;</TT></TD>
    <TD noWrap><TT>&nbsp;K.SRETQLFFDMLMMVLVTGK.E + 2 Oxidation =
(M)</TT></TD></TR>
  <TR>
    <TD align=3Dright>&nbsp;</TD>
    <TD align=3Dright><TT>2277.9102&nbsp;&nbsp;</TT></TD>
    <TD align=3Dright><TT>2276.9029&nbsp;&nbsp;</TT></TD>
    <TD align=3Dright><TT>2277.1207&nbsp;&nbsp;</TT></TD>
    <TD noWrap align=3Dright><TT>-95.66&nbsp;</TT></TD>
    <TD align=3Dright><TT>304&nbsp;</TT></TD>
    <TD noWrap align=3Dright><TT>-&nbsp;</TT></TD>
    <TD align=3Dright><TT>322&nbsp;</TT></TD>
    <TD align=3Dright><TT>1&nbsp;&nbsp;</TT></TD>
    <TD noWrap align=3Dright><TT>---&nbsp;&nbsp;</TT></TD>
    <TD noWrap><TT>&nbsp;K.SRETQLFFDMLMMVLVTGK.E + 2 Oxidation=20
  (M)</TT></TD></TR></TBODY></TABLE>
<TABLE border=3D0 cellSpacing=3D0>
  <TBODY>
  <TR>
    <TD><TT>&nbsp;&nbsp;&nbsp;&nbsp;&nbsp;&nbsp;</TT></TD>
    <TD><TT><B>No match to: </B>812.3170, 823.0557, 825.0487, 841.0179,=20
      842.4611, 870.4904, 994.0746, 994.0746, 1036.0693, 1036.0693, =
1081.5260,=20
      1225.0701, 1235.5854, 1283.5752, 1283.5752, 1299.5602, 1299.5602,=20
      1334.5894, 1356.5804, 1356.5804, 1405.6223, 1439.6642, 1455.6365,=20
      1455.6365, 2009.8258, 2009.8258, 2031.8143, 2412.1233, 2637.2803,=20
      2637.2803</TT></TD></TR></TBODY></TABLE><BR>
<TABLE border=3D0 cellSpacing=3D0>
  <TBODY>
  <TR>
    <TD><TT><B><A name=3DHit31>31.</A>&nbsp;&nbsp;&nbsp;</B></TT></TD>
    <TD noWrap><TT><A=20
      =
href=3D"http://zxw-pc/mascot/cgi/protein_view.pl?file=3D../data/20121225/=
F002436.dat&amp;hit=3D31"=20
      =
target=3D_blank>gi|168007113</A>&nbsp;&nbsp;&nbsp;&nbsp;<B>Mass:</B>&nbsp=
;15109&nbsp;&nbsp;&nbsp;&nbsp;<B>Score:</B>&nbsp;38&nbsp;&nbsp;&nbsp;&nbs=
p;&nbsp;<B>Expect:</B>&nbsp;2.7e+002&nbsp;&nbsp;<B>Matches:</B>&nbsp;5</T=
T></TD></TR>
  <TR>
    <TD>&nbsp;</TD>
    <TD noWrap><TT>predicted protein [Physcomitrella patens subsp.=20
    patens]</TT></TD></TR></TBODY></TABLE>
<TABLE border=3D0 cellSpacing=3D0 cellPadding=3D0>
  <TBODY>
  <TR>
    <TD><TT>&nbsp;&nbsp;&nbsp;&nbsp;&nbsp;&nbsp;</TT></TD>
    <TD align=3Dright><TT><B>Observed&nbsp;&nbsp;</B></TT></TD>
    <TD noWrap align=3Dright><TT><B>Mr(expt)&nbsp;&nbsp;</B></TT></TD>
    <TD noWrap align=3Dright><TT><B>Mr(calc)&nbsp;&nbsp;</B></TT></TD>
    <TD align=3Dright><TT><B>&nbsp;ppm&nbsp;&nbsp;</B></TT></TD>
    <TD align=3Dright><TT><B>Start&nbsp;</B></TT></TD>
    <TD align=3Dright><TT><B>&nbsp;</B></TT></TD>
    <TD align=3Dright><TT><B>End&nbsp;</B></TT></TD>
    <TD align=3Dright><TT><B>Miss&nbsp;</B></TT></TD>
    <TD align=3Dright><TT><B>Ions&nbsp;</B></TT></TD>
    <TD><TT><B>&nbsp;Peptide</B></TT></TD></TR>
  <TR>
    <TD align=3Dright>&nbsp;</TD>
    <TD align=3Dright><TT>870.4904&nbsp;&nbsp;</TT></TD>
    <TD align=3Dright><TT>869.4831&nbsp;&nbsp;</TT></TD>
    <TD align=3Dright><TT>869.4106&nbsp;&nbsp;</TT></TD>
    <TD noWrap align=3Dright><TT>83.5&nbsp;</TT></TD>
    <TD align=3Dright><TT>28&nbsp;</TT></TD>
    <TD noWrap align=3Dright><TT>-&nbsp;</TT></TD>
    <TD align=3Dright><TT>34&nbsp;</TT></TD>
    <TD align=3Dright><TT>0&nbsp;&nbsp;</TT></TD>
    <TD noWrap align=3Dright><TT>---&nbsp;&nbsp;</TT></TD>
    <TD noWrap><TT>&nbsp;K.SWSFCLK.E</TT></TD></TR>
  <TR>
    <TD align=3Dright>&nbsp;</TD>
    <TD align=3Dright><TT>1334.5894&nbsp;&nbsp;</TT></TD>
    <TD align=3Dright><TT>1333.5821&nbsp;&nbsp;</TT></TD>
    <TD align=3Dright><TT>1333.5582&nbsp;&nbsp;</TT></TD>
    <TD noWrap align=3Dright><TT>18.0&nbsp;</TT></TD>
    <TD align=3Dright><TT>95&nbsp;</TT></TD>
    <TD noWrap align=3Dright><TT>-&nbsp;</TT></TD>
    <TD align=3Dright><TT>107&nbsp;</TT></TD>
    <TD align=3Dright><TT>1&nbsp;&nbsp;</TT></TD>
    <TD noWrap align=3Dright><TT>---&nbsp;&nbsp;</TT></TD>
    <TD noWrap><TT>&nbsp;R.WGDGARGCGDNAR.D</TT></TD></TR>
  <TR>
    <TD align=3Dright>&nbsp;</TD>
    <TD align=3Dright><TT>1439.6642&nbsp;&nbsp;</TT></TD>
    <TD align=3Dright><TT>1438.6569&nbsp;&nbsp;</TT></TD>
    <TD align=3Dright><TT>1438.6663&nbsp;&nbsp;</TT></TD>
    <TD noWrap align=3Dright><TT>-6.53&nbsp;</TT></TD>
    <TD align=3Dright><TT>3&nbsp;</TT></TD>
    <TD noWrap align=3Dright><TT>-&nbsp;</TT></TD>
    <TD align=3Dright><TT>13&nbsp;</TT></TD>
    <TD align=3Dright><TT>0&nbsp;&nbsp;</TT></TD>
    <TD noWrap align=3Dright><TT>---&nbsp;&nbsp;</TT></TD>
    <TD noWrap><TT>&nbsp;K.MNELHTLHDWK.K + Oxidation (M)</TT></TD></TR>
  <TR>
    <TD align=3Dright>&nbsp;</TD>
    <TD align=3Dright><TT>1455.6365&nbsp;&nbsp;</TT></TD>
    <TD align=3Dright><TT>1454.6292&nbsp;&nbsp;</TT></TD>
    <TD align=3Dright><TT>1454.6071&nbsp;&nbsp;</TT></TD>
    <TD noWrap align=3Dright><TT>15.2&nbsp;</TT></TD>
    <TD align=3Dright><TT>108&nbsp;</TT></TD>
    <TD noWrap align=3Dright><TT>-&nbsp;</TT></TD>
    <TD align=3Dright><TT>118&nbsp;</TT></TD>
    <TD align=3Dright><TT>0&nbsp;&nbsp;</TT></TD>
    <TD noWrap align=3Dright><TT>---&nbsp;&nbsp;</TT></TD>
    <TD noWrap><TT>&nbsp;R.DLCSSQWQMWR.G + Oxidation (M)</TT></TD></TR>
  <TR>
    <TD align=3Dright>&nbsp;</TD>
    <TD align=3Dright><TT>1455.6365&nbsp;&nbsp;</TT></TD>
    <TD align=3Dright><TT>1454.6292&nbsp;&nbsp;</TT></TD>
    <TD align=3Dright><TT>1454.6071&nbsp;&nbsp;</TT></TD>
    <TD noWrap align=3Dright><TT>15.2&nbsp;</TT></TD>
    <TD align=3Dright><TT>108&nbsp;</TT></TD>
    <TD noWrap align=3Dright><TT>-&nbsp;</TT></TD>
    <TD align=3Dright><TT>118&nbsp;</TT></TD>
    <TD align=3Dright><TT>0&nbsp;&nbsp;</TT></TD>
    <TD noWrap align=3Dright><TT>---&nbsp;&nbsp;</TT></TD>
    <TD noWrap><TT>&nbsp;R.DLCSSQWQMWR.G + Oxidation=20
(M)</TT></TD></TR></TBODY></TABLE>
<TABLE border=3D0 cellSpacing=3D0>
  <TBODY>
  <TR>
    <TD><TT>&nbsp;&nbsp;&nbsp;&nbsp;&nbsp;&nbsp;</TT></TD>
    <TD><TT><B>No match to: </B>812.3170, 823.0557, 825.0487, 829.3411,=20
      841.0179, 842.4611, 994.0746, 994.0746, 1036.0693, 1036.0693, =
1081.5260,=20
      1225.0701, 1235.5854, 1283.5752, 1283.5752, 1299.5602, 1299.5602,=20
      1356.5804, 1356.5804, 1383.6311, 1383.6311, 1405.6223, 2009.8258,=20
      2009.8258, 2031.8143, 2277.9102, 2277.9102, 2412.1233, 2637.2803,=20
      2637.2803</TT></TD></TR></TBODY></TABLE><BR>
<TABLE border=3D0 cellSpacing=3D0>
  <TBODY>
  <TR>
    <TD><TT><B><A name=3DHit32>32.</A>&nbsp;&nbsp;&nbsp;</B></TT></TD>
    <TD noWrap><TT><A=20
      =
href=3D"http://zxw-pc/mascot/cgi/protein_view.pl?file=3D../data/20121225/=
F002436.dat&amp;hit=3D32"=20
      =
target=3D_blank>gi|162692763</A>&nbsp;&nbsp;&nbsp;&nbsp;<B>Mass:</B>&nbsp=
;15109&nbsp;&nbsp;&nbsp;&nbsp;<B>Score:</B>&nbsp;38&nbsp;&nbsp;&nbsp;&nbs=
p;&nbsp;<B>Expect:</B>&nbsp;2.7e+002&nbsp;&nbsp;<B>Matches:</B>&nbsp;5</T=
T></TD></TR>
  <TR>
    <TD>&nbsp;</TD>
    <TD noWrap><TT>predicted protein [Physcomitrella patens subsp.=20
    patens]</TT></TD></TR></TBODY></TABLE>
<TABLE border=3D0 cellSpacing=3D0 cellPadding=3D0>
  <TBODY>
  <TR>
    <TD><TT>&nbsp;&nbsp;&nbsp;&nbsp;&nbsp;&nbsp;</TT></TD>
    <TD align=3Dright><TT><B>Observed&nbsp;&nbsp;</B></TT></TD>
    <TD noWrap align=3Dright><TT><B>Mr(expt)&nbsp;&nbsp;</B></TT></TD>
    <TD noWrap align=3Dright><TT><B>Mr(calc)&nbsp;&nbsp;</B></TT></TD>
    <TD align=3Dright><TT><B>&nbsp;ppm&nbsp;&nbsp;</B></TT></TD>
    <TD align=3Dright><TT><B>Start&nbsp;</B></TT></TD>
    <TD align=3Dright><TT><B>&nbsp;</B></TT></TD>
    <TD align=3Dright><TT><B>End&nbsp;</B></TT></TD>
    <TD align=3Dright><TT><B>Miss&nbsp;</B></TT></TD>
    <TD align=3Dright><TT><B>Ions&nbsp;</B></TT></TD>
    <TD><TT><B>&nbsp;Peptide</B></TT></TD></TR>
  <TR>
    <TD align=3Dright>&nbsp;</TD>
    <TD align=3Dright><TT>870.4904&nbsp;&nbsp;</TT></TD>
    <TD align=3Dright><TT>869.4831&nbsp;&nbsp;</TT></TD>
    <TD align=3Dright><TT>869.4106&nbsp;&nbsp;</TT></TD>
    <TD noWrap align=3Dright><TT>83.5&nbsp;</TT></TD>
    <TD align=3Dright><TT>28&nbsp;</TT></TD>
    <TD noWrap align=3Dright><TT>-&nbsp;</TT></TD>
    <TD align=3Dright><TT>34&nbsp;</TT></TD>
    <TD align=3Dright><TT>0&nbsp;&nbsp;</TT></TD>
    <TD noWrap align=3Dright><TT>---&nbsp;&nbsp;</TT></TD>
    <TD noWrap><TT>&nbsp;K.SWSFCLK.E</TT></TD></TR>
  <TR>
    <TD align=3Dright>&nbsp;</TD>
    <TD align=3Dright><TT>1334.5894&nbsp;&nbsp;</TT></TD>
    <TD align=3Dright><TT>1333.5821&nbsp;&nbsp;</TT></TD>
    <TD align=3Dright><TT>1333.5582&nbsp;&nbsp;</TT></TD>
    <TD noWrap align=3Dright><TT>18.0&nbsp;</TT></TD>
    <TD align=3Dright><TT>95&nbsp;</TT></TD>
    <TD noWrap align=3Dright><TT>-&nbsp;</TT></TD>
    <TD align=3Dright><TT>107&nbsp;</TT></TD>
    <TD align=3Dright><TT>1&nbsp;&nbsp;</TT></TD>
    <TD noWrap align=3Dright><TT>---&nbsp;&nbsp;</TT></TD>
    <TD noWrap><TT>&nbsp;R.WGDGARGCGDNAR.D</TT></TD></TR>
  <TR>
    <TD align=3Dright>&nbsp;</TD>
    <TD align=3Dright><TT>1439.6642&nbsp;&nbsp;</TT></TD>
    <TD align=3Dright><TT>1438.6569&nbsp;&nbsp;</TT></TD>
    <TD align=3Dright><TT>1438.6663&nbsp;&nbsp;</TT></TD>
    <TD noWrap align=3Dright><TT>-6.53&nbsp;</TT></TD>
    <TD align=3Dright><TT>3&nbsp;</TT></TD>
    <TD noWrap align=3Dright><TT>-&nbsp;</TT></TD>
    <TD align=3Dright><TT>13&nbsp;</TT></TD>
    <TD align=3Dright><TT>0&nbsp;&nbsp;</TT></TD>
    <TD noWrap align=3Dright><TT>---&nbsp;&nbsp;</TT></TD>
    <TD noWrap><TT>&nbsp;K.MNELHTLHDWK.K + Oxidation (M)</TT></TD></TR>
  <TR>
    <TD align=3Dright>&nbsp;</TD>
    <TD align=3Dright><TT>1455.6365&nbsp;&nbsp;</TT></TD>
    <TD align=3Dright><TT>1454.6292&nbsp;&nbsp;</TT></TD>
    <TD align=3Dright><TT>1454.6071&nbsp;&nbsp;</TT></TD>
    <TD noWrap align=3Dright><TT>15.2&nbsp;</TT></TD>
    <TD align=3Dright><TT>108&nbsp;</TT></TD>
    <TD noWrap align=3Dright><TT>-&nbsp;</TT></TD>
    <TD align=3Dright><TT>118&nbsp;</TT></TD>
    <TD align=3Dright><TT>0&nbsp;&nbsp;</TT></TD>
    <TD noWrap align=3Dright><TT>---&nbsp;&nbsp;</TT></TD>
    <TD noWrap><TT>&nbsp;R.DLCSSQWQMWR.G + Oxidation (M)</TT></TD></TR>
  <TR>
    <TD align=3Dright>&nbsp;</TD>
    <TD align=3Dright><TT>1455.6365&nbsp;&nbsp;</TT></TD>
    <TD align=3Dright><TT>1454.6292&nbsp;&nbsp;</TT></TD>
    <TD align=3Dright><TT>1454.6071&nbsp;&nbsp;</TT></TD>
    <TD noWrap align=3Dright><TT>15.2&nbsp;</TT></TD>
    <TD align=3Dright><TT>108&nbsp;</TT></TD>
    <TD noWrap align=3Dright><TT>-&nbsp;</TT></TD>
    <TD align=3Dright><TT>118&nbsp;</TT></TD>
    <TD align=3Dright><TT>0&nbsp;&nbsp;</TT></TD>
    <TD noWrap align=3Dright><TT>---&nbsp;&nbsp;</TT></TD>
    <TD noWrap><TT>&nbsp;R.DLCSSQWQMWR.G + Oxidation=20
(M)</TT></TD></TR></TBODY></TABLE>
<TABLE border=3D0 cellSpacing=3D0>
  <TBODY>
  <TR>
    <TD><TT>&nbsp;&nbsp;&nbsp;&nbsp;&nbsp;&nbsp;</TT></TD>
    <TD><TT><B>No match to: </B>812.3170, 823.0557, 825.0487, 829.3411,=20
      841.0179, 842.4611, 994.0746, 994.0746, 1036.0693, 1036.0693, =
1081.5260,=20
      1225.0701, 1235.5854, 1283.5752, 1283.5752, 1299.5602, 1299.5602,=20
      1356.5804, 1356.5804, 1383.6311, 1383.6311, 1405.6223, 2009.8258,=20
      2009.8258, 2031.8143, 2277.9102, 2277.9102, 2412.1233, 2637.2803,=20
      2637.2803</TT></TD></TR></TBODY></TABLE><BR>
<TABLE border=3D0 cellSpacing=3D0>
  <TBODY>
  <TR>
    <TD><TT><B><A name=3DHit33>33.</A>&nbsp;&nbsp;&nbsp;</B></TT></TD>
    <TD noWrap><TT><A=20
      =
href=3D"http://zxw-pc/mascot/cgi/protein_view.pl?file=3D../data/20121225/=
F002436.dat&amp;hit=3D33"=20
      =
target=3D_blank>gi|144578908</A>&nbsp;&nbsp;&nbsp;&nbsp;<B>Mass:</B>&nbsp=
;72370&nbsp;&nbsp;&nbsp;&nbsp;<B>Score:</B>&nbsp;38&nbsp;&nbsp;&nbsp;&nbs=
p;&nbsp;<B>Expect:</B>&nbsp;2.7e+002&nbsp;&nbsp;<B>Matches:</B>&nbsp;8</T=
T></TD></TR>
  <TR>
    <TD>&nbsp;</TD>
    <TD noWrap><TT>predicted protein [Ostreococcus lucimarinus=20
  CCE9901]</TT></TD></TR></TBODY></TABLE>
<TABLE border=3D0 cellSpacing=3D0 cellPadding=3D0>
  <TBODY>
  <TR>
    <TD><TT>&nbsp;&nbsp;&nbsp;&nbsp;&nbsp;&nbsp;</TT></TD>
    <TD align=3Dright><TT><B>Observed&nbsp;&nbsp;</B></TT></TD>
    <TD noWrap align=3Dright><TT><B>Mr(expt)&nbsp;&nbsp;</B></TT></TD>
    <TD noWrap align=3Dright><TT><B>Mr(calc)&nbsp;&nbsp;</B></TT></TD>
    <TD align=3Dright><TT><B>&nbsp;ppm&nbsp;&nbsp;</B></TT></TD>
    <TD align=3Dright><TT><B>Start&nbsp;</B></TT></TD>
    <TD align=3Dright><TT><B>&nbsp;</B></TT></TD>
    <TD align=3Dright><TT><B>End&nbsp;</B></TT></TD>
    <TD align=3Dright><TT><B>Miss&nbsp;</B></TT></TD>
    <TD align=3Dright><TT><B>Ions&nbsp;</B></TT></TD>
    <TD><TT><B>&nbsp;Peptide</B></TT></TD></TR>
  <TR>
    <TD align=3Dright>&nbsp;</TD>
    <TD align=3Dright><TT>1235.5854&nbsp;&nbsp;</TT></TD>
    <TD align=3Dright><TT>1234.5781&nbsp;&nbsp;</TT></TD>
    <TD align=3Dright><TT>1234.6128&nbsp;&nbsp;</TT></TD>
    <TD noWrap align=3Dright><TT>-28.11&nbsp;</TT></TD>
    <TD align=3Dright><TT>390&nbsp;</TT></TD>
    <TD noWrap align=3Dright><TT>-&nbsp;</TT></TD>
    <TD align=3Dright><TT>399&nbsp;</TT></TD>
    <TD align=3Dright><TT>1&nbsp;&nbsp;</TT></TD>
    <TD noWrap align=3Dright><TT>---&nbsp;&nbsp;</TT></TD>
    <TD noWrap><TT>&nbsp;R.TMLREYPGPR.F + Oxidation (M)</TT></TD></TR>
  <TR>
    <TD align=3Dright>&nbsp;</TD>
    <TD align=3Dright><TT>1283.5752&nbsp;&nbsp;</TT></TD>
    <TD align=3Dright><TT>1282.5679&nbsp;&nbsp;</TT></TD>
    <TD align=3Dright><TT>1282.6016&nbsp;&nbsp;</TT></TD>
    <TD noWrap align=3Dright><TT>-26.25&nbsp;</TT></TD>
    <TD align=3Dright><TT>37&nbsp;</TT></TD>
    <TD noWrap align=3Dright><TT>-&nbsp;</TT></TD>
    <TD align=3Dright><TT>47&nbsp;</TT></TD>
    <TD align=3Dright><TT>0&nbsp;&nbsp;</TT></TD>
    <TD noWrap align=3Dright><TT>---&nbsp;&nbsp;</TT></TD>
    <TD noWrap><TT>&nbsp;R.DYSPIAFPSMR.R</TT></TD></TR>
  <TR>
    <TD align=3Dright>&nbsp;</TD>
    <TD align=3Dright><TT>1283.5752&nbsp;&nbsp;</TT></TD>
    <TD align=3Dright><TT>1282.5679&nbsp;&nbsp;</TT></TD>
    <TD align=3Dright><TT>1282.6016&nbsp;&nbsp;</TT></TD>
    <TD noWrap align=3Dright><TT>-26.25&nbsp;</TT></TD>
    <TD align=3Dright><TT>37&nbsp;</TT></TD>
    <TD noWrap align=3Dright><TT>-&nbsp;</TT></TD>
    <TD align=3Dright><TT>47&nbsp;</TT></TD>
    <TD align=3Dright><TT>0&nbsp;&nbsp;</TT></TD>
    <TD noWrap align=3Dright><TT>26&nbsp;&nbsp;</TT></TD>
    <TD noWrap><TT>&nbsp;R.DYSPIAFPSMR.R</TT></TD></TR>
  <TR>
    <TD align=3Dright>&nbsp;</TD>
    <TD align=3Dright><TT>1299.5602&nbsp;&nbsp;</TT></TD>
    <TD align=3Dright><TT>1298.5529&nbsp;&nbsp;</TT></TD>
    <TD align=3Dright><TT>1298.5965&nbsp;&nbsp;</TT></TD>
    <TD noWrap align=3Dright><TT>-33.57&nbsp;</TT></TD>
    <TD align=3Dright><TT>37&nbsp;</TT></TD>
    <TD noWrap align=3Dright><TT>-&nbsp;</TT></TD>
    <TD align=3Dright><TT>47&nbsp;</TT></TD>
    <TD align=3Dright><TT>0&nbsp;&nbsp;</TT></TD>
    <TD noWrap align=3Dright><TT>---&nbsp;&nbsp;</TT></TD>
    <TD noWrap><TT>&nbsp;R.DYSPIAFPSMR.R + Oxidation (M)</TT></TD></TR>
  <TR>
    <TD align=3Dright>&nbsp;</TD>
    <TD align=3Dright><TT>1299.5602&nbsp;&nbsp;</TT></TD>
    <TD align=3Dright><TT>1298.5529&nbsp;&nbsp;</TT></TD>
    <TD align=3Dright><TT>1298.5965&nbsp;&nbsp;</TT></TD>
    <TD noWrap align=3Dright><TT>-33.57&nbsp;</TT></TD>
    <TD align=3Dright><TT>37&nbsp;</TT></TD>
    <TD noWrap align=3Dright><TT>-&nbsp;</TT></TD>
    <TD align=3Dright><TT>47&nbsp;</TT></TD>
    <TD align=3Dright><TT>0&nbsp;&nbsp;</TT></TD>
    <TD noWrap align=3Dright><TT>(16)&nbsp;</TT></TD>
    <TD noWrap><TT>&nbsp;R.DYSPIAFPSMR.R + Oxidation (M)</TT></TD></TR>
  <TR>
    <TD align=3Dright>&nbsp;</TD>
    <TD align=3Dright><TT>1439.6642&nbsp;&nbsp;</TT></TD>
    <TD align=3Dright><TT>1438.6569&nbsp;&nbsp;</TT></TD>
    <TD align=3Dright><TT>1438.7027&nbsp;&nbsp;</TT></TD>
    <TD noWrap align=3Dright><TT>-31.82&nbsp;</TT></TD>
    <TD align=3Dright><TT>37&nbsp;</TT></TD>
    <TD noWrap align=3Dright><TT>-&nbsp;</TT></TD>
    <TD align=3Dright><TT>48&nbsp;</TT></TD>
    <TD align=3Dright><TT>1&nbsp;&nbsp;</TT></TD>
    <TD noWrap align=3Dright><TT>---&nbsp;&nbsp;</TT></TD>
    <TD noWrap><TT>&nbsp;R.DYSPIAFPSMRR.D</TT></TD></TR>
  <TR>
    <TD align=3Dright>&nbsp;</TD>
    <TD align=3Dright><TT>1455.6365&nbsp;&nbsp;</TT></TD>
    <TD align=3Dright><TT>1454.6292&nbsp;&nbsp;</TT></TD>
    <TD align=3Dright><TT>1454.6976&nbsp;&nbsp;</TT></TD>
    <TD noWrap align=3Dright><TT>-47.02&nbsp;</TT></TD>
    <TD align=3Dright><TT>37&nbsp;</TT></TD>
    <TD noWrap align=3Dright><TT>-&nbsp;</TT></TD>
    <TD align=3Dright><TT>48&nbsp;</TT></TD>
    <TD align=3Dright><TT>1&nbsp;&nbsp;</TT></TD>
    <TD noWrap align=3Dright><TT>---&nbsp;&nbsp;</TT></TD>
    <TD noWrap><TT>&nbsp;R.DYSPIAFPSMRR.D + Oxidation (M)</TT></TD></TR>
  <TR>
    <TD align=3Dright>&nbsp;</TD>
    <TD align=3Dright><TT>1455.6365&nbsp;&nbsp;</TT></TD>
    <TD align=3Dright><TT>1454.6292&nbsp;&nbsp;</TT></TD>
    <TD align=3Dright><TT>1454.6976&nbsp;&nbsp;</TT></TD>
    <TD noWrap align=3Dright><TT>-47.02&nbsp;</TT></TD>
    <TD align=3Dright><TT>37&nbsp;</TT></TD>
    <TD noWrap align=3Dright><TT>-&nbsp;</TT></TD>
    <TD align=3Dright><TT>48&nbsp;</TT></TD>
    <TD align=3Dright><TT>1&nbsp;&nbsp;</TT></TD>
    <TD noWrap align=3Dright><TT>---&nbsp;&nbsp;</TT></TD>
    <TD noWrap><TT>&nbsp;R.DYSPIAFPSMRR.D + Oxidation=20
(M)</TT></TD></TR></TBODY></TABLE>
<TABLE border=3D0 cellSpacing=3D0>
  <TBODY>
  <TR>
    <TD><TT>&nbsp;&nbsp;&nbsp;&nbsp;&nbsp;&nbsp;</TT></TD>
    <TD><TT><B>No match to: </B>812.3170, 823.0557, 825.0487, 829.3411,=20
      841.0179, 842.4611, 870.4904, 994.0746, 994.0746, 1036.0693, =
1036.0693,=20
      1081.5260, 1225.0701, 1334.5894, 1356.5804, 1356.5804, 1383.6311,=20
      1383.6311, 1405.6223, 2009.8258, 2009.8258, 2031.8143, 2277.9102,=20
      2277.9102, 2412.1233, 2637.2803, =
2637.2803</TT></TD></TR></TBODY></TABLE><BR>
<TABLE border=3D0 cellSpacing=3D0>
  <TBODY>
  <TR>
    <TD><TT><B><A name=3DHit34>34.</A>&nbsp;&nbsp;&nbsp;</B></TT></TD>
    <TD noWrap><TT><A=20
      =
href=3D"http://zxw-pc/mascot/cgi/protein_view.pl?file=3D../data/20121225/=
F002436.dat&amp;hit=3D34"=20
      =
target=3D_blank>gi|145348485</A>&nbsp;&nbsp;&nbsp;&nbsp;<B>Mass:</B>&nbsp=
;72370&nbsp;&nbsp;&nbsp;&nbsp;<B>Score:</B>&nbsp;38&nbsp;&nbsp;&nbsp;&nbs=
p;&nbsp;<B>Expect:</B>&nbsp;2.7e+002&nbsp;&nbsp;<B>Matches:</B>&nbsp;8</T=
T></TD></TR>
  <TR>
    <TD>&nbsp;</TD>
    <TD noWrap><TT>predicted protein [Ostreococcus lucimarinus=20
  CCE9901]</TT></TD></TR></TBODY></TABLE>
<TABLE border=3D0 cellSpacing=3D0 cellPadding=3D0>
  <TBODY>
  <TR>
    <TD><TT>&nbsp;&nbsp;&nbsp;&nbsp;&nbsp;&nbsp;</TT></TD>
    <TD align=3Dright><TT><B>Observed&nbsp;&nbsp;</B></TT></TD>
    <TD noWrap align=3Dright><TT><B>Mr(expt)&nbsp;&nbsp;</B></TT></TD>
    <TD noWrap align=3Dright><TT><B>Mr(calc)&nbsp;&nbsp;</B></TT></TD>
    <TD align=3Dright><TT><B>&nbsp;ppm&nbsp;&nbsp;</B></TT></TD>
    <TD align=3Dright><TT><B>Start&nbsp;</B></TT></TD>
    <TD align=3Dright><TT><B>&nbsp;</B></TT></TD>
    <TD align=3Dright><TT><B>End&nbsp;</B></TT></TD>
    <TD align=3Dright><TT><B>Miss&nbsp;</B></TT></TD>
    <TD align=3Dright><TT><B>Ions&nbsp;</B></TT></TD>
    <TD><TT><B>&nbsp;Peptide</B></TT></TD></TR>
  <TR>
    <TD align=3Dright>&nbsp;</TD>
    <TD align=3Dright><TT>1235.5854&nbsp;&nbsp;</TT></TD>
    <TD align=3Dright><TT>1234.5781&nbsp;&nbsp;</TT></TD>
    <TD align=3Dright><TT>1234.6128&nbsp;&nbsp;</TT></TD>
    <TD noWrap align=3Dright><TT>-28.11&nbsp;</TT></TD>
    <TD align=3Dright><TT>390&nbsp;</TT></TD>
    <TD noWrap align=3Dright><TT>-&nbsp;</TT></TD>
    <TD align=3Dright><TT>399&nbsp;</TT></TD>
    <TD align=3Dright><TT>1&nbsp;&nbsp;</TT></TD>
    <TD noWrap align=3Dright><TT>---&nbsp;&nbsp;</TT></TD>
    <TD noWrap><TT>&nbsp;R.TMLREYPGPR.F + Oxidation (M)</TT></TD></TR>
  <TR>
    <TD align=3Dright>&nbsp;</TD>
    <TD align=3Dright><TT>1283.5752&nbsp;&nbsp;</TT></TD>
    <TD align=3Dright><TT>1282.5679&nbsp;&nbsp;</TT></TD>
    <TD align=3Dright><TT>1282.6016&nbsp;&nbsp;</TT></TD>
    <TD noWrap align=3Dright><TT>-26.25&nbsp;</TT></TD>
    <TD align=3Dright><TT>37&nbsp;</TT></TD>
    <TD noWrap align=3Dright><TT>-&nbsp;</TT></TD>
    <TD align=3Dright><TT>47&nbsp;</TT></TD>
    <TD align=3Dright><TT>0&nbsp;&nbsp;</TT></TD>
    <TD noWrap align=3Dright><TT>---&nbsp;&nbsp;</TT></TD>
    <TD noWrap><TT>&nbsp;R.DYSPIAFPSMR.R</TT></TD></TR>
  <TR>
    <TD align=3Dright>&nbsp;</TD>
    <TD align=3Dright><TT>1283.5752&nbsp;&nbsp;</TT></TD>
    <TD align=3Dright><TT>1282.5679&nbsp;&nbsp;</TT></TD>
    <TD align=3Dright><TT>1282.6016&nbsp;&nbsp;</TT></TD>
    <TD noWrap align=3Dright><TT>-26.25&nbsp;</TT></TD>
    <TD align=3Dright><TT>37&nbsp;</TT></TD>
    <TD noWrap align=3Dright><TT>-&nbsp;</TT></TD>
    <TD align=3Dright><TT>47&nbsp;</TT></TD>
    <TD align=3Dright><TT>0&nbsp;&nbsp;</TT></TD>
    <TD noWrap align=3Dright><TT>26&nbsp;&nbsp;</TT></TD>
    <TD noWrap><TT>&nbsp;R.DYSPIAFPSMR.R</TT></TD></TR>
  <TR>
    <TD align=3Dright>&nbsp;</TD>
    <TD align=3Dright><TT>1299.5602&nbsp;&nbsp;</TT></TD>
    <TD align=3Dright><TT>1298.5529&nbsp;&nbsp;</TT></TD>
    <TD align=3Dright><TT>1298.5965&nbsp;&nbsp;</TT></TD>
    <TD noWrap align=3Dright><TT>-33.57&nbsp;</TT></TD>
    <TD align=3Dright><TT>37&nbsp;</TT></TD>
    <TD noWrap align=3Dright><TT>-&nbsp;</TT></TD>
    <TD align=3Dright><TT>47&nbsp;</TT></TD>
    <TD align=3Dright><TT>0&nbsp;&nbsp;</TT></TD>
    <TD noWrap align=3Dright><TT>---&nbsp;&nbsp;</TT></TD>
    <TD noWrap><TT>&nbsp;R.DYSPIAFPSMR.R + Oxidation (M)</TT></TD></TR>
  <TR>
    <TD align=3Dright>&nbsp;</TD>
    <TD align=3Dright><TT>1299.5602&nbsp;&nbsp;</TT></TD>
    <TD align=3Dright><TT>1298.5529&nbsp;&nbsp;</TT></TD>
    <TD align=3Dright><TT>1298.5965&nbsp;&nbsp;</TT></TD>
    <TD noWrap align=3Dright><TT>-33.57&nbsp;</TT></TD>
    <TD align=3Dright><TT>37&nbsp;</TT></TD>
    <TD noWrap align=3Dright><TT>-&nbsp;</TT></TD>
    <TD align=3Dright><TT>47&nbsp;</TT></TD>
    <TD align=3Dright><TT>0&nbsp;&nbsp;</TT></TD>
    <TD noWrap align=3Dright><TT>(16)&nbsp;</TT></TD>
    <TD noWrap><TT>&nbsp;R.DYSPIAFPSMR.R + Oxidation (M)</TT></TD></TR>
  <TR>
    <TD align=3Dright>&nbsp;</TD>
    <TD align=3Dright><TT>1439.6642&nbsp;&nbsp;</TT></TD>
    <TD align=3Dright><TT>1438.6569&nbsp;&nbsp;</TT></TD>
    <TD align=3Dright><TT>1438.7027&nbsp;&nbsp;</TT></TD>
    <TD noWrap align=3Dright><TT>-31.82&nbsp;</TT></TD>
    <TD align=3Dright><TT>37&nbsp;</TT></TD>
    <TD noWrap align=3Dright><TT>-&nbsp;</TT></TD>
    <TD align=3Dright><TT>48&nbsp;</TT></TD>
    <TD align=3Dright><TT>1&nbsp;&nbsp;</TT></TD>
    <TD noWrap align=3Dright><TT>---&nbsp;&nbsp;</TT></TD>
    <TD noWrap><TT>&nbsp;R.DYSPIAFPSMRR.D</TT></TD></TR>
  <TR>
    <TD align=3Dright>&nbsp;</TD>
    <TD align=3Dright><TT>1455.6365&nbsp;&nbsp;</TT></TD>
    <TD align=3Dright><TT>1454.6292&nbsp;&nbsp;</TT></TD>
    <TD align=3Dright><TT>1454.6976&nbsp;&nbsp;</TT></TD>
    <TD noWrap align=3Dright><TT>-47.02&nbsp;</TT></TD>
    <TD align=3Dright><TT>37&nbsp;</TT></TD>
    <TD noWrap align=3Dright><TT>-&nbsp;</TT></TD>
    <TD align=3Dright><TT>48&nbsp;</TT></TD>
    <TD align=3Dright><TT>1&nbsp;&nbsp;</TT></TD>
    <TD noWrap align=3Dright><TT>---&nbsp;&nbsp;</TT></TD>
    <TD noWrap><TT>&nbsp;R.DYSPIAFPSMRR.D + Oxidation (M)</TT></TD></TR>
  <TR>
    <TD align=3Dright>&nbsp;</TD>
    <TD align=3Dright><TT>1455.6365&nbsp;&nbsp;</TT></TD>
    <TD align=3Dright><TT>1454.6292&nbsp;&nbsp;</TT></TD>
    <TD align=3Dright><TT>1454.6976&nbsp;&nbsp;</TT></TD>
    <TD noWrap align=3Dright><TT>-47.02&nbsp;</TT></TD>
    <TD align=3Dright><TT>37&nbsp;</TT></TD>
    <TD noWrap align=3Dright><TT>-&nbsp;</TT></TD>
    <TD align=3Dright><TT>48&nbsp;</TT></TD>
    <TD align=3Dright><TT>1&nbsp;&nbsp;</TT></TD>
    <TD noWrap align=3Dright><TT>---&nbsp;&nbsp;</TT></TD>
    <TD noWrap><TT>&nbsp;R.DYSPIAFPSMRR.D + Oxidation=20
(M)</TT></TD></TR></TBODY></TABLE>
<TABLE border=3D0 cellSpacing=3D0>
  <TBODY>
  <TR>
    <TD><TT>&nbsp;&nbsp;&nbsp;&nbsp;&nbsp;&nbsp;</TT></TD>
    <TD><TT><B>No match to: </B>812.3170, 823.0557, 825.0487, 829.3411,=20
      841.0179, 842.4611, 870.4904, 994.0746, 994.0746, 1036.0693, =
1036.0693,=20
      1081.5260, 1225.0701, 1334.5894, 1356.5804, 1356.5804, 1383.6311,=20
      1383.6311, 1405.6223, 2009.8258, 2009.8258, 2031.8143, 2277.9102,=20
      2277.9102, 2412.1233, 2637.2803, =
2637.2803</TT></TD></TR></TBODY></TABLE><BR>
<TABLE border=3D0 cellSpacing=3D0>
  <TBODY>
  <TR>
    <TD><TT><B><A name=3DHit35>35.</A>&nbsp;&nbsp;&nbsp;</B></TT></TD>
    <TD noWrap><TT><A=20
      =
href=3D"http://zxw-pc/mascot/cgi/protein_view.pl?file=3D../data/20121225/=
F002436.dat&amp;hit=3D35"=20
      =
target=3D_blank>gi|222634855</A>&nbsp;&nbsp;&nbsp;&nbsp;<B>Mass:</B>&nbsp=
;36157&nbsp;&nbsp;&nbsp;&nbsp;<B>Score:</B>&nbsp;38&nbsp;&nbsp;&nbsp;&nbs=
p;&nbsp;<B>Expect:</B>&nbsp;2.8e+002&nbsp;&nbsp;<B>Matches:</B>&nbsp;8</T=
T></TD></TR>
  <TR>
    <TD>&nbsp;</TD>
    <TD noWrap><TT>hypothetical protein OsJ_19907 [Oryza sativa Japonica =

      Group]</TT></TD></TR></TBODY></TABLE>
<TABLE border=3D0 cellSpacing=3D0 cellPadding=3D0>
  <TBODY>
  <TR>
    <TD><TT>&nbsp;&nbsp;&nbsp;&nbsp;&nbsp;&nbsp;</TT></TD>
    <TD align=3Dright><TT><B>Observed&nbsp;&nbsp;</B></TT></TD>
    <TD noWrap align=3Dright><TT><B>Mr(expt)&nbsp;&nbsp;</B></TT></TD>
    <TD noWrap align=3Dright><TT><B>Mr(calc)&nbsp;&nbsp;</B></TT></TD>
    <TD align=3Dright><TT><B>&nbsp;ppm&nbsp;&nbsp;</B></TT></TD>
    <TD align=3Dright><TT><B>Start&nbsp;</B></TT></TD>
    <TD align=3Dright><TT><B>&nbsp;</B></TT></TD>
    <TD align=3Dright><TT><B>End&nbsp;</B></TT></TD>
    <TD align=3Dright><TT><B>Miss&nbsp;</B></TT></TD>
    <TD align=3Dright><TT><B>Ions&nbsp;</B></TT></TD>
    <TD><TT><B>&nbsp;Peptide</B></TT></TD></TR>
  <TR>
    <TD align=3Dright>&nbsp;</TD>
    <TD align=3Dright><TT>1283.5752&nbsp;&nbsp;</TT></TD>
    <TD align=3Dright><TT>1282.5679&nbsp;&nbsp;</TT></TD>
    <TD align=3Dright><TT>1282.4772&nbsp;&nbsp;</TT></TD>
    <TD noWrap align=3Dright><TT>70.8&nbsp;</TT></TD>
    <TD align=3Dright><TT>305&nbsp;</TT></TD>
    <TD noWrap align=3Dright><TT>-&nbsp;</TT></TD>
    <TD align=3Dright><TT>314&nbsp;</TT></TD>
    <TD align=3Dright><TT>0&nbsp;&nbsp;</TT></TD>
    <TD noWrap align=3Dright><TT>---&nbsp;&nbsp;</TT></TD>
    <TD noWrap><TT>&nbsp;R.DSWSEMDEER.S</TT></TD></TR>
  <TR>
    <TD align=3Dright>&nbsp;</TD>
    <TD align=3Dright><TT>1283.5752&nbsp;&nbsp;</TT></TD>
    <TD align=3Dright><TT>1282.5679&nbsp;&nbsp;</TT></TD>
    <TD align=3Dright><TT>1282.4772&nbsp;&nbsp;</TT></TD>
    <TD noWrap align=3Dright><TT>70.8&nbsp;</TT></TD>
    <TD align=3Dright><TT>305&nbsp;</TT></TD>
    <TD noWrap align=3Dright><TT>-&nbsp;</TT></TD>
    <TD align=3Dright><TT>314&nbsp;</TT></TD>
    <TD align=3Dright><TT>0&nbsp;&nbsp;</TT></TD>
    <TD noWrap align=3Dright><TT>(8)&nbsp;</TT></TD>
    <TD noWrap><TT>&nbsp;R.DSWSEMDEER.S</TT></TD></TR>
  <TR>
    <TD align=3Dright>&nbsp;</TD>
    <TD align=3Dright><TT>1299.5602&nbsp;&nbsp;</TT></TD>
    <TD align=3Dright><TT>1298.5529&nbsp;&nbsp;</TT></TD>
    <TD align=3Dright><TT>1298.4721&nbsp;&nbsp;</TT></TD>
    <TD noWrap align=3Dright><TT>62.3&nbsp;</TT></TD>
    <TD align=3Dright><TT>305&nbsp;</TT></TD>
    <TD noWrap align=3Dright><TT>-&nbsp;</TT></TD>
    <TD align=3Dright><TT>314&nbsp;</TT></TD>
    <TD align=3Dright><TT>0&nbsp;&nbsp;</TT></TD>
    <TD noWrap align=3Dright><TT>---&nbsp;&nbsp;</TT></TD>
    <TD noWrap><TT>&nbsp;R.DSWSEMDEER.S + Oxidation (M)</TT></TD></TR>
  <TR>
    <TD align=3Dright>&nbsp;</TD>
    <TD align=3Dright><TT>1299.5602&nbsp;&nbsp;</TT></TD>
    <TD align=3Dright><TT>1298.5529&nbsp;&nbsp;</TT></TD>
    <TD align=3Dright><TT>1298.4721&nbsp;&nbsp;</TT></TD>
    <TD noWrap align=3Dright><TT>62.3&nbsp;</TT></TD>
    <TD align=3Dright><TT>305&nbsp;</TT></TD>
    <TD noWrap align=3Dright><TT>-&nbsp;</TT></TD>
    <TD align=3Dright><TT>314&nbsp;</TT></TD>
    <TD align=3Dright><TT>0&nbsp;&nbsp;</TT></TD>
    <TD noWrap align=3Dright><TT>10&nbsp;&nbsp;</TT></TD>
    <TD noWrap><TT>&nbsp;R.DSWSEMDEER.S + Oxidation (M)</TT></TD></TR>
  <TR>
    <TD align=3Dright>&nbsp;</TD>
    <TD align=3Dright><TT>1334.5894&nbsp;&nbsp;</TT></TD>
    <TD align=3Dright><TT>1333.5821&nbsp;&nbsp;</TT></TD>
    <TD align=3Dright><TT>1333.5721&nbsp;&nbsp;</TT></TD>
    <TD noWrap align=3Dright><TT>7.54&nbsp;</TT></TD>
    <TD align=3Dright><TT>103&nbsp;</TT></TD>
    <TD noWrap align=3Dright><TT>-&nbsp;</TT></TD>
    <TD align=3Dright><TT>113&nbsp;</TT></TD>
    <TD align=3Dright><TT>1&nbsp;&nbsp;</TT></TD>
    <TD noWrap align=3Dright><TT>---&nbsp;&nbsp;</TT></TD>
    <TD noWrap><TT>&nbsp;K.EAHPDSKYCER.H</TT></TD></TR>
  <TR>
    <TD align=3Dright>&nbsp;</TD>
    <TD align=3Dright><TT>1439.6642&nbsp;&nbsp;</TT></TD>
    <TD align=3Dright><TT>1438.6569&nbsp;&nbsp;</TT></TD>
    <TD align=3Dright><TT>1438.5783&nbsp;&nbsp;</TT></TD>
    <TD noWrap align=3Dright><TT>54.7&nbsp;</TT></TD>
    <TD align=3Dright><TT>304&nbsp;</TT></TD>
    <TD noWrap align=3Dright><TT>-&nbsp;</TT></TD>
    <TD align=3Dright><TT>314&nbsp;</TT></TD>
    <TD align=3Dright><TT>1&nbsp;&nbsp;</TT></TD>
    <TD noWrap align=3Dright><TT>---&nbsp;&nbsp;</TT></TD>
    <TD noWrap><TT>&nbsp;R.RDSWSEMDEER.S</TT></TD></TR>
  <TR>
    <TD align=3Dright>&nbsp;</TD>
    <TD align=3Dright><TT>1455.6365&nbsp;&nbsp;</TT></TD>
    <TD align=3Dright><TT>1454.6292&nbsp;&nbsp;</TT></TD>
    <TD align=3Dright><TT>1454.5732&nbsp;&nbsp;</TT></TD>
    <TD noWrap align=3Dright><TT>38.5&nbsp;</TT></TD>
    <TD align=3Dright><TT>304&nbsp;</TT></TD>
    <TD noWrap align=3Dright><TT>-&nbsp;</TT></TD>
    <TD align=3Dright><TT>314&nbsp;</TT></TD>
    <TD align=3Dright><TT>1&nbsp;&nbsp;</TT></TD>
    <TD noWrap align=3Dright><TT>---&nbsp;&nbsp;</TT></TD>
    <TD noWrap><TT>&nbsp;R.RDSWSEMDEER.S + Oxidation (M)</TT></TD></TR>
  <TR>
    <TD align=3Dright>&nbsp;</TD>
    <TD align=3Dright><TT>1455.6365&nbsp;&nbsp;</TT></TD>
    <TD align=3Dright><TT>1454.6292&nbsp;&nbsp;</TT></TD>
    <TD align=3Dright><TT>1454.5732&nbsp;&nbsp;</TT></TD>
    <TD noWrap align=3Dright><TT>38.5&nbsp;</TT></TD>
    <TD align=3Dright><TT>304&nbsp;</TT></TD>
    <TD noWrap align=3Dright><TT>-&nbsp;</TT></TD>
    <TD align=3Dright><TT>314&nbsp;</TT></TD>
    <TD align=3Dright><TT>1&nbsp;&nbsp;</TT></TD>
    <TD noWrap align=3Dright><TT>9&nbsp;&nbsp;</TT></TD>
    <TD noWrap><TT>&nbsp;R.RDSWSEMDEER.S + Oxidation=20
(M)</TT></TD></TR></TBODY></TABLE>
<TABLE border=3D0 cellSpacing=3D0>
  <TBODY>
  <TR>
    <TD><TT>&nbsp;&nbsp;&nbsp;&nbsp;&nbsp;&nbsp;</TT></TD>
    <TD><TT><B>No match to: </B>812.3170, 823.0557, 825.0487, 829.3411,=20
      841.0179, 842.4611, 870.4904, 994.0746, 994.0746, 1036.0693, =
1036.0693,=20
      1081.5260, 1225.0701, 1235.5854, 1356.5804, 1356.5804, 1383.6311,=20
      1383.6311, 1405.6223, 2009.8258, 2009.8258, 2031.8143, 2277.9102,=20
      2277.9102, 2412.1233, 2637.2803, =
2637.2803</TT></TD></TR></TBODY></TABLE><BR>
<TABLE border=3D0 cellSpacing=3D0>
  <TBODY>
  <TR>
    <TD><TT><B><A name=3DHit36>36.</A>&nbsp;&nbsp;&nbsp;</B></TT></TD>
    <TD noWrap><TT><A=20
      =
href=3D"http://zxw-pc/mascot/cgi/protein_view.pl?file=3D../data/20121225/=
F002436.dat&amp;hit=3D36"=20
      =
target=3D_blank>gi|218197454</A>&nbsp;&nbsp;&nbsp;&nbsp;<B>Mass:</B>&nbsp=
;37791&nbsp;&nbsp;&nbsp;&nbsp;<B>Score:</B>&nbsp;38&nbsp;&nbsp;&nbsp;&nbs=
p;&nbsp;<B>Expect:</B>&nbsp;3.1e+002&nbsp;&nbsp;<B>Matches:</B>&nbsp;8</T=
T></TD></TR>
  <TR>
    <TD>&nbsp;</TD>
    <TD noWrap><TT>hypothetical protein OsI_21387 [Oryza sativa Indica=20
      Group]</TT></TD></TR></TBODY></TABLE>
<TABLE border=3D0 cellSpacing=3D0 cellPadding=3D0>
  <TBODY>
  <TR>
    <TD><TT>&nbsp;&nbsp;&nbsp;&nbsp;&nbsp;&nbsp;</TT></TD>
    <TD align=3Dright><TT><B>Observed&nbsp;&nbsp;</B></TT></TD>
    <TD noWrap align=3Dright><TT><B>Mr(expt)&nbsp;&nbsp;</B></TT></TD>
    <TD noWrap align=3Dright><TT><B>Mr(calc)&nbsp;&nbsp;</B></TT></TD>
    <TD align=3Dright><TT><B>&nbsp;ppm&nbsp;&nbsp;</B></TT></TD>
    <TD align=3Dright><TT><B>Start&nbsp;</B></TT></TD>
    <TD align=3Dright><TT><B>&nbsp;</B></TT></TD>
    <TD align=3Dright><TT><B>End&nbsp;</B></TT></TD>
    <TD align=3Dright><TT><B>Miss&nbsp;</B></TT></TD>
    <TD align=3Dright><TT><B>Ions&nbsp;</B></TT></TD>
    <TD><TT><B>&nbsp;Peptide</B></TT></TD></TR>
  <TR>
    <TD align=3Dright>&nbsp;</TD>
    <TD align=3Dright><TT>1283.5752&nbsp;&nbsp;</TT></TD>
    <TD align=3Dright><TT>1282.5679&nbsp;&nbsp;</TT></TD>
    <TD align=3Dright><TT>1282.4772&nbsp;&nbsp;</TT></TD>
    <TD noWrap align=3Dright><TT>70.8&nbsp;</TT></TD>
    <TD align=3Dright><TT>318&nbsp;</TT></TD>
    <TD noWrap align=3Dright><TT>-&nbsp;</TT></TD>
    <TD align=3Dright><TT>327&nbsp;</TT></TD>
    <TD align=3Dright><TT>0&nbsp;&nbsp;</TT></TD>
    <TD noWrap align=3Dright><TT>---&nbsp;&nbsp;</TT></TD>
    <TD noWrap><TT>&nbsp;R.DSWSEMDEER.S</TT></TD></TR>
  <TR>
    <TD align=3Dright>&nbsp;</TD>
    <TD align=3Dright><TT>1283.5752&nbsp;&nbsp;</TT></TD>
    <TD align=3Dright><TT>1282.5679&nbsp;&nbsp;</TT></TD>
    <TD align=3Dright><TT>1282.4772&nbsp;&nbsp;</TT></TD>
    <TD noWrap align=3Dright><TT>70.8&nbsp;</TT></TD>
    <TD align=3Dright><TT>318&nbsp;</TT></TD>
    <TD noWrap align=3Dright><TT>-&nbsp;</TT></TD>
    <TD align=3Dright><TT>327&nbsp;</TT></TD>
    <TD align=3Dright><TT>0&nbsp;&nbsp;</TT></TD>
    <TD noWrap align=3Dright><TT>(8)&nbsp;</TT></TD>
    <TD noWrap><TT>&nbsp;R.DSWSEMDEER.S</TT></TD></TR>
  <TR>
    <TD align=3Dright>&nbsp;</TD>
    <TD align=3Dright><TT>1299.5602&nbsp;&nbsp;</TT></TD>
    <TD align=3Dright><TT>1298.5529&nbsp;&nbsp;</TT></TD>
    <TD align=3Dright><TT>1298.4721&nbsp;&nbsp;</TT></TD>
    <TD noWrap align=3Dright><TT>62.3&nbsp;</TT></TD>
    <TD align=3Dright><TT>318&nbsp;</TT></TD>
    <TD noWrap align=3Dright><TT>-&nbsp;</TT></TD>
    <TD align=3Dright><TT>327&nbsp;</TT></TD>
    <TD align=3Dright><TT>0&nbsp;&nbsp;</TT></TD>
    <TD noWrap align=3Dright><TT>---&nbsp;&nbsp;</TT></TD>
    <TD noWrap><TT>&nbsp;R.DSWSEMDEER.S + Oxidation (M)</TT></TD></TR>
  <TR>
    <TD align=3Dright>&nbsp;</TD>
    <TD align=3Dright><TT>1299.5602&nbsp;&nbsp;</TT></TD>
    <TD align=3Dright><TT>1298.5529&nbsp;&nbsp;</TT></TD>
    <TD align=3Dright><TT>1298.4721&nbsp;&nbsp;</TT></TD>
    <TD noWrap align=3Dright><TT>62.3&nbsp;</TT></TD>
    <TD align=3Dright><TT>318&nbsp;</TT></TD>
    <TD noWrap align=3Dright><TT>-&nbsp;</TT></TD>
    <TD align=3Dright><TT>327&nbsp;</TT></TD>
    <TD align=3Dright><TT>0&nbsp;&nbsp;</TT></TD>
    <TD noWrap align=3Dright><TT>10&nbsp;&nbsp;</TT></TD>
    <TD noWrap><TT>&nbsp;R.DSWSEMDEER.S + Oxidation (M)</TT></TD></TR>
  <TR>
    <TD align=3Dright>&nbsp;</TD>
    <TD align=3Dright><TT>1334.5894&nbsp;&nbsp;</TT></TD>
    <TD align=3Dright><TT>1333.5821&nbsp;&nbsp;</TT></TD>
    <TD align=3Dright><TT>1333.5721&nbsp;&nbsp;</TT></TD>
    <TD noWrap align=3Dright><TT>7.54&nbsp;</TT></TD>
    <TD align=3Dright><TT>116&nbsp;</TT></TD>
    <TD noWrap align=3Dright><TT>-&nbsp;</TT></TD>
    <TD align=3Dright><TT>126&nbsp;</TT></TD>
    <TD align=3Dright><TT>1&nbsp;&nbsp;</TT></TD>
    <TD noWrap align=3Dright><TT>---&nbsp;&nbsp;</TT></TD>
    <TD noWrap><TT>&nbsp;K.EAHPDSKYCER.H</TT></TD></TR>
  <TR>
    <TD align=3Dright>&nbsp;</TD>
    <TD align=3Dright><TT>1439.6642&nbsp;&nbsp;</TT></TD>
    <TD align=3Dright><TT>1438.6569&nbsp;&nbsp;</TT></TD>
    <TD align=3Dright><TT>1438.5783&nbsp;&nbsp;</TT></TD>
    <TD noWrap align=3Dright><TT>54.7&nbsp;</TT></TD>
    <TD align=3Dright><TT>317&nbsp;</TT></TD>
    <TD noWrap align=3Dright><TT>-&nbsp;</TT></TD>
    <TD align=3Dright><TT>327&nbsp;</TT></TD>
    <TD align=3Dright><TT>1&nbsp;&nbsp;</TT></TD>
    <TD noWrap align=3Dright><TT>---&nbsp;&nbsp;</TT></TD>
    <TD noWrap><TT>&nbsp;R.RDSWSEMDEER.S</TT></TD></TR>
  <TR>
    <TD align=3Dright>&nbsp;</TD>
    <TD align=3Dright><TT>1455.6365&nbsp;&nbsp;</TT></TD>
    <TD align=3Dright><TT>1454.6292&nbsp;&nbsp;</TT></TD>
    <TD align=3Dright><TT>1454.5732&nbsp;&nbsp;</TT></TD>
    <TD noWrap align=3Dright><TT>38.5&nbsp;</TT></TD>
    <TD align=3Dright><TT>317&nbsp;</TT></TD>
    <TD noWrap align=3Dright><TT>-&nbsp;</TT></TD>
    <TD align=3Dright><TT>327&nbsp;</TT></TD>
    <TD align=3Dright><TT>1&nbsp;&nbsp;</TT></TD>
    <TD noWrap align=3Dright><TT>---&nbsp;&nbsp;</TT></TD>
    <TD noWrap><TT>&nbsp;R.RDSWSEMDEER.S + Oxidation (M)</TT></TD></TR>
  <TR>
    <TD align=3Dright>&nbsp;</TD>
    <TD align=3Dright><TT>1455.6365&nbsp;&nbsp;</TT></TD>
    <TD align=3Dright><TT>1454.6292&nbsp;&nbsp;</TT></TD>
    <TD align=3Dright><TT>1454.5732&nbsp;&nbsp;</TT></TD>
    <TD noWrap align=3Dright><TT>38.5&nbsp;</TT></TD>
    <TD align=3Dright><TT>317&nbsp;</TT></TD>
    <TD noWrap align=3Dright><TT>-&nbsp;</TT></TD>
    <TD align=3Dright><TT>327&nbsp;</TT></TD>
    <TD align=3Dright><TT>1&nbsp;&nbsp;</TT></TD>
    <TD noWrap align=3Dright><TT>9&nbsp;&nbsp;</TT></TD>
    <TD noWrap><TT>&nbsp;R.RDSWSEMDEER.S + Oxidation=20
(M)</TT></TD></TR></TBODY></TABLE>
<TABLE border=3D0 cellSpacing=3D0>
  <TBODY>
  <TR>
    <TD><TT>&nbsp;&nbsp;&nbsp;&nbsp;&nbsp;&nbsp;</TT></TD>
    <TD><TT><B>No match to: </B>812.3170, 823.0557, 825.0487, 829.3411,=20
      841.0179, 842.4611, 870.4904, 994.0746, 994.0746, 1036.0693, =
1036.0693,=20
      1081.5260, 1225.0701, 1235.5854, 1356.5804, 1356.5804, 1383.6311,=20
      1383.6311, 1405.6223, 2009.8258, 2009.8258, 2031.8143, 2277.9102,=20
      2277.9102, 2412.1233, 2637.2803, =
2637.2803</TT></TD></TR></TBODY></TABLE><BR>
<TABLE border=3D0 cellSpacing=3D0>
  <TBODY>
  <TR>
    <TD><TT><B><A name=3DHit37>37.</A>&nbsp;&nbsp;&nbsp;</B></TT></TD>
    <TD noWrap><TT><A=20
      =
href=3D"http://zxw-pc/mascot/cgi/protein_view.pl?file=3D../data/20121225/=
F002436.dat&amp;hit=3D37"=20
      =
target=3D_blank>gi|115466038</A>&nbsp;&nbsp;&nbsp;&nbsp;<B>Mass:</B>&nbsp=
;37791&nbsp;&nbsp;&nbsp;&nbsp;<B>Score:</B>&nbsp;38&nbsp;&nbsp;&nbsp;&nbs=
p;&nbsp;<B>Expect:</B>&nbsp;3.1e+002&nbsp;&nbsp;<B>Matches:</B>&nbsp;8</T=
T></TD></TR>
  <TR>
    <TD>&nbsp;</TD>
    <TD noWrap><TT>Os06g0116200 [Oryza sativa Japonica=20
  Group]</TT></TD></TR></TBODY></TABLE>
<TABLE border=3D0 cellSpacing=3D0 cellPadding=3D0>
  <TBODY>
  <TR>
    <TD><TT>&nbsp;&nbsp;&nbsp;&nbsp;&nbsp;&nbsp;</TT></TD>
    <TD align=3Dright><TT><B>Observed&nbsp;&nbsp;</B></TT></TD>
    <TD noWrap align=3Dright><TT><B>Mr(expt)&nbsp;&nbsp;</B></TT></TD>
    <TD noWrap align=3Dright><TT><B>Mr(calc)&nbsp;&nbsp;</B></TT></TD>
    <TD align=3Dright><TT><B>&nbsp;ppm&nbsp;&nbsp;</B></TT></TD>
    <TD align=3Dright><TT><B>Start&nbsp;</B></TT></TD>
    <TD align=3Dright><TT><B>&nbsp;</B></TT></TD>
    <TD align=3Dright><TT><B>End&nbsp;</B></TT></TD>
    <TD align=3Dright><TT><B>Miss&nbsp;</B></TT></TD>
    <TD align=3Dright><TT><B>Ions&nbsp;</B></TT></TD>
    <TD><TT><B>&nbsp;Peptide</B></TT></TD></TR>
  <TR>
    <TD align=3Dright>&nbsp;</TD>
    <TD align=3Dright><TT>1283.5752&nbsp;&nbsp;</TT></TD>
    <TD align=3Dright><TT>1282.5679&nbsp;&nbsp;</TT></TD>
    <TD align=3Dright><TT>1282.4772&nbsp;&nbsp;</TT></TD>
    <TD noWrap align=3Dright><TT>70.8&nbsp;</TT></TD>
    <TD align=3Dright><TT>318&nbsp;</TT></TD>
    <TD noWrap align=3Dright><TT>-&nbsp;</TT></TD>
    <TD align=3Dright><TT>327&nbsp;</TT></TD>
    <TD align=3Dright><TT>0&nbsp;&nbsp;</TT></TD>
    <TD noWrap align=3Dright><TT>---&nbsp;&nbsp;</TT></TD>
    <TD noWrap><TT>&nbsp;R.DSWSEMDEER.S</TT></TD></TR>
  <TR>
    <TD align=3Dright>&nbsp;</TD>
    <TD align=3Dright><TT>1283.5752&nbsp;&nbsp;</TT></TD>
    <TD align=3Dright><TT>1282.5679&nbsp;&nbsp;</TT></TD>
    <TD align=3Dright><TT>1282.4772&nbsp;&nbsp;</TT></TD>
    <TD noWrap align=3Dright><TT>70.8&nbsp;</TT></TD>
    <TD align=3Dright><TT>318&nbsp;</TT></TD>
    <TD noWrap align=3Dright><TT>-&nbsp;</TT></TD>
    <TD align=3Dright><TT>327&nbsp;</TT></TD>
    <TD align=3Dright><TT>0&nbsp;&nbsp;</TT></TD>
    <TD noWrap align=3Dright><TT>(8)&nbsp;</TT></TD>
    <TD noWrap><TT>&nbsp;R.DSWSEMDEER.S</TT></TD></TR>
  <TR>
    <TD align=3Dright>&nbsp;</TD>
    <TD align=3Dright><TT>1299.5602&nbsp;&nbsp;</TT></TD>
    <TD align=3Dright><TT>1298.5529&nbsp;&nbsp;</TT></TD>
    <TD align=3Dright><TT>1298.4721&nbsp;&nbsp;</TT></TD>
    <TD noWrap align=3Dright><TT>62.3&nbsp;</TT></TD>
    <TD align=3Dright><TT>318&nbsp;</TT></TD>
    <TD noWrap align=3Dright><TT>-&nbsp;</TT></TD>
    <TD align=3Dright><TT>327&nbsp;</TT></TD>
    <TD align=3Dright><TT>0&nbsp;&nbsp;</TT></TD>
    <TD noWrap align=3Dright><TT>---&nbsp;&nbsp;</TT></TD>
    <TD noWrap><TT>&nbsp;R.DSWSEMDEER.S + Oxidation (M)</TT></TD></TR>
  <TR>
    <TD align=3Dright>&nbsp;</TD>
    <TD align=3Dright><TT>1299.5602&nbsp;&nbsp;</TT></TD>
    <TD align=3Dright><TT>1298.5529&nbsp;&nbsp;</TT></TD>
    <TD align=3Dright><TT>1298.4721&nbsp;&nbsp;</TT></TD>
    <TD noWrap align=3Dright><TT>62.3&nbsp;</TT></TD>
    <TD align=3Dright><TT>318&nbsp;</TT></TD>
    <TD noWrap align=3Dright><TT>-&nbsp;</TT></TD>
    <TD align=3Dright><TT>327&nbsp;</TT></TD>
    <TD align=3Dright><TT>0&nbsp;&nbsp;</TT></TD>
    <TD noWrap align=3Dright><TT>10&nbsp;&nbsp;</TT></TD>
    <TD noWrap><TT>&nbsp;R.DSWSEMDEER.S + Oxidation (M)</TT></TD></TR>
  <TR>
    <TD align=3Dright>&nbsp;</TD>
    <TD align=3Dright><TT>1334.5894&nbsp;&nbsp;</TT></TD>
    <TD align=3Dright><TT>1333.5821&nbsp;&nbsp;</TT></TD>
    <TD align=3Dright><TT>1333.5721&nbsp;&nbsp;</TT></TD>
    <TD noWrap align=3Dright><TT>7.54&nbsp;</TT></TD>
    <TD align=3Dright><TT>116&nbsp;</TT></TD>
    <TD noWrap align=3Dright><TT>-&nbsp;</TT></TD>
    <TD align=3Dright><TT>126&nbsp;</TT></TD>
    <TD align=3Dright><TT>1&nbsp;&nbsp;</TT></TD>
    <TD noWrap align=3Dright><TT>---&nbsp;&nbsp;</TT></TD>
    <TD noWrap><TT>&nbsp;K.EAHPDSKYCER.H</TT></TD></TR>
  <TR>
    <TD align=3Dright>&nbsp;</TD>
    <TD align=3Dright><TT>1439.6642&nbsp;&nbsp;</TT></TD>
    <TD align=3Dright><TT>1438.6569&nbsp;&nbsp;</TT></TD>
    <TD align=3Dright><TT>1438.5783&nbsp;&nbsp;</TT></TD>
    <TD noWrap align=3Dright><TT>54.7&nbsp;</TT></TD>
    <TD align=3Dright><TT>317&nbsp;</TT></TD>
    <TD noWrap align=3Dright><TT>-&nbsp;</TT></TD>
    <TD align=3Dright><TT>327&nbsp;</TT></TD>
    <TD align=3Dright><TT>1&nbsp;&nbsp;</TT></TD>
    <TD noWrap align=3Dright><TT>---&nbsp;&nbsp;</TT></TD>
    <TD noWrap><TT>&nbsp;R.RDSWSEMDEER.S</TT></TD></TR>
  <TR>
    <TD align=3Dright>&nbsp;</TD>
    <TD align=3Dright><TT>1455.6365&nbsp;&nbsp;</TT></TD>
    <TD align=3Dright><TT>1454.6292&nbsp;&nbsp;</TT></TD>
    <TD align=3Dright><TT>1454.5732&nbsp;&nbsp;</TT></TD>
    <TD noWrap align=3Dright><TT>38.5&nbsp;</TT></TD>
    <TD align=3Dright><TT>317&nbsp;</TT></TD>
    <TD noWrap align=3Dright><TT>-&nbsp;</TT></TD>
    <TD align=3Dright><TT>327&nbsp;</TT></TD>
    <TD align=3Dright><TT>1&nbsp;&nbsp;</TT></TD>
    <TD noWrap align=3Dright><TT>---&nbsp;&nbsp;</TT></TD>
    <TD noWrap><TT>&nbsp;R.RDSWSEMDEER.S + Oxidation (M)</TT></TD></TR>
  <TR>
    <TD align=3Dright>&nbsp;</TD>
    <TD align=3Dright><TT>1455.6365&nbsp;&nbsp;</TT></TD>
    <TD align=3Dright><TT>1454.6292&nbsp;&nbsp;</TT></TD>
    <TD align=3Dright><TT>1454.5732&nbsp;&nbsp;</TT></TD>
    <TD noWrap align=3Dright><TT>38.5&nbsp;</TT></TD>
    <TD align=3Dright><TT>317&nbsp;</TT></TD>
    <TD noWrap align=3Dright><TT>-&nbsp;</TT></TD>
    <TD align=3Dright><TT>327&nbsp;</TT></TD>
    <TD align=3Dright><TT>1&nbsp;&nbsp;</TT></TD>
    <TD noWrap align=3Dright><TT>9&nbsp;&nbsp;</TT></TD>
    <TD noWrap><TT>&nbsp;R.RDSWSEMDEER.S + Oxidation=20
(M)</TT></TD></TR></TBODY></TABLE>
<TABLE border=3D0 cellSpacing=3D0>
  <TBODY>
  <TR>
    <TD><TT>&nbsp;&nbsp;&nbsp;&nbsp;&nbsp;&nbsp;</TT></TD>
    <TD><TT><B>No match to: </B>812.3170, 823.0557, 825.0487, 829.3411,=20
      841.0179, 842.4611, 870.4904, 994.0746, 994.0746, 1036.0693, =
1036.0693,=20
      1081.5260, 1225.0701, 1235.5854, 1356.5804, 1356.5804, 1383.6311,=20
      1383.6311, 1405.6223, 2009.8258, 2009.8258, 2031.8143, 2277.9102,=20
      2277.9102, 2412.1233, 2637.2803, =
2637.2803</TT></TD></TR></TBODY></TABLE><BR>
<TABLE border=3D0 cellSpacing=3D0>
  <TBODY>
  <TR>
    <TD><TT><B><A name=3DHit38>38.</A>&nbsp;&nbsp;&nbsp;</B></TT></TD>
    <TD noWrap><TT><A=20
      =
href=3D"http://zxw-pc/mascot/cgi/protein_view.pl?file=3D../data/20121225/=
F002436.dat&amp;hit=3D38"=20
      =
target=3D_blank>gi|113594658</A>&nbsp;&nbsp;&nbsp;&nbsp;<B>Mass:</B>&nbsp=
;37791&nbsp;&nbsp;&nbsp;&nbsp;<B>Score:</B>&nbsp;38&nbsp;&nbsp;&nbsp;&nbs=
p;&nbsp;<B>Expect:</B>&nbsp;3.1e+002&nbsp;&nbsp;<B>Matches:</B>&nbsp;8</T=
T></TD></TR>
  <TR>
    <TD>&nbsp;</TD>
    <TD noWrap><TT>Os06g0116200 [Oryza sativa Japonica=20
  Group]</TT></TD></TR></TBODY></TABLE>
<TABLE border=3D0 cellSpacing=3D0 cellPadding=3D0>
  <TBODY>
  <TR>
    <TD><TT>&nbsp;&nbsp;&nbsp;&nbsp;&nbsp;&nbsp;</TT></TD>
    <TD align=3Dright><TT><B>Observed&nbsp;&nbsp;</B></TT></TD>
    <TD noWrap align=3Dright><TT><B>Mr(expt)&nbsp;&nbsp;</B></TT></TD>
    <TD noWrap align=3Dright><TT><B>Mr(calc)&nbsp;&nbsp;</B></TT></TD>
    <TD align=3Dright><TT><B>&nbsp;ppm&nbsp;&nbsp;</B></TT></TD>
    <TD align=3Dright><TT><B>Start&nbsp;</B></TT></TD>
    <TD align=3Dright><TT><B>&nbsp;</B></TT></TD>
    <TD align=3Dright><TT><B>End&nbsp;</B></TT></TD>
    <TD align=3Dright><TT><B>Miss&nbsp;</B></TT></TD>
    <TD align=3Dright><TT><B>Ions&nbsp;</B></TT></TD>
    <TD><TT><B>&nbsp;Peptide</B></TT></TD></TR>
  <TR>
    <TD align=3Dright>&nbsp;</TD>
    <TD align=3Dright><TT>1283.5752&nbsp;&nbsp;</TT></TD>
    <TD align=3Dright><TT>1282.5679&nbsp;&nbsp;</TT></TD>
    <TD align=3Dright><TT>1282.4772&nbsp;&nbsp;</TT></TD>
    <TD noWrap align=3Dright><TT>70.8&nbsp;</TT></TD>
    <TD align=3Dright><TT>318&nbsp;</TT></TD>
    <TD noWrap align=3Dright><TT>-&nbsp;</TT></TD>
    <TD align=3Dright><TT>327&nbsp;</TT></TD>
    <TD align=3Dright><TT>0&nbsp;&nbsp;</TT></TD>
    <TD noWrap align=3Dright><TT>---&nbsp;&nbsp;</TT></TD>
    <TD noWrap><TT>&nbsp;R.DSWSEMDEER.S</TT></TD></TR>
  <TR>
    <TD align=3Dright>&nbsp;</TD>
    <TD align=3Dright><TT>1283.5752&nbsp;&nbsp;</TT></TD>
    <TD align=3Dright><TT>1282.5679&nbsp;&nbsp;</TT></TD>
    <TD align=3Dright><TT>1282.4772&nbsp;&nbsp;</TT></TD>
    <TD noWrap align=3Dright><TT>70.8&nbsp;</TT></TD>
    <TD align=3Dright><TT>318&nbsp;</TT></TD>
    <TD noWrap align=3Dright><TT>-&nbsp;</TT></TD>
    <TD align=3Dright><TT>327&nbsp;</TT></TD>
    <TD align=3Dright><TT>0&nbsp;&nbsp;</TT></TD>
    <TD noWrap align=3Dright><TT>(8)&nbsp;</TT></TD>
    <TD noWrap><TT>&nbsp;R.DSWSEMDEER.S</TT></TD></TR>
  <TR>
    <TD align=3Dright>&nbsp;</TD>
    <TD align=3Dright><TT>1299.5602&nbsp;&nbsp;</TT></TD>
    <TD align=3Dright><TT>1298.5529&nbsp;&nbsp;</TT></TD>
    <TD align=3Dright><TT>1298.4721&nbsp;&nbsp;</TT></TD>
    <TD noWrap align=3Dright><TT>62.3&nbsp;</TT></TD>
    <TD align=3Dright><TT>318&nbsp;</TT></TD>
    <TD noWrap align=3Dright><TT>-&nbsp;</TT></TD>
    <TD align=3Dright><TT>327&nbsp;</TT></TD>
    <TD align=3Dright><TT>0&nbsp;&nbsp;</TT></TD>
    <TD noWrap align=3Dright><TT>---&nbsp;&nbsp;</TT></TD>
    <TD noWrap><TT>&nbsp;R.DSWSEMDEER.S + Oxidation (M)</TT></TD></TR>
  <TR>
    <TD align=3Dright>&nbsp;</TD>
    <TD align=3Dright><TT>1299.5602&nbsp;&nbsp;</TT></TD>
    <TD align=3Dright><TT>1298.5529&nbsp;&nbsp;</TT></TD>
    <TD align=3Dright><TT>1298.4721&nbsp;&nbsp;</TT></TD>
    <TD noWrap align=3Dright><TT>62.3&nbsp;</TT></TD>
    <TD align=3Dright><TT>318&nbsp;</TT></TD>
    <TD noWrap align=3Dright><TT>-&nbsp;</TT></TD>
    <TD align=3Dright><TT>327&nbsp;</TT></TD>
    <TD align=3Dright><TT>0&nbsp;&nbsp;</TT></TD>
    <TD noWrap align=3Dright><TT>10&nbsp;&nbsp;</TT></TD>
    <TD noWrap><TT>&nbsp;R.DSWSEMDEER.S + Oxidation (M)</TT></TD></TR>
  <TR>
    <TD align=3Dright>&nbsp;</TD>
    <TD align=3Dright><TT>1334.5894&nbsp;&nbsp;</TT></TD>
    <TD align=3Dright><TT>1333.5821&nbsp;&nbsp;</TT></TD>
    <TD align=3Dright><TT>1333.5721&nbsp;&nbsp;</TT></TD>
    <TD noWrap align=3Dright><TT>7.54&nbsp;</TT></TD>
    <TD align=3Dright><TT>116&nbsp;</TT></TD>
    <TD noWrap align=3Dright><TT>-&nbsp;</TT></TD>
    <TD align=3Dright><TT>126&nbsp;</TT></TD>
    <TD align=3Dright><TT>1&nbsp;&nbsp;</TT></TD>
    <TD noWrap align=3Dright><TT>---&nbsp;&nbsp;</TT></TD>
    <TD noWrap><TT>&nbsp;K.EAHPDSKYCER.H</TT></TD></TR>
  <TR>
    <TD align=3Dright>&nbsp;</TD>
    <TD align=3Dright><TT>1439.6642&nbsp;&nbsp;</TT></TD>
    <TD align=3Dright><TT>1438.6569&nbsp;&nbsp;</TT></TD>
    <TD align=3Dright><TT>1438.5783&nbsp;&nbsp;</TT></TD>
    <TD noWrap align=3Dright><TT>54.7&nbsp;</TT></TD>
    <TD align=3Dright><TT>317&nbsp;</TT></TD>
    <TD noWrap align=3Dright><TT>-&nbsp;</TT></TD>
    <TD align=3Dright><TT>327&nbsp;</TT></TD>
    <TD align=3Dright><TT>1&nbsp;&nbsp;</TT></TD>
    <TD noWrap align=3Dright><TT>---&nbsp;&nbsp;</TT></TD>
    <TD noWrap><TT>&nbsp;R.RDSWSEMDEER.S</TT></TD></TR>
  <TR>
    <TD align=3Dright>&nbsp;</TD>
    <TD align=3Dright><TT>1455.6365&nbsp;&nbsp;</TT></TD>
    <TD align=3Dright><TT>1454.6292&nbsp;&nbsp;</TT></TD>
    <TD align=3Dright><TT>1454.5732&nbsp;&nbsp;</TT></TD>
    <TD noWrap align=3Dright><TT>38.5&nbsp;</TT></TD>
    <TD align=3Dright><TT>317&nbsp;</TT></TD>
    <TD noWrap align=3Dright><TT>-&nbsp;</TT></TD>
    <TD align=3Dright><TT>327&nbsp;</TT></TD>
    <TD align=3Dright><TT>1&nbsp;&nbsp;</TT></TD>
    <TD noWrap align=3Dright><TT>---&nbsp;&nbsp;</TT></TD>
    <TD noWrap><TT>&nbsp;R.RDSWSEMDEER.S + Oxidation (M)</TT></TD></TR>
  <TR>
    <TD align=3Dright>&nbsp;</TD>
    <TD align=3Dright><TT>1455.6365&nbsp;&nbsp;</TT></TD>
    <TD align=3Dright><TT>1454.6292&nbsp;&nbsp;</TT></TD>
    <TD align=3Dright><TT>1454.5732&nbsp;&nbsp;</TT></TD>
    <TD noWrap align=3Dright><TT>38.5&nbsp;</TT></TD>
    <TD align=3Dright><TT>317&nbsp;</TT></TD>
    <TD noWrap align=3Dright><TT>-&nbsp;</TT></TD>
    <TD align=3Dright><TT>327&nbsp;</TT></TD>
    <TD align=3Dright><TT>1&nbsp;&nbsp;</TT></TD>
    <TD noWrap align=3Dright><TT>9&nbsp;&nbsp;</TT></TD>
    <TD noWrap><TT>&nbsp;R.RDSWSEMDEER.S + Oxidation=20
(M)</TT></TD></TR></TBODY></TABLE>
<TABLE border=3D0 cellSpacing=3D0>
  <TBODY>
  <TR>
    <TD><TT>&nbsp;&nbsp;&nbsp;&nbsp;&nbsp;&nbsp;</TT></TD>
    <TD><TT><B>No match to: </B>812.3170, 823.0557, 825.0487, 829.3411,=20
      841.0179, 842.4611, 870.4904, 994.0746, 994.0746, 1036.0693, =
1036.0693,=20
      1081.5260, 1225.0701, 1235.5854, 1356.5804, 1356.5804, 1383.6311,=20
      1383.6311, 1405.6223, 2009.8258, 2009.8258, 2031.8143, 2277.9102,=20
      2277.9102, 2412.1233, 2637.2803, =
2637.2803</TT></TD></TR></TBODY></TABLE><BR>
<TABLE border=3D0 cellSpacing=3D0>
  <TBODY>
  <TR>
    <TD><TT><B><A name=3DHit39>39.</A>&nbsp;&nbsp;&nbsp;</B></TT></TD>
    <TD noWrap><TT><A=20
      =
href=3D"http://zxw-pc/mascot/cgi/protein_view.pl?file=3D../data/20121225/=
F002436.dat&amp;hit=3D39"=20
      =
target=3D_blank>gi|55296197</A>&nbsp;&nbsp;&nbsp;&nbsp;<B>Mass:</B>&nbsp;=
37791&nbsp;&nbsp;&nbsp;&nbsp;<B>Score:</B>&nbsp;38&nbsp;&nbsp;&nbsp;&nbsp=
;&nbsp;<B>Expect:</B>&nbsp;3.1e+002&nbsp;&nbsp;<B>Matches:</B>&nbsp;8</TT=
></TD></TR>
  <TR>
    <TD>&nbsp;</TD>
    <TD noWrap><TT>putative growth-regulating factor 1 [Oryza sativa =
Japonica=20
      Group]</TT></TD></TR></TBODY></TABLE>
<TABLE border=3D0 cellSpacing=3D0 cellPadding=3D0>
  <TBODY>
  <TR>
    <TD><TT>&nbsp;&nbsp;&nbsp;&nbsp;&nbsp;&nbsp;</TT></TD>
    <TD align=3Dright><TT><B>Observed&nbsp;&nbsp;</B></TT></TD>
    <TD noWrap align=3Dright><TT><B>Mr(expt)&nbsp;&nbsp;</B></TT></TD>
    <TD noWrap align=3Dright><TT><B>Mr(calc)&nbsp;&nbsp;</B></TT></TD>
    <TD align=3Dright><TT><B>&nbsp;ppm&nbsp;&nbsp;</B></TT></TD>
    <TD align=3Dright><TT><B>Start&nbsp;</B></TT></TD>
    <TD align=3Dright><TT><B>&nbsp;</B></TT></TD>
    <TD align=3Dright><TT><B>End&nbsp;</B></TT></TD>
    <TD align=3Dright><TT><B>Miss&nbsp;</B></TT></TD>
    <TD align=3Dright><TT><B>Ions&nbsp;</B></TT></TD>
    <TD><TT><B>&nbsp;Peptide</B></TT></TD></TR>
  <TR>
    <TD align=3Dright>&nbsp;</TD>
    <TD align=3Dright><TT>1283.5752&nbsp;&nbsp;</TT></TD>
    <TD align=3Dright><TT>1282.5679&nbsp;&nbsp;</TT></TD>
    <TD align=3Dright><TT>1282.4772&nbsp;&nbsp;</TT></TD>
    <TD noWrap align=3Dright><TT>70.8&nbsp;</TT></TD>
    <TD align=3Dright><TT>318&nbsp;</TT></TD>
    <TD noWrap align=3Dright><TT>-&nbsp;</TT></TD>
    <TD align=3Dright><TT>327&nbsp;</TT></TD>
    <TD align=3Dright><TT>0&nbsp;&nbsp;</TT></TD>
    <TD noWrap align=3Dright><TT>---&nbsp;&nbsp;</TT></TD>
    <TD noWrap><TT>&nbsp;R.DSWSEMDEER.S</TT></TD></TR>
  <TR>
    <TD align=3Dright>&nbsp;</TD>
    <TD align=3Dright><TT>1283.5752&nbsp;&nbsp;</TT></TD>
    <TD align=3Dright><TT>1282.5679&nbsp;&nbsp;</TT></TD>
    <TD align=3Dright><TT>1282.4772&nbsp;&nbsp;</TT></TD>
    <TD noWrap align=3Dright><TT>70.8&nbsp;</TT></TD>
    <TD align=3Dright><TT>318&nbsp;</TT></TD>
    <TD noWrap align=3Dright><TT>-&nbsp;</TT></TD>
    <TD align=3Dright><TT>327&nbsp;</TT></TD>
    <TD align=3Dright><TT>0&nbsp;&nbsp;</TT></TD>
    <TD noWrap align=3Dright><TT>(8)&nbsp;</TT></TD>
    <TD noWrap><TT>&nbsp;R.DSWSEMDEER.S</TT></TD></TR>
  <TR>
    <TD align=3Dright>&nbsp;</TD>
    <TD align=3Dright><TT>1299.5602&nbsp;&nbsp;</TT></TD>
    <TD align=3Dright><TT>1298.5529&nbsp;&nbsp;</TT></TD>
    <TD align=3Dright><TT>1298.4721&nbsp;&nbsp;</TT></TD>
    <TD noWrap align=3Dright><TT>62.3&nbsp;</TT></TD>
    <TD align=3Dright><TT>318&nbsp;</TT></TD>
    <TD noWrap align=3Dright><TT>-&nbsp;</TT></TD>
    <TD align=3Dright><TT>327&nbsp;</TT></TD>
    <TD align=3Dright><TT>0&nbsp;&nbsp;</TT></TD>
    <TD noWrap align=3Dright><TT>---&nbsp;&nbsp;</TT></TD>
    <TD noWrap><TT>&nbsp;R.DSWSEMDEER.S + Oxidation (M)</TT></TD></TR>
  <TR>
    <TD align=3Dright>&nbsp;</TD>
    <TD align=3Dright><TT>1299.5602&nbsp;&nbsp;</TT></TD>
    <TD align=3Dright><TT>1298.5529&nbsp;&nbsp;</TT></TD>
    <TD align=3Dright><TT>1298.4721&nbsp;&nbsp;</TT></TD>
    <TD noWrap align=3Dright><TT>62.3&nbsp;</TT></TD>
    <TD align=3Dright><TT>318&nbsp;</TT></TD>
    <TD noWrap align=3Dright><TT>-&nbsp;</TT></TD>
    <TD align=3Dright><TT>327&nbsp;</TT></TD>
    <TD align=3Dright><TT>0&nbsp;&nbsp;</TT></TD>
    <TD noWrap align=3Dright><TT>10&nbsp;&nbsp;</TT></TD>
    <TD noWrap><TT>&nbsp;R.DSWSEMDEER.S + Oxidation (M)</TT></TD></TR>
  <TR>
    <TD align=3Dright>&nbsp;</TD>
    <TD align=3Dright><TT>1334.5894&nbsp;&nbsp;</TT></TD>
    <TD align=3Dright><TT>1333.5821&nbsp;&nbsp;</TT></TD>
    <TD align=3Dright><TT>1333.5721&nbsp;&nbsp;</TT></TD>
    <TD noWrap align=3Dright><TT>7.54&nbsp;</TT></TD>
    <TD align=3Dright><TT>116&nbsp;</TT></TD>
    <TD noWrap align=3Dright><TT>-&nbsp;</TT></TD>
    <TD align=3Dright><TT>126&nbsp;</TT></TD>
    <TD align=3Dright><TT>1&nbsp;&nbsp;</TT></TD>
    <TD noWrap align=3Dright><TT>---&nbsp;&nbsp;</TT></TD>
    <TD noWrap><TT>&nbsp;K.EAHPDSKYCER.H</TT></TD></TR>
  <TR>
    <TD align=3Dright>&nbsp;</TD>
    <TD align=3Dright><TT>1439.6642&nbsp;&nbsp;</TT></TD>
    <TD align=3Dright><TT>1438.6569&nbsp;&nbsp;</TT></TD>
    <TD align=3Dright><TT>1438.5783&nbsp;&nbsp;</TT></TD>
    <TD noWrap align=3Dright><TT>54.7&nbsp;</TT></TD>
    <TD align=3Dright><TT>317&nbsp;</TT></TD>
    <TD noWrap align=3Dright><TT>-&nbsp;</TT></TD>
    <TD align=3Dright><TT>327&nbsp;</TT></TD>
    <TD align=3Dright><TT>1&nbsp;&nbsp;</TT></TD>
    <TD noWrap align=3Dright><TT>---&nbsp;&nbsp;</TT></TD>
    <TD noWrap><TT>&nbsp;R.RDSWSEMDEER.S</TT></TD></TR>
  <TR>
    <TD align=3Dright>&nbsp;</TD>
    <TD align=3Dright><TT>1455.6365&nbsp;&nbsp;</TT></TD>
    <TD align=3Dright><TT>1454.6292&nbsp;&nbsp;</TT></TD>
    <TD align=3Dright><TT>1454.5732&nbsp;&nbsp;</TT></TD>
    <TD noWrap align=3Dright><TT>38.5&nbsp;</TT></TD>
    <TD align=3Dright><TT>317&nbsp;</TT></TD>
    <TD noWrap align=3Dright><TT>-&nbsp;</TT></TD>
    <TD align=3Dright><TT>327&nbsp;</TT></TD>
    <TD align=3Dright><TT>1&nbsp;&nbsp;</TT></TD>
    <TD noWrap align=3Dright><TT>---&nbsp;&nbsp;</TT></TD>
    <TD noWrap><TT>&nbsp;R.RDSWSEMDEER.S + Oxidation (M)</TT></TD></TR>
  <TR>
    <TD align=3Dright>&nbsp;</TD>
    <TD align=3Dright><TT>1455.6365&nbsp;&nbsp;</TT></TD>
    <TD align=3Dright><TT>1454.6292&nbsp;&nbsp;</TT></TD>
    <TD align=3Dright><TT>1454.5732&nbsp;&nbsp;</TT></TD>
    <TD noWrap align=3Dright><TT>38.5&nbsp;</TT></TD>
    <TD align=3Dright><TT>317&nbsp;</TT></TD>
    <TD noWrap align=3Dright><TT>-&nbsp;</TT></TD>
    <TD align=3Dright><TT>327&nbsp;</TT></TD>
    <TD align=3Dright><TT>1&nbsp;&nbsp;</TT></TD>
    <TD noWrap align=3Dright><TT>9&nbsp;&nbsp;</TT></TD>
    <TD noWrap><TT>&nbsp;R.RDSWSEMDEER.S + Oxidation=20
(M)</TT></TD></TR></TBODY></TABLE>
<TABLE border=3D0 cellSpacing=3D0>
  <TBODY>
  <TR>
    <TD><TT>&nbsp;&nbsp;&nbsp;&nbsp;&nbsp;&nbsp;</TT></TD>
    <TD><TT><B>No match to: </B>812.3170, 823.0557, 825.0487, 829.3411,=20
      841.0179, 842.4611, 870.4904, 994.0746, 994.0746, 1036.0693, =
1036.0693,=20
      1081.5260, 1225.0701, 1235.5854, 1356.5804, 1356.5804, 1383.6311,=20
      1383.6311, 1405.6223, 2009.8258, 2009.8258, 2031.8143, 2277.9102,=20
      2277.9102, 2412.1233, 2637.2803, =
2637.2803</TT></TD></TR></TBODY></TABLE><BR>
<TABLE border=3D0 cellSpacing=3D0>
  <TBODY>
  <TR>
    <TD><TT><B><A name=3DHit40>40.</A>&nbsp;&nbsp;&nbsp;</B></TT></TD>
    <TD noWrap><TT><A=20
      =
href=3D"http://zxw-pc/mascot/cgi/protein_view.pl?file=3D../data/20121225/=
F002436.dat&amp;hit=3D40"=20
      =
target=3D_blank>gi|215737190</A>&nbsp;&nbsp;&nbsp;&nbsp;<B>Mass:</B>&nbsp=
;37791&nbsp;&nbsp;&nbsp;&nbsp;<B>Score:</B>&nbsp;38&nbsp;&nbsp;&nbsp;&nbs=
p;&nbsp;<B>Expect:</B>&nbsp;3.1e+002&nbsp;&nbsp;<B>Matches:</B>&nbsp;8</T=
T></TD></TR>
  <TR>
    <TD>&nbsp;</TD>
    <TD noWrap><TT>unnamed protein product [Oryza sativa Japonica=20
    Group]</TT></TD></TR></TBODY></TABLE>
<TABLE border=3D0 cellSpacing=3D0 cellPadding=3D0>
  <TBODY>
  <TR>
    <TD><TT>&nbsp;&nbsp;&nbsp;&nbsp;&nbsp;&nbsp;</TT></TD>
    <TD align=3Dright><TT><B>Observed&nbsp;&nbsp;</B></TT></TD>
    <TD noWrap align=3Dright><TT><B>Mr(expt)&nbsp;&nbsp;</B></TT></TD>
    <TD noWrap align=3Dright><TT><B>Mr(calc)&nbsp;&nbsp;</B></TT></TD>
    <TD align=3Dright><TT><B>&nbsp;ppm&nbsp;&nbsp;</B></TT></TD>
    <TD align=3Dright><TT><B>Start&nbsp;</B></TT></TD>
    <TD align=3Dright><TT><B>&nbsp;</B></TT></TD>
    <TD align=3Dright><TT><B>End&nbsp;</B></TT></TD>
    <TD align=3Dright><TT><B>Miss&nbsp;</B></TT></TD>
    <TD align=3Dright><TT><B>Ions&nbsp;</B></TT></TD>
    <TD><TT><B>&nbsp;Peptide</B></TT></TD></TR>
  <TR>
    <TD align=3Dright>&nbsp;</TD>
    <TD align=3Dright><TT>1283.5752&nbsp;&nbsp;</TT></TD>
    <TD align=3Dright><TT>1282.5679&nbsp;&nbsp;</TT></TD>
    <TD align=3Dright><TT>1282.4772&nbsp;&nbsp;</TT></TD>
    <TD noWrap align=3Dright><TT>70.8&nbsp;</TT></TD>
    <TD align=3Dright><TT>318&nbsp;</TT></TD>
    <TD noWrap align=3Dright><TT>-&nbsp;</TT></TD>
    <TD align=3Dright><TT>327&nbsp;</TT></TD>
    <TD align=3Dright><TT>0&nbsp;&nbsp;</TT></TD>
    <TD noWrap align=3Dright><TT>---&nbsp;&nbsp;</TT></TD>
    <TD noWrap><TT>&nbsp;R.DSWSEMDEER.S</TT></TD></TR>
  <TR>
    <TD align=3Dright>&nbsp;</TD>
    <TD align=3Dright><TT>1283.5752&nbsp;&nbsp;</TT></TD>
    <TD align=3Dright><TT>1282.5679&nbsp;&nbsp;</TT></TD>
    <TD align=3Dright><TT>1282.4772&nbsp;&nbsp;</TT></TD>
    <TD noWrap align=3Dright><TT>70.8&nbsp;</TT></TD>
    <TD align=3Dright><TT>318&nbsp;</TT></TD>
    <TD noWrap align=3Dright><TT>-&nbsp;</TT></TD>
    <TD align=3Dright><TT>327&nbsp;</TT></TD>
    <TD align=3Dright><TT>0&nbsp;&nbsp;</TT></TD>
    <TD noWrap align=3Dright><TT>(8)&nbsp;</TT></TD>
    <TD noWrap><TT>&nbsp;R.DSWSEMDEER.S</TT></TD></TR>
  <TR>
    <TD align=3Dright>&nbsp;</TD>
    <TD align=3Dright><TT>1299.5602&nbsp;&nbsp;</TT></TD>
    <TD align=3Dright><TT>1298.5529&nbsp;&nbsp;</TT></TD>
    <TD align=3Dright><TT>1298.4721&nbsp;&nbsp;</TT></TD>
    <TD noWrap align=3Dright><TT>62.3&nbsp;</TT></TD>
    <TD align=3Dright><TT>318&nbsp;</TT></TD>
    <TD noWrap align=3Dright><TT>-&nbsp;</TT></TD>
    <TD align=3Dright><TT>327&nbsp;</TT></TD>
    <TD align=3Dright><TT>0&nbsp;&nbsp;</TT></TD>
    <TD noWrap align=3Dright><TT>---&nbsp;&nbsp;</TT></TD>
    <TD noWrap><TT>&nbsp;R.DSWSEMDEER.S + Oxidation (M)</TT></TD></TR>
  <TR>
    <TD align=3Dright>&nbsp;</TD>
    <TD align=3Dright><TT>1299.5602&nbsp;&nbsp;</TT></TD>
    <TD align=3Dright><TT>1298.5529&nbsp;&nbsp;</TT></TD>
    <TD align=3Dright><TT>1298.4721&nbsp;&nbsp;</TT></TD>
    <TD noWrap align=3Dright><TT>62.3&nbsp;</TT></TD>
    <TD align=3Dright><TT>318&nbsp;</TT></TD>
    <TD noWrap align=3Dright><TT>-&nbsp;</TT></TD>
    <TD align=3Dright><TT>327&nbsp;</TT></TD>
    <TD align=3Dright><TT>0&nbsp;&nbsp;</TT></TD>
    <TD noWrap align=3Dright><TT>10&nbsp;&nbsp;</TT></TD>
    <TD noWrap><TT>&nbsp;R.DSWSEMDEER.S + Oxidation (M)</TT></TD></TR>
  <TR>
    <TD align=3Dright>&nbsp;</TD>
    <TD align=3Dright><TT>1334.5894&nbsp;&nbsp;</TT></TD>
    <TD align=3Dright><TT>1333.5821&nbsp;&nbsp;</TT></TD>
    <TD align=3Dright><TT>1333.5721&nbsp;&nbsp;</TT></TD>
    <TD noWrap align=3Dright><TT>7.54&nbsp;</TT></TD>
    <TD align=3Dright><TT>116&nbsp;</TT></TD>
    <TD noWrap align=3Dright><TT>-&nbsp;</TT></TD>
    <TD align=3Dright><TT>126&nbsp;</TT></TD>
    <TD align=3Dright><TT>1&nbsp;&nbsp;</TT></TD>
    <TD noWrap align=3Dright><TT>---&nbsp;&nbsp;</TT></TD>
    <TD noWrap><TT>&nbsp;K.EAHPDSKYCER.H</TT></TD></TR>
  <TR>
    <TD align=3Dright>&nbsp;</TD>
    <TD align=3Dright><TT>1439.6642&nbsp;&nbsp;</TT></TD>
    <TD align=3Dright><TT>1438.6569&nbsp;&nbsp;</TT></TD>
    <TD align=3Dright><TT>1438.5783&nbsp;&nbsp;</TT></TD>
    <TD noWrap align=3Dright><TT>54.7&nbsp;</TT></TD>
    <TD align=3Dright><TT>317&nbsp;</TT></TD>
    <TD noWrap align=3Dright><TT>-&nbsp;</TT></TD>
    <TD align=3Dright><TT>327&nbsp;</TT></TD>
    <TD align=3Dright><TT>1&nbsp;&nbsp;</TT></TD>
    <TD noWrap align=3Dright><TT>---&nbsp;&nbsp;</TT></TD>
    <TD noWrap><TT>&nbsp;R.RDSWSEMDEER.S</TT></TD></TR>
  <TR>
    <TD align=3Dright>&nbsp;</TD>
    <TD align=3Dright><TT>1455.6365&nbsp;&nbsp;</TT></TD>
    <TD align=3Dright><TT>1454.6292&nbsp;&nbsp;</TT></TD>
    <TD align=3Dright><TT>1454.5732&nbsp;&nbsp;</TT></TD>
    <TD noWrap align=3Dright><TT>38.5&nbsp;</TT></TD>
    <TD align=3Dright><TT>317&nbsp;</TT></TD>
    <TD noWrap align=3Dright><TT>-&nbsp;</TT></TD>
    <TD align=3Dright><TT>327&nbsp;</TT></TD>
    <TD align=3Dright><TT>1&nbsp;&nbsp;</TT></TD>
    <TD noWrap align=3Dright><TT>---&nbsp;&nbsp;</TT></TD>
    <TD noWrap><TT>&nbsp;R.RDSWSEMDEER.S + Oxidation (M)</TT></TD></TR>
  <TR>
    <TD align=3Dright>&nbsp;</TD>
    <TD align=3Dright><TT>1455.6365&nbsp;&nbsp;</TT></TD>
    <TD align=3Dright><TT>1454.6292&nbsp;&nbsp;</TT></TD>
    <TD align=3Dright><TT>1454.5732&nbsp;&nbsp;</TT></TD>
    <TD noWrap align=3Dright><TT>38.5&nbsp;</TT></TD>
    <TD align=3Dright><TT>317&nbsp;</TT></TD>
    <TD noWrap align=3Dright><TT>-&nbsp;</TT></TD>
    <TD align=3Dright><TT>327&nbsp;</TT></TD>
    <TD align=3Dright><TT>1&nbsp;&nbsp;</TT></TD>
    <TD noWrap align=3Dright><TT>9&nbsp;&nbsp;</TT></TD>
    <TD noWrap><TT>&nbsp;R.RDSWSEMDEER.S + Oxidation=20
(M)</TT></TD></TR></TBODY></TABLE>
<TABLE border=3D0 cellSpacing=3D0>
  <TBODY>
  <TR>
    <TD><TT>&nbsp;&nbsp;&nbsp;&nbsp;&nbsp;&nbsp;</TT></TD>
    <TD><TT><B>No match to: </B>812.3170, 823.0557, 825.0487, 829.3411,=20
      841.0179, 842.4611, 870.4904, 994.0746, 994.0746, 1036.0693, =
1036.0693,=20
      1081.5260, 1225.0701, 1235.5854, 1356.5804, 1356.5804, 1383.6311,=20
      1383.6311, 1405.6223, 2009.8258, 2009.8258, 2031.8143, 2277.9102,=20
      2277.9102, 2412.1233, 2637.2803, =
2637.2803</TT></TD></TR></TBODY></TABLE><BR>
<TABLE border=3D0 cellSpacing=3D0>
  <TBODY>
  <TR>
    <TD><TT><B><A name=3DHit41>41.</A>&nbsp;&nbsp;&nbsp;</B></TT></TD>
    <TD noWrap><TT><A=20
      =
href=3D"http://zxw-pc/mascot/cgi/protein_view.pl?file=3D../data/20121225/=
F002436.dat&amp;hit=3D41"=20
      =
target=3D_blank>gi|51039839</A>&nbsp;&nbsp;&nbsp;&nbsp;<B>Mass:</B>&nbsp;=
37791&nbsp;&nbsp;&nbsp;&nbsp;<B>Score:</B>&nbsp;38&nbsp;&nbsp;&nbsp;&nbsp=
;&nbsp;<B>Expect:</B>&nbsp;3.1e+002&nbsp;&nbsp;<B>Matches:</B>&nbsp;8</TT=
></TD></TR>
  <TR>
    <TD>&nbsp;</TD>
    <TD noWrap><TT>TPA_exp: growth-regulating factor 5 [Oryza sativa =
(japonica=20
      cultivar-group)]</TT></TD></TR></TBODY></TABLE>
<TABLE border=3D0 cellSpacing=3D0 cellPadding=3D0>
  <TBODY>
  <TR>
    <TD><TT>&nbsp;&nbsp;&nbsp;&nbsp;&nbsp;&nbsp;</TT></TD>
    <TD align=3Dright><TT><B>Observed&nbsp;&nbsp;</B></TT></TD>
    <TD noWrap align=3Dright><TT><B>Mr(expt)&nbsp;&nbsp;</B></TT></TD>
    <TD noWrap align=3Dright><TT><B>Mr(calc)&nbsp;&nbsp;</B></TT></TD>
    <TD align=3Dright><TT><B>&nbsp;ppm&nbsp;&nbsp;</B></TT></TD>
    <TD align=3Dright><TT><B>Start&nbsp;</B></TT></TD>
    <TD align=3Dright><TT><B>&nbsp;</B></TT></TD>
    <TD align=3Dright><TT><B>End&nbsp;</B></TT></TD>
    <TD align=3Dright><TT><B>Miss&nbsp;</B></TT></TD>
    <TD align=3Dright><TT><B>Ions&nbsp;</B></TT></TD>
    <TD><TT><B>&nbsp;Peptide</B></TT></TD></TR>
  <TR>
    <TD align=3Dright>&nbsp;</TD>
    <TD align=3Dright><TT>1283.5752&nbsp;&nbsp;</TT></TD>
    <TD align=3Dright><TT>1282.5679&nbsp;&nbsp;</TT></TD>
    <TD align=3Dright><TT>1282.4772&nbsp;&nbsp;</TT></TD>
    <TD noWrap align=3Dright><TT>70.8&nbsp;</TT></TD>
    <TD align=3Dright><TT>318&nbsp;</TT></TD>
    <TD noWrap align=3Dright><TT>-&nbsp;</TT></TD>
    <TD align=3Dright><TT>327&nbsp;</TT></TD>
    <TD align=3Dright><TT>0&nbsp;&nbsp;</TT></TD>
    <TD noWrap align=3Dright><TT>---&nbsp;&nbsp;</TT></TD>
    <TD noWrap><TT>&nbsp;R.DSWSEMDEER.S</TT></TD></TR>
  <TR>
    <TD align=3Dright>&nbsp;</TD>
    <TD align=3Dright><TT>1283.5752&nbsp;&nbsp;</TT></TD>
    <TD align=3Dright><TT>1282.5679&nbsp;&nbsp;</TT></TD>
    <TD align=3Dright><TT>1282.4772&nbsp;&nbsp;</TT></TD>
    <TD noWrap align=3Dright><TT>70.8&nbsp;</TT></TD>
    <TD align=3Dright><TT>318&nbsp;</TT></TD>
    <TD noWrap align=3Dright><TT>-&nbsp;</TT></TD>
    <TD align=3Dright><TT>327&nbsp;</TT></TD>
    <TD align=3Dright><TT>0&nbsp;&nbsp;</TT></TD>
    <TD noWrap align=3Dright><TT>(8)&nbsp;</TT></TD>
    <TD noWrap><TT>&nbsp;R.DSWSEMDEER.S</TT></TD></TR>
  <TR>
    <TD align=3Dright>&nbsp;</TD>
    <TD align=3Dright><TT>1299.5602&nbsp;&nbsp;</TT></TD>
    <TD align=3Dright><TT>1298.5529&nbsp;&nbsp;</TT></TD>
    <TD align=3Dright><TT>1298.4721&nbsp;&nbsp;</TT></TD>
    <TD noWrap align=3Dright><TT>62.3&nbsp;</TT></TD>
    <TD align=3Dright><TT>318&nbsp;</TT></TD>
    <TD noWrap align=3Dright><TT>-&nbsp;</TT></TD>
    <TD align=3Dright><TT>327&nbsp;</TT></TD>
    <TD align=3Dright><TT>0&nbsp;&nbsp;</TT></TD>
    <TD noWrap align=3Dright><TT>---&nbsp;&nbsp;</TT></TD>
    <TD noWrap><TT>&nbsp;R.DSWSEMDEER.S + Oxidation (M)</TT></TD></TR>
  <TR>
    <TD align=3Dright>&nbsp;</TD>
    <TD align=3Dright><TT>1299.5602&nbsp;&nbsp;</TT></TD>
    <TD align=3Dright><TT>1298.5529&nbsp;&nbsp;</TT></TD>
    <TD align=3Dright><TT>1298.4721&nbsp;&nbsp;</TT></TD>
    <TD noWrap align=3Dright><TT>62.3&nbsp;</TT></TD>
    <TD align=3Dright><TT>318&nbsp;</TT></TD>
    <TD noWrap align=3Dright><TT>-&nbsp;</TT></TD>
    <TD align=3Dright><TT>327&nbsp;</TT></TD>
    <TD align=3Dright><TT>0&nbsp;&nbsp;</TT></TD>
    <TD noWrap align=3Dright><TT>10&nbsp;&nbsp;</TT></TD>
    <TD noWrap><TT>&nbsp;R.DSWSEMDEER.S + Oxidation (M)</TT></TD></TR>
  <TR>
    <TD align=3Dright>&nbsp;</TD>
    <TD align=3Dright><TT>1334.5894&nbsp;&nbsp;</TT></TD>
    <TD align=3Dright><TT>1333.5821&nbsp;&nbsp;</TT></TD>
    <TD align=3Dright><TT>1333.5721&nbsp;&nbsp;</TT></TD>
    <TD noWrap align=3Dright><TT>7.54&nbsp;</TT></TD>
    <TD align=3Dright><TT>116&nbsp;</TT></TD>
    <TD noWrap align=3Dright><TT>-&nbsp;</TT></TD>
    <TD align=3Dright><TT>126&nbsp;</TT></TD>
    <TD align=3Dright><TT>1&nbsp;&nbsp;</TT></TD>
    <TD noWrap align=3Dright><TT>---&nbsp;&nbsp;</TT></TD>
    <TD noWrap><TT>&nbsp;K.EAHPDSKYCER.H</TT></TD></TR>
  <TR>
    <TD align=3Dright>&nbsp;</TD>
    <TD align=3Dright><TT>1439.6642&nbsp;&nbsp;</TT></TD>
    <TD align=3Dright><TT>1438.6569&nbsp;&nbsp;</TT></TD>
    <TD align=3Dright><TT>1438.5783&nbsp;&nbsp;</TT></TD>
    <TD noWrap align=3Dright><TT>54.7&nbsp;</TT></TD>
    <TD align=3Dright><TT>317&nbsp;</TT></TD>
    <TD noWrap align=3Dright><TT>-&nbsp;</TT></TD>
    <TD align=3Dright><TT>327&nbsp;</TT></TD>
    <TD align=3Dright><TT>1&nbsp;&nbsp;</TT></TD>
    <TD noWrap align=3Dright><TT>---&nbsp;&nbsp;</TT></TD>
    <TD noWrap><TT>&nbsp;R.RDSWSEMDEER.S</TT></TD></TR>
  <TR>
    <TD align=3Dright>&nbsp;</TD>
    <TD align=3Dright><TT>1455.6365&nbsp;&nbsp;</TT></TD>
    <TD align=3Dright><TT>1454.6292&nbsp;&nbsp;</TT></TD>
    <TD align=3Dright><TT>1454.5732&nbsp;&nbsp;</TT></TD>
    <TD noWrap align=3Dright><TT>38.5&nbsp;</TT></TD>
    <TD align=3Dright><TT>317&nbsp;</TT></TD>
    <TD noWrap align=3Dright><TT>-&nbsp;</TT></TD>
    <TD align=3Dright><TT>327&nbsp;</TT></TD>
    <TD align=3Dright><TT>1&nbsp;&nbsp;</TT></TD>
    <TD noWrap align=3Dright><TT>---&nbsp;&nbsp;</TT></TD>
    <TD noWrap><TT>&nbsp;R.RDSWSEMDEER.S + Oxidation (M)</TT></TD></TR>
  <TR>
    <TD align=3Dright>&nbsp;</TD>
    <TD align=3Dright><TT>1455.6365&nbsp;&nbsp;</TT></TD>
    <TD align=3Dright><TT>1454.6292&nbsp;&nbsp;</TT></TD>
    <TD align=3Dright><TT>1454.5732&nbsp;&nbsp;</TT></TD>
    <TD noWrap align=3Dright><TT>38.5&nbsp;</TT></TD>
    <TD align=3Dright><TT>317&nbsp;</TT></TD>
    <TD noWrap align=3Dright><TT>-&nbsp;</TT></TD>
    <TD align=3Dright><TT>327&nbsp;</TT></TD>
    <TD align=3Dright><TT>1&nbsp;&nbsp;</TT></TD>
    <TD noWrap align=3Dright><TT>9&nbsp;&nbsp;</TT></TD>
    <TD noWrap><TT>&nbsp;R.RDSWSEMDEER.S + Oxidation=20
(M)</TT></TD></TR></TBODY></TABLE>
<TABLE border=3D0 cellSpacing=3D0>
  <TBODY>
  <TR>
    <TD><TT>&nbsp;&nbsp;&nbsp;&nbsp;&nbsp;&nbsp;</TT></TD>
    <TD><TT><B>No match to: </B>812.3170, 823.0557, 825.0487, 829.3411,=20
      841.0179, 842.4611, 870.4904, 994.0746, 994.0746, 1036.0693, =
1036.0693,=20
      1081.5260, 1225.0701, 1235.5854, 1356.5804, 1356.5804, 1383.6311,=20
      1383.6311, 1405.6223, 2009.8258, 2009.8258, 2031.8143, 2277.9102,=20
      2277.9102, 2412.1233, 2637.2803, =
2637.2803</TT></TD></TR></TBODY></TABLE><BR>
<TABLE border=3D0 cellSpacing=3D0>
  <TBODY>
  <TR>
    <TD><TT><B><A name=3DHit42>42.</A>&nbsp;&nbsp;&nbsp;</B></TT></TD>
    <TD noWrap><TT><A=20
      =
href=3D"http://zxw-pc/mascot/cgi/protein_view.pl?file=3D../data/20121225/=
F002436.dat&amp;hit=3D42"=20
      =
target=3D_blank>gi|77556607</A>&nbsp;&nbsp;&nbsp;&nbsp;<B>Mass:</B>&nbsp;=
43693&nbsp;&nbsp;&nbsp;&nbsp;<B>Score:</B>&nbsp;38&nbsp;&nbsp;&nbsp;&nbsp=
;&nbsp;<B>Expect:</B>&nbsp;3.1e+002&nbsp;&nbsp;<B>Matches:</B>&nbsp;5</TT=
></TD></TR>
  <TR>
    <TD>&nbsp;</TD>
    <TD noWrap><TT>Lipase family protein [Oryza sativa Japonica=20
  Group]</TT></TD></TR></TBODY></TABLE>
<TABLE border=3D0 cellSpacing=3D0 cellPadding=3D0>
  <TBODY>
  <TR>
    <TD><TT>&nbsp;&nbsp;&nbsp;&nbsp;&nbsp;&nbsp;</TT></TD>
    <TD align=3Dright><TT><B>Observed&nbsp;&nbsp;</B></TT></TD>
    <TD noWrap align=3Dright><TT><B>Mr(expt)&nbsp;&nbsp;</B></TT></TD>
    <TD noWrap align=3Dright><TT><B>Mr(calc)&nbsp;&nbsp;</B></TT></TD>
    <TD align=3Dright><TT><B>&nbsp;ppm&nbsp;&nbsp;</B></TT></TD>
    <TD align=3Dright><TT><B>Start&nbsp;</B></TT></TD>
    <TD align=3Dright><TT><B>&nbsp;</B></TT></TD>
    <TD align=3Dright><TT><B>End&nbsp;</B></TT></TD>
    <TD align=3Dright><TT><B>Miss&nbsp;</B></TT></TD>
    <TD align=3Dright><TT><B>Ions&nbsp;</B></TT></TD>
    <TD><TT><B>&nbsp;Peptide</B></TT></TD></TR>
  <TR>
    <TD align=3Dright>&nbsp;</TD>
    <TD align=3Dright><TT>842.4611&nbsp;&nbsp;</TT></TD>
    <TD align=3Dright><TT>841.4538&nbsp;&nbsp;</TT></TD>
    <TD align=3Dright><TT>841.5021&nbsp;&nbsp;</TT></TD>
    <TD noWrap align=3Dright><TT>-57.44&nbsp;</TT></TD>
    <TD align=3Dright><TT>320&nbsp;</TT></TD>
    <TD noWrap align=3Dright><TT>-&nbsp;</TT></TD>
    <TD align=3Dright><TT>326&nbsp;</TT></TD>
    <TD align=3Dright><TT>1&nbsp;&nbsp;</TT></TD>
    <TD noWrap align=3Dright><TT>---&nbsp;&nbsp;</TT></TD>
    <TD noWrap><TT>&nbsp;K.SPRELIK.A</TT></TD></TR>
  <TR>
    <TD align=3Dright>&nbsp;</TD>
    <TD align=3Dright><TT>1299.5602&nbsp;&nbsp;</TT></TD>
    <TD align=3Dright><TT>1298.5529&nbsp;&nbsp;</TT></TD>
    <TD align=3Dright><TT>1298.6367&nbsp;&nbsp;</TT></TD>
    <TD noWrap align=3Dright><TT>-64.55&nbsp;</TT></TD>
    <TD align=3Dright><TT>269&nbsp;</TT></TD>
    <TD noWrap align=3Dright><TT>-&nbsp;</TT></TD>
    <TD align=3Dright><TT>281&nbsp;</TT></TD>
    <TD align=3Dright><TT>0&nbsp;&nbsp;</TT></TD>
    <TD noWrap align=3Dright><TT>---&nbsp;&nbsp;</TT></TD>
    <TD noWrap><TT>&nbsp;R.VGDDAFHGALAAR.R</TT></TD></TR>
  <TR>
    <TD align=3Dright>&nbsp;</TD>
    <TD align=3Dright><TT>1299.5602&nbsp;&nbsp;</TT></TD>
    <TD align=3Dright><TT>1298.5529&nbsp;&nbsp;</TT></TD>
    <TD align=3Dright><TT>1298.6367&nbsp;&nbsp;</TT></TD>
    <TD noWrap align=3Dright><TT>-64.55&nbsp;</TT></TD>
    <TD align=3Dright><TT>269&nbsp;</TT></TD>
    <TD noWrap align=3Dright><TT>-&nbsp;</TT></TD>
    <TD align=3Dright><TT>281&nbsp;</TT></TD>
    <TD align=3Dright><TT>0&nbsp;&nbsp;</TT></TD>
    <TD noWrap align=3Dright><TT>19&nbsp;&nbsp;</TT></TD>
    <TD noWrap><TT>&nbsp;R.VGDDAFHGALAAR.R</TT></TD></TR>
  <TR>
    <TD align=3Dright>&nbsp;</TD>
    <TD align=3Dright><TT>1455.6365&nbsp;&nbsp;</TT></TD>
    <TD align=3Dright><TT>1454.6292&nbsp;&nbsp;</TT></TD>
    <TD align=3Dright><TT>1454.7379&nbsp;&nbsp;</TT></TD>
    <TD noWrap align=3Dright><TT>-74.67&nbsp;</TT></TD>
    <TD align=3Dright><TT>269&nbsp;</TT></TD>
    <TD noWrap align=3Dright><TT>-&nbsp;</TT></TD>
    <TD align=3Dright><TT>282&nbsp;</TT></TD>
    <TD align=3Dright><TT>1&nbsp;&nbsp;</TT></TD>
    <TD noWrap align=3Dright><TT>---&nbsp;&nbsp;</TT></TD>
    <TD noWrap><TT>&nbsp;R.VGDDAFHGALAARR.V</TT></TD></TR>
  <TR>
    <TD align=3Dright>&nbsp;</TD>
    <TD align=3Dright><TT>1455.6365&nbsp;&nbsp;</TT></TD>
    <TD align=3Dright><TT>1454.6292&nbsp;&nbsp;</TT></TD>
    <TD align=3Dright><TT>1454.7379&nbsp;&nbsp;</TT></TD>
    <TD noWrap align=3Dright><TT>-74.67&nbsp;</TT></TD>
    <TD align=3Dright><TT>269&nbsp;</TT></TD>
    <TD noWrap align=3Dright><TT>-&nbsp;</TT></TD>
    <TD align=3Dright><TT>282&nbsp;</TT></TD>
    <TD align=3Dright><TT>1&nbsp;&nbsp;</TT></TD>
    <TD noWrap align=3Dright><TT>3&nbsp;&nbsp;</TT></TD>
    <TD =
noWrap><TT>&nbsp;R.VGDDAFHGALAARR.V</TT></TD></TR></TBODY></TABLE>
<TABLE border=3D0 cellSpacing=3D0>
  <TBODY>
  <TR>
    <TD><TT>&nbsp;&nbsp;&nbsp;&nbsp;&nbsp;&nbsp;</TT></TD>
    <TD><TT><B>No match to: </B>812.3170, 823.0557, 825.0487, 829.3411,=20
      841.0179, 870.4904, 994.0746, 994.0746, 1036.0693, 1036.0693, =
1081.5260,=20
      1225.0701, 1235.5854, 1283.5752, 1283.5752, 1334.5894, 1356.5804,=20
      1356.5804, 1383.6311, 1383.6311, 1405.6223, 1439.6642, 2009.8258,=20
      2009.8258, 2031.8143, 2277.9102, 2277.9102, 2412.1233, 2637.2803,=20
      2637.2803</TT></TD></TR></TBODY></TABLE><BR>
<TABLE border=3D0 cellSpacing=3D0>
  <TBODY>
  <TR>
    <TD><TT><B><A name=3DHit43>43.</A>&nbsp;&nbsp;&nbsp;</B></TT></TD>
    <TD noWrap><TT><A=20
      =
href=3D"http://zxw-pc/mascot/cgi/protein_view.pl?file=3D../data/20121225/=
F002436.dat&amp;hit=3D43"=20
      =
target=3D_blank>gi|125580066</A>&nbsp;&nbsp;&nbsp;&nbsp;<B>Mass:</B>&nbsp=
;43693&nbsp;&nbsp;&nbsp;&nbsp;<B>Score:</B>&nbsp;38&nbsp;&nbsp;&nbsp;&nbs=
p;&nbsp;<B>Expect:</B>&nbsp;3.1e+002&nbsp;&nbsp;<B>Matches:</B>&nbsp;5</T=
T></TD></TR>
  <TR>
    <TD>&nbsp;</TD>
    <TD noWrap><TT>hypothetical protein OsJ_36864 [Oryza sativa Japonica =

      Group]</TT></TD></TR></TBODY></TABLE>
<TABLE border=3D0 cellSpacing=3D0 cellPadding=3D0>
  <TBODY>
  <TR>
    <TD><TT>&nbsp;&nbsp;&nbsp;&nbsp;&nbsp;&nbsp;</TT></TD>
    <TD align=3Dright><TT><B>Observed&nbsp;&nbsp;</B></TT></TD>
    <TD noWrap align=3Dright><TT><B>Mr(expt)&nbsp;&nbsp;</B></TT></TD>
    <TD noWrap align=3Dright><TT><B>Mr(calc)&nbsp;&nbsp;</B></TT></TD>
    <TD align=3Dright><TT><B>&nbsp;ppm&nbsp;&nbsp;</B></TT></TD>
    <TD align=3Dright><TT><B>Start&nbsp;</B></TT></TD>
    <TD align=3Dright><TT><B>&nbsp;</B></TT></TD>
    <TD align=3Dright><TT><B>End&nbsp;</B></TT></TD>
    <TD align=3Dright><TT><B>Miss&nbsp;</B></TT></TD>
    <TD align=3Dright><TT><B>Ions&nbsp;</B></TT></TD>
    <TD><TT><B>&nbsp;Peptide</B></TT></TD></TR>
  <TR>
    <TD align=3Dright>&nbsp;</TD>
    <TD align=3Dright><TT>842.4611&nbsp;&nbsp;</TT></TD>
    <TD align=3Dright><TT>841.4538&nbsp;&nbsp;</TT></TD>
    <TD align=3Dright><TT>841.5021&nbsp;&nbsp;</TT></TD>
    <TD noWrap align=3Dright><TT>-57.44&nbsp;</TT></TD>
    <TD align=3Dright><TT>320&nbsp;</TT></TD>
    <TD noWrap align=3Dright><TT>-&nbsp;</TT></TD>
    <TD align=3Dright><TT>326&nbsp;</TT></TD>
    <TD align=3Dright><TT>1&nbsp;&nbsp;</TT></TD>
    <TD noWrap align=3Dright><TT>---&nbsp;&nbsp;</TT></TD>
    <TD noWrap><TT>&nbsp;K.SPRELIK.A</TT></TD></TR>
  <TR>
    <TD align=3Dright>&nbsp;</TD>
    <TD align=3Dright><TT>1299.5602&nbsp;&nbsp;</TT></TD>
    <TD align=3Dright><TT>1298.5529&nbsp;&nbsp;</TT></TD>
    <TD align=3Dright><TT>1298.6367&nbsp;&nbsp;</TT></TD>
    <TD noWrap align=3Dright><TT>-64.55&nbsp;</TT></TD>
    <TD align=3Dright><TT>269&nbsp;</TT></TD>
    <TD noWrap align=3Dright><TT>-&nbsp;</TT></TD>
    <TD align=3Dright><TT>281&nbsp;</TT></TD>
    <TD align=3Dright><TT>0&nbsp;&nbsp;</TT></TD>
    <TD noWrap align=3Dright><TT>---&nbsp;&nbsp;</TT></TD>
    <TD noWrap><TT>&nbsp;R.VGDDAFHGALAAR.R</TT></TD></TR>
  <TR>
    <TD align=3Dright>&nbsp;</TD>
    <TD align=3Dright><TT>1299.5602&nbsp;&nbsp;</TT></TD>
    <TD align=3Dright><TT>1298.5529&nbsp;&nbsp;</TT></TD>
    <TD align=3Dright><TT>1298.6367&nbsp;&nbsp;</TT></TD>
    <TD noWrap align=3Dright><TT>-64.55&nbsp;</TT></TD>
    <TD align=3Dright><TT>269&nbsp;</TT></TD>
    <TD noWrap align=3Dright><TT>-&nbsp;</TT></TD>
    <TD align=3Dright><TT>281&nbsp;</TT></TD>
    <TD align=3Dright><TT>0&nbsp;&nbsp;</TT></TD>
    <TD noWrap align=3Dright><TT>19&nbsp;&nbsp;</TT></TD>
    <TD noWrap><TT>&nbsp;R.VGDDAFHGALAAR.R</TT></TD></TR>
  <TR>
    <TD align=3Dright>&nbsp;</TD>
    <TD align=3Dright><TT>1455.6365&nbsp;&nbsp;</TT></TD>
    <TD align=3Dright><TT>1454.6292&nbsp;&nbsp;</TT></TD>
    <TD align=3Dright><TT>1454.7379&nbsp;&nbsp;</TT></TD>
    <TD noWrap align=3Dright><TT>-74.67&nbsp;</TT></TD>
    <TD align=3Dright><TT>269&nbsp;</TT></TD>
    <TD noWrap align=3Dright><TT>-&nbsp;</TT></TD>
    <TD align=3Dright><TT>282&nbsp;</TT></TD>
    <TD align=3Dright><TT>1&nbsp;&nbsp;</TT></TD>
    <TD noWrap align=3Dright><TT>---&nbsp;&nbsp;</TT></TD>
    <TD noWrap><TT>&nbsp;R.VGDDAFHGALAARR.V</TT></TD></TR>
  <TR>
    <TD align=3Dright>&nbsp;</TD>
    <TD align=3Dright><TT>1455.6365&nbsp;&nbsp;</TT></TD>
    <TD align=3Dright><TT>1454.6292&nbsp;&nbsp;</TT></TD>
    <TD align=3Dright><TT>1454.7379&nbsp;&nbsp;</TT></TD>
    <TD noWrap align=3Dright><TT>-74.67&nbsp;</TT></TD>
    <TD align=3Dright><TT>269&nbsp;</TT></TD>
    <TD noWrap align=3Dright><TT>-&nbsp;</TT></TD>
    <TD align=3Dright><TT>282&nbsp;</TT></TD>
    <TD align=3Dright><TT>1&nbsp;&nbsp;</TT></TD>
    <TD noWrap align=3Dright><TT>3&nbsp;&nbsp;</TT></TD>
    <TD =
noWrap><TT>&nbsp;R.VGDDAFHGALAARR.V</TT></TD></TR></TBODY></TABLE>
<TABLE border=3D0 cellSpacing=3D0>
  <TBODY>
  <TR>
    <TD><TT>&nbsp;&nbsp;&nbsp;&nbsp;&nbsp;&nbsp;</TT></TD>
    <TD><TT><B>No match to: </B>812.3170, 823.0557, 825.0487, 829.3411,=20
      841.0179, 870.4904, 994.0746, 994.0746, 1036.0693, 1036.0693, =
1081.5260,=20
      1225.0701, 1235.5854, 1283.5752, 1283.5752, 1334.5894, 1356.5804,=20
      1356.5804, 1383.6311, 1383.6311, 1405.6223, 1439.6642, 2009.8258,=20
      2009.8258, 2031.8143, 2277.9102, 2277.9102, 2412.1233, 2637.2803,=20
      2637.2803</TT></TD></TR></TBODY></TABLE><BR>
<TABLE border=3D0 cellSpacing=3D0>
  <TBODY>
  <TR>
    <TD><TT><B><A name=3DHit44>44.</A>&nbsp;&nbsp;&nbsp;</B></TT></TD>
    <TD noWrap><TT><A=20
      =
href=3D"http://zxw-pc/mascot/cgi/protein_view.pl?file=3D../data/20121225/=
F002436.dat&amp;hit=3D44"=20
      =
target=3D_blank>gi|326499257</A>&nbsp;&nbsp;&nbsp;&nbsp;<B>Mass:</B>&nbsp=
;12443&nbsp;&nbsp;&nbsp;&nbsp;<B>Score:</B>&nbsp;37&nbsp;&nbsp;&nbsp;&nbs=
p;&nbsp;<B>Expect:</B>&nbsp;3.6e+002&nbsp;&nbsp;<B>Matches:</B>&nbsp;7</T=
T></TD></TR>
  <TR>
    <TD>&nbsp;</TD>
    <TD noWrap><TT>predicted protein [Hordeum vulgare subsp.=20
  vulgare]</TT></TD></TR></TBODY></TABLE>
<TABLE border=3D0 cellSpacing=3D0 cellPadding=3D0>
  <TBODY>
  <TR>
    <TD><TT>&nbsp;&nbsp;&nbsp;&nbsp;&nbsp;&nbsp;</TT></TD>
    <TD align=3Dright><TT><B>Observed&nbsp;&nbsp;</B></TT></TD>
    <TD noWrap align=3Dright><TT><B>Mr(expt)&nbsp;&nbsp;</B></TT></TD>
    <TD noWrap align=3Dright><TT><B>Mr(calc)&nbsp;&nbsp;</B></TT></TD>
    <TD align=3Dright><TT><B>&nbsp;ppm&nbsp;&nbsp;</B></TT></TD>
    <TD align=3Dright><TT><B>Start&nbsp;</B></TT></TD>
    <TD align=3Dright><TT><B>&nbsp;</B></TT></TD>
    <TD align=3Dright><TT><B>End&nbsp;</B></TT></TD>
    <TD align=3Dright><TT><B>Miss&nbsp;</B></TT></TD>
    <TD align=3Dright><TT><B>Ions&nbsp;</B></TT></TD>
    <TD><TT><B>&nbsp;Peptide</B></TT></TD></TR>
  <TR>
    <TD align=3Dright>&nbsp;</TD>
    <TD align=3Dright><TT>1283.5752&nbsp;&nbsp;</TT></TD>
    <TD align=3Dright><TT>1282.5679&nbsp;&nbsp;</TT></TD>
    <TD align=3Dright><TT>1282.6452&nbsp;&nbsp;</TT></TD>
    <TD noWrap align=3Dright><TT>-60.24&nbsp;</TT></TD>
    <TD align=3Dright><TT>43&nbsp;</TT></TD>
    <TD noWrap align=3Dright><TT>-&nbsp;</TT></TD>
    <TD align=3Dright><TT>54&nbsp;</TT></TD>
    <TD align=3Dright><TT>0&nbsp;&nbsp;</TT></TD>
    <TD noWrap align=3Dright><TT>---&nbsp;&nbsp;</TT></TD>
    <TD noWrap><TT>&nbsp;R.GQAASPLPQQMR.V</TT></TD></TR>
  <TR>
    <TD align=3Dright>&nbsp;</TD>
    <TD align=3Dright><TT>1283.5752&nbsp;&nbsp;</TT></TD>
    <TD align=3Dright><TT>1282.5679&nbsp;&nbsp;</TT></TD>
    <TD align=3Dright><TT>1282.6452&nbsp;&nbsp;</TT></TD>
    <TD noWrap align=3Dright><TT>-60.24&nbsp;</TT></TD>
    <TD align=3Dright><TT>43&nbsp;</TT></TD>
    <TD noWrap align=3Dright><TT>-&nbsp;</TT></TD>
    <TD align=3Dright><TT>54&nbsp;</TT></TD>
    <TD align=3Dright><TT>0&nbsp;&nbsp;</TT></TD>
    <TD noWrap align=3Dright><TT>6&nbsp;&nbsp;</TT></TD>
    <TD noWrap><TT>&nbsp;R.GQAASPLPQQMR.V</TT></TD></TR>
  <TR>
    <TD align=3Dright>&nbsp;</TD>
    <TD align=3Dright><TT>1299.5602&nbsp;&nbsp;</TT></TD>
    <TD align=3Dright><TT>1298.5529&nbsp;&nbsp;</TT></TD>
    <TD align=3Dright><TT>1298.6401&nbsp;&nbsp;</TT></TD>
    <TD noWrap align=3Dright><TT>-67.13&nbsp;</TT></TD>
    <TD align=3Dright><TT>43&nbsp;</TT></TD>
    <TD noWrap align=3Dright><TT>-&nbsp;</TT></TD>
    <TD align=3Dright><TT>54&nbsp;</TT></TD>
    <TD align=3Dright><TT>0&nbsp;&nbsp;</TT></TD>
    <TD noWrap align=3Dright><TT>---&nbsp;&nbsp;</TT></TD>
    <TD noWrap><TT>&nbsp;R.GQAASPLPQQMR.V + Oxidation (M)</TT></TD></TR>
  <TR>
    <TD align=3Dright>&nbsp;</TD>
    <TD align=3Dright><TT>1299.5602&nbsp;&nbsp;</TT></TD>
    <TD align=3Dright><TT>1298.5529&nbsp;&nbsp;</TT></TD>
    <TD align=3Dright><TT>1298.6401&nbsp;&nbsp;</TT></TD>
    <TD noWrap align=3Dright><TT>-67.13&nbsp;</TT></TD>
    <TD align=3Dright><TT>43&nbsp;</TT></TD>
    <TD noWrap align=3Dright><TT>-&nbsp;</TT></TD>
    <TD align=3Dright><TT>54&nbsp;</TT></TD>
    <TD align=3Dright><TT>0&nbsp;&nbsp;</TT></TD>
    <TD noWrap align=3Dright><TT>---&nbsp;&nbsp;</TT></TD>
    <TD noWrap><TT>&nbsp;R.GQAASPLPQQMR.V + Oxidation (M)</TT></TD></TR>
  <TR>
    <TD align=3Dright>&nbsp;</TD>
    <TD align=3Dright><TT>1439.6642&nbsp;&nbsp;</TT></TD>
    <TD align=3Dright><TT>1438.6569&nbsp;&nbsp;</TT></TD>
    <TD align=3Dright><TT>1438.7463&nbsp;&nbsp;</TT></TD>
    <TD noWrap align=3Dright><TT>-62.12&nbsp;</TT></TD>
    <TD align=3Dright><TT>42&nbsp;</TT></TD>
    <TD noWrap align=3Dright><TT>-&nbsp;</TT></TD>
    <TD align=3Dright><TT>54&nbsp;</TT></TD>
    <TD align=3Dright><TT>1&nbsp;&nbsp;</TT></TD>
    <TD noWrap align=3Dright><TT>---&nbsp;&nbsp;</TT></TD>
    <TD noWrap><TT>&nbsp;R.RGQAASPLPQQMR.V</TT></TD></TR>
  <TR>
    <TD align=3Dright>&nbsp;</TD>
    <TD align=3Dright><TT>1455.6365&nbsp;&nbsp;</TT></TD>
    <TD align=3Dright><TT>1454.6292&nbsp;&nbsp;</TT></TD>
    <TD align=3Dright><TT>1454.7412&nbsp;&nbsp;</TT></TD>
    <TD noWrap align=3Dright><TT>-76.98&nbsp;</TT></TD>
    <TD align=3Dright><TT>42&nbsp;</TT></TD>
    <TD noWrap align=3Dright><TT>-&nbsp;</TT></TD>
    <TD align=3Dright><TT>54&nbsp;</TT></TD>
    <TD align=3Dright><TT>1&nbsp;&nbsp;</TT></TD>
    <TD noWrap align=3Dright><TT>---&nbsp;&nbsp;</TT></TD>
    <TD noWrap><TT>&nbsp;R.RGQAASPLPQQMR.V + Oxidation =
(M)</TT></TD></TR>
  <TR>
    <TD align=3Dright>&nbsp;</TD>
    <TD align=3Dright><TT>1455.6365&nbsp;&nbsp;</TT></TD>
    <TD align=3Dright><TT>1454.6292&nbsp;&nbsp;</TT></TD>
    <TD align=3Dright><TT>1454.7412&nbsp;&nbsp;</TT></TD>
    <TD noWrap align=3Dright><TT>-76.98&nbsp;</TT></TD>
    <TD align=3Dright><TT>42&nbsp;</TT></TD>
    <TD noWrap align=3Dright><TT>-&nbsp;</TT></TD>
    <TD align=3Dright><TT>54&nbsp;</TT></TD>
    <TD align=3Dright><TT>1&nbsp;&nbsp;</TT></TD>
    <TD noWrap align=3Dright><TT>12&nbsp;&nbsp;</TT></TD>
    <TD noWrap><TT>&nbsp;R.RGQAASPLPQQMR.V + Oxidation=20
(M)</TT></TD></TR></TBODY></TABLE>
<TABLE border=3D0 cellSpacing=3D0>
  <TBODY>
  <TR>
    <TD><TT>&nbsp;&nbsp;&nbsp;&nbsp;&nbsp;&nbsp;</TT></TD>
    <TD><TT><B>No match to: </B>812.3170, 823.0557, 825.0487, 829.3411,=20
      841.0179, 842.4611, 870.4904, 994.0746, 994.0746, 1036.0693, =
1036.0693,=20
      1081.5260, 1225.0701, 1235.5854, 1334.5894, 1356.5804, 1356.5804,=20
      1383.6311, 1383.6311, 1405.6223, 2009.8258, 2009.8258, 2031.8143,=20
      2277.9102, 2277.9102, 2412.1233, 2637.2803,=20
2637.2803</TT></TD></TR></TBODY></TABLE><BR>
<TABLE border=3D0 cellSpacing=3D0>
  <TBODY>
  <TR>
    <TD><TT><B><A name=3DHit45>45.</A>&nbsp;&nbsp;&nbsp;</B></TT></TD>
    <TD noWrap><TT><A=20
      =
href=3D"http://zxw-pc/mascot/cgi/protein_view.pl?file=3D../data/20121225/=
F002436.dat&amp;hit=3D45"=20
      =
target=3D_blank>gi|257641566</A>&nbsp;&nbsp;&nbsp;&nbsp;<B>Mass:</B>&nbsp=
;10382&nbsp;&nbsp;&nbsp;&nbsp;<B>Score:</B>&nbsp;37&nbsp;&nbsp;&nbsp;&nbs=
p;&nbsp;<B>Expect:</B>&nbsp;3.7e+002&nbsp;&nbsp;<B>Matches:</B>&nbsp;7</T=
T></TD></TR>
  <TR>
    <TD>&nbsp;</TD>
    <TD noWrap><TT>unnamed protein product [Glycine=20
max]</TT></TD></TR></TBODY></TABLE>
<TABLE border=3D0 cellSpacing=3D0 cellPadding=3D0>
  <TBODY>
  <TR>
    <TD><TT>&nbsp;&nbsp;&nbsp;&nbsp;&nbsp;&nbsp;</TT></TD>
    <TD align=3Dright><TT><B>Observed&nbsp;&nbsp;</B></TT></TD>
    <TD noWrap align=3Dright><TT><B>Mr(expt)&nbsp;&nbsp;</B></TT></TD>
    <TD noWrap align=3Dright><TT><B>Mr(calc)&nbsp;&nbsp;</B></TT></TD>
    <TD align=3Dright><TT><B>&nbsp;ppm&nbsp;&nbsp;</B></TT></TD>
    <TD align=3Dright><TT><B>Start&nbsp;</B></TT></TD>
    <TD align=3Dright><TT><B>&nbsp;</B></TT></TD>
    <TD align=3Dright><TT><B>End&nbsp;</B></TT></TD>
    <TD align=3Dright><TT><B>Miss&nbsp;</B></TT></TD>
    <TD align=3Dright><TT><B>Ions&nbsp;</B></TT></TD>
    <TD><TT><B>&nbsp;Peptide</B></TT></TD></TR>
  <TR>
    <TD align=3Dright>&nbsp;</TD>
    <TD align=3Dright><TT>1283.5752&nbsp;&nbsp;</TT></TD>
    <TD align=3Dright><TT>1282.5679&nbsp;&nbsp;</TT></TD>
    <TD align=3Dright><TT>1282.5612&nbsp;&nbsp;</TT></TD>
    <TD noWrap align=3Dright><TT>5.26&nbsp;</TT></TD>
    <TD align=3Dright><TT>20&nbsp;</TT></TD>
    <TD noWrap align=3Dright><TT>-&nbsp;</TT></TD>
    <TD align=3Dright><TT>32&nbsp;</TT></TD>
    <TD align=3Dright><TT>0&nbsp;&nbsp;</TT></TD>
    <TD noWrap align=3Dright><TT>---&nbsp;&nbsp;</TT></TD>
    <TD noWrap><TT>&nbsp;R.GYAAASDASPSMR.G</TT></TD></TR>
  <TR>
    <TD align=3Dright>&nbsp;</TD>
    <TD align=3Dright><TT>1283.5752&nbsp;&nbsp;</TT></TD>
    <TD align=3Dright><TT>1282.5679&nbsp;&nbsp;</TT></TD>
    <TD align=3Dright><TT>1282.5612&nbsp;&nbsp;</TT></TD>
    <TD noWrap align=3Dright><TT>5.26&nbsp;</TT></TD>
    <TD align=3Dright><TT>20&nbsp;</TT></TD>
    <TD noWrap align=3Dright><TT>-&nbsp;</TT></TD>
    <TD align=3Dright><TT>32&nbsp;</TT></TD>
    <TD align=3Dright><TT>0&nbsp;&nbsp;</TT></TD>
    <TD noWrap align=3Dright><TT>10&nbsp;&nbsp;</TT></TD>
    <TD noWrap><TT>&nbsp;R.GYAAASDASPSMR.G</TT></TD></TR>
  <TR>
    <TD align=3Dright>&nbsp;</TD>
    <TD align=3Dright><TT>1299.5602&nbsp;&nbsp;</TT></TD>
    <TD align=3Dright><TT>1298.5529&nbsp;&nbsp;</TT></TD>
    <TD align=3Dright><TT>1298.5561&nbsp;&nbsp;</TT></TD>
    <TD noWrap align=3Dright><TT>-2.44&nbsp;</TT></TD>
    <TD align=3Dright><TT>20&nbsp;</TT></TD>
    <TD noWrap align=3Dright><TT>-&nbsp;</TT></TD>
    <TD align=3Dright><TT>32&nbsp;</TT></TD>
    <TD align=3Dright><TT>0&nbsp;&nbsp;</TT></TD>
    <TD noWrap align=3Dright><TT>---&nbsp;&nbsp;</TT></TD>
    <TD noWrap><TT>&nbsp;R.GYAAASDASPSMR.G + Oxidation =
(M)</TT></TD></TR>
  <TR>
    <TD align=3Dright>&nbsp;</TD>
    <TD align=3Dright><TT>1299.5602&nbsp;&nbsp;</TT></TD>
    <TD align=3Dright><TT>1298.5529&nbsp;&nbsp;</TT></TD>
    <TD align=3Dright><TT>1298.5561&nbsp;&nbsp;</TT></TD>
    <TD noWrap align=3Dright><TT>-2.44&nbsp;</TT></TD>
    <TD align=3Dright><TT>20&nbsp;</TT></TD>
    <TD noWrap align=3Dright><TT>-&nbsp;</TT></TD>
    <TD align=3Dright><TT>32&nbsp;</TT></TD>
    <TD align=3Dright><TT>0&nbsp;&nbsp;</TT></TD>
    <TD noWrap align=3Dright><TT>---&nbsp;&nbsp;</TT></TD>
    <TD noWrap><TT>&nbsp;R.GYAAASDASPSMR.G + Oxidation =
(M)</TT></TD></TR>
  <TR>
    <TD align=3Dright>&nbsp;</TD>
    <TD align=3Dright><TT>1439.6642&nbsp;&nbsp;</TT></TD>
    <TD align=3Dright><TT>1438.6569&nbsp;&nbsp;</TT></TD>
    <TD align=3Dright><TT>1438.6623&nbsp;&nbsp;</TT></TD>
    <TD noWrap align=3Dright><TT>-3.72&nbsp;</TT></TD>
    <TD align=3Dright><TT>19&nbsp;</TT></TD>
    <TD noWrap align=3Dright><TT>-&nbsp;</TT></TD>
    <TD align=3Dright><TT>32&nbsp;</TT></TD>
    <TD align=3Dright><TT>1&nbsp;&nbsp;</TT></TD>
    <TD noWrap align=3Dright><TT>---&nbsp;&nbsp;</TT></TD>
    <TD noWrap><TT>&nbsp;R.RGYAAASDASPSMR.G</TT></TD></TR>
  <TR>
    <TD align=3Dright>&nbsp;</TD>
    <TD align=3Dright><TT>1455.6365&nbsp;&nbsp;</TT></TD>
    <TD align=3Dright><TT>1454.6292&nbsp;&nbsp;</TT></TD>
    <TD align=3Dright><TT>1454.6572&nbsp;&nbsp;</TT></TD>
    <TD noWrap align=3Dright><TT>-19.23&nbsp;</TT></TD>
    <TD align=3Dright><TT>19&nbsp;</TT></TD>
    <TD noWrap align=3Dright><TT>-&nbsp;</TT></TD>
    <TD align=3Dright><TT>32&nbsp;</TT></TD>
    <TD align=3Dright><TT>1&nbsp;&nbsp;</TT></TD>
    <TD noWrap align=3Dright><TT>---&nbsp;&nbsp;</TT></TD>
    <TD noWrap><TT>&nbsp;R.RGYAAASDASPSMR.G + Oxidation =
(M)</TT></TD></TR>
  <TR>
    <TD align=3Dright>&nbsp;</TD>
    <TD align=3Dright><TT>1455.6365&nbsp;&nbsp;</TT></TD>
    <TD align=3Dright><TT>1454.6292&nbsp;&nbsp;</TT></TD>
    <TD align=3Dright><TT>1454.6572&nbsp;&nbsp;</TT></TD>
    <TD noWrap align=3Dright><TT>-19.23&nbsp;</TT></TD>
    <TD align=3Dright><TT>19&nbsp;</TT></TD>
    <TD noWrap align=3Dright><TT>-&nbsp;</TT></TD>
    <TD align=3Dright><TT>32&nbsp;</TT></TD>
    <TD align=3Dright><TT>1&nbsp;&nbsp;</TT></TD>
    <TD noWrap align=3Dright><TT>9&nbsp;&nbsp;</TT></TD>
    <TD noWrap><TT>&nbsp;R.RGYAAASDASPSMR.G + Oxidation=20
(M)</TT></TD></TR></TBODY></TABLE>
<TABLE border=3D0 cellSpacing=3D0>
  <TBODY>
  <TR>
    <TD><TT>&nbsp;&nbsp;&nbsp;&nbsp;&nbsp;&nbsp;</TT></TD>
    <TD><TT><B>No match to: </B>812.3170, 823.0557, 825.0487, 829.3411,=20
      841.0179, 842.4611, 870.4904, 994.0746, 994.0746, 1036.0693, =
1036.0693,=20
      1081.5260, 1225.0701, 1235.5854, 1334.5894, 1356.5804, 1356.5804,=20
      1383.6311, 1383.6311, 1405.6223, 2009.8258, 2009.8258, 2031.8143,=20
      2277.9102, 2277.9102, 2412.1233, 2637.2803,=20
2637.2803</TT></TD></TR></TBODY></TABLE><BR>
<TABLE border=3D0 cellSpacing=3D0>
  <TBODY>
  <TR>
    <TD><TT><B><A name=3DHit46>46.</A>&nbsp;&nbsp;&nbsp;</B></TT></TD>
    <TD noWrap><TT><A=20
      =
href=3D"http://zxw-pc/mascot/cgi/protein_view.pl?file=3D../data/20121225/=
F002436.dat&amp;hit=3D46"=20
      =
target=3D_blank>gi|257350052</A>&nbsp;&nbsp;&nbsp;&nbsp;<B>Mass:</B>&nbsp=
;10382&nbsp;&nbsp;&nbsp;&nbsp;<B>Score:</B>&nbsp;37&nbsp;&nbsp;&nbsp;&nbs=
p;&nbsp;<B>Expect:</B>&nbsp;3.7e+002&nbsp;&nbsp;<B>Matches:</B>&nbsp;7</T=
T></TD></TR>
  <TR>
    <TD>&nbsp;</TD>
    <TD noWrap><TT>unnamed protein product [Glycine=20
max]</TT></TD></TR></TBODY></TABLE>
<TABLE border=3D0 cellSpacing=3D0 cellPadding=3D0>
  <TBODY>
  <TR>
    <TD><TT>&nbsp;&nbsp;&nbsp;&nbsp;&nbsp;&nbsp;</TT></TD>
    <TD align=3Dright><TT><B>Observed&nbsp;&nbsp;</B></TT></TD>
    <TD noWrap align=3Dright><TT><B>Mr(expt)&nbsp;&nbsp;</B></TT></TD>
    <TD noWrap align=3Dright><TT><B>Mr(calc)&nbsp;&nbsp;</B></TT></TD>
    <TD align=3Dright><TT><B>&nbsp;ppm&nbsp;&nbsp;</B></TT></TD>
    <TD align=3Dright><TT><B>Start&nbsp;</B></TT></TD>
    <TD align=3Dright><TT><B>&nbsp;</B></TT></TD>
    <TD align=3Dright><TT><B>End&nbsp;</B></TT></TD>
    <TD align=3Dright><TT><B>Miss&nbsp;</B></TT></TD>
    <TD align=3Dright><TT><B>Ions&nbsp;</B></TT></TD>
    <TD><TT><B>&nbsp;Peptide</B></TT></TD></TR>
  <TR>
    <TD align=3Dright>&nbsp;</TD>
    <TD align=3Dright><TT>1283.5752&nbsp;&nbsp;</TT></TD>
    <TD align=3Dright><TT>1282.5679&nbsp;&nbsp;</TT></TD>
    <TD align=3Dright><TT>1282.5612&nbsp;&nbsp;</TT></TD>
    <TD noWrap align=3Dright><TT>5.26&nbsp;</TT></TD>
    <TD align=3Dright><TT>20&nbsp;</TT></TD>
    <TD noWrap align=3Dright><TT>-&nbsp;</TT></TD>
    <TD align=3Dright><TT>32&nbsp;</TT></TD>
    <TD align=3Dright><TT>0&nbsp;&nbsp;</TT></TD>
    <TD noWrap align=3Dright><TT>---&nbsp;&nbsp;</TT></TD>
    <TD noWrap><TT>&nbsp;R.GYAAASDASPSMR.G</TT></TD></TR>
  <TR>
    <TD align=3Dright>&nbsp;</TD>
    <TD align=3Dright><TT>1283.5752&nbsp;&nbsp;</TT></TD>
    <TD align=3Dright><TT>1282.5679&nbsp;&nbsp;</TT></TD>
    <TD align=3Dright><TT>1282.5612&nbsp;&nbsp;</TT></TD>
    <TD noWrap align=3Dright><TT>5.26&nbsp;</TT></TD>
    <TD align=3Dright><TT>20&nbsp;</TT></TD>
    <TD noWrap align=3Dright><TT>-&nbsp;</TT></TD>
    <TD align=3Dright><TT>32&nbsp;</TT></TD>
    <TD align=3Dright><TT>0&nbsp;&nbsp;</TT></TD>
    <TD noWrap align=3Dright><TT>10&nbsp;&nbsp;</TT></TD>
    <TD noWrap><TT>&nbsp;R.GYAAASDASPSMR.G</TT></TD></TR>
  <TR>
    <TD align=3Dright>&nbsp;</TD>
    <TD align=3Dright><TT>1299.5602&nbsp;&nbsp;</TT></TD>
    <TD align=3Dright><TT>1298.5529&nbsp;&nbsp;</TT></TD>
    <TD align=3Dright><TT>1298.5561&nbsp;&nbsp;</TT></TD>
    <TD noWrap align=3Dright><TT>-2.44&nbsp;</TT></TD>
    <TD align=3Dright><TT>20&nbsp;</TT></TD>
    <TD noWrap align=3Dright><TT>-&nbsp;</TT></TD>
    <TD align=3Dright><TT>32&nbsp;</TT></TD>
    <TD align=3Dright><TT>0&nbsp;&nbsp;</TT></TD>
    <TD noWrap align=3Dright><TT>---&nbsp;&nbsp;</TT></TD>
    <TD noWrap><TT>&nbsp;R.GYAAASDASPSMR.G + Oxidation =
(M)</TT></TD></TR>
  <TR>
    <TD align=3Dright>&nbsp;</TD>
    <TD align=3Dright><TT>1299.5602&nbsp;&nbsp;</TT></TD>
    <TD align=3Dright><TT>1298.5529&nbsp;&nbsp;</TT></TD>
    <TD align=3Dright><TT>1298.5561&nbsp;&nbsp;</TT></TD>
    <TD noWrap align=3Dright><TT>-2.44&nbsp;</TT></TD>
    <TD align=3Dright><TT>20&nbsp;</TT></TD>
    <TD noWrap align=3Dright><TT>-&nbsp;</TT></TD>
    <TD align=3Dright><TT>32&nbsp;</TT></TD>
    <TD align=3Dright><TT>0&nbsp;&nbsp;</TT></TD>
    <TD noWrap align=3Dright><TT>---&nbsp;&nbsp;</TT></TD>
    <TD noWrap><TT>&nbsp;R.GYAAASDASPSMR.G + Oxidation =
(M)</TT></TD></TR>
  <TR>
    <TD align=3Dright>&nbsp;</TD>
    <TD align=3Dright><TT>1439.6642&nbsp;&nbsp;</TT></TD>
    <TD align=3Dright><TT>1438.6569&nbsp;&nbsp;</TT></TD>
    <TD align=3Dright><TT>1438.6623&nbsp;&nbsp;</TT></TD>
    <TD noWrap align=3Dright><TT>-3.72&nbsp;</TT></TD>
    <TD align=3Dright><TT>19&nbsp;</TT></TD>
    <TD noWrap align=3Dright><TT>-&nbsp;</TT></TD>
    <TD align=3Dright><TT>32&nbsp;</TT></TD>
    <TD align=3Dright><TT>1&nbsp;&nbsp;</TT></TD>
    <TD noWrap align=3Dright><TT>---&nbsp;&nbsp;</TT></TD>
    <TD noWrap><TT>&nbsp;R.RGYAAASDASPSMR.G</TT></TD></TR>
  <TR>
    <TD align=3Dright>&nbsp;</TD>
    <TD align=3Dright><TT>1455.6365&nbsp;&nbsp;</TT></TD>
    <TD align=3Dright><TT>1454.6292&nbsp;&nbsp;</TT></TD>
    <TD align=3Dright><TT>1454.6572&nbsp;&nbsp;</TT></TD>
    <TD noWrap align=3Dright><TT>-19.23&nbsp;</TT></TD>
    <TD align=3Dright><TT>19&nbsp;</TT></TD>
    <TD noWrap align=3Dright><TT>-&nbsp;</TT></TD>
    <TD align=3Dright><TT>32&nbsp;</TT></TD>
    <TD align=3Dright><TT>1&nbsp;&nbsp;</TT></TD>
    <TD noWrap align=3Dright><TT>---&nbsp;&nbsp;</TT></TD>
    <TD noWrap><TT>&nbsp;R.RGYAAASDASPSMR.G + Oxidation =
(M)</TT></TD></TR>
  <TR>
    <TD align=3Dright>&nbsp;</TD>
    <TD align=3Dright><TT>1455.6365&nbsp;&nbsp;</TT></TD>
    <TD align=3Dright><TT>1454.6292&nbsp;&nbsp;</TT></TD>
    <TD align=3Dright><TT>1454.6572&nbsp;&nbsp;</TT></TD>
    <TD noWrap align=3Dright><TT>-19.23&nbsp;</TT></TD>
    <TD align=3Dright><TT>19&nbsp;</TT></TD>
    <TD noWrap align=3Dright><TT>-&nbsp;</TT></TD>
    <TD align=3Dright><TT>32&nbsp;</TT></TD>
    <TD align=3Dright><TT>1&nbsp;&nbsp;</TT></TD>
    <TD noWrap align=3Dright><TT>9&nbsp;&nbsp;</TT></TD>
    <TD noWrap><TT>&nbsp;R.RGYAAASDASPSMR.G + Oxidation=20
(M)</TT></TD></TR></TBODY></TABLE>
<TABLE border=3D0 cellSpacing=3D0>
  <TBODY>
  <TR>
    <TD><TT>&nbsp;&nbsp;&nbsp;&nbsp;&nbsp;&nbsp;</TT></TD>
    <TD><TT><B>No match to: </B>812.3170, 823.0557, 825.0487, 829.3411,=20
      841.0179, 842.4611, 870.4904, 994.0746, 994.0746, 1036.0693, =
1036.0693,=20
      1081.5260, 1225.0701, 1235.5854, 1334.5894, 1356.5804, 1356.5804,=20
      1383.6311, 1383.6311, 1405.6223, 2009.8258, 2009.8258, 2031.8143,=20
      2277.9102, 2277.9102, 2412.1233, 2637.2803,=20
2637.2803</TT></TD></TR></TBODY></TABLE><BR>
<TABLE border=3D0 cellSpacing=3D0>
  <TBODY>
  <TR>
    <TD><TT><B><A name=3DHit47>47.</A>&nbsp;&nbsp;&nbsp;</B></TT></TD>
    <TD noWrap><TT><A=20
      =
href=3D"http://zxw-pc/mascot/cgi/protein_view.pl?file=3D../data/20121225/=
F002436.dat&amp;hit=3D47"=20
      =
target=3D_blank>gi|257298083</A>&nbsp;&nbsp;&nbsp;&nbsp;<B>Mass:</B>&nbsp=
;10382&nbsp;&nbsp;&nbsp;&nbsp;<B>Score:</B>&nbsp;37&nbsp;&nbsp;&nbsp;&nbs=
p;&nbsp;<B>Expect:</B>&nbsp;3.7e+002&nbsp;&nbsp;<B>Matches:</B>&nbsp;7</T=
T></TD></TR>
  <TR>
    <TD>&nbsp;</TD>
    <TD noWrap><TT>unnamed protein product [Glycine=20
max]</TT></TD></TR></TBODY></TABLE>
<TABLE border=3D0 cellSpacing=3D0 cellPadding=3D0>
  <TBODY>
  <TR>
    <TD><TT>&nbsp;&nbsp;&nbsp;&nbsp;&nbsp;&nbsp;</TT></TD>
    <TD align=3Dright><TT><B>Observed&nbsp;&nbsp;</B></TT></TD>
    <TD noWrap align=3Dright><TT><B>Mr(expt)&nbsp;&nbsp;</B></TT></TD>
    <TD noWrap align=3Dright><TT><B>Mr(calc)&nbsp;&nbsp;</B></TT></TD>
    <TD align=3Dright><TT><B>&nbsp;ppm&nbsp;&nbsp;</B></TT></TD>
    <TD align=3Dright><TT><B>Start&nbsp;</B></TT></TD>
    <TD align=3Dright><TT><B>&nbsp;</B></TT></TD>
    <TD align=3Dright><TT><B>End&nbsp;</B></TT></TD>
    <TD align=3Dright><TT><B>Miss&nbsp;</B></TT></TD>
    <TD align=3Dright><TT><B>Ions&nbsp;</B></TT></TD>
    <TD><TT><B>&nbsp;Peptide</B></TT></TD></TR>
  <TR>
    <TD align=3Dright>&nbsp;</TD>
    <TD align=3Dright><TT>1283.5752&nbsp;&nbsp;</TT></TD>
    <TD align=3Dright><TT>1282.5679&nbsp;&nbsp;</TT></TD>
    <TD align=3Dright><TT>1282.5612&nbsp;&nbsp;</TT></TD>
    <TD noWrap align=3Dright><TT>5.26&nbsp;</TT></TD>
    <TD align=3Dright><TT>20&nbsp;</TT></TD>
    <TD noWrap align=3Dright><TT>-&nbsp;</TT></TD>
    <TD align=3Dright><TT>32&nbsp;</TT></TD>
    <TD align=3Dright><TT>0&nbsp;&nbsp;</TT></TD>
    <TD noWrap align=3Dright><TT>---&nbsp;&nbsp;</TT></TD>
    <TD noWrap><TT>&nbsp;R.GYAAASDASPSMR.G</TT></TD></TR>
  <TR>
    <TD align=3Dright>&nbsp;</TD>
    <TD align=3Dright><TT>1283.5752&nbsp;&nbsp;</TT></TD>
    <TD align=3Dright><TT>1282.5679&nbsp;&nbsp;</TT></TD>
    <TD align=3Dright><TT>1282.5612&nbsp;&nbsp;</TT></TD>
    <TD noWrap align=3Dright><TT>5.26&nbsp;</TT></TD>
    <TD align=3Dright><TT>20&nbsp;</TT></TD>
    <TD noWrap align=3Dright><TT>-&nbsp;</TT></TD>
    <TD align=3Dright><TT>32&nbsp;</TT></TD>
    <TD align=3Dright><TT>0&nbsp;&nbsp;</TT></TD>
    <TD noWrap align=3Dright><TT>10&nbsp;&nbsp;</TT></TD>
    <TD noWrap><TT>&nbsp;R.GYAAASDASPSMR.G</TT></TD></TR>
  <TR>
    <TD align=3Dright>&nbsp;</TD>
    <TD align=3Dright><TT>1299.5602&nbsp;&nbsp;</TT></TD>
    <TD align=3Dright><TT>1298.5529&nbsp;&nbsp;</TT></TD>
    <TD align=3Dright><TT>1298.5561&nbsp;&nbsp;</TT></TD>
    <TD noWrap align=3Dright><TT>-2.44&nbsp;</TT></TD>
    <TD align=3Dright><TT>20&nbsp;</TT></TD>
    <TD noWrap align=3Dright><TT>-&nbsp;</TT></TD>
    <TD align=3Dright><TT>32&nbsp;</TT></TD>
    <TD align=3Dright><TT>0&nbsp;&nbsp;</TT></TD>
    <TD noWrap align=3Dright><TT>---&nbsp;&nbsp;</TT></TD>
    <TD noWrap><TT>&nbsp;R.GYAAASDASPSMR.G + Oxidation =
(M)</TT></TD></TR>
  <TR>
    <TD align=3Dright>&nbsp;</TD>
    <TD align=3Dright><TT>1299.5602&nbsp;&nbsp;</TT></TD>
    <TD align=3Dright><TT>1298.5529&nbsp;&nbsp;</TT></TD>
    <TD align=3Dright><TT>1298.5561&nbsp;&nbsp;</TT></TD>
    <TD noWrap align=3Dright><TT>-2.44&nbsp;</TT></TD>
    <TD align=3Dright><TT>20&nbsp;</TT></TD>
    <TD noWrap align=3Dright><TT>-&nbsp;</TT></TD>
    <TD align=3Dright><TT>32&nbsp;</TT></TD>
    <TD align=3Dright><TT>0&nbsp;&nbsp;</TT></TD>
    <TD noWrap align=3Dright><TT>---&nbsp;&nbsp;</TT></TD>
    <TD noWrap><TT>&nbsp;R.GYAAASDASPSMR.G + Oxidation =
(M)</TT></TD></TR>
  <TR>
    <TD align=3Dright>&nbsp;</TD>
    <TD align=3Dright><TT>1439.6642&nbsp;&nbsp;</TT></TD>
    <TD align=3Dright><TT>1438.6569&nbsp;&nbsp;</TT></TD>
    <TD align=3Dright><TT>1438.6623&nbsp;&nbsp;</TT></TD>
    <TD noWrap align=3Dright><TT>-3.72&nbsp;</TT></TD>
    <TD align=3Dright><TT>19&nbsp;</TT></TD>
    <TD noWrap align=3Dright><TT>-&nbsp;</TT></TD>
    <TD align=3Dright><TT>32&nbsp;</TT></TD>
    <TD align=3Dright><TT>1&nbsp;&nbsp;</TT></TD>
    <TD noWrap align=3Dright><TT>---&nbsp;&nbsp;</TT></TD>
    <TD noWrap><TT>&nbsp;R.RGYAAASDASPSMR.G</TT></TD></TR>
  <TR>
    <TD align=3Dright>&nbsp;</TD>
    <TD align=3Dright><TT>1455.6365&nbsp;&nbsp;</TT></TD>
    <TD align=3Dright><TT>1454.6292&nbsp;&nbsp;</TT></TD>
    <TD align=3Dright><TT>1454.6572&nbsp;&nbsp;</TT></TD>
    <TD noWrap align=3Dright><TT>-19.23&nbsp;</TT></TD>
    <TD align=3Dright><TT>19&nbsp;</TT></TD>
    <TD noWrap align=3Dright><TT>-&nbsp;</TT></TD>
    <TD align=3Dright><TT>32&nbsp;</TT></TD>
    <TD align=3Dright><TT>1&nbsp;&nbsp;</TT></TD>
    <TD noWrap align=3Dright><TT>---&nbsp;&nbsp;</TT></TD>
    <TD noWrap><TT>&nbsp;R.RGYAAASDASPSMR.G + Oxidation =
(M)</TT></TD></TR>
  <TR>
    <TD align=3Dright>&nbsp;</TD>
    <TD align=3Dright><TT>1455.6365&nbsp;&nbsp;</TT></TD>
    <TD align=3Dright><TT>1454.6292&nbsp;&nbsp;</TT></TD>
    <TD align=3Dright><TT>1454.6572&nbsp;&nbsp;</TT></TD>
    <TD noWrap align=3Dright><TT>-19.23&nbsp;</TT></TD>
    <TD align=3Dright><TT>19&nbsp;</TT></TD>
    <TD noWrap align=3Dright><TT>-&nbsp;</TT></TD>
    <TD align=3Dright><TT>32&nbsp;</TT></TD>
    <TD align=3Dright><TT>1&nbsp;&nbsp;</TT></TD>
    <TD noWrap align=3Dright><TT>9&nbsp;&nbsp;</TT></TD>
    <TD noWrap><TT>&nbsp;R.RGYAAASDASPSMR.G + Oxidation=20
(M)</TT></TD></TR></TBODY></TABLE>
<TABLE border=3D0 cellSpacing=3D0>
  <TBODY>
  <TR>
    <TD><TT>&nbsp;&nbsp;&nbsp;&nbsp;&nbsp;&nbsp;</TT></TD>
    <TD><TT><B>No match to: </B>812.3170, 823.0557, 825.0487, 829.3411,=20
      841.0179, 842.4611, 870.4904, 994.0746, 994.0746, 1036.0693, =
1036.0693,=20
      1081.5260, 1225.0701, 1235.5854, 1334.5894, 1356.5804, 1356.5804,=20
      1383.6311, 1383.6311, 1405.6223, 2009.8258, 2009.8258, 2031.8143,=20
      2277.9102, 2277.9102, 2412.1233, 2637.2803,=20
2637.2803</TT></TD></TR></TBODY></TABLE><BR>
<TABLE border=3D0 cellSpacing=3D0>
  <TBODY>
  <TR>
    <TD><TT><B><A name=3DHit48>48.</A>&nbsp;&nbsp;&nbsp;</B></TT></TD>
    <TD noWrap><TT><A=20
      =
href=3D"http://zxw-pc/mascot/cgi/protein_view.pl?file=3D../data/20121225/=
F002436.dat&amp;hit=3D48"=20
      =
target=3D_blank>gi|219907229</A>&nbsp;&nbsp;&nbsp;&nbsp;<B>Mass:</B>&nbsp=
;10382&nbsp;&nbsp;&nbsp;&nbsp;<B>Score:</B>&nbsp;37&nbsp;&nbsp;&nbsp;&nbs=
p;&nbsp;<B>Expect:</B>&nbsp;3.7e+002&nbsp;&nbsp;<B>Matches:</B>&nbsp;7</T=
T></TD></TR>
  <TR>
    <TD>&nbsp;</TD>
    <TD noWrap><TT>unnamed protein product [Glycine=20
max]</TT></TD></TR></TBODY></TABLE>
<TABLE border=3D0 cellSpacing=3D0 cellPadding=3D0>
  <TBODY>
  <TR>
    <TD><TT>&nbsp;&nbsp;&nbsp;&nbsp;&nbsp;&nbsp;</TT></TD>
    <TD align=3Dright><TT><B>Observed&nbsp;&nbsp;</B></TT></TD>
    <TD noWrap align=3Dright><TT><B>Mr(expt)&nbsp;&nbsp;</B></TT></TD>
    <TD noWrap align=3Dright><TT><B>Mr(calc)&nbsp;&nbsp;</B></TT></TD>
    <TD align=3Dright><TT><B>&nbsp;ppm&nbsp;&nbsp;</B></TT></TD>
    <TD align=3Dright><TT><B>Start&nbsp;</B></TT></TD>
    <TD align=3Dright><TT><B>&nbsp;</B></TT></TD>
    <TD align=3Dright><TT><B>End&nbsp;</B></TT></TD>
    <TD align=3Dright><TT><B>Miss&nbsp;</B></TT></TD>
    <TD align=3Dright><TT><B>Ions&nbsp;</B></TT></TD>
    <TD><TT><B>&nbsp;Peptide</B></TT></TD></TR>
  <TR>
    <TD align=3Dright>&nbsp;</TD>
    <TD align=3Dright><TT>1283.5752&nbsp;&nbsp;</TT></TD>
    <TD align=3Dright><TT>1282.5679&nbsp;&nbsp;</TT></TD>
    <TD align=3Dright><TT>1282.5612&nbsp;&nbsp;</TT></TD>
    <TD noWrap align=3Dright><TT>5.26&nbsp;</TT></TD>
    <TD align=3Dright><TT>20&nbsp;</TT></TD>
    <TD noWrap align=3Dright><TT>-&nbsp;</TT></TD>
    <TD align=3Dright><TT>32&nbsp;</TT></TD>
    <TD align=3Dright><TT>0&nbsp;&nbsp;</TT></TD>
    <TD noWrap align=3Dright><TT>---&nbsp;&nbsp;</TT></TD>
    <TD noWrap><TT>&nbsp;R.GYAAASDASPSMR.G</TT></TD></TR>
  <TR>
    <TD align=3Dright>&nbsp;</TD>
    <TD align=3Dright><TT>1283.5752&nbsp;&nbsp;</TT></TD>
    <TD align=3Dright><TT>1282.5679&nbsp;&nbsp;</TT></TD>
    <TD align=3Dright><TT>1282.5612&nbsp;&nbsp;</TT></TD>
    <TD noWrap align=3Dright><TT>5.26&nbsp;</TT></TD>
    <TD align=3Dright><TT>20&nbsp;</TT></TD>
    <TD noWrap align=3Dright><TT>-&nbsp;</TT></TD>
    <TD align=3Dright><TT>32&nbsp;</TT></TD>
    <TD align=3Dright><TT>0&nbsp;&nbsp;</TT></TD>
    <TD noWrap align=3Dright><TT>10&nbsp;&nbsp;</TT></TD>
    <TD noWrap><TT>&nbsp;R.GYAAASDASPSMR.G</TT></TD></TR>
  <TR>
    <TD align=3Dright>&nbsp;</TD>
    <TD align=3Dright><TT>1299.5602&nbsp;&nbsp;</TT></TD>
    <TD align=3Dright><TT>1298.5529&nbsp;&nbsp;</TT></TD>
    <TD align=3Dright><TT>1298.5561&nbsp;&nbsp;</TT></TD>
    <TD noWrap align=3Dright><TT>-2.44&nbsp;</TT></TD>
    <TD align=3Dright><TT>20&nbsp;</TT></TD>
    <TD noWrap align=3Dright><TT>-&nbsp;</TT></TD>
    <TD align=3Dright><TT>32&nbsp;</TT></TD>
    <TD align=3Dright><TT>0&nbsp;&nbsp;</TT></TD>
    <TD noWrap align=3Dright><TT>---&nbsp;&nbsp;</TT></TD>
    <TD noWrap><TT>&nbsp;R.GYAAASDASPSMR.G + Oxidation =
(M)</TT></TD></TR>
  <TR>
    <TD align=3Dright>&nbsp;</TD>
    <TD align=3Dright><TT>1299.5602&nbsp;&nbsp;</TT></TD>
    <TD align=3Dright><TT>1298.5529&nbsp;&nbsp;</TT></TD>
    <TD align=3Dright><TT>1298.5561&nbsp;&nbsp;</TT></TD>
    <TD noWrap align=3Dright><TT>-2.44&nbsp;</TT></TD>
    <TD align=3Dright><TT>20&nbsp;</TT></TD>
    <TD noWrap align=3Dright><TT>-&nbsp;</TT></TD>
    <TD align=3Dright><TT>32&nbsp;</TT></TD>
    <TD align=3Dright><TT>0&nbsp;&nbsp;</TT></TD>
    <TD noWrap align=3Dright><TT>---&nbsp;&nbsp;</TT></TD>
    <TD noWrap><TT>&nbsp;R.GYAAASDASPSMR.G + Oxidation =
(M)</TT></TD></TR>
  <TR>
    <TD align=3Dright>&nbsp;</TD>
    <TD align=3Dright><TT>1439.6642&nbsp;&nbsp;</TT></TD>
    <TD align=3Dright><TT>1438.6569&nbsp;&nbsp;</TT></TD>
    <TD align=3Dright><TT>1438.6623&nbsp;&nbsp;</TT></TD>
    <TD noWrap align=3Dright><TT>-3.72&nbsp;</TT></TD>
    <TD align=3Dright><TT>19&nbsp;</TT></TD>
    <TD noWrap align=3Dright><TT>-&nbsp;</TT></TD>
    <TD align=3Dright><TT>32&nbsp;</TT></TD>
    <TD align=3Dright><TT>1&nbsp;&nbsp;</TT></TD>
    <TD noWrap align=3Dright><TT>---&nbsp;&nbsp;</TT></TD>
    <TD noWrap><TT>&nbsp;R.RGYAAASDASPSMR.G</TT></TD></TR>
  <TR>
    <TD align=3Dright>&nbsp;</TD>
    <TD align=3Dright><TT>1455.6365&nbsp;&nbsp;</TT></TD>
    <TD align=3Dright><TT>1454.6292&nbsp;&nbsp;</TT></TD>
    <TD align=3Dright><TT>1454.6572&nbsp;&nbsp;</TT></TD>
    <TD noWrap align=3Dright><TT>-19.23&nbsp;</TT></TD>
    <TD align=3Dright><TT>19&nbsp;</TT></TD>
    <TD noWrap align=3Dright><TT>-&nbsp;</TT></TD>
    <TD align=3Dright><TT>32&nbsp;</TT></TD>
    <TD align=3Dright><TT>1&nbsp;&nbsp;</TT></TD>
    <TD noWrap align=3Dright><TT>---&nbsp;&nbsp;</TT></TD>
    <TD noWrap><TT>&nbsp;R.RGYAAASDASPSMR.G + Oxidation =
(M)</TT></TD></TR>
  <TR>
    <TD align=3Dright>&nbsp;</TD>
    <TD align=3Dright><TT>1455.6365&nbsp;&nbsp;</TT></TD>
    <TD align=3Dright><TT>1454.6292&nbsp;&nbsp;</TT></TD>
    <TD align=3Dright><TT>1454.6572&nbsp;&nbsp;</TT></TD>
    <TD noWrap align=3Dright><TT>-19.23&nbsp;</TT></TD>
    <TD align=3Dright><TT>19&nbsp;</TT></TD>
    <TD noWrap align=3Dright><TT>-&nbsp;</TT></TD>
    <TD align=3Dright><TT>32&nbsp;</TT></TD>
    <TD align=3Dright><TT>1&nbsp;&nbsp;</TT></TD>
    <TD noWrap align=3Dright><TT>9&nbsp;&nbsp;</TT></TD>
    <TD noWrap><TT>&nbsp;R.RGYAAASDASPSMR.G + Oxidation=20
(M)</TT></TD></TR></TBODY></TABLE>
<TABLE border=3D0 cellSpacing=3D0>
  <TBODY>
  <TR>
    <TD><TT>&nbsp;&nbsp;&nbsp;&nbsp;&nbsp;&nbsp;</TT></TD>
    <TD><TT><B>No match to: </B>812.3170, 823.0557, 825.0487, 829.3411,=20
      841.0179, 842.4611, 870.4904, 994.0746, 994.0746, 1036.0693, =
1036.0693,=20
      1081.5260, 1225.0701, 1235.5854, 1334.5894, 1356.5804, 1356.5804,=20
      1383.6311, 1383.6311, 1405.6223, 2009.8258, 2009.8258, 2031.8143,=20
      2277.9102, 2277.9102, 2412.1233, 2637.2803,=20
2637.2803</TT></TD></TR></TBODY></TABLE><BR>
<TABLE border=3D0 cellSpacing=3D0>
  <TBODY>
  <TR>
    <TD><TT><B><A name=3DHit49>49.</A>&nbsp;&nbsp;&nbsp;</B></TT></TD>
    <TD noWrap><TT><A=20
      =
href=3D"http://zxw-pc/mascot/cgi/protein_view.pl?file=3D../data/20121225/=
F002436.dat&amp;hit=3D49"=20
      =
target=3D_blank>gi|219753630</A>&nbsp;&nbsp;&nbsp;&nbsp;<B>Mass:</B>&nbsp=
;10382&nbsp;&nbsp;&nbsp;&nbsp;<B>Score:</B>&nbsp;37&nbsp;&nbsp;&nbsp;&nbs=
p;&nbsp;<B>Expect:</B>&nbsp;3.7e+002&nbsp;&nbsp;<B>Matches:</B>&nbsp;7</T=
T></TD></TR>
  <TR>
    <TD>&nbsp;</TD>
    <TD noWrap><TT>unnamed protein product [Glycine=20
max]</TT></TD></TR></TBODY></TABLE>
<TABLE border=3D0 cellSpacing=3D0 cellPadding=3D0>
  <TBODY>
  <TR>
    <TD><TT>&nbsp;&nbsp;&nbsp;&nbsp;&nbsp;&nbsp;</TT></TD>
    <TD align=3Dright><TT><B>Observed&nbsp;&nbsp;</B></TT></TD>
    <TD noWrap align=3Dright><TT><B>Mr(expt)&nbsp;&nbsp;</B></TT></TD>
    <TD noWrap align=3Dright><TT><B>Mr(calc)&nbsp;&nbsp;</B></TT></TD>
    <TD align=3Dright><TT><B>&nbsp;ppm&nbsp;&nbsp;</B></TT></TD>
    <TD align=3Dright><TT><B>Start&nbsp;</B></TT></TD>
    <TD align=3Dright><TT><B>&nbsp;</B></TT></TD>
    <TD align=3Dright><TT><B>End&nbsp;</B></TT></TD>
    <TD align=3Dright><TT><B>Miss&nbsp;</B></TT></TD>
    <TD align=3Dright><TT><B>Ions&nbsp;</B></TT></TD>
    <TD><TT><B>&nbsp;Peptide</B></TT></TD></TR>
  <TR>
    <TD align=3Dright>&nbsp;</TD>
    <TD align=3Dright><TT>1283.5752&nbsp;&nbsp;</TT></TD>
    <TD align=3Dright><TT>1282.5679&nbsp;&nbsp;</TT></TD>
    <TD align=3Dright><TT>1282.5612&nbsp;&nbsp;</TT></TD>
    <TD noWrap align=3Dright><TT>5.26&nbsp;</TT></TD>
    <TD align=3Dright><TT>20&nbsp;</TT></TD>
    <TD noWrap align=3Dright><TT>-&nbsp;</TT></TD>
    <TD align=3Dright><TT>32&nbsp;</TT></TD>
    <TD align=3Dright><TT>0&nbsp;&nbsp;</TT></TD>
    <TD noWrap align=3Dright><TT>---&nbsp;&nbsp;</TT></TD>
    <TD noWrap><TT>&nbsp;R.GYAAASDASPSMR.G</TT></TD></TR>
  <TR>
    <TD align=3Dright>&nbsp;</TD>
    <TD align=3Dright><TT>1283.5752&nbsp;&nbsp;</TT></TD>
    <TD align=3Dright><TT>1282.5679&nbsp;&nbsp;</TT></TD>
    <TD align=3Dright><TT>1282.5612&nbsp;&nbsp;</TT></TD>
    <TD noWrap align=3Dright><TT>5.26&nbsp;</TT></TD>
    <TD align=3Dright><TT>20&nbsp;</TT></TD>
    <TD noWrap align=3Dright><TT>-&nbsp;</TT></TD>
    <TD align=3Dright><TT>32&nbsp;</TT></TD>
    <TD align=3Dright><TT>0&nbsp;&nbsp;</TT></TD>
    <TD noWrap align=3Dright><TT>10&nbsp;&nbsp;</TT></TD>
    <TD noWrap><TT>&nbsp;R.GYAAASDASPSMR.G</TT></TD></TR>
  <TR>
    <TD align=3Dright>&nbsp;</TD>
    <TD align=3Dright><TT>1299.5602&nbsp;&nbsp;</TT></TD>
    <TD align=3Dright><TT>1298.5529&nbsp;&nbsp;</TT></TD>
    <TD align=3Dright><TT>1298.5561&nbsp;&nbsp;</TT></TD>
    <TD noWrap align=3Dright><TT>-2.44&nbsp;</TT></TD>
    <TD align=3Dright><TT>20&nbsp;</TT></TD>
    <TD noWrap align=3Dright><TT>-&nbsp;</TT></TD>
    <TD align=3Dright><TT>32&nbsp;</TT></TD>
    <TD align=3Dright><TT>0&nbsp;&nbsp;</TT></TD>
    <TD noWrap align=3Dright><TT>---&nbsp;&nbsp;</TT></TD>
    <TD noWrap><TT>&nbsp;R.GYAAASDASPSMR.G + Oxidation =
(M)</TT></TD></TR>
  <TR>
    <TD align=3Dright>&nbsp;</TD>
    <TD align=3Dright><TT>1299.5602&nbsp;&nbsp;</TT></TD>
    <TD align=3Dright><TT>1298.5529&nbsp;&nbsp;</TT></TD>
    <TD align=3Dright><TT>1298.5561&nbsp;&nbsp;</TT></TD>
    <TD noWrap align=3Dright><TT>-2.44&nbsp;</TT></TD>
    <TD align=3Dright><TT>20&nbsp;</TT></TD>
    <TD noWrap align=3Dright><TT>-&nbsp;</TT></TD>
    <TD align=3Dright><TT>32&nbsp;</TT></TD>
    <TD align=3Dright><TT>0&nbsp;&nbsp;</TT></TD>
    <TD noWrap align=3Dright><TT>---&nbsp;&nbsp;</TT></TD>
    <TD noWrap><TT>&nbsp;R.GYAAASDASPSMR.G + Oxidation =
(M)</TT></TD></TR>
  <TR>
    <TD align=3Dright>&nbsp;</TD>
    <TD align=3Dright><TT>1439.6642&nbsp;&nbsp;</TT></TD>
    <TD align=3Dright><TT>1438.6569&nbsp;&nbsp;</TT></TD>
    <TD align=3Dright><TT>1438.6623&nbsp;&nbsp;</TT></TD>
    <TD noWrap align=3Dright><TT>-3.72&nbsp;</TT></TD>
    <TD align=3Dright><TT>19&nbsp;</TT></TD>
    <TD noWrap align=3Dright><TT>-&nbsp;</TT></TD>
    <TD align=3Dright><TT>32&nbsp;</TT></TD>
    <TD align=3Dright><TT>1&nbsp;&nbsp;</TT></TD>
    <TD noWrap align=3Dright><TT>---&nbsp;&nbsp;</TT></TD>
    <TD noWrap><TT>&nbsp;R.RGYAAASDASPSMR.G</TT></TD></TR>
  <TR>
    <TD align=3Dright>&nbsp;</TD>
    <TD align=3Dright><TT>1455.6365&nbsp;&nbsp;</TT></TD>
    <TD align=3Dright><TT>1454.6292&nbsp;&nbsp;</TT></TD>
    <TD align=3Dright><TT>1454.6572&nbsp;&nbsp;</TT></TD>
    <TD noWrap align=3Dright><TT>-19.23&nbsp;</TT></TD>
    <TD align=3Dright><TT>19&nbsp;</TT></TD>
    <TD noWrap align=3Dright><TT>-&nbsp;</TT></TD>
    <TD align=3Dright><TT>32&nbsp;</TT></TD>
    <TD align=3Dright><TT>1&nbsp;&nbsp;</TT></TD>
    <TD noWrap align=3Dright><TT>---&nbsp;&nbsp;</TT></TD>
    <TD noWrap><TT>&nbsp;R.RGYAAASDASPSMR.G + Oxidation =
(M)</TT></TD></TR>
  <TR>
    <TD align=3Dright>&nbsp;</TD>
    <TD align=3Dright><TT>1455.6365&nbsp;&nbsp;</TT></TD>
    <TD align=3Dright><TT>1454.6292&nbsp;&nbsp;</TT></TD>
    <TD align=3Dright><TT>1454.6572&nbsp;&nbsp;</TT></TD>
    <TD noWrap align=3Dright><TT>-19.23&nbsp;</TT></TD>
    <TD align=3Dright><TT>19&nbsp;</TT></TD>
    <TD noWrap align=3Dright><TT>-&nbsp;</TT></TD>
    <TD align=3Dright><TT>32&nbsp;</TT></TD>
    <TD align=3Dright><TT>1&nbsp;&nbsp;</TT></TD>
    <TD noWrap align=3Dright><TT>9&nbsp;&nbsp;</TT></TD>
    <TD noWrap><TT>&nbsp;R.RGYAAASDASPSMR.G + Oxidation=20
(M)</TT></TD></TR></TBODY></TABLE>
<TABLE border=3D0 cellSpacing=3D0>
  <TBODY>
  <TR>
    <TD><TT>&nbsp;&nbsp;&nbsp;&nbsp;&nbsp;&nbsp;</TT></TD>
    <TD><TT><B>No match to: </B>812.3170, 823.0557, 825.0487, 829.3411,=20
      841.0179, 842.4611, 870.4904, 994.0746, 994.0746, 1036.0693, =
1036.0693,=20
      1081.5260, 1225.0701, 1235.5854, 1334.5894, 1356.5804, 1356.5804,=20
      1383.6311, 1383.6311, 1405.6223, 2009.8258, 2009.8258, 2031.8143,=20
      2277.9102, 2277.9102, 2412.1233, 2637.2803,=20
2637.2803</TT></TD></TR></TBODY></TABLE><BR>
<TABLE border=3D0 cellSpacing=3D0>
  <TBODY>
  <TR>
    <TD><TT><B><A name=3DHit50>50.</A>&nbsp;&nbsp;&nbsp;</B></TT></TD>
    <TD noWrap><TT><A=20
      =
href=3D"http://zxw-pc/mascot/cgi/protein_view.pl?file=3D../data/20121225/=
F002436.dat&amp;hit=3D50"=20
      =
target=3D_blank>gi|219743192</A>&nbsp;&nbsp;&nbsp;&nbsp;<B>Mass:</B>&nbsp=
;10382&nbsp;&nbsp;&nbsp;&nbsp;<B>Score:</B>&nbsp;37&nbsp;&nbsp;&nbsp;&nbs=
p;&nbsp;<B>Expect:</B>&nbsp;3.7e+002&nbsp;&nbsp;<B>Matches:</B>&nbsp;7</T=
T></TD></TR>
  <TR>
    <TD>&nbsp;</TD>
    <TD noWrap><TT>unnamed protein product [Glycine=20
max]</TT></TD></TR></TBODY></TABLE>
<TABLE border=3D0 cellSpacing=3D0 cellPadding=3D0>
  <TBODY>
  <TR>
    <TD><TT>&nbsp;&nbsp;&nbsp;&nbsp;&nbsp;&nbsp;</TT></TD>
    <TD align=3Dright><TT><B>Observed&nbsp;&nbsp;</B></TT></TD>
    <TD noWrap align=3Dright><TT><B>Mr(expt)&nbsp;&nbsp;</B></TT></TD>
    <TD noWrap align=3Dright><TT><B>Mr(calc)&nbsp;&nbsp;</B></TT></TD>
    <TD align=3Dright><TT><B>&nbsp;ppm&nbsp;&nbsp;</B></TT></TD>
    <TD align=3Dright><TT><B>Start&nbsp;</B></TT></TD>
    <TD align=3Dright><TT><B>&nbsp;</B></TT></TD>
    <TD align=3Dright><TT><B>End&nbsp;</B></TT></TD>
    <TD align=3Dright><TT><B>Miss&nbsp;</B></TT></TD>
    <TD align=3Dright><TT><B>Ions&nbsp;</B></TT></TD>
    <TD><TT><B>&nbsp;Peptide</B></TT></TD></TR>
  <TR>
    <TD align=3Dright>&nbsp;</TD>
    <TD align=3Dright><TT>1283.5752&nbsp;&nbsp;</TT></TD>
    <TD align=3Dright><TT>1282.5679&nbsp;&nbsp;</TT></TD>
    <TD align=3Dright><TT>1282.5612&nbsp;&nbsp;</TT></TD>
    <TD noWrap align=3Dright><TT>5.26&nbsp;</TT></TD>
    <TD align=3Dright><TT>20&nbsp;</TT></TD>
    <TD noWrap align=3Dright><TT>-&nbsp;</TT></TD>
    <TD align=3Dright><TT>32&nbsp;</TT></TD>
    <TD align=3Dright><TT>0&nbsp;&nbsp;</TT></TD>
    <TD noWrap align=3Dright><TT>---&nbsp;&nbsp;</TT></TD>
    <TD noWrap><TT>&nbsp;R.GYAAASDASPSMR.G</TT></TD></TR>
  <TR>
    <TD align=3Dright>&nbsp;</TD>
    <TD align=3Dright><TT>1283.5752&nbsp;&nbsp;</TT></TD>
    <TD align=3Dright><TT>1282.5679&nbsp;&nbsp;</TT></TD>
    <TD align=3Dright><TT>1282.5612&nbsp;&nbsp;</TT></TD>
    <TD noWrap align=3Dright><TT>5.26&nbsp;</TT></TD>
    <TD align=3Dright><TT>20&nbsp;</TT></TD>
    <TD noWrap align=3Dright><TT>-&nbsp;</TT></TD>
    <TD align=3Dright><TT>32&nbsp;</TT></TD>
    <TD align=3Dright><TT>0&nbsp;&nbsp;</TT></TD>
    <TD noWrap align=3Dright><TT>10&nbsp;&nbsp;</TT></TD>
    <TD noWrap><TT>&nbsp;R.GYAAASDASPSMR.G</TT></TD></TR>
  <TR>
    <TD align=3Dright>&nbsp;</TD>
    <TD align=3Dright><TT>1299.5602&nbsp;&nbsp;</TT></TD>
    <TD align=3Dright><TT>1298.5529&nbsp;&nbsp;</TT></TD>
    <TD align=3Dright><TT>1298.5561&nbsp;&nbsp;</TT></TD>
    <TD noWrap align=3Dright><TT>-2.44&nbsp;</TT></TD>
    <TD align=3Dright><TT>20&nbsp;</TT></TD>
    <TD noWrap align=3Dright><TT>-&nbsp;</TT></TD>
    <TD align=3Dright><TT>32&nbsp;</TT></TD>
    <TD align=3Dright><TT>0&nbsp;&nbsp;</TT></TD>
    <TD noWrap align=3Dright><TT>---&nbsp;&nbsp;</TT></TD>
    <TD noWrap><TT>&nbsp;R.GYAAASDASPSMR.G + Oxidation =
(M)</TT></TD></TR>
  <TR>
    <TD align=3Dright>&nbsp;</TD>
    <TD align=3Dright><TT>1299.5602&nbsp;&nbsp;</TT></TD>
    <TD align=3Dright><TT>1298.5529&nbsp;&nbsp;</TT></TD>
    <TD align=3Dright><TT>1298.5561&nbsp;&nbsp;</TT></TD>
    <TD noWrap align=3Dright><TT>-2.44&nbsp;</TT></TD>
    <TD align=3Dright><TT>20&nbsp;</TT></TD>
    <TD noWrap align=3Dright><TT>-&nbsp;</TT></TD>
    <TD align=3Dright><TT>32&nbsp;</TT></TD>
    <TD align=3Dright><TT>0&nbsp;&nbsp;</TT></TD>
    <TD noWrap align=3Dright><TT>---&nbsp;&nbsp;</TT></TD>
    <TD noWrap><TT>&nbsp;R.GYAAASDASPSMR.G + Oxidation =
(M)</TT></TD></TR>
  <TR>
    <TD align=3Dright>&nbsp;</TD>
    <TD align=3Dright><TT>1439.6642&nbsp;&nbsp;</TT></TD>
    <TD align=3Dright><TT>1438.6569&nbsp;&nbsp;</TT></TD>
    <TD align=3Dright><TT>1438.6623&nbsp;&nbsp;</TT></TD>
    <TD noWrap align=3Dright><TT>-3.72&nbsp;</TT></TD>
    <TD align=3Dright><TT>19&nbsp;</TT></TD>
    <TD noWrap align=3Dright><TT>-&nbsp;</TT></TD>
    <TD align=3Dright><TT>32&nbsp;</TT></TD>
    <TD align=3Dright><TT>1&nbsp;&nbsp;</TT></TD>
    <TD noWrap align=3Dright><TT>---&nbsp;&nbsp;</TT></TD>
    <TD noWrap><TT>&nbsp;R.RGYAAASDASPSMR.G</TT></TD></TR>
  <TR>
    <TD align=3Dright>&nbsp;</TD>
    <TD align=3Dright><TT>1455.6365&nbsp;&nbsp;</TT></TD>
    <TD align=3Dright><TT>1454.6292&nbsp;&nbsp;</TT></TD>
    <TD align=3Dright><TT>1454.6572&nbsp;&nbsp;</TT></TD>
    <TD noWrap align=3Dright><TT>-19.23&nbsp;</TT></TD>
    <TD align=3Dright><TT>19&nbsp;</TT></TD>
    <TD noWrap align=3Dright><TT>-&nbsp;</TT></TD>
    <TD align=3Dright><TT>32&nbsp;</TT></TD>
    <TD align=3Dright><TT>1&nbsp;&nbsp;</TT></TD>
    <TD noWrap align=3Dright><TT>---&nbsp;&nbsp;</TT></TD>
    <TD noWrap><TT>&nbsp;R.RGYAAASDASPSMR.G + Oxidation =
(M)</TT></TD></TR>
  <TR>
    <TD align=3Dright>&nbsp;</TD>
    <TD align=3Dright><TT>1455.6365&nbsp;&nbsp;</TT></TD>
    <TD align=3Dright><TT>1454.6292&nbsp;&nbsp;</TT></TD>
    <TD align=3Dright><TT>1454.6572&nbsp;&nbsp;</TT></TD>
    <TD noWrap align=3Dright><TT>-19.23&nbsp;</TT></TD>
    <TD align=3Dright><TT>19&nbsp;</TT></TD>
    <TD noWrap align=3Dright><TT>-&nbsp;</TT></TD>
    <TD align=3Dright><TT>32&nbsp;</TT></TD>
    <TD align=3Dright><TT>1&nbsp;&nbsp;</TT></TD>
    <TD noWrap align=3Dright><TT>9&nbsp;&nbsp;</TT></TD>
    <TD noWrap><TT>&nbsp;R.RGYAAASDASPSMR.G + Oxidation=20
(M)</TT></TD></TR></TBODY></TABLE>
<TABLE border=3D0 cellSpacing=3D0>
  <TBODY>
  <TR>
    <TD><TT>&nbsp;&nbsp;&nbsp;&nbsp;&nbsp;&nbsp;</TT></TD>
    <TD><TT><B>No match to: </B>812.3170, 823.0557, 825.0487, 829.3411,=20
      841.0179, 842.4611, 870.4904, 994.0746, 994.0746, 1036.0693, =
1036.0693,=20
      1081.5260, 1225.0701, 1235.5854, 1334.5894, 1356.5804, 1356.5804,=20
      1383.6311, 1383.6311, 1405.6223, 2009.8258, 2009.8258, 2031.8143,=20
      2277.9102, 2277.9102, 2412.1233, 2637.2803,=20
2637.2803</TT></TD></TR></TBODY></TABLE><BR>
<H3>Search Parameters</H3><FONT face=3D"Courier =
New,Courier,monospace"><PRE><B>Type of search         : MS/MS Ion =
Search</B>
<B>Enzyme                 : Trypsin</B>
<B>Variable modifications : <A =
href=3D"http://zxw-pc/mascot/cgi/client.pl?modification&amp;mod_name=3DOx=
idation+%28M%29&amp;file=3D../data/20121225/F002436.dat" =
target=3D_blank>Oxidation (M)</A></B>
<B>Mass values            : Monoisotopic</B>
<B>Protein Mass           : Unrestricted</B>
<B>Peptide Mass Tolerance : =C2=B1 100 ppm</B>
<B>Fragment Mass Tolerance: =C2=B1 0.8 Da</B>
<B>Max Missed Cleavages   : 1</B>
<B>Instrument type        : MALDI-TOF-TOF</B>
<A name=3DQuery1><B>Query1 (812.3170,1+)   </A>: &lt;no title&gt;</B>
<A name=3DQuery2><B>Query2 (823.0557,1+)   </A>: &lt;no title&gt;</B>
<A name=3DQuery3><B>Query3 (825.0487,1+)   </A>: &lt;no title&gt;</B>
<A name=3DQuery4><B>Query4 (829.3411,1+)   </A>: &lt;no title&gt;</B>
<A name=3DQuery5><B>Query5 (841.0179,1+)   </A>: &lt;no title&gt;</B>
<A name=3DQuery6><B>Query6 (842.4611,1+)   </A>: &lt;no title&gt;</B>
<A name=3DQuery7><B>Query7 (870.4904,1+)   </A>: &lt;no title&gt;</B>
<A name=3DQuery8><B>Query8 (994.0746,1+)   </A>: &lt;no title&gt;</B>
<A name=3DQuery9><B>Query9 (994.0746,1+)   </A>: Label: L17, Spot_Id: =
795073, Peak_List_Id: 465293, MSMS Job_Run_Id: 23273, Comment: </B>
<A name=3DQuery10><B>Query10 (1036.0693,1+) </A>: &lt;no title&gt;</B>
<A name=3DQuery11><B>Query11 (1036.0693,1+) </A>: Label: L17, Spot_Id: =
795073, Peak_List_Id: 465292, MSMS Job_Run_Id: 23273, Comment: </B>
<A name=3DQuery12><B>Query12 (1081.5260,1+) </A>: &lt;no title&gt;</B>
<A name=3DQuery13><B>Query13 (1225.0701,1+) </A>: &lt;no title&gt;</B>
<A name=3DQuery14><B>Query14 (1235.5854,1+) </A>: &lt;no title&gt;</B>
<A name=3DQuery15><B>Query15 (1283.5752,1+) </A>: &lt;no title&gt;</B>
<A name=3DQuery16><B>Query16 (1283.5752,1+) </A>: Label: L17, Spot_Id: =
795073, Peak_List_Id: 465285, MSMS Job_Run_Id: 23273, Comment: </B>
<A name=3DQuery17><B>Query17 (1299.5602,1+) </A>: &lt;no title&gt;</B>
<A name=3DQuery18><B>Query18 (1299.5602,1+) </A>: Label: L17, Spot_Id: =
795073, Peak_List_Id: 465287, MSMS Job_Run_Id: 23273, Comment: </B>
<A name=3DQuery19><B>Query19 (1334.5894,1+) </A>: &lt;no title&gt;</B>
<A name=3DQuery20><B>Query20 (1356.5804,1+) </A>: &lt;no title&gt;</B>
<A name=3DQuery21><B>Query21 (1356.5804,1+) </A>: Label: L17, Spot_Id: =
795073, Peak_List_Id: 465294, MSMS Job_Run_Id: 23273, Comment: </B>
<A name=3DQuery22><B>Query22 (1383.6311,1+) </A>: &lt;no title&gt;</B>
<A name=3DQuery23><B>Query23 (1383.6311,1+) </A>: Label: L17, Spot_Id: =
795073, Peak_List_Id: 465289, MSMS Job_Run_Id: 23273, Comment: </B>
<A name=3DQuery24><B>Query24 (1405.6223,1+) </A>: &lt;no title&gt;</B>
<A name=3DQuery25><B>Query25 (1439.6642,1+) </A>: &lt;no title&gt;</B>
<A name=3DQuery26><B>Query26 (1455.6365,1+) </A>: &lt;no title&gt;</B>
<A name=3DQuery27><B>Query27 (1455.6365,1+) </A>: Label: L17, Spot_Id: =
795073, Peak_List_Id: 465290, MSMS Job_Run_Id: 23273, Comment: </B>
<A name=3DQuery28><B>Query28 (2009.8258,1+) </A>: &lt;no title&gt;</B>
<A name=3DQuery29><B>Query29 (2009.8258,1+) </A>: Label: L17, Spot_Id: =
795073, Peak_List_Id: 465288, MSMS Job_Run_Id: 23273, Comment: </B>
<A name=3DQuery30><B>Query30 (2031.8143,1+) </A>: &lt;no title&gt;</B>
<A name=3DQuery31><B>Query31 (2277.9102,1+) </A>: &lt;no title&gt;</B>
<A name=3DQuery32><B>Query32 (2277.9102,1+) </A>: Label: L17, Spot_Id: =
795073, Peak_List_Id: 465286, MSMS Job_Run_Id: 23273, Comment: </B>
<A name=3DQuery33><B>Query33 (2412.1233,1+) </A>: &lt;no title&gt;</B>
<A name=3DQuery34><B>Query34 (2637.2803,1+) </A>: &lt;no title&gt;</B>
<A name=3DQuery35><B>Query35 (2637.2803,1+) </A>: Label: L17, Spot_Id: =
795073, Peak_List_Id: 465291, MSMS Job_Run_Id: 23273, Comment: </B>
</PRE></FONT>
<P>
<TABLE border=3D2 cellSpacing=3D2 cellPadding=3D1 width=3D"100%">
  <TBODY>
  <TR>
    <TD noWrap align=3Dcenter><B>Mascot:</B>&nbsp; <A=20
      =
href=3D"http://www.matrixscience.com/">http://www.matrixscience.com/</A> =

  </TD></TR></TBODY></TABLE></P></BODY></HTML>

------=_NextPart_000_001B_01CDE361.739722F0
Content-Type: image/gif
Content-Transfer-Encoding: base64
Content-Location: http://zxw-pc/mascot/images/88x31_logo_white.gif

R0lGODlhWAAfANX/AMDAwP/v7//f3//Pz/+/v/+vr/+fn/+Pj/9/f/9wcP9gYP9QUP9AQP8wMP8g
IP8QEP8AAO/v/+/v79/f/9/f38/P/8/Pz7+//7+/v6+v/6+vr5+f/5+fn4+P/4+Pj39//39/f3Bw
/3BwcGBg/2BgYFBQ/1BQUEBA/0BAQDAw/zAwMCAg/yAgIBAQ/xAQEAAA/wAAAAAAAAAAAAAAAAAA
AAAAAAAAAAAAAAAAAAAAAAAAAAAAAAAAAAAAAAAAAAAAACH5BAEAAAAALAAAAABYAB8AQAb/QIBw
SCwaj8ikcslsEl0wTDHz+bxOgMrp8mpFiJFThfsyjl4j82tVLaVGk+Hq1TF2ut8jCkYRSkgcToKD
hIQUKiBCHnxEAghDBA8QQg4QBEQBQwyWQ5ICAAsBAZcACKQJEAsMQgQQk5hCAhAPlAACn0MkUYMS
HCIaABMfJychRSPEH0YbWEMXJyUhxCPSJQAb0icjH8gfeRvIxRnXxCfeGcQlFwAWIn1HLC7vQhtl
AFZ1ES0v6/QrRGSIWPlXpF6LISWuVNgA4EyaIRta9Jvw4kUcInsCDZEARcqQBQ6I0AJQAEIDIgQU
xJo1pOQqIQFUCmFQyYAQAzZBQXikqYAQ/wQQZAIgkFPIHmCFkipdyrSp06eDSLiQUDBhM3JrjFSY
Y++aMgAnXnwdUUFIwodgX1gTso/hkAgVK0w4Ma4IBxZHQMDACzCNlRJiKFokEu5EiopFrFwdYiWF
EC5rhYQ1BqbEhsN1inCE4YGIBBAo5kEdrRS0EQkwEhEp0AABAgYGeA6liUBBAgOXFDDYvUDA7t+/
LxHYzTPAb1wHHCxAsMBAgtnAf2cawsGFhSIUYOwiAtSVgwFCDphM4mmlpQQhiSgQMMBVAAEyNx1A
UtJBgQVCh2DQjoRE5yEOODDdAA+AV0oqMClgoAIQzDcTJwAE8Fp4zwEIwXQANABBTillEv9AeREu
px8LGpFm4okopqjiiiyOxoEKHg2xz2Jn8KPVPkSYA0AGeDT0EI8v5HEYWiG84BhEiAEQARueoXDd
EYv8R0QKij2GzAtuvVUCkIwJUUFFF30l2EVf2nhNVkWEBVhZRnDASBH7wUBVjhEoFkYEZ3w1BFkA
BESEYGy+1dYFH6wQaJ89HgMmlDC4cIQIMJBQRAlxWNHCOEWi5ZUzSQqhzwt1ETGHW1UKMSYRFaRQ
1h1HErEIX3ZZl2NFjo2QRglcpZBBBIehIcQIuQpzwj4tnHDRXMSKseMaHzxT0QppZNArFh/0ukI/
RqlQhAkmiNbitwBIoMKTG71ZxC1JEIDsYYqjJEUBCSB4q5dqQrSHS3s5GRDUEAmMpFNRlZBigL/i
PTCggBFqCLBMAcwyHQInDWFBpEfooi0RmzBAyiMfQhieTwdW+C8ABxCA7lAIoLKAEKGQBEF6H1n4
SSjqDpHddkS4KakRBWzCEgDyIaHvyj8FVcADRdkiU00JgNcwBLgYsQkC+pJChF4oHDFxEQnIBnTE
AauXSXswDy2ETwl8YtwQ7TVY78uNyMQgT5e0LMTEUua1swAF9MybgT8FiN8n8Emi8QALuLJAAgxI
ou4mD8h2QH4BLPBAA8tlMpwrtvmcCQgieDAnuKQXEgQAOw==

------=_NextPart_000_001B_01CDE361.739722F0
Content-Type: application/octet-stream
Content-Transfer-Encoding: base64
Content-Location: http://zxw-pc/mascot/cgi/score_gif.pl?score_gif_578448758129

R0lGODlhkAHIAMIAAP///wAAAP8AAAD/AAAA/////wAAAAAAACH5BAEAAAAALAAAAACQAcgAAAP+
CLrc/jDKSau9OOvNu/9gKI5kaZ5oqq5s675wLM90bd94ru987//AoHBILBqPyKRyyWw6n9CodEqt
Wq/YrHbL7Xq/4LB4TC73CGgFem1uu98PwkIuh9vvdjobz+9763UAgX6EhVGDcwxriwMMjQuPCpEA
kQIDApiWmJKOnZCenJ+ioaSUoKajqKWTrKetqa+rrrOphlWIiRFysaq9j5iXmZewtLLEx8bJvsXL
yM3KvNG2SgEK1RSIgbiK0LPCmZbM0s7j3eTi6Ofq5tNF19XXEouAafLrvuDBwOnsz/7l//gFvAcQ
YLsg8KylGFTQUb5MA/s1JChwosSKAg/+SAj+IJ4JAhZVafom4CLFkyZTRlwZkpdGH+9QsGmpANhD
lCwx4qS5U2epl23q0CS5r6dRlTyR+lwJVIjHjzsfCluaNOdRq0pxNuXh8SkJhhWllqxKlqrZq2W3
9ui6MOlImyWxyk2bte7cjGprBNjL1+vXuwDg2kR71i5dwCrz7vBbYs9QweEISzZcGDFTxV8CtRQb
mfJky4dDn8L8h6pY0JVFf1b9k3QOxiFA+nw70rNt1KtTj3YNA15f2CB26YQ87DZr3MYr87bBVqZS
op2RSz9OfenyLHvmcq6eu3vye9exmyY6Xbf38lfDu/jNt+1sfbXRf58vX676F8BHCD9JPG7+fe70
AdjLfTLkJ4JQGEEn4ILmBbgbgeu1oFlYCjb4n4UMOgPhCuztdUJ22pGXoYPnCbihFLKhRFswJLZ4
YYknAgHiNg3sZ1J/MObo4nEx+qCNGoJMgCBFFer44o4W9ihjkEDqElWRSBo5omVKntEkkxCARdBp
U3aJYZJV5vDjlYLMk2JKK25y5JpefhbmDYOMmSVgOEZpJ5vWvVmCgQ7gQoeQzxH3pZSDuqjnCPHw
qcYiudiD1HaF4kmom4eCkCgLWkrEZaRt3llVpZay556K8LEoqaecKgeqpSrMNFyak6Ia62WrHjHk
RVCeqmuntNbqQV+tPinorLwW+6CvGzT+9+F4gu2aKrF5IquBsh+5VaqaxkKrbWvSYkBtY3TCKuu4
ztbSbQfAfljPYys+S262ypwrxIRb5gpvueTKu6Swb+Hr772T6OujtVK96+6/zAjMg41W1Ynwtv4q
/MOtOdl7MMAXHysxnPWEOKzBEPO68Q6ZsrRpyBmjPLIFin5wJlZpxoWxyneuDEHLLod7Lc0P12yz
BDh7QHFDFvM8M30/Ay0hv6WmDPLTSd/8m7olF3Qy1EevGTUNL1sUM9ZO97x1Ax6uwPBEDmetNphj
M8CRotow6uRdRYNtNNttd6T33kLKCeijdYu9NqV5v40NlnLPDXizg9uNdN4dtWeBnHH+mkkwScak
HXbjVEKuwTY0AsmT5p8Ezjnnni+QbgWgO8pu07BAevfs/aT+reJ+98l0Pq5cLfjmqhbuNjZygxgH
s/3G8vXvtNsHeUyjonmtzJ6Q7jjztW/dYdCTpzG6uMuYDnzzBqX+wtDomC779adr3PbUzi3ebuwi
js9+tO+7ULU4vlcy/f3kS9jzJCeTy8Elc+BrXwDNNTbuceBs6bCeKcS3wOuZT1QfWVeCPoYPCgLQ
guZbmvxgt4r+2Q97zisc/Ja1u00o738oVGC8LtgqA8bnFRKUYQxDODznfG9nsvDgDpvHQ9UtJFDz
K6EQdXgv262OhR5LYgcZd0ImCrD+iBncHzlMWBMYWrGCKsTgh2xoKhwmsIpoTI/nyubDVwExfBz8
IgidiCkkknCKUpQjCtfowA3QS1Pqqx8YdRjGFUKlhWMBxfL0iDosNgYNZMRW9c44yDTO0JF/+eFN
ghhHSw7xkpj8W6Pm9jre0a+TlSRiKOURJyzNaYSmVCIVU/nBVTqJco6CpQsV6UVPMtKWh7tS6AQR
SeqJIoe+TKaGgFmjRlVuHjrbJBzzqMxaBoyZr0Sc6zZITUis75PgvCY2m5mIYWJpM4GcpTWrOaBx
Lio75nQlOtUpkl7SEpzuFFoxEfjGX6oyn5+L5jeIsUR2Zg2gHXAMN+/Iim/6E2r+CE0oIqPTUEGu
E4wR9SPy9PGMRRr0owzM6OT22Qxk3vOgIp2cQAfDyW5edI4pvQD6zpFOl4aTnTHt3h9NVlOOPnSP
OWXdRiHywoLd9J5BxQZJzdhPkL40qYDS5EBbylCn4hOqwSzlVE5p05+KDKu5nGdXufhUlIK1Rh2L
ok95aVSvevKscVjqJJt6UpzClRtSZek0q1pXnt31lVotiiy7alWz/rVRYuWrJMh6VJgeVovQIKtH
++rYs65BrsekZFnt+tiVaoKgqNysXw9LzsBS1CEFpayuEApNmU40Gox166wAGs9sqpWobMVcY3eb
z8SN9D1tnas0ZQvRceYOrdD+zOtnqRrL3TZSpLXNhWlhm1rR+iyj0b1SYptbUXoSN2K9HWUwdZnI
UUzWukB1p/GUClzdMnW4hbUqaYOk3OLslbvx/SdpFUqk0FLCofmt7F93arWe4la1hu0sIjtqT/Qm
+K5d48d5UWFSB59wvhBUBzKr69ywzZcbdPPv9ATbYf0OuGPb3epg15pZui6Ww9/9sDwp5N0FTLgR
Bt4lgvE3YMyGIocA7mJwd6yV/XrWvq3IcXl/rNkSJ0bGTJpu7+p248CIOMApxPBrp1xjK7v4vzDG
skv2m9YUL7meQ+aEkkETZAG7ARxwLkOE11FlL8PXm1Ru8G11XEs+wBkccj7+sn+SLGIuVjgidS6u
H/4METLMtBtKPq2Q3duJMLf4zm5+A6PVNAYC82/N750qHhVbsSuP1s+bDvSCi0rp0hXaonsm8XPv
sGn/gOGy7T1gSZs8YkkHRs9m5i0eah3o+g660q/u8qHLkWixFYLYjrYjfvEc2ipbmslffrAdoA2F
7CKWxmOF9S943eZSE/bUw051t10p1FXnVteEDneXAWlqRdNa3U44rjx8TGFy5znNsRb2vRm9bjId
ztiglXfyhCtqfmt72/hugr7nYKaKW/ziGM+4xjfO8Y57/OMgD7nIR07ykpv85CjPuAjZLcoMeBvE
AX2gzDU685jb/OYYeLn+eHNec5dLdGkv17nBXUvzovvc6EfHOdGRvvSkK12lTG+62Z7ebqqP1+ot
53nPtY71rEv962CvutPHbqWoi53rXVcc2cN+dbSv/exsb3vcc5l2Gwid5VCvu23dPne68z3veted
2eEO+L8XHsqIT7ziF8/4KbQW72KA5uOjDfOhm89PkI/23a2Q1j8BafMKK97OKe/byGvz86OH3I8m
bvrTq1qbrE+d5zN/6+OZAZex99zsQe94279+9anP25hmf3uY877gqE8+FmcEh2ykNfKJy0bjp0/9
6lv/+tjPvva3n88nTsBAOCMg911zqQr08WZGHD/5jegb1ZVtdQRkY/t6H+CV+L8/cu4/v/qtcKn7
l19Z5Yd/fEM2AcgReuN/6bd/bZAuT/F/bgN/CQgc0BOBAxg54qeAZNCAZJN+t8M3AYh+GqgQIYiB
bzCCCnGCMeEXBUh/7NeCIriBJFiCMPiAXZEo8nd/J+gA9meDE5h/MfiDQBiEQhgECQAAOw==

------=_NextPart_000_001B_01CDE361.739722F0
Content-Type: application/octet-stream
Content-Transfer-Encoding: quoted-printable
Content-Location: http://zxw-pc/mascot/templates/browser.js

	var browser_EXCLUDE =3D 1;=20
	var browser_IE =3D 0;=20
	var browser_IE4 =3D 0;=20
	var browser_IE5 =3D 0;=20
	var browser_IE6 =3D 0;
	var browser_MZ7 =3D 0;
	var browser_NS3 =3D 0;
	var browser_NS4 =3D 0;
	var browser_NS6 =3D 0;=20
	var browser_NS7 =3D 0;=20
	var browser_OP5 =3D 0;=20
	var browser_OP6 =3D 0;
	var browser_OP7 =3D 0;
	var browser_KDE =3D 0;
	var browser_SAF =3D 0;

	var agt=3Dnavigator.userAgent.toLowerCase();

  if(typeof navigator.vendor !=3D "undefined" && navigator.vendor =3D=3D =
"KDE"){
  	var thisKDE =3D agt;
  	var splitKDE =3D thisKDE.split("konqueror/");
  	var aKDE =3D splitKDE[1] . split("; ");
  	var KDEn =3D parseFloat(aKDE[0]);
  	if (KDEn >=3D 2.2) {
  		browser_KDE =3D 1;
  //		browser_NS6 =3D 1;
  		browser_EXCLUDE =3D 0;
  	}
  }

  else if(agt.indexOf('webtv') !=3D -1){browser_EXCLUDE =3D 1;}
 =20
  else if(typeof window.opera !=3D "undefined"){
  	browser_EXCLUDE =3D 0;
  	if(agt.indexOf("opera/5") !=3D -1 || agt.indexOf("opera 5") !=3D =
-1){browser_OP5 =3D 1;}
  	if(agt.indexOf("opera/6") !=3D -1 || agt.indexOf("opera 6") !=3D =
-1){browser_OP6 =3D 1;}
  	if(agt.indexOf("opera/7") !=3D -1 || agt.indexOf("opera 7") !=3D =
-1){browser_OP7 =3D 1;}
  }
 =20
  else if(typeof document.all !=3D "undefined"){
  	browser_EXCLUDE =3D 0;
  	browser_IE =3D 1;
  	if(typeof document.getElementById !=3D "undefined"){
  		browser_IE5 =3D 1;
  		if(agt.indexOf("msie 6") !=3D -1){
  			browser_IE6 =3D 1;
  		}
  	}
  	else{browser_IE4 =3D 1;}
  }
 =20
  else if(typeof document.getElementById !=3D "undefined"){
  	browser_EXCLUDE =3D 0;
  	if(agt.indexOf("netscape/6") !=3D -1 || agt.indexOf("netscape6") !=3D =
-1){browser_NS6 =3D 1;}
  	else if(agt.indexOf("netscape/7") !=3D -1 || agt.indexOf("netscape7") =
!=3D -1){browser_NS6 =3D 1; browser_NS7 =3D 1;}
  	else if(agt.indexOf("gecko") !=3D -1){browser_NS6 =3D 1; browser_MZ7 =
=3D 1;}
  	if(agt.indexOf("safari") !=3D -1 || (typeof document.childNodes !=3D =
"undefined" && typeof document.all =3D=3D "undefined" && typeof =
navigator.taintEnabled =3D=3D "undefined")){browser_MZ7 =3D 0; =
browser_NS6 =3D 1; browser_SAF =3D 1;}
  }
 =20
  else if((agt.indexOf('mozilla') !=3D -1) && =
(parseInt(navigator.appVersion) >=3D 3)){
  	browser_EXCLUDE =3D 0;
  	if (parseInt(navigator.appVersion) >=3D 4) {
    	browser_NS4 =3D 1;
  	} else {
    	browser_NS3 =3D 1;
  	}
  	if(typeof navigator.mimeTypes['*'] =3D=3D "undefined"){
  		browser_EXCLUDE =3D 1;
  		browser_NS4 =3D 0;
    	browser_NS3 =3D 0;
  	}
  }
 =20
  if(agt.indexOf('escape') !=3D -1){browser_EXCLUDE =3D 1; browser_NS3 =
=3D 0; browser_NS4 =3D 0;}
 =20
  if(typeof navigator.__ice_version !=3D "undefined"){browser_EXCLUDE =
=3D 1; browser_IE4 =3D 0;}

	var sTemp =3D "Browser detected as ";
	if (browser_EXCLUDE) { sTemp +=3D "EXCLUDE " }
	if (browser_IE)  { sTemp +=3D "IE " }
	if (browser_IE4) { sTemp +=3D "IE4 " }
	if (browser_IE5) { sTemp +=3D "IE5 " }
	if (browser_IE6) { sTemp +=3D "IE6 " }
	if (browser_MZ7) { sTemp +=3D "MZ7 " }
	if (browser_NS3) { sTemp +=3D "NS3 " }
	if (browser_NS4) { sTemp +=3D "NS4 " }
	if (browser_NS6) { sTemp +=3D "NS6 " }
	if (browser_NS7) { sTemp +=3D "NS7 " }
	if (browser_OP5) { sTemp +=3D "OP5 " }
	if (browser_OP6) { sTemp +=3D "OP6 " }
	if (browser_OP7) { sTemp +=3D "OP7 " }
	if (browser_KDE) { sTemp +=3D "KDE " }
	if (browser_SAF) { sTemp +=3D "SAF " }
//	alert(sTemp);

------=_NextPart_000_001B_01CDE361.739722F0--
