# Supplementary material for: Proteomic Analyses Provide Novel Insights into Plant Growth and Ginsenoside Biosynthesis in Forest Cultivated Panax ginseng (F. Ginseng)
Source: Front Plant Sci. 2016 Jan 26;7:1. doi: 10.3389/fpls.2016.00001 (PMC4726751; doi:10.3389/fpls.2016.00001)
Supplement: Supplementary file 6 [file DataSheet1.ZIP › The raw files of MS/the raw files of MALDI-TOFTOF MS/L18.mht]

From: =?gb2312?B?08kgV2luZG93cyBJbnRlcm5ldCBFeHBsb3JlciA5ILGjtOY=?=
Subject: Protein Summary Report (Project: zxw, Spot Set: zxw\20121225, Label: L18, Spot Id: 795074, Peak List Id: 464849, MS Job Run Id: 23272)
Date: Wed, 26 Dec 2012 12:06:42 +0800
MIME-Version: 1.0
Content-Type: multipart/related;
	type="text/html";
	boundary="----=_NextPart_000_0024_01CDE361.780F64A0"
X-MimeOLE: Produced By Microsoft MimeOLE V6.1.7601.17609

���� MIME ��ʽ�Ķ෽�ʼ���

------=_NextPart_000_0024_01CDE361.780F64A0
Content-Type: text/html;
	charset="utf-8"
Content-Transfer-Encoding: quoted-printable
Content-Location: http://zxw-pc/mascot/cgi/master_results.pl?file=..%2Fdata%2F20121225%2FF002437.dat&REPTYPE=protein&_sigthreshold=0.05&REPORT=50&_server_mudpit_switch=99999999&_ignoreionsscorebelow=0&_showsubsets=0&_showpopups=TRUE&_sortunassigned=scoredown&_requireboldred=0

=EF=BB=BF<!DOCTYPE HTML PUBLIC "-//W3C//DTD HTML 4.0 Transitional//EN">
<!-- 0 seconds --><!-- 0 seconds --><!-- 0 seconds =
--><HTML><HEAD><TITLE>Protein Summary Report (Project: zxw, Spot Set: =
zxw\20121225, Label: L18, Spot Id: 795074, Peak List Id: 464849, MS Job =
Run Id: 23272)</TITLE>
<META content=3D"text/html; charset=3Dutf-8" http-equiv=3DContent-Type>
<STYLE type=3Dtext/css>.tooltip {
	POSITION: absolute; VISIBILITY: hidden; TOP: 0px; LEFT: 0px
}
</STYLE>

<SCRIPT language=3DJavaScript type=3Dtext/javascript=20
src=3D"http://zxw-pc/mascot/templates/browser.js"></SCRIPT>

<SCRIPT language=3DJavaScript>=0A=
<!-- Begin hiding Javascript from old browsers.=0A=
 =0A=
  var arrayReady=3D0;=0A=
  =0A=
  if (document.images){=0A=
    redBall =3D new Image();=0A=
    redBall.src =3D "../images/red_ball_white.gif";  =0A=
    cyanBall =3D new Image();=0A=
    cyanBall.src =3D "../images/cyan_ball_white.gif";  =0A=
  }=0A=
  =0A=
  function cover(hit,query,protSeq){=0A=
    document.Results.OV_Title.value =3D queryTitle[query];=0A=
    document.Results.OV_Accession.value =3D protName[hit];=0A=
    document.Results.OV_Sequence.value =3D protSeq;=0A=
    if (hit =3D=3D 0) {=0A=
      self.status =3D queryTitle[query];=0A=
    } else {=0A=
      self.status =3D protName[hit] + ": " + protSeq;=0A=
    }=0A=
    if (protSeq !=3D "" && document.fred && arrayReady =3D=3D 1){=0A=
      var i =3D 0;=0A=
      var element =3D 0;=0A=
      element =3D eval(protSeq+"["+i+"]");=0A=
      while(element) {=0A=
        document.images[element].src =3D redBall.src;=0A=
        i++;=0A=
        element =3D eval(protSeq+"["+i+"]");=0A=
      }=0A=
    }=0A=
  }=0A=
=0A=
  function uncover(hit,query,protSeq){=0A=
    document.Results.OV_Title.value =3D "-Query-";=0A=
    document.Results.OV_Accession.value=3D"-Accession-";=0A=
    document.Results.OV_Sequence.value=3D"-Sequence-";=0A=
    self.status=3D"";=0A=
    if (protSeq !=3D "" && document.fred && arrayReady =3D=3D 1){=0A=
      var i =3D 0;=0A=
      var element =3D 0;=0A=
      element =3D eval(protSeq+"["+i+"]");=0A=
      while(element) {=0A=
        document.images[element].src =3D cyanBall.src;=0A=
        i++;=0A=
        element =3D eval(protSeq+"["+i+"]");=0A=
      }=0A=
    }=0A=
  }=0A=
=0A=
  function checkQuery(checkState,numChecks,form){=0A=
    if (numChecks =3D=3D 1){=0A=
      form.QUE.checked =3D checkState;=0A=
    } else {=0A=
      for (var i =3D 0; i < form.elements.length; i++) {=0A=
        if (form.elements[i].name =3D=3D "QUE"){=0A=
          form.elements[i].checked =3D checkState;=0A=
        }=0A=
      }=0A=
    }=0A=
  }=0A=
=0A=
  function SaveClicks(checkBox,form){=0A=
    if (form.ErrTolRepeat && form.ErrTolRepeat.checked) {=0A=
      return;=0A=
    }=0A=
    var checkState =3D checkBox.checked;=0A=
    var thisHit =3D 0;=0A=
    for (var i =3D 0; i < form.elements.length; i++) {=0A=
      if (thisHit =3D=3D 1){=0A=
        if (form.elements[i].name =3D=3D "QUE") {=0A=
          form.elements[i].checked =3D !checkState;=0A=
        } else {=0A=
          break;=0A=
        }=0A=
      } else {=0A=
        if (form.elements[i] =3D=3D checkBox){=0A=
          thisHit =3D 1;=0A=
        }=0A=
      }=0A=
    }=0A=
  }=0A=
=0A=
  function unMatched(form){=0A=
    var numMisses =3D 0;=0A=
    for (var i =3D 0; i < form.elements.length; i++) {=0A=
      if (form.elements[i].name =3D=3D "MISSES"){=0A=
        numMisses++;=0A=
      } =0A=
    }=0A=
    if (numMisses < 1) {=0A=
      alert("No unmatched mass values to be searched");=0A=
      return false;=0A=
    }=0A=
    for (var i =3D 0; i < form.elements.length; i++) {=0A=
      if (form.elements[i].name =3D=3D "QUE"){=0A=
        form.elements[i].name =3D "DUMMY";=0A=
      } =0A=
    }=0A=
    for (var i =3D 0; i < form.elements.length; i++) {=0A=
      if (form.elements[i].name =3D=3D "MISSES"){=0A=
        form.elements[i].name =3D "QUE";=0A=
      } =0A=
    }=0A=
    form.submit();=0A=
    return true;=0A=
  }=0A=
=0A=
  function setReFormatAction(form){=0A=
    if (form.REPTYPE.options[form.REPTYPE.selectedIndex].value =3D=3D =
"export"){=0A=
      form.action =3D "./export_dat_2.pl";=0A=
    } else if (form.REPTYPE.options[form.REPTYPE.selectedIndex].value =
=3D=3D "family") {=0A=
      form.action =3D "./master_results_2.pl";=0A=
    } else {=0A=
      form.action =3D "./master_results.pl";=0A=
    }=0A=
  }=0A=
  =0A=
  function chooseQueryList(form) {=0A=
    var formatForm =3D window.document.forms['Re-format'];=0A=
    if (formatForm._querylist.value =3D=3D 'unassigned') {=0A=
      form.QUERYLIST.value =3D queryListUnassigned;=0A=
    } else if (formatForm._querylist.value =3D=3D 'identity') {=0A=
      form.QUERYLIST.value =3D queryListIdentity;=0A=
    } else if (formatForm._querylist.value =3D=3D 'homology') {=0A=
      form.QUERYLIST.value =3D queryListHomology;=0A=
    } else {=0A=
      form.QUERYLIST.value =3D "All";=0A=
    }=0A=
    return true;=0A=
  }=0A=
    =0A=
  function makeAccessionString(form){=0A=
    if (!form.ErrTolRepeat || !form.ErrTolRepeat.checked) {=0A=
      form.ACCESSION.value =3D "";=0A=
      return true;=0A=
    }=0A=
    var tempString =3D "";=0A=
    var numAccessions =3D 1;=0A=
    for (var i =3D 0; i < form.elements.length; i++) {=0A=
      if (form.elements[i].name =3D=3D "INCLUDE" && =
form.elements[i].checked){=0A=
        tempString =3D tempString + =
unescape(et_list[form.elements[i].value]) + ",";=0A=
      }=0A=
    }=0A=
    if (tempString =3D=3D "") {=0A=
      alert("No hits selected for error tolerant search");=0A=
      return false;=0A=
    }=0A=
    tempString =3D tempString.substring(0, tempString.length - 1);=0A=
    form.ACCESSION.value =3D tempString;=0A=
    checkQuery(1,45, form);=0A=
    return true;=0A=
  }=0A=
=0A=
  function clearEl() {}=0A=
=0A=
  function makeArchive(form){=0A=
    var tempUrl =3D =
"http://zxw-pc/mascot/cgi/master_results.pl?file=3D..%2Fdata%2F20121225%2=
FF002437.dat;REPTYPE=3Darchive;_sigthreshold=3D0.05;REPORT=3D50;_server_m=
udpit_switch=3D99999999;_ignoreionsscorebelow=3D0;_showsubsets=3D0;_showp=
opups=3DTRUE;_sortunassigned=3Dscoredown;_requireboldred=3D0&INTERMEDIATE=
=3D%2e%2e%2fdata%2f20121225%2fF002437%2edat";    for (var i =3D 0; i < =
form.elements.length; i++) {=0A=
      if (form.elements[i].name =3D=3D "INCLUDE" && =
form.elements[i].checked){=0A=
        tempUrl =3D tempUrl + "&INCLUDE=3D" + form.elements[i].value;=0A=
      }=0A=
    }=0A=
    window.location.href =3D tempUrl;=0A=
  }=0A=
=0A=
// End hiding Javascript from old browsers. -->=0A=
</SCRIPT>

<META name=3DGENERATOR content=3D"MSHTML 9.00.8112.16457"></HEAD>
<BODY aLink=3D#0000ff bgColor=3D#ffffff vLink=3D#0000ff>
<H1><IMG border=3D0 name=3Dfred align=3Dtop=20
src=3D"http://zxw-pc/mascot/images/88x31_logo_white.gif" width=3D88 =
height=3D31=20
NATURALSIZEFLAG=3D"3"> Mascot Search Results</H1><FONT=20
face=3D"Courier New,Courier,monospace"><PRE><B>User            : </B>
<B>Email           : </B>
<B>Search title    : Project: zxw, Spot Set: zxw\20121225, Label: L18, =
Spot Id: 795074, Peak List Id: 464849, MS Job Run Id: 23272</B>
<B>MS data file    : =
C:\Users\lei\Desktop\=EF=BF=BD=EF=BF=BD=EF=BF=BD=EF=BF=BD=EF=BF=BD=EF=BF=BD=
=EF=BF=BD=EF=BF=BD\201212\20121225\ppw_L18_135641681041.txt</B>
<B>Database        : viridiplantae p (1850050 sequences; 642453415 =
residues)</B>
<B>Timestamp       : 25 Dec 2012 at 08:25:56 GMT</B>
<B>Warning         : <FONT color=3D#ff0000>A Peptide summary report will =
usually give a much clearer picture of MS/MS search results.</FONT></B>
<B>Top Score       : 258 for <FONT color=3D#ff0000>gi|73808794</FONT>, =
cytosolic nucleoside diphosphate kinase [Solanum chacoense]</B>
</PRE></FONT>
<H3>Mascot Score Histogram</H3>Protein score is -10*Log(P), where P is =
the=20
probability that the observed match is a random event.<BR>Protein scores =
greater=20
than 75 are significant (p&lt;0.05).<BR>Protein scores are derived from =
ions=20
scores as a non-probabilistic basis for ranking protein hits.
<P><IMG alt=3D"Score Distribution"=20
src=3D"http://zxw-pc/mascot/cgi/score_gif.pl?score_gif_696582663545" =
width=3D400=20
height=3D200>=20
<FORM onsubmit=3D"return setReFormatAction(this)" method=3Dget =
name=3DRe-format=20
action=3D./master_results.pl><INPUT name=3Dfile =
value=3D../data/20121225/F002437.dat=20
type=3Dhidden>=20
<H3>Protein Summary Report</H3>
<TABLE border=3D0 cellSpacing=3D1 cellPadding=3D3>
  <TBODY>
  <TR>
    <TD bgColor=3D#eeeeff noWrap><INPUT value=3D"Format As" =
type=3Dsubmit> </TD>
    <TD bgColor=3D#eeeeff noWrap><SELECT name=3DREPTYPE> <OPTION =
selected=20
        value=3Dprotein>Protein Summary (deprecated)</OPTION> <OPTION=20
        value=3Dfamily>Protein Family Summary</OPTION> <OPTION=20
        value=3Dpeptide>Peptide Summary</OPTION> <OPTION =
value=3Dselect>Select=20
        Summary (protein hits)</OPTION> <OPTION =
value=3Dunassigned>Select Summary=20
        (unassigned)</OPTION> <OPTION value=3Dexport>Export Search=20
      Results</OPTION></SELECT> </TD>
    <TD bgColor=3D#eeeeff>&nbsp;</TD>
    <TD bgColor=3D#eeeeff noWrap><A=20
      href=3D"http://zxw-pc/mascot/help/msms_summaries_help.html"=20
      target=3D_blank>Help</A> </TD></TR>
  <TR>
    <TD bgColor=3D#eeeeff>&nbsp;</TD>
    <TD bgColor=3D#eeeeff noWrap>Significance threshold p&lt; <INPUT=20
      name=3D_sigthreshold value=3D0.05 size=3D8> </TD>
    <TD bgColor=3D#eeeeff noWrap>Max. number of hits <INPUT =
name=3DREPORT value=3D50=20
      size=3D5> </TD>
    <TD bgColor=3D#eeeeff>&nbsp;</TD></TR></TBODY></TABLE></FORM>
<FORM method=3Dpost name=3DResults action=3D./search_form.pl><INPUT =
name=3DQUE=20
value=3D"700.347274 from(701.354550,1+)  intensity(3340.7844)  query(1)" =

type=3Dhidden> <INPUT name=3DMISSES=20
value=3D"700.347274 from(701.354550,1+)  intensity(3340.7844)  query(1)" =

type=3Dhidden> <INPUT name=3DQUE=20
value=3D"718.351064 from(719.358340,1+)  intensity(7371.5688)  query(2)" =

type=3Dhidden> <INPUT name=3DMISSES=20
value=3D"718.351064 from(719.358340,1+)  intensity(7371.5688)  query(2)" =

type=3Dhidden> <INPUT name=3DQUE=20
value=3D"745.362294 from(746.369570,1+)  intensity(19550.5200)  =
query(3)"=20
type=3Dhidden> <INPUT name=3DMISSES=20
value=3D"745.362294 from(746.369570,1+)  intensity(19550.5200)  =
query(3)"=20
type=3Dhidden> <INPUT name=3DQUE=20
value=3D"748.340994 from(749.348270,1+)  intensity(5631.4409)  query(4)" =

type=3Dhidden> <INPUT name=3DMISSES=20
value=3D"748.340994 from(749.348270,1+)  intensity(5631.4409)  query(4)" =

type=3Dhidden> <INPUT name=3DQUE=20
value=3D"841.441394 from(842.448670,1+)  intensity(5173.3335)  query(5)" =

type=3Dhidden> <INPUT name=3DMISSES=20
value=3D"841.441394 from(842.448670,1+)  intensity(5173.3335)  query(5)" =

type=3Dhidden> <INPUT name=3DQUE=20
value=3D"869.469284 from(870.476560,1+)  intensity(3147.0588)  query(6)" =

type=3Dhidden> <INPUT name=3DMISSES=20
value=3D"869.469284 from(870.476560,1+)  intensity(3147.0588)  query(6)" =

type=3Dhidden> <INPUT name=3DQUE=20
value=3D"898.464774 from(899.472050,1+)  intensity(345802.3800)  =
query(7)"=20
type=3Dhidden> <INPUT name=3DMISSES=20
value=3D"898.464774 from(899.472050,1+)  intensity(345802.3800)  =
query(7)"=20
type=3Dhidden> <INPUT name=3DQUE=20
value=3D"911.455614 from(912.462890,1+)  intensity(8586.3955)  query(8)" =

type=3Dhidden> <INPUT name=3DMISSES=20
value=3D"911.455614 from(912.462890,1+)  intensity(8586.3955)  query(8)" =

type=3Dhidden> <INPUT name=3DQUE=20
value=3D"912.476004 from(913.483280,1+)  intensity(287750.5300)  =
query(9)"=20
type=3Dhidden> <INPUT name=3DQUE=20
value=3D"912.476004 from(913.483280,1+)  intensity(0.0000)  =
title(Label%3a%20L18%2c%20Spot_Id%3a%20795074%2c%20Peak_List_Id%3a%204652=
98%2c%20MSMS%20Job_Run_Id%3a%2023273%2c%20Comment%3a%20)  query(10)"=20
type=3Dhidden> <INPUT name=3DQUE=20
value=3D"920.425894 from(921.433170,1+)  intensity(3785.9888)  =
query(11)"=20
type=3Dhidden> <INPUT name=3DMISSES=20
value=3D"920.425894 from(921.433170,1+)  intensity(3785.9888)  =
query(11)"=20
type=3Dhidden> <INPUT name=3DQUE=20
value=3D"944.416304 from(945.423580,1+)  intensity(5469.6079)  =
query(12)"=20
type=3Dhidden> <INPUT name=3DMISSES=20
value=3D"944.416304 from(945.423580,1+)  intensity(5469.6079)  =
query(12)"=20
type=3Dhidden> <INPUT name=3DQUE=20
value=3D"962.417774 from(963.425050,1+)  intensity(346755.4700)  =
query(13)"=20
type=3Dhidden> <INPUT name=3DQUE=20
value=3D"962.417774 from(963.425050,1+)  intensity(0.0000)  =
title(Label%3a%20L18%2c%20Spot_Id%3a%20795074%2c%20Peak_List_Id%3a%204652=
96%2c%20MSMS%20Job_Run_Id%3a%2023273%2c%20Comment%3a%20)  query(14)"=20
type=3Dhidden> <INPUT name=3DQUE=20
value=3D"984.377854 from(985.385130,1+)  intensity(3900.7844)  =
query(15)"=20
type=3Dhidden> <INPUT name=3DMISSES=20
value=3D"984.377854 from(985.385130,1+)  intensity(3900.7844)  =
query(15)"=20
type=3Dhidden> <INPUT name=3DQUE=20
value=3D"1147.459124 from(1148.466400,1+)  intensity(14111.6670)  =
query(16)"=20
type=3Dhidden> <INPUT name=3DMISSES=20
value=3D"1147.459124 from(1148.466400,1+)  intensity(14111.6670)  =
query(16)"=20
type=3Dhidden> <INPUT name=3DQUE=20
value=3D"1155.564724 from(1156.572000,1+)  intensity(4038.1377)  =
query(17)"=20
type=3Dhidden> <INPUT name=3DMISSES=20
value=3D"1155.564724 from(1156.572000,1+)  intensity(4038.1377)  =
query(17)"=20
type=3Dhidden> <INPUT name=3DQUE=20
value=3D"1249.551824 from(1250.559100,1+)  intensity(44478.2340)  =
query(18)"=20
type=3Dhidden> <INPUT name=3DMISSES=20
value=3D"1249.551824 from(1250.559100,1+)  intensity(44478.2340)  =
query(18)"=20
type=3Dhidden> <INPUT name=3DQUE=20
value=3D"1249.551824 from(1250.559100,1+)  intensity(0.0000)  =
title(Label%3a%20L18%2c%20Spot_Id%3a%20795074%2c%20Peak_List_Id%3a%204653=
04%2c%20MSMS%20Job_Run_Id%3a%2023273%2c%20Comment%3a%20)  query(19)"=20
type=3Dhidden> <INPUT name=3DMISSES=20
value=3D"1249.551824 from(1250.559100,1+)  intensity(0.0000)  =
title(Label%3a%20L18%2c%20Spot_Id%3a%20795074%2c%20Peak_List_Id%3a%204653=
04%2c%20MSMS%20Job_Run_Id%3a%2023273%2c%20Comment%3a%20)  query(19)"=20
type=3Dhidden> <INPUT name=3DQUE=20
value=3D"1353.576924 from(1354.584200,1+)  intensity(194609.2000)  =
query(20)"=20
type=3Dhidden> <INPUT name=3DQUE=20
value=3D"1353.576924 from(1354.584200,1+)  intensity(0.0000)  =
title(Label%3a%20L18%2c%20Spot_Id%3a%20795074%2c%20Peak_List_Id%3a%204653=
01%2c%20MSMS%20Job_Run_Id%3a%2023273%2c%20Comment%3a%20)  query(21)"=20
type=3Dhidden> <INPUT name=3DQUE=20
value=3D"1450.640624 from(1451.647900,1+)  intensity(219417.8400)  =
query(22)"=20
type=3Dhidden> <INPUT name=3DMISSES=20
value=3D"1450.640624 from(1451.647900,1+)  intensity(219417.8400)  =
query(22)"=20
type=3Dhidden> <INPUT name=3DQUE=20
value=3D"1450.640624 from(1451.647900,1+)  intensity(0.0000)  =
title(Label%3a%20L18%2c%20Spot_Id%3a%20795074%2c%20Peak_List_Id%3a%204653=
00%2c%20MSMS%20Job_Run_Id%3a%2023273%2c%20Comment%3a%20)  query(23)"=20
type=3Dhidden> <INPUT name=3DMISSES=20
value=3D"1450.640624 from(1451.647900,1+)  intensity(0.0000)  =
title(Label%3a%20L18%2c%20Spot_Id%3a%20795074%2c%20Peak_List_Id%3a%204653=
00%2c%20MSMS%20Job_Run_Id%3a%2023273%2c%20Comment%3a%20)  query(23)"=20
type=3Dhidden> <INPUT name=3DQUE=20
value=3D"1474.613324 from(1475.620600,1+)  intensity(4966.2744)  =
query(24)"=20
type=3Dhidden> <INPUT name=3DMISSES=20
value=3D"1474.613324 from(1475.620600,1+)  intensity(4966.2744)  =
query(24)"=20
type=3Dhidden> <INPUT name=3DQUE=20
value=3D"1534.717224 from(1535.724500,1+)  intensity(49628.5590)  =
query(25)"=20
type=3Dhidden> <INPUT name=3DMISSES=20
value=3D"1534.717224 from(1535.724500,1+)  intensity(49628.5590)  =
query(25)"=20
type=3Dhidden> <INPUT name=3DQUE=20
value=3D"1534.717224 from(1535.724500,1+)  intensity(0.0000)  =
title(Label%3a%20L18%2c%20Spot_Id%3a%20795074%2c%20Peak_List_Id%3a%204653=
03%2c%20MSMS%20Job_Run_Id%3a%2023273%2c%20Comment%3a%20)  query(26)"=20
type=3Dhidden> <INPUT name=3DMISSES=20
value=3D"1534.717224 from(1535.724500,1+)  intensity(0.0000)  =
title(Label%3a%20L18%2c%20Spot_Id%3a%20795074%2c%20Peak_List_Id%3a%204653=
03%2c%20MSMS%20Job_Run_Id%3a%2023273%2c%20Comment%3a%20)  query(26)"=20
type=3Dhidden> <INPUT name=3DQUE=20
value=3D"1535.708624 from(1536.715900,1+)  intensity(29537.5490)  =
query(27)"=20
type=3Dhidden> <INPUT name=3DMISSES=20
value=3D"1535.708624 from(1536.715900,1+)  intensity(29537.5490)  =
query(27)"=20
type=3Dhidden> <INPUT name=3DQUE=20
value=3D"1552.724024 from(1553.731300,1+)  intensity(860172.9400)  =
query(28)"=20
type=3Dhidden> <INPUT name=3DMISSES=20
value=3D"1552.724024 from(1553.731300,1+)  intensity(860172.9400)  =
query(28)"=20
type=3Dhidden> <INPUT name=3DQUE=20
value=3D"1552.724024 from(1553.731300,1+)  intensity(0.0000)  =
title(Label%3a%20L18%2c%20Spot_Id%3a%20795074%2c%20Peak_List_Id%3a%204652=
95%2c%20MSMS%20Job_Run_Id%3a%2023273%2c%20Comment%3a%20)  query(29)"=20
type=3Dhidden> <INPUT name=3DMISSES=20
value=3D"1552.724024 from(1553.731300,1+)  intensity(0.0000)  =
title(Label%3a%20L18%2c%20Spot_Id%3a%20795074%2c%20Peak_List_Id%3a%204652=
95%2c%20MSMS%20Job_Run_Id%3a%2023273%2c%20Comment%3a%20)  query(29)"=20
type=3Dhidden> <INPUT name=3DQUE=20
value=3D"1574.678924 from(1575.686200,1+)  intensity(14300.5890)  =
query(30)"=20
type=3Dhidden> <INPUT name=3DMISSES=20
value=3D"1574.678924 from(1575.686200,1+)  intensity(14300.5890)  =
query(30)"=20
type=3Dhidden> <INPUT name=3DQUE=20
value=3D"1680.818624 from(1681.825900,1+)  intensity(85124.9060)  =
query(31)"=20
type=3Dhidden> <INPUT name=3DMISSES=20
value=3D"1680.818624 from(1681.825900,1+)  intensity(85124.9060)  =
query(31)"=20
type=3Dhidden> <INPUT name=3DQUE=20
value=3D"1680.818624 from(1681.825900,1+)  intensity(0.0000)  =
title(Label%3a%20L18%2c%20Spot_Id%3a%20795074%2c%20Peak_List_Id%3a%204653=
02%2c%20MSMS%20Job_Run_Id%3a%2023273%2c%20Comment%3a%20)  query(32)"=20
type=3Dhidden> <INPUT name=3DMISSES=20
value=3D"1680.818624 from(1681.825900,1+)  intensity(0.0000)  =
title(Label%3a%20L18%2c%20Spot_Id%3a%20795074%2c%20Peak_List_Id%3a%204653=
02%2c%20MSMS%20Job_Run_Id%3a%2023273%2c%20Comment%3a%20)  query(32)"=20
type=3Dhidden> <INPUT name=3DQUE=20
value=3D"1785.833524 from(1786.840800,1+)  intensity(235514.8100)  =
query(33)"=20
type=3Dhidden> <INPUT name=3DMISSES=20
value=3D"1785.833524 from(1786.840800,1+)  intensity(235514.8100)  =
query(33)"=20
type=3Dhidden> <INPUT name=3DQUE=20
value=3D"1785.833524 from(1786.840800,1+)  intensity(0.0000)  =
title(Label%3a%20L18%2c%20Spot_Id%3a%20795074%2c%20Peak_List_Id%3a%204652=
99%2c%20MSMS%20Job_Run_Id%3a%2023273%2c%20Comment%3a%20)  query(34)"=20
type=3Dhidden> <INPUT name=3DMISSES=20
value=3D"1785.833524 from(1786.840800,1+)  intensity(0.0000)  =
title(Label%3a%20L18%2c%20Spot_Id%3a%20795074%2c%20Peak_List_Id%3a%204652=
99%2c%20MSMS%20Job_Run_Id%3a%2023273%2c%20Comment%3a%20)  query(34)"=20
type=3Dhidden> <INPUT name=3DQUE=20
value=3D"1801.807024 from(1802.814300,1+)  intensity(81201.1640)  =
query(35)"=20
type=3Dhidden> <INPUT name=3DMISSES=20
value=3D"1801.807024 from(1802.814300,1+)  intensity(81201.1640)  =
query(35)"=20
type=3Dhidden> <INPUT name=3DQUE=20
value=3D"1817.800324 from(1818.807600,1+)  intensity(16469.0200)  =
query(36)"=20
type=3Dhidden> <INPUT name=3DMISSES=20
value=3D"1817.800324 from(1818.807600,1+)  intensity(16469.0200)  =
query(36)"=20
type=3Dhidden> <INPUT name=3DQUE=20
value=3D"1833.817024 from(1834.824300,1+)  intensity(328025.8800)  =
query(37)"=20
type=3Dhidden> <INPUT name=3DMISSES=20
value=3D"1833.817024 from(1834.824300,1+)  intensity(328025.8800)  =
query(37)"=20
type=3Dhidden> <INPUT name=3DQUE=20
value=3D"1833.817024 from(1834.824300,1+)  intensity(0.0000)  =
title(Label%3a%20L18%2c%20Spot_Id%3a%20795074%2c%20Peak_List_Id%3a%204652=
97%2c%20MSMS%20Job_Run_Id%3a%2023273%2c%20Comment%3a%20)  query(38)"=20
type=3Dhidden> <INPUT name=3DMISSES=20
value=3D"1833.817024 from(1834.824300,1+)  intensity(0.0000)  =
title(Label%3a%20L18%2c%20Spot_Id%3a%20795074%2c%20Peak_List_Id%3a%204652=
97%2c%20MSMS%20Job_Run_Id%3a%2023273%2c%20Comment%3a%20)  query(38)"=20
type=3Dhidden> <INPUT name=3DQUE=20
value=3D"1849.794624 from(1850.801900,1+)  intensity(326559.8800)  =
query(39)"=20
type=3Dhidden> <INPUT name=3DMISSES=20
value=3D"1849.794624 from(1850.801900,1+)  intensity(326559.8800)  =
query(39)"=20
type=3Dhidden> <INPUT name=3DQUE=20
value=3D"1865.779124 from(1866.786400,1+)  intensity(180436.2700)  =
query(40)"=20
type=3Dhidden> <INPUT name=3DMISSES=20
value=3D"1865.779124 from(1866.786400,1+)  intensity(180436.2700)  =
query(40)"=20
type=3Dhidden> <INPUT name=3DQUE=20
value=3D"1881.774924 from(1882.782200,1+)  intensity(16009.8050)  =
query(41)"=20
type=3Dhidden> <INPUT name=3DMISSES=20
value=3D"1881.774924 from(1882.782200,1+)  intensity(16009.8050)  =
query(41)"=20
type=3Dhidden> <INPUT name=3DQUE=20
value=3D"2682.275224 from(2683.282500,1+)  intensity(9490.8281)  =
query(42)"=20
type=3Dhidden> <INPUT name=3DMISSES=20
value=3D"2682.275224 from(2683.282500,1+)  intensity(9490.8281)  =
query(42)"=20
type=3Dhidden> <INPUT name=3DQUE=20
value=3D"2777.208024 from(2778.215300,1+)  intensity(2568.6484)  =
query(43)"=20
type=3Dhidden> <INPUT name=3DMISSES=20
value=3D"2777.208024 from(2778.215300,1+)  intensity(2568.6484)  =
query(43)"=20
type=3Dhidden> <INPUT name=3DQUE=20
value=3D"2791.221724 from(2792.229000,1+)  intensity(1478.7960)  =
query(44)"=20
type=3Dhidden> <INPUT name=3DMISSES=20
value=3D"2791.221724 from(2792.229000,1+)  intensity(1478.7960)  =
query(44)"=20
type=3Dhidden> <INPUT name=3DQUE=20
value=3D"3507.904824 from(3508.912100,1+)  intensity(2006.5574)  =
query(45)"=20
type=3Dhidden> <INPUT name=3DMISSES=20
value=3D"3507.904824 from(3508.912100,1+)  intensity(2006.5574)  =
query(45)"=20
type=3Dhidden> <INPUT name=3DFORMVER value=3D2 type=3Dhidden> <INPUT =
name=3DSEARCH=20
value=3DMIS type=3Dhidden> <INPUT name=3DUSERNAME type=3Dhidden> <INPUT =
name=3DUSEREMAIL=20
type=3Dhidden> <INPUT name=3DCOM=20
value=3D"Project: zxw, Spot Set: zxw\20121225, Label: L18, Spot Id: =
795074, Peak List Id: 464849, MS Job Run Id: 23272"=20
type=3Dhidden> <INPUT name=3DMODS type=3Dhidden> <INPUT name=3DIT_MODS=20
value=3D"Oxidation (M)" type=3Dhidden> <INPUT name=3DCLE value=3DTrypsin =
type=3Dhidden>=20
<INPUT name=3DMASS value=3DMonoisotopic type=3Dhidden> <INPUT name=3DSEG =
type=3Dhidden>=20
<INPUT name=3DTOL value=3D100 type=3Dhidden> <INPUT name=3DTOLU =
value=3Dppm type=3Dhidden>=20
<INPUT name=3DITOL value=3D0.8 type=3Dhidden> <INPUT name=3DITOLU =
value=3DDa type=3Dhidden>=20
<INPUT name=3DDB value=3Dviridiplantae type=3Dhidden> <INPUT =
name=3DCHARGE value=3D1+=20
type=3Dhidden> <INPUT name=3DPFA value=3D1 type=3Dhidden> <INPUT =
name=3DFILE=20
value=3DC:\Users\lei\Desktop\=EF=BF=BD=EF=BF=BD=EF=BF=BD=EF=BF=BD=EF=BF=BD=
=EF=BF=BD=EF=BF=BD=EF=BF=BD\201212\20121225\ppw_L18_135641681041.txt=20
type=3Dhidden> <INPUT name=3DFORMAT value=3D"Mascot generic" =
type=3Dhidden> <INPUT=20
name=3DINTERMEDIATE value=3D../data/20121225/F002437.dat type=3Dhidden> =
<INPUT=20
name=3DREPORT value=3D50 type=3Dhidden> <INPUT name=3DOVERVIEW =
value=3DOFF type=3Dhidden>=20
<INPUT name=3DPRECURSOR type=3Dhidden> <INPUT name=3DTAXONOMY =
value=3D"All entries"=20
type=3Dhidden> <INPUT name=3DREPTYPE type=3Dhidden> <INPUT =
name=3DrepeatSearch=20
value=3D"not again" type=3Dhidden> <INPUT name=3DINSTRUMENT =
value=3DMALDI-TOF-TOF=20
type=3Dhidden> <INPUT name=3DACCESSION type=3Dhidden> <INPUT =
name=3DQUANTITATION=20
type=3Dhidden>=20
<P><INPUT value=3D"Re-Search All" type=3Dsubmit> &nbsp;&nbsp;<INPUT =
onclick=3D"unMatched(this.form); return true" value=3D"Search Unmatched" =
type=3Dbutton>=20
</FORM>
<H3>Index</H3>
<TABLE border=3D0 cellSpacing=3D0 cellPadding=3D0>
  <TBODY>
  <TR>
    <TD>&nbsp;</TD>
    <TD><TT><B>&nbsp;Accession</B></TT></TD>
    <TD><TT><B>&nbsp;&nbsp;Mass</B></TT></TD>
    <TD><TT><B>&nbsp;&nbsp;Score</B></TT></TD>
    <TD><TT><B>&nbsp;&nbsp;Description</B></TT></TD></TR>
  <TR>
    <TD noWrap align=3Dright><TT><B>1.</B></TT></TD>
    <TD noWrap><TT><B>&nbsp;<A=20
      =
href=3D"http://zxw-pc/mascot/cgi/master_results.pl?file=3D..%2Fdata%2F201=
21225%2FF002437.dat&amp;REPTYPE=3Dprotein&amp;_sigthreshold=3D0.05&amp;RE=
PORT=3D50&amp;_server_mudpit_switch=3D99999999&amp;_ignoreionsscorebelow=3D=
0&amp;_showsubsets=3D0&amp;_showpopups=3DTRUE&amp;_sortunassigned=3Dscore=
down&amp;_requireboldred=3D0#Hit1">gi|73808794</A></B></TT></TD>
    <TD noWrap><TT>&nbsp;&nbsp;16212</TT></TD>
    <TD noWrap align=3Dright><TT>258</TT></TD>
    <TD noWrap><TT>&nbsp;&nbsp;cytosolic nucleoside diphosphate kinase=20
      [Solanum chacoense]</TT></TD></TR>
  <TR>
    <TD noWrap align=3Dright><TT><B>2.</B></TT></TD>
    <TD noWrap><TT><B>&nbsp;<A=20
      =
href=3D"http://zxw-pc/mascot/cgi/master_results.pl?file=3D..%2Fdata%2F201=
21225%2FF002437.dat&amp;REPTYPE=3Dprotein&amp;_sigthreshold=3D0.05&amp;RE=
PORT=3D50&amp;_server_mudpit_switch=3D99999999&amp;_ignoreionsscorebelow=3D=
0&amp;_showsubsets=3D0&amp;_showpopups=3DTRUE&amp;_sortunassigned=3Dscore=
down&amp;_requireboldred=3D0#Hit2">gi|1346674</A></B></TT></TD>
    <TD noWrap><TT>&nbsp;&nbsp;16126</TT></TD>
    <TD noWrap align=3Dright><TT>201</TT></TD>
    <TD noWrap><TT>&nbsp;&nbsp;RecName: Full=3DNucleoside diphosphate =
kinase A;=20
      Short=3DNDK A; Short=3DNDP kinase A</TT></TD></TR>
  <TR>
    <TD noWrap align=3Dright><TT><B>3.</B></TT></TD>
    <TD noWrap><TT><B>&nbsp;<A=20
      =
href=3D"http://zxw-pc/mascot/cgi/master_results.pl?file=3D..%2Fdata%2F201=
21225%2FF002437.dat&amp;REPTYPE=3Dprotein&amp;_sigthreshold=3D0.05&amp;RE=
PORT=3D50&amp;_server_mudpit_switch=3D99999999&amp;_ignoreionsscorebelow=3D=
0&amp;_showsubsets=3D0&amp;_showpopups=3DTRUE&amp;_sortunassigned=3Dscore=
down&amp;_requireboldred=3D0#Hit3">gi|499110</A></B></TT></TD>
    <TD noWrap><TT>&nbsp;&nbsp;16126</TT></TD>
    <TD noWrap align=3Dright><TT>201</TT></TD>
    <TD noWrap><TT>&nbsp;&nbsp;nucleoside diphosphate kinase [Flaveria=20
      bidentis]</TT></TD></TR>
  <TR>
    <TD noWrap align=3Dright><TT><B>4.</B></TT></TD>
    <TD noWrap><TT><B>&nbsp;<A=20
      =
href=3D"http://zxw-pc/mascot/cgi/master_results.pl?file=3D..%2Fdata%2F201=
21225%2FF002437.dat&amp;REPTYPE=3Dprotein&amp;_sigthreshold=3D0.05&amp;RE=
PORT=3D50&amp;_server_mudpit_switch=3D99999999&amp;_ignoreionsscorebelow=3D=
0&amp;_showsubsets=3D0&amp;_showpopups=3DTRUE&amp;_sortunassigned=3Dscore=
down&amp;_requireboldred=3D0#Hit4">gi|575953</A></B></TT></TD>
    <TD noWrap><TT>&nbsp;&nbsp;15409</TT></TD>
    <TD noWrap align=3Dright><TT>200</TT></TD>
    <TD noWrap><TT>&nbsp;&nbsp;nucleoside diphosphate kinase [Solanum=20
      lycopersicum]</TT></TD></TR>
  <TR>
    <TD noWrap align=3Dright><TT><B>5.</B></TT></TD>
    <TD noWrap><TT><B>&nbsp;<A=20
      =
href=3D"http://zxw-pc/mascot/cgi/master_results.pl?file=3D..%2Fdata%2F201=
21225%2FF002437.dat&amp;REPTYPE=3Dprotein&amp;_sigthreshold=3D0.05&amp;RE=
PORT=3D50&amp;_server_mudpit_switch=3D99999999&amp;_ignoreionsscorebelow=3D=
0&amp;_showsubsets=3D0&amp;_showpopups=3DTRUE&amp;_sortunassigned=3Dscore=
down&amp;_requireboldred=3D0#Hit5">gi|1346677</A></B></TT></TD>
    <TD noWrap><TT>&nbsp;&nbsp;15669</TT></TD>
    <TD noWrap align=3Dright><TT>191</TT></TD>
    <TD noWrap><TT>&nbsp;&nbsp;RecName: Full=3DNucleoside diphosphate =
kinase;=20
      Short=3DNDK; Short=3DNDP kinase</TT></TD></TR>
  <TR>
    <TD noWrap align=3Dright><TT><B>6.</B></TT></TD>
    <TD noWrap><TT><B>&nbsp;<A=20
      =
href=3D"http://zxw-pc/mascot/cgi/master_results.pl?file=3D..%2Fdata%2F201=
21225%2FF002437.dat&amp;REPTYPE=3Dprotein&amp;_sigthreshold=3D0.05&amp;RE=
PORT=3D50&amp;_server_mudpit_switch=3D99999999&amp;_ignoreionsscorebelow=3D=
0&amp;_showsubsets=3D0&amp;_showpopups=3DTRUE&amp;_sortunassigned=3Dscore=
down&amp;_requireboldred=3D0#Hit6">gi|297809115</A></B></TT></TD>
    <TD noWrap><TT>&nbsp;&nbsp;16424</TT></TD>
    <TD noWrap align=3Dright><TT>191</TT></TD>
    <TD noWrap><TT>&nbsp;&nbsp;nucleoside diphosphate kinase 1 =
[Arabidopsis=20
      lyrata subsp. lyrata]</TT></TD></TR>
  <TR>
    <TD noWrap align=3Dright><TT><B>7.</B></TT></TD>
    <TD noWrap><TT><B>&nbsp;<A=20
      =
href=3D"http://zxw-pc/mascot/cgi/master_results.pl?file=3D..%2Fdata%2F201=
21225%2FF002437.dat&amp;REPTYPE=3Dprotein&amp;_sigthreshold=3D0.05&amp;RE=
PORT=3D50&amp;_server_mudpit_switch=3D99999999&amp;_ignoreionsscorebelow=3D=
0&amp;_showsubsets=3D0&amp;_showpopups=3DTRUE&amp;_sortunassigned=3Dscore=
down&amp;_requireboldred=3D0#Hit7">gi|297318278</A></B></TT></TD>
    <TD noWrap><TT>&nbsp;&nbsp;16424</TT></TD>
    <TD noWrap align=3Dright><TT>191</TT></TD>
    <TD noWrap><TT>&nbsp;&nbsp;nucleoside diphosphate kinase 1 =
[Arabidopsis=20
      lyrata subsp. lyrata]</TT></TD></TR>
  <TR>
    <TD noWrap align=3Dright><TT><B>8.</B></TT></TD>
    <TD noWrap><TT><B>&nbsp;<A=20
      =
href=3D"http://zxw-pc/mascot/cgi/master_results.pl?file=3D..%2Fdata%2F201=
21225%2FF002437.dat&amp;REPTYPE=3Dprotein&amp;_sigthreshold=3D0.05&amp;RE=
PORT=3D50&amp;_server_mudpit_switch=3D99999999&amp;_ignoreionsscorebelow=3D=
0&amp;_showsubsets=3D0&amp;_showpopups=3DTRUE&amp;_sortunassigned=3Dscore=
down&amp;_requireboldred=3D0#Hit8">gi|47026989</A></B></TT></TD>
    <TD noWrap><TT>&nbsp;&nbsp;17737</TT></TD>
    <TD noWrap align=3Dright><TT>191</TT></TD>
    <TD noWrap><TT>&nbsp;&nbsp;nucleoside diphosphate kinase [Hyacinthus =

      orientalis]</TT></TD></TR>
  <TR>
    <TD noWrap align=3Dright><TT><B>9.</B></TT></TD>
    <TD noWrap><TT><B>&nbsp;<A=20
      =
href=3D"http://zxw-pc/mascot/cgi/master_results.pl?file=3D..%2Fdata%2F201=
21225%2FF002437.dat&amp;REPTYPE=3Dprotein&amp;_sigthreshold=3D0.05&amp;RE=
PORT=3D50&amp;_server_mudpit_switch=3D99999999&amp;_ignoreionsscorebelow=3D=
0&amp;_showsubsets=3D0&amp;_showpopups=3DTRUE&amp;_sortunassigned=3Dscore=
down&amp;_requireboldred=3D0#Hit9">gi|114384162</A></B></TT></TD>
    <TD noWrap><TT>&nbsp;&nbsp;9123</TT></TD>
    <TD noWrap align=3Dright><TT>189</TT></TD>
    <TD noWrap><TT>&nbsp;&nbsp;nucleoside diphosphate kinase [Musa =
acuminata=20
      AAA Group]</TT></TD></TR>
  <TR>
    <TD noWrap align=3Dright><TT><B>10.</B></TT></TD>
    <TD noWrap><TT><B>&nbsp;<A=20
      =
href=3D"http://zxw-pc/mascot/cgi/master_results.pl?file=3D..%2Fdata%2F201=
21225%2FF002437.dat&amp;REPTYPE=3Dprotein&amp;_sigthreshold=3D0.05&amp;RE=
PORT=3D50&amp;_server_mudpit_switch=3D99999999&amp;_ignoreionsscorebelow=3D=
0&amp;_showsubsets=3D0&amp;_showpopups=3DTRUE&amp;_sortunassigned=3Dscore=
down&amp;_requireboldred=3D0#Hit10">gi|19387233</A></B></TT></TD>
    <TD noWrap><TT>&nbsp;&nbsp;12819</TT></TD>
    <TD noWrap align=3Dright><TT>186</TT></TD>
    <TD noWrap><TT>&nbsp;&nbsp;nucleoside diphosphate kinase [Musa=20
      acuminata]</TT></TD></TR>
  <TR>
    <TD noWrap align=3Dright><TT><B>11.</B></TT></TD>
    <TD noWrap><TT><B>&nbsp;<A=20
      =
href=3D"http://zxw-pc/mascot/cgi/master_results.pl?file=3D..%2Fdata%2F201=
21225%2FF002437.dat&amp;REPTYPE=3Dprotein&amp;_sigthreshold=3D0.05&amp;RE=
PORT=3D50&amp;_server_mudpit_switch=3D99999999&amp;_ignoreionsscorebelow=3D=
0&amp;_showsubsets=3D0&amp;_showpopups=3DTRUE&amp;_sortunassigned=3Dscore=
down&amp;_requireboldred=3D0#Hit11">gi|301507718</A></B></TT></TD>
    <TD noWrap><TT>&nbsp;&nbsp;16097</TT></TD>
    <TD noWrap align=3Dright><TT>179</TT></TD>
    <TD noWrap><TT>&nbsp;&nbsp;nucleoside diphosphate kinase [Camellia=20
      sinensis]</TT></TD></TR>
  <TR>
    <TD noWrap align=3Dright><TT><B>12.</B></TT></TD>
    <TD noWrap><TT><B>&nbsp;<A=20
      =
href=3D"http://zxw-pc/mascot/cgi/master_results.pl?file=3D..%2Fdata%2F201=
21225%2FF002437.dat&amp;REPTYPE=3Dprotein&amp;_sigthreshold=3D0.05&amp;RE=
PORT=3D50&amp;_server_mudpit_switch=3D99999999&amp;_ignoreionsscorebelow=3D=
0&amp;_showsubsets=3D0&amp;_showpopups=3DTRUE&amp;_sortunassigned=3Dscore=
down&amp;_requireboldred=3D0#Hit12">gi|75283426</A></B></TT></TD>
    <TD noWrap><TT>&nbsp;&nbsp;16286</TT></TD>
    <TD noWrap align=3Dright><TT>174</TT></TD>
    <TD noWrap><TT>&nbsp;&nbsp;RecName: Full=3DNucleoside diphosphate =
kinase 1;=20
      AltName: Full=3DNucleoside diphosphate kinase I; Short=3DNDK I; =
Short=3DNDP=20
      kinase I; Short=3DNDPK I</TT></TD></TR>
  <TR>
    <TD noWrap align=3Dright><TT><B>13.</B></TT></TD>
    <TD noWrap><TT><B>&nbsp;<A=20
      =
href=3D"http://zxw-pc/mascot/cgi/master_results.pl?file=3D..%2Fdata%2F201=
21225%2FF002437.dat&amp;REPTYPE=3Dprotein&amp;_sigthreshold=3D0.05&amp;RE=
PORT=3D50&amp;_server_mudpit_switch=3D99999999&amp;_ignoreionsscorebelow=3D=
0&amp;_showsubsets=3D0&amp;_showpopups=3DTRUE&amp;_sortunassigned=3Dscore=
down&amp;_requireboldred=3D0#Hit13">gi|12230332</A></B></TT></TD>
    <TD noWrap><TT>&nbsp;&nbsp;16316</TT></TD>
    <TD noWrap align=3Dright><TT>174</TT></TD>
    <TD noWrap><TT>&nbsp;&nbsp;RecName: Full=3DNucleoside diphosphate =
kinase;=20
      Short=3DNDK; Short=3DNDP kinase</TT></TD></TR>
  <TR>
    <TD noWrap align=3Dright><TT><B>14.</B></TT></TD>
    <TD noWrap><TT><B>&nbsp;<A=20
      =
href=3D"http://zxw-pc/mascot/cgi/master_results.pl?file=3D..%2Fdata%2F201=
21225%2FF002437.dat&amp;REPTYPE=3Dprotein&amp;_sigthreshold=3D0.05&amp;RE=
PORT=3D50&amp;_server_mudpit_switch=3D99999999&amp;_ignoreionsscorebelow=3D=
0&amp;_showsubsets=3D0&amp;_showpopups=3DTRUE&amp;_sortunassigned=3Dscore=
down&amp;_requireboldred=3D0#Hit14">gi|7643788</A></B></TT></TD>
    <TD noWrap><TT>&nbsp;&nbsp;16316</TT></TD>
    <TD noWrap align=3Dright><TT>174</TT></TD>
    <TD noWrap><TT>&nbsp;&nbsp;nucleoside diphosphate kinase [Capsicum=20
      annuum]</TT></TD></TR>
  <TR>
    <TD noWrap align=3Dright><TT><B>15.</B></TT></TD>
    <TD noWrap><TT><B>&nbsp;<A=20
      =
href=3D"http://zxw-pc/mascot/cgi/master_results.pl?file=3D..%2Fdata%2F201=
21225%2FF002437.dat&amp;REPTYPE=3Dprotein&amp;_sigthreshold=3D0.05&amp;RE=
PORT=3D50&amp;_server_mudpit_switch=3D99999999&amp;_ignoreionsscorebelow=3D=
0&amp;_showsubsets=3D0&amp;_showpopups=3DTRUE&amp;_sortunassigned=3Dscore=
down&amp;_requireboldred=3D0#Hit15">gi|62114996</A></B></TT></TD>
    <TD noWrap><TT>&nbsp;&nbsp;16286</TT></TD>
    <TD noWrap align=3Dright><TT>174</TT></TD>
    <TD noWrap><TT>&nbsp;&nbsp;nucleoside diphosphate kinase [Nicotiana=20
      tabacum]</TT></TD></TR>
  <TR>
    <TD noWrap align=3Dright><TT><B>16.</B></TT></TD>
    <TD noWrap><TT><B>&nbsp;<A=20
      =
href=3D"http://zxw-pc/mascot/cgi/master_results.pl?file=3D..%2Fdata%2F201=
21225%2FF002437.dat&amp;REPTYPE=3Dprotein&amp;_sigthreshold=3D0.05&amp;RE=
PORT=3D50&amp;_server_mudpit_switch=3D99999999&amp;_ignoreionsscorebelow=3D=
0&amp;_showsubsets=3D0&amp;_showpopups=3DTRUE&amp;_sortunassigned=3Dscore=
down&amp;_requireboldred=3D0#Hit16">gi|2498076</A></B></TT></TD>
    <TD noWrap><TT>&nbsp;&nbsp;16206</TT></TD>
    <TD noWrap align=3Dright><TT>157</TT></TD>
    <TD noWrap><TT>&nbsp;&nbsp;RecName: Full=3DNucleoside diphosphate =
kinase;=20
      Short=3DNDK; Short=3DNDP kinase</TT></TD></TR>
  <TR>
    <TD noWrap align=3Dright><TT><B>17.</B></TT></TD>
    <TD noWrap><TT><B>&nbsp;<A=20
      =
href=3D"http://zxw-pc/mascot/cgi/master_results.pl?file=3D..%2Fdata%2F201=
21225%2FF002437.dat&amp;REPTYPE=3Dprotein&amp;_sigthreshold=3D0.05&amp;RE=
PORT=3D50&amp;_server_mudpit_switch=3D99999999&amp;_ignoreionsscorebelow=3D=
0&amp;_showsubsets=3D0&amp;_showpopups=3DTRUE&amp;_sortunassigned=3Dscore=
down&amp;_requireboldred=3D0#Hit17">gi|1346675</A></B></TT></TD>
    <TD noWrap><TT>&nbsp;&nbsp;16189</TT></TD>
    <TD noWrap align=3Dright><TT>157</TT></TD>
    <TD noWrap><TT>&nbsp;&nbsp;RecName: Full=3DNucleoside diphosphate =
kinase B;=20
      Short=3DNDK B; Short=3DNDP kinase B</TT></TD></TR>
  <TR>
    <TD noWrap align=3Dright><TT><B>18.</B></TT></TD>
    <TD noWrap><TT><B>&nbsp;<A=20
      =
href=3D"http://zxw-pc/mascot/cgi/master_results.pl?file=3D..%2Fdata%2F201=
21225%2FF002437.dat&amp;REPTYPE=3Dprotein&amp;_sigthreshold=3D0.05&amp;RE=
PORT=3D50&amp;_server_mudpit_switch=3D99999999&amp;_ignoreionsscorebelow=3D=
0&amp;_showsubsets=3D0&amp;_showpopups=3DTRUE&amp;_sortunassigned=3Dscore=
down&amp;_requireboldred=3D0#Hit18">gi|499112</A></B></TT></TD>
    <TD noWrap><TT>&nbsp;&nbsp;16189</TT></TD>
    <TD noWrap align=3Dright><TT>157</TT></TD>
    <TD noWrap><TT>&nbsp;&nbsp;nucleoside diphosphate kinase [Flaveria=20
      bidentis]</TT></TD></TR>
  <TR>
    <TD noWrap align=3Dright><TT><B>19.</B></TT></TD>
    <TD noWrap><TT><B>&nbsp;<A=20
      =
href=3D"http://zxw-pc/mascot/cgi/master_results.pl?file=3D..%2Fdata%2F201=
21225%2FF002437.dat&amp;REPTYPE=3Dprotein&amp;_sigthreshold=3D0.05&amp;RE=
PORT=3D50&amp;_server_mudpit_switch=3D99999999&amp;_ignoreionsscorebelow=3D=
0&amp;_showsubsets=3D0&amp;_showpopups=3DTRUE&amp;_sortunassigned=3Dscore=
down&amp;_requireboldred=3D0#Hit19">gi|1619958</A></B></TT></TD>
    <TD noWrap><TT>&nbsp;&nbsp;16206</TT></TD>
    <TD noWrap align=3Dright><TT>157</TT></TD>
    <TD noWrap><TT>&nbsp;&nbsp;nucleoside diphosphate kinase [Helianthus =

      annuus]</TT></TD></TR>
  <TR>
    <TD noWrap align=3Dright><TT><B>20.</B></TT></TD>
    <TD noWrap><TT><B>&nbsp;<A=20
      =
href=3D"http://zxw-pc/mascot/cgi/master_results.pl?file=3D..%2Fdata%2F201=
21225%2FF002437.dat&amp;REPTYPE=3Dprotein&amp;_sigthreshold=3D0.05&amp;RE=
PORT=3D50&amp;_server_mudpit_switch=3D99999999&amp;_ignoreionsscorebelow=3D=
0&amp;_showsubsets=3D0&amp;_showpopups=3DTRUE&amp;_sortunassigned=3Dscore=
down&amp;_requireboldred=3D0#Hit20">gi|306755924</A></B></TT></TD>
    <TD noWrap><TT>&nbsp;&nbsp;2912</TT></TD>
    <TD noWrap align=3Dright><TT>101</TT></TD>
    <TD noWrap><TT>&nbsp;&nbsp;RecName: Full=3DNucleoside diphosphate =
kinase 2;=20
      AltName: Full=3DNucleoside diphosphate kinase II; Short=3DNDK II; =
Short=3DNDP=20
      kinase II; Short=3DNDPK II</TT></TD></TR>
  <TR>
    <TD noWrap align=3Dright><TT><B>21.</B></TT></TD>
    <TD noWrap><TT><B>&nbsp;<A=20
      =
href=3D"http://zxw-pc/mascot/cgi/master_results.pl?file=3D..%2Fdata%2F201=
21225%2FF002437.dat&amp;REPTYPE=3Dprotein&amp;_sigthreshold=3D0.05&amp;RE=
PORT=3D50&amp;_server_mudpit_switch=3D99999999&amp;_ignoreionsscorebelow=3D=
0&amp;_showsubsets=3D0&amp;_showpopups=3DTRUE&amp;_sortunassigned=3Dscore=
down&amp;_requireboldred=3D0#Hit21">gi|26245403</A></B></TT></TD>
    <TD noWrap><TT>&nbsp;&nbsp;16331</TT></TD>
    <TD noWrap align=3Dright><TT>92</TT></TD>
    <TD noWrap><TT>&nbsp;&nbsp;nucleoside diphosphate kinase [Glycine=20
    max]</TT></TD></TR>
  <TR>
    <TD noWrap align=3Dright><TT><B>22.</B></TT></TD>
    <TD noWrap><TT><B>&nbsp;<A=20
      =
href=3D"http://zxw-pc/mascot/cgi/master_results.pl?file=3D..%2Fdata%2F201=
21225%2FF002437.dat&amp;REPTYPE=3Dprotein&amp;_sigthreshold=3D0.05&amp;RE=
PORT=3D50&amp;_server_mudpit_switch=3D99999999&amp;_ignoreionsscorebelow=3D=
0&amp;_showsubsets=3D0&amp;_showpopups=3DTRUE&amp;_sortunassigned=3Dscore=
down&amp;_requireboldred=3D0#Hit22">gi|159489803</A></B></TT></TD>
    <TD noWrap><TT>&nbsp;&nbsp;15817</TT></TD>
    <TD noWrap align=3Dright><TT>90</TT></TD>
    <TD noWrap><TT>&nbsp;&nbsp;predicted protein [Chlamydomonas=20
      reinhardtii]</TT></TD></TR>
  <TR>
    <TD noWrap align=3Dright><TT><B>23.</B></TT></TD>
    <TD noWrap><TT><B>&nbsp;<A=20
      =
href=3D"http://zxw-pc/mascot/cgi/master_results.pl?file=3D..%2Fdata%2F201=
21225%2FF002437.dat&amp;REPTYPE=3Dprotein&amp;_sigthreshold=3D0.05&amp;RE=
PORT=3D50&amp;_server_mudpit_switch=3D99999999&amp;_ignoreionsscorebelow=3D=
0&amp;_showsubsets=3D0&amp;_showpopups=3DTRUE&amp;_sortunassigned=3Dscore=
down&amp;_requireboldred=3D0#Hit23">gi|158271012</A></B></TT></TD>
    <TD noWrap><TT>&nbsp;&nbsp;15817</TT></TD>
    <TD noWrap align=3Dright><TT>90</TT></TD>
    <TD noWrap><TT>&nbsp;&nbsp;predicted protein [Chlamydomonas=20
      reinhardtii]</TT></TD></TR>
  <TR>
    <TD noWrap align=3Dright><TT><B>24.</B></TT></TD>
    <TD noWrap><TT><B>&nbsp;<A=20
      =
href=3D"http://zxw-pc/mascot/cgi/master_results.pl?file=3D..%2Fdata%2F201=
21225%2FF002437.dat&amp;REPTYPE=3Dprotein&amp;_sigthreshold=3D0.05&amp;RE=
PORT=3D50&amp;_server_mudpit_switch=3D99999999&amp;_ignoreionsscorebelow=3D=
0&amp;_showsubsets=3D0&amp;_showpopups=3DTRUE&amp;_sortunassigned=3Dscore=
down&amp;_requireboldred=3D0#Hit24">gi|18377534</A></B></TT></TD>
    <TD noWrap><TT>&nbsp;&nbsp;15740</TT></TD>
    <TD noWrap align=3Dright><TT>89</TT></TD>
    <TD noWrap><TT>&nbsp;&nbsp;unknown protein [Arabidopsis=20
  thaliana]</TT></TD></TR>
  <TR>
    <TD noWrap align=3Dright><TT><B>25.</B></TT></TD>
    <TD noWrap><TT><B>&nbsp;<A=20
      =
href=3D"http://zxw-pc/mascot/cgi/master_results.pl?file=3D..%2Fdata%2F201=
21225%2FF002437.dat&amp;REPTYPE=3Dprotein&amp;_sigthreshold=3D0.05&amp;RE=
PORT=3D50&amp;_server_mudpit_switch=3D99999999&amp;_ignoreionsscorebelow=3D=
0&amp;_showsubsets=3D0&amp;_showpopups=3DTRUE&amp;_sortunassigned=3Dscore=
down&amp;_requireboldred=3D0#Hit25">gi|13899069</A></B></TT></TD>
    <TD noWrap><TT>&nbsp;&nbsp;15740</TT></TD>
    <TD noWrap align=3Dright><TT>89</TT></TD>
    <TD noWrap><TT>&nbsp;&nbsp;Unknown protein [Arabidopsis=20
  thaliana]</TT></TD></TR>
  <TR>
    <TD noWrap align=3Dright><TT><B>26.</B></TT></TD>
    <TD noWrap><TT><B>&nbsp;<A=20
      =
href=3D"http://zxw-pc/mascot/cgi/master_results.pl?file=3D..%2Fdata%2F201=
21225%2FF002437.dat&amp;REPTYPE=3Dprotein&amp;_sigthreshold=3D0.05&amp;RE=
PORT=3D50&amp;_server_mudpit_switch=3D99999999&amp;_ignoreionsscorebelow=3D=
0&amp;_showsubsets=3D0&amp;_showpopups=3DTRUE&amp;_sortunassigned=3Dscore=
down&amp;_requireboldred=3D0#Hit26">gi|330318624</A></B></TT></TD>
    <TD noWrap><TT>&nbsp;&nbsp;16404</TT></TD>
    <TD noWrap align=3Dright><TT>89</TT></TD>
    <TD noWrap><TT>&nbsp;&nbsp;nucleoside diphosphate kinase 1 [Camellia =

      sinensis]</TT></TD></TR>
  <TR>
    <TD noWrap align=3Dright><TT><B>27.</B></TT></TD>
    <TD noWrap><TT><B>&nbsp;<A=20
      =
href=3D"http://zxw-pc/mascot/cgi/master_results.pl?file=3D..%2Fdata%2F201=
21225%2FF002437.dat&amp;REPTYPE=3Dprotein&amp;_sigthreshold=3D0.05&amp;RE=
PORT=3D50&amp;_server_mudpit_switch=3D99999999&amp;_ignoreionsscorebelow=3D=
0&amp;_showsubsets=3D0&amp;_showpopups=3DTRUE&amp;_sortunassigned=3Dscore=
down&amp;_requireboldred=3D0#Hit27">gi|255571035</A></B></TT></TD>
    <TD noWrap><TT>&nbsp;&nbsp;16301</TT></TD>
    <TD noWrap align=3Dright><TT>89</TT></TD>
    <TD noWrap><TT>&nbsp;&nbsp;nucleoside diphosphate kinase, putative=20
      [Ricinus communis]</TT></TD></TR>
  <TR>
    <TD noWrap align=3Dright><TT><B>28.</B></TT></TD>
    <TD noWrap><TT><B>&nbsp;<A=20
      =
href=3D"http://zxw-pc/mascot/cgi/master_results.pl?file=3D..%2Fdata%2F201=
21225%2FF002437.dat&amp;REPTYPE=3Dprotein&amp;_sigthreshold=3D0.05&amp;RE=
PORT=3D50&amp;_server_mudpit_switch=3D99999999&amp;_ignoreionsscorebelow=3D=
0&amp;_showsubsets=3D0&amp;_showpopups=3DTRUE&amp;_sortunassigned=3Dscore=
down&amp;_requireboldred=3D0#Hit28">gi|223534143</A></B></TT></TD>
    <TD noWrap><TT>&nbsp;&nbsp;16301</TT></TD>
    <TD noWrap align=3Dright><TT>89</TT></TD>
    <TD noWrap><TT>&nbsp;&nbsp;nucleoside diphosphate kinase, putative=20
      [Ricinus communis]</TT></TD></TR>
  <TR>
    <TD noWrap align=3Dright><TT><B>29.</B></TT></TD>
    <TD noWrap><TT><B>&nbsp;<A=20
      =
href=3D"http://zxw-pc/mascot/cgi/master_results.pl?file=3D..%2Fdata%2F201=
21225%2FF002437.dat&amp;REPTYPE=3Dprotein&amp;_sigthreshold=3D0.05&amp;RE=
PORT=3D50&amp;_server_mudpit_switch=3D99999999&amp;_ignoreionsscorebelow=3D=
0&amp;_showsubsets=3D0&amp;_showpopups=3DTRUE&amp;_sortunassigned=3Dscore=
down&amp;_requireboldred=3D0#Hit29">gi|16398</A></B></TT></TD>
    <TD noWrap><TT>&nbsp;&nbsp;16282</TT></TD>
    <TD noWrap align=3Dright><TT>89</TT></TD>
    <TD noWrap><TT>&nbsp;&nbsp;nucleoside diphosphate kinase =
[Arabidopsis=20
      thaliana]</TT></TD></TR>
  <TR>
    <TD noWrap align=3Dright><TT><B>30.</B></TT></TD>
    <TD noWrap><TT><B>&nbsp;<A=20
      =
href=3D"http://zxw-pc/mascot/cgi/master_results.pl?file=3D..%2Fdata%2F201=
21225%2FF002437.dat&amp;REPTYPE=3Dprotein&amp;_sigthreshold=3D0.05&amp;RE=
PORT=3D50&amp;_server_mudpit_switch=3D99999999&amp;_ignoreionsscorebelow=3D=
0&amp;_showsubsets=3D0&amp;_showpopups=3DTRUE&amp;_sortunassigned=3Dscore=
down&amp;_requireboldred=3D0#Hit30">gi|2498078</A></B></TT></TD>
    <TD noWrap><TT>&nbsp;&nbsp;16432</TT></TD>
    <TD noWrap align=3Dright><TT>89</TT></TD>
    <TD noWrap><TT>&nbsp;&nbsp;RecName: Full=3DNucleoside diphosphate =
kinase 1;=20
      AltName: Full=3DNucleoside diphosphate kinase I; Short=3DNDK I; =
Short=3DNDP=20
      kinase I; Short=3DNDPK I</TT></TD></TR>
  <TR>
    <TD noWrap align=3Dright><TT><B>31.</B></TT></TD>
    <TD noWrap><TT><B>&nbsp;<A=20
      =
href=3D"http://zxw-pc/mascot/cgi/master_results.pl?file=3D..%2Fdata%2F201=
21225%2FF002437.dat&amp;REPTYPE=3Dprotein&amp;_sigthreshold=3D0.05&amp;RE=
PORT=3D50&amp;_server_mudpit_switch=3D99999999&amp;_ignoreionsscorebelow=3D=
0&amp;_showsubsets=3D0&amp;_showpopups=3DTRUE&amp;_sortunassigned=3Dscore=
down&amp;_requireboldred=3D0#Hit31">gi|1346672</A></B></TT></TD>
    <TD noWrap><TT>&nbsp;&nbsp;16452</TT></TD>
    <TD noWrap align=3Dright><TT>89</TT></TD>
    <TD noWrap><TT>&nbsp;&nbsp;RecName: Full=3DNucleoside diphosphate =
kinase 1;=20
      AltName: Full=3DNucleoside diphosphate kinase I; Short=3DNDK I; =
Short=3DNDP=20
      kinase I; Short=3DNDPK I</TT></TD></TR>
  <TR>
    <TD noWrap align=3Dright><TT><B>32.</B></TT></TD>
    <TD noWrap><TT><B>&nbsp;<A=20
      =
href=3D"http://zxw-pc/mascot/cgi/master_results.pl?file=3D..%2Fdata%2F201=
21225%2FF002437.dat&amp;REPTYPE=3Dprotein&amp;_sigthreshold=3D0.05&amp;RE=
PORT=3D50&amp;_server_mudpit_switch=3D99999999&amp;_ignoreionsscorebelow=3D=
0&amp;_showsubsets=3D0&amp;_showpopups=3DTRUE&amp;_sortunassigned=3Dscore=
down&amp;_requireboldred=3D0#Hit32">gi|1236951</A></B></TT></TD>
    <TD noWrap><TT>&nbsp;&nbsp;16432</TT></TD>
    <TD noWrap align=3Dright><TT>89</TT></TD>
    <TD noWrap><TT>&nbsp;&nbsp;nucleoside diphosphate kinase [Glycine=20
    max]</TT></TD></TR>
  <TR>
    <TD noWrap align=3Dright><TT><B>33.</B></TT></TD>
    <TD noWrap><TT><B>&nbsp;<A=20
      =
href=3D"http://zxw-pc/mascot/cgi/master_results.pl?file=3D..%2Fdata%2F201=
21225%2FF002437.dat&amp;REPTYPE=3Dprotein&amp;_sigthreshold=3D0.05&amp;RE=
PORT=3D50&amp;_server_mudpit_switch=3D99999999&amp;_ignoreionsscorebelow=3D=
0&amp;_showsubsets=3D0&amp;_showpopups=3DTRUE&amp;_sortunassigned=3Dscore=
down&amp;_requireboldred=3D0#Hit33">gi|26245395</A></B></TT></TD>
    <TD noWrap><TT>&nbsp;&nbsp;16344</TT></TD>
    <TD noWrap align=3Dright><TT>89</TT></TD>
    <TD noWrap><TT>&nbsp;&nbsp;nucleoside diphosphate kinase [Glycine=20
    max]</TT></TD></TR>
  <TR>
    <TD noWrap align=3Dright><TT><B>34.</B></TT></TD>
    <TD noWrap><TT><B>&nbsp;<A=20
      =
href=3D"http://zxw-pc/mascot/cgi/master_results.pl?file=3D..%2Fdata%2F201=
21225%2FF002437.dat&amp;REPTYPE=3Dprotein&amp;_sigthreshold=3D0.05&amp;RE=
PORT=3D50&amp;_server_mudpit_switch=3D99999999&amp;_ignoreionsscorebelow=3D=
0&amp;_showsubsets=3D0&amp;_showpopups=3DTRUE&amp;_sortunassigned=3Dscore=
down&amp;_requireboldred=3D0#Hit34">gi|255627809</A></B></TT></TD>
    <TD noWrap><TT>&nbsp;&nbsp;16429</TT></TD>
    <TD noWrap align=3Dright><TT>89</TT></TD>
    <TD noWrap><TT>&nbsp;&nbsp;unknown [Glycine max]</TT></TD></TR>
  <TR>
    <TD noWrap align=3Dright><TT><B>35.</B></TT></TD>
    <TD noWrap><TT><B>&nbsp;<A=20
      =
href=3D"http://zxw-pc/mascot/cgi/master_results.pl?file=3D..%2Fdata%2F201=
21225%2FF002437.dat&amp;REPTYPE=3Dprotein&amp;_sigthreshold=3D0.05&amp;RE=
PORT=3D50&amp;_server_mudpit_switch=3D99999999&amp;_ignoreionsscorebelow=3D=
0&amp;_showsubsets=3D0&amp;_showpopups=3DTRUE&amp;_sortunassigned=3Dscore=
down&amp;_requireboldred=3D0#Hit35">gi|296174</A></B></TT></TD>
    <TD noWrap><TT>&nbsp;&nbsp;16452</TT></TD>
    <TD noWrap align=3Dright><TT>89</TT></TD>
    <TD noWrap><TT>&nbsp;&nbsp;nucleoside-diphosphate kinase [Pisum=20
      sativum]</TT></TD></TR>
  <TR>
    <TD noWrap align=3Dright><TT><B>36.</B></TT></TD>
    <TD noWrap><TT><B>&nbsp;<A=20
      =
href=3D"http://zxw-pc/mascot/cgi/master_results.pl?file=3D..%2Fdata%2F201=
21225%2FF002437.dat&amp;REPTYPE=3Dprotein&amp;_sigthreshold=3D0.05&amp;RE=
PORT=3D50&amp;_server_mudpit_switch=3D99999999&amp;_ignoreionsscorebelow=3D=
0&amp;_showsubsets=3D0&amp;_showpopups=3DTRUE&amp;_sortunassigned=3Dscore=
down&amp;_requireboldred=3D0#Hit36">gi|1389640</A></B></TT></TD>
    <TD noWrap><TT>&nbsp;&nbsp;16451</TT></TD>
    <TD noWrap align=3Dright><TT>89</TT></TD>
    <TD noWrap><TT>&nbsp;&nbsp;PNDKN1 [Pisum sativum]</TT></TD></TR>
  <TR>
    <TD noWrap align=3Dright><TT><B>37.</B></TT></TD>
    <TD noWrap><TT><B>&nbsp;<A=20
      =
href=3D"http://zxw-pc/mascot/cgi/master_results.pl?file=3D..%2Fdata%2F201=
21225%2FF002437.dat&amp;REPTYPE=3Dprotein&amp;_sigthreshold=3D0.05&amp;RE=
PORT=3D50&amp;_server_mudpit_switch=3D99999999&amp;_ignoreionsscorebelow=3D=
0&amp;_showsubsets=3D0&amp;_showpopups=3DTRUE&amp;_sortunassigned=3Dscore=
down&amp;_requireboldred=3D0#Hit37">gi|306755923</A></B></TT></TD>
    <TD noWrap><TT>&nbsp;&nbsp;1887</TT></TD>
    <TD noWrap align=3Dright><TT>88</TT></TD>
    <TD noWrap><TT>&nbsp;&nbsp;RecName: Full=3DNucleoside diphosphate =
kinase 1;=20
      AltName: Full=3DNucleoside diphosphate kinase I; Short=3DNDK I; =
Short=3DNDP=20
      kinase I; Short=3DNDPK I</TT></TD></TR>
  <TR>
    <TD noWrap align=3Dright><TT><B>38.</B></TT></TD>
    <TD noWrap><TT><B>&nbsp;<A=20
      =
href=3D"http://zxw-pc/mascot/cgi/master_results.pl?file=3D..%2Fdata%2F201=
21225%2FF002437.dat&amp;REPTYPE=3Dprotein&amp;_sigthreshold=3D0.05&amp;RE=
PORT=3D50&amp;_server_mudpit_switch=3D99999999&amp;_ignoreionsscorebelow=3D=
0&amp;_showsubsets=3D0&amp;_showpopups=3DTRUE&amp;_sortunassigned=3Dscore=
down&amp;_requireboldred=3D0#Hit38">gi|16396</A></B></TT></TD>
    <TD noWrap><TT>&nbsp;&nbsp;16229</TT></TD>
    <TD noWrap align=3Dright><TT>82</TT></TD>
    <TD noWrap><TT>&nbsp;&nbsp;nucleoside diphosphate kinase =
[Arabidopsis=20
      thaliana]</TT></TD></TR>
  <TR>
    <TD noWrap align=3Dright><TT><B>39.</B></TT></TD>
    <TD noWrap><TT><B>&nbsp;<A=20
      =
href=3D"http://zxw-pc/mascot/cgi/master_results.pl?file=3D..%2Fdata%2F201=
21225%2FF002437.dat&amp;REPTYPE=3Dprotein&amp;_sigthreshold=3D0.05&amp;RE=
PORT=3D50&amp;_server_mudpit_switch=3D99999999&amp;_ignoreionsscorebelow=3D=
0&amp;_showsubsets=3D0&amp;_showpopups=3DTRUE&amp;_sortunassigned=3Dscore=
down&amp;_requireboldred=3D0#Hit39">gi|6225750</A></B></TT></TD>
    <TD noWrap><TT>&nbsp;&nbsp;16341</TT></TD>
    <TD noWrap align=3Dright><TT>82</TT></TD>
    <TD noWrap><TT>&nbsp;&nbsp;RecName: Full=3DNucleoside diphosphate =
kinase 1;=20
      AltName: Full=3DNucleoside diphosphate kinase I; Short=3DNDK I; =
Short=3DNDP=20
      kinase I; Short=3DNDPK I</TT></TD></TR>
  <TR>
    <TD noWrap align=3Dright><TT><B>40.</B></TT></TD>
    <TD noWrap><TT><B>&nbsp;<A=20
      =
href=3D"http://zxw-pc/mascot/cgi/master_results.pl?file=3D..%2Fdata%2F201=
21225%2FF002437.dat&amp;REPTYPE=3Dprotein&amp;_sigthreshold=3D0.05&amp;RE=
PORT=3D50&amp;_server_mudpit_switch=3D99999999&amp;_ignoreionsscorebelow=3D=
0&amp;_showsubsets=3D0&amp;_showpopups=3DTRUE&amp;_sortunassigned=3Dscore=
down&amp;_requireboldred=3D0#Hit40">gi|400404</A></B></TT></TD>
    <TD noWrap><TT>&nbsp;&nbsp;16279</TT></TD>
    <TD noWrap align=3Dright><TT>82</TT></TD>
    <TD noWrap><TT>&nbsp;&nbsp;RecName: Full=3DNucleoside diphosphate =
kinase 1;=20
      AltName: Full=3DNucleoside diphosphate kinase I; Short=3DNDK I; =
Short=3DNDP=20
      kinase I; Short=3DNDPK I</TT></TD></TR>
  <TR>
    <TD noWrap align=3Dright><TT><B>41.</B></TT></TD>
    <TD noWrap><TT><B>&nbsp;<A=20
      =
href=3D"http://zxw-pc/mascot/cgi/master_results.pl?file=3D..%2Fdata%2F201=
21225%2FF002437.dat&amp;REPTYPE=3Dprotein&amp;_sigthreshold=3D0.05&amp;RE=
PORT=3D50&amp;_server_mudpit_switch=3D99999999&amp;_ignoreionsscorebelow=3D=
0&amp;_showsubsets=3D0&amp;_showpopups=3DTRUE&amp;_sortunassigned=3Dscore=
down&amp;_requireboldred=3D0#Hit41">gi|3309053</A></B></TT></TD>
    <TD noWrap><TT>&nbsp;&nbsp;16341</TT></TD>
    <TD noWrap align=3Dright><TT>82</TT></TD>
    <TD noWrap><TT>&nbsp;&nbsp;nucleoside diphosphate kinase I=20
      [Mesembryanthemum crystallinum]</TT></TD></TR>
  <TR>
    <TD noWrap align=3Dright><TT><B>42.</B></TT></TD>
    <TD noWrap><TT><B>&nbsp;<A=20
      =
href=3D"http://zxw-pc/mascot/cgi/master_results.pl?file=3D..%2Fdata%2F201=
21225%2FF002437.dat&amp;REPTYPE=3Dprotein&amp;_sigthreshold=3D0.05&amp;RE=
PORT=3D50&amp;_server_mudpit_switch=3D99999999&amp;_ignoreionsscorebelow=3D=
0&amp;_showsubsets=3D0&amp;_showpopups=3DTRUE&amp;_sortunassigned=3Dscore=
down&amp;_requireboldred=3D0#Hit42">gi|218275</A></B></TT></TD>
    <TD noWrap><TT>&nbsp;&nbsp;16279</TT></TD>
    <TD noWrap align=3Dright><TT>82</TT></TD>
    <TD noWrap><TT>&nbsp;&nbsp;nucleoside diphosphate kinase I [Spinacia =

      oleracea]</TT></TD></TR>
  <TR>
    <TD noWrap align=3Dright><TT><B>43.</B></TT></TD>
    <TD noWrap><TT><B>&nbsp;<A=20
      =
href=3D"http://zxw-pc/mascot/cgi/master_results.pl?file=3D..%2Fdata%2F201=
21225%2FF002437.dat&amp;REPTYPE=3Dprotein&amp;_sigthreshold=3D0.05&amp;RE=
PORT=3D50&amp;_server_mudpit_switch=3D99999999&amp;_ignoreionsscorebelow=3D=
0&amp;_showsubsets=3D0&amp;_showpopups=3DTRUE&amp;_sortunassigned=3Dscore=
down&amp;_requireboldred=3D0#Hit43">gi|47155384</A></B></TT></TD>
    <TD noWrap><TT>&nbsp;&nbsp;16097</TT></TD>
    <TD noWrap align=3Dright><TT>82</TT></TD>
    <TD noWrap><TT>&nbsp;&nbsp;nucloeside diphosphate kinase 1 =
[Codonopsis=20
      lanceolata]</TT></TD></TR>
  <TR>
    <TD noWrap align=3Dright><TT><B>44.</B></TT></TD>
    <TD noWrap><TT><B>&nbsp;<A=20
      =
href=3D"http://zxw-pc/mascot/cgi/master_results.pl?file=3D..%2Fdata%2F201=
21225%2FF002437.dat&amp;REPTYPE=3Dprotein&amp;_sigthreshold=3D0.05&amp;RE=
PORT=3D50&amp;_server_mudpit_switch=3D99999999&amp;_ignoreionsscorebelow=3D=
0&amp;_showsubsets=3D0&amp;_showpopups=3DTRUE&amp;_sortunassigned=3Dscore=
down&amp;_requireboldred=3D0#Hit44">gi|730129</A></B></TT></TD>
    <TD noWrap><TT>&nbsp;&nbsp;16490</TT></TD>
    <TD noWrap align=3Dright><TT>82</TT></TD>
    <TD noWrap><TT>&nbsp;&nbsp;RecName: Full=3DNucleoside diphosphate =
kinase 1;=20
      AltName: Full=3DNucleoside diphosphate kinase I; Short=3DNDK I; =
Short=3DNDP=20
      kinase I; Short=3DNDPK I</TT></TD></TR>
  <TR>
    <TD noWrap align=3Dright><TT><B>45.</B></TT></TD>
    <TD noWrap><TT><B>&nbsp;<A=20
      =
href=3D"http://zxw-pc/mascot/cgi/master_results.pl?file=3D..%2Fdata%2F201=
21225%2FF002437.dat&amp;REPTYPE=3Dprotein&amp;_sigthreshold=3D0.05&amp;RE=
PORT=3D50&amp;_server_mudpit_switch=3D99999999&amp;_ignoreionsscorebelow=3D=
0&amp;_showsubsets=3D0&amp;_showpopups=3DTRUE&amp;_sortunassigned=3Dscore=
down&amp;_requireboldred=3D0#Hit45">gi|3169310</A></B></TT></TD>
    <TD noWrap><TT>&nbsp;&nbsp;16490</TT></TD>
    <TD noWrap align=3Dright><TT>82</TT></TD>
    <TD noWrap><TT>&nbsp;&nbsp;nucleoside diphosphate kinase type 1=20
      [Arabidopsis thaliana]</TT></TD></TR>
  <TR>
    <TD noWrap align=3Dright><TT><B>46.</B></TT></TD>
    <TD noWrap><TT><B>&nbsp;<A=20
      =
href=3D"http://zxw-pc/mascot/cgi/master_results.pl?file=3D..%2Fdata%2F201=
21225%2FF002437.dat&amp;REPTYPE=3Dprotein&amp;_sigthreshold=3D0.05&amp;RE=
PORT=3D50&amp;_server_mudpit_switch=3D99999999&amp;_ignoreionsscorebelow=3D=
0&amp;_showsubsets=3D0&amp;_showpopups=3DTRUE&amp;_sortunassigned=3Dscore=
down&amp;_requireboldred=3D0#Hit46">gi|56966230</A></B></TT></TD>
    <TD noWrap><TT>&nbsp;&nbsp;16490</TT></TD>
    <TD noWrap align=3Dright><TT>82</TT></TD>
    <TD noWrap><TT>&nbsp;&nbsp;Chain F, Crystal Structure Of Arabidopsis =

      Thaliana Nucleoside Diphosphate Kinase 1</TT></TD></TR>
  <TR>
    <TD noWrap align=3Dright><TT><B>47.</B></TT></TD>
    <TD noWrap><TT><B>&nbsp;<A=20
      =
href=3D"http://zxw-pc/mascot/cgi/master_results.pl?file=3D..%2Fdata%2F201=
21225%2FF002437.dat&amp;REPTYPE=3Dprotein&amp;_sigthreshold=3D0.05&amp;RE=
PORT=3D50&amp;_server_mudpit_switch=3D99999999&amp;_ignoreionsscorebelow=3D=
0&amp;_showsubsets=3D0&amp;_showpopups=3DTRUE&amp;_sortunassigned=3Dscore=
down&amp;_requireboldred=3D0#Hit47">gi|56966229</A></B></TT></TD>
    <TD noWrap><TT>&nbsp;&nbsp;16490</TT></TD>
    <TD noWrap align=3Dright><TT>82</TT></TD>
    <TD noWrap><TT>&nbsp;&nbsp;Chain E, Crystal Structure Of Arabidopsis =

      Thaliana Nucleoside Diphosphate Kinase 1</TT></TD></TR>
  <TR>
    <TD noWrap align=3Dright><TT><B>48.</B></TT></TD>
    <TD noWrap><TT><B>&nbsp;<A=20
      =
href=3D"http://zxw-pc/mascot/cgi/master_results.pl?file=3D..%2Fdata%2F201=
21225%2FF002437.dat&amp;REPTYPE=3Dprotein&amp;_sigthreshold=3D0.05&amp;RE=
PORT=3D50&amp;_server_mudpit_switch=3D99999999&amp;_ignoreionsscorebelow=3D=
0&amp;_showsubsets=3D0&amp;_showpopups=3DTRUE&amp;_sortunassigned=3Dscore=
down&amp;_requireboldred=3D0#Hit48">gi|56966228</A></B></TT></TD>
    <TD noWrap><TT>&nbsp;&nbsp;16490</TT></TD>
    <TD noWrap align=3Dright><TT>82</TT></TD>
    <TD noWrap><TT>&nbsp;&nbsp;Chain D, Crystal Structure Of Arabidopsis =

      Thaliana Nucleoside Diphosphate Kinase 1</TT></TD></TR>
  <TR>
    <TD noWrap align=3Dright><TT><B>49.</B></TT></TD>
    <TD noWrap><TT><B>&nbsp;<A=20
      =
href=3D"http://zxw-pc/mascot/cgi/master_results.pl?file=3D..%2Fdata%2F201=
21225%2FF002437.dat&amp;REPTYPE=3Dprotein&amp;_sigthreshold=3D0.05&amp;RE=
PORT=3D50&amp;_server_mudpit_switch=3D99999999&amp;_ignoreionsscorebelow=3D=
0&amp;_showsubsets=3D0&amp;_showpopups=3DTRUE&amp;_sortunassigned=3Dscore=
down&amp;_requireboldred=3D0#Hit49">gi|56966227</A></B></TT></TD>
    <TD noWrap><TT>&nbsp;&nbsp;16490</TT></TD>
    <TD noWrap align=3Dright><TT>82</TT></TD>
    <TD noWrap><TT>&nbsp;&nbsp;Chain C, Crystal Structure Of Arabidopsis =

      Thaliana Nucleoside Diphosphate Kinase 1</TT></TD></TR>
  <TR>
    <TD noWrap align=3Dright><TT><B>50.</B></TT></TD>
    <TD noWrap><TT><B>&nbsp;<A=20
      =
href=3D"http://zxw-pc/mascot/cgi/master_results.pl?file=3D..%2Fdata%2F201=
21225%2FF002437.dat&amp;REPTYPE=3Dprotein&amp;_sigthreshold=3D0.05&amp;RE=
PORT=3D50&amp;_server_mudpit_switch=3D99999999&amp;_ignoreionsscorebelow=3D=
0&amp;_showsubsets=3D0&amp;_showpopups=3DTRUE&amp;_sortunassigned=3Dscore=
down&amp;_requireboldred=3D0#Hit50">gi|56966226</A></B></TT></TD>
    <TD noWrap><TT>&nbsp;&nbsp;16490</TT></TD>
    <TD noWrap align=3Dright><TT>82</TT></TD>
    <TD noWrap><TT>&nbsp;&nbsp;Chain B, Crystal Structure Of Arabidopsis =

      Thaliana Nucleoside Diphosphate Kinase =
1</TT></TD></TR></TBODY></TABLE>
<H3>Results List</H3>
<TABLE border=3D0 cellSpacing=3D0>
  <TBODY>
  <TR>
    <TD><TT><B><A =
name=3DHit1>1.</A>&nbsp;&nbsp;&nbsp;&nbsp;</B></TT></TD>
    <TD noWrap><TT><A=20
      =
href=3D"http://zxw-pc/mascot/cgi/protein_view.pl?file=3D../data/20121225/=
F002437.dat&amp;hit=3D1"=20
      =
target=3D_blank>gi|73808794</A>&nbsp;&nbsp;&nbsp;&nbsp;<B>Mass:</B>&nbsp;=
16212&nbsp;&nbsp;&nbsp;&nbsp;<B>Score:</B>&nbsp;258&nbsp;&nbsp;&nbsp;&nbs=
p;<B>Expect:</B>&nbsp;2.9e-020&nbsp;&nbsp;<B>Matches:</B>&nbsp;6</TT></TD=
></TR>
  <TR>
    <TD>&nbsp;</TD>
    <TD noWrap><TT>cytosolic nucleoside diphosphate kinase [Solanum=20
      chacoense]</TT></TD></TR></TBODY></TABLE>
<TABLE border=3D0 cellSpacing=3D0 cellPadding=3D0>
  <TBODY>
  <TR>
    <TD><TT>&nbsp;&nbsp;&nbsp;&nbsp;&nbsp;&nbsp;</TT></TD>
    <TD align=3Dright><TT><B>Observed&nbsp;&nbsp;</B></TT></TD>
    <TD noWrap align=3Dright><TT><B>Mr(expt)&nbsp;&nbsp;</B></TT></TD>
    <TD noWrap align=3Dright><TT><B>Mr(calc)&nbsp;&nbsp;</B></TT></TD>
    <TD align=3Dright><TT><B>&nbsp;ppm&nbsp;&nbsp;</B></TT></TD>
    <TD align=3Dright><TT><B>Start&nbsp;</B></TT></TD>
    <TD align=3Dright><TT><B>&nbsp;</B></TT></TD>
    <TD align=3Dright><TT><B>End&nbsp;</B></TT></TD>
    <TD align=3Dright><TT><B>Miss&nbsp;</B></TT></TD>
    <TD align=3Dright><TT><B>Ions&nbsp;</B></TT></TD>
    <TD><TT><B>&nbsp;Peptide</B></TT></TD></TR>
  <TR>
    <TD align=3Dright>&nbsp;</TD>
    <TD align=3Dright><TT>913.4833&nbsp;&nbsp;</TT></TD>
    <TD align=3Dright><TT>912.4760&nbsp;&nbsp;</TT></TD>
    <TD align=3Dright><TT>912.5393&nbsp;&nbsp;</TT></TD>
    <TD noWrap align=3Dright><TT>-69.32&nbsp;</TT></TD>
    <TD align=3Dright><TT>16&nbsp;</TT></TD>
    <TD noWrap align=3Dright><TT>-&nbsp;</TT></TD>
    <TD align=3Dright><TT>24&nbsp;</TT></TD>
    <TD align=3Dright><TT>0&nbsp;&nbsp;</TT></TD>
    <TD noWrap align=3Dright><TT>---&nbsp;&nbsp;</TT></TD>
    <TD noWrap><TT>&nbsp;R.GLVGEIIGR.F</TT></TD></TR>
  <TR>
    <TD align=3Dright>&nbsp;</TD>
    <TD align=3Dright><TT>913.4833&nbsp;&nbsp;</TT></TD>
    <TD align=3Dright><TT>912.4760&nbsp;&nbsp;</TT></TD>
    <TD align=3Dright><TT>912.5393&nbsp;&nbsp;</TT></TD>
    <TD noWrap align=3Dright><TT>-69.32&nbsp;</TT></TD>
    <TD align=3Dright><TT>16&nbsp;</TT></TD>
    <TD noWrap align=3Dright><TT>-&nbsp;</TT></TD>
    <TD align=3Dright><TT>24&nbsp;</TT></TD>
    <TD align=3Dright><TT>0&nbsp;&nbsp;</TT></TD>
    <TD noWrap align=3Dright><TT>59&nbsp;&nbsp;</TT></TD>
    <TD noWrap><TT>&nbsp;R.GLVGEIIGR.F</TT></TD></TR>
  <TR>
    <TD align=3Dright>&nbsp;</TD>
    <TD align=3Dright><TT>963.4251&nbsp;&nbsp;</TT></TD>
    <TD align=3Dright><TT>962.4178&nbsp;&nbsp;</TT></TD>
    <TD align=3Dright><TT>962.4821&nbsp;&nbsp;</TT></TD>
    <TD noWrap align=3Dright><TT>-66.88&nbsp;</TT></TD>
    <TD align=3Dright><TT>103&nbsp;</TT></TD>
    <TD noWrap align=3Dright><TT>-&nbsp;</TT></TD>
    <TD align=3Dright><TT>111&nbsp;</TT></TD>
    <TD align=3Dright><TT>0&nbsp;&nbsp;</TT></TD>
    <TD noWrap align=3Dright><TT>---&nbsp;&nbsp;</TT></TD>
    <TD noWrap><TT>&nbsp;R.GDFAIDIGR.N</TT></TD></TR>
  <TR>
    <TD align=3Dright>&nbsp;</TD>
    <TD align=3Dright><TT>963.4251&nbsp;&nbsp;</TT></TD>
    <TD align=3Dright><TT>962.4178&nbsp;&nbsp;</TT></TD>
    <TD align=3Dright><TT>962.4821&nbsp;&nbsp;</TT></TD>
    <TD noWrap align=3Dright><TT>-66.88&nbsp;</TT></TD>
    <TD align=3Dright><TT>103&nbsp;</TT></TD>
    <TD noWrap align=3Dright><TT>-&nbsp;</TT></TD>
    <TD align=3Dright><TT>111&nbsp;</TT></TD>
    <TD align=3Dright><TT>0&nbsp;&nbsp;</TT></TD>
    <TD noWrap align=3Dright><TT>76&nbsp;&nbsp;</TT></TD>
    <TD noWrap><TT>&nbsp;R.GDFAIDIGR.N</TT></TD></TR>
  <TR>
    <TD align=3Dright>&nbsp;</TD>
    <TD align=3Dright><TT>1354.5842&nbsp;&nbsp;</TT></TD>
    <TD align=3Dright><TT>1353.5769&nbsp;&nbsp;</TT></TD>
    <TD align=3Dright><TT>1353.6637&nbsp;&nbsp;</TT></TD>
    <TD noWrap align=3Dright><TT>-64.09&nbsp;</TT></TD>
    <TD align=3Dright><TT>112&nbsp;</TT></TD>
    <TD noWrap align=3Dright><TT>-&nbsp;</TT></TD>
    <TD align=3Dright><TT>124&nbsp;</TT></TD>
    <TD align=3Dright><TT>0&nbsp;&nbsp;</TT></TD>
    <TD noWrap align=3Dright><TT>---&nbsp;&nbsp;</TT></TD>
    <TD noWrap><TT>&nbsp;R.NVIHGSDAVESAR.K</TT></TD></TR>
  <TR>
    <TD align=3Dright>&nbsp;</TD>
    <TD align=3Dright><TT>1354.5842&nbsp;&nbsp;</TT></TD>
    <TD align=3Dright><TT>1353.5769&nbsp;&nbsp;</TT></TD>
    <TD align=3Dright><TT>1353.6637&nbsp;&nbsp;</TT></TD>
    <TD noWrap align=3Dright><TT>-64.09&nbsp;</TT></TD>
    <TD align=3Dright><TT>112&nbsp;</TT></TD>
    <TD noWrap align=3Dright><TT>-&nbsp;</TT></TD>
    <TD align=3Dright><TT>124&nbsp;</TT></TD>
    <TD align=3Dright><TT>0&nbsp;&nbsp;</TT></TD>
    <TD noWrap align=3Dright><TT>101&nbsp;&nbsp;</TT></TD>
    <TD =
noWrap><TT>&nbsp;R.NVIHGSDAVESAR.K</TT></TD></TR></TBODY></TABLE>
<TABLE border=3D0 cellSpacing=3D0>
  <TBODY>
  <TR>
    <TD><TT>&nbsp;&nbsp;&nbsp;&nbsp;&nbsp;&nbsp;</TT></TD>
    <TD><TT><B>No match to: </B>701.3546, 719.3583, 746.3696, 749.3483,=20
      842.4487, 870.4766, 899.4720, 912.4629, 921.4332, 945.4236, =
985.3851,=20
      1148.4664, 1156.5720, 1250.5591, 1250.5591, 1451.6479, 1451.6479,=20
      1475.6206, 1535.7245, 1535.7245, 1536.7159, 1553.7313, 1553.7313,=20
      1575.6862, 1681.8259, 1681.8259, 1786.8408, 1786.8408, 1802.8143,=20
      1818.8076, 1834.8243, 1834.8243, 1850.8019, 1866.7864, 1882.7822,=20
      2683.2825, 2778.2153, 2792.2290, =
3508.9121</TT></TD></TR></TBODY></TABLE><BR>
<TABLE border=3D0 cellSpacing=3D0>
  <TBODY>
  <TR>
    <TD><TT><B><A =
name=3DHit2>2.</A>&nbsp;&nbsp;&nbsp;&nbsp;</B></TT></TD>
    <TD noWrap><TT><A=20
      =
href=3D"http://zxw-pc/mascot/cgi/protein_view.pl?file=3D../data/20121225/=
F002437.dat&amp;hit=3D2"=20
      =
target=3D_blank>gi|1346674</A>&nbsp;&nbsp;&nbsp;&nbsp;<B>Mass:</B>&nbsp;1=
6126&nbsp;&nbsp;&nbsp;&nbsp;<B>Score:</B>&nbsp;201&nbsp;&nbsp;&nbsp;&nbsp=
;<B>Expect:</B>&nbsp;1.5e-014&nbsp;&nbsp;<B>Matches:</B>&nbsp;5</TT></TD>=
</TR>
  <TR>
    <TD>&nbsp;</TD>
    <TD noWrap><TT>RecName: Full=3DNucleoside diphosphate kinase A; =
Short=3DNDK A;=20
      Short=3DNDP kinase A</TT></TD></TR></TBODY></TABLE>
<TABLE border=3D0 cellSpacing=3D0 cellPadding=3D0>
  <TBODY>
  <TR>
    <TD><TT>&nbsp;&nbsp;&nbsp;&nbsp;&nbsp;&nbsp;</TT></TD>
    <TD align=3Dright><TT><B>Observed&nbsp;&nbsp;</B></TT></TD>
    <TD noWrap align=3Dright><TT><B>Mr(expt)&nbsp;&nbsp;</B></TT></TD>
    <TD noWrap align=3Dright><TT><B>Mr(calc)&nbsp;&nbsp;</B></TT></TD>
    <TD align=3Dright><TT><B>&nbsp;ppm&nbsp;&nbsp;</B></TT></TD>
    <TD align=3Dright><TT><B>Start&nbsp;</B></TT></TD>
    <TD align=3Dright><TT><B>&nbsp;</B></TT></TD>
    <TD align=3Dright><TT><B>End&nbsp;</B></TT></TD>
    <TD align=3Dright><TT><B>Miss&nbsp;</B></TT></TD>
    <TD align=3Dright><TT><B>Ions&nbsp;</B></TT></TD>
    <TD><TT><B>&nbsp;Peptide</B></TT></TD></TR>
  <TR>
    <TD align=3Dright>&nbsp;</TD>
    <TD align=3Dright><TT>746.3696&nbsp;&nbsp;</TT></TD>
    <TD align=3Dright><TT>745.3623&nbsp;&nbsp;</TT></TD>
    <TD align=3Dright><TT>745.4083&nbsp;&nbsp;</TT></TD>
    <TD noWrap align=3Dright><TT>-61.67&nbsp;</TT></TD>
    <TD align=3Dright><TT>79&nbsp;</TT></TD>
    <TD noWrap align=3Dright><TT>-&nbsp;</TT></TD>
    <TD align=3Dright><TT>85&nbsp;</TT></TD>
    <TD align=3Dright><TT>0&nbsp;&nbsp;</TT></TD>
    <TD noWrap align=3Dright><TT>---&nbsp;&nbsp;</TT></TD>
    <TD noWrap><TT>&nbsp;K.NVVTTGR.E</TT></TD></TR>
  <TR>
    <TD align=3Dright>&nbsp;</TD>
    <TD align=3Dright><TT>963.4251&nbsp;&nbsp;</TT></TD>
    <TD align=3Dright><TT>962.4178&nbsp;&nbsp;</TT></TD>
    <TD align=3Dright><TT>962.4821&nbsp;&nbsp;</TT></TD>
    <TD noWrap align=3Dright><TT>-66.88&nbsp;</TT></TD>
    <TD align=3Dright><TT>103&nbsp;</TT></TD>
    <TD noWrap align=3Dright><TT>-&nbsp;</TT></TD>
    <TD align=3Dright><TT>111&nbsp;</TT></TD>
    <TD align=3Dright><TT>0&nbsp;&nbsp;</TT></TD>
    <TD noWrap align=3Dright><TT>---&nbsp;&nbsp;</TT></TD>
    <TD noWrap><TT>&nbsp;R.GDFAIDIGR.N</TT></TD></TR>
  <TR>
    <TD align=3Dright>&nbsp;</TD>
    <TD align=3Dright><TT>963.4251&nbsp;&nbsp;</TT></TD>
    <TD align=3Dright><TT>962.4178&nbsp;&nbsp;</TT></TD>
    <TD align=3Dright><TT>962.4821&nbsp;&nbsp;</TT></TD>
    <TD noWrap align=3Dright><TT>-66.88&nbsp;</TT></TD>
    <TD align=3Dright><TT>103&nbsp;</TT></TD>
    <TD noWrap align=3Dright><TT>-&nbsp;</TT></TD>
    <TD align=3Dright><TT>111&nbsp;</TT></TD>
    <TD align=3Dright><TT>0&nbsp;&nbsp;</TT></TD>
    <TD noWrap align=3Dright><TT>76&nbsp;&nbsp;</TT></TD>
    <TD noWrap><TT>&nbsp;R.GDFAIDIGR.N</TT></TD></TR>
  <TR>
    <TD align=3Dright>&nbsp;</TD>
    <TD align=3Dright><TT>1354.5842&nbsp;&nbsp;</TT></TD>
    <TD align=3Dright><TT>1353.5769&nbsp;&nbsp;</TT></TD>
    <TD align=3Dright><TT>1353.6637&nbsp;&nbsp;</TT></TD>
    <TD noWrap align=3Dright><TT>-64.09&nbsp;</TT></TD>
    <TD align=3Dright><TT>112&nbsp;</TT></TD>
    <TD noWrap align=3Dright><TT>-&nbsp;</TT></TD>
    <TD align=3Dright><TT>124&nbsp;</TT></TD>
    <TD align=3Dright><TT>0&nbsp;&nbsp;</TT></TD>
    <TD noWrap align=3Dright><TT>---&nbsp;&nbsp;</TT></TD>
    <TD noWrap><TT>&nbsp;R.NVIHGSDAVESAR.K</TT></TD></TR>
  <TR>
    <TD align=3Dright>&nbsp;</TD>
    <TD align=3Dright><TT>1354.5842&nbsp;&nbsp;</TT></TD>
    <TD align=3Dright><TT>1353.5769&nbsp;&nbsp;</TT></TD>
    <TD align=3Dright><TT>1353.6637&nbsp;&nbsp;</TT></TD>
    <TD noWrap align=3Dright><TT>-64.09&nbsp;</TT></TD>
    <TD align=3Dright><TT>112&nbsp;</TT></TD>
    <TD noWrap align=3Dright><TT>-&nbsp;</TT></TD>
    <TD align=3Dright><TT>124&nbsp;</TT></TD>
    <TD align=3Dright><TT>0&nbsp;&nbsp;</TT></TD>
    <TD noWrap align=3Dright><TT>101&nbsp;&nbsp;</TT></TD>
    <TD =
noWrap><TT>&nbsp;R.NVIHGSDAVESAR.K</TT></TD></TR></TBODY></TABLE>
<TABLE border=3D0 cellSpacing=3D0>
  <TBODY>
  <TR>
    <TD><TT>&nbsp;&nbsp;&nbsp;&nbsp;&nbsp;&nbsp;</TT></TD>
    <TD><TT><B>No match to: </B>701.3546, 719.3583, 749.3483, 842.4487,=20
      870.4766, 899.4720, 912.4629, 913.4833, 913.4833, 921.4332, =
945.4236,=20
      985.3851, 1148.4664, 1156.5720, 1250.5591, 1250.5591, 1451.6479,=20
      1451.6479, 1475.6206, 1535.7245, 1535.7245, 1536.7159, 1553.7313,=20
      1553.7313, 1575.6862, 1681.8259, 1681.8259, 1786.8408, 1786.8408,=20
      1802.8143, 1818.8076, 1834.8243, 1834.8243, 1850.8019, 1866.7864,=20
      1882.7822, 2683.2825, 2778.2153, 2792.2290,=20
3508.9121</TT></TD></TR></TBODY></TABLE><BR>
<TABLE border=3D0 cellSpacing=3D0>
  <TBODY>
  <TR>
    <TD><TT><B><A =
name=3DHit3>3.</A>&nbsp;&nbsp;&nbsp;&nbsp;</B></TT></TD>
    <TD noWrap><TT><A=20
      =
href=3D"http://zxw-pc/mascot/cgi/protein_view.pl?file=3D../data/20121225/=
F002437.dat&amp;hit=3D3"=20
      =
target=3D_blank>gi|499110</A>&nbsp;&nbsp;&nbsp;&nbsp;<B>Mass:</B>&nbsp;16=
126&nbsp;&nbsp;&nbsp;&nbsp;<B>Score:</B>&nbsp;201&nbsp;&nbsp;&nbsp;&nbsp;=
<B>Expect:</B>&nbsp;1.5e-014&nbsp;&nbsp;<B>Matches:</B>&nbsp;5</TT></TD><=
/TR>
  <TR>
    <TD>&nbsp;</TD>
    <TD noWrap><TT>nucleoside diphosphate kinase [Flaveria=20
  bidentis]</TT></TD></TR></TBODY></TABLE>
<TABLE border=3D0 cellSpacing=3D0 cellPadding=3D0>
  <TBODY>
  <TR>
    <TD><TT>&nbsp;&nbsp;&nbsp;&nbsp;&nbsp;&nbsp;</TT></TD>
    <TD align=3Dright><TT><B>Observed&nbsp;&nbsp;</B></TT></TD>
    <TD noWrap align=3Dright><TT><B>Mr(expt)&nbsp;&nbsp;</B></TT></TD>
    <TD noWrap align=3Dright><TT><B>Mr(calc)&nbsp;&nbsp;</B></TT></TD>
    <TD align=3Dright><TT><B>&nbsp;ppm&nbsp;&nbsp;</B></TT></TD>
    <TD align=3Dright><TT><B>Start&nbsp;</B></TT></TD>
    <TD align=3Dright><TT><B>&nbsp;</B></TT></TD>
    <TD align=3Dright><TT><B>End&nbsp;</B></TT></TD>
    <TD align=3Dright><TT><B>Miss&nbsp;</B></TT></TD>
    <TD align=3Dright><TT><B>Ions&nbsp;</B></TT></TD>
    <TD><TT><B>&nbsp;Peptide</B></TT></TD></TR>
  <TR>
    <TD align=3Dright>&nbsp;</TD>
    <TD align=3Dright><TT>746.3696&nbsp;&nbsp;</TT></TD>
    <TD align=3Dright><TT>745.3623&nbsp;&nbsp;</TT></TD>
    <TD align=3Dright><TT>745.4083&nbsp;&nbsp;</TT></TD>
    <TD noWrap align=3Dright><TT>-61.67&nbsp;</TT></TD>
    <TD align=3Dright><TT>79&nbsp;</TT></TD>
    <TD noWrap align=3Dright><TT>-&nbsp;</TT></TD>
    <TD align=3Dright><TT>85&nbsp;</TT></TD>
    <TD align=3Dright><TT>0&nbsp;&nbsp;</TT></TD>
    <TD noWrap align=3Dright><TT>---&nbsp;&nbsp;</TT></TD>
    <TD noWrap><TT>&nbsp;K.NVVTTGR.E</TT></TD></TR>
  <TR>
    <TD align=3Dright>&nbsp;</TD>
    <TD align=3Dright><TT>963.4251&nbsp;&nbsp;</TT></TD>
    <TD align=3Dright><TT>962.4178&nbsp;&nbsp;</TT></TD>
    <TD align=3Dright><TT>962.4821&nbsp;&nbsp;</TT></TD>
    <TD noWrap align=3Dright><TT>-66.88&nbsp;</TT></TD>
    <TD align=3Dright><TT>103&nbsp;</TT></TD>
    <TD noWrap align=3Dright><TT>-&nbsp;</TT></TD>
    <TD align=3Dright><TT>111&nbsp;</TT></TD>
    <TD align=3Dright><TT>0&nbsp;&nbsp;</TT></TD>
    <TD noWrap align=3Dright><TT>---&nbsp;&nbsp;</TT></TD>
    <TD noWrap><TT>&nbsp;R.GDFAIDIGR.N</TT></TD></TR>
  <TR>
    <TD align=3Dright>&nbsp;</TD>
    <TD align=3Dright><TT>963.4251&nbsp;&nbsp;</TT></TD>
    <TD align=3Dright><TT>962.4178&nbsp;&nbsp;</TT></TD>
    <TD align=3Dright><TT>962.4821&nbsp;&nbsp;</TT></TD>
    <TD noWrap align=3Dright><TT>-66.88&nbsp;</TT></TD>
    <TD align=3Dright><TT>103&nbsp;</TT></TD>
    <TD noWrap align=3Dright><TT>-&nbsp;</TT></TD>
    <TD align=3Dright><TT>111&nbsp;</TT></TD>
    <TD align=3Dright><TT>0&nbsp;&nbsp;</TT></TD>
    <TD noWrap align=3Dright><TT>76&nbsp;&nbsp;</TT></TD>
    <TD noWrap><TT>&nbsp;R.GDFAIDIGR.N</TT></TD></TR>
  <TR>
    <TD align=3Dright>&nbsp;</TD>
    <TD align=3Dright><TT>1354.5842&nbsp;&nbsp;</TT></TD>
    <TD align=3Dright><TT>1353.5769&nbsp;&nbsp;</TT></TD>
    <TD align=3Dright><TT>1353.6637&nbsp;&nbsp;</TT></TD>
    <TD noWrap align=3Dright><TT>-64.09&nbsp;</TT></TD>
    <TD align=3Dright><TT>112&nbsp;</TT></TD>
    <TD noWrap align=3Dright><TT>-&nbsp;</TT></TD>
    <TD align=3Dright><TT>124&nbsp;</TT></TD>
    <TD align=3Dright><TT>0&nbsp;&nbsp;</TT></TD>
    <TD noWrap align=3Dright><TT>---&nbsp;&nbsp;</TT></TD>
    <TD noWrap><TT>&nbsp;R.NVIHGSDAVESAR.K</TT></TD></TR>
  <TR>
    <TD align=3Dright>&nbsp;</TD>
    <TD align=3Dright><TT>1354.5842&nbsp;&nbsp;</TT></TD>
    <TD align=3Dright><TT>1353.5769&nbsp;&nbsp;</TT></TD>
    <TD align=3Dright><TT>1353.6637&nbsp;&nbsp;</TT></TD>
    <TD noWrap align=3Dright><TT>-64.09&nbsp;</TT></TD>
    <TD align=3Dright><TT>112&nbsp;</TT></TD>
    <TD noWrap align=3Dright><TT>-&nbsp;</TT></TD>
    <TD align=3Dright><TT>124&nbsp;</TT></TD>
    <TD align=3Dright><TT>0&nbsp;&nbsp;</TT></TD>
    <TD noWrap align=3Dright><TT>101&nbsp;&nbsp;</TT></TD>
    <TD =
noWrap><TT>&nbsp;R.NVIHGSDAVESAR.K</TT></TD></TR></TBODY></TABLE>
<TABLE border=3D0 cellSpacing=3D0>
  <TBODY>
  <TR>
    <TD><TT>&nbsp;&nbsp;&nbsp;&nbsp;&nbsp;&nbsp;</TT></TD>
    <TD><TT><B>No match to: </B>701.3546, 719.3583, 749.3483, 842.4487,=20
      870.4766, 899.4720, 912.4629, 913.4833, 913.4833, 921.4332, =
945.4236,=20
      985.3851, 1148.4664, 1156.5720, 1250.5591, 1250.5591, 1451.6479,=20
      1451.6479, 1475.6206, 1535.7245, 1535.7245, 1536.7159, 1553.7313,=20
      1553.7313, 1575.6862, 1681.8259, 1681.8259, 1786.8408, 1786.8408,=20
      1802.8143, 1818.8076, 1834.8243, 1834.8243, 1850.8019, 1866.7864,=20
      1882.7822, 2683.2825, 2778.2153, 2792.2290,=20
3508.9121</TT></TD></TR></TBODY></TABLE><BR>
<TABLE border=3D0 cellSpacing=3D0>
  <TBODY>
  <TR>
    <TD><TT><B><A =
name=3DHit4>4.</A>&nbsp;&nbsp;&nbsp;&nbsp;</B></TT></TD>
    <TD noWrap><TT><A=20
      =
href=3D"http://zxw-pc/mascot/cgi/protein_view.pl?file=3D../data/20121225/=
F002437.dat&amp;hit=3D4"=20
      =
target=3D_blank>gi|575953</A>&nbsp;&nbsp;&nbsp;&nbsp;<B>Mass:</B>&nbsp;15=
409&nbsp;&nbsp;&nbsp;&nbsp;<B>Score:</B>&nbsp;200&nbsp;&nbsp;&nbsp;&nbsp;=
<B>Expect:</B>&nbsp;1.9e-014&nbsp;&nbsp;<B>Matches:</B>&nbsp;5</TT></TD><=
/TR>
  <TR>
    <TD>&nbsp;</TD>
    <TD noWrap><TT>nucleoside diphosphate kinase [Solanum=20
  lycopersicum]</TT></TD></TR></TBODY></TABLE>
<TABLE border=3D0 cellSpacing=3D0 cellPadding=3D0>
  <TBODY>
  <TR>
    <TD><TT>&nbsp;&nbsp;&nbsp;&nbsp;&nbsp;&nbsp;</TT></TD>
    <TD align=3Dright><TT><B>Observed&nbsp;&nbsp;</B></TT></TD>
    <TD noWrap align=3Dright><TT><B>Mr(expt)&nbsp;&nbsp;</B></TT></TD>
    <TD noWrap align=3Dright><TT><B>Mr(calc)&nbsp;&nbsp;</B></TT></TD>
    <TD align=3Dright><TT><B>&nbsp;ppm&nbsp;&nbsp;</B></TT></TD>
    <TD align=3Dright><TT><B>Start&nbsp;</B></TT></TD>
    <TD align=3Dright><TT><B>&nbsp;</B></TT></TD>
    <TD align=3Dright><TT><B>End&nbsp;</B></TT></TD>
    <TD align=3Dright><TT><B>Miss&nbsp;</B></TT></TD>
    <TD align=3Dright><TT><B>Ions&nbsp;</B></TT></TD>
    <TD><TT><B>&nbsp;Peptide</B></TT></TD></TR>
  <TR>
    <TD align=3Dright>&nbsp;</TD>
    <TD align=3Dright><TT>912.4629&nbsp;&nbsp;</TT></TD>
    <TD align=3Dright><TT>911.4556&nbsp;&nbsp;</TT></TD>
    <TD align=3Dright><TT>911.5189&nbsp;&nbsp;</TT></TD>
    <TD noWrap align=3Dright><TT>-69.39&nbsp;</TT></TD>
    <TD align=3Dright><TT>2&nbsp;</TT></TD>
    <TD noWrap align=3Dright><TT>-&nbsp;</TT></TD>
    <TD align=3Dright><TT>9&nbsp;</TT></TD>
    <TD align=3Dright><TT>0&nbsp;&nbsp;</TT></TD>
    <TD noWrap align=3Dright><TT>---&nbsp;&nbsp;</TT></TD>
    <TD noWrap><TT>&nbsp;M.IKPDGVQR.G</TT></TD></TR>
  <TR>
    <TD align=3Dright>&nbsp;</TD>
    <TD align=3Dright><TT>963.4251&nbsp;&nbsp;</TT></TD>
    <TD align=3Dright><TT>962.4178&nbsp;&nbsp;</TT></TD>
    <TD align=3Dright><TT>962.4821&nbsp;&nbsp;</TT></TD>
    <TD noWrap align=3Dright><TT>-66.88&nbsp;</TT></TD>
    <TD align=3Dright><TT>97&nbsp;</TT></TD>
    <TD noWrap align=3Dright><TT>-&nbsp;</TT></TD>
    <TD align=3Dright><TT>105&nbsp;</TT></TD>
    <TD align=3Dright><TT>0&nbsp;&nbsp;</TT></TD>
    <TD noWrap align=3Dright><TT>---&nbsp;&nbsp;</TT></TD>
    <TD noWrap><TT>&nbsp;R.GDFAIDIGR.N</TT></TD></TR>
  <TR>
    <TD align=3Dright>&nbsp;</TD>
    <TD align=3Dright><TT>963.4251&nbsp;&nbsp;</TT></TD>
    <TD align=3Dright><TT>962.4178&nbsp;&nbsp;</TT></TD>
    <TD align=3Dright><TT>962.4821&nbsp;&nbsp;</TT></TD>
    <TD noWrap align=3Dright><TT>-66.88&nbsp;</TT></TD>
    <TD align=3Dright><TT>97&nbsp;</TT></TD>
    <TD noWrap align=3Dright><TT>-&nbsp;</TT></TD>
    <TD align=3Dright><TT>105&nbsp;</TT></TD>
    <TD align=3Dright><TT>0&nbsp;&nbsp;</TT></TD>
    <TD noWrap align=3Dright><TT>76&nbsp;&nbsp;</TT></TD>
    <TD noWrap><TT>&nbsp;R.GDFAIDIGR.N</TT></TD></TR>
  <TR>
    <TD align=3Dright>&nbsp;</TD>
    <TD align=3Dright><TT>1354.5842&nbsp;&nbsp;</TT></TD>
    <TD align=3Dright><TT>1353.5769&nbsp;&nbsp;</TT></TD>
    <TD align=3Dright><TT>1353.6637&nbsp;&nbsp;</TT></TD>
    <TD noWrap align=3Dright><TT>-64.09&nbsp;</TT></TD>
    <TD align=3Dright><TT>106&nbsp;</TT></TD>
    <TD noWrap align=3Dright><TT>-&nbsp;</TT></TD>
    <TD align=3Dright><TT>118&nbsp;</TT></TD>
    <TD align=3Dright><TT>0&nbsp;&nbsp;</TT></TD>
    <TD noWrap align=3Dright><TT>---&nbsp;&nbsp;</TT></TD>
    <TD noWrap><TT>&nbsp;R.NVIHGSDAVESAR.K</TT></TD></TR>
  <TR>
    <TD align=3Dright>&nbsp;</TD>
    <TD align=3Dright><TT>1354.5842&nbsp;&nbsp;</TT></TD>
    <TD align=3Dright><TT>1353.5769&nbsp;&nbsp;</TT></TD>
    <TD align=3Dright><TT>1353.6637&nbsp;&nbsp;</TT></TD>
    <TD noWrap align=3Dright><TT>-64.09&nbsp;</TT></TD>
    <TD align=3Dright><TT>106&nbsp;</TT></TD>
    <TD noWrap align=3Dright><TT>-&nbsp;</TT></TD>
    <TD align=3Dright><TT>118&nbsp;</TT></TD>
    <TD align=3Dright><TT>0&nbsp;&nbsp;</TT></TD>
    <TD noWrap align=3Dright><TT>101&nbsp;&nbsp;</TT></TD>
    <TD =
noWrap><TT>&nbsp;R.NVIHGSDAVESAR.K</TT></TD></TR></TBODY></TABLE>
<TABLE border=3D0 cellSpacing=3D0>
  <TBODY>
  <TR>
    <TD><TT>&nbsp;&nbsp;&nbsp;&nbsp;&nbsp;&nbsp;</TT></TD>
    <TD><TT><B>No match to: </B>701.3546, 719.3583, 746.3696, 749.3483,=20
      842.4487, 870.4766, 899.4720, 913.4833, 913.4833, 921.4332, =
945.4236,=20
      985.3851, 1148.4664, 1156.5720, 1250.5591, 1250.5591, 1451.6479,=20
      1451.6479, 1475.6206, 1535.7245, 1535.7245, 1536.7159, 1553.7313,=20
      1553.7313, 1575.6862, 1681.8259, 1681.8259, 1786.8408, 1786.8408,=20
      1802.8143, 1818.8076, 1834.8243, 1834.8243, 1850.8019, 1866.7864,=20
      1882.7822, 2683.2825, 2778.2153, 2792.2290,=20
3508.9121</TT></TD></TR></TBODY></TABLE><BR>
<TABLE border=3D0 cellSpacing=3D0>
  <TBODY>
  <TR>
    <TD><TT><B><A =
name=3DHit5>5.</A>&nbsp;&nbsp;&nbsp;&nbsp;</B></TT></TD>
    <TD noWrap><TT><A=20
      =
href=3D"http://zxw-pc/mascot/cgi/protein_view.pl?file=3D../data/20121225/=
F002437.dat&amp;hit=3D5"=20
      =
target=3D_blank>gi|1346677</A>&nbsp;&nbsp;&nbsp;&nbsp;<B>Mass:</B>&nbsp;1=
5669&nbsp;&nbsp;&nbsp;&nbsp;<B>Score:</B>&nbsp;191&nbsp;&nbsp;&nbsp;&nbsp=
;<B>Expect:</B>&nbsp;1.5e-013&nbsp;&nbsp;<B>Matches:</B>&nbsp;4</TT></TD>=
</TR>
  <TR>
    <TD>&nbsp;</TD>
    <TD noWrap><TT>RecName: Full=3DNucleoside diphosphate kinase; =
Short=3DNDK;=20
      Short=3DNDP kinase</TT></TD></TR></TBODY></TABLE>
<TABLE border=3D0 cellSpacing=3D0 cellPadding=3D0>
  <TBODY>
  <TR>
    <TD><TT>&nbsp;&nbsp;&nbsp;&nbsp;&nbsp;&nbsp;</TT></TD>
    <TD align=3Dright><TT><B>Observed&nbsp;&nbsp;</B></TT></TD>
    <TD noWrap align=3Dright><TT><B>Mr(expt)&nbsp;&nbsp;</B></TT></TD>
    <TD noWrap align=3Dright><TT><B>Mr(calc)&nbsp;&nbsp;</B></TT></TD>
    <TD align=3Dright><TT><B>&nbsp;ppm&nbsp;&nbsp;</B></TT></TD>
    <TD align=3Dright><TT><B>Start&nbsp;</B></TT></TD>
    <TD align=3Dright><TT><B>&nbsp;</B></TT></TD>
    <TD align=3Dright><TT><B>End&nbsp;</B></TT></TD>
    <TD align=3Dright><TT><B>Miss&nbsp;</B></TT></TD>
    <TD align=3Dright><TT><B>Ions&nbsp;</B></TT></TD>
    <TD><TT><B>&nbsp;Peptide</B></TT></TD></TR>
  <TR>
    <TD align=3Dright>&nbsp;</TD>
    <TD align=3Dright><TT>963.4251&nbsp;&nbsp;</TT></TD>
    <TD align=3Dright><TT>962.4178&nbsp;&nbsp;</TT></TD>
    <TD align=3Dright><TT>962.4821&nbsp;&nbsp;</TT></TD>
    <TD noWrap align=3Dright><TT>-66.88&nbsp;</TT></TD>
    <TD align=3Dright><TT>99&nbsp;</TT></TD>
    <TD noWrap align=3Dright><TT>-&nbsp;</TT></TD>
    <TD align=3Dright><TT>107&nbsp;</TT></TD>
    <TD align=3Dright><TT>0&nbsp;&nbsp;</TT></TD>
    <TD noWrap align=3Dright><TT>---&nbsp;&nbsp;</TT></TD>
    <TD noWrap><TT>&nbsp;R.GDFAIDIGR.N</TT></TD></TR>
  <TR>
    <TD align=3Dright>&nbsp;</TD>
    <TD align=3Dright><TT>963.4251&nbsp;&nbsp;</TT></TD>
    <TD align=3Dright><TT>962.4178&nbsp;&nbsp;</TT></TD>
    <TD align=3Dright><TT>962.4821&nbsp;&nbsp;</TT></TD>
    <TD noWrap align=3Dright><TT>-66.88&nbsp;</TT></TD>
    <TD align=3Dright><TT>99&nbsp;</TT></TD>
    <TD noWrap align=3Dright><TT>-&nbsp;</TT></TD>
    <TD align=3Dright><TT>107&nbsp;</TT></TD>
    <TD align=3Dright><TT>0&nbsp;&nbsp;</TT></TD>
    <TD noWrap align=3Dright><TT>76&nbsp;&nbsp;</TT></TD>
    <TD noWrap><TT>&nbsp;R.GDFAIDIGR.N</TT></TD></TR>
  <TR>
    <TD align=3Dright>&nbsp;</TD>
    <TD align=3Dright><TT>1354.5842&nbsp;&nbsp;</TT></TD>
    <TD align=3Dright><TT>1353.5769&nbsp;&nbsp;</TT></TD>
    <TD align=3Dright><TT>1353.6637&nbsp;&nbsp;</TT></TD>
    <TD noWrap align=3Dright><TT>-64.09&nbsp;</TT></TD>
    <TD align=3Dright><TT>108&nbsp;</TT></TD>
    <TD noWrap align=3Dright><TT>-&nbsp;</TT></TD>
    <TD align=3Dright><TT>120&nbsp;</TT></TD>
    <TD align=3Dright><TT>0&nbsp;&nbsp;</TT></TD>
    <TD noWrap align=3Dright><TT>---&nbsp;&nbsp;</TT></TD>
    <TD noWrap><TT>&nbsp;R.NVIHGSDAVESAR.K</TT></TD></TR>
  <TR>
    <TD align=3Dright>&nbsp;</TD>
    <TD align=3Dright><TT>1354.5842&nbsp;&nbsp;</TT></TD>
    <TD align=3Dright><TT>1353.5769&nbsp;&nbsp;</TT></TD>
    <TD align=3Dright><TT>1353.6637&nbsp;&nbsp;</TT></TD>
    <TD noWrap align=3Dright><TT>-64.09&nbsp;</TT></TD>
    <TD align=3Dright><TT>108&nbsp;</TT></TD>
    <TD noWrap align=3Dright><TT>-&nbsp;</TT></TD>
    <TD align=3Dright><TT>120&nbsp;</TT></TD>
    <TD align=3Dright><TT>0&nbsp;&nbsp;</TT></TD>
    <TD noWrap align=3Dright><TT>101&nbsp;&nbsp;</TT></TD>
    <TD =
noWrap><TT>&nbsp;R.NVIHGSDAVESAR.K</TT></TD></TR></TBODY></TABLE>
<TABLE border=3D0 cellSpacing=3D0>
  <TBODY>
  <TR>
    <TD><TT>&nbsp;&nbsp;&nbsp;&nbsp;&nbsp;&nbsp;</TT></TD>
    <TD><TT><B>No match to: </B>701.3546, 719.3583, 746.3696, 749.3483,=20
      842.4487, 870.4766, 899.4720, 912.4629, 913.4833, 913.4833, =
921.4332,=20
      945.4236, 985.3851, 1148.4664, 1156.5720, 1250.5591, 1250.5591, =
1451.6479,=20
      1451.6479, 1475.6206, 1535.7245, 1535.7245, 1536.7159, 1553.7313,=20
      1553.7313, 1575.6862, 1681.8259, 1681.8259, 1786.8408, 1786.8408,=20
      1802.8143, 1818.8076, 1834.8243, 1834.8243, 1850.8019, 1866.7864,=20
      1882.7822, 2683.2825, 2778.2153, 2792.2290,=20
3508.9121</TT></TD></TR></TBODY></TABLE><BR>
<TABLE border=3D0 cellSpacing=3D0>
  <TBODY>
  <TR>
    <TD><TT><B><A =
name=3DHit6>6.</A>&nbsp;&nbsp;&nbsp;&nbsp;</B></TT></TD>
    <TD noWrap><TT><A=20
      =
href=3D"http://zxw-pc/mascot/cgi/protein_view.pl?file=3D../data/20121225/=
F002437.dat&amp;hit=3D6"=20
      =
target=3D_blank>gi|297809115</A>&nbsp;&nbsp;&nbsp;&nbsp;<B>Mass:</B>&nbsp=
;16424&nbsp;&nbsp;&nbsp;&nbsp;<B>Score:</B>&nbsp;191&nbsp;&nbsp;&nbsp;&nb=
sp;<B>Expect:</B>&nbsp;1.5e-013&nbsp;&nbsp;<B>Matches:</B>&nbsp;4</TT></T=
D></TR>
  <TR>
    <TD>&nbsp;</TD>
    <TD noWrap><TT>nucleoside diphosphate kinase 1 [Arabidopsis lyrata =
subsp.=20
      lyrata]</TT></TD></TR></TBODY></TABLE>
<TABLE border=3D0 cellSpacing=3D0 cellPadding=3D0>
  <TBODY>
  <TR>
    <TD><TT>&nbsp;&nbsp;&nbsp;&nbsp;&nbsp;&nbsp;</TT></TD>
    <TD align=3Dright><TT><B>Observed&nbsp;&nbsp;</B></TT></TD>
    <TD noWrap align=3Dright><TT><B>Mr(expt)&nbsp;&nbsp;</B></TT></TD>
    <TD noWrap align=3Dright><TT><B>Mr(calc)&nbsp;&nbsp;</B></TT></TD>
    <TD align=3Dright><TT><B>&nbsp;ppm&nbsp;&nbsp;</B></TT></TD>
    <TD align=3Dright><TT><B>Start&nbsp;</B></TT></TD>
    <TD align=3Dright><TT><B>&nbsp;</B></TT></TD>
    <TD align=3Dright><TT><B>End&nbsp;</B></TT></TD>
    <TD align=3Dright><TT><B>Miss&nbsp;</B></TT></TD>
    <TD align=3Dright><TT><B>Ions&nbsp;</B></TT></TD>
    <TD><TT><B>&nbsp;Peptide</B></TT></TD></TR>
  <TR>
    <TD align=3Dright>&nbsp;</TD>
    <TD align=3Dright><TT>963.4251&nbsp;&nbsp;</TT></TD>
    <TD align=3Dright><TT>962.4178&nbsp;&nbsp;</TT></TD>
    <TD align=3Dright><TT>962.4821&nbsp;&nbsp;</TT></TD>
    <TD noWrap align=3Dright><TT>-66.88&nbsp;</TT></TD>
    <TD align=3Dright><TT>103&nbsp;</TT></TD>
    <TD noWrap align=3Dright><TT>-&nbsp;</TT></TD>
    <TD align=3Dright><TT>111&nbsp;</TT></TD>
    <TD align=3Dright><TT>0&nbsp;&nbsp;</TT></TD>
    <TD noWrap align=3Dright><TT>---&nbsp;&nbsp;</TT></TD>
    <TD noWrap><TT>&nbsp;R.GDFAIDIGR.N</TT></TD></TR>
  <TR>
    <TD align=3Dright>&nbsp;</TD>
    <TD align=3Dright><TT>963.4251&nbsp;&nbsp;</TT></TD>
    <TD align=3Dright><TT>962.4178&nbsp;&nbsp;</TT></TD>
    <TD align=3Dright><TT>962.4821&nbsp;&nbsp;</TT></TD>
    <TD noWrap align=3Dright><TT>-66.88&nbsp;</TT></TD>
    <TD align=3Dright><TT>103&nbsp;</TT></TD>
    <TD noWrap align=3Dright><TT>-&nbsp;</TT></TD>
    <TD align=3Dright><TT>111&nbsp;</TT></TD>
    <TD align=3Dright><TT>0&nbsp;&nbsp;</TT></TD>
    <TD noWrap align=3Dright><TT>76&nbsp;&nbsp;</TT></TD>
    <TD noWrap><TT>&nbsp;R.GDFAIDIGR.N</TT></TD></TR>
  <TR>
    <TD align=3Dright>&nbsp;</TD>
    <TD align=3Dright><TT>1354.5842&nbsp;&nbsp;</TT></TD>
    <TD align=3Dright><TT>1353.5769&nbsp;&nbsp;</TT></TD>
    <TD align=3Dright><TT>1353.6637&nbsp;&nbsp;</TT></TD>
    <TD noWrap align=3Dright><TT>-64.09&nbsp;</TT></TD>
    <TD align=3Dright><TT>112&nbsp;</TT></TD>
    <TD noWrap align=3Dright><TT>-&nbsp;</TT></TD>
    <TD align=3Dright><TT>124&nbsp;</TT></TD>
    <TD align=3Dright><TT>0&nbsp;&nbsp;</TT></TD>
    <TD noWrap align=3Dright><TT>---&nbsp;&nbsp;</TT></TD>
    <TD noWrap><TT>&nbsp;R.NVIHGSDAVESAR.K</TT></TD></TR>
  <TR>
    <TD align=3Dright>&nbsp;</TD>
    <TD align=3Dright><TT>1354.5842&nbsp;&nbsp;</TT></TD>
    <TD align=3Dright><TT>1353.5769&nbsp;&nbsp;</TT></TD>
    <TD align=3Dright><TT>1353.6637&nbsp;&nbsp;</TT></TD>
    <TD noWrap align=3Dright><TT>-64.09&nbsp;</TT></TD>
    <TD align=3Dright><TT>112&nbsp;</TT></TD>
    <TD noWrap align=3Dright><TT>-&nbsp;</TT></TD>
    <TD align=3Dright><TT>124&nbsp;</TT></TD>
    <TD align=3Dright><TT>0&nbsp;&nbsp;</TT></TD>
    <TD noWrap align=3Dright><TT>101&nbsp;&nbsp;</TT></TD>
    <TD =
noWrap><TT>&nbsp;R.NVIHGSDAVESAR.K</TT></TD></TR></TBODY></TABLE>
<TABLE border=3D0 cellSpacing=3D0>
  <TBODY>
  <TR>
    <TD><TT>&nbsp;&nbsp;&nbsp;&nbsp;&nbsp;&nbsp;</TT></TD>
    <TD><TT><B>No match to: </B>701.3546, 719.3583, 746.3696, 749.3483,=20
      842.4487, 870.4766, 899.4720, 912.4629, 913.4833, 913.4833, =
921.4332,=20
      945.4236, 985.3851, 1148.4664, 1156.5720, 1250.5591, 1250.5591, =
1451.6479,=20
      1451.6479, 1475.6206, 1535.7245, 1535.7245, 1536.7159, 1553.7313,=20
      1553.7313, 1575.6862, 1681.8259, 1681.8259, 1786.8408, 1786.8408,=20
      1802.8143, 1818.8076, 1834.8243, 1834.8243, 1850.8019, 1866.7864,=20
      1882.7822, 2683.2825, 2778.2153, 2792.2290,=20
3508.9121</TT></TD></TR></TBODY></TABLE><BR>
<TABLE border=3D0 cellSpacing=3D0>
  <TBODY>
  <TR>
    <TD><TT><B><A =
name=3DHit7>7.</A>&nbsp;&nbsp;&nbsp;&nbsp;</B></TT></TD>
    <TD noWrap><TT><A=20
      =
href=3D"http://zxw-pc/mascot/cgi/protein_view.pl?file=3D../data/20121225/=
F002437.dat&amp;hit=3D7"=20
      =
target=3D_blank>gi|297318278</A>&nbsp;&nbsp;&nbsp;&nbsp;<B>Mass:</B>&nbsp=
;16424&nbsp;&nbsp;&nbsp;&nbsp;<B>Score:</B>&nbsp;191&nbsp;&nbsp;&nbsp;&nb=
sp;<B>Expect:</B>&nbsp;1.5e-013&nbsp;&nbsp;<B>Matches:</B>&nbsp;4</TT></T=
D></TR>
  <TR>
    <TD>&nbsp;</TD>
    <TD noWrap><TT>nucleoside diphosphate kinase 1 [Arabidopsis lyrata =
subsp.=20
      lyrata]</TT></TD></TR></TBODY></TABLE>
<TABLE border=3D0 cellSpacing=3D0 cellPadding=3D0>
  <TBODY>
  <TR>
    <TD><TT>&nbsp;&nbsp;&nbsp;&nbsp;&nbsp;&nbsp;</TT></TD>
    <TD align=3Dright><TT><B>Observed&nbsp;&nbsp;</B></TT></TD>
    <TD noWrap align=3Dright><TT><B>Mr(expt)&nbsp;&nbsp;</B></TT></TD>
    <TD noWrap align=3Dright><TT><B>Mr(calc)&nbsp;&nbsp;</B></TT></TD>
    <TD align=3Dright><TT><B>&nbsp;ppm&nbsp;&nbsp;</B></TT></TD>
    <TD align=3Dright><TT><B>Start&nbsp;</B></TT></TD>
    <TD align=3Dright><TT><B>&nbsp;</B></TT></TD>
    <TD align=3Dright><TT><B>End&nbsp;</B></TT></TD>
    <TD align=3Dright><TT><B>Miss&nbsp;</B></TT></TD>
    <TD align=3Dright><TT><B>Ions&nbsp;</B></TT></TD>
    <TD><TT><B>&nbsp;Peptide</B></TT></TD></TR>
  <TR>
    <TD align=3Dright>&nbsp;</TD>
    <TD align=3Dright><TT>963.4251&nbsp;&nbsp;</TT></TD>
    <TD align=3Dright><TT>962.4178&nbsp;&nbsp;</TT></TD>
    <TD align=3Dright><TT>962.4821&nbsp;&nbsp;</TT></TD>
    <TD noWrap align=3Dright><TT>-66.88&nbsp;</TT></TD>
    <TD align=3Dright><TT>103&nbsp;</TT></TD>
    <TD noWrap align=3Dright><TT>-&nbsp;</TT></TD>
    <TD align=3Dright><TT>111&nbsp;</TT></TD>
    <TD align=3Dright><TT>0&nbsp;&nbsp;</TT></TD>
    <TD noWrap align=3Dright><TT>---&nbsp;&nbsp;</TT></TD>
    <TD noWrap><TT>&nbsp;R.GDFAIDIGR.N</TT></TD></TR>
  <TR>
    <TD align=3Dright>&nbsp;</TD>
    <TD align=3Dright><TT>963.4251&nbsp;&nbsp;</TT></TD>
    <TD align=3Dright><TT>962.4178&nbsp;&nbsp;</TT></TD>
    <TD align=3Dright><TT>962.4821&nbsp;&nbsp;</TT></TD>
    <TD noWrap align=3Dright><TT>-66.88&nbsp;</TT></TD>
    <TD align=3Dright><TT>103&nbsp;</TT></TD>
    <TD noWrap align=3Dright><TT>-&nbsp;</TT></TD>
    <TD align=3Dright><TT>111&nbsp;</TT></TD>
    <TD align=3Dright><TT>0&nbsp;&nbsp;</TT></TD>
    <TD noWrap align=3Dright><TT>76&nbsp;&nbsp;</TT></TD>
    <TD noWrap><TT>&nbsp;R.GDFAIDIGR.N</TT></TD></TR>
  <TR>
    <TD align=3Dright>&nbsp;</TD>
    <TD align=3Dright><TT>1354.5842&nbsp;&nbsp;</TT></TD>
    <TD align=3Dright><TT>1353.5769&nbsp;&nbsp;</TT></TD>
    <TD align=3Dright><TT>1353.6637&nbsp;&nbsp;</TT></TD>
    <TD noWrap align=3Dright><TT>-64.09&nbsp;</TT></TD>
    <TD align=3Dright><TT>112&nbsp;</TT></TD>
    <TD noWrap align=3Dright><TT>-&nbsp;</TT></TD>
    <TD align=3Dright><TT>124&nbsp;</TT></TD>
    <TD align=3Dright><TT>0&nbsp;&nbsp;</TT></TD>
    <TD noWrap align=3Dright><TT>---&nbsp;&nbsp;</TT></TD>
    <TD noWrap><TT>&nbsp;R.NVIHGSDAVESAR.K</TT></TD></TR>
  <TR>
    <TD align=3Dright>&nbsp;</TD>
    <TD align=3Dright><TT>1354.5842&nbsp;&nbsp;</TT></TD>
    <TD align=3Dright><TT>1353.5769&nbsp;&nbsp;</TT></TD>
    <TD align=3Dright><TT>1353.6637&nbsp;&nbsp;</TT></TD>
    <TD noWrap align=3Dright><TT>-64.09&nbsp;</TT></TD>
    <TD align=3Dright><TT>112&nbsp;</TT></TD>
    <TD noWrap align=3Dright><TT>-&nbsp;</TT></TD>
    <TD align=3Dright><TT>124&nbsp;</TT></TD>
    <TD align=3Dright><TT>0&nbsp;&nbsp;</TT></TD>
    <TD noWrap align=3Dright><TT>101&nbsp;&nbsp;</TT></TD>
    <TD =
noWrap><TT>&nbsp;R.NVIHGSDAVESAR.K</TT></TD></TR></TBODY></TABLE>
<TABLE border=3D0 cellSpacing=3D0>
  <TBODY>
  <TR>
    <TD><TT>&nbsp;&nbsp;&nbsp;&nbsp;&nbsp;&nbsp;</TT></TD>
    <TD><TT><B>No match to: </B>701.3546, 719.3583, 746.3696, 749.3483,=20
      842.4487, 870.4766, 899.4720, 912.4629, 913.4833, 913.4833, =
921.4332,=20
      945.4236, 985.3851, 1148.4664, 1156.5720, 1250.5591, 1250.5591, =
1451.6479,=20
      1451.6479, 1475.6206, 1535.7245, 1535.7245, 1536.7159, 1553.7313,=20
      1553.7313, 1575.6862, 1681.8259, 1681.8259, 1786.8408, 1786.8408,=20
      1802.8143, 1818.8076, 1834.8243, 1834.8243, 1850.8019, 1866.7864,=20
      1882.7822, 2683.2825, 2778.2153, 2792.2290,=20
3508.9121</TT></TD></TR></TBODY></TABLE><BR>
<TABLE border=3D0 cellSpacing=3D0>
  <TBODY>
  <TR>
    <TD><TT><B><A =
name=3DHit8>8.</A>&nbsp;&nbsp;&nbsp;&nbsp;</B></TT></TD>
    <TD noWrap><TT><A=20
      =
href=3D"http://zxw-pc/mascot/cgi/protein_view.pl?file=3D../data/20121225/=
F002437.dat&amp;hit=3D8"=20
      =
target=3D_blank>gi|47026989</A>&nbsp;&nbsp;&nbsp;&nbsp;<B>Mass:</B>&nbsp;=
17737&nbsp;&nbsp;&nbsp;&nbsp;<B>Score:</B>&nbsp;191&nbsp;&nbsp;&nbsp;&nbs=
p;<B>Expect:</B>&nbsp;1.5e-013&nbsp;&nbsp;<B>Matches:</B>&nbsp;6</TT></TD=
></TR>
  <TR>
    <TD>&nbsp;</TD>
    <TD noWrap><TT>nucleoside diphosphate kinase [Hyacinthus=20
    orientalis]</TT></TD></TR></TBODY></TABLE>
<TABLE border=3D0 cellSpacing=3D0 cellPadding=3D0>
  <TBODY>
  <TR>
    <TD><TT>&nbsp;&nbsp;&nbsp;&nbsp;&nbsp;&nbsp;</TT></TD>
    <TD align=3Dright><TT><B>Observed&nbsp;&nbsp;</B></TT></TD>
    <TD noWrap align=3Dright><TT><B>Mr(expt)&nbsp;&nbsp;</B></TT></TD>
    <TD noWrap align=3Dright><TT><B>Mr(calc)&nbsp;&nbsp;</B></TT></TD>
    <TD align=3Dright><TT><B>&nbsp;ppm&nbsp;&nbsp;</B></TT></TD>
    <TD align=3Dright><TT><B>Start&nbsp;</B></TT></TD>
    <TD align=3Dright><TT><B>&nbsp;</B></TT></TD>
    <TD align=3Dright><TT><B>End&nbsp;</B></TT></TD>
    <TD align=3Dright><TT><B>Miss&nbsp;</B></TT></TD>
    <TD align=3Dright><TT><B>Ions&nbsp;</B></TT></TD>
    <TD><TT><B>&nbsp;Peptide</B></TT></TD></TR>
  <TR>
    <TD align=3Dright>&nbsp;</TD>
    <TD align=3Dright><TT>913.4833&nbsp;&nbsp;</TT></TD>
    <TD align=3Dright><TT>912.4760&nbsp;&nbsp;</TT></TD>
    <TD align=3Dright><TT>912.5029&nbsp;&nbsp;</TT></TD>
    <TD noWrap align=3Dright><TT>-29.44&nbsp;</TT></TD>
    <TD align=3Dright><TT>3&nbsp;</TT></TD>
    <TD noWrap align=3Dright><TT>-&nbsp;</TT></TD>
    <TD align=3Dright><TT>10&nbsp;</TT></TD>
    <TD align=3Dright><TT>0&nbsp;&nbsp;</TT></TD>
    <TD noWrap align=3Dright><TT>---&nbsp;&nbsp;</TT></TD>
    <TD noWrap><TT>&nbsp;K.QTAPLQQK.K</TT></TD></TR>
  <TR>
    <TD align=3Dright>&nbsp;</TD>
    <TD align=3Dright><TT>913.4833&nbsp;&nbsp;</TT></TD>
    <TD align=3Dright><TT>912.4760&nbsp;&nbsp;</TT></TD>
    <TD align=3Dright><TT>912.5029&nbsp;&nbsp;</TT></TD>
    <TD noWrap align=3Dright><TT>-29.44&nbsp;</TT></TD>
    <TD align=3Dright><TT>3&nbsp;</TT></TD>
    <TD noWrap align=3Dright><TT>-&nbsp;</TT></TD>
    <TD align=3Dright><TT>10&nbsp;</TT></TD>
    <TD align=3Dright><TT>0&nbsp;&nbsp;</TT></TD>
    <TD noWrap align=3Dright><TT>---&nbsp;&nbsp;</TT></TD>
    <TD noWrap><TT>&nbsp;K.QTAPLQQK.K</TT></TD></TR>
  <TR>
    <TD align=3Dright>&nbsp;</TD>
    <TD align=3Dright><TT>1553.7313&nbsp;&nbsp;</TT></TD>
    <TD align=3Dright><TT>1552.7240&nbsp;&nbsp;</TT></TD>
    <TD align=3Dright><TT>1552.8209&nbsp;&nbsp;</TT></TD>
    <TD noWrap align=3Dright><TT>-62.39&nbsp;</TT></TD>
    <TD align=3Dright><TT>98&nbsp;</TT></TD>
    <TD noWrap align=3Dright><TT>-&nbsp;</TT></TD>
    <TD align=3Dright><TT>113&nbsp;</TT></TD>
    <TD align=3Dright><TT>0&nbsp;&nbsp;</TT></TD>
    <TD noWrap align=3Dright><TT>---&nbsp;&nbsp;</TT></TD>
    <TD noWrap><TT>&nbsp;K.IIGATNPADSAPGTIR.G</TT></TD></TR>
  <TR>
    <TD align=3Dright>&nbsp;</TD>
    <TD align=3Dright><TT>1553.7313&nbsp;&nbsp;</TT></TD>
    <TD align=3Dright><TT>1552.7240&nbsp;&nbsp;</TT></TD>
    <TD align=3Dright><TT>1552.8209&nbsp;&nbsp;</TT></TD>
    <TD noWrap align=3Dright><TT>-62.39&nbsp;</TT></TD>
    <TD align=3Dright><TT>98&nbsp;</TT></TD>
    <TD noWrap align=3Dright><TT>-&nbsp;</TT></TD>
    <TD align=3Dright><TT>113&nbsp;</TT></TD>
    <TD align=3Dright><TT>0&nbsp;&nbsp;</TT></TD>
    <TD noWrap align=3Dright><TT>116&nbsp;&nbsp;</TT></TD>
    <TD noWrap><TT>&nbsp;K.IIGATNPADSAPGTIR.G</TT></TD></TR>
  <TR>
    <TD align=3Dright>&nbsp;</TD>
    <TD align=3Dright><TT>1681.8259&nbsp;&nbsp;</TT></TD>
    <TD align=3Dright><TT>1680.8186&nbsp;&nbsp;</TT></TD>
    <TD align=3Dright><TT>1680.9159&nbsp;&nbsp;</TT></TD>
    <TD noWrap align=3Dright><TT>-57.85&nbsp;</TT></TD>
    <TD align=3Dright><TT>97&nbsp;</TT></TD>
    <TD noWrap align=3Dright><TT>-&nbsp;</TT></TD>
    <TD align=3Dright><TT>113&nbsp;</TT></TD>
    <TD align=3Dright><TT>1&nbsp;&nbsp;</TT></TD>
    <TD noWrap align=3Dright><TT>---&nbsp;&nbsp;</TT></TD>
    <TD noWrap><TT>&nbsp;R.KIIGATNPADSAPGTIR.G</TT></TD></TR>
  <TR>
    <TD align=3Dright>&nbsp;</TD>
    <TD align=3Dright><TT>1681.8259&nbsp;&nbsp;</TT></TD>
    <TD align=3Dright><TT>1680.8186&nbsp;&nbsp;</TT></TD>
    <TD align=3Dright><TT>1680.9159&nbsp;&nbsp;</TT></TD>
    <TD noWrap align=3Dright><TT>-57.85&nbsp;</TT></TD>
    <TD align=3Dright><TT>97&nbsp;</TT></TD>
    <TD noWrap align=3Dright><TT>-&nbsp;</TT></TD>
    <TD align=3Dright><TT>113&nbsp;</TT></TD>
    <TD align=3Dright><TT>1&nbsp;&nbsp;</TT></TD>
    <TD noWrap align=3Dright><TT>53&nbsp;&nbsp;</TT></TD>
    <TD =
noWrap><TT>&nbsp;R.KIIGATNPADSAPGTIR.G</TT></TD></TR></TBODY></TABLE>
<TABLE border=3D0 cellSpacing=3D0>
  <TBODY>
  <TR>
    <TD><TT>&nbsp;&nbsp;&nbsp;&nbsp;&nbsp;&nbsp;</TT></TD>
    <TD><TT><B>No match to: </B>701.3546, 719.3583, 746.3696, 749.3483,=20
      842.4487, 870.4766, 899.4720, 912.4629, 921.4332, 945.4236, =
963.4251,=20
      963.4251, 985.3851, 1148.4664, 1156.5720, 1250.5591, 1250.5591, =
1354.5842,=20
      1354.5842, 1451.6479, 1451.6479, 1475.6206, 1535.7245, 1535.7245,=20
      1536.7159, 1575.6862, 1786.8408, 1786.8408, 1802.8143, 1818.8076,=20
      1834.8243, 1834.8243, 1850.8019, 1866.7864, 1882.7822, 2683.2825,=20
      2778.2153, 2792.2290, 3508.9121</TT></TD></TR></TBODY></TABLE><BR>
<TABLE border=3D0 cellSpacing=3D0>
  <TBODY>
  <TR>
    <TD><TT><B><A =
name=3DHit9>9.</A>&nbsp;&nbsp;&nbsp;&nbsp;</B></TT></TD>
    <TD noWrap><TT><A=20
      =
href=3D"http://zxw-pc/mascot/cgi/protein_view.pl?file=3D../data/20121225/=
F002437.dat&amp;hit=3D9"=20
      =
target=3D_blank>gi|114384162</A>&nbsp;&nbsp;&nbsp;&nbsp;<B>Mass:</B>&nbsp=
;9123&nbsp;&nbsp;&nbsp;&nbsp;&nbsp;<B>Score:</B>&nbsp;189&nbsp;&nbsp;&nbs=
p;&nbsp;<B>Expect:</B>&nbsp;2.3e-013&nbsp;&nbsp;<B>Matches:</B>&nbsp;4</T=
T></TD></TR>
  <TR>
    <TD>&nbsp;</TD>
    <TD noWrap><TT>nucleoside diphosphate kinase [Musa acuminata AAA=20
      Group]</TT></TD></TR></TBODY></TABLE>
<TABLE border=3D0 cellSpacing=3D0 cellPadding=3D0>
  <TBODY>
  <TR>
    <TD><TT>&nbsp;&nbsp;&nbsp;&nbsp;&nbsp;&nbsp;</TT></TD>
    <TD align=3Dright><TT><B>Observed&nbsp;&nbsp;</B></TT></TD>
    <TD noWrap align=3Dright><TT><B>Mr(expt)&nbsp;&nbsp;</B></TT></TD>
    <TD noWrap align=3Dright><TT><B>Mr(calc)&nbsp;&nbsp;</B></TT></TD>
    <TD align=3Dright><TT><B>&nbsp;ppm&nbsp;&nbsp;</B></TT></TD>
    <TD align=3Dright><TT><B>Start&nbsp;</B></TT></TD>
    <TD align=3Dright><TT><B>&nbsp;</B></TT></TD>
    <TD align=3Dright><TT><B>End&nbsp;</B></TT></TD>
    <TD align=3Dright><TT><B>Miss&nbsp;</B></TT></TD>
    <TD align=3Dright><TT><B>Ions&nbsp;</B></TT></TD>
    <TD><TT><B>&nbsp;Peptide</B></TT></TD></TR>
  <TR>
    <TD align=3Dright>&nbsp;</TD>
    <TD align=3Dright><TT>1553.7313&nbsp;&nbsp;</TT></TD>
    <TD align=3Dright><TT>1552.7240&nbsp;&nbsp;</TT></TD>
    <TD align=3Dright><TT>1552.8209&nbsp;&nbsp;</TT></TD>
    <TD noWrap align=3Dright><TT>-62.39&nbsp;</TT></TD>
    <TD align=3Dright><TT>24&nbsp;</TT></TD>
    <TD noWrap align=3Dright><TT>-&nbsp;</TT></TD>
    <TD align=3Dright><TT>39&nbsp;</TT></TD>
    <TD align=3Dright><TT>0&nbsp;&nbsp;</TT></TD>
    <TD noWrap align=3Dright><TT>---&nbsp;&nbsp;</TT></TD>
    <TD noWrap><TT>&nbsp;K.IIGATNPADSAPGTIR.G</TT></TD></TR>
  <TR>
    <TD align=3Dright>&nbsp;</TD>
    <TD align=3Dright><TT>1553.7313&nbsp;&nbsp;</TT></TD>
    <TD align=3Dright><TT>1552.7240&nbsp;&nbsp;</TT></TD>
    <TD align=3Dright><TT>1552.8209&nbsp;&nbsp;</TT></TD>
    <TD noWrap align=3Dright><TT>-62.39&nbsp;</TT></TD>
    <TD align=3Dright><TT>24&nbsp;</TT></TD>
    <TD noWrap align=3Dright><TT>-&nbsp;</TT></TD>
    <TD align=3Dright><TT>39&nbsp;</TT></TD>
    <TD align=3Dright><TT>0&nbsp;&nbsp;</TT></TD>
    <TD noWrap align=3Dright><TT>116&nbsp;&nbsp;</TT></TD>
    <TD noWrap><TT>&nbsp;K.IIGATNPADSAPGTIR.G</TT></TD></TR>
  <TR>
    <TD align=3Dright>&nbsp;</TD>
    <TD align=3Dright><TT>1681.8259&nbsp;&nbsp;</TT></TD>
    <TD align=3Dright><TT>1680.8186&nbsp;&nbsp;</TT></TD>
    <TD align=3Dright><TT>1680.9159&nbsp;&nbsp;</TT></TD>
    <TD noWrap align=3Dright><TT>-57.85&nbsp;</TT></TD>
    <TD align=3Dright><TT>23&nbsp;</TT></TD>
    <TD noWrap align=3Dright><TT>-&nbsp;</TT></TD>
    <TD align=3Dright><TT>39&nbsp;</TT></TD>
    <TD align=3Dright><TT>1&nbsp;&nbsp;</TT></TD>
    <TD noWrap align=3Dright><TT>---&nbsp;&nbsp;</TT></TD>
    <TD noWrap><TT>&nbsp;R.KIIGATNPADSAPGTIR.G</TT></TD></TR>
  <TR>
    <TD align=3Dright>&nbsp;</TD>
    <TD align=3Dright><TT>1681.8259&nbsp;&nbsp;</TT></TD>
    <TD align=3Dright><TT>1680.8186&nbsp;&nbsp;</TT></TD>
    <TD align=3Dright><TT>1680.9159&nbsp;&nbsp;</TT></TD>
    <TD noWrap align=3Dright><TT>-57.85&nbsp;</TT></TD>
    <TD align=3Dright><TT>23&nbsp;</TT></TD>
    <TD noWrap align=3Dright><TT>-&nbsp;</TT></TD>
    <TD align=3Dright><TT>39&nbsp;</TT></TD>
    <TD align=3Dright><TT>1&nbsp;&nbsp;</TT></TD>
    <TD noWrap align=3Dright><TT>53&nbsp;&nbsp;</TT></TD>
    <TD =
noWrap><TT>&nbsp;R.KIIGATNPADSAPGTIR.G</TT></TD></TR></TBODY></TABLE>
<TABLE border=3D0 cellSpacing=3D0>
  <TBODY>
  <TR>
    <TD><TT>&nbsp;&nbsp;&nbsp;&nbsp;&nbsp;&nbsp;</TT></TD>
    <TD><TT><B>No match to: </B>701.3546, 719.3583, 746.3696, 749.3483,=20
      842.4487, 870.4766, 899.4720, 912.4629, 913.4833, 913.4833, =
921.4332,=20
      945.4236, 963.4251, 963.4251, 985.3851, 1148.4664, 1156.5720, =
1250.5591,=20
      1250.5591, 1354.5842, 1354.5842, 1451.6479, 1451.6479, 1475.6206,=20
      1535.7245, 1535.7245, 1536.7159, 1575.6862, 1786.8408, 1786.8408,=20
      1802.8143, 1818.8076, 1834.8243, 1834.8243, 1850.8019, 1866.7864,=20
      1882.7822, 2683.2825, 2778.2153, 2792.2290,=20
3508.9121</TT></TD></TR></TBODY></TABLE><BR>
<TABLE border=3D0 cellSpacing=3D0>
  <TBODY>
  <TR>
    <TD><TT><B><A name=3DHit10>10.</A>&nbsp;&nbsp;&nbsp;</B></TT></TD>
    <TD noWrap><TT><A=20
      =
href=3D"http://zxw-pc/mascot/cgi/protein_view.pl?file=3D../data/20121225/=
F002437.dat&amp;hit=3D10"=20
      =
target=3D_blank>gi|19387233</A>&nbsp;&nbsp;&nbsp;&nbsp;<B>Mass:</B>&nbsp;=
12819&nbsp;&nbsp;&nbsp;&nbsp;<B>Score:</B>&nbsp;186&nbsp;&nbsp;&nbsp;&nbs=
p;<B>Expect:</B>&nbsp;4.6e-013&nbsp;&nbsp;<B>Matches:</B>&nbsp;4</TT></TD=
></TR>
  <TR>
    <TD>&nbsp;</TD>
    <TD noWrap><TT>nucleoside diphosphate kinase [Musa=20
  acuminata]</TT></TD></TR></TBODY></TABLE>
<TABLE border=3D0 cellSpacing=3D0 cellPadding=3D0>
  <TBODY>
  <TR>
    <TD><TT>&nbsp;&nbsp;&nbsp;&nbsp;&nbsp;&nbsp;</TT></TD>
    <TD align=3Dright><TT><B>Observed&nbsp;&nbsp;</B></TT></TD>
    <TD noWrap align=3Dright><TT><B>Mr(expt)&nbsp;&nbsp;</B></TT></TD>
    <TD noWrap align=3Dright><TT><B>Mr(calc)&nbsp;&nbsp;</B></TT></TD>
    <TD align=3Dright><TT><B>&nbsp;ppm&nbsp;&nbsp;</B></TT></TD>
    <TD align=3Dright><TT><B>Start&nbsp;</B></TT></TD>
    <TD align=3Dright><TT><B>&nbsp;</B></TT></TD>
    <TD align=3Dright><TT><B>End&nbsp;</B></TT></TD>
    <TD align=3Dright><TT><B>Miss&nbsp;</B></TT></TD>
    <TD align=3Dright><TT><B>Ions&nbsp;</B></TT></TD>
    <TD><TT><B>&nbsp;Peptide</B></TT></TD></TR>
  <TR>
    <TD align=3Dright>&nbsp;</TD>
    <TD align=3Dright><TT>1553.7313&nbsp;&nbsp;</TT></TD>
    <TD align=3Dright><TT>1552.7240&nbsp;&nbsp;</TT></TD>
    <TD align=3Dright><TT>1552.8209&nbsp;&nbsp;</TT></TD>
    <TD noWrap align=3Dright><TT>-62.39&nbsp;</TT></TD>
    <TD align=3Dright><TT>57&nbsp;</TT></TD>
    <TD noWrap align=3Dright><TT>-&nbsp;</TT></TD>
    <TD align=3Dright><TT>72&nbsp;</TT></TD>
    <TD align=3Dright><TT>0&nbsp;&nbsp;</TT></TD>
    <TD noWrap align=3Dright><TT>---&nbsp;&nbsp;</TT></TD>
    <TD noWrap><TT>&nbsp;K.IIGATNPADSAPGTIR.G</TT></TD></TR>
  <TR>
    <TD align=3Dright>&nbsp;</TD>
    <TD align=3Dright><TT>1553.7313&nbsp;&nbsp;</TT></TD>
    <TD align=3Dright><TT>1552.7240&nbsp;&nbsp;</TT></TD>
    <TD align=3Dright><TT>1552.8209&nbsp;&nbsp;</TT></TD>
    <TD noWrap align=3Dright><TT>-62.39&nbsp;</TT></TD>
    <TD align=3Dright><TT>57&nbsp;</TT></TD>
    <TD noWrap align=3Dright><TT>-&nbsp;</TT></TD>
    <TD align=3Dright><TT>72&nbsp;</TT></TD>
    <TD align=3Dright><TT>0&nbsp;&nbsp;</TT></TD>
    <TD noWrap align=3Dright><TT>116&nbsp;&nbsp;</TT></TD>
    <TD noWrap><TT>&nbsp;K.IIGATNPADSAPGTIR.G</TT></TD></TR>
  <TR>
    <TD align=3Dright>&nbsp;</TD>
    <TD align=3Dright><TT>1681.8259&nbsp;&nbsp;</TT></TD>
    <TD align=3Dright><TT>1680.8186&nbsp;&nbsp;</TT></TD>
    <TD align=3Dright><TT>1680.9159&nbsp;&nbsp;</TT></TD>
    <TD noWrap align=3Dright><TT>-57.85&nbsp;</TT></TD>
    <TD align=3Dright><TT>56&nbsp;</TT></TD>
    <TD noWrap align=3Dright><TT>-&nbsp;</TT></TD>
    <TD align=3Dright><TT>72&nbsp;</TT></TD>
    <TD align=3Dright><TT>1&nbsp;&nbsp;</TT></TD>
    <TD noWrap align=3Dright><TT>---&nbsp;&nbsp;</TT></TD>
    <TD noWrap><TT>&nbsp;R.KIIGATNPADSAPGTIR.G</TT></TD></TR>
  <TR>
    <TD align=3Dright>&nbsp;</TD>
    <TD align=3Dright><TT>1681.8259&nbsp;&nbsp;</TT></TD>
    <TD align=3Dright><TT>1680.8186&nbsp;&nbsp;</TT></TD>
    <TD align=3Dright><TT>1680.9159&nbsp;&nbsp;</TT></TD>
    <TD noWrap align=3Dright><TT>-57.85&nbsp;</TT></TD>
    <TD align=3Dright><TT>56&nbsp;</TT></TD>
    <TD noWrap align=3Dright><TT>-&nbsp;</TT></TD>
    <TD align=3Dright><TT>72&nbsp;</TT></TD>
    <TD align=3Dright><TT>1&nbsp;&nbsp;</TT></TD>
    <TD noWrap align=3Dright><TT>53&nbsp;&nbsp;</TT></TD>
    <TD =
noWrap><TT>&nbsp;R.KIIGATNPADSAPGTIR.G</TT></TD></TR></TBODY></TABLE>
<TABLE border=3D0 cellSpacing=3D0>
  <TBODY>
  <TR>
    <TD><TT>&nbsp;&nbsp;&nbsp;&nbsp;&nbsp;&nbsp;</TT></TD>
    <TD><TT><B>No match to: </B>701.3546, 719.3583, 746.3696, 749.3483,=20
      842.4487, 870.4766, 899.4720, 912.4629, 913.4833, 913.4833, =
921.4332,=20
      945.4236, 963.4251, 963.4251, 985.3851, 1148.4664, 1156.5720, =
1250.5591,=20
      1250.5591, 1354.5842, 1354.5842, 1451.6479, 1451.6479, 1475.6206,=20
      1535.7245, 1535.7245, 1536.7159, 1575.6862, 1786.8408, 1786.8408,=20
      1802.8143, 1818.8076, 1834.8243, 1834.8243, 1850.8019, 1866.7864,=20
      1882.7822, 2683.2825, 2778.2153, 2792.2290,=20
3508.9121</TT></TD></TR></TBODY></TABLE><BR>
<TABLE border=3D0 cellSpacing=3D0>
  <TBODY>
  <TR>
    <TD><TT><B><A name=3DHit11>11.</A>&nbsp;&nbsp;&nbsp;</B></TT></TD>
    <TD noWrap><TT><A=20
      =
href=3D"http://zxw-pc/mascot/cgi/protein_view.pl?file=3D../data/20121225/=
F002437.dat&amp;hit=3D11"=20
      =
target=3D_blank>gi|301507718</A>&nbsp;&nbsp;&nbsp;&nbsp;<B>Mass:</B>&nbsp=
;16097&nbsp;&nbsp;&nbsp;&nbsp;<B>Score:</B>&nbsp;179&nbsp;&nbsp;&nbsp;&nb=
sp;<B>Expect:</B>&nbsp;2.3e-012&nbsp;&nbsp;<B>Matches:</B>&nbsp;5</TT></T=
D></TR>
  <TR>
    <TD>&nbsp;</TD>
    <TD noWrap><TT>nucleoside diphosphate kinase [Camellia=20
  sinensis]</TT></TD></TR></TBODY></TABLE>
<TABLE border=3D0 cellSpacing=3D0 cellPadding=3D0>
  <TBODY>
  <TR>
    <TD><TT>&nbsp;&nbsp;&nbsp;&nbsp;&nbsp;&nbsp;</TT></TD>
    <TD align=3Dright><TT><B>Observed&nbsp;&nbsp;</B></TT></TD>
    <TD noWrap align=3Dright><TT><B>Mr(expt)&nbsp;&nbsp;</B></TT></TD>
    <TD noWrap align=3Dright><TT><B>Mr(calc)&nbsp;&nbsp;</B></TT></TD>
    <TD align=3Dright><TT><B>&nbsp;ppm&nbsp;&nbsp;</B></TT></TD>
    <TD align=3Dright><TT><B>Start&nbsp;</B></TT></TD>
    <TD align=3Dright><TT><B>&nbsp;</B></TT></TD>
    <TD align=3Dright><TT><B>End&nbsp;</B></TT></TD>
    <TD align=3Dright><TT><B>Miss&nbsp;</B></TT></TD>
    <TD align=3Dright><TT><B>Ions&nbsp;</B></TT></TD>
    <TD><TT><B>&nbsp;Peptide</B></TT></TD></TR>
  <TR>
    <TD align=3Dright>&nbsp;</TD>
    <TD align=3Dright><TT>746.3696&nbsp;&nbsp;</TT></TD>
    <TD align=3Dright><TT>745.3623&nbsp;&nbsp;</TT></TD>
    <TD align=3Dright><TT>745.4083&nbsp;&nbsp;</TT></TD>
    <TD noWrap align=3Dright><TT>-61.67&nbsp;</TT></TD>
    <TD align=3Dright><TT>79&nbsp;</TT></TD>
    <TD noWrap align=3Dright><TT>-&nbsp;</TT></TD>
    <TD align=3Dright><TT>85&nbsp;</TT></TD>
    <TD align=3Dright><TT>0&nbsp;&nbsp;</TT></TD>
    <TD noWrap align=3Dright><TT>---&nbsp;&nbsp;</TT></TD>
    <TD noWrap><TT>&nbsp;K.NVVTTGR.K</TT></TD></TR>
  <TR>
    <TD align=3Dright>&nbsp;</TD>
    <TD align=3Dright><TT>963.4251&nbsp;&nbsp;</TT></TD>
    <TD align=3Dright><TT>962.4178&nbsp;&nbsp;</TT></TD>
    <TD align=3Dright><TT>962.4821&nbsp;&nbsp;</TT></TD>
    <TD noWrap align=3Dright><TT>-66.88&nbsp;</TT></TD>
    <TD align=3Dright><TT>103&nbsp;</TT></TD>
    <TD noWrap align=3Dright><TT>-&nbsp;</TT></TD>
    <TD align=3Dright><TT>111&nbsp;</TT></TD>
    <TD align=3Dright><TT>0&nbsp;&nbsp;</TT></TD>
    <TD noWrap align=3Dright><TT>---&nbsp;&nbsp;</TT></TD>
    <TD noWrap><TT>&nbsp;R.GDFAVEIGR.N</TT></TD></TR>
  <TR>
    <TD align=3Dright>&nbsp;</TD>
    <TD align=3Dright><TT>963.4251&nbsp;&nbsp;</TT></TD>
    <TD align=3Dright><TT>962.4178&nbsp;&nbsp;</TT></TD>
    <TD align=3Dright><TT>962.4821&nbsp;&nbsp;</TT></TD>
    <TD noWrap align=3Dright><TT>-66.88&nbsp;</TT></TD>
    <TD align=3Dright><TT>103&nbsp;</TT></TD>
    <TD noWrap align=3Dright><TT>-&nbsp;</TT></TD>
    <TD align=3Dright><TT>111&nbsp;</TT></TD>
    <TD align=3Dright><TT>0&nbsp;&nbsp;</TT></TD>
    <TD noWrap align=3Dright><TT>56&nbsp;&nbsp;</TT></TD>
    <TD noWrap><TT>&nbsp;R.GDFAVEIGR.N</TT></TD></TR>
  <TR>
    <TD align=3Dright>&nbsp;</TD>
    <TD align=3Dright><TT>1354.5842&nbsp;&nbsp;</TT></TD>
    <TD align=3Dright><TT>1353.5769&nbsp;&nbsp;</TT></TD>
    <TD align=3Dright><TT>1353.6637&nbsp;&nbsp;</TT></TD>
    <TD noWrap align=3Dright><TT>-64.09&nbsp;</TT></TD>
    <TD align=3Dright><TT>112&nbsp;</TT></TD>
    <TD noWrap align=3Dright><TT>-&nbsp;</TT></TD>
    <TD align=3Dright><TT>124&nbsp;</TT></TD>
    <TD align=3Dright><TT>0&nbsp;&nbsp;</TT></TD>
    <TD noWrap align=3Dright><TT>---&nbsp;&nbsp;</TT></TD>
    <TD noWrap><TT>&nbsp;R.NVIHGSDAVESAR.K</TT></TD></TR>
  <TR>
    <TD align=3Dright>&nbsp;</TD>
    <TD align=3Dright><TT>1354.5842&nbsp;&nbsp;</TT></TD>
    <TD align=3Dright><TT>1353.5769&nbsp;&nbsp;</TT></TD>
    <TD align=3Dright><TT>1353.6637&nbsp;&nbsp;</TT></TD>
    <TD noWrap align=3Dright><TT>-64.09&nbsp;</TT></TD>
    <TD align=3Dright><TT>112&nbsp;</TT></TD>
    <TD noWrap align=3Dright><TT>-&nbsp;</TT></TD>
    <TD align=3Dright><TT>124&nbsp;</TT></TD>
    <TD align=3Dright><TT>0&nbsp;&nbsp;</TT></TD>
    <TD noWrap align=3Dright><TT>101&nbsp;&nbsp;</TT></TD>
    <TD =
noWrap><TT>&nbsp;R.NVIHGSDAVESAR.K</TT></TD></TR></TBODY></TABLE>
<TABLE border=3D0 cellSpacing=3D0>
  <TBODY>
  <TR>
    <TD><TT>&nbsp;&nbsp;&nbsp;&nbsp;&nbsp;&nbsp;</TT></TD>
    <TD><TT><B>No match to: </B>701.3546, 719.3583, 749.3483, 842.4487,=20
      870.4766, 899.4720, 912.4629, 913.4833, 913.4833, 921.4332, =
945.4236,=20
      985.3851, 1148.4664, 1156.5720, 1250.5591, 1250.5591, 1451.6479,=20
      1451.6479, 1475.6206, 1535.7245, 1535.7245, 1536.7159, 1553.7313,=20
      1553.7313, 1575.6862, 1681.8259, 1681.8259, 1786.8408, 1786.8408,=20
      1802.8143, 1818.8076, 1834.8243, 1834.8243, 1850.8019, 1866.7864,=20
      1882.7822, 2683.2825, 2778.2153, 2792.2290,=20
3508.9121</TT></TD></TR></TBODY></TABLE><BR>
<TABLE border=3D0 cellSpacing=3D0>
  <TBODY>
  <TR>
    <TD><TT><B><A name=3DHit12>12.</A>&nbsp;&nbsp;&nbsp;</B></TT></TD>
    <TD noWrap><TT><A=20
      =
href=3D"http://zxw-pc/mascot/cgi/protein_view.pl?file=3D../data/20121225/=
F002437.dat&amp;hit=3D12"=20
      =
target=3D_blank>gi|75283426</A>&nbsp;&nbsp;&nbsp;&nbsp;<B>Mass:</B>&nbsp;=
16286&nbsp;&nbsp;&nbsp;&nbsp;<B>Score:</B>&nbsp;174&nbsp;&nbsp;&nbsp;&nbs=
p;<B>Expect:</B>&nbsp;7.4e-012&nbsp;&nbsp;<B>Matches:</B>&nbsp;4</TT></TD=
></TR>
  <TR>
    <TD>&nbsp;</TD>
    <TD noWrap><TT>RecName: Full=3DNucleoside diphosphate kinase 1; =
AltName:=20
      Full=3DNucleoside diphosphate kinase I; Short=3DNDK I; Short=3DNDP =
kinase I;=20
      Short=3DNDPK I</TT></TD></TR></TBODY></TABLE>
<TABLE border=3D0 cellSpacing=3D0 cellPadding=3D0>
  <TBODY>
  <TR>
    <TD><TT>&nbsp;&nbsp;&nbsp;&nbsp;&nbsp;&nbsp;</TT></TD>
    <TD align=3Dright><TT><B>Observed&nbsp;&nbsp;</B></TT></TD>
    <TD noWrap align=3Dright><TT><B>Mr(expt)&nbsp;&nbsp;</B></TT></TD>
    <TD noWrap align=3Dright><TT><B>Mr(calc)&nbsp;&nbsp;</B></TT></TD>
    <TD align=3Dright><TT><B>&nbsp;ppm&nbsp;&nbsp;</B></TT></TD>
    <TD align=3Dright><TT><B>Start&nbsp;</B></TT></TD>
    <TD align=3Dright><TT><B>&nbsp;</B></TT></TD>
    <TD align=3Dright><TT><B>End&nbsp;</B></TT></TD>
    <TD align=3Dright><TT><B>Miss&nbsp;</B></TT></TD>
    <TD align=3Dright><TT><B>Ions&nbsp;</B></TT></TD>
    <TD><TT><B>&nbsp;Peptide</B></TT></TD></TR>
  <TR>
    <TD align=3Dright>&nbsp;</TD>
    <TD align=3Dright><TT>913.4833&nbsp;&nbsp;</TT></TD>
    <TD align=3Dright><TT>912.4760&nbsp;&nbsp;</TT></TD>
    <TD align=3Dright><TT>912.5393&nbsp;&nbsp;</TT></TD>
    <TD noWrap align=3Dright><TT>-69.32&nbsp;</TT></TD>
    <TD align=3Dright><TT>16&nbsp;</TT></TD>
    <TD noWrap align=3Dright><TT>-&nbsp;</TT></TD>
    <TD align=3Dright><TT>24&nbsp;</TT></TD>
    <TD align=3Dright><TT>0&nbsp;&nbsp;</TT></TD>
    <TD noWrap align=3Dright><TT>---&nbsp;&nbsp;</TT></TD>
    <TD noWrap><TT>&nbsp;R.GLVGEIIGR.F</TT></TD></TR>
  <TR>
    <TD align=3Dright>&nbsp;</TD>
    <TD align=3Dright><TT>913.4833&nbsp;&nbsp;</TT></TD>
    <TD align=3Dright><TT>912.4760&nbsp;&nbsp;</TT></TD>
    <TD align=3Dright><TT>912.5393&nbsp;&nbsp;</TT></TD>
    <TD noWrap align=3Dright><TT>-69.32&nbsp;</TT></TD>
    <TD align=3Dright><TT>16&nbsp;</TT></TD>
    <TD noWrap align=3Dright><TT>-&nbsp;</TT></TD>
    <TD align=3Dright><TT>24&nbsp;</TT></TD>
    <TD align=3Dright><TT>0&nbsp;&nbsp;</TT></TD>
    <TD noWrap align=3Dright><TT>59&nbsp;&nbsp;</TT></TD>
    <TD noWrap><TT>&nbsp;R.GLVGEIIGR.F</TT></TD></TR>
  <TR>
    <TD align=3Dright>&nbsp;</TD>
    <TD align=3Dright><TT>1354.5842&nbsp;&nbsp;</TT></TD>
    <TD align=3Dright><TT>1353.5769&nbsp;&nbsp;</TT></TD>
    <TD align=3Dright><TT>1353.6637&nbsp;&nbsp;</TT></TD>
    <TD noWrap align=3Dright><TT>-64.09&nbsp;</TT></TD>
    <TD align=3Dright><TT>112&nbsp;</TT></TD>
    <TD noWrap align=3Dright><TT>-&nbsp;</TT></TD>
    <TD align=3Dright><TT>124&nbsp;</TT></TD>
    <TD align=3Dright><TT>0&nbsp;&nbsp;</TT></TD>
    <TD noWrap align=3Dright><TT>---&nbsp;&nbsp;</TT></TD>
    <TD noWrap><TT>&nbsp;R.NVIHGSDAVESAR.K</TT></TD></TR>
  <TR>
    <TD align=3Dright>&nbsp;</TD>
    <TD align=3Dright><TT>1354.5842&nbsp;&nbsp;</TT></TD>
    <TD align=3Dright><TT>1353.5769&nbsp;&nbsp;</TT></TD>
    <TD align=3Dright><TT>1353.6637&nbsp;&nbsp;</TT></TD>
    <TD noWrap align=3Dright><TT>-64.09&nbsp;</TT></TD>
    <TD align=3Dright><TT>112&nbsp;</TT></TD>
    <TD noWrap align=3Dright><TT>-&nbsp;</TT></TD>
    <TD align=3Dright><TT>124&nbsp;</TT></TD>
    <TD align=3Dright><TT>0&nbsp;&nbsp;</TT></TD>
    <TD noWrap align=3Dright><TT>101&nbsp;&nbsp;</TT></TD>
    <TD =
noWrap><TT>&nbsp;R.NVIHGSDAVESAR.K</TT></TD></TR></TBODY></TABLE>
<TABLE border=3D0 cellSpacing=3D0>
  <TBODY>
  <TR>
    <TD><TT>&nbsp;&nbsp;&nbsp;&nbsp;&nbsp;&nbsp;</TT></TD>
    <TD><TT><B>No match to: </B>701.3546, 719.3583, 746.3696, 749.3483,=20
      842.4487, 870.4766, 899.4720, 912.4629, 921.4332, 945.4236, =
963.4251,=20
      963.4251, 985.3851, 1148.4664, 1156.5720, 1250.5591, 1250.5591, =
1451.6479,=20
      1451.6479, 1475.6206, 1535.7245, 1535.7245, 1536.7159, 1553.7313,=20
      1553.7313, 1575.6862, 1681.8259, 1681.8259, 1786.8408, 1786.8408,=20
      1802.8143, 1818.8076, 1834.8243, 1834.8243, 1850.8019, 1866.7864,=20
      1882.7822, 2683.2825, 2778.2153, 2792.2290,=20
3508.9121</TT></TD></TR></TBODY></TABLE><BR>
<TABLE border=3D0 cellSpacing=3D0>
  <TBODY>
  <TR>
    <TD><TT><B><A name=3DHit13>13.</A>&nbsp;&nbsp;&nbsp;</B></TT></TD>
    <TD noWrap><TT><A=20
      =
href=3D"http://zxw-pc/mascot/cgi/protein_view.pl?file=3D../data/20121225/=
F002437.dat&amp;hit=3D13"=20
      =
target=3D_blank>gi|12230332</A>&nbsp;&nbsp;&nbsp;&nbsp;<B>Mass:</B>&nbsp;=
16316&nbsp;&nbsp;&nbsp;&nbsp;<B>Score:</B>&nbsp;174&nbsp;&nbsp;&nbsp;&nbs=
p;<B>Expect:</B>&nbsp;7.4e-012&nbsp;&nbsp;<B>Matches:</B>&nbsp;4</TT></TD=
></TR>
  <TR>
    <TD>&nbsp;</TD>
    <TD noWrap><TT>RecName: Full=3DNucleoside diphosphate kinase; =
Short=3DNDK;=20
      Short=3DNDP kinase</TT></TD></TR></TBODY></TABLE>
<TABLE border=3D0 cellSpacing=3D0 cellPadding=3D0>
  <TBODY>
  <TR>
    <TD><TT>&nbsp;&nbsp;&nbsp;&nbsp;&nbsp;&nbsp;</TT></TD>
    <TD align=3Dright><TT><B>Observed&nbsp;&nbsp;</B></TT></TD>
    <TD noWrap align=3Dright><TT><B>Mr(expt)&nbsp;&nbsp;</B></TT></TD>
    <TD noWrap align=3Dright><TT><B>Mr(calc)&nbsp;&nbsp;</B></TT></TD>
    <TD align=3Dright><TT><B>&nbsp;ppm&nbsp;&nbsp;</B></TT></TD>
    <TD align=3Dright><TT><B>Start&nbsp;</B></TT></TD>
    <TD align=3Dright><TT><B>&nbsp;</B></TT></TD>
    <TD align=3Dright><TT><B>End&nbsp;</B></TT></TD>
    <TD align=3Dright><TT><B>Miss&nbsp;</B></TT></TD>
    <TD align=3Dright><TT><B>Ions&nbsp;</B></TT></TD>
    <TD><TT><B>&nbsp;Peptide</B></TT></TD></TR>
  <TR>
    <TD align=3Dright>&nbsp;</TD>
    <TD align=3Dright><TT>913.4833&nbsp;&nbsp;</TT></TD>
    <TD align=3Dright><TT>912.4760&nbsp;&nbsp;</TT></TD>
    <TD align=3Dright><TT>912.5393&nbsp;&nbsp;</TT></TD>
    <TD noWrap align=3Dright><TT>-69.32&nbsp;</TT></TD>
    <TD align=3Dright><TT>16&nbsp;</TT></TD>
    <TD noWrap align=3Dright><TT>-&nbsp;</TT></TD>
    <TD align=3Dright><TT>24&nbsp;</TT></TD>
    <TD align=3Dright><TT>0&nbsp;&nbsp;</TT></TD>
    <TD noWrap align=3Dright><TT>---&nbsp;&nbsp;</TT></TD>
    <TD noWrap><TT>&nbsp;R.GLVGEIIGR.F</TT></TD></TR>
  <TR>
    <TD align=3Dright>&nbsp;</TD>
    <TD align=3Dright><TT>913.4833&nbsp;&nbsp;</TT></TD>
    <TD align=3Dright><TT>912.4760&nbsp;&nbsp;</TT></TD>
    <TD align=3Dright><TT>912.5393&nbsp;&nbsp;</TT></TD>
    <TD noWrap align=3Dright><TT>-69.32&nbsp;</TT></TD>
    <TD align=3Dright><TT>16&nbsp;</TT></TD>
    <TD noWrap align=3Dright><TT>-&nbsp;</TT></TD>
    <TD align=3Dright><TT>24&nbsp;</TT></TD>
    <TD align=3Dright><TT>0&nbsp;&nbsp;</TT></TD>
    <TD noWrap align=3Dright><TT>59&nbsp;&nbsp;</TT></TD>
    <TD noWrap><TT>&nbsp;R.GLVGEIIGR.F</TT></TD></TR>
  <TR>
    <TD align=3Dright>&nbsp;</TD>
    <TD align=3Dright><TT>1354.5842&nbsp;&nbsp;</TT></TD>
    <TD align=3Dright><TT>1353.5769&nbsp;&nbsp;</TT></TD>
    <TD align=3Dright><TT>1353.6637&nbsp;&nbsp;</TT></TD>
    <TD noWrap align=3Dright><TT>-64.09&nbsp;</TT></TD>
    <TD align=3Dright><TT>112&nbsp;</TT></TD>
    <TD noWrap align=3Dright><TT>-&nbsp;</TT></TD>
    <TD align=3Dright><TT>124&nbsp;</TT></TD>
    <TD align=3Dright><TT>0&nbsp;&nbsp;</TT></TD>
    <TD noWrap align=3Dright><TT>---&nbsp;&nbsp;</TT></TD>
    <TD noWrap><TT>&nbsp;R.NVIHGSDAVESAR.K</TT></TD></TR>
  <TR>
    <TD align=3Dright>&nbsp;</TD>
    <TD align=3Dright><TT>1354.5842&nbsp;&nbsp;</TT></TD>
    <TD align=3Dright><TT>1353.5769&nbsp;&nbsp;</TT></TD>
    <TD align=3Dright><TT>1353.6637&nbsp;&nbsp;</TT></TD>
    <TD noWrap align=3Dright><TT>-64.09&nbsp;</TT></TD>
    <TD align=3Dright><TT>112&nbsp;</TT></TD>
    <TD noWrap align=3Dright><TT>-&nbsp;</TT></TD>
    <TD align=3Dright><TT>124&nbsp;</TT></TD>
    <TD align=3Dright><TT>0&nbsp;&nbsp;</TT></TD>
    <TD noWrap align=3Dright><TT>101&nbsp;&nbsp;</TT></TD>
    <TD =
noWrap><TT>&nbsp;R.NVIHGSDAVESAR.K</TT></TD></TR></TBODY></TABLE>
<TABLE border=3D0 cellSpacing=3D0>
  <TBODY>
  <TR>
    <TD><TT>&nbsp;&nbsp;&nbsp;&nbsp;&nbsp;&nbsp;</TT></TD>
    <TD><TT><B>No match to: </B>701.3546, 719.3583, 746.3696, 749.3483,=20
      842.4487, 870.4766, 899.4720, 912.4629, 921.4332, 945.4236, =
963.4251,=20
      963.4251, 985.3851, 1148.4664, 1156.5720, 1250.5591, 1250.5591, =
1451.6479,=20
      1451.6479, 1475.6206, 1535.7245, 1535.7245, 1536.7159, 1553.7313,=20
      1553.7313, 1575.6862, 1681.8259, 1681.8259, 1786.8408, 1786.8408,=20
      1802.8143, 1818.8076, 1834.8243, 1834.8243, 1850.8019, 1866.7864,=20
      1882.7822, 2683.2825, 2778.2153, 2792.2290,=20
3508.9121</TT></TD></TR></TBODY></TABLE><BR>
<TABLE border=3D0 cellSpacing=3D0>
  <TBODY>
  <TR>
    <TD><TT><B><A name=3DHit14>14.</A>&nbsp;&nbsp;&nbsp;</B></TT></TD>
    <TD noWrap><TT><A=20
      =
href=3D"http://zxw-pc/mascot/cgi/protein_view.pl?file=3D../data/20121225/=
F002437.dat&amp;hit=3D14"=20
      =
target=3D_blank>gi|7643788</A>&nbsp;&nbsp;&nbsp;&nbsp;<B>Mass:</B>&nbsp;1=
6316&nbsp;&nbsp;&nbsp;&nbsp;<B>Score:</B>&nbsp;174&nbsp;&nbsp;&nbsp;&nbsp=
;<B>Expect:</B>&nbsp;7.4e-012&nbsp;&nbsp;<B>Matches:</B>&nbsp;4</TT></TD>=
</TR>
  <TR>
    <TD>&nbsp;</TD>
    <TD noWrap><TT>nucleoside diphosphate kinase [Capsicum=20
  annuum]</TT></TD></TR></TBODY></TABLE>
<TABLE border=3D0 cellSpacing=3D0 cellPadding=3D0>
  <TBODY>
  <TR>
    <TD><TT>&nbsp;&nbsp;&nbsp;&nbsp;&nbsp;&nbsp;</TT></TD>
    <TD align=3Dright><TT><B>Observed&nbsp;&nbsp;</B></TT></TD>
    <TD noWrap align=3Dright><TT><B>Mr(expt)&nbsp;&nbsp;</B></TT></TD>
    <TD noWrap align=3Dright><TT><B>Mr(calc)&nbsp;&nbsp;</B></TT></TD>
    <TD align=3Dright><TT><B>&nbsp;ppm&nbsp;&nbsp;</B></TT></TD>
    <TD align=3Dright><TT><B>Start&nbsp;</B></TT></TD>
    <TD align=3Dright><TT><B>&nbsp;</B></TT></TD>
    <TD align=3Dright><TT><B>End&nbsp;</B></TT></TD>
    <TD align=3Dright><TT><B>Miss&nbsp;</B></TT></TD>
    <TD align=3Dright><TT><B>Ions&nbsp;</B></TT></TD>
    <TD><TT><B>&nbsp;Peptide</B></TT></TD></TR>
  <TR>
    <TD align=3Dright>&nbsp;</TD>
    <TD align=3Dright><TT>913.4833&nbsp;&nbsp;</TT></TD>
    <TD align=3Dright><TT>912.4760&nbsp;&nbsp;</TT></TD>
    <TD align=3Dright><TT>912.5393&nbsp;&nbsp;</TT></TD>
    <TD noWrap align=3Dright><TT>-69.32&nbsp;</TT></TD>
    <TD align=3Dright><TT>16&nbsp;</TT></TD>
    <TD noWrap align=3Dright><TT>-&nbsp;</TT></TD>
    <TD align=3Dright><TT>24&nbsp;</TT></TD>
    <TD align=3Dright><TT>0&nbsp;&nbsp;</TT></TD>
    <TD noWrap align=3Dright><TT>---&nbsp;&nbsp;</TT></TD>
    <TD noWrap><TT>&nbsp;R.GLVGEIIGR.F</TT></TD></TR>
  <TR>
    <TD align=3Dright>&nbsp;</TD>
    <TD align=3Dright><TT>913.4833&nbsp;&nbsp;</TT></TD>
    <TD align=3Dright><TT>912.4760&nbsp;&nbsp;</TT></TD>
    <TD align=3Dright><TT>912.5393&nbsp;&nbsp;</TT></TD>
    <TD noWrap align=3Dright><TT>-69.32&nbsp;</TT></TD>
    <TD align=3Dright><TT>16&nbsp;</TT></TD>
    <TD noWrap align=3Dright><TT>-&nbsp;</TT></TD>
    <TD align=3Dright><TT>24&nbsp;</TT></TD>
    <TD align=3Dright><TT>0&nbsp;&nbsp;</TT></TD>
    <TD noWrap align=3Dright><TT>59&nbsp;&nbsp;</TT></TD>
    <TD noWrap><TT>&nbsp;R.GLVGEIIGR.F</TT></TD></TR>
  <TR>
    <TD align=3Dright>&nbsp;</TD>
    <TD align=3Dright><TT>1354.5842&nbsp;&nbsp;</TT></TD>
    <TD align=3Dright><TT>1353.5769&nbsp;&nbsp;</TT></TD>
    <TD align=3Dright><TT>1353.6637&nbsp;&nbsp;</TT></TD>
    <TD noWrap align=3Dright><TT>-64.09&nbsp;</TT></TD>
    <TD align=3Dright><TT>112&nbsp;</TT></TD>
    <TD noWrap align=3Dright><TT>-&nbsp;</TT></TD>
    <TD align=3Dright><TT>124&nbsp;</TT></TD>
    <TD align=3Dright><TT>0&nbsp;&nbsp;</TT></TD>
    <TD noWrap align=3Dright><TT>---&nbsp;&nbsp;</TT></TD>
    <TD noWrap><TT>&nbsp;R.NVIHGSDAVESAR.K</TT></TD></TR>
  <TR>
    <TD align=3Dright>&nbsp;</TD>
    <TD align=3Dright><TT>1354.5842&nbsp;&nbsp;</TT></TD>
    <TD align=3Dright><TT>1353.5769&nbsp;&nbsp;</TT></TD>
    <TD align=3Dright><TT>1353.6637&nbsp;&nbsp;</TT></TD>
    <TD noWrap align=3Dright><TT>-64.09&nbsp;</TT></TD>
    <TD align=3Dright><TT>112&nbsp;</TT></TD>
    <TD noWrap align=3Dright><TT>-&nbsp;</TT></TD>
    <TD align=3Dright><TT>124&nbsp;</TT></TD>
    <TD align=3Dright><TT>0&nbsp;&nbsp;</TT></TD>
    <TD noWrap align=3Dright><TT>101&nbsp;&nbsp;</TT></TD>
    <TD =
noWrap><TT>&nbsp;R.NVIHGSDAVESAR.K</TT></TD></TR></TBODY></TABLE>
<TABLE border=3D0 cellSpacing=3D0>
  <TBODY>
  <TR>
    <TD><TT>&nbsp;&nbsp;&nbsp;&nbsp;&nbsp;&nbsp;</TT></TD>
    <TD><TT><B>No match to: </B>701.3546, 719.3583, 746.3696, 749.3483,=20
      842.4487, 870.4766, 899.4720, 912.4629, 921.4332, 945.4236, =
963.4251,=20
      963.4251, 985.3851, 1148.4664, 1156.5720, 1250.5591, 1250.5591, =
1451.6479,=20
      1451.6479, 1475.6206, 1535.7245, 1535.7245, 1536.7159, 1553.7313,=20
      1553.7313, 1575.6862, 1681.8259, 1681.8259, 1786.8408, 1786.8408,=20
      1802.8143, 1818.8076, 1834.8243, 1834.8243, 1850.8019, 1866.7864,=20
      1882.7822, 2683.2825, 2778.2153, 2792.2290,=20
3508.9121</TT></TD></TR></TBODY></TABLE><BR>
<TABLE border=3D0 cellSpacing=3D0>
  <TBODY>
  <TR>
    <TD><TT><B><A name=3DHit15>15.</A>&nbsp;&nbsp;&nbsp;</B></TT></TD>
    <TD noWrap><TT><A=20
      =
href=3D"http://zxw-pc/mascot/cgi/protein_view.pl?file=3D../data/20121225/=
F002437.dat&amp;hit=3D15"=20
      =
target=3D_blank>gi|62114996</A>&nbsp;&nbsp;&nbsp;&nbsp;<B>Mass:</B>&nbsp;=
16286&nbsp;&nbsp;&nbsp;&nbsp;<B>Score:</B>&nbsp;174&nbsp;&nbsp;&nbsp;&nbs=
p;<B>Expect:</B>&nbsp;7.4e-012&nbsp;&nbsp;<B>Matches:</B>&nbsp;4</TT></TD=
></TR>
  <TR>
    <TD>&nbsp;</TD>
    <TD noWrap><TT>nucleoside diphosphate kinase [Nicotiana=20
  tabacum]</TT></TD></TR></TBODY></TABLE>
<TABLE border=3D0 cellSpacing=3D0 cellPadding=3D0>
  <TBODY>
  <TR>
    <TD><TT>&nbsp;&nbsp;&nbsp;&nbsp;&nbsp;&nbsp;</TT></TD>
    <TD align=3Dright><TT><B>Observed&nbsp;&nbsp;</B></TT></TD>
    <TD noWrap align=3Dright><TT><B>Mr(expt)&nbsp;&nbsp;</B></TT></TD>
    <TD noWrap align=3Dright><TT><B>Mr(calc)&nbsp;&nbsp;</B></TT></TD>
    <TD align=3Dright><TT><B>&nbsp;ppm&nbsp;&nbsp;</B></TT></TD>
    <TD align=3Dright><TT><B>Start&nbsp;</B></TT></TD>
    <TD align=3Dright><TT><B>&nbsp;</B></TT></TD>
    <TD align=3Dright><TT><B>End&nbsp;</B></TT></TD>
    <TD align=3Dright><TT><B>Miss&nbsp;</B></TT></TD>
    <TD align=3Dright><TT><B>Ions&nbsp;</B></TT></TD>
    <TD><TT><B>&nbsp;Peptide</B></TT></TD></TR>
  <TR>
    <TD align=3Dright>&nbsp;</TD>
    <TD align=3Dright><TT>913.4833&nbsp;&nbsp;</TT></TD>
    <TD align=3Dright><TT>912.4760&nbsp;&nbsp;</TT></TD>
    <TD align=3Dright><TT>912.5393&nbsp;&nbsp;</TT></TD>
    <TD noWrap align=3Dright><TT>-69.32&nbsp;</TT></TD>
    <TD align=3Dright><TT>16&nbsp;</TT></TD>
    <TD noWrap align=3Dright><TT>-&nbsp;</TT></TD>
    <TD align=3Dright><TT>24&nbsp;</TT></TD>
    <TD align=3Dright><TT>0&nbsp;&nbsp;</TT></TD>
    <TD noWrap align=3Dright><TT>---&nbsp;&nbsp;</TT></TD>
    <TD noWrap><TT>&nbsp;R.GLVGEIIGR.F</TT></TD></TR>
  <TR>
    <TD align=3Dright>&nbsp;</TD>
    <TD align=3Dright><TT>913.4833&nbsp;&nbsp;</TT></TD>
    <TD align=3Dright><TT>912.4760&nbsp;&nbsp;</TT></TD>
    <TD align=3Dright><TT>912.5393&nbsp;&nbsp;</TT></TD>
    <TD noWrap align=3Dright><TT>-69.32&nbsp;</TT></TD>
    <TD align=3Dright><TT>16&nbsp;</TT></TD>
    <TD noWrap align=3Dright><TT>-&nbsp;</TT></TD>
    <TD align=3Dright><TT>24&nbsp;</TT></TD>
    <TD align=3Dright><TT>0&nbsp;&nbsp;</TT></TD>
    <TD noWrap align=3Dright><TT>59&nbsp;&nbsp;</TT></TD>
    <TD noWrap><TT>&nbsp;R.GLVGEIIGR.F</TT></TD></TR>
  <TR>
    <TD align=3Dright>&nbsp;</TD>
    <TD align=3Dright><TT>1354.5842&nbsp;&nbsp;</TT></TD>
    <TD align=3Dright><TT>1353.5769&nbsp;&nbsp;</TT></TD>
    <TD align=3Dright><TT>1353.6637&nbsp;&nbsp;</TT></TD>
    <TD noWrap align=3Dright><TT>-64.09&nbsp;</TT></TD>
    <TD align=3Dright><TT>112&nbsp;</TT></TD>
    <TD noWrap align=3Dright><TT>-&nbsp;</TT></TD>
    <TD align=3Dright><TT>124&nbsp;</TT></TD>
    <TD align=3Dright><TT>0&nbsp;&nbsp;</TT></TD>
    <TD noWrap align=3Dright><TT>---&nbsp;&nbsp;</TT></TD>
    <TD noWrap><TT>&nbsp;R.NVIHGSDAVESAR.K</TT></TD></TR>
  <TR>
    <TD align=3Dright>&nbsp;</TD>
    <TD align=3Dright><TT>1354.5842&nbsp;&nbsp;</TT></TD>
    <TD align=3Dright><TT>1353.5769&nbsp;&nbsp;</TT></TD>
    <TD align=3Dright><TT>1353.6637&nbsp;&nbsp;</TT></TD>
    <TD noWrap align=3Dright><TT>-64.09&nbsp;</TT></TD>
    <TD align=3Dright><TT>112&nbsp;</TT></TD>
    <TD noWrap align=3Dright><TT>-&nbsp;</TT></TD>
    <TD align=3Dright><TT>124&nbsp;</TT></TD>
    <TD align=3Dright><TT>0&nbsp;&nbsp;</TT></TD>
    <TD noWrap align=3Dright><TT>101&nbsp;&nbsp;</TT></TD>
    <TD =
noWrap><TT>&nbsp;R.NVIHGSDAVESAR.K</TT></TD></TR></TBODY></TABLE>
<TABLE border=3D0 cellSpacing=3D0>
  <TBODY>
  <TR>
    <TD><TT>&nbsp;&nbsp;&nbsp;&nbsp;&nbsp;&nbsp;</TT></TD>
    <TD><TT><B>No match to: </B>701.3546, 719.3583, 746.3696, 749.3483,=20
      842.4487, 870.4766, 899.4720, 912.4629, 921.4332, 945.4236, =
963.4251,=20
      963.4251, 985.3851, 1148.4664, 1156.5720, 1250.5591, 1250.5591, =
1451.6479,=20
      1451.6479, 1475.6206, 1535.7245, 1535.7245, 1536.7159, 1553.7313,=20
      1553.7313, 1575.6862, 1681.8259, 1681.8259, 1786.8408, 1786.8408,=20
      1802.8143, 1818.8076, 1834.8243, 1834.8243, 1850.8019, 1866.7864,=20
      1882.7822, 2683.2825, 2778.2153, 2792.2290,=20
3508.9121</TT></TD></TR></TBODY></TABLE><BR>
<TABLE border=3D0 cellSpacing=3D0>
  <TBODY>
  <TR>
    <TD><TT><B><A name=3DHit16>16.</A>&nbsp;&nbsp;&nbsp;</B></TT></TD>
    <TD noWrap><TT><A=20
      =
href=3D"http://zxw-pc/mascot/cgi/protein_view.pl?file=3D../data/20121225/=
F002437.dat&amp;hit=3D16"=20
      =
target=3D_blank>gi|2498076</A>&nbsp;&nbsp;&nbsp;&nbsp;<B>Mass:</B>&nbsp;1=
6206&nbsp;&nbsp;&nbsp;&nbsp;<B>Score:</B>&nbsp;157&nbsp;&nbsp;&nbsp;&nbsp=
;<B>Expect:</B>&nbsp;3.7e-010&nbsp;&nbsp;<B>Matches:</B>&nbsp;5</TT></TD>=
</TR>
  <TR>
    <TD>&nbsp;</TD>
    <TD noWrap><TT>RecName: Full=3DNucleoside diphosphate kinase; =
Short=3DNDK;=20
      Short=3DNDP kinase</TT></TD></TR></TBODY></TABLE>
<TABLE border=3D0 cellSpacing=3D0 cellPadding=3D0>
  <TBODY>
  <TR>
    <TD><TT>&nbsp;&nbsp;&nbsp;&nbsp;&nbsp;&nbsp;</TT></TD>
    <TD align=3Dright><TT><B>Observed&nbsp;&nbsp;</B></TT></TD>
    <TD noWrap align=3Dright><TT><B>Mr(expt)&nbsp;&nbsp;</B></TT></TD>
    <TD noWrap align=3Dright><TT><B>Mr(calc)&nbsp;&nbsp;</B></TT></TD>
    <TD align=3Dright><TT><B>&nbsp;ppm&nbsp;&nbsp;</B></TT></TD>
    <TD align=3Dright><TT><B>Start&nbsp;</B></TT></TD>
    <TD align=3Dright><TT><B>&nbsp;</B></TT></TD>
    <TD align=3Dright><TT><B>End&nbsp;</B></TT></TD>
    <TD align=3Dright><TT><B>Miss&nbsp;</B></TT></TD>
    <TD align=3Dright><TT><B>Ions&nbsp;</B></TT></TD>
    <TD><TT><B>&nbsp;Peptide</B></TT></TD></TR>
  <TR>
    <TD align=3Dright>&nbsp;</TD>
    <TD align=3Dright><TT>746.3696&nbsp;&nbsp;</TT></TD>
    <TD align=3Dright><TT>745.3623&nbsp;&nbsp;</TT></TD>
    <TD align=3Dright><TT>745.4083&nbsp;&nbsp;</TT></TD>
    <TD noWrap align=3Dright><TT>-61.67&nbsp;</TT></TD>
    <TD align=3Dright><TT>79&nbsp;</TT></TD>
    <TD noWrap align=3Dright><TT>-&nbsp;</TT></TD>
    <TD align=3Dright><TT>85&nbsp;</TT></TD>
    <TD align=3Dright><TT>0&nbsp;&nbsp;</TT></TD>
    <TD noWrap align=3Dright><TT>---&nbsp;&nbsp;</TT></TD>
    <TD noWrap><TT>&nbsp;K.NVVTTGR.K</TT></TD></TR>
  <TR>
    <TD align=3Dright>&nbsp;</TD>
    <TD align=3Dright><TT>913.4833&nbsp;&nbsp;</TT></TD>
    <TD align=3Dright><TT>912.4760&nbsp;&nbsp;</TT></TD>
    <TD align=3Dright><TT>912.5393&nbsp;&nbsp;</TT></TD>
    <TD noWrap align=3Dright><TT>-69.32&nbsp;</TT></TD>
    <TD align=3Dright><TT>16&nbsp;</TT></TD>
    <TD noWrap align=3Dright><TT>-&nbsp;</TT></TD>
    <TD align=3Dright><TT>24&nbsp;</TT></TD>
    <TD align=3Dright><TT>0&nbsp;&nbsp;</TT></TD>
    <TD noWrap align=3Dright><TT>---&nbsp;&nbsp;</TT></TD>
    <TD noWrap><TT>&nbsp;R.GLVGEIIGR.F</TT></TD></TR>
  <TR>
    <TD align=3Dright>&nbsp;</TD>
    <TD align=3Dright><TT>913.4833&nbsp;&nbsp;</TT></TD>
    <TD align=3Dright><TT>912.4760&nbsp;&nbsp;</TT></TD>
    <TD align=3Dright><TT>912.5393&nbsp;&nbsp;</TT></TD>
    <TD noWrap align=3Dright><TT>-69.32&nbsp;</TT></TD>
    <TD align=3Dright><TT>16&nbsp;</TT></TD>
    <TD noWrap align=3Dright><TT>-&nbsp;</TT></TD>
    <TD align=3Dright><TT>24&nbsp;</TT></TD>
    <TD align=3Dright><TT>0&nbsp;&nbsp;</TT></TD>
    <TD noWrap align=3Dright><TT>59&nbsp;&nbsp;</TT></TD>
    <TD noWrap><TT>&nbsp;R.GLVGEIIGR.F</TT></TD></TR>
  <TR>
    <TD align=3Dright>&nbsp;</TD>
    <TD align=3Dright><TT>963.4251&nbsp;&nbsp;</TT></TD>
    <TD align=3Dright><TT>962.4178&nbsp;&nbsp;</TT></TD>
    <TD align=3Dright><TT>962.4821&nbsp;&nbsp;</TT></TD>
    <TD noWrap align=3Dright><TT>-66.88&nbsp;</TT></TD>
    <TD align=3Dright><TT>103&nbsp;</TT></TD>
    <TD noWrap align=3Dright><TT>-&nbsp;</TT></TD>
    <TD align=3Dright><TT>111&nbsp;</TT></TD>
    <TD align=3Dright><TT>0&nbsp;&nbsp;</TT></TD>
    <TD noWrap align=3Dright><TT>---&nbsp;&nbsp;</TT></TD>
    <TD noWrap><TT>&nbsp;R.GDFAIDIGR.N</TT></TD></TR>
  <TR>
    <TD align=3Dright>&nbsp;</TD>
    <TD align=3Dright><TT>963.4251&nbsp;&nbsp;</TT></TD>
    <TD align=3Dright><TT>962.4178&nbsp;&nbsp;</TT></TD>
    <TD align=3Dright><TT>962.4821&nbsp;&nbsp;</TT></TD>
    <TD noWrap align=3Dright><TT>-66.88&nbsp;</TT></TD>
    <TD align=3Dright><TT>103&nbsp;</TT></TD>
    <TD noWrap align=3Dright><TT>-&nbsp;</TT></TD>
    <TD align=3Dright><TT>111&nbsp;</TT></TD>
    <TD align=3Dright><TT>0&nbsp;&nbsp;</TT></TD>
    <TD noWrap align=3Dright><TT>76&nbsp;&nbsp;</TT></TD>
    <TD noWrap><TT>&nbsp;R.GDFAIDIGR.N</TT></TD></TR></TBODY></TABLE>
<TABLE border=3D0 cellSpacing=3D0>
  <TBODY>
  <TR>
    <TD><TT>&nbsp;&nbsp;&nbsp;&nbsp;&nbsp;&nbsp;</TT></TD>
    <TD><TT><B>No match to: </B>701.3546, 719.3583, 749.3483, 842.4487,=20
      870.4766, 899.4720, 912.4629, 921.4332, 945.4236, 985.3851, =
1148.4664,=20
      1156.5720, 1250.5591, 1250.5591, 1354.5842, 1354.5842, 1451.6479,=20
      1451.6479, 1475.6206, 1535.7245, 1535.7245, 1536.7159, 1553.7313,=20
      1553.7313, 1575.6862, 1681.8259, 1681.8259, 1786.8408, 1786.8408,=20
      1802.8143, 1818.8076, 1834.8243, 1834.8243, 1850.8019, 1866.7864,=20
      1882.7822, 2683.2825, 2778.2153, 2792.2290,=20
3508.9121</TT></TD></TR></TBODY></TABLE><BR>
<TABLE border=3D0 cellSpacing=3D0>
  <TBODY>
  <TR>
    <TD><TT><B><A name=3DHit17>17.</A>&nbsp;&nbsp;&nbsp;</B></TT></TD>
    <TD noWrap><TT><A=20
      =
href=3D"http://zxw-pc/mascot/cgi/protein_view.pl?file=3D../data/20121225/=
F002437.dat&amp;hit=3D17"=20
      =
target=3D_blank>gi|1346675</A>&nbsp;&nbsp;&nbsp;&nbsp;<B>Mass:</B>&nbsp;1=
6189&nbsp;&nbsp;&nbsp;&nbsp;<B>Score:</B>&nbsp;157&nbsp;&nbsp;&nbsp;&nbsp=
;<B>Expect:</B>&nbsp;3.7e-010&nbsp;&nbsp;<B>Matches:</B>&nbsp;5</TT></TD>=
</TR>
  <TR>
    <TD>&nbsp;</TD>
    <TD noWrap><TT>RecName: Full=3DNucleoside diphosphate kinase B; =
Short=3DNDK B;=20
      Short=3DNDP kinase B</TT></TD></TR></TBODY></TABLE>
<TABLE border=3D0 cellSpacing=3D0 cellPadding=3D0>
  <TBODY>
  <TR>
    <TD><TT>&nbsp;&nbsp;&nbsp;&nbsp;&nbsp;&nbsp;</TT></TD>
    <TD align=3Dright><TT><B>Observed&nbsp;&nbsp;</B></TT></TD>
    <TD noWrap align=3Dright><TT><B>Mr(expt)&nbsp;&nbsp;</B></TT></TD>
    <TD noWrap align=3Dright><TT><B>Mr(calc)&nbsp;&nbsp;</B></TT></TD>
    <TD align=3Dright><TT><B>&nbsp;ppm&nbsp;&nbsp;</B></TT></TD>
    <TD align=3Dright><TT><B>Start&nbsp;</B></TT></TD>
    <TD align=3Dright><TT><B>&nbsp;</B></TT></TD>
    <TD align=3Dright><TT><B>End&nbsp;</B></TT></TD>
    <TD align=3Dright><TT><B>Miss&nbsp;</B></TT></TD>
    <TD align=3Dright><TT><B>Ions&nbsp;</B></TT></TD>
    <TD><TT><B>&nbsp;Peptide</B></TT></TD></TR>
  <TR>
    <TD align=3Dright>&nbsp;</TD>
    <TD align=3Dright><TT>746.3696&nbsp;&nbsp;</TT></TD>
    <TD align=3Dright><TT>745.3623&nbsp;&nbsp;</TT></TD>
    <TD align=3Dright><TT>745.4083&nbsp;&nbsp;</TT></TD>
    <TD noWrap align=3Dright><TT>-61.67&nbsp;</TT></TD>
    <TD align=3Dright><TT>79&nbsp;</TT></TD>
    <TD noWrap align=3Dright><TT>-&nbsp;</TT></TD>
    <TD align=3Dright><TT>85&nbsp;</TT></TD>
    <TD align=3Dright><TT>0&nbsp;&nbsp;</TT></TD>
    <TD noWrap align=3Dright><TT>---&nbsp;&nbsp;</TT></TD>
    <TD noWrap><TT>&nbsp;K.NVVTTGR.K</TT></TD></TR>
  <TR>
    <TD align=3Dright>&nbsp;</TD>
    <TD align=3Dright><TT>913.4833&nbsp;&nbsp;</TT></TD>
    <TD align=3Dright><TT>912.4760&nbsp;&nbsp;</TT></TD>
    <TD align=3Dright><TT>912.5393&nbsp;&nbsp;</TT></TD>
    <TD noWrap align=3Dright><TT>-69.32&nbsp;</TT></TD>
    <TD align=3Dright><TT>16&nbsp;</TT></TD>
    <TD noWrap align=3Dright><TT>-&nbsp;</TT></TD>
    <TD align=3Dright><TT>24&nbsp;</TT></TD>
    <TD align=3Dright><TT>0&nbsp;&nbsp;</TT></TD>
    <TD noWrap align=3Dright><TT>---&nbsp;&nbsp;</TT></TD>
    <TD noWrap><TT>&nbsp;R.GLVGEIIGR.F</TT></TD></TR>
  <TR>
    <TD align=3Dright>&nbsp;</TD>
    <TD align=3Dright><TT>913.4833&nbsp;&nbsp;</TT></TD>
    <TD align=3Dright><TT>912.4760&nbsp;&nbsp;</TT></TD>
    <TD align=3Dright><TT>912.5393&nbsp;&nbsp;</TT></TD>
    <TD noWrap align=3Dright><TT>-69.32&nbsp;</TT></TD>
    <TD align=3Dright><TT>16&nbsp;</TT></TD>
    <TD noWrap align=3Dright><TT>-&nbsp;</TT></TD>
    <TD align=3Dright><TT>24&nbsp;</TT></TD>
    <TD align=3Dright><TT>0&nbsp;&nbsp;</TT></TD>
    <TD noWrap align=3Dright><TT>59&nbsp;&nbsp;</TT></TD>
    <TD noWrap><TT>&nbsp;R.GLVGEIIGR.F</TT></TD></TR>
  <TR>
    <TD align=3Dright>&nbsp;</TD>
    <TD align=3Dright><TT>963.4251&nbsp;&nbsp;</TT></TD>
    <TD align=3Dright><TT>962.4178&nbsp;&nbsp;</TT></TD>
    <TD align=3Dright><TT>962.4821&nbsp;&nbsp;</TT></TD>
    <TD noWrap align=3Dright><TT>-66.88&nbsp;</TT></TD>
    <TD align=3Dright><TT>103&nbsp;</TT></TD>
    <TD noWrap align=3Dright><TT>-&nbsp;</TT></TD>
    <TD align=3Dright><TT>111&nbsp;</TT></TD>
    <TD align=3Dright><TT>0&nbsp;&nbsp;</TT></TD>
    <TD noWrap align=3Dright><TT>---&nbsp;&nbsp;</TT></TD>
    <TD noWrap><TT>&nbsp;R.GDFAIDIGR.N</TT></TD></TR>
  <TR>
    <TD align=3Dright>&nbsp;</TD>
    <TD align=3Dright><TT>963.4251&nbsp;&nbsp;</TT></TD>
    <TD align=3Dright><TT>962.4178&nbsp;&nbsp;</TT></TD>
    <TD align=3Dright><TT>962.4821&nbsp;&nbsp;</TT></TD>
    <TD noWrap align=3Dright><TT>-66.88&nbsp;</TT></TD>
    <TD align=3Dright><TT>103&nbsp;</TT></TD>
    <TD noWrap align=3Dright><TT>-&nbsp;</TT></TD>
    <TD align=3Dright><TT>111&nbsp;</TT></TD>
    <TD align=3Dright><TT>0&nbsp;&nbsp;</TT></TD>
    <TD noWrap align=3Dright><TT>76&nbsp;&nbsp;</TT></TD>
    <TD noWrap><TT>&nbsp;R.GDFAIDIGR.N</TT></TD></TR></TBODY></TABLE>
<TABLE border=3D0 cellSpacing=3D0>
  <TBODY>
  <TR>
    <TD><TT>&nbsp;&nbsp;&nbsp;&nbsp;&nbsp;&nbsp;</TT></TD>
    <TD><TT><B>No match to: </B>701.3546, 719.3583, 749.3483, 842.4487,=20
      870.4766, 899.4720, 912.4629, 921.4332, 945.4236, 985.3851, =
1148.4664,=20
      1156.5720, 1250.5591, 1250.5591, 1354.5842, 1354.5842, 1451.6479,=20
      1451.6479, 1475.6206, 1535.7245, 1535.7245, 1536.7159, 1553.7313,=20
      1553.7313, 1575.6862, 1681.8259, 1681.8259, 1786.8408, 1786.8408,=20
      1802.8143, 1818.8076, 1834.8243, 1834.8243, 1850.8019, 1866.7864,=20
      1882.7822, 2683.2825, 2778.2153, 2792.2290,=20
3508.9121</TT></TD></TR></TBODY></TABLE><BR>
<TABLE border=3D0 cellSpacing=3D0>
  <TBODY>
  <TR>
    <TD><TT><B><A name=3DHit18>18.</A>&nbsp;&nbsp;&nbsp;</B></TT></TD>
    <TD noWrap><TT><A=20
      =
href=3D"http://zxw-pc/mascot/cgi/protein_view.pl?file=3D../data/20121225/=
F002437.dat&amp;hit=3D18"=20
      =
target=3D_blank>gi|499112</A>&nbsp;&nbsp;&nbsp;&nbsp;<B>Mass:</B>&nbsp;16=
189&nbsp;&nbsp;&nbsp;&nbsp;<B>Score:</B>&nbsp;157&nbsp;&nbsp;&nbsp;&nbsp;=
<B>Expect:</B>&nbsp;3.7e-010&nbsp;&nbsp;<B>Matches:</B>&nbsp;5</TT></TD><=
/TR>
  <TR>
    <TD>&nbsp;</TD>
    <TD noWrap><TT>nucleoside diphosphate kinase [Flaveria=20
  bidentis]</TT></TD></TR></TBODY></TABLE>
<TABLE border=3D0 cellSpacing=3D0 cellPadding=3D0>
  <TBODY>
  <TR>
    <TD><TT>&nbsp;&nbsp;&nbsp;&nbsp;&nbsp;&nbsp;</TT></TD>
    <TD align=3Dright><TT><B>Observed&nbsp;&nbsp;</B></TT></TD>
    <TD noWrap align=3Dright><TT><B>Mr(expt)&nbsp;&nbsp;</B></TT></TD>
    <TD noWrap align=3Dright><TT><B>Mr(calc)&nbsp;&nbsp;</B></TT></TD>
    <TD align=3Dright><TT><B>&nbsp;ppm&nbsp;&nbsp;</B></TT></TD>
    <TD align=3Dright><TT><B>Start&nbsp;</B></TT></TD>
    <TD align=3Dright><TT><B>&nbsp;</B></TT></TD>
    <TD align=3Dright><TT><B>End&nbsp;</B></TT></TD>
    <TD align=3Dright><TT><B>Miss&nbsp;</B></TT></TD>
    <TD align=3Dright><TT><B>Ions&nbsp;</B></TT></TD>
    <TD><TT><B>&nbsp;Peptide</B></TT></TD></TR>
  <TR>
    <TD align=3Dright>&nbsp;</TD>
    <TD align=3Dright><TT>746.3696&nbsp;&nbsp;</TT></TD>
    <TD align=3Dright><TT>745.3623&nbsp;&nbsp;</TT></TD>
    <TD align=3Dright><TT>745.4083&nbsp;&nbsp;</TT></TD>
    <TD noWrap align=3Dright><TT>-61.67&nbsp;</TT></TD>
    <TD align=3Dright><TT>79&nbsp;</TT></TD>
    <TD noWrap align=3Dright><TT>-&nbsp;</TT></TD>
    <TD align=3Dright><TT>85&nbsp;</TT></TD>
    <TD align=3Dright><TT>0&nbsp;&nbsp;</TT></TD>
    <TD noWrap align=3Dright><TT>---&nbsp;&nbsp;</TT></TD>
    <TD noWrap><TT>&nbsp;K.NVVTTGR.K</TT></TD></TR>
  <TR>
    <TD align=3Dright>&nbsp;</TD>
    <TD align=3Dright><TT>913.4833&nbsp;&nbsp;</TT></TD>
    <TD align=3Dright><TT>912.4760&nbsp;&nbsp;</TT></TD>
    <TD align=3Dright><TT>912.5393&nbsp;&nbsp;</TT></TD>
    <TD noWrap align=3Dright><TT>-69.32&nbsp;</TT></TD>
    <TD align=3Dright><TT>16&nbsp;</TT></TD>
    <TD noWrap align=3Dright><TT>-&nbsp;</TT></TD>
    <TD align=3Dright><TT>24&nbsp;</TT></TD>
    <TD align=3Dright><TT>0&nbsp;&nbsp;</TT></TD>
    <TD noWrap align=3Dright><TT>---&nbsp;&nbsp;</TT></TD>
    <TD noWrap><TT>&nbsp;R.GLVGEIIGR.F</TT></TD></TR>
  <TR>
    <TD align=3Dright>&nbsp;</TD>
    <TD align=3Dright><TT>913.4833&nbsp;&nbsp;</TT></TD>
    <TD align=3Dright><TT>912.4760&nbsp;&nbsp;</TT></TD>
    <TD align=3Dright><TT>912.5393&nbsp;&nbsp;</TT></TD>
    <TD noWrap align=3Dright><TT>-69.32&nbsp;</TT></TD>
    <TD align=3Dright><TT>16&nbsp;</TT></TD>
    <TD noWrap align=3Dright><TT>-&nbsp;</TT></TD>
    <TD align=3Dright><TT>24&nbsp;</TT></TD>
    <TD align=3Dright><TT>0&nbsp;&nbsp;</TT></TD>
    <TD noWrap align=3Dright><TT>59&nbsp;&nbsp;</TT></TD>
    <TD noWrap><TT>&nbsp;R.GLVGEIIGR.F</TT></TD></TR>
  <TR>
    <TD align=3Dright>&nbsp;</TD>
    <TD align=3Dright><TT>963.4251&nbsp;&nbsp;</TT></TD>
    <TD align=3Dright><TT>962.4178&nbsp;&nbsp;</TT></TD>
    <TD align=3Dright><TT>962.4821&nbsp;&nbsp;</TT></TD>
    <TD noWrap align=3Dright><TT>-66.88&nbsp;</TT></TD>
    <TD align=3Dright><TT>103&nbsp;</TT></TD>
    <TD noWrap align=3Dright><TT>-&nbsp;</TT></TD>
    <TD align=3Dright><TT>111&nbsp;</TT></TD>
    <TD align=3Dright><TT>0&nbsp;&nbsp;</TT></TD>
    <TD noWrap align=3Dright><TT>---&nbsp;&nbsp;</TT></TD>
    <TD noWrap><TT>&nbsp;R.GDFAIDIGR.N</TT></TD></TR>
  <TR>
    <TD align=3Dright>&nbsp;</TD>
    <TD align=3Dright><TT>963.4251&nbsp;&nbsp;</TT></TD>
    <TD align=3Dright><TT>962.4178&nbsp;&nbsp;</TT></TD>
    <TD align=3Dright><TT>962.4821&nbsp;&nbsp;</TT></TD>
    <TD noWrap align=3Dright><TT>-66.88&nbsp;</TT></TD>
    <TD align=3Dright><TT>103&nbsp;</TT></TD>
    <TD noWrap align=3Dright><TT>-&nbsp;</TT></TD>
    <TD align=3Dright><TT>111&nbsp;</TT></TD>
    <TD align=3Dright><TT>0&nbsp;&nbsp;</TT></TD>
    <TD noWrap align=3Dright><TT>76&nbsp;&nbsp;</TT></TD>
    <TD noWrap><TT>&nbsp;R.GDFAIDIGR.N</TT></TD></TR></TBODY></TABLE>
<TABLE border=3D0 cellSpacing=3D0>
  <TBODY>
  <TR>
    <TD><TT>&nbsp;&nbsp;&nbsp;&nbsp;&nbsp;&nbsp;</TT></TD>
    <TD><TT><B>No match to: </B>701.3546, 719.3583, 749.3483, 842.4487,=20
      870.4766, 899.4720, 912.4629, 921.4332, 945.4236, 985.3851, =
1148.4664,=20
      1156.5720, 1250.5591, 1250.5591, 1354.5842, 1354.5842, 1451.6479,=20
      1451.6479, 1475.6206, 1535.7245, 1535.7245, 1536.7159, 1553.7313,=20
      1553.7313, 1575.6862, 1681.8259, 1681.8259, 1786.8408, 1786.8408,=20
      1802.8143, 1818.8076, 1834.8243, 1834.8243, 1850.8019, 1866.7864,=20
      1882.7822, 2683.2825, 2778.2153, 2792.2290,=20
3508.9121</TT></TD></TR></TBODY></TABLE><BR>
<TABLE border=3D0 cellSpacing=3D0>
  <TBODY>
  <TR>
    <TD><TT><B><A name=3DHit19>19.</A>&nbsp;&nbsp;&nbsp;</B></TT></TD>
    <TD noWrap><TT><A=20
      =
href=3D"http://zxw-pc/mascot/cgi/protein_view.pl?file=3D../data/20121225/=
F002437.dat&amp;hit=3D19"=20
      =
target=3D_blank>gi|1619958</A>&nbsp;&nbsp;&nbsp;&nbsp;<B>Mass:</B>&nbsp;1=
6206&nbsp;&nbsp;&nbsp;&nbsp;<B>Score:</B>&nbsp;157&nbsp;&nbsp;&nbsp;&nbsp=
;<B>Expect:</B>&nbsp;3.7e-010&nbsp;&nbsp;<B>Matches:</B>&nbsp;5</TT></TD>=
</TR>
  <TR>
    <TD>&nbsp;</TD>
    <TD noWrap><TT>nucleoside diphosphate kinase [Helianthus=20
  annuus]</TT></TD></TR></TBODY></TABLE>
<TABLE border=3D0 cellSpacing=3D0 cellPadding=3D0>
  <TBODY>
  <TR>
    <TD><TT>&nbsp;&nbsp;&nbsp;&nbsp;&nbsp;&nbsp;</TT></TD>
    <TD align=3Dright><TT><B>Observed&nbsp;&nbsp;</B></TT></TD>
    <TD noWrap align=3Dright><TT><B>Mr(expt)&nbsp;&nbsp;</B></TT></TD>
    <TD noWrap align=3Dright><TT><B>Mr(calc)&nbsp;&nbsp;</B></TT></TD>
    <TD align=3Dright><TT><B>&nbsp;ppm&nbsp;&nbsp;</B></TT></TD>
    <TD align=3Dright><TT><B>Start&nbsp;</B></TT></TD>
    <TD align=3Dright><TT><B>&nbsp;</B></TT></TD>
    <TD align=3Dright><TT><B>End&nbsp;</B></TT></TD>
    <TD align=3Dright><TT><B>Miss&nbsp;</B></TT></TD>
    <TD align=3Dright><TT><B>Ions&nbsp;</B></TT></TD>
    <TD><TT><B>&nbsp;Peptide</B></TT></TD></TR>
  <TR>
    <TD align=3Dright>&nbsp;</TD>
    <TD align=3Dright><TT>746.3696&nbsp;&nbsp;</TT></TD>
    <TD align=3Dright><TT>745.3623&nbsp;&nbsp;</TT></TD>
    <TD align=3Dright><TT>745.4083&nbsp;&nbsp;</TT></TD>
    <TD noWrap align=3Dright><TT>-61.67&nbsp;</TT></TD>
    <TD align=3Dright><TT>79&nbsp;</TT></TD>
    <TD noWrap align=3Dright><TT>-&nbsp;</TT></TD>
    <TD align=3Dright><TT>85&nbsp;</TT></TD>
    <TD align=3Dright><TT>0&nbsp;&nbsp;</TT></TD>
    <TD noWrap align=3Dright><TT>---&nbsp;&nbsp;</TT></TD>
    <TD noWrap><TT>&nbsp;K.NVVTTGR.K</TT></TD></TR>
  <TR>
    <TD align=3Dright>&nbsp;</TD>
    <TD align=3Dright><TT>913.4833&nbsp;&nbsp;</TT></TD>
    <TD align=3Dright><TT>912.4760&nbsp;&nbsp;</TT></TD>
    <TD align=3Dright><TT>912.5393&nbsp;&nbsp;</TT></TD>
    <TD noWrap align=3Dright><TT>-69.32&nbsp;</TT></TD>
    <TD align=3Dright><TT>16&nbsp;</TT></TD>
    <TD noWrap align=3Dright><TT>-&nbsp;</TT></TD>
    <TD align=3Dright><TT>24&nbsp;</TT></TD>
    <TD align=3Dright><TT>0&nbsp;&nbsp;</TT></TD>
    <TD noWrap align=3Dright><TT>---&nbsp;&nbsp;</TT></TD>
    <TD noWrap><TT>&nbsp;R.GLVGEIIGR.F</TT></TD></TR>
  <TR>
    <TD align=3Dright>&nbsp;</TD>
    <TD align=3Dright><TT>913.4833&nbsp;&nbsp;</TT></TD>
    <TD align=3Dright><TT>912.4760&nbsp;&nbsp;</TT></TD>
    <TD align=3Dright><TT>912.5393&nbsp;&nbsp;</TT></TD>
    <TD noWrap align=3Dright><TT>-69.32&nbsp;</TT></TD>
    <TD align=3Dright><TT>16&nbsp;</TT></TD>
    <TD noWrap align=3Dright><TT>-&nbsp;</TT></TD>
    <TD align=3Dright><TT>24&nbsp;</TT></TD>
    <TD align=3Dright><TT>0&nbsp;&nbsp;</TT></TD>
    <TD noWrap align=3Dright><TT>59&nbsp;&nbsp;</TT></TD>
    <TD noWrap><TT>&nbsp;R.GLVGEIIGR.F</TT></TD></TR>
  <TR>
    <TD align=3Dright>&nbsp;</TD>
    <TD align=3Dright><TT>963.4251&nbsp;&nbsp;</TT></TD>
    <TD align=3Dright><TT>962.4178&nbsp;&nbsp;</TT></TD>
    <TD align=3Dright><TT>962.4821&nbsp;&nbsp;</TT></TD>
    <TD noWrap align=3Dright><TT>-66.88&nbsp;</TT></TD>
    <TD align=3Dright><TT>103&nbsp;</TT></TD>
    <TD noWrap align=3Dright><TT>-&nbsp;</TT></TD>
    <TD align=3Dright><TT>111&nbsp;</TT></TD>
    <TD align=3Dright><TT>0&nbsp;&nbsp;</TT></TD>
    <TD noWrap align=3Dright><TT>---&nbsp;&nbsp;</TT></TD>
    <TD noWrap><TT>&nbsp;R.GDFAIDIGR.N</TT></TD></TR>
  <TR>
    <TD align=3Dright>&nbsp;</TD>
    <TD align=3Dright><TT>963.4251&nbsp;&nbsp;</TT></TD>
    <TD align=3Dright><TT>962.4178&nbsp;&nbsp;</TT></TD>
    <TD align=3Dright><TT>962.4821&nbsp;&nbsp;</TT></TD>
    <TD noWrap align=3Dright><TT>-66.88&nbsp;</TT></TD>
    <TD align=3Dright><TT>103&nbsp;</TT></TD>
    <TD noWrap align=3Dright><TT>-&nbsp;</TT></TD>
    <TD align=3Dright><TT>111&nbsp;</TT></TD>
    <TD align=3Dright><TT>0&nbsp;&nbsp;</TT></TD>
    <TD noWrap align=3Dright><TT>76&nbsp;&nbsp;</TT></TD>
    <TD noWrap><TT>&nbsp;R.GDFAIDIGR.N</TT></TD></TR></TBODY></TABLE>
<TABLE border=3D0 cellSpacing=3D0>
  <TBODY>
  <TR>
    <TD><TT>&nbsp;&nbsp;&nbsp;&nbsp;&nbsp;&nbsp;</TT></TD>
    <TD><TT><B>No match to: </B>701.3546, 719.3583, 749.3483, 842.4487,=20
      870.4766, 899.4720, 912.4629, 921.4332, 945.4236, 985.3851, =
1148.4664,=20
      1156.5720, 1250.5591, 1250.5591, 1354.5842, 1354.5842, 1451.6479,=20
      1451.6479, 1475.6206, 1535.7245, 1535.7245, 1536.7159, 1553.7313,=20
      1553.7313, 1575.6862, 1681.8259, 1681.8259, 1786.8408, 1786.8408,=20
      1802.8143, 1818.8076, 1834.8243, 1834.8243, 1850.8019, 1866.7864,=20
      1882.7822, 2683.2825, 2778.2153, 2792.2290,=20
3508.9121</TT></TD></TR></TBODY></TABLE><BR>
<TABLE border=3D0 cellSpacing=3D0>
  <TBODY>
  <TR>
    <TD><TT><B><A name=3DHit20>20.</A>&nbsp;&nbsp;&nbsp;</B></TT></TD>
    <TD noWrap><TT><A=20
      =
href=3D"http://zxw-pc/mascot/cgi/protein_view.pl?file=3D../data/20121225/=
F002437.dat&amp;hit=3D20"=20
      =
target=3D_blank>gi|306755924</A>&nbsp;&nbsp;&nbsp;&nbsp;<B>Mass:</B>&nbsp=
;2912&nbsp;&nbsp;&nbsp;&nbsp;&nbsp;<B>Score:</B>&nbsp;101&nbsp;&nbsp;&nbs=
p;&nbsp;<B>Expect:</B>&nbsp;0.00015&nbsp;&nbsp;<B>Matches:</B>&nbsp;3</TT=
></TD></TR>
  <TR>
    <TD>&nbsp;</TD>
    <TD noWrap><TT>RecName: Full=3DNucleoside diphosphate kinase 2; =
AltName:=20
      Full=3DNucleoside diphosphate kinase II; Short=3DNDK II; =
Short=3DNDP kinase II;=20
      Short=3DNDPK II</TT></TD></TR></TBODY></TABLE>
<TABLE border=3D0 cellSpacing=3D0 cellPadding=3D0>
  <TBODY>
  <TR>
    <TD><TT>&nbsp;&nbsp;&nbsp;&nbsp;&nbsp;&nbsp;</TT></TD>
    <TD align=3Dright><TT><B>Observed&nbsp;&nbsp;</B></TT></TD>
    <TD noWrap align=3Dright><TT><B>Mr(expt)&nbsp;&nbsp;</B></TT></TD>
    <TD noWrap align=3Dright><TT><B>Mr(calc)&nbsp;&nbsp;</B></TT></TD>
    <TD align=3Dright><TT><B>&nbsp;ppm&nbsp;&nbsp;</B></TT></TD>
    <TD align=3Dright><TT><B>Start&nbsp;</B></TT></TD>
    <TD align=3Dright><TT><B>&nbsp;</B></TT></TD>
    <TD align=3Dright><TT><B>End&nbsp;</B></TT></TD>
    <TD align=3Dright><TT><B>Miss&nbsp;</B></TT></TD>
    <TD align=3Dright><TT><B>Ions&nbsp;</B></TT></TD>
    <TD><TT><B>&nbsp;Peptide</B></TT></TD></TR>
  <TR>
    <TD align=3Dright>&nbsp;</TD>
    <TD align=3Dright><TT>912.4629&nbsp;&nbsp;</TT></TD>
    <TD align=3Dright><TT>911.4556&nbsp;&nbsp;</TT></TD>
    <TD align=3Dright><TT>911.5189&nbsp;&nbsp;</TT></TD>
    <TD noWrap align=3Dright><TT>-69.39&nbsp;</TT></TD>
    <TD align=3Dright><TT>2&nbsp;</TT></TD>
    <TD noWrap align=3Dright><TT>-&nbsp;</TT></TD>
    <TD align=3Dright><TT>9&nbsp;</TT></TD>
    <TD align=3Dright><TT>0&nbsp;&nbsp;</TT></TD>
    <TD noWrap align=3Dright><TT>---&nbsp;&nbsp;</TT></TD>
    <TD noWrap><TT>&nbsp;M.IKPDGVQR.G</TT></TD></TR>
  <TR>
    <TD align=3Dright>&nbsp;</TD>
    <TD align=3Dright><TT>963.4251&nbsp;&nbsp;</TT></TD>
    <TD align=3Dright><TT>962.4178&nbsp;&nbsp;</TT></TD>
    <TD align=3Dright><TT>962.4821&nbsp;&nbsp;</TT></TD>
    <TD noWrap align=3Dright><TT>-66.88&nbsp;</TT></TD>
    <TD align=3Dright><TT>19&nbsp;</TT></TD>
    <TD noWrap align=3Dright><TT>-&nbsp;</TT></TD>
    <TD align=3Dright><TT>27&nbsp;</TT></TD>
    <TD align=3Dright><TT>0&nbsp;&nbsp;</TT></TD>
    <TD noWrap align=3Dright><TT>---&nbsp;&nbsp;</TT></TD>
    <TD noWrap><TT>&nbsp;R.GDFAIDIGR.-</TT></TD></TR>
  <TR>
    <TD align=3Dright>&nbsp;</TD>
    <TD align=3Dright><TT>963.4251&nbsp;&nbsp;</TT></TD>
    <TD align=3Dright><TT>962.4178&nbsp;&nbsp;</TT></TD>
    <TD align=3Dright><TT>962.4821&nbsp;&nbsp;</TT></TD>
    <TD noWrap align=3Dright><TT>-66.88&nbsp;</TT></TD>
    <TD align=3Dright><TT>19&nbsp;</TT></TD>
    <TD noWrap align=3Dright><TT>-&nbsp;</TT></TD>
    <TD align=3Dright><TT>27&nbsp;</TT></TD>
    <TD align=3Dright><TT>0&nbsp;&nbsp;</TT></TD>
    <TD noWrap align=3Dright><TT>76&nbsp;&nbsp;</TT></TD>
    <TD noWrap><TT>&nbsp;R.GDFAIDIGR.-</TT></TD></TR></TBODY></TABLE>
<TABLE border=3D0 cellSpacing=3D0>
  <TBODY>
  <TR>
    <TD><TT>&nbsp;&nbsp;&nbsp;&nbsp;&nbsp;&nbsp;</TT></TD>
    <TD><TT><B>No match to: </B>701.3546, 719.3583, 746.3696, 749.3483,=20
      842.4487, 870.4766, 899.4720, 913.4833, 913.4833, 921.4332, =
945.4236,=20
      985.3851, 1148.4664, 1156.5720, 1250.5591, 1250.5591, 1354.5842,=20
      1354.5842, 1451.6479, 1451.6479, 1475.6206, 1535.7245, 1535.7245,=20
      1536.7159, 1553.7313, 1553.7313, 1575.6862, 1681.8259, 1681.8259,=20
      1786.8408, 1786.8408, 1802.8143, 1818.8076, 1834.8243, 1834.8243,=20
      1850.8019, 1866.7864, 1882.7822, 2683.2825, 2778.2153, 2792.2290,=20
      3508.9121</TT></TD></TR></TBODY></TABLE><BR>
<TABLE border=3D0 cellSpacing=3D0>
  <TBODY>
  <TR>
    <TD><TT><B><A name=3DHit21>21.</A>&nbsp;&nbsp;&nbsp;</B></TT></TD>
    <TD noWrap><TT><A=20
      =
href=3D"http://zxw-pc/mascot/cgi/protein_view.pl?file=3D../data/20121225/=
F002437.dat&amp;hit=3D21"=20
      =
target=3D_blank>gi|26245403</A>&nbsp;&nbsp;&nbsp;&nbsp;<B>Mass:</B>&nbsp;=
16331&nbsp;&nbsp;&nbsp;&nbsp;<B>Score:</B>&nbsp;92&nbsp;&nbsp;&nbsp;&nbsp=
;&nbsp;<B>Expect:</B>&nbsp;0.0012&nbsp;&nbsp;<B>Matches:</B>&nbsp;3</TT><=
/TD></TR>
  <TR>
    <TD>&nbsp;</TD>
    <TD noWrap><TT>nucleoside diphosphate kinase [Glycine=20
  max]</TT></TD></TR></TBODY></TABLE>
<TABLE border=3D0 cellSpacing=3D0 cellPadding=3D0>
  <TBODY>
  <TR>
    <TD><TT>&nbsp;&nbsp;&nbsp;&nbsp;&nbsp;&nbsp;</TT></TD>
    <TD align=3Dright><TT><B>Observed&nbsp;&nbsp;</B></TT></TD>
    <TD noWrap align=3Dright><TT><B>Mr(expt)&nbsp;&nbsp;</B></TT></TD>
    <TD noWrap align=3Dright><TT><B>Mr(calc)&nbsp;&nbsp;</B></TT></TD>
    <TD align=3Dright><TT><B>&nbsp;ppm&nbsp;&nbsp;</B></TT></TD>
    <TD align=3Dright><TT><B>Start&nbsp;</B></TT></TD>
    <TD align=3Dright><TT><B>&nbsp;</B></TT></TD>
    <TD align=3Dright><TT><B>End&nbsp;</B></TT></TD>
    <TD align=3Dright><TT><B>Miss&nbsp;</B></TT></TD>
    <TD align=3Dright><TT><B>Ions&nbsp;</B></TT></TD>
    <TD><TT><B>&nbsp;Peptide</B></TT></TD></TR>
  <TR>
    <TD align=3Dright>&nbsp;</TD>
    <TD align=3Dright><TT>963.4251&nbsp;&nbsp;</TT></TD>
    <TD align=3Dright><TT>962.4178&nbsp;&nbsp;</TT></TD>
    <TD align=3Dright><TT>962.4821&nbsp;&nbsp;</TT></TD>
    <TD noWrap align=3Dright><TT>-66.88&nbsp;</TT></TD>
    <TD align=3Dright><TT>103&nbsp;</TT></TD>
    <TD noWrap align=3Dright><TT>-&nbsp;</TT></TD>
    <TD align=3Dright><TT>111&nbsp;</TT></TD>
    <TD align=3Dright><TT>0&nbsp;&nbsp;</TT></TD>
    <TD noWrap align=3Dright><TT>---&nbsp;&nbsp;</TT></TD>
    <TD noWrap><TT>&nbsp;R.GDFAIDIGR.N</TT></TD></TR>
  <TR>
    <TD align=3Dright>&nbsp;</TD>
    <TD align=3Dright><TT>963.4251&nbsp;&nbsp;</TT></TD>
    <TD align=3Dright><TT>962.4178&nbsp;&nbsp;</TT></TD>
    <TD align=3Dright><TT>962.4821&nbsp;&nbsp;</TT></TD>
    <TD noWrap align=3Dright><TT>-66.88&nbsp;</TT></TD>
    <TD align=3Dright><TT>103&nbsp;</TT></TD>
    <TD noWrap align=3Dright><TT>-&nbsp;</TT></TD>
    <TD align=3Dright><TT>111&nbsp;</TT></TD>
    <TD align=3Dright><TT>0&nbsp;&nbsp;</TT></TD>
    <TD noWrap align=3Dright><TT>76&nbsp;&nbsp;</TT></TD>
    <TD noWrap><TT>&nbsp;R.GDFAIDIGR.N</TT></TD></TR>
  <TR>
    <TD align=3Dright>&nbsp;</TD>
    <TD align=3Dright><TT>2792.2290&nbsp;&nbsp;</TT></TD>
    <TD align=3Dright><TT>2791.2217&nbsp;&nbsp;</TT></TD>
    <TD align=3Dright><TT>2791.4724&nbsp;&nbsp;</TT></TD>
    <TD noWrap align=3Dright><TT>-89.82&nbsp;</TT></TD>
    <TD align=3Dright><TT>1&nbsp;</TT></TD>
    <TD noWrap align=3Dright><TT>-&nbsp;</TT></TD>
    <TD align=3Dright><TT>25&nbsp;</TT></TD>
    <TD align=3Dright><TT>1&nbsp;&nbsp;</TT></TD>
    <TD noWrap align=3Dright><TT>---&nbsp;&nbsp;</TT></TD>
    <TD noWrap><TT>&nbsp;-.MARQTFIMIKPDGVQSGLIGEIISR.F + 2 Oxidation=20
    (M)</TT></TD></TR></TBODY></TABLE>
<TABLE border=3D0 cellSpacing=3D0>
  <TBODY>
  <TR>
    <TD><TT>&nbsp;&nbsp;&nbsp;&nbsp;&nbsp;&nbsp;</TT></TD>
    <TD><TT><B>No match to: </B>701.3546, 719.3583, 746.3696, 749.3483,=20
      842.4487, 870.4766, 899.4720, 912.4629, 913.4833, 913.4833, =
921.4332,=20
      945.4236, 985.3851, 1148.4664, 1156.5720, 1250.5591, 1250.5591, =
1354.5842,=20
      1354.5842, 1451.6479, 1451.6479, 1475.6206, 1535.7245, 1535.7245,=20
      1536.7159, 1553.7313, 1553.7313, 1575.6862, 1681.8259, 1681.8259,=20
      1786.8408, 1786.8408, 1802.8143, 1818.8076, 1834.8243, 1834.8243,=20
      1850.8019, 1866.7864, 1882.7822, 2683.2825, 2778.2153,=20
  3508.9121</TT></TD></TR></TBODY></TABLE><BR>
<TABLE border=3D0 cellSpacing=3D0>
  <TBODY>
  <TR>
    <TD><TT><B><A name=3DHit22>22.</A>&nbsp;&nbsp;&nbsp;</B></TT></TD>
    <TD noWrap><TT><A=20
      =
href=3D"http://zxw-pc/mascot/cgi/protein_view.pl?file=3D../data/20121225/=
F002437.dat&amp;hit=3D22"=20
      =
target=3D_blank>gi|159489803</A>&nbsp;&nbsp;&nbsp;&nbsp;<B>Mass:</B>&nbsp=
;15817&nbsp;&nbsp;&nbsp;&nbsp;<B>Score:</B>&nbsp;90&nbsp;&nbsp;&nbsp;&nbs=
p;&nbsp;<B>Expect:</B>&nbsp;0.0019&nbsp;&nbsp;<B>Matches:</B>&nbsp;5</TT>=
</TD></TR>
  <TR>
    <TD>&nbsp;</TD>
    <TD noWrap><TT>predicted protein [Chlamydomonas=20
  reinhardtii]</TT></TD></TR></TBODY></TABLE>
<TABLE border=3D0 cellSpacing=3D0 cellPadding=3D0>
  <TBODY>
  <TR>
    <TD><TT>&nbsp;&nbsp;&nbsp;&nbsp;&nbsp;&nbsp;</TT></TD>
    <TD align=3Dright><TT><B>Observed&nbsp;&nbsp;</B></TT></TD>
    <TD noWrap align=3Dright><TT><B>Mr(expt)&nbsp;&nbsp;</B></TT></TD>
    <TD noWrap align=3Dright><TT><B>Mr(calc)&nbsp;&nbsp;</B></TT></TD>
    <TD align=3Dright><TT><B>&nbsp;ppm&nbsp;&nbsp;</B></TT></TD>
    <TD align=3Dright><TT><B>Start&nbsp;</B></TT></TD>
    <TD align=3Dright><TT><B>&nbsp;</B></TT></TD>
    <TD align=3Dright><TT><B>End&nbsp;</B></TT></TD>
    <TD align=3Dright><TT><B>Miss&nbsp;</B></TT></TD>
    <TD align=3Dright><TT><B>Ions&nbsp;</B></TT></TD>
    <TD><TT><B>&nbsp;Peptide</B></TT></TD></TR>
  <TR>
    <TD align=3Dright>&nbsp;</TD>
    <TD align=3Dright><TT>749.3483&nbsp;&nbsp;</TT></TD>
    <TD align=3Dright><TT>748.3410&nbsp;&nbsp;</TT></TD>
    <TD align=3Dright><TT>748.4119&nbsp;&nbsp;</TT></TD>
    <TD noWrap align=3Dright><TT>-94.78&nbsp;</TT></TD>
    <TD align=3Dright><TT>31&nbsp;</TT></TD>
    <TD noWrap align=3Dright><TT>-&nbsp;</TT></TD>
    <TD align=3Dright><TT>36&nbsp;</TT></TD>
    <TD align=3Dright><TT>0&nbsp;&nbsp;</TT></TD>
    <TD noWrap align=3Dright><TT>---&nbsp;&nbsp;</TT></TD>
    <TD noWrap><TT>&nbsp;K.LYQTPK.E</TT></TD></TR>
  <TR>
    <TD align=3Dright>&nbsp;</TD>
    <TD align=3Dright><TT>912.4629&nbsp;&nbsp;</TT></TD>
    <TD align=3Dright><TT>911.4556&nbsp;&nbsp;</TT></TD>
    <TD align=3Dright><TT>911.5189&nbsp;&nbsp;</TT></TD>
    <TD noWrap align=3Dright><TT>-69.39&nbsp;</TT></TD>
    <TD align=3Dright><TT>2&nbsp;</TT></TD>
    <TD noWrap align=3Dright><TT>-&nbsp;</TT></TD>
    <TD align=3Dright><TT>9&nbsp;</TT></TD>
    <TD align=3Dright><TT>0&nbsp;&nbsp;</TT></TD>
    <TD noWrap align=3Dright><TT>---&nbsp;&nbsp;</TT></TD>
    <TD noWrap><TT>&nbsp;M.IKPDGVQR.G</TT></TD></TR>
  <TR>
    <TD align=3Dright>&nbsp;</TD>
    <TD align=3Dright><TT>963.4251&nbsp;&nbsp;</TT></TD>
    <TD align=3Dright><TT>962.4178&nbsp;&nbsp;</TT></TD>
    <TD align=3Dright><TT>962.4821&nbsp;&nbsp;</TT></TD>
    <TD noWrap align=3Dright><TT>-66.88&nbsp;</TT></TD>
    <TD align=3Dright><TT>97&nbsp;</TT></TD>
    <TD noWrap align=3Dright><TT>-&nbsp;</TT></TD>
    <TD align=3Dright><TT>105&nbsp;</TT></TD>
    <TD align=3Dright><TT>0&nbsp;&nbsp;</TT></TD>
    <TD noWrap align=3Dright><TT>---&nbsp;&nbsp;</TT></TD>
    <TD noWrap><TT>&nbsp;R.GDFAIEVGR.N</TT></TD></TR>
  <TR>
    <TD align=3Dright>&nbsp;</TD>
    <TD align=3Dright><TT>963.4251&nbsp;&nbsp;</TT></TD>
    <TD align=3Dright><TT>962.4178&nbsp;&nbsp;</TT></TD>
    <TD align=3Dright><TT>962.4821&nbsp;&nbsp;</TT></TD>
    <TD noWrap align=3Dright><TT>-66.88&nbsp;</TT></TD>
    <TD align=3Dright><TT>97&nbsp;</TT></TD>
    <TD noWrap align=3Dright><TT>-&nbsp;</TT></TD>
    <TD align=3Dright><TT>105&nbsp;</TT></TD>
    <TD align=3Dright><TT>0&nbsp;&nbsp;</TT></TD>
    <TD noWrap align=3Dright><TT>56&nbsp;&nbsp;</TT></TD>
    <TD noWrap><TT>&nbsp;R.GDFAIEVGR.N</TT></TD></TR>
  <TR>
    <TD align=3Dright>&nbsp;</TD>
    <TD align=3Dright><TT>2778.2153&nbsp;&nbsp;</TT></TD>
    <TD align=3Dright><TT>2777.2080&nbsp;&nbsp;</TT></TD>
    <TD align=3Dright><TT>2777.4245&nbsp;&nbsp;</TT></TD>
    <TD noWrap align=3Dright><TT>-77.93&nbsp;</TT></TD>
    <TD align=3Dright><TT>54&nbsp;</TT></TD>
    <TD noWrap align=3Dright><TT>-&nbsp;</TT></TD>
    <TD align=3Dright><TT>79&nbsp;</TT></TD>
    <TD align=3Dright><TT>1&nbsp;&nbsp;</TT></TD>
    <TD noWrap align=3Dright><TT>---&nbsp;&nbsp;</TT></TD>
    <TD noWrap><TT>&nbsp;K.DLVNYIVSGPVVCMVWEGKGVVATAR.K + Oxidation=20
  (M)</TT></TD></TR></TBODY></TABLE>
<TABLE border=3D0 cellSpacing=3D0>
  <TBODY>
  <TR>
    <TD><TT>&nbsp;&nbsp;&nbsp;&nbsp;&nbsp;&nbsp;</TT></TD>
    <TD><TT><B>No match to: </B>701.3546, 719.3583, 746.3696, 842.4487,=20
      870.4766, 899.4720, 913.4833, 913.4833, 921.4332, 945.4236, =
985.3851,=20
      1148.4664, 1156.5720, 1250.5591, 1250.5591, 1354.5842, 1354.5842,=20
      1451.6479, 1451.6479, 1475.6206, 1535.7245, 1535.7245, 1536.7159,=20
      1553.7313, 1553.7313, 1575.6862, 1681.8259, 1681.8259, 1786.8408,=20
      1786.8408, 1802.8143, 1818.8076, 1834.8243, 1834.8243, 1850.8019,=20
      1866.7864, 1882.7822, 2683.2825, 2792.2290,=20
3508.9121</TT></TD></TR></TBODY></TABLE><BR>
<TABLE border=3D0 cellSpacing=3D0>
  <TBODY>
  <TR>
    <TD><TT><B><A name=3DHit23>23.</A>&nbsp;&nbsp;&nbsp;</B></TT></TD>
    <TD noWrap><TT><A=20
      =
href=3D"http://zxw-pc/mascot/cgi/protein_view.pl?file=3D../data/20121225/=
F002437.dat&amp;hit=3D23"=20
      =
target=3D_blank>gi|158271012</A>&nbsp;&nbsp;&nbsp;&nbsp;<B>Mass:</B>&nbsp=
;15817&nbsp;&nbsp;&nbsp;&nbsp;<B>Score:</B>&nbsp;90&nbsp;&nbsp;&nbsp;&nbs=
p;&nbsp;<B>Expect:</B>&nbsp;0.0019&nbsp;&nbsp;<B>Matches:</B>&nbsp;5</TT>=
</TD></TR>
  <TR>
    <TD>&nbsp;</TD>
    <TD noWrap><TT>predicted protein [Chlamydomonas=20
  reinhardtii]</TT></TD></TR></TBODY></TABLE>
<TABLE border=3D0 cellSpacing=3D0 cellPadding=3D0>
  <TBODY>
  <TR>
    <TD><TT>&nbsp;&nbsp;&nbsp;&nbsp;&nbsp;&nbsp;</TT></TD>
    <TD align=3Dright><TT><B>Observed&nbsp;&nbsp;</B></TT></TD>
    <TD noWrap align=3Dright><TT><B>Mr(expt)&nbsp;&nbsp;</B></TT></TD>
    <TD noWrap align=3Dright><TT><B>Mr(calc)&nbsp;&nbsp;</B></TT></TD>
    <TD align=3Dright><TT><B>&nbsp;ppm&nbsp;&nbsp;</B></TT></TD>
    <TD align=3Dright><TT><B>Start&nbsp;</B></TT></TD>
    <TD align=3Dright><TT><B>&nbsp;</B></TT></TD>
    <TD align=3Dright><TT><B>End&nbsp;</B></TT></TD>
    <TD align=3Dright><TT><B>Miss&nbsp;</B></TT></TD>
    <TD align=3Dright><TT><B>Ions&nbsp;</B></TT></TD>
    <TD><TT><B>&nbsp;Peptide</B></TT></TD></TR>
  <TR>
    <TD align=3Dright>&nbsp;</TD>
    <TD align=3Dright><TT>749.3483&nbsp;&nbsp;</TT></TD>
    <TD align=3Dright><TT>748.3410&nbsp;&nbsp;</TT></TD>
    <TD align=3Dright><TT>748.4119&nbsp;&nbsp;</TT></TD>
    <TD noWrap align=3Dright><TT>-94.78&nbsp;</TT></TD>
    <TD align=3Dright><TT>31&nbsp;</TT></TD>
    <TD noWrap align=3Dright><TT>-&nbsp;</TT></TD>
    <TD align=3Dright><TT>36&nbsp;</TT></TD>
    <TD align=3Dright><TT>0&nbsp;&nbsp;</TT></TD>
    <TD noWrap align=3Dright><TT>---&nbsp;&nbsp;</TT></TD>
    <TD noWrap><TT>&nbsp;K.LYQTPK.E</TT></TD></TR>
  <TR>
    <TD align=3Dright>&nbsp;</TD>
    <TD align=3Dright><TT>912.4629&nbsp;&nbsp;</TT></TD>
    <TD align=3Dright><TT>911.4556&nbsp;&nbsp;</TT></TD>
    <TD align=3Dright><TT>911.5189&nbsp;&nbsp;</TT></TD>
    <TD noWrap align=3Dright><TT>-69.39&nbsp;</TT></TD>
    <TD align=3Dright><TT>2&nbsp;</TT></TD>
    <TD noWrap align=3Dright><TT>-&nbsp;</TT></TD>
    <TD align=3Dright><TT>9&nbsp;</TT></TD>
    <TD align=3Dright><TT>0&nbsp;&nbsp;</TT></TD>
    <TD noWrap align=3Dright><TT>---&nbsp;&nbsp;</TT></TD>
    <TD noWrap><TT>&nbsp;M.IKPDGVQR.G</TT></TD></TR>
  <TR>
    <TD align=3Dright>&nbsp;</TD>
    <TD align=3Dright><TT>963.4251&nbsp;&nbsp;</TT></TD>
    <TD align=3Dright><TT>962.4178&nbsp;&nbsp;</TT></TD>
    <TD align=3Dright><TT>962.4821&nbsp;&nbsp;</TT></TD>
    <TD noWrap align=3Dright><TT>-66.88&nbsp;</TT></TD>
    <TD align=3Dright><TT>97&nbsp;</TT></TD>
    <TD noWrap align=3Dright><TT>-&nbsp;</TT></TD>
    <TD align=3Dright><TT>105&nbsp;</TT></TD>
    <TD align=3Dright><TT>0&nbsp;&nbsp;</TT></TD>
    <TD noWrap align=3Dright><TT>---&nbsp;&nbsp;</TT></TD>
    <TD noWrap><TT>&nbsp;R.GDFAIEVGR.N</TT></TD></TR>
  <TR>
    <TD align=3Dright>&nbsp;</TD>
    <TD align=3Dright><TT>963.4251&nbsp;&nbsp;</TT></TD>
    <TD align=3Dright><TT>962.4178&nbsp;&nbsp;</TT></TD>
    <TD align=3Dright><TT>962.4821&nbsp;&nbsp;</TT></TD>
    <TD noWrap align=3Dright><TT>-66.88&nbsp;</TT></TD>
    <TD align=3Dright><TT>97&nbsp;</TT></TD>
    <TD noWrap align=3Dright><TT>-&nbsp;</TT></TD>
    <TD align=3Dright><TT>105&nbsp;</TT></TD>
    <TD align=3Dright><TT>0&nbsp;&nbsp;</TT></TD>
    <TD noWrap align=3Dright><TT>56&nbsp;&nbsp;</TT></TD>
    <TD noWrap><TT>&nbsp;R.GDFAIEVGR.N</TT></TD></TR>
  <TR>
    <TD align=3Dright>&nbsp;</TD>
    <TD align=3Dright><TT>2778.2153&nbsp;&nbsp;</TT></TD>
    <TD align=3Dright><TT>2777.2080&nbsp;&nbsp;</TT></TD>
    <TD align=3Dright><TT>2777.4245&nbsp;&nbsp;</TT></TD>
    <TD noWrap align=3Dright><TT>-77.93&nbsp;</TT></TD>
    <TD align=3Dright><TT>54&nbsp;</TT></TD>
    <TD noWrap align=3Dright><TT>-&nbsp;</TT></TD>
    <TD align=3Dright><TT>79&nbsp;</TT></TD>
    <TD align=3Dright><TT>1&nbsp;&nbsp;</TT></TD>
    <TD noWrap align=3Dright><TT>---&nbsp;&nbsp;</TT></TD>
    <TD noWrap><TT>&nbsp;K.DLVNYIVSGPVVCMVWEGKGVVATAR.K + Oxidation=20
  (M)</TT></TD></TR></TBODY></TABLE>
<TABLE border=3D0 cellSpacing=3D0>
  <TBODY>
  <TR>
    <TD><TT>&nbsp;&nbsp;&nbsp;&nbsp;&nbsp;&nbsp;</TT></TD>
    <TD><TT><B>No match to: </B>701.3546, 719.3583, 746.3696, 842.4487,=20
      870.4766, 899.4720, 913.4833, 913.4833, 921.4332, 945.4236, =
985.3851,=20
      1148.4664, 1156.5720, 1250.5591, 1250.5591, 1354.5842, 1354.5842,=20
      1451.6479, 1451.6479, 1475.6206, 1535.7245, 1535.7245, 1536.7159,=20
      1553.7313, 1553.7313, 1575.6862, 1681.8259, 1681.8259, 1786.8408,=20
      1786.8408, 1802.8143, 1818.8076, 1834.8243, 1834.8243, 1850.8019,=20
      1866.7864, 1882.7822, 2683.2825, 2792.2290,=20
3508.9121</TT></TD></TR></TBODY></TABLE><BR>
<TABLE border=3D0 cellSpacing=3D0>
  <TBODY>
  <TR>
    <TD><TT><B><A name=3DHit24>24.</A>&nbsp;&nbsp;&nbsp;</B></TT></TD>
    <TD noWrap><TT><A=20
      =
href=3D"http://zxw-pc/mascot/cgi/protein_view.pl?file=3D../data/20121225/=
F002437.dat&amp;hit=3D24"=20
      =
target=3D_blank>gi|18377534</A>&nbsp;&nbsp;&nbsp;&nbsp;<B>Mass:</B>&nbsp;=
15740&nbsp;&nbsp;&nbsp;&nbsp;<B>Score:</B>&nbsp;89&nbsp;&nbsp;&nbsp;&nbsp=
;&nbsp;<B>Expect:</B>&nbsp;0.0021&nbsp;&nbsp;<B>Matches:</B>&nbsp;3</TT><=
/TD></TR>
  <TR>
    <TD>&nbsp;</TD>
    <TD noWrap><TT>unknown protein [Arabidopsis=20
thaliana]</TT></TD></TR></TBODY></TABLE>
<TABLE border=3D0 cellSpacing=3D0 cellPadding=3D0>
  <TBODY>
  <TR>
    <TD><TT>&nbsp;&nbsp;&nbsp;&nbsp;&nbsp;&nbsp;</TT></TD>
    <TD align=3Dright><TT><B>Observed&nbsp;&nbsp;</B></TT></TD>
    <TD noWrap align=3Dright><TT><B>Mr(expt)&nbsp;&nbsp;</B></TT></TD>
    <TD noWrap align=3Dright><TT><B>Mr(calc)&nbsp;&nbsp;</B></TT></TD>
    <TD align=3Dright><TT><B>&nbsp;ppm&nbsp;&nbsp;</B></TT></TD>
    <TD align=3Dright><TT><B>Start&nbsp;</B></TT></TD>
    <TD align=3Dright><TT><B>&nbsp;</B></TT></TD>
    <TD align=3Dright><TT><B>End&nbsp;</B></TT></TD>
    <TD align=3Dright><TT><B>Miss&nbsp;</B></TT></TD>
    <TD align=3Dright><TT><B>Ions&nbsp;</B></TT></TD>
    <TD><TT><B>&nbsp;Peptide</B></TT></TD></TR>
  <TR>
    <TD align=3Dright>&nbsp;</TD>
    <TD align=3Dright><TT>912.4629&nbsp;&nbsp;</TT></TD>
    <TD align=3Dright><TT>911.4556&nbsp;&nbsp;</TT></TD>
    <TD align=3Dright><TT>911.5189&nbsp;&nbsp;</TT></TD>
    <TD noWrap align=3Dright><TT>-69.39&nbsp;</TT></TD>
    <TD align=3Dright><TT>2&nbsp;</TT></TD>
    <TD noWrap align=3Dright><TT>-&nbsp;</TT></TD>
    <TD align=3Dright><TT>9&nbsp;</TT></TD>
    <TD align=3Dright><TT>0&nbsp;&nbsp;</TT></TD>
    <TD noWrap align=3Dright><TT>---&nbsp;&nbsp;</TT></TD>
    <TD noWrap><TT>&nbsp;M.IKPDGVQR.G</TT></TD></TR>
  <TR>
    <TD align=3Dright>&nbsp;</TD>
    <TD align=3Dright><TT>963.4251&nbsp;&nbsp;</TT></TD>
    <TD align=3Dright><TT>962.4178&nbsp;&nbsp;</TT></TD>
    <TD align=3Dright><TT>962.4821&nbsp;&nbsp;</TT></TD>
    <TD noWrap align=3Dright><TT>-66.88&nbsp;</TT></TD>
    <TD align=3Dright><TT>97&nbsp;</TT></TD>
    <TD noWrap align=3Dright><TT>-&nbsp;</TT></TD>
    <TD align=3Dright><TT>105&nbsp;</TT></TD>
    <TD align=3Dright><TT>0&nbsp;&nbsp;</TT></TD>
    <TD noWrap align=3Dright><TT>---&nbsp;&nbsp;</TT></TD>
    <TD noWrap><TT>&nbsp;R.GDFAIDIGR.N</TT></TD></TR>
  <TR>
    <TD align=3Dright>&nbsp;</TD>
    <TD align=3Dright><TT>963.4251&nbsp;&nbsp;</TT></TD>
    <TD align=3Dright><TT>962.4178&nbsp;&nbsp;</TT></TD>
    <TD align=3Dright><TT>962.4821&nbsp;&nbsp;</TT></TD>
    <TD noWrap align=3Dright><TT>-66.88&nbsp;</TT></TD>
    <TD align=3Dright><TT>97&nbsp;</TT></TD>
    <TD noWrap align=3Dright><TT>-&nbsp;</TT></TD>
    <TD align=3Dright><TT>105&nbsp;</TT></TD>
    <TD align=3Dright><TT>0&nbsp;&nbsp;</TT></TD>
    <TD noWrap align=3Dright><TT>76&nbsp;&nbsp;</TT></TD>
    <TD noWrap><TT>&nbsp;R.GDFAIDIGR.N</TT></TD></TR></TBODY></TABLE>
<TABLE border=3D0 cellSpacing=3D0>
  <TBODY>
  <TR>
    <TD><TT>&nbsp;&nbsp;&nbsp;&nbsp;&nbsp;&nbsp;</TT></TD>
    <TD><TT><B>No match to: </B>701.3546, 719.3583, 746.3696, 749.3483,=20
      842.4487, 870.4766, 899.4720, 913.4833, 913.4833, 921.4332, =
945.4236,=20
      985.3851, 1148.4664, 1156.5720, 1250.5591, 1250.5591, 1354.5842,=20
      1354.5842, 1451.6479, 1451.6479, 1475.6206, 1535.7245, 1535.7245,=20
      1536.7159, 1553.7313, 1553.7313, 1575.6862, 1681.8259, 1681.8259,=20
      1786.8408, 1786.8408, 1802.8143, 1818.8076, 1834.8243, 1834.8243,=20
      1850.8019, 1866.7864, 1882.7822, 2683.2825, 2778.2153, 2792.2290,=20
      3508.9121</TT></TD></TR></TBODY></TABLE><BR>
<TABLE border=3D0 cellSpacing=3D0>
  <TBODY>
  <TR>
    <TD><TT><B><A name=3DHit25>25.</A>&nbsp;&nbsp;&nbsp;</B></TT></TD>
    <TD noWrap><TT><A=20
      =
href=3D"http://zxw-pc/mascot/cgi/protein_view.pl?file=3D../data/20121225/=
F002437.dat&amp;hit=3D25"=20
      =
target=3D_blank>gi|13899069</A>&nbsp;&nbsp;&nbsp;&nbsp;<B>Mass:</B>&nbsp;=
15740&nbsp;&nbsp;&nbsp;&nbsp;<B>Score:</B>&nbsp;89&nbsp;&nbsp;&nbsp;&nbsp=
;&nbsp;<B>Expect:</B>&nbsp;0.0021&nbsp;&nbsp;<B>Matches:</B>&nbsp;3</TT><=
/TD></TR>
  <TR>
    <TD>&nbsp;</TD>
    <TD noWrap><TT>Unknown protein [Arabidopsis=20
thaliana]</TT></TD></TR></TBODY></TABLE>
<TABLE border=3D0 cellSpacing=3D0 cellPadding=3D0>
  <TBODY>
  <TR>
    <TD><TT>&nbsp;&nbsp;&nbsp;&nbsp;&nbsp;&nbsp;</TT></TD>
    <TD align=3Dright><TT><B>Observed&nbsp;&nbsp;</B></TT></TD>
    <TD noWrap align=3Dright><TT><B>Mr(expt)&nbsp;&nbsp;</B></TT></TD>
    <TD noWrap align=3Dright><TT><B>Mr(calc)&nbsp;&nbsp;</B></TT></TD>
    <TD align=3Dright><TT><B>&nbsp;ppm&nbsp;&nbsp;</B></TT></TD>
    <TD align=3Dright><TT><B>Start&nbsp;</B></TT></TD>
    <TD align=3Dright><TT><B>&nbsp;</B></TT></TD>
    <TD align=3Dright><TT><B>End&nbsp;</B></TT></TD>
    <TD align=3Dright><TT><B>Miss&nbsp;</B></TT></TD>
    <TD align=3Dright><TT><B>Ions&nbsp;</B></TT></TD>
    <TD><TT><B>&nbsp;Peptide</B></TT></TD></TR>
  <TR>
    <TD align=3Dright>&nbsp;</TD>
    <TD align=3Dright><TT>912.4629&nbsp;&nbsp;</TT></TD>
    <TD align=3Dright><TT>911.4556&nbsp;&nbsp;</TT></TD>
    <TD align=3Dright><TT>911.5189&nbsp;&nbsp;</TT></TD>
    <TD noWrap align=3Dright><TT>-69.39&nbsp;</TT></TD>
    <TD align=3Dright><TT>2&nbsp;</TT></TD>
    <TD noWrap align=3Dright><TT>-&nbsp;</TT></TD>
    <TD align=3Dright><TT>9&nbsp;</TT></TD>
    <TD align=3Dright><TT>0&nbsp;&nbsp;</TT></TD>
    <TD noWrap align=3Dright><TT>---&nbsp;&nbsp;</TT></TD>
    <TD noWrap><TT>&nbsp;M.IKPDGVQR.G</TT></TD></TR>
  <TR>
    <TD align=3Dright>&nbsp;</TD>
    <TD align=3Dright><TT>963.4251&nbsp;&nbsp;</TT></TD>
    <TD align=3Dright><TT>962.4178&nbsp;&nbsp;</TT></TD>
    <TD align=3Dright><TT>962.4821&nbsp;&nbsp;</TT></TD>
    <TD noWrap align=3Dright><TT>-66.88&nbsp;</TT></TD>
    <TD align=3Dright><TT>97&nbsp;</TT></TD>
    <TD noWrap align=3Dright><TT>-&nbsp;</TT></TD>
    <TD align=3Dright><TT>105&nbsp;</TT></TD>
    <TD align=3Dright><TT>0&nbsp;&nbsp;</TT></TD>
    <TD noWrap align=3Dright><TT>---&nbsp;&nbsp;</TT></TD>
    <TD noWrap><TT>&nbsp;R.GDFAIDIGR.N</TT></TD></TR>
  <TR>
    <TD align=3Dright>&nbsp;</TD>
    <TD align=3Dright><TT>963.4251&nbsp;&nbsp;</TT></TD>
    <TD align=3Dright><TT>962.4178&nbsp;&nbsp;</TT></TD>
    <TD align=3Dright><TT>962.4821&nbsp;&nbsp;</TT></TD>
    <TD noWrap align=3Dright><TT>-66.88&nbsp;</TT></TD>
    <TD align=3Dright><TT>97&nbsp;</TT></TD>
    <TD noWrap align=3Dright><TT>-&nbsp;</TT></TD>
    <TD align=3Dright><TT>105&nbsp;</TT></TD>
    <TD align=3Dright><TT>0&nbsp;&nbsp;</TT></TD>
    <TD noWrap align=3Dright><TT>76&nbsp;&nbsp;</TT></TD>
    <TD noWrap><TT>&nbsp;R.GDFAIDIGR.N</TT></TD></TR></TBODY></TABLE>
<TABLE border=3D0 cellSpacing=3D0>
  <TBODY>
  <TR>
    <TD><TT>&nbsp;&nbsp;&nbsp;&nbsp;&nbsp;&nbsp;</TT></TD>
    <TD><TT><B>No match to: </B>701.3546, 719.3583, 746.3696, 749.3483,=20
      842.4487, 870.4766, 899.4720, 913.4833, 913.4833, 921.4332, =
945.4236,=20
      985.3851, 1148.4664, 1156.5720, 1250.5591, 1250.5591, 1354.5842,=20
      1354.5842, 1451.6479, 1451.6479, 1475.6206, 1535.7245, 1535.7245,=20
      1536.7159, 1553.7313, 1553.7313, 1575.6862, 1681.8259, 1681.8259,=20
      1786.8408, 1786.8408, 1802.8143, 1818.8076, 1834.8243, 1834.8243,=20
      1850.8019, 1866.7864, 1882.7822, 2683.2825, 2778.2153, 2792.2290,=20
      3508.9121</TT></TD></TR></TBODY></TABLE><BR>
<TABLE border=3D0 cellSpacing=3D0>
  <TBODY>
  <TR>
    <TD><TT><B><A name=3DHit26>26.</A>&nbsp;&nbsp;&nbsp;</B></TT></TD>
    <TD noWrap><TT><A=20
      =
href=3D"http://zxw-pc/mascot/cgi/protein_view.pl?file=3D../data/20121225/=
F002437.dat&amp;hit=3D26"=20
      =
target=3D_blank>gi|330318624</A>&nbsp;&nbsp;&nbsp;&nbsp;<B>Mass:</B>&nbsp=
;16404&nbsp;&nbsp;&nbsp;&nbsp;<B>Score:</B>&nbsp;89&nbsp;&nbsp;&nbsp;&nbs=
p;&nbsp;<B>Expect:</B>&nbsp;0.0023&nbsp;&nbsp;<B>Matches:</B>&nbsp;3</TT>=
</TD></TR>
  <TR>
    <TD>&nbsp;</TD>
    <TD noWrap><TT>nucleoside diphosphate kinase 1 [Camellia=20
  sinensis]</TT></TD></TR></TBODY></TABLE>
<TABLE border=3D0 cellSpacing=3D0 cellPadding=3D0>
  <TBODY>
  <TR>
    <TD><TT>&nbsp;&nbsp;&nbsp;&nbsp;&nbsp;&nbsp;</TT></TD>
    <TD align=3Dright><TT><B>Observed&nbsp;&nbsp;</B></TT></TD>
    <TD noWrap align=3Dright><TT><B>Mr(expt)&nbsp;&nbsp;</B></TT></TD>
    <TD noWrap align=3Dright><TT><B>Mr(calc)&nbsp;&nbsp;</B></TT></TD>
    <TD align=3Dright><TT><B>&nbsp;ppm&nbsp;&nbsp;</B></TT></TD>
    <TD align=3Dright><TT><B>Start&nbsp;</B></TT></TD>
    <TD align=3Dright><TT><B>&nbsp;</B></TT></TD>
    <TD align=3Dright><TT><B>End&nbsp;</B></TT></TD>
    <TD align=3Dright><TT><B>Miss&nbsp;</B></TT></TD>
    <TD align=3Dright><TT><B>Ions&nbsp;</B></TT></TD>
    <TD><TT><B>&nbsp;Peptide</B></TT></TD></TR>
  <TR>
    <TD align=3Dright>&nbsp;</TD>
    <TD align=3Dright><TT>746.3696&nbsp;&nbsp;</TT></TD>
    <TD align=3Dright><TT>745.3623&nbsp;&nbsp;</TT></TD>
    <TD align=3Dright><TT>745.4083&nbsp;&nbsp;</TT></TD>
    <TD noWrap align=3Dright><TT>-61.67&nbsp;</TT></TD>
    <TD align=3Dright><TT>79&nbsp;</TT></TD>
    <TD noWrap align=3Dright><TT>-&nbsp;</TT></TD>
    <TD align=3Dright><TT>85&nbsp;</TT></TD>
    <TD align=3Dright><TT>0&nbsp;&nbsp;</TT></TD>
    <TD noWrap align=3Dright><TT>---&nbsp;&nbsp;</TT></TD>
    <TD noWrap><TT>&nbsp;K.NVVTTGR.K</TT></TD></TR>
  <TR>
    <TD align=3Dright>&nbsp;</TD>
    <TD align=3Dright><TT>963.4251&nbsp;&nbsp;</TT></TD>
    <TD align=3Dright><TT>962.4178&nbsp;&nbsp;</TT></TD>
    <TD align=3Dright><TT>962.4821&nbsp;&nbsp;</TT></TD>
    <TD noWrap align=3Dright><TT>-66.88&nbsp;</TT></TD>
    <TD align=3Dright><TT>103&nbsp;</TT></TD>
    <TD noWrap align=3Dright><TT>-&nbsp;</TT></TD>
    <TD align=3Dright><TT>111&nbsp;</TT></TD>
    <TD align=3Dright><TT>0&nbsp;&nbsp;</TT></TD>
    <TD noWrap align=3Dright><TT>---&nbsp;&nbsp;</TT></TD>
    <TD noWrap><TT>&nbsp;R.GDFAIDIGR.N</TT></TD></TR>
  <TR>
    <TD align=3Dright>&nbsp;</TD>
    <TD align=3Dright><TT>963.4251&nbsp;&nbsp;</TT></TD>
    <TD align=3Dright><TT>962.4178&nbsp;&nbsp;</TT></TD>
    <TD align=3Dright><TT>962.4821&nbsp;&nbsp;</TT></TD>
    <TD noWrap align=3Dright><TT>-66.88&nbsp;</TT></TD>
    <TD align=3Dright><TT>103&nbsp;</TT></TD>
    <TD noWrap align=3Dright><TT>-&nbsp;</TT></TD>
    <TD align=3Dright><TT>111&nbsp;</TT></TD>
    <TD align=3Dright><TT>0&nbsp;&nbsp;</TT></TD>
    <TD noWrap align=3Dright><TT>76&nbsp;&nbsp;</TT></TD>
    <TD noWrap><TT>&nbsp;R.GDFAIDIGR.N</TT></TD></TR></TBODY></TABLE>
<TABLE border=3D0 cellSpacing=3D0>
  <TBODY>
  <TR>
    <TD><TT>&nbsp;&nbsp;&nbsp;&nbsp;&nbsp;&nbsp;</TT></TD>
    <TD><TT><B>No match to: </B>701.3546, 719.3583, 749.3483, 842.4487,=20
      870.4766, 899.4720, 912.4629, 913.4833, 913.4833, 921.4332, =
945.4236,=20
      985.3851, 1148.4664, 1156.5720, 1250.5591, 1250.5591, 1354.5842,=20
      1354.5842, 1451.6479, 1451.6479, 1475.6206, 1535.7245, 1535.7245,=20
      1536.7159, 1553.7313, 1553.7313, 1575.6862, 1681.8259, 1681.8259,=20
      1786.8408, 1786.8408, 1802.8143, 1818.8076, 1834.8243, 1834.8243,=20
      1850.8019, 1866.7864, 1882.7822, 2683.2825, 2778.2153, 2792.2290,=20
      3508.9121</TT></TD></TR></TBODY></TABLE><BR>
<TABLE border=3D0 cellSpacing=3D0>
  <TBODY>
  <TR>
    <TD><TT><B><A name=3DHit27>27.</A>&nbsp;&nbsp;&nbsp;</B></TT></TD>
    <TD noWrap><TT><A=20
      =
href=3D"http://zxw-pc/mascot/cgi/protein_view.pl?file=3D../data/20121225/=
F002437.dat&amp;hit=3D27"=20
      =
target=3D_blank>gi|255571035</A>&nbsp;&nbsp;&nbsp;&nbsp;<B>Mass:</B>&nbsp=
;16301&nbsp;&nbsp;&nbsp;&nbsp;<B>Score:</B>&nbsp;89&nbsp;&nbsp;&nbsp;&nbs=
p;&nbsp;<B>Expect:</B>&nbsp;0.0023&nbsp;&nbsp;<B>Matches:</B>&nbsp;3</TT>=
</TD></TR>
  <TR>
    <TD>&nbsp;</TD>
    <TD noWrap><TT>nucleoside diphosphate kinase, putative [Ricinus=20
      communis]</TT></TD></TR></TBODY></TABLE>
<TABLE border=3D0 cellSpacing=3D0 cellPadding=3D0>
  <TBODY>
  <TR>
    <TD><TT>&nbsp;&nbsp;&nbsp;&nbsp;&nbsp;&nbsp;</TT></TD>
    <TD align=3Dright><TT><B>Observed&nbsp;&nbsp;</B></TT></TD>
    <TD noWrap align=3Dright><TT><B>Mr(expt)&nbsp;&nbsp;</B></TT></TD>
    <TD noWrap align=3Dright><TT><B>Mr(calc)&nbsp;&nbsp;</B></TT></TD>
    <TD align=3Dright><TT><B>&nbsp;ppm&nbsp;&nbsp;</B></TT></TD>
    <TD align=3Dright><TT><B>Start&nbsp;</B></TT></TD>
    <TD align=3Dright><TT><B>&nbsp;</B></TT></TD>
    <TD align=3Dright><TT><B>End&nbsp;</B></TT></TD>
    <TD align=3Dright><TT><B>Miss&nbsp;</B></TT></TD>
    <TD align=3Dright><TT><B>Ions&nbsp;</B></TT></TD>
    <TD><TT><B>&nbsp;Peptide</B></TT></TD></TR>
  <TR>
    <TD align=3Dright>&nbsp;</TD>
    <TD align=3Dright><TT>746.3696&nbsp;&nbsp;</TT></TD>
    <TD align=3Dright><TT>745.3623&nbsp;&nbsp;</TT></TD>
    <TD align=3Dright><TT>745.4083&nbsp;&nbsp;</TT></TD>
    <TD noWrap align=3Dright><TT>-61.67&nbsp;</TT></TD>
    <TD align=3Dright><TT>79&nbsp;</TT></TD>
    <TD noWrap align=3Dright><TT>-&nbsp;</TT></TD>
    <TD align=3Dright><TT>85&nbsp;</TT></TD>
    <TD align=3Dright><TT>0&nbsp;&nbsp;</TT></TD>
    <TD noWrap align=3Dright><TT>---&nbsp;&nbsp;</TT></TD>
    <TD noWrap><TT>&nbsp;K.NVVTTGR.T</TT></TD></TR>
  <TR>
    <TD align=3Dright>&nbsp;</TD>
    <TD align=3Dright><TT>963.4251&nbsp;&nbsp;</TT></TD>
    <TD align=3Dright><TT>962.4178&nbsp;&nbsp;</TT></TD>
    <TD align=3Dright><TT>962.4821&nbsp;&nbsp;</TT></TD>
    <TD noWrap align=3Dright><TT>-66.88&nbsp;</TT></TD>
    <TD align=3Dright><TT>103&nbsp;</TT></TD>
    <TD noWrap align=3Dright><TT>-&nbsp;</TT></TD>
    <TD align=3Dright><TT>111&nbsp;</TT></TD>
    <TD align=3Dright><TT>0&nbsp;&nbsp;</TT></TD>
    <TD noWrap align=3Dright><TT>---&nbsp;&nbsp;</TT></TD>
    <TD noWrap><TT>&nbsp;R.GDFAIDIGR.N</TT></TD></TR>
  <TR>
    <TD align=3Dright>&nbsp;</TD>
    <TD align=3Dright><TT>963.4251&nbsp;&nbsp;</TT></TD>
    <TD align=3Dright><TT>962.4178&nbsp;&nbsp;</TT></TD>
    <TD align=3Dright><TT>962.4821&nbsp;&nbsp;</TT></TD>
    <TD noWrap align=3Dright><TT>-66.88&nbsp;</TT></TD>
    <TD align=3Dright><TT>103&nbsp;</TT></TD>
    <TD noWrap align=3Dright><TT>-&nbsp;</TT></TD>
    <TD align=3Dright><TT>111&nbsp;</TT></TD>
    <TD align=3Dright><TT>0&nbsp;&nbsp;</TT></TD>
    <TD noWrap align=3Dright><TT>76&nbsp;&nbsp;</TT></TD>
    <TD noWrap><TT>&nbsp;R.GDFAIDIGR.N</TT></TD></TR></TBODY></TABLE>
<TABLE border=3D0 cellSpacing=3D0>
  <TBODY>
  <TR>
    <TD><TT>&nbsp;&nbsp;&nbsp;&nbsp;&nbsp;&nbsp;</TT></TD>
    <TD><TT><B>No match to: </B>701.3546, 719.3583, 749.3483, 842.4487,=20
      870.4766, 899.4720, 912.4629, 913.4833, 913.4833, 921.4332, =
945.4236,=20
      985.3851, 1148.4664, 1156.5720, 1250.5591, 1250.5591, 1354.5842,=20
      1354.5842, 1451.6479, 1451.6479, 1475.6206, 1535.7245, 1535.7245,=20
      1536.7159, 1553.7313, 1553.7313, 1575.6862, 1681.8259, 1681.8259,=20
      1786.8408, 1786.8408, 1802.8143, 1818.8076, 1834.8243, 1834.8243,=20
      1850.8019, 1866.7864, 1882.7822, 2683.2825, 2778.2153, 2792.2290,=20
      3508.9121</TT></TD></TR></TBODY></TABLE><BR>
<TABLE border=3D0 cellSpacing=3D0>
  <TBODY>
  <TR>
    <TD><TT><B><A name=3DHit28>28.</A>&nbsp;&nbsp;&nbsp;</B></TT></TD>
    <TD noWrap><TT><A=20
      =
href=3D"http://zxw-pc/mascot/cgi/protein_view.pl?file=3D../data/20121225/=
F002437.dat&amp;hit=3D28"=20
      =
target=3D_blank>gi|223534143</A>&nbsp;&nbsp;&nbsp;&nbsp;<B>Mass:</B>&nbsp=
;16301&nbsp;&nbsp;&nbsp;&nbsp;<B>Score:</B>&nbsp;89&nbsp;&nbsp;&nbsp;&nbs=
p;&nbsp;<B>Expect:</B>&nbsp;0.0023&nbsp;&nbsp;<B>Matches:</B>&nbsp;3</TT>=
</TD></TR>
  <TR>
    <TD>&nbsp;</TD>
    <TD noWrap><TT>nucleoside diphosphate kinase, putative [Ricinus=20
      communis]</TT></TD></TR></TBODY></TABLE>
<TABLE border=3D0 cellSpacing=3D0 cellPadding=3D0>
  <TBODY>
  <TR>
    <TD><TT>&nbsp;&nbsp;&nbsp;&nbsp;&nbsp;&nbsp;</TT></TD>
    <TD align=3Dright><TT><B>Observed&nbsp;&nbsp;</B></TT></TD>
    <TD noWrap align=3Dright><TT><B>Mr(expt)&nbsp;&nbsp;</B></TT></TD>
    <TD noWrap align=3Dright><TT><B>Mr(calc)&nbsp;&nbsp;</B></TT></TD>
    <TD align=3Dright><TT><B>&nbsp;ppm&nbsp;&nbsp;</B></TT></TD>
    <TD align=3Dright><TT><B>Start&nbsp;</B></TT></TD>
    <TD align=3Dright><TT><B>&nbsp;</B></TT></TD>
    <TD align=3Dright><TT><B>End&nbsp;</B></TT></TD>
    <TD align=3Dright><TT><B>Miss&nbsp;</B></TT></TD>
    <TD align=3Dright><TT><B>Ions&nbsp;</B></TT></TD>
    <TD><TT><B>&nbsp;Peptide</B></TT></TD></TR>
  <TR>
    <TD align=3Dright>&nbsp;</TD>
    <TD align=3Dright><TT>746.3696&nbsp;&nbsp;</TT></TD>
    <TD align=3Dright><TT>745.3623&nbsp;&nbsp;</TT></TD>
    <TD align=3Dright><TT>745.4083&nbsp;&nbsp;</TT></TD>
    <TD noWrap align=3Dright><TT>-61.67&nbsp;</TT></TD>
    <TD align=3Dright><TT>79&nbsp;</TT></TD>
    <TD noWrap align=3Dright><TT>-&nbsp;</TT></TD>
    <TD align=3Dright><TT>85&nbsp;</TT></TD>
    <TD align=3Dright><TT>0&nbsp;&nbsp;</TT></TD>
    <TD noWrap align=3Dright><TT>---&nbsp;&nbsp;</TT></TD>
    <TD noWrap><TT>&nbsp;K.NVVTTGR.T</TT></TD></TR>
  <TR>
    <TD align=3Dright>&nbsp;</TD>
    <TD align=3Dright><TT>963.4251&nbsp;&nbsp;</TT></TD>
    <TD align=3Dright><TT>962.4178&nbsp;&nbsp;</TT></TD>
    <TD align=3Dright><TT>962.4821&nbsp;&nbsp;</TT></TD>
    <TD noWrap align=3Dright><TT>-66.88&nbsp;</TT></TD>
    <TD align=3Dright><TT>103&nbsp;</TT></TD>
    <TD noWrap align=3Dright><TT>-&nbsp;</TT></TD>
    <TD align=3Dright><TT>111&nbsp;</TT></TD>
    <TD align=3Dright><TT>0&nbsp;&nbsp;</TT></TD>
    <TD noWrap align=3Dright><TT>---&nbsp;&nbsp;</TT></TD>
    <TD noWrap><TT>&nbsp;R.GDFAIDIGR.N</TT></TD></TR>
  <TR>
    <TD align=3Dright>&nbsp;</TD>
    <TD align=3Dright><TT>963.4251&nbsp;&nbsp;</TT></TD>
    <TD align=3Dright><TT>962.4178&nbsp;&nbsp;</TT></TD>
    <TD align=3Dright><TT>962.4821&nbsp;&nbsp;</TT></TD>
    <TD noWrap align=3Dright><TT>-66.88&nbsp;</TT></TD>
    <TD align=3Dright><TT>103&nbsp;</TT></TD>
    <TD noWrap align=3Dright><TT>-&nbsp;</TT></TD>
    <TD align=3Dright><TT>111&nbsp;</TT></TD>
    <TD align=3Dright><TT>0&nbsp;&nbsp;</TT></TD>
    <TD noWrap align=3Dright><TT>76&nbsp;&nbsp;</TT></TD>
    <TD noWrap><TT>&nbsp;R.GDFAIDIGR.N</TT></TD></TR></TBODY></TABLE>
<TABLE border=3D0 cellSpacing=3D0>
  <TBODY>
  <TR>
    <TD><TT>&nbsp;&nbsp;&nbsp;&nbsp;&nbsp;&nbsp;</TT></TD>
    <TD><TT><B>No match to: </B>701.3546, 719.3583, 749.3483, 842.4487,=20
      870.4766, 899.4720, 912.4629, 913.4833, 913.4833, 921.4332, =
945.4236,=20
      985.3851, 1148.4664, 1156.5720, 1250.5591, 1250.5591, 1354.5842,=20
      1354.5842, 1451.6479, 1451.6479, 1475.6206, 1535.7245, 1535.7245,=20
      1536.7159, 1553.7313, 1553.7313, 1575.6862, 1681.8259, 1681.8259,=20
      1786.8408, 1786.8408, 1802.8143, 1818.8076, 1834.8243, 1834.8243,=20
      1850.8019, 1866.7864, 1882.7822, 2683.2825, 2778.2153, 2792.2290,=20
      3508.9121</TT></TD></TR></TBODY></TABLE><BR>
<TABLE border=3D0 cellSpacing=3D0>
  <TBODY>
  <TR>
    <TD><TT><B><A name=3DHit29>29.</A>&nbsp;&nbsp;&nbsp;</B></TT></TD>
    <TD noWrap><TT><A=20
      =
href=3D"http://zxw-pc/mascot/cgi/protein_view.pl?file=3D../data/20121225/=
F002437.dat&amp;hit=3D29"=20
      =
target=3D_blank>gi|16398</A>&nbsp;&nbsp;&nbsp;&nbsp;<B>Mass:</B>&nbsp;162=
82&nbsp;&nbsp;&nbsp;&nbsp;<B>Score:</B>&nbsp;89&nbsp;&nbsp;&nbsp;&nbsp;&n=
bsp;<B>Expect:</B>&nbsp;0.0023&nbsp;&nbsp;<B>Matches:</B>&nbsp;3</TT></TD=
></TR>
  <TR>
    <TD>&nbsp;</TD>
    <TD noWrap><TT>nucleoside diphosphate kinase [Arabidopsis=20
  thaliana]</TT></TD></TR></TBODY></TABLE>
<TABLE border=3D0 cellSpacing=3D0 cellPadding=3D0>
  <TBODY>
  <TR>
    <TD><TT>&nbsp;&nbsp;&nbsp;&nbsp;&nbsp;&nbsp;</TT></TD>
    <TD align=3Dright><TT><B>Observed&nbsp;&nbsp;</B></TT></TD>
    <TD noWrap align=3Dright><TT><B>Mr(expt)&nbsp;&nbsp;</B></TT></TD>
    <TD noWrap align=3Dright><TT><B>Mr(calc)&nbsp;&nbsp;</B></TT></TD>
    <TD align=3Dright><TT><B>&nbsp;ppm&nbsp;&nbsp;</B></TT></TD>
    <TD align=3Dright><TT><B>Start&nbsp;</B></TT></TD>
    <TD align=3Dright><TT><B>&nbsp;</B></TT></TD>
    <TD align=3Dright><TT><B>End&nbsp;</B></TT></TD>
    <TD align=3Dright><TT><B>Miss&nbsp;</B></TT></TD>
    <TD align=3Dright><TT><B>Ions&nbsp;</B></TT></TD>
    <TD><TT><B>&nbsp;Peptide</B></TT></TD></TR>
  <TR>
    <TD align=3Dright>&nbsp;</TD>
    <TD align=3Dright><TT>746.3696&nbsp;&nbsp;</TT></TD>
    <TD align=3Dright><TT>745.3623&nbsp;&nbsp;</TT></TD>
    <TD align=3Dright><TT>745.4195&nbsp;&nbsp;</TT></TD>
    <TD noWrap align=3Dright><TT>-76.70&nbsp;</TT></TD>
    <TD align=3Dright><TT>22&nbsp;</TT></TD>
    <TD noWrap align=3Dright><TT>-&nbsp;</TT></TD>
    <TD align=3Dright><TT>28&nbsp;</TT></TD>
    <TD align=3Dright><TT>1&nbsp;&nbsp;</TT></TD>
    <TD noWrap align=3Dright><TT>---&nbsp;&nbsp;</TT></TD>
    <TD noWrap><TT>&nbsp;K.SSAGLRR.R</TT></TD></TR>
  <TR>
    <TD align=3Dright>&nbsp;</TD>
    <TD align=3Dright><TT>963.4251&nbsp;&nbsp;</TT></TD>
    <TD align=3Dright><TT>962.4178&nbsp;&nbsp;</TT></TD>
    <TD align=3Dright><TT>962.4821&nbsp;&nbsp;</TT></TD>
    <TD noWrap align=3Dright><TT>-66.88&nbsp;</TT></TD>
    <TD align=3Dright><TT>102&nbsp;</TT></TD>
    <TD noWrap align=3Dright><TT>-&nbsp;</TT></TD>
    <TD align=3Dright><TT>110&nbsp;</TT></TD>
    <TD align=3Dright><TT>0&nbsp;&nbsp;</TT></TD>
    <TD noWrap align=3Dright><TT>---&nbsp;&nbsp;</TT></TD>
    <TD noWrap><TT>&nbsp;R.GDFAIDIGR.N</TT></TD></TR>
  <TR>
    <TD align=3Dright>&nbsp;</TD>
    <TD align=3Dright><TT>963.4251&nbsp;&nbsp;</TT></TD>
    <TD align=3Dright><TT>962.4178&nbsp;&nbsp;</TT></TD>
    <TD align=3Dright><TT>962.4821&nbsp;&nbsp;</TT></TD>
    <TD noWrap align=3Dright><TT>-66.88&nbsp;</TT></TD>
    <TD align=3Dright><TT>102&nbsp;</TT></TD>
    <TD noWrap align=3Dright><TT>-&nbsp;</TT></TD>
    <TD align=3Dright><TT>110&nbsp;</TT></TD>
    <TD align=3Dright><TT>0&nbsp;&nbsp;</TT></TD>
    <TD noWrap align=3Dright><TT>76&nbsp;&nbsp;</TT></TD>
    <TD noWrap><TT>&nbsp;R.GDFAIDIGR.N</TT></TD></TR></TBODY></TABLE>
<TABLE border=3D0 cellSpacing=3D0>
  <TBODY>
  <TR>
    <TD><TT>&nbsp;&nbsp;&nbsp;&nbsp;&nbsp;&nbsp;</TT></TD>
    <TD><TT><B>No match to: </B>701.3546, 719.3583, 749.3483, 842.4487,=20
      870.4766, 899.4720, 912.4629, 913.4833, 913.4833, 921.4332, =
945.4236,=20
      985.3851, 1148.4664, 1156.5720, 1250.5591, 1250.5591, 1354.5842,=20
      1354.5842, 1451.6479, 1451.6479, 1475.6206, 1535.7245, 1535.7245,=20
      1536.7159, 1553.7313, 1553.7313, 1575.6862, 1681.8259, 1681.8259,=20
      1786.8408, 1786.8408, 1802.8143, 1818.8076, 1834.8243, 1834.8243,=20
      1850.8019, 1866.7864, 1882.7822, 2683.2825, 2778.2153, 2792.2290,=20
      3508.9121</TT></TD></TR></TBODY></TABLE><BR>
<TABLE border=3D0 cellSpacing=3D0>
  <TBODY>
  <TR>
    <TD><TT><B><A name=3DHit30>30.</A>&nbsp;&nbsp;&nbsp;</B></TT></TD>
    <TD noWrap><TT><A=20
      =
href=3D"http://zxw-pc/mascot/cgi/protein_view.pl?file=3D../data/20121225/=
F002437.dat&amp;hit=3D30"=20
      =
target=3D_blank>gi|2498078</A>&nbsp;&nbsp;&nbsp;&nbsp;<B>Mass:</B>&nbsp;1=
6432&nbsp;&nbsp;&nbsp;&nbsp;<B>Score:</B>&nbsp;89&nbsp;&nbsp;&nbsp;&nbsp;=
&nbsp;<B>Expect:</B>&nbsp;0.0023&nbsp;&nbsp;<B>Matches:</B>&nbsp;3</TT></=
TD></TR>
  <TR>
    <TD>&nbsp;</TD>
    <TD noWrap><TT>RecName: Full=3DNucleoside diphosphate kinase 1; =
AltName:=20
      Full=3DNucleoside diphosphate kinase I; Short=3DNDK I; Short=3DNDP =
kinase I;=20
      Short=3DNDPK I</TT></TD></TR></TBODY></TABLE>
<TABLE border=3D0 cellSpacing=3D0 cellPadding=3D0>
  <TBODY>
  <TR>
    <TD><TT>&nbsp;&nbsp;&nbsp;&nbsp;&nbsp;&nbsp;</TT></TD>
    <TD align=3Dright><TT><B>Observed&nbsp;&nbsp;</B></TT></TD>
    <TD noWrap align=3Dright><TT><B>Mr(expt)&nbsp;&nbsp;</B></TT></TD>
    <TD noWrap align=3Dright><TT><B>Mr(calc)&nbsp;&nbsp;</B></TT></TD>
    <TD align=3Dright><TT><B>&nbsp;ppm&nbsp;&nbsp;</B></TT></TD>
    <TD align=3Dright><TT><B>Start&nbsp;</B></TT></TD>
    <TD align=3Dright><TT><B>&nbsp;</B></TT></TD>
    <TD align=3Dright><TT><B>End&nbsp;</B></TT></TD>
    <TD align=3Dright><TT><B>Miss&nbsp;</B></TT></TD>
    <TD align=3Dright><TT><B>Ions&nbsp;</B></TT></TD>
    <TD><TT><B>&nbsp;Peptide</B></TT></TD></TR>
  <TR>
    <TD align=3Dright>&nbsp;</TD>
    <TD align=3Dright><TT>746.3696&nbsp;&nbsp;</TT></TD>
    <TD align=3Dright><TT>745.3623&nbsp;&nbsp;</TT></TD>
    <TD align=3Dright><TT>745.4083&nbsp;&nbsp;</TT></TD>
    <TD noWrap align=3Dright><TT>-61.67&nbsp;</TT></TD>
    <TD align=3Dright><TT>80&nbsp;</TT></TD>
    <TD noWrap align=3Dright><TT>-&nbsp;</TT></TD>
    <TD align=3Dright><TT>86&nbsp;</TT></TD>
    <TD align=3Dright><TT>0&nbsp;&nbsp;</TT></TD>
    <TD noWrap align=3Dright><TT>---&nbsp;&nbsp;</TT></TD>
    <TD noWrap><TT>&nbsp;K.NVVTTGR.K</TT></TD></TR>
  <TR>
    <TD align=3Dright>&nbsp;</TD>
    <TD align=3Dright><TT>963.4251&nbsp;&nbsp;</TT></TD>
    <TD align=3Dright><TT>962.4178&nbsp;&nbsp;</TT></TD>
    <TD align=3Dright><TT>962.4821&nbsp;&nbsp;</TT></TD>
    <TD noWrap align=3Dright><TT>-66.88&nbsp;</TT></TD>
    <TD align=3Dright><TT>104&nbsp;</TT></TD>
    <TD noWrap align=3Dright><TT>-&nbsp;</TT></TD>
    <TD align=3Dright><TT>112&nbsp;</TT></TD>
    <TD align=3Dright><TT>0&nbsp;&nbsp;</TT></TD>
    <TD noWrap align=3Dright><TT>---&nbsp;&nbsp;</TT></TD>
    <TD noWrap><TT>&nbsp;R.GDFAIDIGR.N</TT></TD></TR>
  <TR>
    <TD align=3Dright>&nbsp;</TD>
    <TD align=3Dright><TT>963.4251&nbsp;&nbsp;</TT></TD>
    <TD align=3Dright><TT>962.4178&nbsp;&nbsp;</TT></TD>
    <TD align=3Dright><TT>962.4821&nbsp;&nbsp;</TT></TD>
    <TD noWrap align=3Dright><TT>-66.88&nbsp;</TT></TD>
    <TD align=3Dright><TT>104&nbsp;</TT></TD>
    <TD noWrap align=3Dright><TT>-&nbsp;</TT></TD>
    <TD align=3Dright><TT>112&nbsp;</TT></TD>
    <TD align=3Dright><TT>0&nbsp;&nbsp;</TT></TD>
    <TD noWrap align=3Dright><TT>76&nbsp;&nbsp;</TT></TD>
    <TD noWrap><TT>&nbsp;R.GDFAIDIGR.N</TT></TD></TR></TBODY></TABLE>
<TABLE border=3D0 cellSpacing=3D0>
  <TBODY>
  <TR>
    <TD><TT>&nbsp;&nbsp;&nbsp;&nbsp;&nbsp;&nbsp;</TT></TD>
    <TD><TT><B>No match to: </B>701.3546, 719.3583, 749.3483, 842.4487,=20
      870.4766, 899.4720, 912.4629, 913.4833, 913.4833, 921.4332, =
945.4236,=20
      985.3851, 1148.4664, 1156.5720, 1250.5591, 1250.5591, 1354.5842,=20
      1354.5842, 1451.6479, 1451.6479, 1475.6206, 1535.7245, 1535.7245,=20
      1536.7159, 1553.7313, 1553.7313, 1575.6862, 1681.8259, 1681.8259,=20
      1786.8408, 1786.8408, 1802.8143, 1818.8076, 1834.8243, 1834.8243,=20
      1850.8019, 1866.7864, 1882.7822, 2683.2825, 2778.2153, 2792.2290,=20
      3508.9121</TT></TD></TR></TBODY></TABLE><BR>
<TABLE border=3D0 cellSpacing=3D0>
  <TBODY>
  <TR>
    <TD><TT><B><A name=3DHit31>31.</A>&nbsp;&nbsp;&nbsp;</B></TT></TD>
    <TD noWrap><TT><A=20
      =
href=3D"http://zxw-pc/mascot/cgi/protein_view.pl?file=3D../data/20121225/=
F002437.dat&amp;hit=3D31"=20
      =
target=3D_blank>gi|1346672</A>&nbsp;&nbsp;&nbsp;&nbsp;<B>Mass:</B>&nbsp;1=
6452&nbsp;&nbsp;&nbsp;&nbsp;<B>Score:</B>&nbsp;89&nbsp;&nbsp;&nbsp;&nbsp;=
&nbsp;<B>Expect:</B>&nbsp;0.0023&nbsp;&nbsp;<B>Matches:</B>&nbsp;3</TT></=
TD></TR>
  <TR>
    <TD>&nbsp;</TD>
    <TD noWrap><TT>RecName: Full=3DNucleoside diphosphate kinase 1; =
AltName:=20
      Full=3DNucleoside diphosphate kinase I; Short=3DNDK I; Short=3DNDP =
kinase I;=20
      Short=3DNDPK I</TT></TD></TR></TBODY></TABLE>
<TABLE border=3D0 cellSpacing=3D0 cellPadding=3D0>
  <TBODY>
  <TR>
    <TD><TT>&nbsp;&nbsp;&nbsp;&nbsp;&nbsp;&nbsp;</TT></TD>
    <TD align=3Dright><TT><B>Observed&nbsp;&nbsp;</B></TT></TD>
    <TD noWrap align=3Dright><TT><B>Mr(expt)&nbsp;&nbsp;</B></TT></TD>
    <TD noWrap align=3Dright><TT><B>Mr(calc)&nbsp;&nbsp;</B></TT></TD>
    <TD align=3Dright><TT><B>&nbsp;ppm&nbsp;&nbsp;</B></TT></TD>
    <TD align=3Dright><TT><B>Start&nbsp;</B></TT></TD>
    <TD align=3Dright><TT><B>&nbsp;</B></TT></TD>
    <TD align=3Dright><TT><B>End&nbsp;</B></TT></TD>
    <TD align=3Dright><TT><B>Miss&nbsp;</B></TT></TD>
    <TD align=3Dright><TT><B>Ions&nbsp;</B></TT></TD>
    <TD><TT><B>&nbsp;Peptide</B></TT></TD></TR>
  <TR>
    <TD align=3Dright>&nbsp;</TD>
    <TD align=3Dright><TT>746.3696&nbsp;&nbsp;</TT></TD>
    <TD align=3Dright><TT>745.3623&nbsp;&nbsp;</TT></TD>
    <TD align=3Dright><TT>745.4083&nbsp;&nbsp;</TT></TD>
    <TD noWrap align=3Dright><TT>-61.67&nbsp;</TT></TD>
    <TD align=3Dright><TT>80&nbsp;</TT></TD>
    <TD noWrap align=3Dright><TT>-&nbsp;</TT></TD>
    <TD align=3Dright><TT>86&nbsp;</TT></TD>
    <TD align=3Dright><TT>0&nbsp;&nbsp;</TT></TD>
    <TD noWrap align=3Dright><TT>---&nbsp;&nbsp;</TT></TD>
    <TD noWrap><TT>&nbsp;K.NVVTTGR.K</TT></TD></TR>
  <TR>
    <TD align=3Dright>&nbsp;</TD>
    <TD align=3Dright><TT>963.4251&nbsp;&nbsp;</TT></TD>
    <TD align=3Dright><TT>962.4178&nbsp;&nbsp;</TT></TD>
    <TD align=3Dright><TT>962.4821&nbsp;&nbsp;</TT></TD>
    <TD noWrap align=3Dright><TT>-66.88&nbsp;</TT></TD>
    <TD align=3Dright><TT>104&nbsp;</TT></TD>
    <TD noWrap align=3Dright><TT>-&nbsp;</TT></TD>
    <TD align=3Dright><TT>112&nbsp;</TT></TD>
    <TD align=3Dright><TT>0&nbsp;&nbsp;</TT></TD>
    <TD noWrap align=3Dright><TT>---&nbsp;&nbsp;</TT></TD>
    <TD noWrap><TT>&nbsp;R.GDFAIDIGR.N</TT></TD></TR>
  <TR>
    <TD align=3Dright>&nbsp;</TD>
    <TD align=3Dright><TT>963.4251&nbsp;&nbsp;</TT></TD>
    <TD align=3Dright><TT>962.4178&nbsp;&nbsp;</TT></TD>
    <TD align=3Dright><TT>962.4821&nbsp;&nbsp;</TT></TD>
    <TD noWrap align=3Dright><TT>-66.88&nbsp;</TT></TD>
    <TD align=3Dright><TT>104&nbsp;</TT></TD>
    <TD noWrap align=3Dright><TT>-&nbsp;</TT></TD>
    <TD align=3Dright><TT>112&nbsp;</TT></TD>
    <TD align=3Dright><TT>0&nbsp;&nbsp;</TT></TD>
    <TD noWrap align=3Dright><TT>76&nbsp;&nbsp;</TT></TD>
    <TD noWrap><TT>&nbsp;R.GDFAIDIGR.N</TT></TD></TR></TBODY></TABLE>
<TABLE border=3D0 cellSpacing=3D0>
  <TBODY>
  <TR>
    <TD><TT>&nbsp;&nbsp;&nbsp;&nbsp;&nbsp;&nbsp;</TT></TD>
    <TD><TT><B>No match to: </B>701.3546, 719.3583, 749.3483, 842.4487,=20
      870.4766, 899.4720, 912.4629, 913.4833, 913.4833, 921.4332, =
945.4236,=20
      985.3851, 1148.4664, 1156.5720, 1250.5591, 1250.5591, 1354.5842,=20
      1354.5842, 1451.6479, 1451.6479, 1475.6206, 1535.7245, 1535.7245,=20
      1536.7159, 1553.7313, 1553.7313, 1575.6862, 1681.8259, 1681.8259,=20
      1786.8408, 1786.8408, 1802.8143, 1818.8076, 1834.8243, 1834.8243,=20
      1850.8019, 1866.7864, 1882.7822, 2683.2825, 2778.2153, 2792.2290,=20
      3508.9121</TT></TD></TR></TBODY></TABLE><BR>
<TABLE border=3D0 cellSpacing=3D0>
  <TBODY>
  <TR>
    <TD><TT><B><A name=3DHit32>32.</A>&nbsp;&nbsp;&nbsp;</B></TT></TD>
    <TD noWrap><TT><A=20
      =
href=3D"http://zxw-pc/mascot/cgi/protein_view.pl?file=3D../data/20121225/=
F002437.dat&amp;hit=3D32"=20
      =
target=3D_blank>gi|1236951</A>&nbsp;&nbsp;&nbsp;&nbsp;<B>Mass:</B>&nbsp;1=
6432&nbsp;&nbsp;&nbsp;&nbsp;<B>Score:</B>&nbsp;89&nbsp;&nbsp;&nbsp;&nbsp;=
&nbsp;<B>Expect:</B>&nbsp;0.0023&nbsp;&nbsp;<B>Matches:</B>&nbsp;3</TT></=
TD></TR>
  <TR>
    <TD>&nbsp;</TD>
    <TD noWrap><TT>nucleoside diphosphate kinase [Glycine=20
  max]</TT></TD></TR></TBODY></TABLE>
<TABLE border=3D0 cellSpacing=3D0 cellPadding=3D0>
  <TBODY>
  <TR>
    <TD><TT>&nbsp;&nbsp;&nbsp;&nbsp;&nbsp;&nbsp;</TT></TD>
    <TD align=3Dright><TT><B>Observed&nbsp;&nbsp;</B></TT></TD>
    <TD noWrap align=3Dright><TT><B>Mr(expt)&nbsp;&nbsp;</B></TT></TD>
    <TD noWrap align=3Dright><TT><B>Mr(calc)&nbsp;&nbsp;</B></TT></TD>
    <TD align=3Dright><TT><B>&nbsp;ppm&nbsp;&nbsp;</B></TT></TD>
    <TD align=3Dright><TT><B>Start&nbsp;</B></TT></TD>
    <TD align=3Dright><TT><B>&nbsp;</B></TT></TD>
    <TD align=3Dright><TT><B>End&nbsp;</B></TT></TD>
    <TD align=3Dright><TT><B>Miss&nbsp;</B></TT></TD>
    <TD align=3Dright><TT><B>Ions&nbsp;</B></TT></TD>
    <TD><TT><B>&nbsp;Peptide</B></TT></TD></TR>
  <TR>
    <TD align=3Dright>&nbsp;</TD>
    <TD align=3Dright><TT>746.3696&nbsp;&nbsp;</TT></TD>
    <TD align=3Dright><TT>745.3623&nbsp;&nbsp;</TT></TD>
    <TD align=3Dright><TT>745.4083&nbsp;&nbsp;</TT></TD>
    <TD noWrap align=3Dright><TT>-61.67&nbsp;</TT></TD>
    <TD align=3Dright><TT>80&nbsp;</TT></TD>
    <TD noWrap align=3Dright><TT>-&nbsp;</TT></TD>
    <TD align=3Dright><TT>86&nbsp;</TT></TD>
    <TD align=3Dright><TT>0&nbsp;&nbsp;</TT></TD>
    <TD noWrap align=3Dright><TT>---&nbsp;&nbsp;</TT></TD>
    <TD noWrap><TT>&nbsp;K.NVVTTGR.K</TT></TD></TR>
  <TR>
    <TD align=3Dright>&nbsp;</TD>
    <TD align=3Dright><TT>963.4251&nbsp;&nbsp;</TT></TD>
    <TD align=3Dright><TT>962.4178&nbsp;&nbsp;</TT></TD>
    <TD align=3Dright><TT>962.4821&nbsp;&nbsp;</TT></TD>
    <TD noWrap align=3Dright><TT>-66.88&nbsp;</TT></TD>
    <TD align=3Dright><TT>104&nbsp;</TT></TD>
    <TD noWrap align=3Dright><TT>-&nbsp;</TT></TD>
    <TD align=3Dright><TT>112&nbsp;</TT></TD>
    <TD align=3Dright><TT>0&nbsp;&nbsp;</TT></TD>
    <TD noWrap align=3Dright><TT>---&nbsp;&nbsp;</TT></TD>
    <TD noWrap><TT>&nbsp;R.GDFAIDIGR.N</TT></TD></TR>
  <TR>
    <TD align=3Dright>&nbsp;</TD>
    <TD align=3Dright><TT>963.4251&nbsp;&nbsp;</TT></TD>
    <TD align=3Dright><TT>962.4178&nbsp;&nbsp;</TT></TD>
    <TD align=3Dright><TT>962.4821&nbsp;&nbsp;</TT></TD>
    <TD noWrap align=3Dright><TT>-66.88&nbsp;</TT></TD>
    <TD align=3Dright><TT>104&nbsp;</TT></TD>
    <TD noWrap align=3Dright><TT>-&nbsp;</TT></TD>
    <TD align=3Dright><TT>112&nbsp;</TT></TD>
    <TD align=3Dright><TT>0&nbsp;&nbsp;</TT></TD>
    <TD noWrap align=3Dright><TT>76&nbsp;&nbsp;</TT></TD>
    <TD noWrap><TT>&nbsp;R.GDFAIDIGR.N</TT></TD></TR></TBODY></TABLE>
<TABLE border=3D0 cellSpacing=3D0>
  <TBODY>
  <TR>
    <TD><TT>&nbsp;&nbsp;&nbsp;&nbsp;&nbsp;&nbsp;</TT></TD>
    <TD><TT><B>No match to: </B>701.3546, 719.3583, 749.3483, 842.4487,=20
      870.4766, 899.4720, 912.4629, 913.4833, 913.4833, 921.4332, =
945.4236,=20
      985.3851, 1148.4664, 1156.5720, 1250.5591, 1250.5591, 1354.5842,=20
      1354.5842, 1451.6479, 1451.6479, 1475.6206, 1535.7245, 1535.7245,=20
      1536.7159, 1553.7313, 1553.7313, 1575.6862, 1681.8259, 1681.8259,=20
      1786.8408, 1786.8408, 1802.8143, 1818.8076, 1834.8243, 1834.8243,=20
      1850.8019, 1866.7864, 1882.7822, 2683.2825, 2778.2153, 2792.2290,=20
      3508.9121</TT></TD></TR></TBODY></TABLE><BR>
<TABLE border=3D0 cellSpacing=3D0>
  <TBODY>
  <TR>
    <TD><TT><B><A name=3DHit33>33.</A>&nbsp;&nbsp;&nbsp;</B></TT></TD>
    <TD noWrap><TT><A=20
      =
href=3D"http://zxw-pc/mascot/cgi/protein_view.pl?file=3D../data/20121225/=
F002437.dat&amp;hit=3D33"=20
      =
target=3D_blank>gi|26245395</A>&nbsp;&nbsp;&nbsp;&nbsp;<B>Mass:</B>&nbsp;=
16344&nbsp;&nbsp;&nbsp;&nbsp;<B>Score:</B>&nbsp;89&nbsp;&nbsp;&nbsp;&nbsp=
;&nbsp;<B>Expect:</B>&nbsp;0.0023&nbsp;&nbsp;<B>Matches:</B>&nbsp;3</TT><=
/TD></TR>
  <TR>
    <TD>&nbsp;</TD>
    <TD noWrap><TT>nucleoside diphosphate kinase [Glycine=20
  max]</TT></TD></TR></TBODY></TABLE>
<TABLE border=3D0 cellSpacing=3D0 cellPadding=3D0>
  <TBODY>
  <TR>
    <TD><TT>&nbsp;&nbsp;&nbsp;&nbsp;&nbsp;&nbsp;</TT></TD>
    <TD align=3Dright><TT><B>Observed&nbsp;&nbsp;</B></TT></TD>
    <TD noWrap align=3Dright><TT><B>Mr(expt)&nbsp;&nbsp;</B></TT></TD>
    <TD noWrap align=3Dright><TT><B>Mr(calc)&nbsp;&nbsp;</B></TT></TD>
    <TD align=3Dright><TT><B>&nbsp;ppm&nbsp;&nbsp;</B></TT></TD>
    <TD align=3Dright><TT><B>Start&nbsp;</B></TT></TD>
    <TD align=3Dright><TT><B>&nbsp;</B></TT></TD>
    <TD align=3Dright><TT><B>End&nbsp;</B></TT></TD>
    <TD align=3Dright><TT><B>Miss&nbsp;</B></TT></TD>
    <TD align=3Dright><TT><B>Ions&nbsp;</B></TT></TD>
    <TD><TT><B>&nbsp;Peptide</B></TT></TD></TR>
  <TR>
    <TD align=3Dright>&nbsp;</TD>
    <TD align=3Dright><TT>746.3696&nbsp;&nbsp;</TT></TD>
    <TD align=3Dright><TT>745.3623&nbsp;&nbsp;</TT></TD>
    <TD align=3Dright><TT>745.4083&nbsp;&nbsp;</TT></TD>
    <TD noWrap align=3Dright><TT>-61.67&nbsp;</TT></TD>
    <TD align=3Dright><TT>80&nbsp;</TT></TD>
    <TD noWrap align=3Dright><TT>-&nbsp;</TT></TD>
    <TD align=3Dright><TT>86&nbsp;</TT></TD>
    <TD align=3Dright><TT>0&nbsp;&nbsp;</TT></TD>
    <TD noWrap align=3Dright><TT>---&nbsp;&nbsp;</TT></TD>
    <TD noWrap><TT>&nbsp;K.NVVTTGR.K</TT></TD></TR>
  <TR>
    <TD align=3Dright>&nbsp;</TD>
    <TD align=3Dright><TT>963.4251&nbsp;&nbsp;</TT></TD>
    <TD align=3Dright><TT>962.4178&nbsp;&nbsp;</TT></TD>
    <TD align=3Dright><TT>962.4821&nbsp;&nbsp;</TT></TD>
    <TD noWrap align=3Dright><TT>-66.88&nbsp;</TT></TD>
    <TD align=3Dright><TT>104&nbsp;</TT></TD>
    <TD noWrap align=3Dright><TT>-&nbsp;</TT></TD>
    <TD align=3Dright><TT>112&nbsp;</TT></TD>
    <TD align=3Dright><TT>0&nbsp;&nbsp;</TT></TD>
    <TD noWrap align=3Dright><TT>---&nbsp;&nbsp;</TT></TD>
    <TD noWrap><TT>&nbsp;R.GDFAIDIGR.N</TT></TD></TR>
  <TR>
    <TD align=3Dright>&nbsp;</TD>
    <TD align=3Dright><TT>963.4251&nbsp;&nbsp;</TT></TD>
    <TD align=3Dright><TT>962.4178&nbsp;&nbsp;</TT></TD>
    <TD align=3Dright><TT>962.4821&nbsp;&nbsp;</TT></TD>
    <TD noWrap align=3Dright><TT>-66.88&nbsp;</TT></TD>
    <TD align=3Dright><TT>104&nbsp;</TT></TD>
    <TD noWrap align=3Dright><TT>-&nbsp;</TT></TD>
    <TD align=3Dright><TT>112&nbsp;</TT></TD>
    <TD align=3Dright><TT>0&nbsp;&nbsp;</TT></TD>
    <TD noWrap align=3Dright><TT>76&nbsp;&nbsp;</TT></TD>
    <TD noWrap><TT>&nbsp;R.GDFAIDIGR.N</TT></TD></TR></TBODY></TABLE>
<TABLE border=3D0 cellSpacing=3D0>
  <TBODY>
  <TR>
    <TD><TT>&nbsp;&nbsp;&nbsp;&nbsp;&nbsp;&nbsp;</TT></TD>
    <TD><TT><B>No match to: </B>701.3546, 719.3583, 749.3483, 842.4487,=20
      870.4766, 899.4720, 912.4629, 913.4833, 913.4833, 921.4332, =
945.4236,=20
      985.3851, 1148.4664, 1156.5720, 1250.5591, 1250.5591, 1354.5842,=20
      1354.5842, 1451.6479, 1451.6479, 1475.6206, 1535.7245, 1535.7245,=20
      1536.7159, 1553.7313, 1553.7313, 1575.6862, 1681.8259, 1681.8259,=20
      1786.8408, 1786.8408, 1802.8143, 1818.8076, 1834.8243, 1834.8243,=20
      1850.8019, 1866.7864, 1882.7822, 2683.2825, 2778.2153, 2792.2290,=20
      3508.9121</TT></TD></TR></TBODY></TABLE><BR>
<TABLE border=3D0 cellSpacing=3D0>
  <TBODY>
  <TR>
    <TD><TT><B><A name=3DHit34>34.</A>&nbsp;&nbsp;&nbsp;</B></TT></TD>
    <TD noWrap><TT><A=20
      =
href=3D"http://zxw-pc/mascot/cgi/protein_view.pl?file=3D../data/20121225/=
F002437.dat&amp;hit=3D34"=20
      =
target=3D_blank>gi|255627809</A>&nbsp;&nbsp;&nbsp;&nbsp;<B>Mass:</B>&nbsp=
;16429&nbsp;&nbsp;&nbsp;&nbsp;<B>Score:</B>&nbsp;89&nbsp;&nbsp;&nbsp;&nbs=
p;&nbsp;<B>Expect:</B>&nbsp;0.0023&nbsp;&nbsp;<B>Matches:</B>&nbsp;3</TT>=
</TD></TR>
  <TR>
    <TD>&nbsp;</TD>
    <TD noWrap><TT>unknown [Glycine max]</TT></TD></TR></TBODY></TABLE>
<TABLE border=3D0 cellSpacing=3D0 cellPadding=3D0>
  <TBODY>
  <TR>
    <TD><TT>&nbsp;&nbsp;&nbsp;&nbsp;&nbsp;&nbsp;</TT></TD>
    <TD align=3Dright><TT><B>Observed&nbsp;&nbsp;</B></TT></TD>
    <TD noWrap align=3Dright><TT><B>Mr(expt)&nbsp;&nbsp;</B></TT></TD>
    <TD noWrap align=3Dright><TT><B>Mr(calc)&nbsp;&nbsp;</B></TT></TD>
    <TD align=3Dright><TT><B>&nbsp;ppm&nbsp;&nbsp;</B></TT></TD>
    <TD align=3Dright><TT><B>Start&nbsp;</B></TT></TD>
    <TD align=3Dright><TT><B>&nbsp;</B></TT></TD>
    <TD align=3Dright><TT><B>End&nbsp;</B></TT></TD>
    <TD align=3Dright><TT><B>Miss&nbsp;</B></TT></TD>
    <TD align=3Dright><TT><B>Ions&nbsp;</B></TT></TD>
    <TD><TT><B>&nbsp;Peptide</B></TT></TD></TR>
  <TR>
    <TD align=3Dright>&nbsp;</TD>
    <TD align=3Dright><TT>746.3696&nbsp;&nbsp;</TT></TD>
    <TD align=3Dright><TT>745.3623&nbsp;&nbsp;</TT></TD>
    <TD align=3Dright><TT>745.4083&nbsp;&nbsp;</TT></TD>
    <TD noWrap align=3Dright><TT>-61.67&nbsp;</TT></TD>
    <TD align=3Dright><TT>80&nbsp;</TT></TD>
    <TD noWrap align=3Dright><TT>-&nbsp;</TT></TD>
    <TD align=3Dright><TT>86&nbsp;</TT></TD>
    <TD align=3Dright><TT>0&nbsp;&nbsp;</TT></TD>
    <TD noWrap align=3Dright><TT>---&nbsp;&nbsp;</TT></TD>
    <TD noWrap><TT>&nbsp;K.NVVTTGR.K</TT></TD></TR>
  <TR>
    <TD align=3Dright>&nbsp;</TD>
    <TD align=3Dright><TT>963.4251&nbsp;&nbsp;</TT></TD>
    <TD align=3Dright><TT>962.4178&nbsp;&nbsp;</TT></TD>
    <TD align=3Dright><TT>962.4821&nbsp;&nbsp;</TT></TD>
    <TD noWrap align=3Dright><TT>-66.88&nbsp;</TT></TD>
    <TD align=3Dright><TT>104&nbsp;</TT></TD>
    <TD noWrap align=3Dright><TT>-&nbsp;</TT></TD>
    <TD align=3Dright><TT>112&nbsp;</TT></TD>
    <TD align=3Dright><TT>0&nbsp;&nbsp;</TT></TD>
    <TD noWrap align=3Dright><TT>---&nbsp;&nbsp;</TT></TD>
    <TD noWrap><TT>&nbsp;R.GDFAIDIGR.N</TT></TD></TR>
  <TR>
    <TD align=3Dright>&nbsp;</TD>
    <TD align=3Dright><TT>963.4251&nbsp;&nbsp;</TT></TD>
    <TD align=3Dright><TT>962.4178&nbsp;&nbsp;</TT></TD>
    <TD align=3Dright><TT>962.4821&nbsp;&nbsp;</TT></TD>
    <TD noWrap align=3Dright><TT>-66.88&nbsp;</TT></TD>
    <TD align=3Dright><TT>104&nbsp;</TT></TD>
    <TD noWrap align=3Dright><TT>-&nbsp;</TT></TD>
    <TD align=3Dright><TT>112&nbsp;</TT></TD>
    <TD align=3Dright><TT>0&nbsp;&nbsp;</TT></TD>
    <TD noWrap align=3Dright><TT>76&nbsp;&nbsp;</TT></TD>
    <TD noWrap><TT>&nbsp;R.GDFAIDIGR.N</TT></TD></TR></TBODY></TABLE>
<TABLE border=3D0 cellSpacing=3D0>
  <TBODY>
  <TR>
    <TD><TT>&nbsp;&nbsp;&nbsp;&nbsp;&nbsp;&nbsp;</TT></TD>
    <TD><TT><B>No match to: </B>701.3546, 719.3583, 749.3483, 842.4487,=20
      870.4766, 899.4720, 912.4629, 913.4833, 913.4833, 921.4332, =
945.4236,=20
      985.3851, 1148.4664, 1156.5720, 1250.5591, 1250.5591, 1354.5842,=20
      1354.5842, 1451.6479, 1451.6479, 1475.6206, 1535.7245, 1535.7245,=20
      1536.7159, 1553.7313, 1553.7313, 1575.6862, 1681.8259, 1681.8259,=20
      1786.8408, 1786.8408, 1802.8143, 1818.8076, 1834.8243, 1834.8243,=20
      1850.8019, 1866.7864, 1882.7822, 2683.2825, 2778.2153, 2792.2290,=20
      3508.9121</TT></TD></TR></TBODY></TABLE><BR>
<TABLE border=3D0 cellSpacing=3D0>
  <TBODY>
  <TR>
    <TD><TT><B><A name=3DHit35>35.</A>&nbsp;&nbsp;&nbsp;</B></TT></TD>
    <TD noWrap><TT><A=20
      =
href=3D"http://zxw-pc/mascot/cgi/protein_view.pl?file=3D../data/20121225/=
F002437.dat&amp;hit=3D35"=20
      =
target=3D_blank>gi|296174</A>&nbsp;&nbsp;&nbsp;&nbsp;<B>Mass:</B>&nbsp;16=
452&nbsp;&nbsp;&nbsp;&nbsp;<B>Score:</B>&nbsp;89&nbsp;&nbsp;&nbsp;&nbsp;&=
nbsp;<B>Expect:</B>&nbsp;0.0023&nbsp;&nbsp;<B>Matches:</B>&nbsp;3</TT></T=
D></TR>
  <TR>
    <TD>&nbsp;</TD>
    <TD noWrap><TT>nucleoside-diphosphate kinase [Pisum=20
  sativum]</TT></TD></TR></TBODY></TABLE>
<TABLE border=3D0 cellSpacing=3D0 cellPadding=3D0>
  <TBODY>
  <TR>
    <TD><TT>&nbsp;&nbsp;&nbsp;&nbsp;&nbsp;&nbsp;</TT></TD>
    <TD align=3Dright><TT><B>Observed&nbsp;&nbsp;</B></TT></TD>
    <TD noWrap align=3Dright><TT><B>Mr(expt)&nbsp;&nbsp;</B></TT></TD>
    <TD noWrap align=3Dright><TT><B>Mr(calc)&nbsp;&nbsp;</B></TT></TD>
    <TD align=3Dright><TT><B>&nbsp;ppm&nbsp;&nbsp;</B></TT></TD>
    <TD align=3Dright><TT><B>Start&nbsp;</B></TT></TD>
    <TD align=3Dright><TT><B>&nbsp;</B></TT></TD>
    <TD align=3Dright><TT><B>End&nbsp;</B></TT></TD>
    <TD align=3Dright><TT><B>Miss&nbsp;</B></TT></TD>
    <TD align=3Dright><TT><B>Ions&nbsp;</B></TT></TD>
    <TD><TT><B>&nbsp;Peptide</B></TT></TD></TR>
  <TR>
    <TD align=3Dright>&nbsp;</TD>
    <TD align=3Dright><TT>746.3696&nbsp;&nbsp;</TT></TD>
    <TD align=3Dright><TT>745.3623&nbsp;&nbsp;</TT></TD>
    <TD align=3Dright><TT>745.4083&nbsp;&nbsp;</TT></TD>
    <TD noWrap align=3Dright><TT>-61.67&nbsp;</TT></TD>
    <TD align=3Dright><TT>80&nbsp;</TT></TD>
    <TD noWrap align=3Dright><TT>-&nbsp;</TT></TD>
    <TD align=3Dright><TT>86&nbsp;</TT></TD>
    <TD align=3Dright><TT>0&nbsp;&nbsp;</TT></TD>
    <TD noWrap align=3Dright><TT>---&nbsp;&nbsp;</TT></TD>
    <TD noWrap><TT>&nbsp;K.NVVTTGR.K</TT></TD></TR>
  <TR>
    <TD align=3Dright>&nbsp;</TD>
    <TD align=3Dright><TT>963.4251&nbsp;&nbsp;</TT></TD>
    <TD align=3Dright><TT>962.4178&nbsp;&nbsp;</TT></TD>
    <TD align=3Dright><TT>962.4821&nbsp;&nbsp;</TT></TD>
    <TD noWrap align=3Dright><TT>-66.88&nbsp;</TT></TD>
    <TD align=3Dright><TT>104&nbsp;</TT></TD>
    <TD noWrap align=3Dright><TT>-&nbsp;</TT></TD>
    <TD align=3Dright><TT>112&nbsp;</TT></TD>
    <TD align=3Dright><TT>0&nbsp;&nbsp;</TT></TD>
    <TD noWrap align=3Dright><TT>---&nbsp;&nbsp;</TT></TD>
    <TD noWrap><TT>&nbsp;R.GDFAIDIGR.N</TT></TD></TR>
  <TR>
    <TD align=3Dright>&nbsp;</TD>
    <TD align=3Dright><TT>963.4251&nbsp;&nbsp;</TT></TD>
    <TD align=3Dright><TT>962.4178&nbsp;&nbsp;</TT></TD>
    <TD align=3Dright><TT>962.4821&nbsp;&nbsp;</TT></TD>
    <TD noWrap align=3Dright><TT>-66.88&nbsp;</TT></TD>
    <TD align=3Dright><TT>104&nbsp;</TT></TD>
    <TD noWrap align=3Dright><TT>-&nbsp;</TT></TD>
    <TD align=3Dright><TT>112&nbsp;</TT></TD>
    <TD align=3Dright><TT>0&nbsp;&nbsp;</TT></TD>
    <TD noWrap align=3Dright><TT>76&nbsp;&nbsp;</TT></TD>
    <TD noWrap><TT>&nbsp;R.GDFAIDIGR.N</TT></TD></TR></TBODY></TABLE>
<TABLE border=3D0 cellSpacing=3D0>
  <TBODY>
  <TR>
    <TD><TT>&nbsp;&nbsp;&nbsp;&nbsp;&nbsp;&nbsp;</TT></TD>
    <TD><TT><B>No match to: </B>701.3546, 719.3583, 749.3483, 842.4487,=20
      870.4766, 899.4720, 912.4629, 913.4833, 913.4833, 921.4332, =
945.4236,=20
      985.3851, 1148.4664, 1156.5720, 1250.5591, 1250.5591, 1354.5842,=20
      1354.5842, 1451.6479, 1451.6479, 1475.6206, 1535.7245, 1535.7245,=20
      1536.7159, 1553.7313, 1553.7313, 1575.6862, 1681.8259, 1681.8259,=20
      1786.8408, 1786.8408, 1802.8143, 1818.8076, 1834.8243, 1834.8243,=20
      1850.8019, 1866.7864, 1882.7822, 2683.2825, 2778.2153, 2792.2290,=20
      3508.9121</TT></TD></TR></TBODY></TABLE><BR>
<TABLE border=3D0 cellSpacing=3D0>
  <TBODY>
  <TR>
    <TD><TT><B><A name=3DHit36>36.</A>&nbsp;&nbsp;&nbsp;</B></TT></TD>
    <TD noWrap><TT><A=20
      =
href=3D"http://zxw-pc/mascot/cgi/protein_view.pl?file=3D../data/20121225/=
F002437.dat&amp;hit=3D36"=20
      =
target=3D_blank>gi|1389640</A>&nbsp;&nbsp;&nbsp;&nbsp;<B>Mass:</B>&nbsp;1=
6451&nbsp;&nbsp;&nbsp;&nbsp;<B>Score:</B>&nbsp;89&nbsp;&nbsp;&nbsp;&nbsp;=
&nbsp;<B>Expect:</B>&nbsp;0.0023&nbsp;&nbsp;<B>Matches:</B>&nbsp;3</TT></=
TD></TR>
  <TR>
    <TD>&nbsp;</TD>
    <TD noWrap><TT>PNDKN1 [Pisum sativum]</TT></TD></TR></TBODY></TABLE>
<TABLE border=3D0 cellSpacing=3D0 cellPadding=3D0>
  <TBODY>
  <TR>
    <TD><TT>&nbsp;&nbsp;&nbsp;&nbsp;&nbsp;&nbsp;</TT></TD>
    <TD align=3Dright><TT><B>Observed&nbsp;&nbsp;</B></TT></TD>
    <TD noWrap align=3Dright><TT><B>Mr(expt)&nbsp;&nbsp;</B></TT></TD>
    <TD noWrap align=3Dright><TT><B>Mr(calc)&nbsp;&nbsp;</B></TT></TD>
    <TD align=3Dright><TT><B>&nbsp;ppm&nbsp;&nbsp;</B></TT></TD>
    <TD align=3Dright><TT><B>Start&nbsp;</B></TT></TD>
    <TD align=3Dright><TT><B>&nbsp;</B></TT></TD>
    <TD align=3Dright><TT><B>End&nbsp;</B></TT></TD>
    <TD align=3Dright><TT><B>Miss&nbsp;</B></TT></TD>
    <TD align=3Dright><TT><B>Ions&nbsp;</B></TT></TD>
    <TD><TT><B>&nbsp;Peptide</B></TT></TD></TR>
  <TR>
    <TD align=3Dright>&nbsp;</TD>
    <TD align=3Dright><TT>746.3696&nbsp;&nbsp;</TT></TD>
    <TD align=3Dright><TT>745.3623&nbsp;&nbsp;</TT></TD>
    <TD align=3Dright><TT>745.4083&nbsp;&nbsp;</TT></TD>
    <TD noWrap align=3Dright><TT>-61.67&nbsp;</TT></TD>
    <TD align=3Dright><TT>80&nbsp;</TT></TD>
    <TD noWrap align=3Dright><TT>-&nbsp;</TT></TD>
    <TD align=3Dright><TT>86&nbsp;</TT></TD>
    <TD align=3Dright><TT>0&nbsp;&nbsp;</TT></TD>
    <TD noWrap align=3Dright><TT>---&nbsp;&nbsp;</TT></TD>
    <TD noWrap><TT>&nbsp;K.NVVTTGR.K</TT></TD></TR>
  <TR>
    <TD align=3Dright>&nbsp;</TD>
    <TD align=3Dright><TT>963.4251&nbsp;&nbsp;</TT></TD>
    <TD align=3Dright><TT>962.4178&nbsp;&nbsp;</TT></TD>
    <TD align=3Dright><TT>962.4821&nbsp;&nbsp;</TT></TD>
    <TD noWrap align=3Dright><TT>-66.88&nbsp;</TT></TD>
    <TD align=3Dright><TT>104&nbsp;</TT></TD>
    <TD noWrap align=3Dright><TT>-&nbsp;</TT></TD>
    <TD align=3Dright><TT>112&nbsp;</TT></TD>
    <TD align=3Dright><TT>0&nbsp;&nbsp;</TT></TD>
    <TD noWrap align=3Dright><TT>---&nbsp;&nbsp;</TT></TD>
    <TD noWrap><TT>&nbsp;R.GDFAIDIGR.N</TT></TD></TR>
  <TR>
    <TD align=3Dright>&nbsp;</TD>
    <TD align=3Dright><TT>963.4251&nbsp;&nbsp;</TT></TD>
    <TD align=3Dright><TT>962.4178&nbsp;&nbsp;</TT></TD>
    <TD align=3Dright><TT>962.4821&nbsp;&nbsp;</TT></TD>
    <TD noWrap align=3Dright><TT>-66.88&nbsp;</TT></TD>
    <TD align=3Dright><TT>104&nbsp;</TT></TD>
    <TD noWrap align=3Dright><TT>-&nbsp;</TT></TD>
    <TD align=3Dright><TT>112&nbsp;</TT></TD>
    <TD align=3Dright><TT>0&nbsp;&nbsp;</TT></TD>
    <TD noWrap align=3Dright><TT>76&nbsp;&nbsp;</TT></TD>
    <TD noWrap><TT>&nbsp;R.GDFAIDIGR.N</TT></TD></TR></TBODY></TABLE>
<TABLE border=3D0 cellSpacing=3D0>
  <TBODY>
  <TR>
    <TD><TT>&nbsp;&nbsp;&nbsp;&nbsp;&nbsp;&nbsp;</TT></TD>
    <TD><TT><B>No match to: </B>701.3546, 719.3583, 749.3483, 842.4487,=20
      870.4766, 899.4720, 912.4629, 913.4833, 913.4833, 921.4332, =
945.4236,=20
      985.3851, 1148.4664, 1156.5720, 1250.5591, 1250.5591, 1354.5842,=20
      1354.5842, 1451.6479, 1451.6479, 1475.6206, 1535.7245, 1535.7245,=20
      1536.7159, 1553.7313, 1553.7313, 1575.6862, 1681.8259, 1681.8259,=20
      1786.8408, 1786.8408, 1802.8143, 1818.8076, 1834.8243, 1834.8243,=20
      1850.8019, 1866.7864, 1882.7822, 2683.2825, 2778.2153, 2792.2290,=20
      3508.9121</TT></TD></TR></TBODY></TABLE><BR>
<TABLE border=3D0 cellSpacing=3D0>
  <TBODY>
  <TR>
    <TD><TT><B><A name=3DHit37>37.</A>&nbsp;&nbsp;&nbsp;</B></TT></TD>
    <TD noWrap><TT><A=20
      =
href=3D"http://zxw-pc/mascot/cgi/protein_view.pl?file=3D../data/20121225/=
F002437.dat&amp;hit=3D37"=20
      =
target=3D_blank>gi|306755923</A>&nbsp;&nbsp;&nbsp;&nbsp;<B>Mass:</B>&nbsp=
;1887&nbsp;&nbsp;&nbsp;&nbsp;&nbsp;<B>Score:</B>&nbsp;88&nbsp;&nbsp;&nbsp=
;&nbsp;&nbsp;<B>Expect:</B>&nbsp;0.0027&nbsp;&nbsp;<B>Matches:</B>&nbsp;2=
</TT></TD></TR>
  <TR>
    <TD>&nbsp;</TD>
    <TD noWrap><TT>RecName: Full=3DNucleoside diphosphate kinase 1; =
AltName:=20
      Full=3DNucleoside diphosphate kinase I; Short=3DNDK I; Short=3DNDP =
kinase I;=20
      Short=3DNDPK I</TT></TD></TR></TBODY></TABLE>
<TABLE border=3D0 cellSpacing=3D0 cellPadding=3D0>
  <TBODY>
  <TR>
    <TD><TT>&nbsp;&nbsp;&nbsp;&nbsp;&nbsp;&nbsp;</TT></TD>
    <TD align=3Dright><TT><B>Observed&nbsp;&nbsp;</B></TT></TD>
    <TD noWrap align=3Dright><TT><B>Mr(expt)&nbsp;&nbsp;</B></TT></TD>
    <TD noWrap align=3Dright><TT><B>Mr(calc)&nbsp;&nbsp;</B></TT></TD>
    <TD align=3Dright><TT><B>&nbsp;ppm&nbsp;&nbsp;</B></TT></TD>
    <TD align=3Dright><TT><B>Start&nbsp;</B></TT></TD>
    <TD align=3Dright><TT><B>&nbsp;</B></TT></TD>
    <TD align=3Dright><TT><B>End&nbsp;</B></TT></TD>
    <TD align=3Dright><TT><B>Miss&nbsp;</B></TT></TD>
    <TD align=3Dright><TT><B>Ions&nbsp;</B></TT></TD>
    <TD><TT><B>&nbsp;Peptide</B></TT></TD></TR>
  <TR>
    <TD align=3Dright>&nbsp;</TD>
    <TD align=3Dright><TT>963.4251&nbsp;&nbsp;</TT></TD>
    <TD align=3Dright><TT>962.4178&nbsp;&nbsp;</TT></TD>
    <TD align=3Dright><TT>962.4821&nbsp;&nbsp;</TT></TD>
    <TD noWrap align=3Dright><TT>-66.88&nbsp;</TT></TD>
    <TD align=3Dright><TT>10&nbsp;</TT></TD>
    <TD noWrap align=3Dright><TT>-&nbsp;</TT></TD>
    <TD align=3Dright><TT>18&nbsp;</TT></TD>
    <TD align=3Dright><TT>0&nbsp;&nbsp;</TT></TD>
    <TD noWrap align=3Dright><TT>---&nbsp;&nbsp;</TT></TD>
    <TD noWrap><TT>&nbsp;R.GDFAIDIGR.-</TT></TD></TR>
  <TR>
    <TD align=3Dright>&nbsp;</TD>
    <TD align=3Dright><TT>963.4251&nbsp;&nbsp;</TT></TD>
    <TD align=3Dright><TT>962.4178&nbsp;&nbsp;</TT></TD>
    <TD align=3Dright><TT>962.4821&nbsp;&nbsp;</TT></TD>
    <TD noWrap align=3Dright><TT>-66.88&nbsp;</TT></TD>
    <TD align=3Dright><TT>10&nbsp;</TT></TD>
    <TD noWrap align=3Dright><TT>-&nbsp;</TT></TD>
    <TD align=3Dright><TT>18&nbsp;</TT></TD>
    <TD align=3Dright><TT>0&nbsp;&nbsp;</TT></TD>
    <TD noWrap align=3Dright><TT>76&nbsp;&nbsp;</TT></TD>
    <TD noWrap><TT>&nbsp;R.GDFAIDIGR.-</TT></TD></TR></TBODY></TABLE>
<TABLE border=3D0 cellSpacing=3D0>
  <TBODY>
  <TR>
    <TD><TT>&nbsp;&nbsp;&nbsp;&nbsp;&nbsp;&nbsp;</TT></TD>
    <TD><TT><B>No match to: </B>701.3546, 719.3583, 746.3696, 749.3483,=20
      842.4487, 870.4766, 899.4720, 912.4629, 913.4833, 913.4833, =
921.4332,=20
      945.4236, 985.3851, 1148.4664, 1156.5720, 1250.5591, 1250.5591, =
1354.5842,=20
      1354.5842, 1451.6479, 1451.6479, 1475.6206, 1535.7245, 1535.7245,=20
      1536.7159, 1553.7313, 1553.7313, 1575.6862, 1681.8259, 1681.8259,=20
      1786.8408, 1786.8408, 1802.8143, 1818.8076, 1834.8243, 1834.8243,=20
      1850.8019, 1866.7864, 1882.7822, 2683.2825, 2778.2153, 2792.2290,=20
      3508.9121</TT></TD></TR></TBODY></TABLE><BR>
<TABLE border=3D0 cellSpacing=3D0>
  <TBODY>
  <TR>
    <TD><TT><B><A name=3DHit38>38.</A>&nbsp;&nbsp;&nbsp;</B></TT></TD>
    <TD noWrap><TT><A=20
      =
href=3D"http://zxw-pc/mascot/cgi/protein_view.pl?file=3D../data/20121225/=
F002437.dat&amp;hit=3D38"=20
      =
target=3D_blank>gi|16396</A>&nbsp;&nbsp;&nbsp;&nbsp;<B>Mass:</B>&nbsp;162=
29&nbsp;&nbsp;&nbsp;&nbsp;<B>Score:</B>&nbsp;82&nbsp;&nbsp;&nbsp;&nbsp;&n=
bsp;<B>Expect:</B>&nbsp;0.012&nbsp;&nbsp;<B>Matches:</B>&nbsp;2</TT></TD>=
</TR>
  <TR>
    <TD>&nbsp;</TD>
    <TD noWrap><TT>nucleoside diphosphate kinase [Arabidopsis=20
  thaliana]</TT></TD></TR></TBODY></TABLE>
<TABLE border=3D0 cellSpacing=3D0 cellPadding=3D0>
  <TBODY>
  <TR>
    <TD><TT>&nbsp;&nbsp;&nbsp;&nbsp;&nbsp;&nbsp;</TT></TD>
    <TD align=3Dright><TT><B>Observed&nbsp;&nbsp;</B></TT></TD>
    <TD noWrap align=3Dright><TT><B>Mr(expt)&nbsp;&nbsp;</B></TT></TD>
    <TD noWrap align=3Dright><TT><B>Mr(calc)&nbsp;&nbsp;</B></TT></TD>
    <TD align=3Dright><TT><B>&nbsp;ppm&nbsp;&nbsp;</B></TT></TD>
    <TD align=3Dright><TT><B>Start&nbsp;</B></TT></TD>
    <TD align=3Dright><TT><B>&nbsp;</B></TT></TD>
    <TD align=3Dright><TT><B>End&nbsp;</B></TT></TD>
    <TD align=3Dright><TT><B>Miss&nbsp;</B></TT></TD>
    <TD align=3Dright><TT><B>Ions&nbsp;</B></TT></TD>
    <TD><TT><B>&nbsp;Peptide</B></TT></TD></TR>
  <TR>
    <TD align=3Dright>&nbsp;</TD>
    <TD align=3Dright><TT>963.4251&nbsp;&nbsp;</TT></TD>
    <TD align=3Dright><TT>962.4178&nbsp;&nbsp;</TT></TD>
    <TD align=3Dright><TT>962.4821&nbsp;&nbsp;</TT></TD>
    <TD noWrap align=3Dright><TT>-66.88&nbsp;</TT></TD>
    <TD align=3Dright><TT>101&nbsp;</TT></TD>
    <TD noWrap align=3Dright><TT>-&nbsp;</TT></TD>
    <TD align=3Dright><TT>109&nbsp;</TT></TD>
    <TD align=3Dright><TT>0&nbsp;&nbsp;</TT></TD>
    <TD noWrap align=3Dright><TT>---&nbsp;&nbsp;</TT></TD>
    <TD noWrap><TT>&nbsp;R.GDFAIDIGR.N</TT></TD></TR>
  <TR>
    <TD align=3Dright>&nbsp;</TD>
    <TD align=3Dright><TT>963.4251&nbsp;&nbsp;</TT></TD>
    <TD align=3Dright><TT>962.4178&nbsp;&nbsp;</TT></TD>
    <TD align=3Dright><TT>962.4821&nbsp;&nbsp;</TT></TD>
    <TD noWrap align=3Dright><TT>-66.88&nbsp;</TT></TD>
    <TD align=3Dright><TT>101&nbsp;</TT></TD>
    <TD noWrap align=3Dright><TT>-&nbsp;</TT></TD>
    <TD align=3Dright><TT>109&nbsp;</TT></TD>
    <TD align=3Dright><TT>0&nbsp;&nbsp;</TT></TD>
    <TD noWrap align=3Dright><TT>76&nbsp;&nbsp;</TT></TD>
    <TD noWrap><TT>&nbsp;R.GDFAIDIGR.N</TT></TD></TR></TBODY></TABLE>
<TABLE border=3D0 cellSpacing=3D0>
  <TBODY>
  <TR>
    <TD><TT>&nbsp;&nbsp;&nbsp;&nbsp;&nbsp;&nbsp;</TT></TD>
    <TD><TT><B>No match to: </B>701.3546, 719.3583, 746.3696, 749.3483,=20
      842.4487, 870.4766, 899.4720, 912.4629, 913.4833, 913.4833, =
921.4332,=20
      945.4236, 985.3851, 1148.4664, 1156.5720, 1250.5591, 1250.5591, =
1354.5842,=20
      1354.5842, 1451.6479, 1451.6479, 1475.6206, 1535.7245, 1535.7245,=20
      1536.7159, 1553.7313, 1553.7313, 1575.6862, 1681.8259, 1681.8259,=20
      1786.8408, 1786.8408, 1802.8143, 1818.8076, 1834.8243, 1834.8243,=20
      1850.8019, 1866.7864, 1882.7822, 2683.2825, 2778.2153, 2792.2290,=20
      3508.9121</TT></TD></TR></TBODY></TABLE><BR>
<TABLE border=3D0 cellSpacing=3D0>
  <TBODY>
  <TR>
    <TD><TT><B><A name=3DHit39>39.</A>&nbsp;&nbsp;&nbsp;</B></TT></TD>
    <TD noWrap><TT><A=20
      =
href=3D"http://zxw-pc/mascot/cgi/protein_view.pl?file=3D../data/20121225/=
F002437.dat&amp;hit=3D39"=20
      =
target=3D_blank>gi|6225750</A>&nbsp;&nbsp;&nbsp;&nbsp;<B>Mass:</B>&nbsp;1=
6341&nbsp;&nbsp;&nbsp;&nbsp;<B>Score:</B>&nbsp;82&nbsp;&nbsp;&nbsp;&nbsp;=
&nbsp;<B>Expect:</B>&nbsp;0.012&nbsp;&nbsp;<B>Matches:</B>&nbsp;2</TT></T=
D></TR>
  <TR>
    <TD>&nbsp;</TD>
    <TD noWrap><TT>RecName: Full=3DNucleoside diphosphate kinase 1; =
AltName:=20
      Full=3DNucleoside diphosphate kinase I; Short=3DNDK I; Short=3DNDP =
kinase I;=20
      Short=3DNDPK I</TT></TD></TR></TBODY></TABLE>
<TABLE border=3D0 cellSpacing=3D0 cellPadding=3D0>
  <TBODY>
  <TR>
    <TD><TT>&nbsp;&nbsp;&nbsp;&nbsp;&nbsp;&nbsp;</TT></TD>
    <TD align=3Dright><TT><B>Observed&nbsp;&nbsp;</B></TT></TD>
    <TD noWrap align=3Dright><TT><B>Mr(expt)&nbsp;&nbsp;</B></TT></TD>
    <TD noWrap align=3Dright><TT><B>Mr(calc)&nbsp;&nbsp;</B></TT></TD>
    <TD align=3Dright><TT><B>&nbsp;ppm&nbsp;&nbsp;</B></TT></TD>
    <TD align=3Dright><TT><B>Start&nbsp;</B></TT></TD>
    <TD align=3Dright><TT><B>&nbsp;</B></TT></TD>
    <TD align=3Dright><TT><B>End&nbsp;</B></TT></TD>
    <TD align=3Dright><TT><B>Miss&nbsp;</B></TT></TD>
    <TD align=3Dright><TT><B>Ions&nbsp;</B></TT></TD>
    <TD><TT><B>&nbsp;Peptide</B></TT></TD></TR>
  <TR>
    <TD align=3Dright>&nbsp;</TD>
    <TD align=3Dright><TT>963.4251&nbsp;&nbsp;</TT></TD>
    <TD align=3Dright><TT>962.4178&nbsp;&nbsp;</TT></TD>
    <TD align=3Dright><TT>962.4821&nbsp;&nbsp;</TT></TD>
    <TD noWrap align=3Dright><TT>-66.88&nbsp;</TT></TD>
    <TD align=3Dright><TT>103&nbsp;</TT></TD>
    <TD noWrap align=3Dright><TT>-&nbsp;</TT></TD>
    <TD align=3Dright><TT>111&nbsp;</TT></TD>
    <TD align=3Dright><TT>0&nbsp;&nbsp;</TT></TD>
    <TD noWrap align=3Dright><TT>---&nbsp;&nbsp;</TT></TD>
    <TD noWrap><TT>&nbsp;R.GDFAIDIGR.N</TT></TD></TR>
  <TR>
    <TD align=3Dright>&nbsp;</TD>
    <TD align=3Dright><TT>963.4251&nbsp;&nbsp;</TT></TD>
    <TD align=3Dright><TT>962.4178&nbsp;&nbsp;</TT></TD>
    <TD align=3Dright><TT>962.4821&nbsp;&nbsp;</TT></TD>
    <TD noWrap align=3Dright><TT>-66.88&nbsp;</TT></TD>
    <TD align=3Dright><TT>103&nbsp;</TT></TD>
    <TD noWrap align=3Dright><TT>-&nbsp;</TT></TD>
    <TD align=3Dright><TT>111&nbsp;</TT></TD>
    <TD align=3Dright><TT>0&nbsp;&nbsp;</TT></TD>
    <TD noWrap align=3Dright><TT>76&nbsp;&nbsp;</TT></TD>
    <TD noWrap><TT>&nbsp;R.GDFAIDIGR.N</TT></TD></TR></TBODY></TABLE>
<TABLE border=3D0 cellSpacing=3D0>
  <TBODY>
  <TR>
    <TD><TT>&nbsp;&nbsp;&nbsp;&nbsp;&nbsp;&nbsp;</TT></TD>
    <TD><TT><B>No match to: </B>701.3546, 719.3583, 746.3696, 749.3483,=20
      842.4487, 870.4766, 899.4720, 912.4629, 913.4833, 913.4833, =
921.4332,=20
      945.4236, 985.3851, 1148.4664, 1156.5720, 1250.5591, 1250.5591, =
1354.5842,=20
      1354.5842, 1451.6479, 1451.6479, 1475.6206, 1535.7245, 1535.7245,=20
      1536.7159, 1553.7313, 1553.7313, 1575.6862, 1681.8259, 1681.8259,=20
      1786.8408, 1786.8408, 1802.8143, 1818.8076, 1834.8243, 1834.8243,=20
      1850.8019, 1866.7864, 1882.7822, 2683.2825, 2778.2153, 2792.2290,=20
      3508.9121</TT></TD></TR></TBODY></TABLE><BR>
<TABLE border=3D0 cellSpacing=3D0>
  <TBODY>
  <TR>
    <TD><TT><B><A name=3DHit40>40.</A>&nbsp;&nbsp;&nbsp;</B></TT></TD>
    <TD noWrap><TT><A=20
      =
href=3D"http://zxw-pc/mascot/cgi/protein_view.pl?file=3D../data/20121225/=
F002437.dat&amp;hit=3D40"=20
      =
target=3D_blank>gi|400404</A>&nbsp;&nbsp;&nbsp;&nbsp;<B>Mass:</B>&nbsp;16=
279&nbsp;&nbsp;&nbsp;&nbsp;<B>Score:</B>&nbsp;82&nbsp;&nbsp;&nbsp;&nbsp;&=
nbsp;<B>Expect:</B>&nbsp;0.012&nbsp;&nbsp;<B>Matches:</B>&nbsp;2</TT></TD=
></TR>
  <TR>
    <TD>&nbsp;</TD>
    <TD noWrap><TT>RecName: Full=3DNucleoside diphosphate kinase 1; =
AltName:=20
      Full=3DNucleoside diphosphate kinase I; Short=3DNDK I; Short=3DNDP =
kinase I;=20
      Short=3DNDPK I</TT></TD></TR></TBODY></TABLE>
<TABLE border=3D0 cellSpacing=3D0 cellPadding=3D0>
  <TBODY>
  <TR>
    <TD><TT>&nbsp;&nbsp;&nbsp;&nbsp;&nbsp;&nbsp;</TT></TD>
    <TD align=3Dright><TT><B>Observed&nbsp;&nbsp;</B></TT></TD>
    <TD noWrap align=3Dright><TT><B>Mr(expt)&nbsp;&nbsp;</B></TT></TD>
    <TD noWrap align=3Dright><TT><B>Mr(calc)&nbsp;&nbsp;</B></TT></TD>
    <TD align=3Dright><TT><B>&nbsp;ppm&nbsp;&nbsp;</B></TT></TD>
    <TD align=3Dright><TT><B>Start&nbsp;</B></TT></TD>
    <TD align=3Dright><TT><B>&nbsp;</B></TT></TD>
    <TD align=3Dright><TT><B>End&nbsp;</B></TT></TD>
    <TD align=3Dright><TT><B>Miss&nbsp;</B></TT></TD>
    <TD align=3Dright><TT><B>Ions&nbsp;</B></TT></TD>
    <TD><TT><B>&nbsp;Peptide</B></TT></TD></TR>
  <TR>
    <TD align=3Dright>&nbsp;</TD>
    <TD align=3Dright><TT>963.4251&nbsp;&nbsp;</TT></TD>
    <TD align=3Dright><TT>962.4178&nbsp;&nbsp;</TT></TD>
    <TD align=3Dright><TT>962.4821&nbsp;&nbsp;</TT></TD>
    <TD noWrap align=3Dright><TT>-66.88&nbsp;</TT></TD>
    <TD align=3Dright><TT>103&nbsp;</TT></TD>
    <TD noWrap align=3Dright><TT>-&nbsp;</TT></TD>
    <TD align=3Dright><TT>111&nbsp;</TT></TD>
    <TD align=3Dright><TT>0&nbsp;&nbsp;</TT></TD>
    <TD noWrap align=3Dright><TT>---&nbsp;&nbsp;</TT></TD>
    <TD noWrap><TT>&nbsp;R.GDFAIDIGR.N</TT></TD></TR>
  <TR>
    <TD align=3Dright>&nbsp;</TD>
    <TD align=3Dright><TT>963.4251&nbsp;&nbsp;</TT></TD>
    <TD align=3Dright><TT>962.4178&nbsp;&nbsp;</TT></TD>
    <TD align=3Dright><TT>962.4821&nbsp;&nbsp;</TT></TD>
    <TD noWrap align=3Dright><TT>-66.88&nbsp;</TT></TD>
    <TD align=3Dright><TT>103&nbsp;</TT></TD>
    <TD noWrap align=3Dright><TT>-&nbsp;</TT></TD>
    <TD align=3Dright><TT>111&nbsp;</TT></TD>
    <TD align=3Dright><TT>0&nbsp;&nbsp;</TT></TD>
    <TD noWrap align=3Dright><TT>76&nbsp;&nbsp;</TT></TD>
    <TD noWrap><TT>&nbsp;R.GDFAIDIGR.N</TT></TD></TR></TBODY></TABLE>
<TABLE border=3D0 cellSpacing=3D0>
  <TBODY>
  <TR>
    <TD><TT>&nbsp;&nbsp;&nbsp;&nbsp;&nbsp;&nbsp;</TT></TD>
    <TD><TT><B>No match to: </B>701.3546, 719.3583, 746.3696, 749.3483,=20
      842.4487, 870.4766, 899.4720, 912.4629, 913.4833, 913.4833, =
921.4332,=20
      945.4236, 985.3851, 1148.4664, 1156.5720, 1250.5591, 1250.5591, =
1354.5842,=20
      1354.5842, 1451.6479, 1451.6479, 1475.6206, 1535.7245, 1535.7245,=20
      1536.7159, 1553.7313, 1553.7313, 1575.6862, 1681.8259, 1681.8259,=20
      1786.8408, 1786.8408, 1802.8143, 1818.8076, 1834.8243, 1834.8243,=20
      1850.8019, 1866.7864, 1882.7822, 2683.2825, 2778.2153, 2792.2290,=20
      3508.9121</TT></TD></TR></TBODY></TABLE><BR>
<TABLE border=3D0 cellSpacing=3D0>
  <TBODY>
  <TR>
    <TD><TT><B><A name=3DHit41>41.</A>&nbsp;&nbsp;&nbsp;</B></TT></TD>
    <TD noWrap><TT><A=20
      =
href=3D"http://zxw-pc/mascot/cgi/protein_view.pl?file=3D../data/20121225/=
F002437.dat&amp;hit=3D41"=20
      =
target=3D_blank>gi|3309053</A>&nbsp;&nbsp;&nbsp;&nbsp;<B>Mass:</B>&nbsp;1=
6341&nbsp;&nbsp;&nbsp;&nbsp;<B>Score:</B>&nbsp;82&nbsp;&nbsp;&nbsp;&nbsp;=
&nbsp;<B>Expect:</B>&nbsp;0.012&nbsp;&nbsp;<B>Matches:</B>&nbsp;2</TT></T=
D></TR>
  <TR>
    <TD>&nbsp;</TD>
    <TD noWrap><TT>nucleoside diphosphate kinase I [Mesembryanthemum=20
      crystallinum]</TT></TD></TR></TBODY></TABLE>
<TABLE border=3D0 cellSpacing=3D0 cellPadding=3D0>
  <TBODY>
  <TR>
    <TD><TT>&nbsp;&nbsp;&nbsp;&nbsp;&nbsp;&nbsp;</TT></TD>
    <TD align=3Dright><TT><B>Observed&nbsp;&nbsp;</B></TT></TD>
    <TD noWrap align=3Dright><TT><B>Mr(expt)&nbsp;&nbsp;</B></TT></TD>
    <TD noWrap align=3Dright><TT><B>Mr(calc)&nbsp;&nbsp;</B></TT></TD>
    <TD align=3Dright><TT><B>&nbsp;ppm&nbsp;&nbsp;</B></TT></TD>
    <TD align=3Dright><TT><B>Start&nbsp;</B></TT></TD>
    <TD align=3Dright><TT><B>&nbsp;</B></TT></TD>
    <TD align=3Dright><TT><B>End&nbsp;</B></TT></TD>
    <TD align=3Dright><TT><B>Miss&nbsp;</B></TT></TD>
    <TD align=3Dright><TT><B>Ions&nbsp;</B></TT></TD>
    <TD><TT><B>&nbsp;Peptide</B></TT></TD></TR>
  <TR>
    <TD align=3Dright>&nbsp;</TD>
    <TD align=3Dright><TT>963.4251&nbsp;&nbsp;</TT></TD>
    <TD align=3Dright><TT>962.4178&nbsp;&nbsp;</TT></TD>
    <TD align=3Dright><TT>962.4821&nbsp;&nbsp;</TT></TD>
    <TD noWrap align=3Dright><TT>-66.88&nbsp;</TT></TD>
    <TD align=3Dright><TT>103&nbsp;</TT></TD>
    <TD noWrap align=3Dright><TT>-&nbsp;</TT></TD>
    <TD align=3Dright><TT>111&nbsp;</TT></TD>
    <TD align=3Dright><TT>0&nbsp;&nbsp;</TT></TD>
    <TD noWrap align=3Dright><TT>---&nbsp;&nbsp;</TT></TD>
    <TD noWrap><TT>&nbsp;R.GDFAIDIGR.N</TT></TD></TR>
  <TR>
    <TD align=3Dright>&nbsp;</TD>
    <TD align=3Dright><TT>963.4251&nbsp;&nbsp;</TT></TD>
    <TD align=3Dright><TT>962.4178&nbsp;&nbsp;</TT></TD>
    <TD align=3Dright><TT>962.4821&nbsp;&nbsp;</TT></TD>
    <TD noWrap align=3Dright><TT>-66.88&nbsp;</TT></TD>
    <TD align=3Dright><TT>103&nbsp;</TT></TD>
    <TD noWrap align=3Dright><TT>-&nbsp;</TT></TD>
    <TD align=3Dright><TT>111&nbsp;</TT></TD>
    <TD align=3Dright><TT>0&nbsp;&nbsp;</TT></TD>
    <TD noWrap align=3Dright><TT>76&nbsp;&nbsp;</TT></TD>
    <TD noWrap><TT>&nbsp;R.GDFAIDIGR.N</TT></TD></TR></TBODY></TABLE>
<TABLE border=3D0 cellSpacing=3D0>
  <TBODY>
  <TR>
    <TD><TT>&nbsp;&nbsp;&nbsp;&nbsp;&nbsp;&nbsp;</TT></TD>
    <TD><TT><B>No match to: </B>701.3546, 719.3583, 746.3696, 749.3483,=20
      842.4487, 870.4766, 899.4720, 912.4629, 913.4833, 913.4833, =
921.4332,=20
      945.4236, 985.3851, 1148.4664, 1156.5720, 1250.5591, 1250.5591, =
1354.5842,=20
      1354.5842, 1451.6479, 1451.6479, 1475.6206, 1535.7245, 1535.7245,=20
      1536.7159, 1553.7313, 1553.7313, 1575.6862, 1681.8259, 1681.8259,=20
      1786.8408, 1786.8408, 1802.8143, 1818.8076, 1834.8243, 1834.8243,=20
      1850.8019, 1866.7864, 1882.7822, 2683.2825, 2778.2153, 2792.2290,=20
      3508.9121</TT></TD></TR></TBODY></TABLE><BR>
<TABLE border=3D0 cellSpacing=3D0>
  <TBODY>
  <TR>
    <TD><TT><B><A name=3DHit42>42.</A>&nbsp;&nbsp;&nbsp;</B></TT></TD>
    <TD noWrap><TT><A=20
      =
href=3D"http://zxw-pc/mascot/cgi/protein_view.pl?file=3D../data/20121225/=
F002437.dat&amp;hit=3D42"=20
      =
target=3D_blank>gi|218275</A>&nbsp;&nbsp;&nbsp;&nbsp;<B>Mass:</B>&nbsp;16=
279&nbsp;&nbsp;&nbsp;&nbsp;<B>Score:</B>&nbsp;82&nbsp;&nbsp;&nbsp;&nbsp;&=
nbsp;<B>Expect:</B>&nbsp;0.012&nbsp;&nbsp;<B>Matches:</B>&nbsp;2</TT></TD=
></TR>
  <TR>
    <TD>&nbsp;</TD>
    <TD noWrap><TT>nucleoside diphosphate kinase I [Spinacia=20
  oleracea]</TT></TD></TR></TBODY></TABLE>
<TABLE border=3D0 cellSpacing=3D0 cellPadding=3D0>
  <TBODY>
  <TR>
    <TD><TT>&nbsp;&nbsp;&nbsp;&nbsp;&nbsp;&nbsp;</TT></TD>
    <TD align=3Dright><TT><B>Observed&nbsp;&nbsp;</B></TT></TD>
    <TD noWrap align=3Dright><TT><B>Mr(expt)&nbsp;&nbsp;</B></TT></TD>
    <TD noWrap align=3Dright><TT><B>Mr(calc)&nbsp;&nbsp;</B></TT></TD>
    <TD align=3Dright><TT><B>&nbsp;ppm&nbsp;&nbsp;</B></TT></TD>
    <TD align=3Dright><TT><B>Start&nbsp;</B></TT></TD>
    <TD align=3Dright><TT><B>&nbsp;</B></TT></TD>
    <TD align=3Dright><TT><B>End&nbsp;</B></TT></TD>
    <TD align=3Dright><TT><B>Miss&nbsp;</B></TT></TD>
    <TD align=3Dright><TT><B>Ions&nbsp;</B></TT></TD>
    <TD><TT><B>&nbsp;Peptide</B></TT></TD></TR>
  <TR>
    <TD align=3Dright>&nbsp;</TD>
    <TD align=3Dright><TT>963.4251&nbsp;&nbsp;</TT></TD>
    <TD align=3Dright><TT>962.4178&nbsp;&nbsp;</TT></TD>
    <TD align=3Dright><TT>962.4821&nbsp;&nbsp;</TT></TD>
    <TD noWrap align=3Dright><TT>-66.88&nbsp;</TT></TD>
    <TD align=3Dright><TT>103&nbsp;</TT></TD>
    <TD noWrap align=3Dright><TT>-&nbsp;</TT></TD>
    <TD align=3Dright><TT>111&nbsp;</TT></TD>
    <TD align=3Dright><TT>0&nbsp;&nbsp;</TT></TD>
    <TD noWrap align=3Dright><TT>---&nbsp;&nbsp;</TT></TD>
    <TD noWrap><TT>&nbsp;R.GDFAIDIGR.N</TT></TD></TR>
  <TR>
    <TD align=3Dright>&nbsp;</TD>
    <TD align=3Dright><TT>963.4251&nbsp;&nbsp;</TT></TD>
    <TD align=3Dright><TT>962.4178&nbsp;&nbsp;</TT></TD>
    <TD align=3Dright><TT>962.4821&nbsp;&nbsp;</TT></TD>
    <TD noWrap align=3Dright><TT>-66.88&nbsp;</TT></TD>
    <TD align=3Dright><TT>103&nbsp;</TT></TD>
    <TD noWrap align=3Dright><TT>-&nbsp;</TT></TD>
    <TD align=3Dright><TT>111&nbsp;</TT></TD>
    <TD align=3Dright><TT>0&nbsp;&nbsp;</TT></TD>
    <TD noWrap align=3Dright><TT>76&nbsp;&nbsp;</TT></TD>
    <TD noWrap><TT>&nbsp;R.GDFAIDIGR.N</TT></TD></TR></TBODY></TABLE>
<TABLE border=3D0 cellSpacing=3D0>
  <TBODY>
  <TR>
    <TD><TT>&nbsp;&nbsp;&nbsp;&nbsp;&nbsp;&nbsp;</TT></TD>
    <TD><TT><B>No match to: </B>701.3546, 719.3583, 746.3696, 749.3483,=20
      842.4487, 870.4766, 899.4720, 912.4629, 913.4833, 913.4833, =
921.4332,=20
      945.4236, 985.3851, 1148.4664, 1156.5720, 1250.5591, 1250.5591, =
1354.5842,=20
      1354.5842, 1451.6479, 1451.6479, 1475.6206, 1535.7245, 1535.7245,=20
      1536.7159, 1553.7313, 1553.7313, 1575.6862, 1681.8259, 1681.8259,=20
      1786.8408, 1786.8408, 1802.8143, 1818.8076, 1834.8243, 1834.8243,=20
      1850.8019, 1866.7864, 1882.7822, 2683.2825, 2778.2153, 2792.2290,=20
      3508.9121</TT></TD></TR></TBODY></TABLE><BR>
<TABLE border=3D0 cellSpacing=3D0>
  <TBODY>
  <TR>
    <TD><TT><B><A name=3DHit43>43.</A>&nbsp;&nbsp;&nbsp;</B></TT></TD>
    <TD noWrap><TT><A=20
      =
href=3D"http://zxw-pc/mascot/cgi/protein_view.pl?file=3D../data/20121225/=
F002437.dat&amp;hit=3D43"=20
      =
target=3D_blank>gi|47155384</A>&nbsp;&nbsp;&nbsp;&nbsp;<B>Mass:</B>&nbsp;=
16097&nbsp;&nbsp;&nbsp;&nbsp;<B>Score:</B>&nbsp;82&nbsp;&nbsp;&nbsp;&nbsp=
;&nbsp;<B>Expect:</B>&nbsp;0.012&nbsp;&nbsp;<B>Matches:</B>&nbsp;2</TT></=
TD></TR>
  <TR>
    <TD>&nbsp;</TD>
    <TD noWrap><TT>nucloeside diphosphate kinase 1 [Codonopsis=20
    lanceolata]</TT></TD></TR></TBODY></TABLE>
<TABLE border=3D0 cellSpacing=3D0 cellPadding=3D0>
  <TBODY>
  <TR>
    <TD><TT>&nbsp;&nbsp;&nbsp;&nbsp;&nbsp;&nbsp;</TT></TD>
    <TD align=3Dright><TT><B>Observed&nbsp;&nbsp;</B></TT></TD>
    <TD noWrap align=3Dright><TT><B>Mr(expt)&nbsp;&nbsp;</B></TT></TD>
    <TD noWrap align=3Dright><TT><B>Mr(calc)&nbsp;&nbsp;</B></TT></TD>
    <TD align=3Dright><TT><B>&nbsp;ppm&nbsp;&nbsp;</B></TT></TD>
    <TD align=3Dright><TT><B>Start&nbsp;</B></TT></TD>
    <TD align=3Dright><TT><B>&nbsp;</B></TT></TD>
    <TD align=3Dright><TT><B>End&nbsp;</B></TT></TD>
    <TD align=3Dright><TT><B>Miss&nbsp;</B></TT></TD>
    <TD align=3Dright><TT><B>Ions&nbsp;</B></TT></TD>
    <TD><TT><B>&nbsp;Peptide</B></TT></TD></TR>
  <TR>
    <TD align=3Dright>&nbsp;</TD>
    <TD align=3Dright><TT>963.4251&nbsp;&nbsp;</TT></TD>
    <TD align=3Dright><TT>962.4178&nbsp;&nbsp;</TT></TD>
    <TD align=3Dright><TT>962.4821&nbsp;&nbsp;</TT></TD>
    <TD noWrap align=3Dright><TT>-66.88&nbsp;</TT></TD>
    <TD align=3Dright><TT>103&nbsp;</TT></TD>
    <TD noWrap align=3Dright><TT>-&nbsp;</TT></TD>
    <TD align=3Dright><TT>111&nbsp;</TT></TD>
    <TD align=3Dright><TT>0&nbsp;&nbsp;</TT></TD>
    <TD noWrap align=3Dright><TT>---&nbsp;&nbsp;</TT></TD>
    <TD noWrap><TT>&nbsp;R.GDFAIDIGR.N</TT></TD></TR>
  <TR>
    <TD align=3Dright>&nbsp;</TD>
    <TD align=3Dright><TT>963.4251&nbsp;&nbsp;</TT></TD>
    <TD align=3Dright><TT>962.4178&nbsp;&nbsp;</TT></TD>
    <TD align=3Dright><TT>962.4821&nbsp;&nbsp;</TT></TD>
    <TD noWrap align=3Dright><TT>-66.88&nbsp;</TT></TD>
    <TD align=3Dright><TT>103&nbsp;</TT></TD>
    <TD noWrap align=3Dright><TT>-&nbsp;</TT></TD>
    <TD align=3Dright><TT>111&nbsp;</TT></TD>
    <TD align=3Dright><TT>0&nbsp;&nbsp;</TT></TD>
    <TD noWrap align=3Dright><TT>76&nbsp;&nbsp;</TT></TD>
    <TD noWrap><TT>&nbsp;R.GDFAIDIGR.N</TT></TD></TR></TBODY></TABLE>
<TABLE border=3D0 cellSpacing=3D0>
  <TBODY>
  <TR>
    <TD><TT>&nbsp;&nbsp;&nbsp;&nbsp;&nbsp;&nbsp;</TT></TD>
    <TD><TT><B>No match to: </B>701.3546, 719.3583, 746.3696, 749.3483,=20
      842.4487, 870.4766, 899.4720, 912.4629, 913.4833, 913.4833, =
921.4332,=20
      945.4236, 985.3851, 1148.4664, 1156.5720, 1250.5591, 1250.5591, =
1354.5842,=20
      1354.5842, 1451.6479, 1451.6479, 1475.6206, 1535.7245, 1535.7245,=20
      1536.7159, 1553.7313, 1553.7313, 1575.6862, 1681.8259, 1681.8259,=20
      1786.8408, 1786.8408, 1802.8143, 1818.8076, 1834.8243, 1834.8243,=20
      1850.8019, 1866.7864, 1882.7822, 2683.2825, 2778.2153, 2792.2290,=20
      3508.9121</TT></TD></TR></TBODY></TABLE><BR>
<TABLE border=3D0 cellSpacing=3D0>
  <TBODY>
  <TR>
    <TD><TT><B><A name=3DHit44>44.</A>&nbsp;&nbsp;&nbsp;</B></TT></TD>
    <TD noWrap><TT><A=20
      =
href=3D"http://zxw-pc/mascot/cgi/protein_view.pl?file=3D../data/20121225/=
F002437.dat&amp;hit=3D44"=20
      =
target=3D_blank>gi|730129</A>&nbsp;&nbsp;&nbsp;&nbsp;<B>Mass:</B>&nbsp;16=
490&nbsp;&nbsp;&nbsp;&nbsp;<B>Score:</B>&nbsp;82&nbsp;&nbsp;&nbsp;&nbsp;&=
nbsp;<B>Expect:</B>&nbsp;0.013&nbsp;&nbsp;<B>Matches:</B>&nbsp;2</TT></TD=
></TR>
  <TR>
    <TD>&nbsp;</TD>
    <TD noWrap><TT>RecName: Full=3DNucleoside diphosphate kinase 1; =
AltName:=20
      Full=3DNucleoside diphosphate kinase I; Short=3DNDK I; Short=3DNDP =
kinase I;=20
      Short=3DNDPK I</TT></TD></TR></TBODY></TABLE>
<TABLE border=3D0 cellSpacing=3D0 cellPadding=3D0>
  <TBODY>
  <TR>
    <TD><TT>&nbsp;&nbsp;&nbsp;&nbsp;&nbsp;&nbsp;</TT></TD>
    <TD align=3Dright><TT><B>Observed&nbsp;&nbsp;</B></TT></TD>
    <TD noWrap align=3Dright><TT><B>Mr(expt)&nbsp;&nbsp;</B></TT></TD>
    <TD noWrap align=3Dright><TT><B>Mr(calc)&nbsp;&nbsp;</B></TT></TD>
    <TD align=3Dright><TT><B>&nbsp;ppm&nbsp;&nbsp;</B></TT></TD>
    <TD align=3Dright><TT><B>Start&nbsp;</B></TT></TD>
    <TD align=3Dright><TT><B>&nbsp;</B></TT></TD>
    <TD align=3Dright><TT><B>End&nbsp;</B></TT></TD>
    <TD align=3Dright><TT><B>Miss&nbsp;</B></TT></TD>
    <TD align=3Dright><TT><B>Ions&nbsp;</B></TT></TD>
    <TD><TT><B>&nbsp;Peptide</B></TT></TD></TR>
  <TR>
    <TD align=3Dright>&nbsp;</TD>
    <TD align=3Dright><TT>963.4251&nbsp;&nbsp;</TT></TD>
    <TD align=3Dright><TT>962.4178&nbsp;&nbsp;</TT></TD>
    <TD align=3Dright><TT>962.4821&nbsp;&nbsp;</TT></TD>
    <TD noWrap align=3Dright><TT>-66.88&nbsp;</TT></TD>
    <TD align=3Dright><TT>103&nbsp;</TT></TD>
    <TD noWrap align=3Dright><TT>-&nbsp;</TT></TD>
    <TD align=3Dright><TT>111&nbsp;</TT></TD>
    <TD align=3Dright><TT>0&nbsp;&nbsp;</TT></TD>
    <TD noWrap align=3Dright><TT>---&nbsp;&nbsp;</TT></TD>
    <TD noWrap><TT>&nbsp;R.GDFAIDIGR.N</TT></TD></TR>
  <TR>
    <TD align=3Dright>&nbsp;</TD>
    <TD align=3Dright><TT>963.4251&nbsp;&nbsp;</TT></TD>
    <TD align=3Dright><TT>962.4178&nbsp;&nbsp;</TT></TD>
    <TD align=3Dright><TT>962.4821&nbsp;&nbsp;</TT></TD>
    <TD noWrap align=3Dright><TT>-66.88&nbsp;</TT></TD>
    <TD align=3Dright><TT>103&nbsp;</TT></TD>
    <TD noWrap align=3Dright><TT>-&nbsp;</TT></TD>
    <TD align=3Dright><TT>111&nbsp;</TT></TD>
    <TD align=3Dright><TT>0&nbsp;&nbsp;</TT></TD>
    <TD noWrap align=3Dright><TT>76&nbsp;&nbsp;</TT></TD>
    <TD noWrap><TT>&nbsp;R.GDFAIDIGR.N</TT></TD></TR></TBODY></TABLE>
<TABLE border=3D0 cellSpacing=3D0>
  <TBODY>
  <TR>
    <TD><TT>&nbsp;&nbsp;&nbsp;&nbsp;&nbsp;&nbsp;</TT></TD>
    <TD><TT><B>No match to: </B>701.3546, 719.3583, 746.3696, 749.3483,=20
      842.4487, 870.4766, 899.4720, 912.4629, 913.4833, 913.4833, =
921.4332,=20
      945.4236, 985.3851, 1148.4664, 1156.5720, 1250.5591, 1250.5591, =
1354.5842,=20
      1354.5842, 1451.6479, 1451.6479, 1475.6206, 1535.7245, 1535.7245,=20
      1536.7159, 1553.7313, 1553.7313, 1575.6862, 1681.8259, 1681.8259,=20
      1786.8408, 1786.8408, 1802.8143, 1818.8076, 1834.8243, 1834.8243,=20
      1850.8019, 1866.7864, 1882.7822, 2683.2825, 2778.2153, 2792.2290,=20
      3508.9121</TT></TD></TR></TBODY></TABLE><BR>
<TABLE border=3D0 cellSpacing=3D0>
  <TBODY>
  <TR>
    <TD><TT><B><A name=3DHit45>45.</A>&nbsp;&nbsp;&nbsp;</B></TT></TD>
    <TD noWrap><TT><A=20
      =
href=3D"http://zxw-pc/mascot/cgi/protein_view.pl?file=3D../data/20121225/=
F002437.dat&amp;hit=3D45"=20
      =
target=3D_blank>gi|3169310</A>&nbsp;&nbsp;&nbsp;&nbsp;<B>Mass:</B>&nbsp;1=
6490&nbsp;&nbsp;&nbsp;&nbsp;<B>Score:</B>&nbsp;82&nbsp;&nbsp;&nbsp;&nbsp;=
&nbsp;<B>Expect:</B>&nbsp;0.013&nbsp;&nbsp;<B>Matches:</B>&nbsp;2</TT></T=
D></TR>
  <TR>
    <TD>&nbsp;</TD>
    <TD noWrap><TT>nucleoside diphosphate kinase type 1 [Arabidopsis=20
      thaliana]</TT></TD></TR></TBODY></TABLE>
<TABLE border=3D0 cellSpacing=3D0 cellPadding=3D0>
  <TBODY>
  <TR>
    <TD><TT>&nbsp;&nbsp;&nbsp;&nbsp;&nbsp;&nbsp;</TT></TD>
    <TD align=3Dright><TT><B>Observed&nbsp;&nbsp;</B></TT></TD>
    <TD noWrap align=3Dright><TT><B>Mr(expt)&nbsp;&nbsp;</B></TT></TD>
    <TD noWrap align=3Dright><TT><B>Mr(calc)&nbsp;&nbsp;</B></TT></TD>
    <TD align=3Dright><TT><B>&nbsp;ppm&nbsp;&nbsp;</B></TT></TD>
    <TD align=3Dright><TT><B>Start&nbsp;</B></TT></TD>
    <TD align=3Dright><TT><B>&nbsp;</B></TT></TD>
    <TD align=3Dright><TT><B>End&nbsp;</B></TT></TD>
    <TD align=3Dright><TT><B>Miss&nbsp;</B></TT></TD>
    <TD align=3Dright><TT><B>Ions&nbsp;</B></TT></TD>
    <TD><TT><B>&nbsp;Peptide</B></TT></TD></TR>
  <TR>
    <TD align=3Dright>&nbsp;</TD>
    <TD align=3Dright><TT>963.4251&nbsp;&nbsp;</TT></TD>
    <TD align=3Dright><TT>962.4178&nbsp;&nbsp;</TT></TD>
    <TD align=3Dright><TT>962.4821&nbsp;&nbsp;</TT></TD>
    <TD noWrap align=3Dright><TT>-66.88&nbsp;</TT></TD>
    <TD align=3Dright><TT>103&nbsp;</TT></TD>
    <TD noWrap align=3Dright><TT>-&nbsp;</TT></TD>
    <TD align=3Dright><TT>111&nbsp;</TT></TD>
    <TD align=3Dright><TT>0&nbsp;&nbsp;</TT></TD>
    <TD noWrap align=3Dright><TT>---&nbsp;&nbsp;</TT></TD>
    <TD noWrap><TT>&nbsp;R.GDFAIDIGR.N</TT></TD></TR>
  <TR>
    <TD align=3Dright>&nbsp;</TD>
    <TD align=3Dright><TT>963.4251&nbsp;&nbsp;</TT></TD>
    <TD align=3Dright><TT>962.4178&nbsp;&nbsp;</TT></TD>
    <TD align=3Dright><TT>962.4821&nbsp;&nbsp;</TT></TD>
    <TD noWrap align=3Dright><TT>-66.88&nbsp;</TT></TD>
    <TD align=3Dright><TT>103&nbsp;</TT></TD>
    <TD noWrap align=3Dright><TT>-&nbsp;</TT></TD>
    <TD align=3Dright><TT>111&nbsp;</TT></TD>
    <TD align=3Dright><TT>0&nbsp;&nbsp;</TT></TD>
    <TD noWrap align=3Dright><TT>76&nbsp;&nbsp;</TT></TD>
    <TD noWrap><TT>&nbsp;R.GDFAIDIGR.N</TT></TD></TR></TBODY></TABLE>
<TABLE border=3D0 cellSpacing=3D0>
  <TBODY>
  <TR>
    <TD><TT>&nbsp;&nbsp;&nbsp;&nbsp;&nbsp;&nbsp;</TT></TD>
    <TD><TT><B>No match to: </B>701.3546, 719.3583, 746.3696, 749.3483,=20
      842.4487, 870.4766, 899.4720, 912.4629, 913.4833, 913.4833, =
921.4332,=20
      945.4236, 985.3851, 1148.4664, 1156.5720, 1250.5591, 1250.5591, =
1354.5842,=20
      1354.5842, 1451.6479, 1451.6479, 1475.6206, 1535.7245, 1535.7245,=20
      1536.7159, 1553.7313, 1553.7313, 1575.6862, 1681.8259, 1681.8259,=20
      1786.8408, 1786.8408, 1802.8143, 1818.8076, 1834.8243, 1834.8243,=20
      1850.8019, 1866.7864, 1882.7822, 2683.2825, 2778.2153, 2792.2290,=20
      3508.9121</TT></TD></TR></TBODY></TABLE><BR>
<TABLE border=3D0 cellSpacing=3D0>
  <TBODY>
  <TR>
    <TD><TT><B><A name=3DHit46>46.</A>&nbsp;&nbsp;&nbsp;</B></TT></TD>
    <TD noWrap><TT><A=20
      =
href=3D"http://zxw-pc/mascot/cgi/protein_view.pl?file=3D../data/20121225/=
F002437.dat&amp;hit=3D46"=20
      =
target=3D_blank>gi|56966230</A>&nbsp;&nbsp;&nbsp;&nbsp;<B>Mass:</B>&nbsp;=
16490&nbsp;&nbsp;&nbsp;&nbsp;<B>Score:</B>&nbsp;82&nbsp;&nbsp;&nbsp;&nbsp=
;&nbsp;<B>Expect:</B>&nbsp;0.013&nbsp;&nbsp;<B>Matches:</B>&nbsp;2</TT></=
TD></TR>
  <TR>
    <TD>&nbsp;</TD>
    <TD noWrap><TT>Chain F, Crystal Structure Of Arabidopsis Thaliana=20
      Nucleoside Diphosphate Kinase 1</TT></TD></TR></TBODY></TABLE>
<TABLE border=3D0 cellSpacing=3D0 cellPadding=3D0>
  <TBODY>
  <TR>
    <TD><TT>&nbsp;&nbsp;&nbsp;&nbsp;&nbsp;&nbsp;</TT></TD>
    <TD align=3Dright><TT><B>Observed&nbsp;&nbsp;</B></TT></TD>
    <TD noWrap align=3Dright><TT><B>Mr(expt)&nbsp;&nbsp;</B></TT></TD>
    <TD noWrap align=3Dright><TT><B>Mr(calc)&nbsp;&nbsp;</B></TT></TD>
    <TD align=3Dright><TT><B>&nbsp;ppm&nbsp;&nbsp;</B></TT></TD>
    <TD align=3Dright><TT><B>Start&nbsp;</B></TT></TD>
    <TD align=3Dright><TT><B>&nbsp;</B></TT></TD>
    <TD align=3Dright><TT><B>End&nbsp;</B></TT></TD>
    <TD align=3Dright><TT><B>Miss&nbsp;</B></TT></TD>
    <TD align=3Dright><TT><B>Ions&nbsp;</B></TT></TD>
    <TD><TT><B>&nbsp;Peptide</B></TT></TD></TR>
  <TR>
    <TD align=3Dright>&nbsp;</TD>
    <TD align=3Dright><TT>963.4251&nbsp;&nbsp;</TT></TD>
    <TD align=3Dright><TT>962.4178&nbsp;&nbsp;</TT></TD>
    <TD align=3Dright><TT>962.4821&nbsp;&nbsp;</TT></TD>
    <TD noWrap align=3Dright><TT>-66.88&nbsp;</TT></TD>
    <TD align=3Dright><TT>103&nbsp;</TT></TD>
    <TD noWrap align=3Dright><TT>-&nbsp;</TT></TD>
    <TD align=3Dright><TT>111&nbsp;</TT></TD>
    <TD align=3Dright><TT>0&nbsp;&nbsp;</TT></TD>
    <TD noWrap align=3Dright><TT>---&nbsp;&nbsp;</TT></TD>
    <TD noWrap><TT>&nbsp;R.GDFAIDIGR.N</TT></TD></TR>
  <TR>
    <TD align=3Dright>&nbsp;</TD>
    <TD align=3Dright><TT>963.4251&nbsp;&nbsp;</TT></TD>
    <TD align=3Dright><TT>962.4178&nbsp;&nbsp;</TT></TD>
    <TD align=3Dright><TT>962.4821&nbsp;&nbsp;</TT></TD>
    <TD noWrap align=3Dright><TT>-66.88&nbsp;</TT></TD>
    <TD align=3Dright><TT>103&nbsp;</TT></TD>
    <TD noWrap align=3Dright><TT>-&nbsp;</TT></TD>
    <TD align=3Dright><TT>111&nbsp;</TT></TD>
    <TD align=3Dright><TT>0&nbsp;&nbsp;</TT></TD>
    <TD noWrap align=3Dright><TT>76&nbsp;&nbsp;</TT></TD>
    <TD noWrap><TT>&nbsp;R.GDFAIDIGR.N</TT></TD></TR></TBODY></TABLE>
<TABLE border=3D0 cellSpacing=3D0>
  <TBODY>
  <TR>
    <TD><TT>&nbsp;&nbsp;&nbsp;&nbsp;&nbsp;&nbsp;</TT></TD>
    <TD><TT><B>No match to: </B>701.3546, 719.3583, 746.3696, 749.3483,=20
      842.4487, 870.4766, 899.4720, 912.4629, 913.4833, 913.4833, =
921.4332,=20
      945.4236, 985.3851, 1148.4664, 1156.5720, 1250.5591, 1250.5591, =
1354.5842,=20
      1354.5842, 1451.6479, 1451.6479, 1475.6206, 1535.7245, 1535.7245,=20
      1536.7159, 1553.7313, 1553.7313, 1575.6862, 1681.8259, 1681.8259,=20
      1786.8408, 1786.8408, 1802.8143, 1818.8076, 1834.8243, 1834.8243,=20
      1850.8019, 1866.7864, 1882.7822, 2683.2825, 2778.2153, 2792.2290,=20
      3508.9121</TT></TD></TR></TBODY></TABLE><BR>
<TABLE border=3D0 cellSpacing=3D0>
  <TBODY>
  <TR>
    <TD><TT><B><A name=3DHit47>47.</A>&nbsp;&nbsp;&nbsp;</B></TT></TD>
    <TD noWrap><TT><A=20
      =
href=3D"http://zxw-pc/mascot/cgi/protein_view.pl?file=3D../data/20121225/=
F002437.dat&amp;hit=3D47"=20
      =
target=3D_blank>gi|56966229</A>&nbsp;&nbsp;&nbsp;&nbsp;<B>Mass:</B>&nbsp;=
16490&nbsp;&nbsp;&nbsp;&nbsp;<B>Score:</B>&nbsp;82&nbsp;&nbsp;&nbsp;&nbsp=
;&nbsp;<B>Expect:</B>&nbsp;0.013&nbsp;&nbsp;<B>Matches:</B>&nbsp;2</TT></=
TD></TR>
  <TR>
    <TD>&nbsp;</TD>
    <TD noWrap><TT>Chain E, Crystal Structure Of Arabidopsis Thaliana=20
      Nucleoside Diphosphate Kinase 1</TT></TD></TR></TBODY></TABLE>
<TABLE border=3D0 cellSpacing=3D0 cellPadding=3D0>
  <TBODY>
  <TR>
    <TD><TT>&nbsp;&nbsp;&nbsp;&nbsp;&nbsp;&nbsp;</TT></TD>
    <TD align=3Dright><TT><B>Observed&nbsp;&nbsp;</B></TT></TD>
    <TD noWrap align=3Dright><TT><B>Mr(expt)&nbsp;&nbsp;</B></TT></TD>
    <TD noWrap align=3Dright><TT><B>Mr(calc)&nbsp;&nbsp;</B></TT></TD>
    <TD align=3Dright><TT><B>&nbsp;ppm&nbsp;&nbsp;</B></TT></TD>
    <TD align=3Dright><TT><B>Start&nbsp;</B></TT></TD>
    <TD align=3Dright><TT><B>&nbsp;</B></TT></TD>
    <TD align=3Dright><TT><B>End&nbsp;</B></TT></TD>
    <TD align=3Dright><TT><B>Miss&nbsp;</B></TT></TD>
    <TD align=3Dright><TT><B>Ions&nbsp;</B></TT></TD>
    <TD><TT><B>&nbsp;Peptide</B></TT></TD></TR>
  <TR>
    <TD align=3Dright>&nbsp;</TD>
    <TD align=3Dright><TT>963.4251&nbsp;&nbsp;</TT></TD>
    <TD align=3Dright><TT>962.4178&nbsp;&nbsp;</TT></TD>
    <TD align=3Dright><TT>962.4821&nbsp;&nbsp;</TT></TD>
    <TD noWrap align=3Dright><TT>-66.88&nbsp;</TT></TD>
    <TD align=3Dright><TT>103&nbsp;</TT></TD>
    <TD noWrap align=3Dright><TT>-&nbsp;</TT></TD>
    <TD align=3Dright><TT>111&nbsp;</TT></TD>
    <TD align=3Dright><TT>0&nbsp;&nbsp;</TT></TD>
    <TD noWrap align=3Dright><TT>---&nbsp;&nbsp;</TT></TD>
    <TD noWrap><TT>&nbsp;R.GDFAIDIGR.N</TT></TD></TR>
  <TR>
    <TD align=3Dright>&nbsp;</TD>
    <TD align=3Dright><TT>963.4251&nbsp;&nbsp;</TT></TD>
    <TD align=3Dright><TT>962.4178&nbsp;&nbsp;</TT></TD>
    <TD align=3Dright><TT>962.4821&nbsp;&nbsp;</TT></TD>
    <TD noWrap align=3Dright><TT>-66.88&nbsp;</TT></TD>
    <TD align=3Dright><TT>103&nbsp;</TT></TD>
    <TD noWrap align=3Dright><TT>-&nbsp;</TT></TD>
    <TD align=3Dright><TT>111&nbsp;</TT></TD>
    <TD align=3Dright><TT>0&nbsp;&nbsp;</TT></TD>
    <TD noWrap align=3Dright><TT>76&nbsp;&nbsp;</TT></TD>
    <TD noWrap><TT>&nbsp;R.GDFAIDIGR.N</TT></TD></TR></TBODY></TABLE>
<TABLE border=3D0 cellSpacing=3D0>
  <TBODY>
  <TR>
    <TD><TT>&nbsp;&nbsp;&nbsp;&nbsp;&nbsp;&nbsp;</TT></TD>
    <TD><TT><B>No match to: </B>701.3546, 719.3583, 746.3696, 749.3483,=20
      842.4487, 870.4766, 899.4720, 912.4629, 913.4833, 913.4833, =
921.4332,=20
      945.4236, 985.3851, 1148.4664, 1156.5720, 1250.5591, 1250.5591, =
1354.5842,=20
      1354.5842, 1451.6479, 1451.6479, 1475.6206, 1535.7245, 1535.7245,=20
      1536.7159, 1553.7313, 1553.7313, 1575.6862, 1681.8259, 1681.8259,=20
      1786.8408, 1786.8408, 1802.8143, 1818.8076, 1834.8243, 1834.8243,=20
      1850.8019, 1866.7864, 1882.7822, 2683.2825, 2778.2153, 2792.2290,=20
      3508.9121</TT></TD></TR></TBODY></TABLE><BR>
<TABLE border=3D0 cellSpacing=3D0>
  <TBODY>
  <TR>
    <TD><TT><B><A name=3DHit48>48.</A>&nbsp;&nbsp;&nbsp;</B></TT></TD>
    <TD noWrap><TT><A=20
      =
href=3D"http://zxw-pc/mascot/cgi/protein_view.pl?file=3D../data/20121225/=
F002437.dat&amp;hit=3D48"=20
      =
target=3D_blank>gi|56966228</A>&nbsp;&nbsp;&nbsp;&nbsp;<B>Mass:</B>&nbsp;=
16490&nbsp;&nbsp;&nbsp;&nbsp;<B>Score:</B>&nbsp;82&nbsp;&nbsp;&nbsp;&nbsp=
;&nbsp;<B>Expect:</B>&nbsp;0.013&nbsp;&nbsp;<B>Matches:</B>&nbsp;2</TT></=
TD></TR>
  <TR>
    <TD>&nbsp;</TD>
    <TD noWrap><TT>Chain D, Crystal Structure Of Arabidopsis Thaliana=20
      Nucleoside Diphosphate Kinase 1</TT></TD></TR></TBODY></TABLE>
<TABLE border=3D0 cellSpacing=3D0 cellPadding=3D0>
  <TBODY>
  <TR>
    <TD><TT>&nbsp;&nbsp;&nbsp;&nbsp;&nbsp;&nbsp;</TT></TD>
    <TD align=3Dright><TT><B>Observed&nbsp;&nbsp;</B></TT></TD>
    <TD noWrap align=3Dright><TT><B>Mr(expt)&nbsp;&nbsp;</B></TT></TD>
    <TD noWrap align=3Dright><TT><B>Mr(calc)&nbsp;&nbsp;</B></TT></TD>
    <TD align=3Dright><TT><B>&nbsp;ppm&nbsp;&nbsp;</B></TT></TD>
    <TD align=3Dright><TT><B>Start&nbsp;</B></TT></TD>
    <TD align=3Dright><TT><B>&nbsp;</B></TT></TD>
    <TD align=3Dright><TT><B>End&nbsp;</B></TT></TD>
    <TD align=3Dright><TT><B>Miss&nbsp;</B></TT></TD>
    <TD align=3Dright><TT><B>Ions&nbsp;</B></TT></TD>
    <TD><TT><B>&nbsp;Peptide</B></TT></TD></TR>
  <TR>
    <TD align=3Dright>&nbsp;</TD>
    <TD align=3Dright><TT>963.4251&nbsp;&nbsp;</TT></TD>
    <TD align=3Dright><TT>962.4178&nbsp;&nbsp;</TT></TD>
    <TD align=3Dright><TT>962.4821&nbsp;&nbsp;</TT></TD>
    <TD noWrap align=3Dright><TT>-66.88&nbsp;</TT></TD>
    <TD align=3Dright><TT>103&nbsp;</TT></TD>
    <TD noWrap align=3Dright><TT>-&nbsp;</TT></TD>
    <TD align=3Dright><TT>111&nbsp;</TT></TD>
    <TD align=3Dright><TT>0&nbsp;&nbsp;</TT></TD>
    <TD noWrap align=3Dright><TT>---&nbsp;&nbsp;</TT></TD>
    <TD noWrap><TT>&nbsp;R.GDFAIDIGR.N</TT></TD></TR>
  <TR>
    <TD align=3Dright>&nbsp;</TD>
    <TD align=3Dright><TT>963.4251&nbsp;&nbsp;</TT></TD>
    <TD align=3Dright><TT>962.4178&nbsp;&nbsp;</TT></TD>
    <TD align=3Dright><TT>962.4821&nbsp;&nbsp;</TT></TD>
    <TD noWrap align=3Dright><TT>-66.88&nbsp;</TT></TD>
    <TD align=3Dright><TT>103&nbsp;</TT></TD>
    <TD noWrap align=3Dright><TT>-&nbsp;</TT></TD>
    <TD align=3Dright><TT>111&nbsp;</TT></TD>
    <TD align=3Dright><TT>0&nbsp;&nbsp;</TT></TD>
    <TD noWrap align=3Dright><TT>76&nbsp;&nbsp;</TT></TD>
    <TD noWrap><TT>&nbsp;R.GDFAIDIGR.N</TT></TD></TR></TBODY></TABLE>
<TABLE border=3D0 cellSpacing=3D0>
  <TBODY>
  <TR>
    <TD><TT>&nbsp;&nbsp;&nbsp;&nbsp;&nbsp;&nbsp;</TT></TD>
    <TD><TT><B>No match to: </B>701.3546, 719.3583, 746.3696, 749.3483,=20
      842.4487, 870.4766, 899.4720, 912.4629, 913.4833, 913.4833, =
921.4332,=20
      945.4236, 985.3851, 1148.4664, 1156.5720, 1250.5591, 1250.5591, =
1354.5842,=20
      1354.5842, 1451.6479, 1451.6479, 1475.6206, 1535.7245, 1535.7245,=20
      1536.7159, 1553.7313, 1553.7313, 1575.6862, 1681.8259, 1681.8259,=20
      1786.8408, 1786.8408, 1802.8143, 1818.8076, 1834.8243, 1834.8243,=20
      1850.8019, 1866.7864, 1882.7822, 2683.2825, 2778.2153, 2792.2290,=20
      3508.9121</TT></TD></TR></TBODY></TABLE><BR>
<TABLE border=3D0 cellSpacing=3D0>
  <TBODY>
  <TR>
    <TD><TT><B><A name=3DHit49>49.</A>&nbsp;&nbsp;&nbsp;</B></TT></TD>
    <TD noWrap><TT><A=20
      =
href=3D"http://zxw-pc/mascot/cgi/protein_view.pl?file=3D../data/20121225/=
F002437.dat&amp;hit=3D49"=20
      =
target=3D_blank>gi|56966227</A>&nbsp;&nbsp;&nbsp;&nbsp;<B>Mass:</B>&nbsp;=
16490&nbsp;&nbsp;&nbsp;&nbsp;<B>Score:</B>&nbsp;82&nbsp;&nbsp;&nbsp;&nbsp=
;&nbsp;<B>Expect:</B>&nbsp;0.013&nbsp;&nbsp;<B>Matches:</B>&nbsp;2</TT></=
TD></TR>
  <TR>
    <TD>&nbsp;</TD>
    <TD noWrap><TT>Chain C, Crystal Structure Of Arabidopsis Thaliana=20
      Nucleoside Diphosphate Kinase 1</TT></TD></TR></TBODY></TABLE>
<TABLE border=3D0 cellSpacing=3D0 cellPadding=3D0>
  <TBODY>
  <TR>
    <TD><TT>&nbsp;&nbsp;&nbsp;&nbsp;&nbsp;&nbsp;</TT></TD>
    <TD align=3Dright><TT><B>Observed&nbsp;&nbsp;</B></TT></TD>
    <TD noWrap align=3Dright><TT><B>Mr(expt)&nbsp;&nbsp;</B></TT></TD>
    <TD noWrap align=3Dright><TT><B>Mr(calc)&nbsp;&nbsp;</B></TT></TD>
    <TD align=3Dright><TT><B>&nbsp;ppm&nbsp;&nbsp;</B></TT></TD>
    <TD align=3Dright><TT><B>Start&nbsp;</B></TT></TD>
    <TD align=3Dright><TT><B>&nbsp;</B></TT></TD>
    <TD align=3Dright><TT><B>End&nbsp;</B></TT></TD>
    <TD align=3Dright><TT><B>Miss&nbsp;</B></TT></TD>
    <TD align=3Dright><TT><B>Ions&nbsp;</B></TT></TD>
    <TD><TT><B>&nbsp;Peptide</B></TT></TD></TR>
  <TR>
    <TD align=3Dright>&nbsp;</TD>
    <TD align=3Dright><TT>963.4251&nbsp;&nbsp;</TT></TD>
    <TD align=3Dright><TT>962.4178&nbsp;&nbsp;</TT></TD>
    <TD align=3Dright><TT>962.4821&nbsp;&nbsp;</TT></TD>
    <TD noWrap align=3Dright><TT>-66.88&nbsp;</TT></TD>
    <TD align=3Dright><TT>103&nbsp;</TT></TD>
    <TD noWrap align=3Dright><TT>-&nbsp;</TT></TD>
    <TD align=3Dright><TT>111&nbsp;</TT></TD>
    <TD align=3Dright><TT>0&nbsp;&nbsp;</TT></TD>
    <TD noWrap align=3Dright><TT>---&nbsp;&nbsp;</TT></TD>
    <TD noWrap><TT>&nbsp;R.GDFAIDIGR.N</TT></TD></TR>
  <TR>
    <TD align=3Dright>&nbsp;</TD>
    <TD align=3Dright><TT>963.4251&nbsp;&nbsp;</TT></TD>
    <TD align=3Dright><TT>962.4178&nbsp;&nbsp;</TT></TD>
    <TD align=3Dright><TT>962.4821&nbsp;&nbsp;</TT></TD>
    <TD noWrap align=3Dright><TT>-66.88&nbsp;</TT></TD>
    <TD align=3Dright><TT>103&nbsp;</TT></TD>
    <TD noWrap align=3Dright><TT>-&nbsp;</TT></TD>
    <TD align=3Dright><TT>111&nbsp;</TT></TD>
    <TD align=3Dright><TT>0&nbsp;&nbsp;</TT></TD>
    <TD noWrap align=3Dright><TT>76&nbsp;&nbsp;</TT></TD>
    <TD noWrap><TT>&nbsp;R.GDFAIDIGR.N</TT></TD></TR></TBODY></TABLE>
<TABLE border=3D0 cellSpacing=3D0>
  <TBODY>
  <TR>
    <TD><TT>&nbsp;&nbsp;&nbsp;&nbsp;&nbsp;&nbsp;</TT></TD>
    <TD><TT><B>No match to: </B>701.3546, 719.3583, 746.3696, 749.3483,=20
      842.4487, 870.4766, 899.4720, 912.4629, 913.4833, 913.4833, =
921.4332,=20
      945.4236, 985.3851, 1148.4664, 1156.5720, 1250.5591, 1250.5591, =
1354.5842,=20
      1354.5842, 1451.6479, 1451.6479, 1475.6206, 1535.7245, 1535.7245,=20
      1536.7159, 1553.7313, 1553.7313, 1575.6862, 1681.8259, 1681.8259,=20
      1786.8408, 1786.8408, 1802.8143, 1818.8076, 1834.8243, 1834.8243,=20
      1850.8019, 1866.7864, 1882.7822, 2683.2825, 2778.2153, 2792.2290,=20
      3508.9121</TT></TD></TR></TBODY></TABLE><BR>
<TABLE border=3D0 cellSpacing=3D0>
  <TBODY>
  <TR>
    <TD><TT><B><A name=3DHit50>50.</A>&nbsp;&nbsp;&nbsp;</B></TT></TD>
    <TD noWrap><TT><A=20
      =
href=3D"http://zxw-pc/mascot/cgi/protein_view.pl?file=3D../data/20121225/=
F002437.dat&amp;hit=3D50"=20
      =
target=3D_blank>gi|56966226</A>&nbsp;&nbsp;&nbsp;&nbsp;<B>Mass:</B>&nbsp;=
16490&nbsp;&nbsp;&nbsp;&nbsp;<B>Score:</B>&nbsp;82&nbsp;&nbsp;&nbsp;&nbsp=
;&nbsp;<B>Expect:</B>&nbsp;0.013&nbsp;&nbsp;<B>Matches:</B>&nbsp;2</TT></=
TD></TR>
  <TR>
    <TD>&nbsp;</TD>
    <TD noWrap><TT>Chain B, Crystal Structure Of Arabidopsis Thaliana=20
      Nucleoside Diphosphate Kinase 1</TT></TD></TR></TBODY></TABLE>
<TABLE border=3D0 cellSpacing=3D0 cellPadding=3D0>
  <TBODY>
  <TR>
    <TD><TT>&nbsp;&nbsp;&nbsp;&nbsp;&nbsp;&nbsp;</TT></TD>
    <TD align=3Dright><TT><B>Observed&nbsp;&nbsp;</B></TT></TD>
    <TD noWrap align=3Dright><TT><B>Mr(expt)&nbsp;&nbsp;</B></TT></TD>
    <TD noWrap align=3Dright><TT><B>Mr(calc)&nbsp;&nbsp;</B></TT></TD>
    <TD align=3Dright><TT><B>&nbsp;ppm&nbsp;&nbsp;</B></TT></TD>
    <TD align=3Dright><TT><B>Start&nbsp;</B></TT></TD>
    <TD align=3Dright><TT><B>&nbsp;</B></TT></TD>
    <TD align=3Dright><TT><B>End&nbsp;</B></TT></TD>
    <TD align=3Dright><TT><B>Miss&nbsp;</B></TT></TD>
    <TD align=3Dright><TT><B>Ions&nbsp;</B></TT></TD>
    <TD><TT><B>&nbsp;Peptide</B></TT></TD></TR>
  <TR>
    <TD align=3Dright>&nbsp;</TD>
    <TD align=3Dright><TT>963.4251&nbsp;&nbsp;</TT></TD>
    <TD align=3Dright><TT>962.4178&nbsp;&nbsp;</TT></TD>
    <TD align=3Dright><TT>962.4821&nbsp;&nbsp;</TT></TD>
    <TD noWrap align=3Dright><TT>-66.88&nbsp;</TT></TD>
    <TD align=3Dright><TT>103&nbsp;</TT></TD>
    <TD noWrap align=3Dright><TT>-&nbsp;</TT></TD>
    <TD align=3Dright><TT>111&nbsp;</TT></TD>
    <TD align=3Dright><TT>0&nbsp;&nbsp;</TT></TD>
    <TD noWrap align=3Dright><TT>---&nbsp;&nbsp;</TT></TD>
    <TD noWrap><TT>&nbsp;R.GDFAIDIGR.N</TT></TD></TR>
  <TR>
    <TD align=3Dright>&nbsp;</TD>
    <TD align=3Dright><TT>963.4251&nbsp;&nbsp;</TT></TD>
    <TD align=3Dright><TT>962.4178&nbsp;&nbsp;</TT></TD>
    <TD align=3Dright><TT>962.4821&nbsp;&nbsp;</TT></TD>
    <TD noWrap align=3Dright><TT>-66.88&nbsp;</TT></TD>
    <TD align=3Dright><TT>103&nbsp;</TT></TD>
    <TD noWrap align=3Dright><TT>-&nbsp;</TT></TD>
    <TD align=3Dright><TT>111&nbsp;</TT></TD>
    <TD align=3Dright><TT>0&nbsp;&nbsp;</TT></TD>
    <TD noWrap align=3Dright><TT>76&nbsp;&nbsp;</TT></TD>
    <TD noWrap><TT>&nbsp;R.GDFAIDIGR.N</TT></TD></TR></TBODY></TABLE>
<TABLE border=3D0 cellSpacing=3D0>
  <TBODY>
  <TR>
    <TD><TT>&nbsp;&nbsp;&nbsp;&nbsp;&nbsp;&nbsp;</TT></TD>
    <TD><TT><B>No match to: </B>701.3546, 719.3583, 746.3696, 749.3483,=20
      842.4487, 870.4766, 899.4720, 912.4629, 913.4833, 913.4833, =
921.4332,=20
      945.4236, 985.3851, 1148.4664, 1156.5720, 1250.5591, 1250.5591, =
1354.5842,=20
      1354.5842, 1451.6479, 1451.6479, 1475.6206, 1535.7245, 1535.7245,=20
      1536.7159, 1553.7313, 1553.7313, 1575.6862, 1681.8259, 1681.8259,=20
      1786.8408, 1786.8408, 1802.8143, 1818.8076, 1834.8243, 1834.8243,=20
      1850.8019, 1866.7864, 1882.7822, 2683.2825, 2778.2153, 2792.2290,=20
      3508.9121</TT></TD></TR></TBODY></TABLE><BR>
<H3>Search Parameters</H3><FONT face=3D"Courier =
New,Courier,monospace"><PRE><B>Type of search         : MS/MS Ion =
Search</B>
<B>Enzyme                 : Trypsin</B>
<B>Variable modifications : <A =
href=3D"http://zxw-pc/mascot/cgi/client.pl?modification&amp;mod_name=3DOx=
idation+%28M%29&amp;file=3D../data/20121225/F002437.dat" =
target=3D_blank>Oxidation (M)</A></B>
<B>Mass values            : Monoisotopic</B>
<B>Protein Mass           : Unrestricted</B>
<B>Peptide Mass Tolerance : =C2=B1 100 ppm</B>
<B>Fragment Mass Tolerance: =C2=B1 0.8 Da</B>
<B>Max Missed Cleavages   : 1</B>
<B>Instrument type        : MALDI-TOF-TOF</B>
<A name=3DQuery1><B>Query1 (701.3546,1+)   </A>: &lt;no title&gt;</B>
<A name=3DQuery2><B>Query2 (719.3583,1+)   </A>: &lt;no title&gt;</B>
<A name=3DQuery3><B>Query3 (746.3696,1+)   </A>: &lt;no title&gt;</B>
<A name=3DQuery4><B>Query4 (749.3483,1+)   </A>: &lt;no title&gt;</B>
<A name=3DQuery5><B>Query5 (842.4487,1+)   </A>: &lt;no title&gt;</B>
<A name=3DQuery6><B>Query6 (870.4766,1+)   </A>: &lt;no title&gt;</B>
<A name=3DQuery7><B>Query7 (899.4720,1+)   </A>: &lt;no title&gt;</B>
<A name=3DQuery8><B>Query8 (912.4629,1+)   </A>: &lt;no title&gt;</B>
<A name=3DQuery9><B>Query9 (913.4833,1+)   </A>: &lt;no title&gt;</B>
<A name=3DQuery10><B>Query10 (913.4833,1+)  </A>: Label: L18, Spot_Id: =
795074, Peak_List_Id: 465298, MSMS Job_Run_Id: 23273, Comment: </B>
<A name=3DQuery11><B>Query11 (921.4332,1+)  </A>: &lt;no title&gt;</B>
<A name=3DQuery12><B>Query12 (945.4236,1+)  </A>: &lt;no title&gt;</B>
<A name=3DQuery13><B>Query13 (963.4251,1+)  </A>: &lt;no title&gt;</B>
<A name=3DQuery14><B>Query14 (963.4251,1+)  </A>: Label: L18, Spot_Id: =
795074, Peak_List_Id: 465296, MSMS Job_Run_Id: 23273, Comment: </B>
<A name=3DQuery15><B>Query15 (985.3851,1+)  </A>: &lt;no title&gt;</B>
<A name=3DQuery16><B>Query16 (1148.4664,1+) </A>: &lt;no title&gt;</B>
<A name=3DQuery17><B>Query17 (1156.5720,1+) </A>: &lt;no title&gt;</B>
<A name=3DQuery18><B>Query18 (1250.5591,1+) </A>: &lt;no title&gt;</B>
<A name=3DQuery19><B>Query19 (1250.5591,1+) </A>: Label: L18, Spot_Id: =
795074, Peak_List_Id: 465304, MSMS Job_Run_Id: 23273, Comment: </B>
<A name=3DQuery20><B>Query20 (1354.5842,1+) </A>: &lt;no title&gt;</B>
<A name=3DQuery21><B>Query21 (1354.5842,1+) </A>: Label: L18, Spot_Id: =
795074, Peak_List_Id: 465301, MSMS Job_Run_Id: 23273, Comment: </B>
<A name=3DQuery22><B>Query22 (1451.6479,1+) </A>: &lt;no title&gt;</B>
<A name=3DQuery23><B>Query23 (1451.6479,1+) </A>: Label: L18, Spot_Id: =
795074, Peak_List_Id: 465300, MSMS Job_Run_Id: 23273, Comment: </B>
<A name=3DQuery24><B>Query24 (1475.6206,1+) </A>: &lt;no title&gt;</B>
<A name=3DQuery25><B>Query25 (1535.7245,1+) </A>: &lt;no title&gt;</B>
<A name=3DQuery26><B>Query26 (1535.7245,1+) </A>: Label: L18, Spot_Id: =
795074, Peak_List_Id: 465303, MSMS Job_Run_Id: 23273, Comment: </B>
<A name=3DQuery27><B>Query27 (1536.7159,1+) </A>: &lt;no title&gt;</B>
<A name=3DQuery28><B>Query28 (1553.7313,1+) </A>: &lt;no title&gt;</B>
<A name=3DQuery29><B>Query29 (1553.7313,1+) </A>: Label: L18, Spot_Id: =
795074, Peak_List_Id: 465295, MSMS Job_Run_Id: 23273, Comment: </B>
<A name=3DQuery30><B>Query30 (1575.6862,1+) </A>: &lt;no title&gt;</B>
<A name=3DQuery31><B>Query31 (1681.8259,1+) </A>: &lt;no title&gt;</B>
<A name=3DQuery32><B>Query32 (1681.8259,1+) </A>: Label: L18, Spot_Id: =
795074, Peak_List_Id: 465302, MSMS Job_Run_Id: 23273, Comment: </B>
<A name=3DQuery33><B>Query33 (1786.8408,1+) </A>: &lt;no title&gt;</B>
<A name=3DQuery34><B>Query34 (1786.8408,1+) </A>: Label: L18, Spot_Id: =
795074, Peak_List_Id: 465299, MSMS Job_Run_Id: 23273, Comment: </B>
<A name=3DQuery35><B>Query35 (1802.8143,1+) </A>: &lt;no title&gt;</B>
<A name=3DQuery36><B>Query36 (1818.8076,1+) </A>: &lt;no title&gt;</B>
<A name=3DQuery37><B>Query37 (1834.8243,1+) </A>: &lt;no title&gt;</B>
<A name=3DQuery38><B>Query38 (1834.8243,1+) </A>: Label: L18, Spot_Id: =
795074, Peak_List_Id: 465297, MSMS Job_Run_Id: 23273, Comment: </B>
<A name=3DQuery39><B>Query39 (1850.8019,1+) </A>: &lt;no title&gt;</B>
<A name=3DQuery40><B>Query40 (1866.7864,1+) </A>: &lt;no title&gt;</B>
<A name=3DQuery41><B>Query41 (1882.7822,1+) </A>: &lt;no title&gt;</B>
<A name=3DQuery42><B>Query42 (2683.2825,1+) </A>: &lt;no title&gt;</B>
<A name=3DQuery43><B>Query43 (2778.2153,1+) </A>: &lt;no title&gt;</B>
<A name=3DQuery44><B>Query44 (2792.2290,1+) </A>: &lt;no title&gt;</B>
<A name=3DQuery45><B>Query45 (3508.9121,1+) </A>: &lt;no title&gt;</B>
</PRE></FONT>
<P>
<TABLE border=3D2 cellSpacing=3D2 cellPadding=3D1 width=3D"100%">
  <TBODY>
  <TR>
    <TD noWrap align=3Dcenter><B>Mascot:</B>&nbsp; <A=20
      =
href=3D"http://www.matrixscience.com/">http://www.matrixscience.com/</A> =

  </TD></TR></TBODY></TABLE></P></BODY></HTML>

------=_NextPart_000_0024_01CDE361.780F64A0
Content-Type: image/gif
Content-Transfer-Encoding: base64
Content-Location: http://zxw-pc/mascot/images/88x31_logo_white.gif

R0lGODlhWAAfANX/AMDAwP/v7//f3//Pz/+/v/+vr/+fn/+Pj/9/f/9wcP9gYP9QUP9AQP8wMP8g
IP8QEP8AAO/v/+/v79/f/9/f38/P/8/Pz7+//7+/v6+v/6+vr5+f/5+fn4+P/4+Pj39//39/f3Bw
/3BwcGBg/2BgYFBQ/1BQUEBA/0BAQDAw/zAwMCAg/yAgIBAQ/xAQEAAA/wAAAAAAAAAAAAAAAAAA
AAAAAAAAAAAAAAAAAAAAAAAAAAAAAAAAAAAAAAAAAAAAACH5BAEAAAAALAAAAABYAB8AQAb/QIBw
SCwaj8ikcslsEl0wTDHz+bxOgMrp8mpFiJFThfsyjl4j82tVLaVGk+Hq1TF2ut8jCkYRSkgcToKD
hIQUKiBCHnxEAghDBA8QQg4QBEQBQwyWQ5ICAAsBAZcACKQJEAsMQgQQk5hCAhAPlAACn0MkUYMS
HCIaABMfJychRSPEH0YbWEMXJyUhxCPSJQAb0icjH8gfeRvIxRnXxCfeGcQlFwAWIn1HLC7vQhtl
AFZ1ES0v6/QrRGSIWPlXpF6LISWuVNgA4EyaIRta9Jvw4kUcInsCDZEARcqQBQ6I0AJQAEIDIgQU
xJo1pOQqIQFUCmFQyYAQAzZBQXikqYAQ/wQQZAIgkFPIHmCFkipdyrSp06eDSLiQUDBhM3JrjFSY
Y++aMgAnXnwdUUFIwodgX1gTso/hkAgVK0w4Ma4IBxZHQMDACzCNlRJiKFokEu5EiopFrFwdYiWF
EC5rhYQ1BqbEhsN1inCE4YGIBBAo5kEdrRS0EQkwEhEp0AABAgYGeA6liUBBAgOXFDDYvUDA7t+/
LxHYzTPAb1wHHCxAsMBAgtnAf2cawsGFhSIUYOwiAtSVgwFCDphM4mmlpQQhiSgQMMBVAAEyNx1A
UtJBgQVCh2DQjoRE5yEOODDdAA+AV0oqMClgoAIQzDcTJwAE8Fp4zwEIwXQANABBTillEv9AeREu
px8LGpFm4okopqjiiiyOxoEKHg2xz2Jn8KPVPkSYA0AGeDT0EI8v5HEYWiG84BhEiAEQARueoXDd
EYv8R0QKij2GzAtuvVUCkIwJUUFFF30l2EVf2nhNVkWEBVhZRnDASBH7wUBVjhEoFkYEZ3w1BFkA
BESEYGy+1dYFH6wQaJ89HgMmlDC4cIQIMJBQRAlxWNHCOEWi5ZUzSQqhzwt1ETGHW1UKMSYRFaRQ
1h1HErEIX3ZZl2NFjo2QRglcpZBBBIehIcQIuQpzwj4tnHDRXMSKseMaHzxT0QppZNArFh/0ukI/
RqlQhAkmiNbitwBIoMKTG71ZxC1JEIDsYYqjJEUBCSB4q5dqQrSHS3s5GRDUEAmMpFNRlZBigL/i
PTCggBFqCLBMAcwyHQInDWFBpEfooi0RmzBAyiMfQhieTwdW+C8ABxCA7lAIoLKAEKGQBEF6H1n4
SSjqDpHddkS4KakRBWzCEgDyIaHvyj8FVcADRdkiU00JgNcwBLgYsQkC+pJChF4oHDFxEQnIBnTE
AauXSXswDy2ETwl8YtwQ7TVY78uNyMQgT5e0LMTEUua1swAF9MybgT8FiN8n8Emi8QALuLJAAgxI
ou4mD8h2QH4BLPBAA8tlMpwrtvmcCQgieDAnuKQXEgQAOw==

------=_NextPart_000_0024_01CDE361.780F64A0
Content-Type: application/octet-stream
Content-Transfer-Encoding: base64
Content-Location: http://zxw-pc/mascot/cgi/score_gif.pl?score_gif_696582663545

R0lGODlhkAHIAMIAAP///wAAAP8AAAD/AAAA/////wAAAAAAACH5BAEAAAAALAAAAACQAcgAAAP+
CLrc/jDKSau9OOvNu/9gKI5kaZ5oqq5s675wLM90bd94ru987//AoHBILBqPyKRyyWw6n9CodEqt
Wq/YrHbL7Xq/4LB4TC6bz+i0es1uu9/wuHxOr98I+AFDv+Ar/ACAHQKEhYV2iIkTBIF7jn2PHoaT
ipVXAQqYKYyNkJ5/kRyThpalUpqYmiecnaCfrSCjh6a0TamZm6GAuyKyhLXASrcAqiYEvK/IH74C
wc5HqCqMyrDUor7P2Wmc1N3L2NrhQcUkeKzer9+y4uw6xeTluvIhzO32Nu+b6K78kuD3AF0EGEgQ
Xrx91WL9C8hwhcFV/RAK0lCvoUUo5+b1Uzf+6qJHHazM4ZHAKmGyXgs/qhzxsMFIBSVJSgw1KOXK
mxdSFWy5gFFIc4tMRqS5oSLOoxjyVQjZk4FIoEKjTsxgFKlViA5iujzJlZ7Nq2BBaAUwtmnXqP7W
hV27YCdBC0xhytSI9ppatniJYXgK82WEaXStFf2a1yrPEdwCE6VKuPDRwyIynp1qt6Pjq24H5pq8
ePDdy6DLzUxXmVLo02JHjt7o2TLq1x0ScybN+DPs2xckD6VdmhTu33AV86bYGLhxmKth1bR9vLnc
5JQxVHVuDzLi3diVE2dOPZwq6x90Sx0xvbv3tixKJk/r2jy7zKvyCGcNoPwC++7PrwA8mzX+/vrF
5XeabNlZ899/AgZTkDT9aXdfYwgmSItSWBXY2YEBSlgKhcZA9wCG3GlYC4cl8GchaSC2J6IzC27m
IQMpmrbia+Ih1ECMvs0YGlQn0gdgiD+qqONlx8znII6zDLnjeGcpgOQvSi7JZHZByuhAhFFeVSNd
N0KYYZZIqWckjF4CCWYd4IX3YpdAYnkmHGmGN2VdTzbzZiVxekDgnILUeacleWrA43pktvnln2y4
tVmPDlaZ45WHInpRkQ1O5aekiGi2H59EXYopHcMEmhujBpYp5KdvhLoooQ8aaiaqaqi61FZBVQqB
p7DG0SIFfpHl61y2Qurqqbma4pNZv0L+YCKnbBLraJLFpvpWcHJV2xdfzG6Ea7SJMgBeXMk+sGWT
hTrrJrdikPgXsmVZm22zVsL7KLprREOtXO0iZ6SlpsZLrxmZQYZtuMq+O9G2/zK053oIJwzwrsYE
+2G/8zpchqgbiNlguf626qzFYUDc4b4TD9sxyCGnpxrJ8kLbMpQoX7yTiyx7fPKzMMdsz7hUclyx
zT/r7IWiKGjMqM8uI52z0GRgDNeaSttZ8sdMD50L1E5SnHTVKRdNKk0Nc63FzKuOGXUE54qtiNFz
nn1rpGo7EXB8lH4trLlwxx2Fpl5jjbPUd9+sdxV80yxx1iYHPfgUhTNo99Q3p724MPD+eX2425Ar
Pnkidb8L9NaIU715HcsSGvboiCw85umok3455oFr3nocPHr++dKwz86533+jnbfuapRuNuvAw6H6
xsQX7wbPdd0O+MvPKz8H2zY67/ur0rPROavJZx+8wbGD3rv3dBx/dPfklzGo2da/jb02ks9IPZft
Zy4+O/GvuD376D+Tv4jC29j47Ie7e/xPQ+ZrW/+ccUDQDGxWjwtfAUMnOHE0kEgcmB+5KKi4C1rC
g4URSQb2J8ABSjB6BvzdgJA1K78tMBggdCBJnpJAG73QDTe8Tb6y8rr6nbAWOZQSwWoVwdwZURFB
3FGvlsK7JKrBiQIK4NFMCD0gam3+gm+qIZegiAYuuod5gvFhFWnhRfNosGccFF8MzVDG7pBwilQ8
YiLa2ByguPCKKJzCGtOIxT1SR4tNoqMP/CjIOvaQj3mMIxUIiUdYnbF5ikSkFhiZuPuB6Y1tk6T7
ROcESuLtfUqSYiYLyQNPRk6FCIxgnxqZBVN2EJUSAmNnIknLKLhSjbBM0CPDSEs/DjKXP9xkBUMp
nx6Scge37CMrYwm+MRIwkbYEpjOD+UwAqnKa2KxCMhN5TLDIcjjdzME2r/dJThpnlxda5hXGKcxX
ghI4mKxeL6UpBHZWs52WNOQdK4nFaL6zAqfzJVsASaVw4sCe1ExoFA85z38qAaH+2RSjGXvFqoaa
kwkQlWMtnRNP+ll0mJ2kp0RHqklm7rOcIG1CRkm6UUM2k6UCLaVIS6pQjf6RoQa9wUppGlEz1qyn
LQ2pQycQ0JnmpaMbzKkNdvpR2enzpzy1KRSYqlScEBQtVaUBVdX5Rb9UtKn3iykKtspPaE7VqEVA
J29YJ9YTkBWlThXqRaWAVDSyFa0qeOsph4qEtgJBlNW7K1+1atSiDtYIfv3BVUtVVgkklgR6dedc
H4pXGOxQXDjlKlB/edh7erami6ysC461F6jCtDiPJU9hNctSf052B+BiomnB2s/UoqSzoI1qa8+K
2xrEllcvPa2ZbOuV3mo0qzP+IG6JWJgVGjr3udCNrnSnS93qWve62M2udrfL3e5697vgDa90W/Bb
Il5nueiNR3rPq972sve9kRntEM0b3/XW1733hW8ILiuoiNl3vy/gL63wC+D/isW/BD6wgeW0YD0J
QcClbXBsEKxfBSeYwRd2sIRxAOFRbThjFM6viAuc4Ql/uL/pS7GKV8xiMNSuw+lxSq9gbLme+IXG
xpjxgH27xJLguEQ31nEV4kJaDoOLE0WmgZCb8uP7IjlZSZbBkZnSZBIX+clVViyTmTuDKOOLywGG
8oCzHF8qg1nKXxYzh8Vc3idApc1d5qGafWvjl8DZsta68pp/9WR3KbnOeab+gpn9TGensOsOh76z
fAOtaPKapc/zxTOjz8yEQUcazSxsdIwnTWhJc/rSjq7zSDTtuE+TmQdEBnUMyutlTKu51WHeiqXj
jNk0/9nQ1YK1E14MEhEO7NR6EiFZlqxkYRMM2LExdriQnUFh87rF0I62tKdN7Wpb+9ptEJkEIBOn
aWH7DN+xgNMeEO5vAww9OmmLpnblbb6lm9wOaPe6ifGdxplbGOiORrkpVG5644Lc/R6GXubd73tT
bt7eQo9e1N1uhS8cAvZyuMAzoW2DG4EcGFe4uh5ecHhnHBcft7gtGhBye01c4g5POMjRzXKVi5wJ
IWe4t+pN838/nOTuznkLxGX+8p77/OcSSgAAOw==

------=_NextPart_000_0024_01CDE361.780F64A0
Content-Type: application/octet-stream
Content-Transfer-Encoding: quoted-printable
Content-Location: http://zxw-pc/mascot/templates/browser.js

	var browser_EXCLUDE =3D 1;=20
	var browser_IE =3D 0;=20
	var browser_IE4 =3D 0;=20
	var browser_IE5 =3D 0;=20
	var browser_IE6 =3D 0;
	var browser_MZ7 =3D 0;
	var browser_NS3 =3D 0;
	var browser_NS4 =3D 0;
	var browser_NS6 =3D 0;=20
	var browser_NS7 =3D 0;=20
	var browser_OP5 =3D 0;=20
	var browser_OP6 =3D 0;
	var browser_OP7 =3D 0;
	var browser_KDE =3D 0;
	var browser_SAF =3D 0;

	var agt=3Dnavigator.userAgent.toLowerCase();

  if(typeof navigator.vendor !=3D "undefined" && navigator.vendor =3D=3D =
"KDE"){
  	var thisKDE =3D agt;
  	var splitKDE =3D thisKDE.split("konqueror/");
  	var aKDE =3D splitKDE[1] . split("; ");
  	var KDEn =3D parseFloat(aKDE[0]);
  	if (KDEn >=3D 2.2) {
  		browser_KDE =3D 1;
  //		browser_NS6 =3D 1;
  		browser_EXCLUDE =3D 0;
  	}
  }

  else if(agt.indexOf('webtv') !=3D -1){browser_EXCLUDE =3D 1;}
 =20
  else if(typeof window.opera !=3D "undefined"){
  	browser_EXCLUDE =3D 0;
  	if(agt.indexOf("opera/5") !=3D -1 || agt.indexOf("opera 5") !=3D =
-1){browser_OP5 =3D 1;}
  	if(agt.indexOf("opera/6") !=3D -1 || agt.indexOf("opera 6") !=3D =
-1){browser_OP6 =3D 1;}
  	if(agt.indexOf("opera/7") !=3D -1 || agt.indexOf("opera 7") !=3D =
-1){browser_OP7 =3D 1;}
  }
 =20
  else if(typeof document.all !=3D "undefined"){
  	browser_EXCLUDE =3D 0;
  	browser_IE =3D 1;
  	if(typeof document.getElementById !=3D "undefined"){
  		browser_IE5 =3D 1;
  		if(agt.indexOf("msie 6") !=3D -1){
  			browser_IE6 =3D 1;
  		}
  	}
  	else{browser_IE4 =3D 1;}
  }
 =20
  else if(typeof document.getElementById !=3D "undefined"){
  	browser_EXCLUDE =3D 0;
  	if(agt.indexOf("netscape/6") !=3D -1 || agt.indexOf("netscape6") !=3D =
-1){browser_NS6 =3D 1;}
  	else if(agt.indexOf("netscape/7") !=3D -1 || agt.indexOf("netscape7") =
!=3D -1){browser_NS6 =3D 1; browser_NS7 =3D 1;}
  	else if(agt.indexOf("gecko") !=3D -1){browser_NS6 =3D 1; browser_MZ7 =
=3D 1;}
  	if(agt.indexOf("safari") !=3D -1 || (typeof document.childNodes !=3D =
"undefined" && typeof document.all =3D=3D "undefined" && typeof =
navigator.taintEnabled =3D=3D "undefined")){browser_MZ7 =3D 0; =
browser_NS6 =3D 1; browser_SAF =3D 1;}
  }
 =20
  else if((agt.indexOf('mozilla') !=3D -1) && =
(parseInt(navigator.appVersion) >=3D 3)){
  	browser_EXCLUDE =3D 0;
  	if (parseInt(navigator.appVersion) >=3D 4) {
    	browser_NS4 =3D 1;
  	} else {
    	browser_NS3 =3D 1;
  	}
  	if(typeof navigator.mimeTypes['*'] =3D=3D "undefined"){
  		browser_EXCLUDE =3D 1;
  		browser_NS4 =3D 0;
    	browser_NS3 =3D 0;
  	}
  }
 =20
  if(agt.indexOf('escape') !=3D -1){browser_EXCLUDE =3D 1; browser_NS3 =
=3D 0; browser_NS4 =3D 0;}
 =20
  if(typeof navigator.__ice_version !=3D "undefined"){browser_EXCLUDE =
=3D 1; browser_IE4 =3D 0;}

	var sTemp =3D "Browser detected as ";
	if (browser_EXCLUDE) { sTemp +=3D "EXCLUDE " }
	if (browser_IE)  { sTemp +=3D "IE " }
	if (browser_IE4) { sTemp +=3D "IE4 " }
	if (browser_IE5) { sTemp +=3D "IE5 " }
	if (browser_IE6) { sTemp +=3D "IE6 " }
	if (browser_MZ7) { sTemp +=3D "MZ7 " }
	if (browser_NS3) { sTemp +=3D "NS3 " }
	if (browser_NS4) { sTemp +=3D "NS4 " }
	if (browser_NS6) { sTemp +=3D "NS6 " }
	if (browser_NS7) { sTemp +=3D "NS7 " }
	if (browser_OP5) { sTemp +=3D "OP5 " }
	if (browser_OP6) { sTemp +=3D "OP6 " }
	if (browser_OP7) { sTemp +=3D "OP7 " }
	if (browser_KDE) { sTemp +=3D "KDE " }
	if (browser_SAF) { sTemp +=3D "SAF " }
//	alert(sTemp);

------=_NextPart_000_0024_01CDE361.780F64A0--
