# Supplementary material for: Proteomic Analyses Provide Novel Insights into Plant Growth and Ginsenoside Biosynthesis in Forest Cultivated Panax ginseng (F. Ginseng)
Source: Front Plant Sci. 2016 Jan 26;7:1. doi: 10.3389/fpls.2016.00001 (PMC4726751; doi:10.3389/fpls.2016.00001)
Supplement: Supplementary file 6 [file DataSheet1.ZIP › The raw files of MS/the raw files of MALDI-TOFTOF MS/L19.mht]

From: =?gb2312?B?08kgV2luZG93cyBJbnRlcm5ldCBFeHBsb3JlciA5ILGjtOY=?=
Subject: Protein Summary Report (Project: zxw, Spot Set: zxw\20121225, Label: L19, Spot Id: 795075, Peak List Id: 464850, MS Job Run Id: 23272)
Date: Wed, 26 Dec 2012 12:06:49 +0800
MIME-Version: 1.0
Content-Type: multipart/related;
	type="text/html";
	boundary="----=_NextPart_000_002D_01CDE361.7BEC50B0"
X-MimeOLE: Produced By Microsoft MimeOLE V6.1.7601.17609

���� MIME ��ʽ�Ķ෽�ʼ���

------=_NextPart_000_002D_01CDE361.7BEC50B0
Content-Type: text/html;
	charset="utf-8"
Content-Transfer-Encoding: quoted-printable
Content-Location: http://zxw-pc/mascot/cgi/master_results.pl?file=..%2Fdata%2F20121225%2FF002438.dat&REPTYPE=protein&_sigthreshold=0.05&REPORT=50&_server_mudpit_switch=99999999&_ignoreionsscorebelow=0&_showsubsets=0&_showpopups=TRUE&_sortunassigned=scoredown&_requireboldred=0

=EF=BB=BF<!DOCTYPE HTML PUBLIC "-//W3C//DTD HTML 4.0 Transitional//EN">
<!-- 0 seconds --><!-- 0 seconds --><!-- 0 seconds =
--><HTML><HEAD><TITLE>Protein Summary Report (Project: zxw, Spot Set: =
zxw\20121225, Label: L19, Spot Id: 795075, Peak List Id: 464850, MS Job =
Run Id: 23272)</TITLE>
<META content=3D"text/html; charset=3Dutf-8" http-equiv=3DContent-Type>
<STYLE type=3Dtext/css>.tooltip {
	POSITION: absolute; VISIBILITY: hidden; TOP: 0px; LEFT: 0px
}
</STYLE>

<SCRIPT language=3DJavaScript type=3Dtext/javascript=20
src=3D"http://zxw-pc/mascot/templates/browser.js"></SCRIPT>

<SCRIPT language=3DJavaScript>=0A=
<!-- Begin hiding Javascript from old browsers.=0A=
 =0A=
  var arrayReady=3D0;=0A=
  =0A=
  if (document.images){=0A=
    redBall =3D new Image();=0A=
    redBall.src =3D "../images/red_ball_white.gif";  =0A=
    cyanBall =3D new Image();=0A=
    cyanBall.src =3D "../images/cyan_ball_white.gif";  =0A=
  }=0A=
  =0A=
  function cover(hit,query,protSeq){=0A=
    document.Results.OV_Title.value =3D queryTitle[query];=0A=
    document.Results.OV_Accession.value =3D protName[hit];=0A=
    document.Results.OV_Sequence.value =3D protSeq;=0A=
    if (hit =3D=3D 0) {=0A=
      self.status =3D queryTitle[query];=0A=
    } else {=0A=
      self.status =3D protName[hit] + ": " + protSeq;=0A=
    }=0A=
    if (protSeq !=3D "" && document.fred && arrayReady =3D=3D 1){=0A=
      var i =3D 0;=0A=
      var element =3D 0;=0A=
      element =3D eval(protSeq+"["+i+"]");=0A=
      while(element) {=0A=
        document.images[element].src =3D redBall.src;=0A=
        i++;=0A=
        element =3D eval(protSeq+"["+i+"]");=0A=
      }=0A=
    }=0A=
  }=0A=
=0A=
  function uncover(hit,query,protSeq){=0A=
    document.Results.OV_Title.value =3D "-Query-";=0A=
    document.Results.OV_Accession.value=3D"-Accession-";=0A=
    document.Results.OV_Sequence.value=3D"-Sequence-";=0A=
    self.status=3D"";=0A=
    if (protSeq !=3D "" && document.fred && arrayReady =3D=3D 1){=0A=
      var i =3D 0;=0A=
      var element =3D 0;=0A=
      element =3D eval(protSeq+"["+i+"]");=0A=
      while(element) {=0A=
        document.images[element].src =3D cyanBall.src;=0A=
        i++;=0A=
        element =3D eval(protSeq+"["+i+"]");=0A=
      }=0A=
    }=0A=
  }=0A=
=0A=
  function checkQuery(checkState,numChecks,form){=0A=
    if (numChecks =3D=3D 1){=0A=
      form.QUE.checked =3D checkState;=0A=
    } else {=0A=
      for (var i =3D 0; i < form.elements.length; i++) {=0A=
        if (form.elements[i].name =3D=3D "QUE"){=0A=
          form.elements[i].checked =3D checkState;=0A=
        }=0A=
      }=0A=
    }=0A=
  }=0A=
=0A=
  function SaveClicks(checkBox,form){=0A=
    if (form.ErrTolRepeat && form.ErrTolRepeat.checked) {=0A=
      return;=0A=
    }=0A=
    var checkState =3D checkBox.checked;=0A=
    var thisHit =3D 0;=0A=
    for (var i =3D 0; i < form.elements.length; i++) {=0A=
      if (thisHit =3D=3D 1){=0A=
        if (form.elements[i].name =3D=3D "QUE") {=0A=
          form.elements[i].checked =3D !checkState;=0A=
        } else {=0A=
          break;=0A=
        }=0A=
      } else {=0A=
        if (form.elements[i] =3D=3D checkBox){=0A=
          thisHit =3D 1;=0A=
        }=0A=
      }=0A=
    }=0A=
  }=0A=
=0A=
  function unMatched(form){=0A=
    var numMisses =3D 0;=0A=
    for (var i =3D 0; i < form.elements.length; i++) {=0A=
      if (form.elements[i].name =3D=3D "MISSES"){=0A=
        numMisses++;=0A=
      } =0A=
    }=0A=
    if (numMisses < 1) {=0A=
      alert("No unmatched mass values to be searched");=0A=
      return false;=0A=
    }=0A=
    for (var i =3D 0; i < form.elements.length; i++) {=0A=
      if (form.elements[i].name =3D=3D "QUE"){=0A=
        form.elements[i].name =3D "DUMMY";=0A=
      } =0A=
    }=0A=
    for (var i =3D 0; i < form.elements.length; i++) {=0A=
      if (form.elements[i].name =3D=3D "MISSES"){=0A=
        form.elements[i].name =3D "QUE";=0A=
      } =0A=
    }=0A=
    form.submit();=0A=
    return true;=0A=
  }=0A=
=0A=
  function setReFormatAction(form){=0A=
    if (form.REPTYPE.options[form.REPTYPE.selectedIndex].value =3D=3D =
"export"){=0A=
      form.action =3D "./export_dat_2.pl";=0A=
    } else if (form.REPTYPE.options[form.REPTYPE.selectedIndex].value =
=3D=3D "family") {=0A=
      form.action =3D "./master_results_2.pl";=0A=
    } else {=0A=
      form.action =3D "./master_results.pl";=0A=
    }=0A=
  }=0A=
  =0A=
  function chooseQueryList(form) {=0A=
    var formatForm =3D window.document.forms['Re-format'];=0A=
    if (formatForm._querylist.value =3D=3D 'unassigned') {=0A=
      form.QUERYLIST.value =3D queryListUnassigned;=0A=
    } else if (formatForm._querylist.value =3D=3D 'identity') {=0A=
      form.QUERYLIST.value =3D queryListIdentity;=0A=
    } else if (formatForm._querylist.value =3D=3D 'homology') {=0A=
      form.QUERYLIST.value =3D queryListHomology;=0A=
    } else {=0A=
      form.QUERYLIST.value =3D "All";=0A=
    }=0A=
    return true;=0A=
  }=0A=
    =0A=
  function makeAccessionString(form){=0A=
    if (!form.ErrTolRepeat || !form.ErrTolRepeat.checked) {=0A=
      form.ACCESSION.value =3D "";=0A=
      return true;=0A=
    }=0A=
    var tempString =3D "";=0A=
    var numAccessions =3D 1;=0A=
    for (var i =3D 0; i < form.elements.length; i++) {=0A=
      if (form.elements[i].name =3D=3D "INCLUDE" && =
form.elements[i].checked){=0A=
        tempString =3D tempString + =
unescape(et_list[form.elements[i].value]) + ",";=0A=
      }=0A=
    }=0A=
    if (tempString =3D=3D "") {=0A=
      alert("No hits selected for error tolerant search");=0A=
      return false;=0A=
    }=0A=
    tempString =3D tempString.substring(0, tempString.length - 1);=0A=
    form.ACCESSION.value =3D tempString;=0A=
    checkQuery(1,32, form);=0A=
    return true;=0A=
  }=0A=
=0A=
  function clearEl() {}=0A=
=0A=
  function makeArchive(form){=0A=
    var tempUrl =3D =
"http://zxw-pc/mascot/cgi/master_results.pl?file=3D..%2Fdata%2F20121225%2=
FF002438.dat;REPTYPE=3Darchive;_sigthreshold=3D0.05;REPORT=3D50;_server_m=
udpit_switch=3D99999999;_ignoreionsscorebelow=3D0;_showsubsets=3D0;_showp=
opups=3DTRUE;_sortunassigned=3Dscoredown;_requireboldred=3D0&INTERMEDIATE=
=3D%2e%2e%2fdata%2f20121225%2fF002438%2edat";    for (var i =3D 0; i < =
form.elements.length; i++) {=0A=
      if (form.elements[i].name =3D=3D "INCLUDE" && =
form.elements[i].checked){=0A=
        tempUrl =3D tempUrl + "&INCLUDE=3D" + form.elements[i].value;=0A=
      }=0A=
    }=0A=
    window.location.href =3D tempUrl;=0A=
  }=0A=
=0A=
// End hiding Javascript from old browsers. -->=0A=
</SCRIPT>

<META name=3DGENERATOR content=3D"MSHTML 9.00.8112.16457"></HEAD>
<BODY aLink=3D#0000ff bgColor=3D#ffffff vLink=3D#0000ff>
<H1><IMG border=3D0 name=3Dfred align=3Dtop=20
src=3D"http://zxw-pc/mascot/images/88x31_logo_white.gif" width=3D88 =
height=3D31=20
NATURALSIZEFLAG=3D"3"> Mascot Search Results</H1><FONT=20
face=3D"Courier New,Courier,monospace"><PRE><B>User            : </B>
<B>Email           : </B>
<B>Search title    : Project: zxw, Spot Set: zxw\20121225, Label: L19, =
Spot Id: 795075, Peak List Id: 464850, MS Job Run Id: 23272</B>
<B>MS data file    : =
C:\Users\lei\Desktop\=EF=BF=BD=EF=BF=BD=EF=BF=BD=EF=BF=BD=EF=BF=BD=EF=BF=BD=
=EF=BF=BD=EF=BF=BD\201212\20121225\ppw_L19_135641681142.txt</B>
<B>Database        : viridiplantae p (1850050 sequences; 642453415 =
residues)</B>
<B>Timestamp       : 25 Dec 2012 at 08:26:39 GMT</B>
<B>Warning         : <FONT color=3D#ff0000>A Peptide summary report will =
usually give a much clearer picture of MS/MS search results.</FONT></B>
<B>Top Score       : 26 for <FONT color=3D#ff0000>gi|167383</FONT>, =
storage protein [Gossypium hirsutum]</B>
</PRE></FONT>
<H3>Mascot Score Histogram</H3>Protein score is -10*Log(P), where P is =
the=20
probability that the observed match is a random event.<BR>Protein scores =
greater=20
than 75 are significant (p&lt;0.05).<BR>Protein scores are derived from =
ions=20
scores as a non-probabilistic basis for ranking protein hits.
<P><IMG alt=3D"Score Distribution"=20
src=3D"http://zxw-pc/mascot/cgi/score_gif.pl?score_gif_699977318998" =
width=3D400=20
height=3D200>=20
<FORM onsubmit=3D"return setReFormatAction(this)" method=3Dget =
name=3DRe-format=20
action=3D./master_results.pl><INPUT name=3Dfile =
value=3D../data/20121225/F002438.dat=20
type=3Dhidden>=20
<H3>Protein Summary Report</H3>
<TABLE border=3D0 cellSpacing=3D1 cellPadding=3D3>
  <TBODY>
  <TR>
    <TD bgColor=3D#eeeeff noWrap><INPUT value=3D"Format As" =
type=3Dsubmit> </TD>
    <TD bgColor=3D#eeeeff noWrap><SELECT name=3DREPTYPE> <OPTION =
selected=20
        value=3Dprotein>Protein Summary (deprecated)</OPTION> <OPTION=20
        value=3Dfamily>Protein Family Summary</OPTION> <OPTION=20
        value=3Dpeptide>Peptide Summary</OPTION> <OPTION =
value=3Dselect>Select=20
        Summary (protein hits)</OPTION> <OPTION =
value=3Dunassigned>Select Summary=20
        (unassigned)</OPTION> <OPTION value=3Dexport>Export Search=20
      Results</OPTION></SELECT> </TD>
    <TD bgColor=3D#eeeeff>&nbsp;</TD>
    <TD bgColor=3D#eeeeff noWrap><A=20
      href=3D"http://zxw-pc/mascot/help/msms_summaries_help.html"=20
      target=3D_blank>Help</A> </TD></TR>
  <TR>
    <TD bgColor=3D#eeeeff>&nbsp;</TD>
    <TD bgColor=3D#eeeeff noWrap>Significance threshold p&lt; <INPUT=20
      name=3D_sigthreshold value=3D0.05 size=3D8> </TD>
    <TD bgColor=3D#eeeeff noWrap>Max. number of hits <INPUT =
name=3DREPORT value=3D50=20
      size=3D5> </TD>
    <TD bgColor=3D#eeeeff>&nbsp;</TD></TR></TBODY></TABLE></FORM>
<FORM method=3Dpost name=3DResults action=3D./search_form.pl><INPUT =
name=3DQUE=20
value=3D"708.857594 from(709.864870,1+)  intensity(10809.9840)  =
query(1)"=20
type=3Dhidden> <INPUT name=3DMISSES=20
value=3D"708.857594 from(709.864870,1+)  intensity(10809.9840)  =
query(1)"=20
type=3Dhidden> <INPUT name=3DQUE=20
value=3D"710.858084 from(711.865360,1+)  intensity(9359.4277)  query(2)" =

type=3Dhidden> <INPUT name=3DMISSES=20
value=3D"710.858084 from(711.865360,1+)  intensity(9359.4277)  query(2)" =

type=3Dhidden> <INPUT name=3DQUE=20
value=3D"726.816694 from(727.823970,1+)  intensity(20699.1090)  =
query(3)"=20
type=3Dhidden> <INPUT name=3DMISSES=20
value=3D"726.816694 from(727.823970,1+)  intensity(20699.1090)  =
query(3)"=20
type=3Dhidden> <INPUT name=3DQUE=20
value=3D"728.812424 from(729.819700,1+)  intensity(33695.0630)  =
query(4)"=20
type=3Dhidden> <INPUT name=3DMISSES=20
value=3D"728.812424 from(729.819700,1+)  intensity(33695.0630)  =
query(4)"=20
type=3Dhidden> <INPUT name=3DQUE=20
value=3D"730.812484 from(731.819760,1+)  intensity(28278.0470)  =
query(5)"=20
type=3Dhidden> <INPUT name=3DMISSES=20
value=3D"730.812484 from(731.819760,1+)  intensity(28278.0470)  =
query(5)"=20
type=3Dhidden> <INPUT name=3DQUE=20
value=3D"732.820304 from(733.827580,1+)  intensity(8035.5630)  query(6)" =

type=3Dhidden> <INPUT name=3DMISSES=20
value=3D"732.820304 from(733.827580,1+)  intensity(8035.5630)  query(6)" =

type=3Dhidden> <INPUT name=3DQUE=20
value=3D"734.889144 from(735.896420,1+)  intensity(13158.1340)  =
query(7)"=20
type=3Dhidden> <INPUT name=3DMISSES=20
value=3D"734.889144 from(735.896420,1+)  intensity(13158.1340)  =
query(7)"=20
type=3Dhidden> <INPUT name=3DQUE=20
value=3D"736.889084 from(737.896360,1+)  intensity(9321.7500)  query(8)" =

type=3Dhidden> <INPUT name=3DMISSES=20
value=3D"736.889084 from(737.896360,1+)  intensity(9321.7500)  query(8)" =

type=3Dhidden> <INPUT name=3DQUE=20
value=3D"770.791854 from(771.799130,1+)  intensity(12451.3830)  =
query(9)"=20
type=3Dhidden> <INPUT name=3DMISSES=20
value=3D"770.791854 from(771.799130,1+)  intensity(12451.3830)  =
query(9)"=20
type=3Dhidden> <INPUT name=3DQUE=20
value=3D"772.788984 from(773.796260,1+)  intensity(43615.0160)  =
query(10)"=20
type=3Dhidden> <INPUT name=3DMISSES=20
value=3D"772.788984 from(773.796260,1+)  intensity(43615.0160)  =
query(10)"=20
type=3Dhidden> <INPUT name=3DQUE=20
value=3D"774.805534 from(775.812810,1+)  intensity(44032.2380)  =
query(11)"=20
type=3Dhidden> <INPUT name=3DMISSES=20
value=3D"774.805534 from(775.812810,1+)  intensity(44032.2380)  =
query(11)"=20
type=3Dhidden> <INPUT name=3DQUE=20
value=3D"776.818044 from(777.825320,1+)  intensity(37871.7890)  =
query(12)"=20
type=3Dhidden> <INPUT name=3DMISSES=20
value=3D"776.818044 from(777.825320,1+)  intensity(37871.7890)  =
query(12)"=20
type=3Dhidden> <INPUT name=3DQUE=20
value=3D"778.821704 from(779.828980,1+)  intensity(8357.2295)  =
query(13)"=20
type=3Dhidden> <INPUT name=3DMISSES=20
value=3D"778.821704 from(779.828980,1+)  intensity(8357.2295)  =
query(13)"=20
type=3Dhidden> <INPUT name=3DQUE=20
value=3D"814.770674 from(815.777950,1+)  intensity(16704.3870)  =
query(14)"=20
type=3Dhidden> <INPUT name=3DMISSES=20
value=3D"814.770674 from(815.777950,1+)  intensity(16704.3870)  =
query(14)"=20
type=3Dhidden> <INPUT name=3DQUE=20
value=3D"816.768114 from(817.775390,1+)  intensity(34842.0660)  =
query(15)"=20
type=3Dhidden> <INPUT name=3DMISSES=20
value=3D"816.768114 from(817.775390,1+)  intensity(34842.0660)  =
query(15)"=20
type=3Dhidden> <INPUT name=3DQUE=20
value=3D"818.767744 from(819.775020,1+)  intensity(17094.8950)  =
query(16)"=20
type=3Dhidden> <INPUT name=3DMISSES=20
value=3D"818.767744 from(819.775020,1+)  intensity(17094.8950)  =
query(16)"=20
type=3Dhidden> <INPUT name=3DQUE=20
value=3D"820.762194 from(821.769470,1+)  intensity(3953.7468)  =
query(17)"=20
type=3Dhidden> <INPUT name=3DMISSES=20
value=3D"820.762194 from(821.769470,1+)  intensity(3953.7468)  =
query(17)"=20
type=3Dhidden> <INPUT name=3DQUE=20
value=3D"824.057914 from(825.065190,1+)  intensity(47728.6290)  =
query(18)"=20
type=3Dhidden> <INPUT name=3DMISSES=20
value=3D"824.057914 from(825.065190,1+)  intensity(47728.6290)  =
query(18)"=20
type=3Dhidden> <INPUT name=3DQUE=20
value=3D"840.027884 from(841.035160,1+)  intensity(11880.9800)  =
query(19)"=20
type=3Dhidden> <INPUT name=3DMISSES=20
value=3D"840.027884 from(841.035160,1+)  intensity(11880.9800)  =
query(19)"=20
type=3Dhidden> <INPUT name=3DQUE=20
value=3D"841.466174 from(842.473450,1+)  intensity(14846.0780)  =
query(20)"=20
type=3Dhidden> <INPUT name=3DMISSES=20
value=3D"841.466174 from(842.473450,1+)  intensity(14846.0780)  =
query(20)"=20
type=3Dhidden> <INPUT name=3DQUE=20
value=3D"863.992964 from(865.000240,1+)  intensity(57050.8320)  =
query(21)"=20
type=3Dhidden> <INPUT name=3DMISSES=20
value=3D"863.992964 from(865.000240,1+)  intensity(57050.8320)  =
query(21)"=20
type=3Dhidden> <INPUT name=3DQUE=20
value=3D"865.993094 from(867.000370,1+)  intensity(18188.1890)  =
query(22)"=20
type=3Dhidden> <INPUT name=3DMISSES=20
value=3D"865.993094 from(867.000370,1+)  intensity(18188.1890)  =
query(22)"=20
type=3Dhidden> <INPUT name=3DQUE=20
value=3D"869.494614 from(870.501890,1+)  intensity(9353.5293)  =
query(23)"=20
type=3Dhidden> <INPUT name=3DMISSES=20
value=3D"869.494614 from(870.501890,1+)  intensity(9353.5293)  =
query(23)"=20
type=3Dhidden> <INPUT name=3DQUE=20
value=3D"903.931814 from(904.939090,1+)  intensity(136337.5500)  =
query(24)"=20
type=3Dhidden> <INPUT name=3DMISSES=20
value=3D"903.931814 from(904.939090,1+)  intensity(136337.5500)  =
query(24)"=20
type=3Dhidden> <INPUT name=3DQUE=20
value=3D"903.931814 from(904.939090,1+)  intensity(0.0000)  =
title(Label%3a%20L19%2c%20Spot_Id%3a%20795075%2c%20Peak_List_Id%3a%204653=
05%2c%20MSMS%20Job_Run_Id%3a%2023273%2c%20Comment%3a%20)  query(25)"=20
type=3Dhidden> <INPUT name=3DMISSES=20
value=3D"903.931814 from(904.939090,1+)  intensity(0.0000)  =
title(Label%3a%20L19%2c%20Spot_Id%3a%20795075%2c%20Peak_List_Id%3a%204653=
05%2c%20MSMS%20Job_Run_Id%3a%2023273%2c%20Comment%3a%20)  query(25)"=20
type=3Dhidden> <INPUT name=3DQUE=20
value=3D"905.931324 from(906.938600,1+)  intensity(112072.7900)  =
query(26)"=20
type=3Dhidden> <INPUT name=3DMISSES=20
value=3D"905.931324 from(906.938600,1+)  intensity(112072.7900)  =
query(26)"=20
type=3Dhidden> <INPUT name=3DQUE=20
value=3D"907.929244 from(908.936520,1+)  intensity(18852.6020)  =
query(27)"=20
type=3Dhidden> <INPUT name=3DMISSES=20
value=3D"907.929244 from(908.936520,1+)  intensity(18852.6020)  =
query(27)"=20
type=3Dhidden> <INPUT name=3DQUE=20
value=3D"965.854354 from(966.861630,1+)  intensity(10542.1450)  =
query(28)"=20
type=3Dhidden> <INPUT name=3DMISSES=20
value=3D"965.854354 from(966.861630,1+)  intensity(10542.1450)  =
query(28)"=20
type=3Dhidden> <INPUT name=3DQUE=20
value=3D"965.854354 from(966.861630,1+)  intensity(0.0000)  =
title(Label%3a%20L19%2c%20Spot_Id%3a%20795075%2c%20Peak_List_Id%3a%204653=
07%2c%20MSMS%20Job_Run_Id%3a%2023273%2c%20Comment%3a%20)  query(29)"=20
type=3Dhidden> <INPUT name=3DMISSES=20
value=3D"965.854354 from(966.861630,1+)  intensity(0.0000)  =
title(Label%3a%20L19%2c%20Spot_Id%3a%20795075%2c%20Peak_List_Id%3a%204653=
07%2c%20MSMS%20Job_Run_Id%3a%2023273%2c%20Comment%3a%20)  query(29)"=20
type=3Dhidden> <INPUT name=3DQUE=20
value=3D"967.852524 from(968.859800,1+)  intensity(7883.1504)  =
query(30)"=20
type=3Dhidden> <INPUT name=3DMISSES=20
value=3D"967.852524 from(968.859800,1+)  intensity(7883.1504)  =
query(30)"=20
type=3Dhidden> <INPUT name=3DQUE=20
value=3D"1201.628224 from(1202.635500,1+)  intensity(11261.3730)  =
query(31)"=20
type=3Dhidden> <INPUT name=3DQUE=20
value=3D"1201.628224 from(1202.635500,1+)  intensity(0.0000)  =
title(Label%3a%20L19%2c%20Spot_Id%3a%20795075%2c%20Peak_List_Id%3a%204653=
06%2c%20MSMS%20Job_Run_Id%3a%2023273%2c%20Comment%3a%20)  query(32)"=20
type=3Dhidden> <INPUT name=3DFORMVER value=3D2 type=3Dhidden> <INPUT =
name=3DSEARCH=20
value=3DMIS type=3Dhidden> <INPUT name=3DUSERNAME type=3Dhidden> <INPUT =
name=3DUSEREMAIL=20
type=3Dhidden> <INPUT name=3DCOM=20
value=3D"Project: zxw, Spot Set: zxw\20121225, Label: L19, Spot Id: =
795075, Peak List Id: 464850, MS Job Run Id: 23272"=20
type=3Dhidden> <INPUT name=3DMODS type=3Dhidden> <INPUT name=3DIT_MODS=20
value=3D"Oxidation (M)" type=3Dhidden> <INPUT name=3DCLE value=3DTrypsin =
type=3Dhidden>=20
<INPUT name=3DMASS value=3DMonoisotopic type=3Dhidden> <INPUT name=3DSEG =
type=3Dhidden>=20
<INPUT name=3DTOL value=3D100 type=3Dhidden> <INPUT name=3DTOLU =
value=3Dppm type=3Dhidden>=20
<INPUT name=3DITOL value=3D0.8 type=3Dhidden> <INPUT name=3DITOLU =
value=3DDa type=3Dhidden>=20
<INPUT name=3DDB value=3Dviridiplantae type=3Dhidden> <INPUT =
name=3DCHARGE value=3D1+=20
type=3Dhidden> <INPUT name=3DPFA value=3D1 type=3Dhidden> <INPUT =
name=3DFILE=20
value=3DC:\Users\lei\Desktop\=EF=BF=BD=EF=BF=BD=EF=BF=BD=EF=BF=BD=EF=BF=BD=
=EF=BF=BD=EF=BF=BD=EF=BF=BD\201212\20121225\ppw_L19_135641681142.txt=20
type=3Dhidden> <INPUT name=3DFORMAT value=3D"Mascot generic" =
type=3Dhidden> <INPUT=20
name=3DINTERMEDIATE value=3D../data/20121225/F002438.dat type=3Dhidden> =
<INPUT=20
name=3DREPORT value=3D50 type=3Dhidden> <INPUT name=3DOVERVIEW =
value=3DOFF type=3Dhidden>=20
<INPUT name=3DPRECURSOR type=3Dhidden> <INPUT name=3DTAXONOMY =
value=3D"All entries"=20
type=3Dhidden> <INPUT name=3DREPTYPE type=3Dhidden> <INPUT =
name=3DrepeatSearch=20
value=3D"not again" type=3Dhidden> <INPUT name=3DINSTRUMENT =
value=3DMALDI-TOF-TOF=20
type=3Dhidden> <INPUT name=3DACCESSION type=3Dhidden> <INPUT =
name=3DQUANTITATION=20
type=3Dhidden>=20
<P><INPUT value=3D"Re-Search All" type=3Dsubmit> &nbsp;&nbsp;<INPUT =
onclick=3D"unMatched(this.form); return true" value=3D"Search Unmatched" =
type=3Dbutton>=20
</FORM>
<H3>Index</H3>
<TABLE border=3D0 cellSpacing=3D0 cellPadding=3D0>
  <TBODY>
  <TR>
    <TD>&nbsp;</TD>
    <TD><TT><B>&nbsp;Accession</B></TT></TD>
    <TD><TT><B>&nbsp;&nbsp;Mass</B></TT></TD>
    <TD><TT><B>&nbsp;&nbsp;Score</B></TT></TD>
    <TD><TT><B>&nbsp;&nbsp;Description</B></TT></TD></TR>
  <TR>
    <TD noWrap align=3Dright><TT><B>1.</B></TT></TD>
    <TD noWrap><TT><B>&nbsp;<A=20
      =
href=3D"http://zxw-pc/mascot/cgi/master_results.pl?file=3D..%2Fdata%2F201=
21225%2FF002438.dat&amp;REPTYPE=3Dprotein&amp;_sigthreshold=3D0.05&amp;RE=
PORT=3D50&amp;_server_mudpit_switch=3D99999999&amp;_ignoreionsscorebelow=3D=
0&amp;_showsubsets=3D0&amp;_showpopups=3DTRUE&amp;_sortunassigned=3Dscore=
down&amp;_requireboldred=3D0#Hit1">gi|167383</A></B></TT></TD>
    <TD noWrap><TT>&nbsp;&nbsp;33287</TT></TD>
    <TD noWrap align=3Dright><TT>26</TT></TD>
    <TD noWrap><TT>&nbsp;&nbsp;storage protein [Gossypium =
hirsutum]</TT></TD></TR>
  <TR>
    <TD noWrap align=3Dright><TT><B>2.</B></TT></TD>
    <TD noWrap><TT><B>&nbsp;<A=20
      =
href=3D"http://zxw-pc/mascot/cgi/master_results.pl?file=3D..%2Fdata%2F201=
21225%2FF002438.dat&amp;REPTYPE=3Dprotein&amp;_sigthreshold=3D0.05&amp;RE=
PORT=3D50&amp;_server_mudpit_switch=3D99999999&amp;_ignoreionsscorebelow=3D=
0&amp;_showsubsets=3D0&amp;_showpopups=3DTRUE&amp;_sortunassigned=3Dscore=
down&amp;_requireboldred=3D0#Hit2">gi|126077</A></B></TT></TD>
    <TD noWrap><TT>&nbsp;&nbsp;33415</TT></TD>
    <TD noWrap align=3Dright><TT>26</TT></TD>
    <TD noWrap><TT>&nbsp;&nbsp;RecName: Full=3DLate embryogenesis =
abundant=20
      protein D-29; Short=3DLEA D-29</TT></TD></TR>
  <TR>
    <TD noWrap align=3Dright><TT><B>3.</B></TT></TD>
    <TD noWrap><TT><B>&nbsp;<A=20
      =
href=3D"http://zxw-pc/mascot/cgi/master_results.pl?file=3D..%2Fdata%2F201=
21225%2FF002438.dat&amp;REPTYPE=3Dprotein&amp;_sigthreshold=3D0.05&amp;RE=
PORT=3D50&amp;_server_mudpit_switch=3D99999999&amp;_ignoreionsscorebelow=3D=
0&amp;_showsubsets=3D0&amp;_showpopups=3DTRUE&amp;_sortunassigned=3Dscore=
down&amp;_requireboldred=3D0#Hit3">gi|308807144</A></B></TT></TD>
    <TD noWrap><TT>&nbsp;&nbsp;6365</TT></TD>
    <TD noWrap align=3Dright><TT>23</TT></TD>
    <TD noWrap><TT>&nbsp;&nbsp;unnamed protein product [Ostreococcus=20
      tauri]</TT></TD></TR>
  <TR>
    <TD noWrap align=3Dright><TT><B>4.</B></TT></TD>
    <TD noWrap><TT><B>&nbsp;<A=20
      =
href=3D"http://zxw-pc/mascot/cgi/master_results.pl?file=3D..%2Fdata%2F201=
21225%2FF002438.dat&amp;REPTYPE=3Dprotein&amp;_sigthreshold=3D0.05&amp;RE=
PORT=3D50&amp;_server_mudpit_switch=3D99999999&amp;_ignoreionsscorebelow=3D=
0&amp;_showsubsets=3D0&amp;_showpopups=3DTRUE&amp;_sortunassigned=3Dscore=
down&amp;_requireboldred=3D0#Hit4">gi|116059344</A></B></TT></TD>
    <TD noWrap><TT>&nbsp;&nbsp;6365</TT></TD>
    <TD noWrap align=3Dright><TT>23</TT></TD>
    <TD noWrap><TT>&nbsp;&nbsp;unnamed protein product [Ostreococcus=20
      tauri]</TT></TD></TR>
  <TR>
    <TD noWrap align=3Dright><TT><B>5.</B></TT></TD>
    <TD noWrap><TT><B>&nbsp;<A=20
      =
href=3D"http://zxw-pc/mascot/cgi/master_results.pl?file=3D..%2Fdata%2F201=
21225%2FF002438.dat&amp;REPTYPE=3Dprotein&amp;_sigthreshold=3D0.05&amp;RE=
PORT=3D50&amp;_server_mudpit_switch=3D99999999&amp;_ignoreionsscorebelow=3D=
0&amp;_showsubsets=3D0&amp;_showpopups=3DTRUE&amp;_sortunassigned=3Dscore=
down&amp;_requireboldred=3D0#Hit5">gi|222847330</A></B></TT></TD>
    <TD noWrap><TT>&nbsp;&nbsp;8582</TT></TD>
    <TD noWrap align=3Dright><TT>22</TT></TD>
    <TD noWrap><TT>&nbsp;&nbsp;predicted protein [Populus=20
  trichocarpa]</TT></TD></TR>
  <TR>
    <TD noWrap align=3Dright><TT><B>6.</B></TT></TD>
    <TD noWrap><TT><B>&nbsp;<A=20
      =
href=3D"http://zxw-pc/mascot/cgi/master_results.pl?file=3D..%2Fdata%2F201=
21225%2FF002438.dat&amp;REPTYPE=3Dprotein&amp;_sigthreshold=3D0.05&amp;RE=
PORT=3D50&amp;_server_mudpit_switch=3D99999999&amp;_ignoreionsscorebelow=3D=
0&amp;_showsubsets=3D0&amp;_showpopups=3DTRUE&amp;_sortunassigned=3Dscore=
down&amp;_requireboldred=3D0#Hit6">gi|224060181</A></B></TT></TD>
    <TD noWrap><TT>&nbsp;&nbsp;8582</TT></TD>
    <TD noWrap align=3Dright><TT>22</TT></TD>
    <TD noWrap><TT>&nbsp;&nbsp;predicted protein [Populus=20
  trichocarpa]</TT></TD></TR>
  <TR>
    <TD noWrap align=3Dright><TT><B>7.</B></TT></TD>
    <TD noWrap><TT><B>&nbsp;<A=20
      =
href=3D"http://zxw-pc/mascot/cgi/master_results.pl?file=3D..%2Fdata%2F201=
21225%2FF002438.dat&amp;REPTYPE=3Dprotein&amp;_sigthreshold=3D0.05&amp;RE=
PORT=3D50&amp;_server_mudpit_switch=3D99999999&amp;_ignoreionsscorebelow=3D=
0&amp;_showsubsets=3D0&amp;_showpopups=3DTRUE&amp;_sortunassigned=3Dscore=
down&amp;_requireboldred=3D0#Hit7">gi|300568694</A></B></TT></TD>
    <TD noWrap><TT>&nbsp;&nbsp;22693</TT></TD>
    <TD noWrap align=3Dright><TT>20</TT></TD>
    <TD noWrap><TT>&nbsp;&nbsp;unnamed protein product [Brassica=20
  napus]</TT></TD></TR>
  <TR>
    <TD noWrap align=3Dright><TT><B>8.</B></TT></TD>
    <TD noWrap><TT><B>&nbsp;<A=20
      =
href=3D"http://zxw-pc/mascot/cgi/master_results.pl?file=3D..%2Fdata%2F201=
21225%2FF002438.dat&amp;REPTYPE=3Dprotein&amp;_sigthreshold=3D0.05&amp;RE=
PORT=3D50&amp;_server_mudpit_switch=3D99999999&amp;_ignoreionsscorebelow=3D=
0&amp;_showsubsets=3D0&amp;_showpopups=3DTRUE&amp;_sortunassigned=3Dscore=
down&amp;_requireboldred=3D0#Hit8">gi|259708306</A></B></TT></TD>
    <TD noWrap><TT>&nbsp;&nbsp;22693</TT></TD>
    <TD noWrap align=3Dright><TT>20</TT></TD>
    <TD noWrap><TT>&nbsp;&nbsp;unnamed protein product [Brassica=20
  napus]</TT></TD></TR>
  <TR>
    <TD noWrap align=3Dright><TT><B>9.</B></TT></TD>
    <TD noWrap><TT><B>&nbsp;<A=20
      =
href=3D"http://zxw-pc/mascot/cgi/master_results.pl?file=3D..%2Fdata%2F201=
21225%2FF002438.dat&amp;REPTYPE=3Dprotein&amp;_sigthreshold=3D0.05&amp;RE=
PORT=3D50&amp;_server_mudpit_switch=3D99999999&amp;_ignoreionsscorebelow=3D=
0&amp;_showsubsets=3D0&amp;_showpopups=3DTRUE&amp;_sortunassigned=3Dscore=
down&amp;_requireboldred=3D0#Hit9">gi|222631438</A></B></TT></TD>
    <TD noWrap><TT>&nbsp;&nbsp;10153</TT></TD>
    <TD noWrap align=3Dright><TT>20</TT></TD>
    <TD noWrap><TT>&nbsp;&nbsp;hypothetical protein OsJ_18387 [Oryza =
sativa=20
      Japonica Group]</TT></TD></TR>
  <TR>
    <TD noWrap align=3Dright><TT><B>10.</B></TT></TD>
    <TD noWrap><TT><B>&nbsp;<A=20
      =
href=3D"http://zxw-pc/mascot/cgi/master_results.pl?file=3D..%2Fdata%2F201=
21225%2FF002438.dat&amp;REPTYPE=3Dprotein&amp;_sigthreshold=3D0.05&amp;RE=
PORT=3D50&amp;_server_mudpit_switch=3D99999999&amp;_ignoreionsscorebelow=3D=
0&amp;_showsubsets=3D0&amp;_showpopups=3DTRUE&amp;_sortunassigned=3Dscore=
down&amp;_requireboldred=3D0#Hit10">gi|218184279</A></B></TT></TD>
    <TD noWrap><TT>&nbsp;&nbsp;9749</TT></TD>
    <TD noWrap align=3Dright><TT>20</TT></TD>
    <TD noWrap><TT>&nbsp;&nbsp;hypothetical protein OsI_33029 [Oryza =
sativa=20
      Indica Group]</TT></TD></TR>
  <TR>
    <TD noWrap align=3Dright><TT><B>11.</B></TT></TD>
    <TD noWrap><TT><B>&nbsp;<A=20
      =
href=3D"http://zxw-pc/mascot/cgi/master_results.pl?file=3D..%2Fdata%2F201=
21225%2FF002438.dat&amp;REPTYPE=3Dprotein&amp;_sigthreshold=3D0.05&amp;RE=
PORT=3D50&amp;_server_mudpit_switch=3D99999999&amp;_ignoreionsscorebelow=3D=
0&amp;_showsubsets=3D0&amp;_showpopups=3DTRUE&amp;_sortunassigned=3Dscore=
down&amp;_requireboldred=3D0#Hit11">gi|194693126</A></B></TT></TD>
    <TD noWrap><TT>&nbsp;&nbsp;8891</TT></TD>
    <TD noWrap align=3Dright><TT>20</TT></TD>
    <TD noWrap><TT>&nbsp;&nbsp;unknown [Zea mays]</TT></TD></TR>
  <TR>
    <TD noWrap align=3Dright><TT><B>12.</B></TT></TD>
    <TD noWrap><TT><B>&nbsp;<A=20
      =
href=3D"http://zxw-pc/mascot/cgi/master_results.pl?file=3D..%2Fdata%2F201=
21225%2FF002438.dat&amp;REPTYPE=3Dprotein&amp;_sigthreshold=3D0.05&amp;RE=
PORT=3D50&amp;_server_mudpit_switch=3D99999999&amp;_ignoreionsscorebelow=3D=
0&amp;_showsubsets=3D0&amp;_showpopups=3DTRUE&amp;_sortunassigned=3Dscore=
down&amp;_requireboldred=3D0#Hit12">gi|297802500</A></B></TT></TD>
    <TD noWrap><TT>&nbsp;&nbsp;9319</TT></TD>
    <TD noWrap align=3Dright><TT>20</TT></TD>
    <TD noWrap><TT>&nbsp;&nbsp;hypothetical protein ARALYDRAFT_328280=20
      [Arabidopsis lyrata subsp. lyrata]</TT></TD></TR>
  <TR>
    <TD noWrap align=3Dright><TT><B>13.</B></TT></TD>
    <TD noWrap><TT><B>&nbsp;<A=20
      =
href=3D"http://zxw-pc/mascot/cgi/master_results.pl?file=3D..%2Fdata%2F201=
21225%2FF002438.dat&amp;REPTYPE=3Dprotein&amp;_sigthreshold=3D0.05&amp;RE=
PORT=3D50&amp;_server_mudpit_switch=3D99999999&amp;_ignoreionsscorebelow=3D=
0&amp;_showsubsets=3D0&amp;_showpopups=3DTRUE&amp;_sortunassigned=3Dscore=
down&amp;_requireboldred=3D0#Hit13">gi|297314970</A></B></TT></TD>
    <TD noWrap><TT>&nbsp;&nbsp;9319</TT></TD>
    <TD noWrap align=3Dright><TT>20</TT></TD>
    <TD noWrap><TT>&nbsp;&nbsp;hypothetical protein ARALYDRAFT_328280=20
      [Arabidopsis lyrata subsp. lyrata]</TT></TD></TR>
  <TR>
    <TD noWrap align=3Dright><TT><B>14.</B></TT></TD>
    <TD noWrap><TT><B>&nbsp;<A=20
      =
href=3D"http://zxw-pc/mascot/cgi/master_results.pl?file=3D..%2Fdata%2F201=
21225%2FF002438.dat&amp;REPTYPE=3Dprotein&amp;_sigthreshold=3D0.05&amp;RE=
PORT=3D50&amp;_server_mudpit_switch=3D99999999&amp;_ignoreionsscorebelow=3D=
0&amp;_showsubsets=3D0&amp;_showpopups=3DTRUE&amp;_sortunassigned=3Dscore=
down&amp;_requireboldred=3D0#Hit14">gi|332007094</A></B></TT></TD>
    <TD noWrap><TT>&nbsp;&nbsp;10470</TT></TD>
    <TD noWrap align=3Dright><TT>20</TT></TD>
    <TD noWrap><TT>&nbsp;&nbsp;Mitochondrial ribosomal protein L27=20
      [Arabidopsis thaliana]</TT></TD></TR>
  <TR>
    <TD noWrap align=3Dright><TT><B>15.</B></TT></TD>
    <TD noWrap><TT><B>&nbsp;<A=20
      =
href=3D"http://zxw-pc/mascot/cgi/master_results.pl?file=3D..%2Fdata%2F201=
21225%2FF002438.dat&amp;REPTYPE=3Dprotein&amp;_sigthreshold=3D0.05&amp;RE=
PORT=3D50&amp;_server_mudpit_switch=3D99999999&amp;_ignoreionsscorebelow=3D=
0&amp;_showsubsets=3D0&amp;_showpopups=3DTRUE&amp;_sortunassigned=3Dscore=
down&amp;_requireboldred=3D0#Hit15">gi|18421913</A></B></TT></TD>
    <TD noWrap><TT>&nbsp;&nbsp;10470</TT></TD>
    <TD noWrap align=3Dright><TT>20</TT></TD>
    <TD noWrap><TT>&nbsp;&nbsp;Mitochondrial ribosomal protein L27=20
      [Arabidopsis thaliana]</TT></TD></TR>
  <TR>
    <TD noWrap align=3Dright><TT><B>16.</B></TT></TD>
    <TD noWrap><TT><B>&nbsp;<A=20
      =
href=3D"http://zxw-pc/mascot/cgi/master_results.pl?file=3D..%2Fdata%2F201=
21225%2FF002438.dat&amp;REPTYPE=3Dprotein&amp;_sigthreshold=3D0.05&amp;RE=
PORT=3D50&amp;_server_mudpit_switch=3D99999999&amp;_ignoreionsscorebelow=3D=
0&amp;_showsubsets=3D0&amp;_showpopups=3DTRUE&amp;_sortunassigned=3Dscore=
down&amp;_requireboldred=3D0#Hit16">gi|21555549</A></B></TT></TD>
    <TD noWrap><TT>&nbsp;&nbsp;10470</TT></TD>
    <TD noWrap align=3Dright><TT>20</TT></TD>
    <TD noWrap><TT>&nbsp;&nbsp;unknown [Arabidopsis =
thaliana]</TT></TD></TR>
  <TR>
    <TD noWrap align=3Dright><TT><B>17.</B></TT></TD>
    <TD noWrap><TT><B>&nbsp;<A=20
      =
href=3D"http://zxw-pc/mascot/cgi/master_results.pl?file=3D..%2Fdata%2F201=
21225%2FF002438.dat&amp;REPTYPE=3Dprotein&amp;_sigthreshold=3D0.05&amp;RE=
PORT=3D50&amp;_server_mudpit_switch=3D99999999&amp;_ignoreionsscorebelow=3D=
0&amp;_showsubsets=3D0&amp;_showpopups=3DTRUE&amp;_sortunassigned=3Dscore=
down&amp;_requireboldred=3D0#Hit17">gi|28973095</A></B></TT></TD>
    <TD noWrap><TT>&nbsp;&nbsp;10470</TT></TD>
    <TD noWrap align=3Dright><TT>20</TT></TD>
    <TD noWrap><TT>&nbsp;&nbsp;unknown protein [Arabidopsis=20
  thaliana]</TT></TD></TR>
  <TR>
    <TD noWrap align=3Dright><TT><B>18.</B></TT></TD>
    <TD noWrap><TT><B>&nbsp;<A=20
      =
href=3D"http://zxw-pc/mascot/cgi/master_results.pl?file=3D..%2Fdata%2F201=
21225%2FF002438.dat&amp;REPTYPE=3Dprotein&amp;_sigthreshold=3D0.05&amp;RE=
PORT=3D50&amp;_server_mudpit_switch=3D99999999&amp;_ignoreionsscorebelow=3D=
0&amp;_showsubsets=3D0&amp;_showpopups=3DTRUE&amp;_sortunassigned=3Dscore=
down&amp;_requireboldred=3D0#Hit18">gi|26451185</A></B></TT></TD>
    <TD noWrap><TT>&nbsp;&nbsp;10470</TT></TD>
    <TD noWrap align=3Dright><TT>20</TT></TD>
    <TD noWrap><TT>&nbsp;&nbsp;unknown protein [Arabidopsis=20
  thaliana]</TT></TD></TR>
  <TR>
    <TD noWrap align=3Dright><TT><B>19.</B></TT></TD>
    <TD noWrap><TT><B>&nbsp;<A=20
      =
href=3D"http://zxw-pc/mascot/cgi/master_results.pl?file=3D..%2Fdata%2F201=
21225%2FF002438.dat&amp;REPTYPE=3Dprotein&amp;_sigthreshold=3D0.05&amp;RE=
PORT=3D50&amp;_server_mudpit_switch=3D99999999&amp;_ignoreionsscorebelow=3D=
0&amp;_showsubsets=3D0&amp;_showpopups=3DTRUE&amp;_sortunassigned=3Dscore=
down&amp;_requireboldred=3D0#Hit19">gi|55733807</A></B></TT></TD>
    <TD noWrap><TT>&nbsp;&nbsp;10695</TT></TD>
    <TD noWrap align=3Dright><TT>20</TT></TD>
    <TD noWrap><TT>&nbsp;&nbsp;unknown protein [Oryza sativa Japonica=20
      Group]</TT></TD></TR>
  <TR>
    <TD noWrap align=3Dright><TT><B>20.</B></TT></TD>
    <TD noWrap><TT><B>&nbsp;<A=20
      =
href=3D"http://zxw-pc/mascot/cgi/master_results.pl?file=3D..%2Fdata%2F201=
21225%2FF002438.dat&amp;REPTYPE=3Dprotein&amp;_sigthreshold=3D0.05&amp;RE=
PORT=3D50&amp;_server_mudpit_switch=3D99999999&amp;_ignoreionsscorebelow=3D=
0&amp;_showsubsets=3D0&amp;_showpopups=3DTRUE&amp;_sortunassigned=3Dscore=
down&amp;_requireboldred=3D0#Hit20">gi|255600653</A></B></TT></TD>
    <TD noWrap><TT>&nbsp;&nbsp;10810</TT></TD>
    <TD noWrap align=3Dright><TT>20</TT></TD>
    <TD noWrap><TT>&nbsp;&nbsp;conserved hypothetical protein [Ricinus=20
      communis]</TT></TD></TR>
  <TR>
    <TD noWrap align=3Dright><TT><B>21.</B></TT></TD>
    <TD noWrap><TT><B>&nbsp;<A=20
      =
href=3D"http://zxw-pc/mascot/cgi/master_results.pl?file=3D..%2Fdata%2F201=
21225%2FF002438.dat&amp;REPTYPE=3Dprotein&amp;_sigthreshold=3D0.05&amp;RE=
PORT=3D50&amp;_server_mudpit_switch=3D99999999&amp;_ignoreionsscorebelow=3D=
0&amp;_showsubsets=3D0&amp;_showpopups=3DTRUE&amp;_sortunassigned=3Dscore=
down&amp;_requireboldred=3D0#Hit21">gi|223516102</A></B></TT></TD>
    <TD noWrap><TT>&nbsp;&nbsp;10810</TT></TD>
    <TD noWrap align=3Dright><TT>20</TT></TD>
    <TD noWrap><TT>&nbsp;&nbsp;conserved hypothetical protein [Ricinus=20
      communis]</TT></TD></TR>
  <TR>
    <TD noWrap align=3Dright><TT><B>22.</B></TT></TD>
    <TD noWrap><TT><B>&nbsp;<A=20
      =
href=3D"http://zxw-pc/mascot/cgi/master_results.pl?file=3D..%2Fdata%2F201=
21225%2FF002438.dat&amp;REPTYPE=3Dprotein&amp;_sigthreshold=3D0.05&amp;RE=
PORT=3D50&amp;_server_mudpit_switch=3D99999999&amp;_ignoreionsscorebelow=3D=
0&amp;_showsubsets=3D0&amp;_showpopups=3DTRUE&amp;_sortunassigned=3Dscore=
down&amp;_requireboldred=3D0#Hit22">gi|255582759</A></B></TT></TD>
    <TD noWrap><TT>&nbsp;&nbsp;9613</TT></TD>
    <TD noWrap align=3Dright><TT>19</TT></TD>
    <TD noWrap><TT>&nbsp;&nbsp;conserved hypothetical protein [Ricinus=20
      communis]</TT></TD></TR>
  <TR>
    <TD noWrap align=3Dright><TT><B>23.</B></TT></TD>
    <TD noWrap><TT><B>&nbsp;<A=20
      =
href=3D"http://zxw-pc/mascot/cgi/master_results.pl?file=3D..%2Fdata%2F201=
21225%2FF002438.dat&amp;REPTYPE=3Dprotein&amp;_sigthreshold=3D0.05&amp;RE=
PORT=3D50&amp;_server_mudpit_switch=3D99999999&amp;_ignoreionsscorebelow=3D=
0&amp;_showsubsets=3D0&amp;_showpopups=3DTRUE&amp;_sortunassigned=3Dscore=
down&amp;_requireboldred=3D0#Hit23">gi|223528166</A></B></TT></TD>
    <TD noWrap><TT>&nbsp;&nbsp;9613</TT></TD>
    <TD noWrap align=3Dright><TT>19</TT></TD>
    <TD noWrap><TT>&nbsp;&nbsp;conserved hypothetical protein [Ricinus=20
      communis]</TT></TD></TR>
  <TR>
    <TD noWrap align=3Dright><TT><B>24.</B></TT></TD>
    <TD noWrap><TT><B>&nbsp;<A=20
      =
href=3D"http://zxw-pc/mascot/cgi/master_results.pl?file=3D..%2Fdata%2F201=
21225%2FF002438.dat&amp;REPTYPE=3Dprotein&amp;_sigthreshold=3D0.05&amp;RE=
PORT=3D50&amp;_server_mudpit_switch=3D99999999&amp;_ignoreionsscorebelow=3D=
0&amp;_showsubsets=3D0&amp;_showpopups=3DTRUE&amp;_sortunassigned=3Dscore=
down&amp;_requireboldred=3D0#Hit24">gi|24954827</A></B></TT></TD>
    <TD noWrap><TT>&nbsp;&nbsp;10106</TT></TD>
    <TD noWrap align=3Dright><TT>19</TT></TD>
    <TD noWrap><TT>&nbsp;&nbsp;kinesin light chain I2I isoform [Solanum=20
      lycopersicum]</TT></TD></TR>
  <TR>
    <TD noWrap align=3Dright><TT><B>25.</B></TT></TD>
    <TD noWrap><TT><B>&nbsp;<A=20
      =
href=3D"http://zxw-pc/mascot/cgi/master_results.pl?file=3D..%2Fdata%2F201=
21225%2FF002438.dat&amp;REPTYPE=3Dprotein&amp;_sigthreshold=3D0.05&amp;RE=
PORT=3D50&amp;_server_mudpit_switch=3D99999999&amp;_ignoreionsscorebelow=3D=
0&amp;_showsubsets=3D0&amp;_showpopups=3DTRUE&amp;_sortunassigned=3Dscore=
down&amp;_requireboldred=3D0#Hit25">gi|255577360</A></B></TT></TD>
    <TD noWrap><TT>&nbsp;&nbsp;10211</TT></TD>
    <TD noWrap align=3Dright><TT>19</TT></TD>
    <TD noWrap><TT>&nbsp;&nbsp;conserved hypothetical protein [Ricinus=20
      communis]</TT></TD></TR>
  <TR>
    <TD noWrap align=3Dright><TT><B>26.</B></TT></TD>
    <TD noWrap><TT><B>&nbsp;<A=20
      =
href=3D"http://zxw-pc/mascot/cgi/master_results.pl?file=3D..%2Fdata%2F201=
21225%2FF002438.dat&amp;REPTYPE=3Dprotein&amp;_sigthreshold=3D0.05&amp;RE=
PORT=3D50&amp;_server_mudpit_switch=3D99999999&amp;_ignoreionsscorebelow=3D=
0&amp;_showsubsets=3D0&amp;_showpopups=3DTRUE&amp;_sortunassigned=3Dscore=
down&amp;_requireboldred=3D0#Hit26">gi|223530972</A></B></TT></TD>
    <TD noWrap><TT>&nbsp;&nbsp;10211</TT></TD>
    <TD noWrap align=3Dright><TT>19</TT></TD>
    <TD noWrap><TT>&nbsp;&nbsp;conserved hypothetical protein [Ricinus=20
      communis]</TT></TD></TR>
  <TR>
    <TD noWrap align=3Dright><TT><B>27.</B></TT></TD>
    <TD noWrap><TT><B>&nbsp;<A=20
      =
href=3D"http://zxw-pc/mascot/cgi/master_results.pl?file=3D..%2Fdata%2F201=
21225%2FF002438.dat&amp;REPTYPE=3Dprotein&amp;_sigthreshold=3D0.05&amp;RE=
PORT=3D50&amp;_server_mudpit_switch=3D99999999&amp;_ignoreionsscorebelow=3D=
0&amp;_showsubsets=3D0&amp;_showpopups=3DTRUE&amp;_sortunassigned=3Dscore=
down&amp;_requireboldred=3D0#Hit27">gi|147779713</A></B></TT></TD>
    <TD noWrap><TT>&nbsp;&nbsp;11041</TT></TD>
    <TD noWrap align=3Dright><TT>19</TT></TD>
    <TD noWrap><TT>&nbsp;&nbsp;hypothetical protein VITISV_008348 [Vitis =

      vinifera]</TT></TD></TR>
  <TR>
    <TD noWrap align=3Dright><TT><B>28.</B></TT></TD>
    <TD noWrap><TT><B>&nbsp;<A=20
      =
href=3D"http://zxw-pc/mascot/cgi/master_results.pl?file=3D..%2Fdata%2F201=
21225%2FF002438.dat&amp;REPTYPE=3Dprotein&amp;_sigthreshold=3D0.05&amp;RE=
PORT=3D50&amp;_server_mudpit_switch=3D99999999&amp;_ignoreionsscorebelow=3D=
0&amp;_showsubsets=3D0&amp;_showpopups=3DTRUE&amp;_sortunassigned=3Dscore=
down&amp;_requireboldred=3D0#Hit28">gi|215767900</A></B></TT></TD>
    <TD noWrap><TT>&nbsp;&nbsp;10942</TT></TD>
    <TD noWrap align=3Dright><TT>19</TT></TD>
    <TD noWrap><TT>&nbsp;&nbsp;unnamed protein product [Oryza sativa =
Japonica=20
      Group]</TT></TD></TR>
  <TR>
    <TD noWrap align=3Dright><TT><B>29.</B></TT></TD>
    <TD noWrap><TT><B>&nbsp;<A=20
      =
href=3D"http://zxw-pc/mascot/cgi/master_results.pl?file=3D..%2Fdata%2F201=
21225%2FF002438.dat&amp;REPTYPE=3Dprotein&amp;_sigthreshold=3D0.05&amp;RE=
PORT=3D50&amp;_server_mudpit_switch=3D99999999&amp;_ignoreionsscorebelow=3D=
0&amp;_showsubsets=3D0&amp;_showpopups=3DTRUE&amp;_sortunassigned=3Dscore=
down&amp;_requireboldred=3D0#Hit29">gi|215694494</A></B></TT></TD>
    <TD noWrap><TT>&nbsp;&nbsp;10942</TT></TD>
    <TD noWrap align=3Dright><TT>19</TT></TD>
    <TD noWrap><TT>&nbsp;&nbsp;unnamed protein product [Oryza sativa =
Japonica=20
      Group]</TT></TD></TR>
  <TR>
    <TD noWrap align=3Dright><TT><B>30.</B></TT></TD>
    <TD noWrap><TT><B>&nbsp;<A=20
      =
href=3D"http://zxw-pc/mascot/cgi/master_results.pl?file=3D..%2Fdata%2F201=
21225%2FF002438.dat&amp;REPTYPE=3Dprotein&amp;_sigthreshold=3D0.05&amp;RE=
PORT=3D50&amp;_server_mudpit_switch=3D99999999&amp;_ignoreionsscorebelow=3D=
0&amp;_showsubsets=3D0&amp;_showpopups=3DTRUE&amp;_sortunassigned=3Dscore=
down&amp;_requireboldred=3D0#Hit30">gi|255590896</A></B></TT></TD>
    <TD noWrap><TT>&nbsp;&nbsp;10467</TT></TD>
    <TD noWrap align=3Dright><TT>19</TT></TD>
    <TD noWrap><TT>&nbsp;&nbsp;conserved hypothetical protein [Ricinus=20
      communis]</TT></TD></TR>
  <TR>
    <TD noWrap align=3Dright><TT><B>31.</B></TT></TD>
    <TD noWrap><TT><B>&nbsp;<A=20
      =
href=3D"http://zxw-pc/mascot/cgi/master_results.pl?file=3D..%2Fdata%2F201=
21225%2FF002438.dat&amp;REPTYPE=3Dprotein&amp;_sigthreshold=3D0.05&amp;RE=
PORT=3D50&amp;_server_mudpit_switch=3D99999999&amp;_ignoreionsscorebelow=3D=
0&amp;_showsubsets=3D0&amp;_showpopups=3DTRUE&amp;_sortunassigned=3Dscore=
down&amp;_requireboldred=3D0#Hit31">gi|255590599</A></B></TT></TD>
    <TD noWrap><TT>&nbsp;&nbsp;10467</TT></TD>
    <TD noWrap align=3Dright><TT>19</TT></TD>
    <TD noWrap><TT>&nbsp;&nbsp;conserved hypothetical protein [Ricinus=20
      communis]</TT></TD></TR>
  <TR>
    <TD noWrap align=3Dright><TT><B>32.</B></TT></TD>
    <TD noWrap><TT><B>&nbsp;<A=20
      =
href=3D"http://zxw-pc/mascot/cgi/master_results.pl?file=3D..%2Fdata%2F201=
21225%2FF002438.dat&amp;REPTYPE=3Dprotein&amp;_sigthreshold=3D0.05&amp;RE=
PORT=3D50&amp;_server_mudpit_switch=3D99999999&amp;_ignoreionsscorebelow=3D=
0&amp;_showsubsets=3D0&amp;_showpopups=3DTRUE&amp;_sortunassigned=3Dscore=
down&amp;_requireboldred=3D0#Hit32">gi|223523475</A></B></TT></TD>
    <TD noWrap><TT>&nbsp;&nbsp;10467</TT></TD>
    <TD noWrap align=3Dright><TT>19</TT></TD>
    <TD noWrap><TT>&nbsp;&nbsp;conserved hypothetical protein [Ricinus=20
      communis]</TT></TD></TR>
  <TR>
    <TD noWrap align=3Dright><TT><B>33.</B></TT></TD>
    <TD noWrap><TT><B>&nbsp;<A=20
      =
href=3D"http://zxw-pc/mascot/cgi/master_results.pl?file=3D..%2Fdata%2F201=
21225%2FF002438.dat&amp;REPTYPE=3Dprotein&amp;_sigthreshold=3D0.05&amp;RE=
PORT=3D50&amp;_server_mudpit_switch=3D99999999&amp;_ignoreionsscorebelow=3D=
0&amp;_showsubsets=3D0&amp;_showpopups=3DTRUE&amp;_sortunassigned=3Dscore=
down&amp;_requireboldred=3D0#Hit33">gi|223523262</A></B></TT></TD>
    <TD noWrap><TT>&nbsp;&nbsp;10467</TT></TD>
    <TD noWrap align=3Dright><TT>19</TT></TD>
    <TD noWrap><TT>&nbsp;&nbsp;conserved hypothetical protein [Ricinus=20
      communis]</TT></TD></TR>
  <TR>
    <TD noWrap align=3Dright><TT><B>34.</B></TT></TD>
    <TD noWrap><TT><B>&nbsp;<A=20
      =
href=3D"http://zxw-pc/mascot/cgi/master_results.pl?file=3D..%2Fdata%2F201=
21225%2FF002438.dat&amp;REPTYPE=3Dprotein&amp;_sigthreshold=3D0.05&amp;RE=
PORT=3D50&amp;_server_mudpit_switch=3D99999999&amp;_ignoreionsscorebelow=3D=
0&amp;_showsubsets=3D0&amp;_showpopups=3DTRUE&amp;_sortunassigned=3Dscore=
down&amp;_requireboldred=3D0#Hit34">gi|294464306</A></B></TT></TD>
    <TD noWrap><TT>&nbsp;&nbsp;25654</TT></TD>
    <TD noWrap align=3Dright><TT>19</TT></TD>
    <TD noWrap><TT>&nbsp;&nbsp;unknown [Picea sitchensis]</TT></TD></TR>
  <TR>
    <TD noWrap align=3Dright><TT><B>35.</B></TT></TD>
    <TD noWrap><TT><B>&nbsp;<A=20
      =
href=3D"http://zxw-pc/mascot/cgi/master_results.pl?file=3D..%2Fdata%2F201=
21225%2FF002438.dat&amp;REPTYPE=3Dprotein&amp;_sigthreshold=3D0.05&amp;RE=
PORT=3D50&amp;_server_mudpit_switch=3D99999999&amp;_ignoreionsscorebelow=3D=
0&amp;_showsubsets=3D0&amp;_showpopups=3DTRUE&amp;_sortunassigned=3Dscore=
down&amp;_requireboldred=3D0#Hit35">gi|195650253</A></B></TT></TD>
    <TD noWrap><TT>&nbsp;&nbsp;4326</TT></TD>
    <TD noWrap align=3Dright><TT>19</TT></TD>
    <TD noWrap><TT>&nbsp;&nbsp;hypothetical protein [Zea =
mays]</TT></TD></TR>
  <TR>
    <TD noWrap align=3Dright><TT><B>36.</B></TT></TD>
    <TD noWrap><TT><B>&nbsp;<A=20
      =
href=3D"http://zxw-pc/mascot/cgi/master_results.pl?file=3D..%2Fdata%2F201=
21225%2FF002438.dat&amp;REPTYPE=3Dprotein&amp;_sigthreshold=3D0.05&amp;RE=
PORT=3D50&amp;_server_mudpit_switch=3D99999999&amp;_ignoreionsscorebelow=3D=
0&amp;_showsubsets=3D0&amp;_showpopups=3DTRUE&amp;_sortunassigned=3Dscore=
down&amp;_requireboldred=3D0#Hit36">gi|195629428</A></B></TT></TD>
    <TD noWrap><TT>&nbsp;&nbsp;4326</TT></TD>
    <TD noWrap align=3Dright><TT>19</TT></TD>
    <TD noWrap><TT>&nbsp;&nbsp;hypothetical protein [Zea =
mays]</TT></TD></TR>
  <TR>
    <TD noWrap align=3Dright><TT><B>37.</B></TT></TD>
    <TD noWrap><TT><B>&nbsp;<A=20
      =
href=3D"http://zxw-pc/mascot/cgi/master_results.pl?file=3D..%2Fdata%2F201=
21225%2FF002438.dat&amp;REPTYPE=3Dprotein&amp;_sigthreshold=3D0.05&amp;RE=
PORT=3D50&amp;_server_mudpit_switch=3D99999999&amp;_ignoreionsscorebelow=3D=
0&amp;_showsubsets=3D0&amp;_showpopups=3DTRUE&amp;_sortunassigned=3Dscore=
down&amp;_requireboldred=3D0#Hit37">gi|294461936</A></B></TT></TD>
    <TD noWrap><TT>&nbsp;&nbsp;27028</TT></TD>
    <TD noWrap align=3Dright><TT>19</TT></TD>
    <TD noWrap><TT>&nbsp;&nbsp;unknown [Picea sitchensis]</TT></TD></TR>
  <TR>
    <TD noWrap align=3Dright><TT><B>38.</B></TT></TD>
    <TD noWrap><TT><B>&nbsp;<A=20
      =
href=3D"http://zxw-pc/mascot/cgi/master_results.pl?file=3D..%2Fdata%2F201=
21225%2FF002438.dat&amp;REPTYPE=3Dprotein&amp;_sigthreshold=3D0.05&amp;RE=
PORT=3D50&amp;_server_mudpit_switch=3D99999999&amp;_ignoreionsscorebelow=3D=
0&amp;_showsubsets=3D0&amp;_showpopups=3DTRUE&amp;_sortunassigned=3Dscore=
down&amp;_requireboldred=3D0#Hit38">gi|168048310</A></B></TT></TD>
    <TD noWrap><TT>&nbsp;&nbsp;10751</TT></TD>
    <TD noWrap align=3Dright><TT>19</TT></TD>
    <TD noWrap><TT>&nbsp;&nbsp;predicted protein [Physcomitrella patens =
subsp.=20
      patens]</TT></TD></TR>
  <TR>
    <TD noWrap align=3Dright><TT><B>39.</B></TT></TD>
    <TD noWrap><TT><B>&nbsp;<A=20
      =
href=3D"http://zxw-pc/mascot/cgi/master_results.pl?file=3D..%2Fdata%2F201=
21225%2FF002438.dat&amp;REPTYPE=3Dprotein&amp;_sigthreshold=3D0.05&amp;RE=
PORT=3D50&amp;_server_mudpit_switch=3D99999999&amp;_ignoreionsscorebelow=3D=
0&amp;_showsubsets=3D0&amp;_showpopups=3DTRUE&amp;_sortunassigned=3Dscore=
down&amp;_requireboldred=3D0#Hit39">gi|162672055</A></B></TT></TD>
    <TD noWrap><TT>&nbsp;&nbsp;10751</TT></TD>
    <TD noWrap align=3Dright><TT>19</TT></TD>
    <TD noWrap><TT>&nbsp;&nbsp;predicted protein [Physcomitrella patens =
subsp.=20
      patens]</TT></TD></TR>
  <TR>
    <TD noWrap align=3Dright><TT><B>40.</B></TT></TD>
    <TD noWrap><TT><B>&nbsp;<A=20
      =
href=3D"http://zxw-pc/mascot/cgi/master_results.pl?file=3D..%2Fdata%2F201=
21225%2FF002438.dat&amp;REPTYPE=3Dprotein&amp;_sigthreshold=3D0.05&amp;RE=
PORT=3D50&amp;_server_mudpit_switch=3D99999999&amp;_ignoreionsscorebelow=3D=
0&amp;_showsubsets=3D0&amp;_showpopups=3DTRUE&amp;_sortunassigned=3Dscore=
down&amp;_requireboldred=3D0#Hit40">gi|147854287</A></B></TT></TD>
    <TD noWrap><TT>&nbsp;&nbsp;12461</TT></TD>
    <TD noWrap align=3Dright><TT>19</TT></TD>
    <TD noWrap><TT>&nbsp;&nbsp;hypothetical protein VITISV_026539 [Vitis =

      vinifera]</TT></TD></TR>
  <TR>
    <TD noWrap align=3Dright><TT><B>41.</B></TT></TD>
    <TD noWrap><TT><B>&nbsp;<A=20
      =
href=3D"http://zxw-pc/mascot/cgi/master_results.pl?file=3D..%2Fdata%2F201=
21225%2FF002438.dat&amp;REPTYPE=3Dprotein&amp;_sigthreshold=3D0.05&amp;RE=
PORT=3D50&amp;_server_mudpit_switch=3D99999999&amp;_ignoreionsscorebelow=3D=
0&amp;_showsubsets=3D0&amp;_showpopups=3DTRUE&amp;_sortunassigned=3Dscore=
down&amp;_requireboldred=3D0#Hit41">gi|8272390</A></B></TT></TD>
    <TD noWrap><TT>&nbsp;&nbsp;10737</TT></TD>
    <TD noWrap align=3Dright><TT>19</TT></TD>
    <TD noWrap><TT>&nbsp;&nbsp;glycine rich protein [Pyrus=20
  pyrifolia]</TT></TD></TR>
  <TR>
    <TD noWrap align=3Dright><TT><B>42.</B></TT></TD>
    <TD noWrap><TT><B>&nbsp;<A=20
      =
href=3D"http://zxw-pc/mascot/cgi/master_results.pl?file=3D..%2Fdata%2F201=
21225%2FF002438.dat&amp;REPTYPE=3Dprotein&amp;_sigthreshold=3D0.05&amp;RE=
PORT=3D50&amp;_server_mudpit_switch=3D99999999&amp;_ignoreionsscorebelow=3D=
0&amp;_showsubsets=3D0&amp;_showpopups=3DTRUE&amp;_sortunassigned=3Dscore=
down&amp;_requireboldred=3D0#Hit42">gi|332660998</A></B></TT></TD>
    <TD noWrap><TT>&nbsp;&nbsp;9431</TT></TD>
    <TD noWrap align=3Dright><TT>19</TT></TD>
    <TD noWrap><TT>&nbsp;&nbsp;uncharacterized protein [Arabidopsis=20
      thaliana]</TT></TD></TR>
  <TR>
    <TD noWrap align=3Dright><TT><B>43.</B></TT></TD>
    <TD noWrap><TT><B>&nbsp;<A=20
      =
href=3D"http://zxw-pc/mascot/cgi/master_results.pl?file=3D..%2Fdata%2F201=
21225%2FF002438.dat&amp;REPTYPE=3Dprotein&amp;_sigthreshold=3D0.05&amp;RE=
PORT=3D50&amp;_server_mudpit_switch=3D99999999&amp;_ignoreionsscorebelow=3D=
0&amp;_showsubsets=3D0&amp;_showpopups=3DTRUE&amp;_sortunassigned=3Dscore=
down&amp;_requireboldred=3D0#Hit43">gi|15236154</A></B></TT></TD>
    <TD noWrap><TT>&nbsp;&nbsp;9431</TT></TD>
    <TD noWrap align=3Dright><TT>19</TT></TD>
    <TD noWrap><TT>&nbsp;&nbsp;uncharacterized protein [Arabidopsis=20
      thaliana]</TT></TD></TR>
  <TR>
    <TD noWrap align=3Dright><TT><B>44.</B></TT></TD>
    <TD noWrap><TT><B>&nbsp;<A=20
      =
href=3D"http://zxw-pc/mascot/cgi/master_results.pl?file=3D..%2Fdata%2F201=
21225%2FF002438.dat&amp;REPTYPE=3Dprotein&amp;_sigthreshold=3D0.05&amp;RE=
PORT=3D50&amp;_server_mudpit_switch=3D99999999&amp;_ignoreionsscorebelow=3D=
0&amp;_showsubsets=3D0&amp;_showpopups=3DTRUE&amp;_sortunassigned=3Dscore=
down&amp;_requireboldred=3D0#Hit44">gi|47550671</A></B></TT></TD>
    <TD noWrap><TT>&nbsp;&nbsp;9431</TT></TD>
    <TD noWrap align=3Dright><TT>19</TT></TD>
    <TD noWrap><TT>&nbsp;&nbsp;At4g34600 [Arabidopsis =
thaliana]</TT></TD></TR>
  <TR>
    <TD noWrap align=3Dright><TT><B>45.</B></TT></TD>
    <TD noWrap><TT><B>&nbsp;<A=20
      =
href=3D"http://zxw-pc/mascot/cgi/master_results.pl?file=3D..%2Fdata%2F201=
21225%2FF002438.dat&amp;REPTYPE=3Dprotein&amp;_sigthreshold=3D0.05&amp;RE=
PORT=3D50&amp;_server_mudpit_switch=3D99999999&amp;_ignoreionsscorebelow=3D=
0&amp;_showsubsets=3D0&amp;_showpopups=3DTRUE&amp;_sortunassigned=3Dscore=
down&amp;_requireboldred=3D0#Hit45">gi|38566572</A></B></TT></TD>
    <TD noWrap><TT>&nbsp;&nbsp;9431</TT></TD>
    <TD noWrap align=3Dright><TT>19</TT></TD>
    <TD noWrap><TT>&nbsp;&nbsp;At4g34600 [Arabidopsis =
thaliana]</TT></TD></TR>
  <TR>
    <TD noWrap align=3Dright><TT><B>46.</B></TT></TD>
    <TD noWrap><TT><B>&nbsp;<A=20
      =
href=3D"http://zxw-pc/mascot/cgi/master_results.pl?file=3D..%2Fdata%2F201=
21225%2FF002438.dat&amp;REPTYPE=3Dprotein&amp;_sigthreshold=3D0.05&amp;RE=
PORT=3D50&amp;_server_mudpit_switch=3D99999999&amp;_ignoreionsscorebelow=3D=
0&amp;_showsubsets=3D0&amp;_showpopups=3DTRUE&amp;_sortunassigned=3Dscore=
down&amp;_requireboldred=3D0#Hit46">gi|7270410</A></B></TT></TD>
    <TD noWrap><TT>&nbsp;&nbsp;9431</TT></TD>
    <TD noWrap align=3Dright><TT>19</TT></TD>
    <TD noWrap><TT>&nbsp;&nbsp;putative protein [Arabidopsis=20
  thaliana]</TT></TD></TR>
  <TR>
    <TD noWrap align=3Dright><TT><B>47.</B></TT></TD>
    <TD noWrap><TT><B>&nbsp;<A=20
      =
href=3D"http://zxw-pc/mascot/cgi/master_results.pl?file=3D..%2Fdata%2F201=
21225%2FF002438.dat&amp;REPTYPE=3Dprotein&amp;_sigthreshold=3D0.05&amp;RE=
PORT=3D50&amp;_server_mudpit_switch=3D99999999&amp;_ignoreionsscorebelow=3D=
0&amp;_showsubsets=3D0&amp;_showpopups=3DTRUE&amp;_sortunassigned=3Dscore=
down&amp;_requireboldred=3D0#Hit47">gi|3096929</A></B></TT></TD>
    <TD noWrap><TT>&nbsp;&nbsp;9431</TT></TD>
    <TD noWrap align=3Dright><TT>19</TT></TD>
    <TD noWrap><TT>&nbsp;&nbsp;putative protein [Arabidopsis=20
  thaliana]</TT></TD></TR>
  <TR>
    <TD noWrap align=3Dright><TT><B>48.</B></TT></TD>
    <TD noWrap><TT><B>&nbsp;<A=20
      =
href=3D"http://zxw-pc/mascot/cgi/master_results.pl?file=3D..%2Fdata%2F201=
21225%2FF002438.dat&amp;REPTYPE=3Dprotein&amp;_sigthreshold=3D0.05&amp;RE=
PORT=3D50&amp;_server_mudpit_switch=3D99999999&amp;_ignoreionsscorebelow=3D=
0&amp;_showsubsets=3D0&amp;_showpopups=3DTRUE&amp;_sortunassigned=3Dscore=
down&amp;_requireboldred=3D0#Hit48">gi|313502822</A></B></TT></TD>
    <TD noWrap><TT>&nbsp;&nbsp;10933</TT></TD>
    <TD noWrap align=3Dright><TT>19</TT></TD>
    <TD noWrap><TT>&nbsp;&nbsp;maturase K [Ochroma =
pyramidale]</TT></TD></TR>
  <TR>
    <TD noWrap align=3Dright><TT><B>49.</B></TT></TD>
    <TD noWrap><TT><B>&nbsp;<A=20
      =
href=3D"http://zxw-pc/mascot/cgi/master_results.pl?file=3D..%2Fdata%2F201=
21225%2FF002438.dat&amp;REPTYPE=3Dprotein&amp;_sigthreshold=3D0.05&amp;RE=
PORT=3D50&amp;_server_mudpit_switch=3D99999999&amp;_ignoreionsscorebelow=3D=
0&amp;_showsubsets=3D0&amp;_showpopups=3DTRUE&amp;_sortunassigned=3Dscore=
down&amp;_requireboldred=3D0#Hit49">gi|323435096</A></B></TT></TD>
    <TD noWrap><TT>&nbsp;&nbsp;11844</TT></TD>
    <TD noWrap align=3Dright><TT>18</TT></TD>
    <TD noWrap><TT>&nbsp;&nbsp;hypothetical protein BevumaM_p079 [Beta=20
      vulgaris subsp. maritima]</TT></TD></TR>
  <TR>
    <TD noWrap align=3Dright><TT><B>50.</B></TT></TD>
    <TD noWrap><TT><B>&nbsp;<A=20
      =
href=3D"http://zxw-pc/mascot/cgi/master_results.pl?file=3D..%2Fdata%2F201=
21225%2FF002438.dat&amp;REPTYPE=3Dprotein&amp;_sigthreshold=3D0.05&amp;RE=
PORT=3D50&amp;_server_mudpit_switch=3D99999999&amp;_ignoreionsscorebelow=3D=
0&amp;_showsubsets=3D0&amp;_showpopups=3DTRUE&amp;_sortunassigned=3Dscore=
down&amp;_requireboldred=3D0#Hit50">gi|320148729</A></B></TT></TD>
    <TD noWrap><TT>&nbsp;&nbsp;11844</TT></TD>
    <TD noWrap align=3Dright><TT>18</TT></TD>
    <TD noWrap><TT>&nbsp;&nbsp;hypothetical protein [Beta vulgaris =
subsp.=20
      maritima]</TT></TD></TR></TBODY></TABLE>
<H3>Results List</H3>
<TABLE border=3D0 cellSpacing=3D0>
  <TBODY>
  <TR>
    <TD><TT><B><A =
name=3DHit1>1.</A>&nbsp;&nbsp;&nbsp;&nbsp;</B></TT></TD>
    <TD noWrap><TT><A=20
      =
href=3D"http://zxw-pc/mascot/cgi/protein_view.pl?file=3D../data/20121225/=
F002438.dat&amp;hit=3D1"=20
      =
target=3D_blank>gi|167383</A>&nbsp;&nbsp;&nbsp;&nbsp;<B>Mass:</B>&nbsp;33=
287&nbsp;&nbsp;&nbsp;&nbsp;<B>Score:</B>&nbsp;26&nbsp;&nbsp;&nbsp;&nbsp;&=
nbsp;<B>Expect:</B>&nbsp;5.1e+003&nbsp;&nbsp;<B>Matches:</B>&nbsp;2</TT><=
/TD></TR>
  <TR>
    <TD>&nbsp;</TD>
    <TD noWrap><TT>storage protein [Gossypium=20
hirsutum]</TT></TD></TR></TBODY></TABLE>
<TABLE border=3D0 cellSpacing=3D0 cellPadding=3D0>
  <TBODY>
  <TR>
    <TD><TT>&nbsp;&nbsp;&nbsp;&nbsp;&nbsp;&nbsp;</TT></TD>
    <TD align=3Dright><TT><B>Observed&nbsp;&nbsp;</B></TT></TD>
    <TD noWrap align=3Dright><TT><B>Mr(expt)&nbsp;&nbsp;</B></TT></TD>
    <TD noWrap align=3Dright><TT><B>Mr(calc)&nbsp;&nbsp;</B></TT></TD>
    <TD align=3Dright><TT><B>&nbsp;ppm&nbsp;&nbsp;</B></TT></TD>
    <TD align=3Dright><TT><B>Start&nbsp;</B></TT></TD>
    <TD align=3Dright><TT><B>&nbsp;</B></TT></TD>
    <TD align=3Dright><TT><B>End&nbsp;</B></TT></TD>
    <TD align=3Dright><TT><B>Miss&nbsp;</B></TT></TD>
    <TD align=3Dright><TT><B>Ions&nbsp;</B></TT></TD>
    <TD><TT><B>&nbsp;Peptide</B></TT></TD></TR>
  <TR>
    <TD align=3Dright>&nbsp;</TD>
    <TD align=3Dright><TT>1202.6355&nbsp;&nbsp;</TT></TD>
    <TD align=3Dright><TT>1201.6282&nbsp;&nbsp;</TT></TD>
    <TD align=3Dright><TT>1201.6190&nbsp;&nbsp;</TT></TD>
    <TD noWrap align=3Dright><TT>7.69&nbsp;</TT></TD>
    <TD align=3Dright><TT>230&nbsp;</TT></TD>
    <TD noWrap align=3Dright><TT>-&nbsp;</TT></TD>
    <TD align=3Dright><TT>240&nbsp;</TT></TD>
    <TD align=3Dright><TT>1&nbsp;&nbsp;</TT></TD>
    <TD noWrap align=3Dright><TT>---&nbsp;&nbsp;</TT></TD>
    <TD noWrap><TT>&nbsp;K.AEEAKEVVAEK.A</TT></TD></TR>
  <TR>
    <TD align=3Dright>&nbsp;</TD>
    <TD align=3Dright><TT>1202.6355&nbsp;&nbsp;</TT></TD>
    <TD align=3Dright><TT>1201.6282&nbsp;&nbsp;</TT></TD>
    <TD align=3Dright><TT>1201.6190&nbsp;&nbsp;</TT></TD>
    <TD noWrap align=3Dright><TT>7.69&nbsp;</TT></TD>
    <TD align=3Dright><TT>230&nbsp;</TT></TD>
    <TD noWrap align=3Dright><TT>-&nbsp;</TT></TD>
    <TD align=3Dright><TT>240&nbsp;</TT></TD>
    <TD align=3Dright><TT>1&nbsp;&nbsp;</TT></TD>
    <TD noWrap align=3Dright><TT>20&nbsp;&nbsp;</TT></TD>
    <TD noWrap><TT>&nbsp;K.AEEAKEVVAEK.A</TT></TD></TR></TBODY></TABLE>
<TABLE border=3D0 cellSpacing=3D0>
  <TBODY>
  <TR>
    <TD><TT>&nbsp;&nbsp;&nbsp;&nbsp;&nbsp;&nbsp;</TT></TD>
    <TD><TT><B>No match to: </B>709.8649, 711.8654, 727.8240, 729.8197,=20
      731.8198, 733.8276, 735.8964, 737.8964, 771.7991, 773.7963, =
775.8128,=20
      777.8253, 779.8290, 815.7780, 817.7754, 819.7750, 821.7695, =
825.0652,=20
      841.0352, 842.4734, 865.0002, 867.0004, 870.5019, 904.9391, =
904.9391,=20
      906.9386, 908.9365, 966.8616, 966.8616,=20
968.8598</TT></TD></TR></TBODY></TABLE><BR>
<TABLE border=3D0 cellSpacing=3D0>
  <TBODY>
  <TR>
    <TD><TT><B><A =
name=3DHit2>2.</A>&nbsp;&nbsp;&nbsp;&nbsp;</B></TT></TD>
    <TD noWrap><TT><A=20
      =
href=3D"http://zxw-pc/mascot/cgi/protein_view.pl?file=3D../data/20121225/=
F002438.dat&amp;hit=3D2"=20
      =
target=3D_blank>gi|126077</A>&nbsp;&nbsp;&nbsp;&nbsp;<B>Mass:</B>&nbsp;33=
415&nbsp;&nbsp;&nbsp;&nbsp;<B>Score:</B>&nbsp;26&nbsp;&nbsp;&nbsp;&nbsp;&=
nbsp;<B>Expect:</B>&nbsp;5.1e+003&nbsp;&nbsp;<B>Matches:</B>&nbsp;2</TT><=
/TD></TR>
  <TR>
    <TD>&nbsp;</TD>
    <TD noWrap><TT>RecName: Full=3DLate embryogenesis abundant protein =
D-29;=20
      Short=3DLEA D-29</TT></TD></TR></TBODY></TABLE>
<TABLE border=3D0 cellSpacing=3D0 cellPadding=3D0>
  <TBODY>
  <TR>
    <TD><TT>&nbsp;&nbsp;&nbsp;&nbsp;&nbsp;&nbsp;</TT></TD>
    <TD align=3Dright><TT><B>Observed&nbsp;&nbsp;</B></TT></TD>
    <TD noWrap align=3Dright><TT><B>Mr(expt)&nbsp;&nbsp;</B></TT></TD>
    <TD noWrap align=3Dright><TT><B>Mr(calc)&nbsp;&nbsp;</B></TT></TD>
    <TD align=3Dright><TT><B>&nbsp;ppm&nbsp;&nbsp;</B></TT></TD>
    <TD align=3Dright><TT><B>Start&nbsp;</B></TT></TD>
    <TD align=3Dright><TT><B>&nbsp;</B></TT></TD>
    <TD align=3Dright><TT><B>End&nbsp;</B></TT></TD>
    <TD align=3Dright><TT><B>Miss&nbsp;</B></TT></TD>
    <TD align=3Dright><TT><B>Ions&nbsp;</B></TT></TD>
    <TD><TT><B>&nbsp;Peptide</B></TT></TD></TR>
  <TR>
    <TD align=3Dright>&nbsp;</TD>
    <TD align=3Dright><TT>1202.6355&nbsp;&nbsp;</TT></TD>
    <TD align=3Dright><TT>1201.6282&nbsp;&nbsp;</TT></TD>
    <TD align=3Dright><TT>1201.6190&nbsp;&nbsp;</TT></TD>
    <TD noWrap align=3Dright><TT>7.69&nbsp;</TT></TD>
    <TD align=3Dright><TT>231&nbsp;</TT></TD>
    <TD noWrap align=3Dright><TT>-&nbsp;</TT></TD>
    <TD align=3Dright><TT>241&nbsp;</TT></TD>
    <TD align=3Dright><TT>1&nbsp;&nbsp;</TT></TD>
    <TD noWrap align=3Dright><TT>---&nbsp;&nbsp;</TT></TD>
    <TD noWrap><TT>&nbsp;K.AEEAKEVVAEK.A</TT></TD></TR>
  <TR>
    <TD align=3Dright>&nbsp;</TD>
    <TD align=3Dright><TT>1202.6355&nbsp;&nbsp;</TT></TD>
    <TD align=3Dright><TT>1201.6282&nbsp;&nbsp;</TT></TD>
    <TD align=3Dright><TT>1201.6190&nbsp;&nbsp;</TT></TD>
    <TD noWrap align=3Dright><TT>7.69&nbsp;</TT></TD>
    <TD align=3Dright><TT>231&nbsp;</TT></TD>
    <TD noWrap align=3Dright><TT>-&nbsp;</TT></TD>
    <TD align=3Dright><TT>241&nbsp;</TT></TD>
    <TD align=3Dright><TT>1&nbsp;&nbsp;</TT></TD>
    <TD noWrap align=3Dright><TT>20&nbsp;&nbsp;</TT></TD>
    <TD noWrap><TT>&nbsp;K.AEEAKEVVAEK.A</TT></TD></TR></TBODY></TABLE>
<TABLE border=3D0 cellSpacing=3D0>
  <TBODY>
  <TR>
    <TD><TT>&nbsp;&nbsp;&nbsp;&nbsp;&nbsp;&nbsp;</TT></TD>
    <TD><TT><B>No match to: </B>709.8649, 711.8654, 727.8240, 729.8197,=20
      731.8198, 733.8276, 735.8964, 737.8964, 771.7991, 773.7963, =
775.8128,=20
      777.8253, 779.8290, 815.7780, 817.7754, 819.7750, 821.7695, =
825.0652,=20
      841.0352, 842.4734, 865.0002, 867.0004, 870.5019, 904.9391, =
904.9391,=20
      906.9386, 908.9365, 966.8616, 966.8616,=20
968.8598</TT></TD></TR></TBODY></TABLE><BR>
<TABLE border=3D0 cellSpacing=3D0>
  <TBODY>
  <TR>
    <TD><TT><B><A =
name=3DHit3>3.</A>&nbsp;&nbsp;&nbsp;&nbsp;</B></TT></TD>
    <TD noWrap><TT><A=20
      =
href=3D"http://zxw-pc/mascot/cgi/protein_view.pl?file=3D../data/20121225/=
F002438.dat&amp;hit=3D3"=20
      =
target=3D_blank>gi|308807144</A>&nbsp;&nbsp;&nbsp;&nbsp;<B>Mass:</B>&nbsp=
;6365&nbsp;&nbsp;&nbsp;&nbsp;&nbsp;<B>Score:</B>&nbsp;23&nbsp;&nbsp;&nbsp=
;&nbsp;&nbsp;<B>Expect:</B>&nbsp;1e+004&nbsp;&nbsp;<B>Matches:</B>&nbsp;2=
</TT></TD></TR>
  <TR>
    <TD>&nbsp;</TD>
    <TD noWrap><TT>unnamed protein product [Ostreococcus=20
  tauri]</TT></TD></TR></TBODY></TABLE>
<TABLE border=3D0 cellSpacing=3D0 cellPadding=3D0>
  <TBODY>
  <TR>
    <TD><TT>&nbsp;&nbsp;&nbsp;&nbsp;&nbsp;&nbsp;</TT></TD>
    <TD align=3Dright><TT><B>Observed&nbsp;&nbsp;</B></TT></TD>
    <TD noWrap align=3Dright><TT><B>Mr(expt)&nbsp;&nbsp;</B></TT></TD>
    <TD noWrap align=3Dright><TT><B>Mr(calc)&nbsp;&nbsp;</B></TT></TD>
    <TD align=3Dright><TT><B>&nbsp;ppm&nbsp;&nbsp;</B></TT></TD>
    <TD align=3Dright><TT><B>Start&nbsp;</B></TT></TD>
    <TD align=3Dright><TT><B>&nbsp;</B></TT></TD>
    <TD align=3Dright><TT><B>End&nbsp;</B></TT></TD>
    <TD align=3Dright><TT><B>Miss&nbsp;</B></TT></TD>
    <TD align=3Dright><TT><B>Ions&nbsp;</B></TT></TD>
    <TD><TT><B>&nbsp;Peptide</B></TT></TD></TR>
  <TR>
    <TD align=3Dright>&nbsp;</TD>
    <TD align=3Dright><TT>1202.6355&nbsp;&nbsp;</TT></TD>
    <TD align=3Dright><TT>1201.6282&nbsp;&nbsp;</TT></TD>
    <TD align=3Dright><TT>1201.5800&nbsp;&nbsp;</TT></TD>
    <TD noWrap align=3Dright><TT>40.2&nbsp;</TT></TD>
    <TD align=3Dright><TT>49&nbsp;</TT></TD>
    <TD noWrap align=3Dright><TT>-&nbsp;</TT></TD>
    <TD align=3Dright><TT>61&nbsp;</TT></TD>
    <TD align=3Dright><TT>1&nbsp;&nbsp;</TT></TD>
    <TD noWrap align=3Dright><TT>---&nbsp;&nbsp;</TT></TD>
    <TD noWrap><TT>&nbsp;R.AEGGGGEGVSARR.-</TT></TD></TR>
  <TR>
    <TD align=3Dright>&nbsp;</TD>
    <TD align=3Dright><TT>1202.6355&nbsp;&nbsp;</TT></TD>
    <TD align=3Dright><TT>1201.6282&nbsp;&nbsp;</TT></TD>
    <TD align=3Dright><TT>1201.5800&nbsp;&nbsp;</TT></TD>
    <TD noWrap align=3Dright><TT>40.2&nbsp;</TT></TD>
    <TD align=3Dright><TT>48&nbsp;</TT></TD>
    <TD noWrap align=3Dright><TT>-&nbsp;</TT></TD>
    <TD align=3Dright><TT>60&nbsp;</TT></TD>
    <TD align=3Dright><TT>1&nbsp;&nbsp;</TT></TD>
    <TD noWrap align=3Dright><TT>---&nbsp;&nbsp;</TT></TD>
    <TD =
noWrap><TT>&nbsp;K.RAEGGGGEGVSAR.R</TT></TD></TR></TBODY></TABLE>
<TABLE border=3D0 cellSpacing=3D0>
  <TBODY>
  <TR>
    <TD><TT>&nbsp;&nbsp;&nbsp;&nbsp;&nbsp;&nbsp;</TT></TD>
    <TD><TT><B>No match to: </B>709.8649, 711.8654, 727.8240, 729.8197,=20
      731.8198, 733.8276, 735.8964, 737.8964, 771.7991, 773.7963, =
775.8128,=20
      777.8253, 779.8290, 815.7780, 817.7754, 819.7750, 821.7695, =
825.0652,=20
      841.0352, 842.4734, 865.0002, 867.0004, 870.5019, 904.9391, =
904.9391,=20
      906.9386, 908.9365, 966.8616, 966.8616,=20
968.8598</TT></TD></TR></TBODY></TABLE><BR>
<TABLE border=3D0 cellSpacing=3D0>
  <TBODY>
  <TR>
    <TD><TT><B><A =
name=3DHit4>4.</A>&nbsp;&nbsp;&nbsp;&nbsp;</B></TT></TD>
    <TD noWrap><TT><A=20
      =
href=3D"http://zxw-pc/mascot/cgi/protein_view.pl?file=3D../data/20121225/=
F002438.dat&amp;hit=3D4"=20
      =
target=3D_blank>gi|116059344</A>&nbsp;&nbsp;&nbsp;&nbsp;<B>Mass:</B>&nbsp=
;6365&nbsp;&nbsp;&nbsp;&nbsp;&nbsp;<B>Score:</B>&nbsp;23&nbsp;&nbsp;&nbsp=
;&nbsp;&nbsp;<B>Expect:</B>&nbsp;1e+004&nbsp;&nbsp;<B>Matches:</B>&nbsp;2=
</TT></TD></TR>
  <TR>
    <TD>&nbsp;</TD>
    <TD noWrap><TT>unnamed protein product [Ostreococcus=20
  tauri]</TT></TD></TR></TBODY></TABLE>
<TABLE border=3D0 cellSpacing=3D0 cellPadding=3D0>
  <TBODY>
  <TR>
    <TD><TT>&nbsp;&nbsp;&nbsp;&nbsp;&nbsp;&nbsp;</TT></TD>
    <TD align=3Dright><TT><B>Observed&nbsp;&nbsp;</B></TT></TD>
    <TD noWrap align=3Dright><TT><B>Mr(expt)&nbsp;&nbsp;</B></TT></TD>
    <TD noWrap align=3Dright><TT><B>Mr(calc)&nbsp;&nbsp;</B></TT></TD>
    <TD align=3Dright><TT><B>&nbsp;ppm&nbsp;&nbsp;</B></TT></TD>
    <TD align=3Dright><TT><B>Start&nbsp;</B></TT></TD>
    <TD align=3Dright><TT><B>&nbsp;</B></TT></TD>
    <TD align=3Dright><TT><B>End&nbsp;</B></TT></TD>
    <TD align=3Dright><TT><B>Miss&nbsp;</B></TT></TD>
    <TD align=3Dright><TT><B>Ions&nbsp;</B></TT></TD>
    <TD><TT><B>&nbsp;Peptide</B></TT></TD></TR>
  <TR>
    <TD align=3Dright>&nbsp;</TD>
    <TD align=3Dright><TT>1202.6355&nbsp;&nbsp;</TT></TD>
    <TD align=3Dright><TT>1201.6282&nbsp;&nbsp;</TT></TD>
    <TD align=3Dright><TT>1201.5800&nbsp;&nbsp;</TT></TD>
    <TD noWrap align=3Dright><TT>40.2&nbsp;</TT></TD>
    <TD align=3Dright><TT>49&nbsp;</TT></TD>
    <TD noWrap align=3Dright><TT>-&nbsp;</TT></TD>
    <TD align=3Dright><TT>61&nbsp;</TT></TD>
    <TD align=3Dright><TT>1&nbsp;&nbsp;</TT></TD>
    <TD noWrap align=3Dright><TT>---&nbsp;&nbsp;</TT></TD>
    <TD noWrap><TT>&nbsp;R.AEGGGGEGVSARR.-</TT></TD></TR>
  <TR>
    <TD align=3Dright>&nbsp;</TD>
    <TD align=3Dright><TT>1202.6355&nbsp;&nbsp;</TT></TD>
    <TD align=3Dright><TT>1201.6282&nbsp;&nbsp;</TT></TD>
    <TD align=3Dright><TT>1201.5800&nbsp;&nbsp;</TT></TD>
    <TD noWrap align=3Dright><TT>40.2&nbsp;</TT></TD>
    <TD align=3Dright><TT>48&nbsp;</TT></TD>
    <TD noWrap align=3Dright><TT>-&nbsp;</TT></TD>
    <TD align=3Dright><TT>60&nbsp;</TT></TD>
    <TD align=3Dright><TT>1&nbsp;&nbsp;</TT></TD>
    <TD noWrap align=3Dright><TT>---&nbsp;&nbsp;</TT></TD>
    <TD =
noWrap><TT>&nbsp;K.RAEGGGGEGVSAR.R</TT></TD></TR></TBODY></TABLE>
<TABLE border=3D0 cellSpacing=3D0>
  <TBODY>
  <TR>
    <TD><TT>&nbsp;&nbsp;&nbsp;&nbsp;&nbsp;&nbsp;</TT></TD>
    <TD><TT><B>No match to: </B>709.8649, 711.8654, 727.8240, 729.8197,=20
      731.8198, 733.8276, 735.8964, 737.8964, 771.7991, 773.7963, =
775.8128,=20
      777.8253, 779.8290, 815.7780, 817.7754, 819.7750, 821.7695, =
825.0652,=20
      841.0352, 842.4734, 865.0002, 867.0004, 870.5019, 904.9391, =
904.9391,=20
      906.9386, 908.9365, 966.8616, 966.8616,=20
968.8598</TT></TD></TR></TBODY></TABLE><BR>
<TABLE border=3D0 cellSpacing=3D0>
  <TBODY>
  <TR>
    <TD><TT><B><A =
name=3DHit5>5.</A>&nbsp;&nbsp;&nbsp;&nbsp;</B></TT></TD>
    <TD noWrap><TT><A=20
      =
href=3D"http://zxw-pc/mascot/cgi/protein_view.pl?file=3D../data/20121225/=
F002438.dat&amp;hit=3D5"=20
      =
target=3D_blank>gi|222847330</A>&nbsp;&nbsp;&nbsp;&nbsp;<B>Mass:</B>&nbsp=
;8582&nbsp;&nbsp;&nbsp;&nbsp;&nbsp;<B>Score:</B>&nbsp;22&nbsp;&nbsp;&nbsp=
;&nbsp;&nbsp;<B>Expect:</B>&nbsp;1.2e+004&nbsp;&nbsp;<B>Matches:</B>&nbsp=
;2</TT></TD></TR>
  <TR>
    <TD>&nbsp;</TD>
    <TD noWrap><TT>predicted protein [Populus=20
trichocarpa]</TT></TD></TR></TBODY></TABLE>
<TABLE border=3D0 cellSpacing=3D0 cellPadding=3D0>
  <TBODY>
  <TR>
    <TD><TT>&nbsp;&nbsp;&nbsp;&nbsp;&nbsp;&nbsp;</TT></TD>
    <TD align=3Dright><TT><B>Observed&nbsp;&nbsp;</B></TT></TD>
    <TD noWrap align=3Dright><TT><B>Mr(expt)&nbsp;&nbsp;</B></TT></TD>
    <TD noWrap align=3Dright><TT><B>Mr(calc)&nbsp;&nbsp;</B></TT></TD>
    <TD align=3Dright><TT><B>&nbsp;ppm&nbsp;&nbsp;</B></TT></TD>
    <TD align=3Dright><TT><B>Start&nbsp;</B></TT></TD>
    <TD align=3Dright><TT><B>&nbsp;</B></TT></TD>
    <TD align=3Dright><TT><B>End&nbsp;</B></TT></TD>
    <TD align=3Dright><TT><B>Miss&nbsp;</B></TT></TD>
    <TD align=3Dright><TT><B>Ions&nbsp;</B></TT></TD>
    <TD><TT><B>&nbsp;Peptide</B></TT></TD></TR>
  <TR>
    <TD align=3Dright>&nbsp;</TD>
    <TD align=3Dright><TT>1202.6355&nbsp;&nbsp;</TT></TD>
    <TD align=3Dright><TT>1201.6282&nbsp;&nbsp;</TT></TD>
    <TD align=3Dright><TT>1201.6163&nbsp;&nbsp;</TT></TD>
    <TD noWrap align=3Dright><TT>9.91&nbsp;</TT></TD>
    <TD align=3Dright><TT>46&nbsp;</TT></TD>
    <TD noWrap align=3Dright><TT>-&nbsp;</TT></TD>
    <TD align=3Dright><TT>59&nbsp;</TT></TD>
    <TD align=3Dright><TT>1&nbsp;&nbsp;</TT></TD>
    <TD noWrap align=3Dright><TT>---&nbsp;&nbsp;</TT></TD>
    <TD noWrap><TT>&nbsp;K.SGAAAGAGAASQRK.T</TT></TD></TR>
  <TR>
    <TD align=3Dright>&nbsp;</TD>
    <TD align=3Dright><TT>1202.6355&nbsp;&nbsp;</TT></TD>
    <TD align=3Dright><TT>1201.6282&nbsp;&nbsp;</TT></TD>
    <TD align=3Dright><TT>1201.6163&nbsp;&nbsp;</TT></TD>
    <TD noWrap align=3Dright><TT>9.91&nbsp;</TT></TD>
    <TD align=3Dright><TT>45&nbsp;</TT></TD>
    <TD noWrap align=3Dright><TT>-&nbsp;</TT></TD>
    <TD align=3Dright><TT>58&nbsp;</TT></TD>
    <TD align=3Dright><TT>1&nbsp;&nbsp;</TT></TD>
    <TD noWrap align=3Dright><TT>---&nbsp;&nbsp;</TT></TD>
    <TD =
noWrap><TT>&nbsp;K.KSGAAAGAGAASQR.K</TT></TD></TR></TBODY></TABLE>
<TABLE border=3D0 cellSpacing=3D0>
  <TBODY>
  <TR>
    <TD><TT>&nbsp;&nbsp;&nbsp;&nbsp;&nbsp;&nbsp;</TT></TD>
    <TD><TT><B>No match to: </B>709.8649, 711.8654, 727.8240, 729.8197,=20
      731.8198, 733.8276, 735.8964, 737.8964, 771.7991, 773.7963, =
775.8128,=20
      777.8253, 779.8290, 815.7780, 817.7754, 819.7750, 821.7695, =
825.0652,=20
      841.0352, 842.4734, 865.0002, 867.0004, 870.5019, 904.9391, =
904.9391,=20
      906.9386, 908.9365, 966.8616, 966.8616,=20
968.8598</TT></TD></TR></TBODY></TABLE><BR>
<TABLE border=3D0 cellSpacing=3D0>
  <TBODY>
  <TR>
    <TD><TT><B><A =
name=3DHit6>6.</A>&nbsp;&nbsp;&nbsp;&nbsp;</B></TT></TD>
    <TD noWrap><TT><A=20
      =
href=3D"http://zxw-pc/mascot/cgi/protein_view.pl?file=3D../data/20121225/=
F002438.dat&amp;hit=3D6"=20
      =
target=3D_blank>gi|224060181</A>&nbsp;&nbsp;&nbsp;&nbsp;<B>Mass:</B>&nbsp=
;8582&nbsp;&nbsp;&nbsp;&nbsp;&nbsp;<B>Score:</B>&nbsp;22&nbsp;&nbsp;&nbsp=
;&nbsp;&nbsp;<B>Expect:</B>&nbsp;1.2e+004&nbsp;&nbsp;<B>Matches:</B>&nbsp=
;2</TT></TD></TR>
  <TR>
    <TD>&nbsp;</TD>
    <TD noWrap><TT>predicted protein [Populus=20
trichocarpa]</TT></TD></TR></TBODY></TABLE>
<TABLE border=3D0 cellSpacing=3D0 cellPadding=3D0>
  <TBODY>
  <TR>
    <TD><TT>&nbsp;&nbsp;&nbsp;&nbsp;&nbsp;&nbsp;</TT></TD>
    <TD align=3Dright><TT><B>Observed&nbsp;&nbsp;</B></TT></TD>
    <TD noWrap align=3Dright><TT><B>Mr(expt)&nbsp;&nbsp;</B></TT></TD>
    <TD noWrap align=3Dright><TT><B>Mr(calc)&nbsp;&nbsp;</B></TT></TD>
    <TD align=3Dright><TT><B>&nbsp;ppm&nbsp;&nbsp;</B></TT></TD>
    <TD align=3Dright><TT><B>Start&nbsp;</B></TT></TD>
    <TD align=3Dright><TT><B>&nbsp;</B></TT></TD>
    <TD align=3Dright><TT><B>End&nbsp;</B></TT></TD>
    <TD align=3Dright><TT><B>Miss&nbsp;</B></TT></TD>
    <TD align=3Dright><TT><B>Ions&nbsp;</B></TT></TD>
    <TD><TT><B>&nbsp;Peptide</B></TT></TD></TR>
  <TR>
    <TD align=3Dright>&nbsp;</TD>
    <TD align=3Dright><TT>1202.6355&nbsp;&nbsp;</TT></TD>
    <TD align=3Dright><TT>1201.6282&nbsp;&nbsp;</TT></TD>
    <TD align=3Dright><TT>1201.6163&nbsp;&nbsp;</TT></TD>
    <TD noWrap align=3Dright><TT>9.91&nbsp;</TT></TD>
    <TD align=3Dright><TT>46&nbsp;</TT></TD>
    <TD noWrap align=3Dright><TT>-&nbsp;</TT></TD>
    <TD align=3Dright><TT>59&nbsp;</TT></TD>
    <TD align=3Dright><TT>1&nbsp;&nbsp;</TT></TD>
    <TD noWrap align=3Dright><TT>---&nbsp;&nbsp;</TT></TD>
    <TD noWrap><TT>&nbsp;K.SGAAAGAGAASQRK.T</TT></TD></TR>
  <TR>
    <TD align=3Dright>&nbsp;</TD>
    <TD align=3Dright><TT>1202.6355&nbsp;&nbsp;</TT></TD>
    <TD align=3Dright><TT>1201.6282&nbsp;&nbsp;</TT></TD>
    <TD align=3Dright><TT>1201.6163&nbsp;&nbsp;</TT></TD>
    <TD noWrap align=3Dright><TT>9.91&nbsp;</TT></TD>
    <TD align=3Dright><TT>45&nbsp;</TT></TD>
    <TD noWrap align=3Dright><TT>-&nbsp;</TT></TD>
    <TD align=3Dright><TT>58&nbsp;</TT></TD>
    <TD align=3Dright><TT>1&nbsp;&nbsp;</TT></TD>
    <TD noWrap align=3Dright><TT>---&nbsp;&nbsp;</TT></TD>
    <TD =
noWrap><TT>&nbsp;K.KSGAAAGAGAASQR.K</TT></TD></TR></TBODY></TABLE>
<TABLE border=3D0 cellSpacing=3D0>
  <TBODY>
  <TR>
    <TD><TT>&nbsp;&nbsp;&nbsp;&nbsp;&nbsp;&nbsp;</TT></TD>
    <TD><TT><B>No match to: </B>709.8649, 711.8654, 727.8240, 729.8197,=20
      731.8198, 733.8276, 735.8964, 737.8964, 771.7991, 773.7963, =
775.8128,=20
      777.8253, 779.8290, 815.7780, 817.7754, 819.7750, 821.7695, =
825.0652,=20
      841.0352, 842.4734, 865.0002, 867.0004, 870.5019, 904.9391, =
904.9391,=20
      906.9386, 908.9365, 966.8616, 966.8616,=20
968.8598</TT></TD></TR></TBODY></TABLE><BR>
<TABLE border=3D0 cellSpacing=3D0>
  <TBODY>
  <TR>
    <TD><TT><B><A =
name=3DHit7>7.</A>&nbsp;&nbsp;&nbsp;&nbsp;</B></TT></TD>
    <TD noWrap><TT><A=20
      =
href=3D"http://zxw-pc/mascot/cgi/protein_view.pl?file=3D../data/20121225/=
F002438.dat&amp;hit=3D7"=20
      =
target=3D_blank>gi|300568694</A>&nbsp;&nbsp;&nbsp;&nbsp;<B>Mass:</B>&nbsp=
;22693&nbsp;&nbsp;&nbsp;&nbsp;<B>Score:</B>&nbsp;20&nbsp;&nbsp;&nbsp;&nbs=
p;&nbsp;<B>Expect:</B>&nbsp;1.7e+004&nbsp;&nbsp;<B>Matches:</B>&nbsp;2</T=
T></TD></TR>
  <TR>
    <TD>&nbsp;</TD>
    <TD noWrap><TT>unnamed protein product [Brassica=20
napus]</TT></TD></TR></TBODY></TABLE>
<TABLE border=3D0 cellSpacing=3D0 cellPadding=3D0>
  <TBODY>
  <TR>
    <TD><TT>&nbsp;&nbsp;&nbsp;&nbsp;&nbsp;&nbsp;</TT></TD>
    <TD align=3Dright><TT><B>Observed&nbsp;&nbsp;</B></TT></TD>
    <TD noWrap align=3Dright><TT><B>Mr(expt)&nbsp;&nbsp;</B></TT></TD>
    <TD noWrap align=3Dright><TT><B>Mr(calc)&nbsp;&nbsp;</B></TT></TD>
    <TD align=3Dright><TT><B>&nbsp;ppm&nbsp;&nbsp;</B></TT></TD>
    <TD align=3Dright><TT><B>Start&nbsp;</B></TT></TD>
    <TD align=3Dright><TT><B>&nbsp;</B></TT></TD>
    <TD align=3Dright><TT><B>End&nbsp;</B></TT></TD>
    <TD align=3Dright><TT><B>Miss&nbsp;</B></TT></TD>
    <TD align=3Dright><TT><B>Ions&nbsp;</B></TT></TD>
    <TD><TT><B>&nbsp;Peptide</B></TT></TD></TR>
  <TR>
    <TD align=3Dright>&nbsp;</TD>
    <TD align=3Dright><TT>1202.6355&nbsp;&nbsp;</TT></TD>
    <TD align=3Dright><TT>1201.6282&nbsp;&nbsp;</TT></TD>
    <TD align=3Dright><TT>1201.5575&nbsp;&nbsp;</TT></TD>
    <TD noWrap align=3Dright><TT>58.9&nbsp;</TT></TD>
    <TD align=3Dright><TT>179&nbsp;</TT></TD>
    <TD noWrap align=3Dright><TT>-&nbsp;</TT></TD>
    <TD align=3Dright><TT>190&nbsp;</TT></TD>
    <TD align=3Dright><TT>0&nbsp;&nbsp;</TT></TD>
    <TD noWrap align=3Dright><TT>---&nbsp;&nbsp;</TT></TD>
    <TD noWrap><TT>&nbsp;K.AEQAENGGAEVK.K</TT></TD></TR>
  <TR>
    <TD align=3Dright>&nbsp;</TD>
    <TD align=3Dright><TT>1202.6355&nbsp;&nbsp;</TT></TD>
    <TD align=3Dright><TT>1201.6282&nbsp;&nbsp;</TT></TD>
    <TD align=3Dright><TT>1201.5575&nbsp;&nbsp;</TT></TD>
    <TD noWrap align=3Dright><TT>58.9&nbsp;</TT></TD>
    <TD align=3Dright><TT>179&nbsp;</TT></TD>
    <TD noWrap align=3Dright><TT>-&nbsp;</TT></TD>
    <TD align=3Dright><TT>190&nbsp;</TT></TD>
    <TD align=3Dright><TT>0&nbsp;&nbsp;</TT></TD>
    <TD noWrap align=3Dright><TT>14&nbsp;&nbsp;</TT></TD>
    <TD noWrap><TT>&nbsp;K.AEQAENGGAEVK.K</TT></TD></TR></TBODY></TABLE>
<TABLE border=3D0 cellSpacing=3D0>
  <TBODY>
  <TR>
    <TD><TT>&nbsp;&nbsp;&nbsp;&nbsp;&nbsp;&nbsp;</TT></TD>
    <TD><TT><B>No match to: </B>709.8649, 711.8654, 727.8240, 729.8197,=20
      731.8198, 733.8276, 735.8964, 737.8964, 771.7991, 773.7963, =
775.8128,=20
      777.8253, 779.8290, 815.7780, 817.7754, 819.7750, 821.7695, =
825.0652,=20
      841.0352, 842.4734, 865.0002, 867.0004, 870.5019, 904.9391, =
904.9391,=20
      906.9386, 908.9365, 966.8616, 966.8616,=20
968.8598</TT></TD></TR></TBODY></TABLE><BR>
<TABLE border=3D0 cellSpacing=3D0>
  <TBODY>
  <TR>
    <TD><TT><B><A =
name=3DHit8>8.</A>&nbsp;&nbsp;&nbsp;&nbsp;</B></TT></TD>
    <TD noWrap><TT><A=20
      =
href=3D"http://zxw-pc/mascot/cgi/protein_view.pl?file=3D../data/20121225/=
F002438.dat&amp;hit=3D8"=20
      =
target=3D_blank>gi|259708306</A>&nbsp;&nbsp;&nbsp;&nbsp;<B>Mass:</B>&nbsp=
;22693&nbsp;&nbsp;&nbsp;&nbsp;<B>Score:</B>&nbsp;20&nbsp;&nbsp;&nbsp;&nbs=
p;&nbsp;<B>Expect:</B>&nbsp;1.7e+004&nbsp;&nbsp;<B>Matches:</B>&nbsp;2</T=
T></TD></TR>
  <TR>
    <TD>&nbsp;</TD>
    <TD noWrap><TT>unnamed protein product [Brassica=20
napus]</TT></TD></TR></TBODY></TABLE>
<TABLE border=3D0 cellSpacing=3D0 cellPadding=3D0>
  <TBODY>
  <TR>
    <TD><TT>&nbsp;&nbsp;&nbsp;&nbsp;&nbsp;&nbsp;</TT></TD>
    <TD align=3Dright><TT><B>Observed&nbsp;&nbsp;</B></TT></TD>
    <TD noWrap align=3Dright><TT><B>Mr(expt)&nbsp;&nbsp;</B></TT></TD>
    <TD noWrap align=3Dright><TT><B>Mr(calc)&nbsp;&nbsp;</B></TT></TD>
    <TD align=3Dright><TT><B>&nbsp;ppm&nbsp;&nbsp;</B></TT></TD>
    <TD align=3Dright><TT><B>Start&nbsp;</B></TT></TD>
    <TD align=3Dright><TT><B>&nbsp;</B></TT></TD>
    <TD align=3Dright><TT><B>End&nbsp;</B></TT></TD>
    <TD align=3Dright><TT><B>Miss&nbsp;</B></TT></TD>
    <TD align=3Dright><TT><B>Ions&nbsp;</B></TT></TD>
    <TD><TT><B>&nbsp;Peptide</B></TT></TD></TR>
  <TR>
    <TD align=3Dright>&nbsp;</TD>
    <TD align=3Dright><TT>1202.6355&nbsp;&nbsp;</TT></TD>
    <TD align=3Dright><TT>1201.6282&nbsp;&nbsp;</TT></TD>
    <TD align=3Dright><TT>1201.5575&nbsp;&nbsp;</TT></TD>
    <TD noWrap align=3Dright><TT>58.9&nbsp;</TT></TD>
    <TD align=3Dright><TT>179&nbsp;</TT></TD>
    <TD noWrap align=3Dright><TT>-&nbsp;</TT></TD>
    <TD align=3Dright><TT>190&nbsp;</TT></TD>
    <TD align=3Dright><TT>0&nbsp;&nbsp;</TT></TD>
    <TD noWrap align=3Dright><TT>---&nbsp;&nbsp;</TT></TD>
    <TD noWrap><TT>&nbsp;K.AEQAENGGAEVK.K</TT></TD></TR>
  <TR>
    <TD align=3Dright>&nbsp;</TD>
    <TD align=3Dright><TT>1202.6355&nbsp;&nbsp;</TT></TD>
    <TD align=3Dright><TT>1201.6282&nbsp;&nbsp;</TT></TD>
    <TD align=3Dright><TT>1201.5575&nbsp;&nbsp;</TT></TD>
    <TD noWrap align=3Dright><TT>58.9&nbsp;</TT></TD>
    <TD align=3Dright><TT>179&nbsp;</TT></TD>
    <TD noWrap align=3Dright><TT>-&nbsp;</TT></TD>
    <TD align=3Dright><TT>190&nbsp;</TT></TD>
    <TD align=3Dright><TT>0&nbsp;&nbsp;</TT></TD>
    <TD noWrap align=3Dright><TT>14&nbsp;&nbsp;</TT></TD>
    <TD noWrap><TT>&nbsp;K.AEQAENGGAEVK.K</TT></TD></TR></TBODY></TABLE>
<TABLE border=3D0 cellSpacing=3D0>
  <TBODY>
  <TR>
    <TD><TT>&nbsp;&nbsp;&nbsp;&nbsp;&nbsp;&nbsp;</TT></TD>
    <TD><TT><B>No match to: </B>709.8649, 711.8654, 727.8240, 729.8197,=20
      731.8198, 733.8276, 735.8964, 737.8964, 771.7991, 773.7963, =
775.8128,=20
      777.8253, 779.8290, 815.7780, 817.7754, 819.7750, 821.7695, =
825.0652,=20
      841.0352, 842.4734, 865.0002, 867.0004, 870.5019, 904.9391, =
904.9391,=20
      906.9386, 908.9365, 966.8616, 966.8616,=20
968.8598</TT></TD></TR></TBODY></TABLE><BR>
<TABLE border=3D0 cellSpacing=3D0>
  <TBODY>
  <TR>
    <TD><TT><B><A =
name=3DHit9>9.</A>&nbsp;&nbsp;&nbsp;&nbsp;</B></TT></TD>
    <TD noWrap><TT><A=20
      =
href=3D"http://zxw-pc/mascot/cgi/protein_view.pl?file=3D../data/20121225/=
F002438.dat&amp;hit=3D9"=20
      =
target=3D_blank>gi|222631438</A>&nbsp;&nbsp;&nbsp;&nbsp;<B>Mass:</B>&nbsp=
;10153&nbsp;&nbsp;&nbsp;&nbsp;<B>Score:</B>&nbsp;20&nbsp;&nbsp;&nbsp;&nbs=
p;&nbsp;<B>Expect:</B>&nbsp;1.9e+004&nbsp;&nbsp;<B>Matches:</B>&nbsp;2</T=
T></TD></TR>
  <TR>
    <TD>&nbsp;</TD>
    <TD noWrap><TT>hypothetical protein OsJ_18387 [Oryza sativa Japonica =

      Group]</TT></TD></TR></TBODY></TABLE>
<TABLE border=3D0 cellSpacing=3D0 cellPadding=3D0>
  <TBODY>
  <TR>
    <TD><TT>&nbsp;&nbsp;&nbsp;&nbsp;&nbsp;&nbsp;</TT></TD>
    <TD align=3Dright><TT><B>Observed&nbsp;&nbsp;</B></TT></TD>
    <TD noWrap align=3Dright><TT><B>Mr(expt)&nbsp;&nbsp;</B></TT></TD>
    <TD noWrap align=3Dright><TT><B>Mr(calc)&nbsp;&nbsp;</B></TT></TD>
    <TD align=3Dright><TT><B>&nbsp;ppm&nbsp;&nbsp;</B></TT></TD>
    <TD align=3Dright><TT><B>Start&nbsp;</B></TT></TD>
    <TD align=3Dright><TT><B>&nbsp;</B></TT></TD>
    <TD align=3Dright><TT><B>End&nbsp;</B></TT></TD>
    <TD align=3Dright><TT><B>Miss&nbsp;</B></TT></TD>
    <TD align=3Dright><TT><B>Ions&nbsp;</B></TT></TD>
    <TD><TT><B>&nbsp;Peptide</B></TT></TD></TR>
  <TR>
    <TD align=3Dright>&nbsp;</TD>
    <TD align=3Dright><TT>1202.6355&nbsp;&nbsp;</TT></TD>
    <TD align=3Dright><TT>1201.6282&nbsp;&nbsp;</TT></TD>
    <TD align=3Dright><TT>1201.6390&nbsp;&nbsp;</TT></TD>
    <TD noWrap align=3Dright><TT>-8.95&nbsp;</TT></TD>
    <TD align=3Dright><TT>45&nbsp;</TT></TD>
    <TD noWrap align=3Dright><TT>-&nbsp;</TT></TD>
    <TD align=3Dright><TT>54&nbsp;</TT></TD>
    <TD align=3Dright><TT>1&nbsp;&nbsp;</TT></TD>
    <TD noWrap align=3Dright><TT>---&nbsp;&nbsp;</TT></TD>
    <TD noWrap><TT>&nbsp;R.KHYMQLVGAR.Q</TT></TD></TR>
  <TR>
    <TD align=3Dright>&nbsp;</TD>
    <TD align=3Dright><TT>1202.6355&nbsp;&nbsp;</TT></TD>
    <TD align=3Dright><TT>1201.6282&nbsp;&nbsp;</TT></TD>
    <TD align=3Dright><TT>1201.6601&nbsp;&nbsp;</TT></TD>
    <TD noWrap align=3Dright><TT>-26.55&nbsp;</TT></TD>
    <TD align=3Dright><TT>14&nbsp;</TT></TD>
    <TD noWrap align=3Dright><TT>-&nbsp;</TT></TD>
    <TD align=3Dright><TT>26&nbsp;</TT></TD>
    <TD align=3Dright><TT>1&nbsp;&nbsp;</TT></TD>
    <TD noWrap align=3Dright><TT>---&nbsp;&nbsp;</TT></TD>
    <TD =
noWrap><TT>&nbsp;R.AITCVARVAGGGK.A</TT></TD></TR></TBODY></TABLE>
<TABLE border=3D0 cellSpacing=3D0>
  <TBODY>
  <TR>
    <TD><TT>&nbsp;&nbsp;&nbsp;&nbsp;&nbsp;&nbsp;</TT></TD>
    <TD><TT><B>No match to: </B>709.8649, 711.8654, 727.8240, 729.8197,=20
      731.8198, 733.8276, 735.8964, 737.8964, 771.7991, 773.7963, =
775.8128,=20
      777.8253, 779.8290, 815.7780, 817.7754, 819.7750, 821.7695, =
825.0652,=20
      841.0352, 842.4734, 865.0002, 867.0004, 870.5019, 904.9391, =
904.9391,=20
      906.9386, 908.9365, 966.8616, 966.8616,=20
968.8598</TT></TD></TR></TBODY></TABLE><BR>
<TABLE border=3D0 cellSpacing=3D0>
  <TBODY>
  <TR>
    <TD><TT><B><A name=3DHit10>10.</A>&nbsp;&nbsp;&nbsp;</B></TT></TD>
    <TD noWrap><TT><A=20
      =
href=3D"http://zxw-pc/mascot/cgi/protein_view.pl?file=3D../data/20121225/=
F002438.dat&amp;hit=3D10"=20
      =
target=3D_blank>gi|218184279</A>&nbsp;&nbsp;&nbsp;&nbsp;<B>Mass:</B>&nbsp=
;9749&nbsp;&nbsp;&nbsp;&nbsp;&nbsp;<B>Score:</B>&nbsp;20&nbsp;&nbsp;&nbsp=
;&nbsp;&nbsp;<B>Expect:</B>&nbsp;1.9e+004&nbsp;&nbsp;<B>Matches:</B>&nbsp=
;3</TT></TD></TR>
  <TR>
    <TD>&nbsp;</TD>
    <TD noWrap><TT>hypothetical protein OsI_33029 [Oryza sativa Indica=20
      Group]</TT></TD></TR></TBODY></TABLE>
<TABLE border=3D0 cellSpacing=3D0 cellPadding=3D0>
  <TBODY>
  <TR>
    <TD><TT>&nbsp;&nbsp;&nbsp;&nbsp;&nbsp;&nbsp;</TT></TD>
    <TD align=3Dright><TT><B>Observed&nbsp;&nbsp;</B></TT></TD>
    <TD noWrap align=3Dright><TT><B>Mr(expt)&nbsp;&nbsp;</B></TT></TD>
    <TD noWrap align=3Dright><TT><B>Mr(calc)&nbsp;&nbsp;</B></TT></TD>
    <TD align=3Dright><TT><B>&nbsp;ppm&nbsp;&nbsp;</B></TT></TD>
    <TD align=3Dright><TT><B>Start&nbsp;</B></TT></TD>
    <TD align=3Dright><TT><B>&nbsp;</B></TT></TD>
    <TD align=3Dright><TT><B>End&nbsp;</B></TT></TD>
    <TD align=3Dright><TT><B>Miss&nbsp;</B></TT></TD>
    <TD align=3Dright><TT><B>Ions&nbsp;</B></TT></TD>
    <TD><TT><B>&nbsp;Peptide</B></TT></TD></TR>
  <TR>
    <TD align=3Dright>&nbsp;</TD>
    <TD align=3Dright><TT>842.4734&nbsp;&nbsp;</TT></TD>
    <TD align=3Dright><TT>841.4662&nbsp;&nbsp;</TT></TD>
    <TD align=3Dright><TT>841.4195&nbsp;&nbsp;</TT></TD>
    <TD noWrap align=3Dright><TT>55.5&nbsp;</TT></TD>
    <TD align=3Dright><TT>12&nbsp;</TT></TD>
    <TD noWrap align=3Dright><TT>-&nbsp;</TT></TD>
    <TD align=3Dright><TT>17&nbsp;</TT></TD>
    <TD align=3Dright><TT>1&nbsp;&nbsp;</TT></TD>
    <TD noWrap align=3Dright><TT>---&nbsp;&nbsp;</TT></TD>
    <TD noWrap><TT>&nbsp;R.THDWRK.A</TT></TD></TR>
  <TR>
    <TD align=3Dright>&nbsp;</TD>
    <TD align=3Dright><TT>1202.6355&nbsp;&nbsp;</TT></TD>
    <TD align=3Dright><TT>1201.6282&nbsp;&nbsp;</TT></TD>
    <TD align=3Dright><TT>1201.6666&nbsp;&nbsp;</TT></TD>
    <TD noWrap align=3Dright><TT>-31.97&nbsp;</TT></TD>
    <TD align=3Dright><TT>55&nbsp;</TT></TD>
    <TD noWrap align=3Dright><TT>-&nbsp;</TT></TD>
    <TD align=3Dright><TT>66&nbsp;</TT></TD>
    <TD align=3Dright><TT>0&nbsp;&nbsp;</TT></TD>
    <TD noWrap align=3Dright><TT>---&nbsp;&nbsp;</TT></TD>
    <TD noWrap><TT>&nbsp;R.ELSVSTAVAVAR.K</TT></TD></TR>
  <TR>
    <TD align=3Dright>&nbsp;</TD>
    <TD align=3Dright><TT>1202.6355&nbsp;&nbsp;</TT></TD>
    <TD align=3Dright><TT>1201.6282&nbsp;&nbsp;</TT></TD>
    <TD align=3Dright><TT>1201.6666&nbsp;&nbsp;</TT></TD>
    <TD noWrap align=3Dright><TT>-31.97&nbsp;</TT></TD>
    <TD align=3Dright><TT>55&nbsp;</TT></TD>
    <TD noWrap align=3Dright><TT>-&nbsp;</TT></TD>
    <TD align=3Dright><TT>66&nbsp;</TT></TD>
    <TD align=3Dright><TT>0&nbsp;&nbsp;</TT></TD>
    <TD noWrap align=3Dright><TT>---&nbsp;&nbsp;</TT></TD>
    <TD noWrap><TT>&nbsp;R.ELSVSTAVAVAR.K</TT></TD></TR></TBODY></TABLE>
<TABLE border=3D0 cellSpacing=3D0>
  <TBODY>
  <TR>
    <TD><TT>&nbsp;&nbsp;&nbsp;&nbsp;&nbsp;&nbsp;</TT></TD>
    <TD><TT><B>No match to: </B>709.8649, 711.8654, 727.8240, 729.8197,=20
      731.8198, 733.8276, 735.8964, 737.8964, 771.7991, 773.7963, =
775.8128,=20
      777.8253, 779.8290, 815.7780, 817.7754, 819.7750, 821.7695, =
825.0652,=20
      841.0352, 865.0002, 867.0004, 870.5019, 904.9391, 904.9391, =
906.9386,=20
      908.9365, 966.8616, 966.8616, =
968.8598</TT></TD></TR></TBODY></TABLE><BR>
<TABLE border=3D0 cellSpacing=3D0>
  <TBODY>
  <TR>
    <TD><TT><B><A name=3DHit11>11.</A>&nbsp;&nbsp;&nbsp;</B></TT></TD>
    <TD noWrap><TT><A=20
      =
href=3D"http://zxw-pc/mascot/cgi/protein_view.pl?file=3D../data/20121225/=
F002438.dat&amp;hit=3D11"=20
      =
target=3D_blank>gi|194693126</A>&nbsp;&nbsp;&nbsp;&nbsp;<B>Mass:</B>&nbsp=
;8891&nbsp;&nbsp;&nbsp;&nbsp;&nbsp;<B>Score:</B>&nbsp;20&nbsp;&nbsp;&nbsp=
;&nbsp;&nbsp;<B>Expect:</B>&nbsp;1.9e+004&nbsp;&nbsp;<B>Matches:</B>&nbsp=
;2</TT></TD></TR>
  <TR>
    <TD>&nbsp;</TD>
    <TD noWrap><TT>unknown [Zea mays]</TT></TD></TR></TBODY></TABLE>
<TABLE border=3D0 cellSpacing=3D0 cellPadding=3D0>
  <TBODY>
  <TR>
    <TD><TT>&nbsp;&nbsp;&nbsp;&nbsp;&nbsp;&nbsp;</TT></TD>
    <TD align=3Dright><TT><B>Observed&nbsp;&nbsp;</B></TT></TD>
    <TD noWrap align=3Dright><TT><B>Mr(expt)&nbsp;&nbsp;</B></TT></TD>
    <TD noWrap align=3Dright><TT><B>Mr(calc)&nbsp;&nbsp;</B></TT></TD>
    <TD align=3Dright><TT><B>&nbsp;ppm&nbsp;&nbsp;</B></TT></TD>
    <TD align=3Dright><TT><B>Start&nbsp;</B></TT></TD>
    <TD align=3Dright><TT><B>&nbsp;</B></TT></TD>
    <TD align=3Dright><TT><B>End&nbsp;</B></TT></TD>
    <TD align=3Dright><TT><B>Miss&nbsp;</B></TT></TD>
    <TD align=3Dright><TT><B>Ions&nbsp;</B></TT></TD>
    <TD><TT><B>&nbsp;Peptide</B></TT></TD></TR>
  <TR>
    <TD align=3Dright>&nbsp;</TD>
    <TD align=3Dright><TT>842.4734&nbsp;&nbsp;</TT></TD>
    <TD align=3Dright><TT>841.4662&nbsp;&nbsp;</TT></TD>
    <TD align=3Dright><TT>841.4294&nbsp;&nbsp;</TT></TD>
    <TD noWrap align=3Dright><TT>43.7&nbsp;</TT></TD>
    <TD align=3Dright><TT>28&nbsp;</TT></TD>
    <TD noWrap align=3Dright><TT>-&nbsp;</TT></TD>
    <TD align=3Dright><TT>35&nbsp;</TT></TD>
    <TD align=3Dright><TT>0&nbsp;&nbsp;</TT></TD>
    <TD noWrap align=3Dright><TT>---&nbsp;&nbsp;</TT></TD>
    <TD noWrap><TT>&nbsp;R.DHVSVASK.V</TT></TD></TR>
  <TR>
    <TD align=3Dright>&nbsp;</TD>
    <TD align=3Dright><TT>870.5019&nbsp;&nbsp;</TT></TD>
    <TD align=3Dright><TT>869.4946&nbsp;&nbsp;</TT></TD>
    <TD align=3Dright><TT>869.5195&nbsp;&nbsp;</TT></TD>
    <TD noWrap align=3Dright><TT>-28.62&nbsp;</TT></TD>
    <TD align=3Dright><TT>67&nbsp;</TT></TD>
    <TD noWrap align=3Dright><TT>-&nbsp;</TT></TD>
    <TD align=3Dright><TT>73&nbsp;</TT></TD>
    <TD align=3Dright><TT>1&nbsp;&nbsp;</TT></TD>
    <TD noWrap align=3Dright><TT>---&nbsp;&nbsp;</TT></TD>
    <TD noWrap><TT>&nbsp;R.RQIANLR.L</TT></TD></TR></TBODY></TABLE>
<TABLE border=3D0 cellSpacing=3D0>
  <TBODY>
  <TR>
    <TD><TT>&nbsp;&nbsp;&nbsp;&nbsp;&nbsp;&nbsp;</TT></TD>
    <TD><TT><B>No match to: </B>709.8649, 711.8654, 727.8240, 729.8197,=20
      731.8198, 733.8276, 735.8964, 737.8964, 771.7991, 773.7963, =
775.8128,=20
      777.8253, 779.8290, 815.7780, 817.7754, 819.7750, 821.7695, =
825.0652,=20
      841.0352, 865.0002, 867.0004, 904.9391, 904.9391, 906.9386, =
908.9365,=20
      966.8616, 966.8616, 968.8598, 1202.6355,=20
1202.6355</TT></TD></TR></TBODY></TABLE><BR>
<TABLE border=3D0 cellSpacing=3D0>
  <TBODY>
  <TR>
    <TD><TT><B><A name=3DHit12>12.</A>&nbsp;&nbsp;&nbsp;</B></TT></TD>
    <TD noWrap><TT><A=20
      =
href=3D"http://zxw-pc/mascot/cgi/protein_view.pl?file=3D../data/20121225/=
F002438.dat&amp;hit=3D12"=20
      =
target=3D_blank>gi|297802500</A>&nbsp;&nbsp;&nbsp;&nbsp;<B>Mass:</B>&nbsp=
;9319&nbsp;&nbsp;&nbsp;&nbsp;&nbsp;<B>Score:</B>&nbsp;20&nbsp;&nbsp;&nbsp=
;&nbsp;&nbsp;<B>Expect:</B>&nbsp;2e+004&nbsp;&nbsp;<B>Matches:</B>&nbsp;3=
</TT></TD></TR>
  <TR>
    <TD>&nbsp;</TD>
    <TD noWrap><TT>hypothetical protein ARALYDRAFT_328280 [Arabidopsis =
lyrata=20
      subsp. lyrata]</TT></TD></TR></TBODY></TABLE>
<TABLE border=3D0 cellSpacing=3D0 cellPadding=3D0>
  <TBODY>
  <TR>
    <TD><TT>&nbsp;&nbsp;&nbsp;&nbsp;&nbsp;&nbsp;</TT></TD>
    <TD align=3Dright><TT><B>Observed&nbsp;&nbsp;</B></TT></TD>
    <TD noWrap align=3Dright><TT><B>Mr(expt)&nbsp;&nbsp;</B></TT></TD>
    <TD noWrap align=3Dright><TT><B>Mr(calc)&nbsp;&nbsp;</B></TT></TD>
    <TD align=3Dright><TT><B>&nbsp;ppm&nbsp;&nbsp;</B></TT></TD>
    <TD align=3Dright><TT><B>Start&nbsp;</B></TT></TD>
    <TD align=3Dright><TT><B>&nbsp;</B></TT></TD>
    <TD align=3Dright><TT><B>End&nbsp;</B></TT></TD>
    <TD align=3Dright><TT><B>Miss&nbsp;</B></TT></TD>
    <TD align=3Dright><TT><B>Ions&nbsp;</B></TT></TD>
    <TD><TT><B>&nbsp;Peptide</B></TT></TD></TR>
  <TR>
    <TD align=3Dright>&nbsp;</TD>
    <TD align=3Dright><TT>870.5019&nbsp;&nbsp;</TT></TD>
    <TD align=3Dright><TT>869.4946&nbsp;&nbsp;</TT></TD>
    <TD align=3Dright><TT>869.5408&nbsp;&nbsp;</TT></TD>
    <TD noWrap align=3Dright><TT>-53.15&nbsp;</TT></TD>
    <TD align=3Dright><TT>1&nbsp;</TT></TD>
    <TD noWrap align=3Dright><TT>-&nbsp;</TT></TD>
    <TD align=3Dright><TT>8&nbsp;</TT></TD>
    <TD align=3Dright><TT>0&nbsp;&nbsp;</TT></TD>
    <TD noWrap align=3Dright><TT>---&nbsp;&nbsp;</TT></TD>
    <TD noWrap><TT>&nbsp;-.MGLLPLVK.K</TT></TD></TR>
  <TR>
    <TD align=3Dright>&nbsp;</TD>
    <TD align=3Dright><TT>1202.6355&nbsp;&nbsp;</TT></TD>
    <TD align=3Dright><TT>1201.6282&nbsp;&nbsp;</TT></TD>
    <TD align=3Dright><TT>1201.6680&nbsp;&nbsp;</TT></TD>
    <TD noWrap align=3Dright><TT>-33.06&nbsp;</TT></TD>
    <TD align=3Dright><TT>49&nbsp;</TT></TD>
    <TD noWrap align=3Dright><TT>-&nbsp;</TT></TD>
    <TD align=3Dright><TT>57&nbsp;</TT></TD>
    <TD align=3Dright><TT>1&nbsp;&nbsp;</TT></TD>
    <TD noWrap align=3Dright><TT>---&nbsp;&nbsp;</TT></TD>
    <TD noWrap><TT>&nbsp;R.IHEHERILR.M</TT></TD></TR>
  <TR>
    <TD align=3Dright>&nbsp;</TD>
    <TD align=3Dright><TT>1202.6355&nbsp;&nbsp;</TT></TD>
    <TD align=3Dright><TT>1201.6282&nbsp;&nbsp;</TT></TD>
    <TD align=3Dright><TT>1201.6680&nbsp;&nbsp;</TT></TD>
    <TD noWrap align=3Dright><TT>-33.06&nbsp;</TT></TD>
    <TD align=3Dright><TT>49&nbsp;</TT></TD>
    <TD noWrap align=3Dright><TT>-&nbsp;</TT></TD>
    <TD align=3Dright><TT>57&nbsp;</TT></TD>
    <TD align=3Dright><TT>1&nbsp;&nbsp;</TT></TD>
    <TD noWrap align=3Dright><TT>---&nbsp;&nbsp;</TT></TD>
    <TD noWrap><TT>&nbsp;R.IHEHERILR.M</TT></TD></TR></TBODY></TABLE>
<TABLE border=3D0 cellSpacing=3D0>
  <TBODY>
  <TR>
    <TD><TT>&nbsp;&nbsp;&nbsp;&nbsp;&nbsp;&nbsp;</TT></TD>
    <TD><TT><B>No match to: </B>709.8649, 711.8654, 727.8240, 729.8197,=20
      731.8198, 733.8276, 735.8964, 737.8964, 771.7991, 773.7963, =
775.8128,=20
      777.8253, 779.8290, 815.7780, 817.7754, 819.7750, 821.7695, =
825.0652,=20
      841.0352, 842.4734, 865.0002, 867.0004, 904.9391, 904.9391, =
906.9386,=20
      908.9365, 966.8616, 966.8616, =
968.8598</TT></TD></TR></TBODY></TABLE><BR>
<TABLE border=3D0 cellSpacing=3D0>
  <TBODY>
  <TR>
    <TD><TT><B><A name=3DHit13>13.</A>&nbsp;&nbsp;&nbsp;</B></TT></TD>
    <TD noWrap><TT><A=20
      =
href=3D"http://zxw-pc/mascot/cgi/protein_view.pl?file=3D../data/20121225/=
F002438.dat&amp;hit=3D13"=20
      =
target=3D_blank>gi|297314970</A>&nbsp;&nbsp;&nbsp;&nbsp;<B>Mass:</B>&nbsp=
;9319&nbsp;&nbsp;&nbsp;&nbsp;&nbsp;<B>Score:</B>&nbsp;20&nbsp;&nbsp;&nbsp=
;&nbsp;&nbsp;<B>Expect:</B>&nbsp;2e+004&nbsp;&nbsp;<B>Matches:</B>&nbsp;3=
</TT></TD></TR>
  <TR>
    <TD>&nbsp;</TD>
    <TD noWrap><TT>hypothetical protein ARALYDRAFT_328280 [Arabidopsis =
lyrata=20
      subsp. lyrata]</TT></TD></TR></TBODY></TABLE>
<TABLE border=3D0 cellSpacing=3D0 cellPadding=3D0>
  <TBODY>
  <TR>
    <TD><TT>&nbsp;&nbsp;&nbsp;&nbsp;&nbsp;&nbsp;</TT></TD>
    <TD align=3Dright><TT><B>Observed&nbsp;&nbsp;</B></TT></TD>
    <TD noWrap align=3Dright><TT><B>Mr(expt)&nbsp;&nbsp;</B></TT></TD>
    <TD noWrap align=3Dright><TT><B>Mr(calc)&nbsp;&nbsp;</B></TT></TD>
    <TD align=3Dright><TT><B>&nbsp;ppm&nbsp;&nbsp;</B></TT></TD>
    <TD align=3Dright><TT><B>Start&nbsp;</B></TT></TD>
    <TD align=3Dright><TT><B>&nbsp;</B></TT></TD>
    <TD align=3Dright><TT><B>End&nbsp;</B></TT></TD>
    <TD align=3Dright><TT><B>Miss&nbsp;</B></TT></TD>
    <TD align=3Dright><TT><B>Ions&nbsp;</B></TT></TD>
    <TD><TT><B>&nbsp;Peptide</B></TT></TD></TR>
  <TR>
    <TD align=3Dright>&nbsp;</TD>
    <TD align=3Dright><TT>870.5019&nbsp;&nbsp;</TT></TD>
    <TD align=3Dright><TT>869.4946&nbsp;&nbsp;</TT></TD>
    <TD align=3Dright><TT>869.5408&nbsp;&nbsp;</TT></TD>
    <TD noWrap align=3Dright><TT>-53.15&nbsp;</TT></TD>
    <TD align=3Dright><TT>1&nbsp;</TT></TD>
    <TD noWrap align=3Dright><TT>-&nbsp;</TT></TD>
    <TD align=3Dright><TT>8&nbsp;</TT></TD>
    <TD align=3Dright><TT>0&nbsp;&nbsp;</TT></TD>
    <TD noWrap align=3Dright><TT>---&nbsp;&nbsp;</TT></TD>
    <TD noWrap><TT>&nbsp;-.MGLLPLVK.K</TT></TD></TR>
  <TR>
    <TD align=3Dright>&nbsp;</TD>
    <TD align=3Dright><TT>1202.6355&nbsp;&nbsp;</TT></TD>
    <TD align=3Dright><TT>1201.6282&nbsp;&nbsp;</TT></TD>
    <TD align=3Dright><TT>1201.6680&nbsp;&nbsp;</TT></TD>
    <TD noWrap align=3Dright><TT>-33.06&nbsp;</TT></TD>
    <TD align=3Dright><TT>49&nbsp;</TT></TD>
    <TD noWrap align=3Dright><TT>-&nbsp;</TT></TD>
    <TD align=3Dright><TT>57&nbsp;</TT></TD>
    <TD align=3Dright><TT>1&nbsp;&nbsp;</TT></TD>
    <TD noWrap align=3Dright><TT>---&nbsp;&nbsp;</TT></TD>
    <TD noWrap><TT>&nbsp;R.IHEHERILR.M</TT></TD></TR>
  <TR>
    <TD align=3Dright>&nbsp;</TD>
    <TD align=3Dright><TT>1202.6355&nbsp;&nbsp;</TT></TD>
    <TD align=3Dright><TT>1201.6282&nbsp;&nbsp;</TT></TD>
    <TD align=3Dright><TT>1201.6680&nbsp;&nbsp;</TT></TD>
    <TD noWrap align=3Dright><TT>-33.06&nbsp;</TT></TD>
    <TD align=3Dright><TT>49&nbsp;</TT></TD>
    <TD noWrap align=3Dright><TT>-&nbsp;</TT></TD>
    <TD align=3Dright><TT>57&nbsp;</TT></TD>
    <TD align=3Dright><TT>1&nbsp;&nbsp;</TT></TD>
    <TD noWrap align=3Dright><TT>---&nbsp;&nbsp;</TT></TD>
    <TD noWrap><TT>&nbsp;R.IHEHERILR.M</TT></TD></TR></TBODY></TABLE>
<TABLE border=3D0 cellSpacing=3D0>
  <TBODY>
  <TR>
    <TD><TT>&nbsp;&nbsp;&nbsp;&nbsp;&nbsp;&nbsp;</TT></TD>
    <TD><TT><B>No match to: </B>709.8649, 711.8654, 727.8240, 729.8197,=20
      731.8198, 733.8276, 735.8964, 737.8964, 771.7991, 773.7963, =
775.8128,=20
      777.8253, 779.8290, 815.7780, 817.7754, 819.7750, 821.7695, =
825.0652,=20
      841.0352, 842.4734, 865.0002, 867.0004, 904.9391, 904.9391, =
906.9386,=20
      908.9365, 966.8616, 966.8616, =
968.8598</TT></TD></TR></TBODY></TABLE><BR>
<TABLE border=3D0 cellSpacing=3D0>
  <TBODY>
  <TR>
    <TD><TT><B><A name=3DHit14>14.</A>&nbsp;&nbsp;&nbsp;</B></TT></TD>
    <TD noWrap><TT><A=20
      =
href=3D"http://zxw-pc/mascot/cgi/protein_view.pl?file=3D../data/20121225/=
F002438.dat&amp;hit=3D14"=20
      =
target=3D_blank>gi|332007094</A>&nbsp;&nbsp;&nbsp;&nbsp;<B>Mass:</B>&nbsp=
;10470&nbsp;&nbsp;&nbsp;&nbsp;<B>Score:</B>&nbsp;20&nbsp;&nbsp;&nbsp;&nbs=
p;&nbsp;<B>Expect:</B>&nbsp;2e+004&nbsp;&nbsp;<B>Matches:</B>&nbsp;2</TT>=
</TD></TR>
  <TR>
    <TD>&nbsp;</TD>
    <TD noWrap><TT>Mitochondrial ribosomal protein L27 [Arabidopsis=20
      thaliana]</TT></TD></TR></TBODY></TABLE>
<TABLE border=3D0 cellSpacing=3D0 cellPadding=3D0>
  <TBODY>
  <TR>
    <TD><TT>&nbsp;&nbsp;&nbsp;&nbsp;&nbsp;&nbsp;</TT></TD>
    <TD align=3Dright><TT><B>Observed&nbsp;&nbsp;</B></TT></TD>
    <TD noWrap align=3Dright><TT><B>Mr(expt)&nbsp;&nbsp;</B></TT></TD>
    <TD noWrap align=3Dright><TT><B>Mr(calc)&nbsp;&nbsp;</B></TT></TD>
    <TD align=3Dright><TT><B>&nbsp;ppm&nbsp;&nbsp;</B></TT></TD>
    <TD align=3Dright><TT><B>Start&nbsp;</B></TT></TD>
    <TD align=3Dright><TT><B>&nbsp;</B></TT></TD>
    <TD align=3Dright><TT><B>End&nbsp;</B></TT></TD>
    <TD align=3Dright><TT><B>Miss&nbsp;</B></TT></TD>
    <TD align=3Dright><TT><B>Ions&nbsp;</B></TT></TD>
    <TD><TT><B>&nbsp;Peptide</B></TT></TD></TR>
  <TR>
    <TD align=3Dright>&nbsp;</TD>
    <TD align=3Dright><TT>1202.6355&nbsp;&nbsp;</TT></TD>
    <TD align=3Dright><TT>1201.6282&nbsp;&nbsp;</TT></TD>
    <TD align=3Dright><TT>1201.6666&nbsp;&nbsp;</TT></TD>
    <TD noWrap align=3Dright><TT>-31.96&nbsp;</TT></TD>
    <TD align=3Dright><TT>20&nbsp;</TT></TD>
    <TD noWrap align=3Dright><TT>-&nbsp;</TT></TD>
    <TD align=3Dright><TT>30&nbsp;</TT></TD>
    <TD align=3Dright><TT>1&nbsp;&nbsp;</TT></TD>
    <TD noWrap align=3Dright><TT>---&nbsp;&nbsp;</TT></TD>
    <TD noWrap><TT>&nbsp;R.SSSLDILSPKR.A</TT></TD></TR>
  <TR>
    <TD align=3Dright>&nbsp;</TD>
    <TD align=3Dright><TT>1202.6355&nbsp;&nbsp;</TT></TD>
    <TD align=3Dright><TT>1201.6282&nbsp;&nbsp;</TT></TD>
    <TD align=3Dright><TT>1201.6666&nbsp;&nbsp;</TT></TD>
    <TD noWrap align=3Dright><TT>-31.96&nbsp;</TT></TD>
    <TD align=3Dright><TT>19&nbsp;</TT></TD>
    <TD noWrap align=3Dright><TT>-&nbsp;</TT></TD>
    <TD align=3Dright><TT>29&nbsp;</TT></TD>
    <TD align=3Dright><TT>1&nbsp;&nbsp;</TT></TD>
    <TD noWrap align=3Dright><TT>---&nbsp;&nbsp;</TT></TD>
    <TD noWrap><TT>&nbsp;K.RSSSLDILSPK.R</TT></TD></TR></TBODY></TABLE>
<TABLE border=3D0 cellSpacing=3D0>
  <TBODY>
  <TR>
    <TD><TT>&nbsp;&nbsp;&nbsp;&nbsp;&nbsp;&nbsp;</TT></TD>
    <TD><TT><B>No match to: </B>709.8649, 711.8654, 727.8240, 729.8197,=20
      731.8198, 733.8276, 735.8964, 737.8964, 771.7991, 773.7963, =
775.8128,=20
      777.8253, 779.8290, 815.7780, 817.7754, 819.7750, 821.7695, =
825.0652,=20
      841.0352, 842.4734, 865.0002, 867.0004, 870.5019, 904.9391, =
904.9391,=20
      906.9386, 908.9365, 966.8616, 966.8616,=20
968.8598</TT></TD></TR></TBODY></TABLE><BR>
<TABLE border=3D0 cellSpacing=3D0>
  <TBODY>
  <TR>
    <TD><TT><B><A name=3DHit15>15.</A>&nbsp;&nbsp;&nbsp;</B></TT></TD>
    <TD noWrap><TT><A=20
      =
href=3D"http://zxw-pc/mascot/cgi/protein_view.pl?file=3D../data/20121225/=
F002438.dat&amp;hit=3D15"=20
      =
target=3D_blank>gi|18421913</A>&nbsp;&nbsp;&nbsp;&nbsp;<B>Mass:</B>&nbsp;=
10470&nbsp;&nbsp;&nbsp;&nbsp;<B>Score:</B>&nbsp;20&nbsp;&nbsp;&nbsp;&nbsp=
;&nbsp;<B>Expect:</B>&nbsp;2e+004&nbsp;&nbsp;<B>Matches:</B>&nbsp;2</TT><=
/TD></TR>
  <TR>
    <TD>&nbsp;</TD>
    <TD noWrap><TT>Mitochondrial ribosomal protein L27 [Arabidopsis=20
      thaliana]</TT></TD></TR></TBODY></TABLE>
<TABLE border=3D0 cellSpacing=3D0 cellPadding=3D0>
  <TBODY>
  <TR>
    <TD><TT>&nbsp;&nbsp;&nbsp;&nbsp;&nbsp;&nbsp;</TT></TD>
    <TD align=3Dright><TT><B>Observed&nbsp;&nbsp;</B></TT></TD>
    <TD noWrap align=3Dright><TT><B>Mr(expt)&nbsp;&nbsp;</B></TT></TD>
    <TD noWrap align=3Dright><TT><B>Mr(calc)&nbsp;&nbsp;</B></TT></TD>
    <TD align=3Dright><TT><B>&nbsp;ppm&nbsp;&nbsp;</B></TT></TD>
    <TD align=3Dright><TT><B>Start&nbsp;</B></TT></TD>
    <TD align=3Dright><TT><B>&nbsp;</B></TT></TD>
    <TD align=3Dright><TT><B>End&nbsp;</B></TT></TD>
    <TD align=3Dright><TT><B>Miss&nbsp;</B></TT></TD>
    <TD align=3Dright><TT><B>Ions&nbsp;</B></TT></TD>
    <TD><TT><B>&nbsp;Peptide</B></TT></TD></TR>
  <TR>
    <TD align=3Dright>&nbsp;</TD>
    <TD align=3Dright><TT>1202.6355&nbsp;&nbsp;</TT></TD>
    <TD align=3Dright><TT>1201.6282&nbsp;&nbsp;</TT></TD>
    <TD align=3Dright><TT>1201.6666&nbsp;&nbsp;</TT></TD>
    <TD noWrap align=3Dright><TT>-31.96&nbsp;</TT></TD>
    <TD align=3Dright><TT>20&nbsp;</TT></TD>
    <TD noWrap align=3Dright><TT>-&nbsp;</TT></TD>
    <TD align=3Dright><TT>30&nbsp;</TT></TD>
    <TD align=3Dright><TT>1&nbsp;&nbsp;</TT></TD>
    <TD noWrap align=3Dright><TT>---&nbsp;&nbsp;</TT></TD>
    <TD noWrap><TT>&nbsp;R.SSSLDILSPKR.A</TT></TD></TR>
  <TR>
    <TD align=3Dright>&nbsp;</TD>
    <TD align=3Dright><TT>1202.6355&nbsp;&nbsp;</TT></TD>
    <TD align=3Dright><TT>1201.6282&nbsp;&nbsp;</TT></TD>
    <TD align=3Dright><TT>1201.6666&nbsp;&nbsp;</TT></TD>
    <TD noWrap align=3Dright><TT>-31.96&nbsp;</TT></TD>
    <TD align=3Dright><TT>19&nbsp;</TT></TD>
    <TD noWrap align=3Dright><TT>-&nbsp;</TT></TD>
    <TD align=3Dright><TT>29&nbsp;</TT></TD>
    <TD align=3Dright><TT>1&nbsp;&nbsp;</TT></TD>
    <TD noWrap align=3Dright><TT>---&nbsp;&nbsp;</TT></TD>
    <TD noWrap><TT>&nbsp;K.RSSSLDILSPK.R</TT></TD></TR></TBODY></TABLE>
<TABLE border=3D0 cellSpacing=3D0>
  <TBODY>
  <TR>
    <TD><TT>&nbsp;&nbsp;&nbsp;&nbsp;&nbsp;&nbsp;</TT></TD>
    <TD><TT><B>No match to: </B>709.8649, 711.8654, 727.8240, 729.8197,=20
      731.8198, 733.8276, 735.8964, 737.8964, 771.7991, 773.7963, =
775.8128,=20
      777.8253, 779.8290, 815.7780, 817.7754, 819.7750, 821.7695, =
825.0652,=20
      841.0352, 842.4734, 865.0002, 867.0004, 870.5019, 904.9391, =
904.9391,=20
      906.9386, 908.9365, 966.8616, 966.8616,=20
968.8598</TT></TD></TR></TBODY></TABLE><BR>
<TABLE border=3D0 cellSpacing=3D0>
  <TBODY>
  <TR>
    <TD><TT><B><A name=3DHit16>16.</A>&nbsp;&nbsp;&nbsp;</B></TT></TD>
    <TD noWrap><TT><A=20
      =
href=3D"http://zxw-pc/mascot/cgi/protein_view.pl?file=3D../data/20121225/=
F002438.dat&amp;hit=3D16"=20
      =
target=3D_blank>gi|21555549</A>&nbsp;&nbsp;&nbsp;&nbsp;<B>Mass:</B>&nbsp;=
10470&nbsp;&nbsp;&nbsp;&nbsp;<B>Score:</B>&nbsp;20&nbsp;&nbsp;&nbsp;&nbsp=
;&nbsp;<B>Expect:</B>&nbsp;2e+004&nbsp;&nbsp;<B>Matches:</B>&nbsp;2</TT><=
/TD></TR>
  <TR>
    <TD>&nbsp;</TD>
    <TD noWrap><TT>unknown [Arabidopsis =
thaliana]</TT></TD></TR></TBODY></TABLE>
<TABLE border=3D0 cellSpacing=3D0 cellPadding=3D0>
  <TBODY>
  <TR>
    <TD><TT>&nbsp;&nbsp;&nbsp;&nbsp;&nbsp;&nbsp;</TT></TD>
    <TD align=3Dright><TT><B>Observed&nbsp;&nbsp;</B></TT></TD>
    <TD noWrap align=3Dright><TT><B>Mr(expt)&nbsp;&nbsp;</B></TT></TD>
    <TD noWrap align=3Dright><TT><B>Mr(calc)&nbsp;&nbsp;</B></TT></TD>
    <TD align=3Dright><TT><B>&nbsp;ppm&nbsp;&nbsp;</B></TT></TD>
    <TD align=3Dright><TT><B>Start&nbsp;</B></TT></TD>
    <TD align=3Dright><TT><B>&nbsp;</B></TT></TD>
    <TD align=3Dright><TT><B>End&nbsp;</B></TT></TD>
    <TD align=3Dright><TT><B>Miss&nbsp;</B></TT></TD>
    <TD align=3Dright><TT><B>Ions&nbsp;</B></TT></TD>
    <TD><TT><B>&nbsp;Peptide</B></TT></TD></TR>
  <TR>
    <TD align=3Dright>&nbsp;</TD>
    <TD align=3Dright><TT>1202.6355&nbsp;&nbsp;</TT></TD>
    <TD align=3Dright><TT>1201.6282&nbsp;&nbsp;</TT></TD>
    <TD align=3Dright><TT>1201.6666&nbsp;&nbsp;</TT></TD>
    <TD noWrap align=3Dright><TT>-31.96&nbsp;</TT></TD>
    <TD align=3Dright><TT>20&nbsp;</TT></TD>
    <TD noWrap align=3Dright><TT>-&nbsp;</TT></TD>
    <TD align=3Dright><TT>30&nbsp;</TT></TD>
    <TD align=3Dright><TT>1&nbsp;&nbsp;</TT></TD>
    <TD noWrap align=3Dright><TT>---&nbsp;&nbsp;</TT></TD>
    <TD noWrap><TT>&nbsp;R.SSSLDILSPKR.A</TT></TD></TR>
  <TR>
    <TD align=3Dright>&nbsp;</TD>
    <TD align=3Dright><TT>1202.6355&nbsp;&nbsp;</TT></TD>
    <TD align=3Dright><TT>1201.6282&nbsp;&nbsp;</TT></TD>
    <TD align=3Dright><TT>1201.6666&nbsp;&nbsp;</TT></TD>
    <TD noWrap align=3Dright><TT>-31.96&nbsp;</TT></TD>
    <TD align=3Dright><TT>19&nbsp;</TT></TD>
    <TD noWrap align=3Dright><TT>-&nbsp;</TT></TD>
    <TD align=3Dright><TT>29&nbsp;</TT></TD>
    <TD align=3Dright><TT>1&nbsp;&nbsp;</TT></TD>
    <TD noWrap align=3Dright><TT>---&nbsp;&nbsp;</TT></TD>
    <TD noWrap><TT>&nbsp;K.RSSSLDILSPK.R</TT></TD></TR></TBODY></TABLE>
<TABLE border=3D0 cellSpacing=3D0>
  <TBODY>
  <TR>
    <TD><TT>&nbsp;&nbsp;&nbsp;&nbsp;&nbsp;&nbsp;</TT></TD>
    <TD><TT><B>No match to: </B>709.8649, 711.8654, 727.8240, 729.8197,=20
      731.8198, 733.8276, 735.8964, 737.8964, 771.7991, 773.7963, =
775.8128,=20
      777.8253, 779.8290, 815.7780, 817.7754, 819.7750, 821.7695, =
825.0652,=20
      841.0352, 842.4734, 865.0002, 867.0004, 870.5019, 904.9391, =
904.9391,=20
      906.9386, 908.9365, 966.8616, 966.8616,=20
968.8598</TT></TD></TR></TBODY></TABLE><BR>
<TABLE border=3D0 cellSpacing=3D0>
  <TBODY>
  <TR>
    <TD><TT><B><A name=3DHit17>17.</A>&nbsp;&nbsp;&nbsp;</B></TT></TD>
    <TD noWrap><TT><A=20
      =
href=3D"http://zxw-pc/mascot/cgi/protein_view.pl?file=3D../data/20121225/=
F002438.dat&amp;hit=3D17"=20
      =
target=3D_blank>gi|28973095</A>&nbsp;&nbsp;&nbsp;&nbsp;<B>Mass:</B>&nbsp;=
10470&nbsp;&nbsp;&nbsp;&nbsp;<B>Score:</B>&nbsp;20&nbsp;&nbsp;&nbsp;&nbsp=
;&nbsp;<B>Expect:</B>&nbsp;2e+004&nbsp;&nbsp;<B>Matches:</B>&nbsp;2</TT><=
/TD></TR>
  <TR>
    <TD>&nbsp;</TD>
    <TD noWrap><TT>unknown protein [Arabidopsis=20
thaliana]</TT></TD></TR></TBODY></TABLE>
<TABLE border=3D0 cellSpacing=3D0 cellPadding=3D0>
  <TBODY>
  <TR>
    <TD><TT>&nbsp;&nbsp;&nbsp;&nbsp;&nbsp;&nbsp;</TT></TD>
    <TD align=3Dright><TT><B>Observed&nbsp;&nbsp;</B></TT></TD>
    <TD noWrap align=3Dright><TT><B>Mr(expt)&nbsp;&nbsp;</B></TT></TD>
    <TD noWrap align=3Dright><TT><B>Mr(calc)&nbsp;&nbsp;</B></TT></TD>
    <TD align=3Dright><TT><B>&nbsp;ppm&nbsp;&nbsp;</B></TT></TD>
    <TD align=3Dright><TT><B>Start&nbsp;</B></TT></TD>
    <TD align=3Dright><TT><B>&nbsp;</B></TT></TD>
    <TD align=3Dright><TT><B>End&nbsp;</B></TT></TD>
    <TD align=3Dright><TT><B>Miss&nbsp;</B></TT></TD>
    <TD align=3Dright><TT><B>Ions&nbsp;</B></TT></TD>
    <TD><TT><B>&nbsp;Peptide</B></TT></TD></TR>
  <TR>
    <TD align=3Dright>&nbsp;</TD>
    <TD align=3Dright><TT>1202.6355&nbsp;&nbsp;</TT></TD>
    <TD align=3Dright><TT>1201.6282&nbsp;&nbsp;</TT></TD>
    <TD align=3Dright><TT>1201.6666&nbsp;&nbsp;</TT></TD>
    <TD noWrap align=3Dright><TT>-31.96&nbsp;</TT></TD>
    <TD align=3Dright><TT>20&nbsp;</TT></TD>
    <TD noWrap align=3Dright><TT>-&nbsp;</TT></TD>
    <TD align=3Dright><TT>30&nbsp;</TT></TD>
    <TD align=3Dright><TT>1&nbsp;&nbsp;</TT></TD>
    <TD noWrap align=3Dright><TT>---&nbsp;&nbsp;</TT></TD>
    <TD noWrap><TT>&nbsp;R.SSSLDILSPKR.A</TT></TD></TR>
  <TR>
    <TD align=3Dright>&nbsp;</TD>
    <TD align=3Dright><TT>1202.6355&nbsp;&nbsp;</TT></TD>
    <TD align=3Dright><TT>1201.6282&nbsp;&nbsp;</TT></TD>
    <TD align=3Dright><TT>1201.6666&nbsp;&nbsp;</TT></TD>
    <TD noWrap align=3Dright><TT>-31.96&nbsp;</TT></TD>
    <TD align=3Dright><TT>19&nbsp;</TT></TD>
    <TD noWrap align=3Dright><TT>-&nbsp;</TT></TD>
    <TD align=3Dright><TT>29&nbsp;</TT></TD>
    <TD align=3Dright><TT>1&nbsp;&nbsp;</TT></TD>
    <TD noWrap align=3Dright><TT>---&nbsp;&nbsp;</TT></TD>
    <TD noWrap><TT>&nbsp;K.RSSSLDILSPK.R</TT></TD></TR></TBODY></TABLE>
<TABLE border=3D0 cellSpacing=3D0>
  <TBODY>
  <TR>
    <TD><TT>&nbsp;&nbsp;&nbsp;&nbsp;&nbsp;&nbsp;</TT></TD>
    <TD><TT><B>No match to: </B>709.8649, 711.8654, 727.8240, 729.8197,=20
      731.8198, 733.8276, 735.8964, 737.8964, 771.7991, 773.7963, =
775.8128,=20
      777.8253, 779.8290, 815.7780, 817.7754, 819.7750, 821.7695, =
825.0652,=20
      841.0352, 842.4734, 865.0002, 867.0004, 870.5019, 904.9391, =
904.9391,=20
      906.9386, 908.9365, 966.8616, 966.8616,=20
968.8598</TT></TD></TR></TBODY></TABLE><BR>
<TABLE border=3D0 cellSpacing=3D0>
  <TBODY>
  <TR>
    <TD><TT><B><A name=3DHit18>18.</A>&nbsp;&nbsp;&nbsp;</B></TT></TD>
    <TD noWrap><TT><A=20
      =
href=3D"http://zxw-pc/mascot/cgi/protein_view.pl?file=3D../data/20121225/=
F002438.dat&amp;hit=3D18"=20
      =
target=3D_blank>gi|26451185</A>&nbsp;&nbsp;&nbsp;&nbsp;<B>Mass:</B>&nbsp;=
10470&nbsp;&nbsp;&nbsp;&nbsp;<B>Score:</B>&nbsp;20&nbsp;&nbsp;&nbsp;&nbsp=
;&nbsp;<B>Expect:</B>&nbsp;2e+004&nbsp;&nbsp;<B>Matches:</B>&nbsp;2</TT><=
/TD></TR>
  <TR>
    <TD>&nbsp;</TD>
    <TD noWrap><TT>unknown protein [Arabidopsis=20
thaliana]</TT></TD></TR></TBODY></TABLE>
<TABLE border=3D0 cellSpacing=3D0 cellPadding=3D0>
  <TBODY>
  <TR>
    <TD><TT>&nbsp;&nbsp;&nbsp;&nbsp;&nbsp;&nbsp;</TT></TD>
    <TD align=3Dright><TT><B>Observed&nbsp;&nbsp;</B></TT></TD>
    <TD noWrap align=3Dright><TT><B>Mr(expt)&nbsp;&nbsp;</B></TT></TD>
    <TD noWrap align=3Dright><TT><B>Mr(calc)&nbsp;&nbsp;</B></TT></TD>
    <TD align=3Dright><TT><B>&nbsp;ppm&nbsp;&nbsp;</B></TT></TD>
    <TD align=3Dright><TT><B>Start&nbsp;</B></TT></TD>
    <TD align=3Dright><TT><B>&nbsp;</B></TT></TD>
    <TD align=3Dright><TT><B>End&nbsp;</B></TT></TD>
    <TD align=3Dright><TT><B>Miss&nbsp;</B></TT></TD>
    <TD align=3Dright><TT><B>Ions&nbsp;</B></TT></TD>
    <TD><TT><B>&nbsp;Peptide</B></TT></TD></TR>
  <TR>
    <TD align=3Dright>&nbsp;</TD>
    <TD align=3Dright><TT>1202.6355&nbsp;&nbsp;</TT></TD>
    <TD align=3Dright><TT>1201.6282&nbsp;&nbsp;</TT></TD>
    <TD align=3Dright><TT>1201.6666&nbsp;&nbsp;</TT></TD>
    <TD noWrap align=3Dright><TT>-31.96&nbsp;</TT></TD>
    <TD align=3Dright><TT>20&nbsp;</TT></TD>
    <TD noWrap align=3Dright><TT>-&nbsp;</TT></TD>
    <TD align=3Dright><TT>30&nbsp;</TT></TD>
    <TD align=3Dright><TT>1&nbsp;&nbsp;</TT></TD>
    <TD noWrap align=3Dright><TT>---&nbsp;&nbsp;</TT></TD>
    <TD noWrap><TT>&nbsp;R.SSSLDILSPKR.A</TT></TD></TR>
  <TR>
    <TD align=3Dright>&nbsp;</TD>
    <TD align=3Dright><TT>1202.6355&nbsp;&nbsp;</TT></TD>
    <TD align=3Dright><TT>1201.6282&nbsp;&nbsp;</TT></TD>
    <TD align=3Dright><TT>1201.6666&nbsp;&nbsp;</TT></TD>
    <TD noWrap align=3Dright><TT>-31.96&nbsp;</TT></TD>
    <TD align=3Dright><TT>19&nbsp;</TT></TD>
    <TD noWrap align=3Dright><TT>-&nbsp;</TT></TD>
    <TD align=3Dright><TT>29&nbsp;</TT></TD>
    <TD align=3Dright><TT>1&nbsp;&nbsp;</TT></TD>
    <TD noWrap align=3Dright><TT>---&nbsp;&nbsp;</TT></TD>
    <TD noWrap><TT>&nbsp;K.RSSSLDILSPK.R</TT></TD></TR></TBODY></TABLE>
<TABLE border=3D0 cellSpacing=3D0>
  <TBODY>
  <TR>
    <TD><TT>&nbsp;&nbsp;&nbsp;&nbsp;&nbsp;&nbsp;</TT></TD>
    <TD><TT><B>No match to: </B>709.8649, 711.8654, 727.8240, 729.8197,=20
      731.8198, 733.8276, 735.8964, 737.8964, 771.7991, 773.7963, =
775.8128,=20
      777.8253, 779.8290, 815.7780, 817.7754, 819.7750, 821.7695, =
825.0652,=20
      841.0352, 842.4734, 865.0002, 867.0004, 870.5019, 904.9391, =
904.9391,=20
      906.9386, 908.9365, 966.8616, 966.8616,=20
968.8598</TT></TD></TR></TBODY></TABLE><BR>
<TABLE border=3D0 cellSpacing=3D0>
  <TBODY>
  <TR>
    <TD><TT><B><A name=3DHit19>19.</A>&nbsp;&nbsp;&nbsp;</B></TT></TD>
    <TD noWrap><TT><A=20
      =
href=3D"http://zxw-pc/mascot/cgi/protein_view.pl?file=3D../data/20121225/=
F002438.dat&amp;hit=3D19"=20
      =
target=3D_blank>gi|55733807</A>&nbsp;&nbsp;&nbsp;&nbsp;<B>Mass:</B>&nbsp;=
10695&nbsp;&nbsp;&nbsp;&nbsp;<B>Score:</B>&nbsp;20&nbsp;&nbsp;&nbsp;&nbsp=
;&nbsp;<B>Expect:</B>&nbsp;2.1e+004&nbsp;&nbsp;<B>Matches:</B>&nbsp;3</TT=
></TD></TR>
  <TR>
    <TD>&nbsp;</TD>
    <TD noWrap><TT>unknown protein [Oryza sativa Japonica=20
  Group]</TT></TD></TR></TBODY></TABLE>
<TABLE border=3D0 cellSpacing=3D0 cellPadding=3D0>
  <TBODY>
  <TR>
    <TD><TT>&nbsp;&nbsp;&nbsp;&nbsp;&nbsp;&nbsp;</TT></TD>
    <TD align=3Dright><TT><B>Observed&nbsp;&nbsp;</B></TT></TD>
    <TD noWrap align=3Dright><TT><B>Mr(expt)&nbsp;&nbsp;</B></TT></TD>
    <TD noWrap align=3Dright><TT><B>Mr(calc)&nbsp;&nbsp;</B></TT></TD>
    <TD align=3Dright><TT><B>&nbsp;ppm&nbsp;&nbsp;</B></TT></TD>
    <TD align=3Dright><TT><B>Start&nbsp;</B></TT></TD>
    <TD align=3Dright><TT><B>&nbsp;</B></TT></TD>
    <TD align=3Dright><TT><B>End&nbsp;</B></TT></TD>
    <TD align=3Dright><TT><B>Miss&nbsp;</B></TT></TD>
    <TD align=3Dright><TT><B>Ions&nbsp;</B></TT></TD>
    <TD><TT><B>&nbsp;Peptide</B></TT></TD></TR>
  <TR>
    <TD align=3Dright>&nbsp;</TD>
    <TD align=3Dright><TT>870.5019&nbsp;&nbsp;</TT></TD>
    <TD align=3Dright><TT>869.4946&nbsp;&nbsp;</TT></TD>
    <TD align=3Dright><TT>869.4508&nbsp;&nbsp;</TT></TD>
    <TD noWrap align=3Dright><TT>50.4&nbsp;</TT></TD>
    <TD align=3Dright><TT>11&nbsp;</TT></TD>
    <TD noWrap align=3Dright><TT>-&nbsp;</TT></TD>
    <TD align=3Dright><TT>17&nbsp;</TT></TD>
    <TD align=3Dright><TT>1&nbsp;&nbsp;</TT></TD>
    <TD noWrap align=3Dright><TT>---&nbsp;&nbsp;</TT></TD>
    <TD noWrap><TT>&nbsp;K.HPKDFAR.W</TT></TD></TR>
  <TR>
    <TD align=3Dright>&nbsp;</TD>
    <TD align=3Dright><TT>1202.6355&nbsp;&nbsp;</TT></TD>
    <TD align=3Dright><TT>1201.6282&nbsp;&nbsp;</TT></TD>
    <TD align=3Dright><TT>1201.5550&nbsp;&nbsp;</TT></TD>
    <TD noWrap align=3Dright><TT>60.9&nbsp;</TT></TD>
    <TD align=3Dright><TT>18&nbsp;</TT></TD>
    <TD noWrap align=3Dright><TT>-&nbsp;</TT></TD>
    <TD align=3Dright><TT>26&nbsp;</TT></TD>
    <TD align=3Dright><TT>0&nbsp;&nbsp;</TT></TD>
    <TD noWrap align=3Dright><TT>---&nbsp;&nbsp;</TT></TD>
    <TD noWrap><TT>&nbsp;R.WDTHMQQLK.G + Oxidation (M)</TT></TD></TR>
  <TR>
    <TD align=3Dright>&nbsp;</TD>
    <TD align=3Dright><TT>1202.6355&nbsp;&nbsp;</TT></TD>
    <TD align=3Dright><TT>1201.6282&nbsp;&nbsp;</TT></TD>
    <TD align=3Dright><TT>1201.5550&nbsp;&nbsp;</TT></TD>
    <TD noWrap align=3Dright><TT>60.9&nbsp;</TT></TD>
    <TD align=3Dright><TT>18&nbsp;</TT></TD>
    <TD noWrap align=3Dright><TT>-&nbsp;</TT></TD>
    <TD align=3Dright><TT>26&nbsp;</TT></TD>
    <TD align=3Dright><TT>0&nbsp;&nbsp;</TT></TD>
    <TD noWrap align=3Dright><TT>---&nbsp;&nbsp;</TT></TD>
    <TD noWrap><TT>&nbsp;R.WDTHMQQLK.G + Oxidation=20
(M)</TT></TD></TR></TBODY></TABLE>
<TABLE border=3D0 cellSpacing=3D0>
  <TBODY>
  <TR>
    <TD><TT>&nbsp;&nbsp;&nbsp;&nbsp;&nbsp;&nbsp;</TT></TD>
    <TD><TT><B>No match to: </B>709.8649, 711.8654, 727.8240, 729.8197,=20
      731.8198, 733.8276, 735.8964, 737.8964, 771.7991, 773.7963, =
775.8128,=20
      777.8253, 779.8290, 815.7780, 817.7754, 819.7750, 821.7695, =
825.0652,=20
      841.0352, 842.4734, 865.0002, 867.0004, 904.9391, 904.9391, =
906.9386,=20
      908.9365, 966.8616, 966.8616, =
968.8598</TT></TD></TR></TBODY></TABLE><BR>
<TABLE border=3D0 cellSpacing=3D0>
  <TBODY>
  <TR>
    <TD><TT><B><A name=3DHit20>20.</A>&nbsp;&nbsp;&nbsp;</B></TT></TD>
    <TD noWrap><TT><A=20
      =
href=3D"http://zxw-pc/mascot/cgi/protein_view.pl?file=3D../data/20121225/=
F002438.dat&amp;hit=3D20"=20
      =
target=3D_blank>gi|255600653</A>&nbsp;&nbsp;&nbsp;&nbsp;<B>Mass:</B>&nbsp=
;10810&nbsp;&nbsp;&nbsp;&nbsp;<B>Score:</B>&nbsp;20&nbsp;&nbsp;&nbsp;&nbs=
p;&nbsp;<B>Expect:</B>&nbsp;2.1e+004&nbsp;&nbsp;<B>Matches:</B>&nbsp;2</T=
T></TD></TR>
  <TR>
    <TD>&nbsp;</TD>
    <TD noWrap><TT>conserved hypothetical protein [Ricinus=20
  communis]</TT></TD></TR></TBODY></TABLE>
<TABLE border=3D0 cellSpacing=3D0 cellPadding=3D0>
  <TBODY>
  <TR>
    <TD><TT>&nbsp;&nbsp;&nbsp;&nbsp;&nbsp;&nbsp;</TT></TD>
    <TD align=3Dright><TT><B>Observed&nbsp;&nbsp;</B></TT></TD>
    <TD noWrap align=3Dright><TT><B>Mr(expt)&nbsp;&nbsp;</B></TT></TD>
    <TD noWrap align=3Dright><TT><B>Mr(calc)&nbsp;&nbsp;</B></TT></TD>
    <TD align=3Dright><TT><B>&nbsp;ppm&nbsp;&nbsp;</B></TT></TD>
    <TD align=3Dright><TT><B>Start&nbsp;</B></TT></TD>
    <TD align=3Dright><TT><B>&nbsp;</B></TT></TD>
    <TD align=3Dright><TT><B>End&nbsp;</B></TT></TD>
    <TD align=3Dright><TT><B>Miss&nbsp;</B></TT></TD>
    <TD align=3Dright><TT><B>Ions&nbsp;</B></TT></TD>
    <TD><TT><B>&nbsp;Peptide</B></TT></TD></TR>
  <TR>
    <TD align=3Dright>&nbsp;</TD>
    <TD align=3Dright><TT>1202.6355&nbsp;&nbsp;</TT></TD>
    <TD align=3Dright><TT>1201.6282&nbsp;&nbsp;</TT></TD>
    <TD align=3Dright><TT>1201.5986&nbsp;&nbsp;</TT></TD>
    <TD noWrap align=3Dright><TT>24.7&nbsp;</TT></TD>
    <TD align=3Dright><TT>78&nbsp;</TT></TD>
    <TD noWrap align=3Dright><TT>-&nbsp;</TT></TD>
    <TD align=3Dright><TT>88&nbsp;</TT></TD>
    <TD align=3Dright><TT>1&nbsp;&nbsp;</TT></TD>
    <TD noWrap align=3Dright><TT>---&nbsp;&nbsp;</TT></TD>
    <TD noWrap><TT>&nbsp;R.SNASIGPMNRR.R</TT></TD></TR>
  <TR>
    <TD align=3Dright>&nbsp;</TD>
    <TD align=3Dright><TT>1202.6355&nbsp;&nbsp;</TT></TD>
    <TD align=3Dright><TT>1201.6282&nbsp;&nbsp;</TT></TD>
    <TD align=3Dright><TT>1201.5986&nbsp;&nbsp;</TT></TD>
    <TD noWrap align=3Dright><TT>24.7&nbsp;</TT></TD>
    <TD align=3Dright><TT>77&nbsp;</TT></TD>
    <TD noWrap align=3Dright><TT>-&nbsp;</TT></TD>
    <TD align=3Dright><TT>87&nbsp;</TT></TD>
    <TD align=3Dright><TT>1&nbsp;&nbsp;</TT></TD>
    <TD noWrap align=3Dright><TT>---&nbsp;&nbsp;</TT></TD>
    <TD noWrap><TT>&nbsp;R.RSNASIGPMNR.R</TT></TD></TR></TBODY></TABLE>
<TABLE border=3D0 cellSpacing=3D0>
  <TBODY>
  <TR>
    <TD><TT>&nbsp;&nbsp;&nbsp;&nbsp;&nbsp;&nbsp;</TT></TD>
    <TD><TT><B>No match to: </B>709.8649, 711.8654, 727.8240, 729.8197,=20
      731.8198, 733.8276, 735.8964, 737.8964, 771.7991, 773.7963, =
775.8128,=20
      777.8253, 779.8290, 815.7780, 817.7754, 819.7750, 821.7695, =
825.0652,=20
      841.0352, 842.4734, 865.0002, 867.0004, 870.5019, 904.9391, =
904.9391,=20
      906.9386, 908.9365, 966.8616, 966.8616,=20
968.8598</TT></TD></TR></TBODY></TABLE><BR>
<TABLE border=3D0 cellSpacing=3D0>
  <TBODY>
  <TR>
    <TD><TT><B><A name=3DHit21>21.</A>&nbsp;&nbsp;&nbsp;</B></TT></TD>
    <TD noWrap><TT><A=20
      =
href=3D"http://zxw-pc/mascot/cgi/protein_view.pl?file=3D../data/20121225/=
F002438.dat&amp;hit=3D21"=20
      =
target=3D_blank>gi|223516102</A>&nbsp;&nbsp;&nbsp;&nbsp;<B>Mass:</B>&nbsp=
;10810&nbsp;&nbsp;&nbsp;&nbsp;<B>Score:</B>&nbsp;20&nbsp;&nbsp;&nbsp;&nbs=
p;&nbsp;<B>Expect:</B>&nbsp;2.1e+004&nbsp;&nbsp;<B>Matches:</B>&nbsp;2</T=
T></TD></TR>
  <TR>
    <TD>&nbsp;</TD>
    <TD noWrap><TT>conserved hypothetical protein [Ricinus=20
  communis]</TT></TD></TR></TBODY></TABLE>
<TABLE border=3D0 cellSpacing=3D0 cellPadding=3D0>
  <TBODY>
  <TR>
    <TD><TT>&nbsp;&nbsp;&nbsp;&nbsp;&nbsp;&nbsp;</TT></TD>
    <TD align=3Dright><TT><B>Observed&nbsp;&nbsp;</B></TT></TD>
    <TD noWrap align=3Dright><TT><B>Mr(expt)&nbsp;&nbsp;</B></TT></TD>
    <TD noWrap align=3Dright><TT><B>Mr(calc)&nbsp;&nbsp;</B></TT></TD>
    <TD align=3Dright><TT><B>&nbsp;ppm&nbsp;&nbsp;</B></TT></TD>
    <TD align=3Dright><TT><B>Start&nbsp;</B></TT></TD>
    <TD align=3Dright><TT><B>&nbsp;</B></TT></TD>
    <TD align=3Dright><TT><B>End&nbsp;</B></TT></TD>
    <TD align=3Dright><TT><B>Miss&nbsp;</B></TT></TD>
    <TD align=3Dright><TT><B>Ions&nbsp;</B></TT></TD>
    <TD><TT><B>&nbsp;Peptide</B></TT></TD></TR>
  <TR>
    <TD align=3Dright>&nbsp;</TD>
    <TD align=3Dright><TT>1202.6355&nbsp;&nbsp;</TT></TD>
    <TD align=3Dright><TT>1201.6282&nbsp;&nbsp;</TT></TD>
    <TD align=3Dright><TT>1201.5986&nbsp;&nbsp;</TT></TD>
    <TD noWrap align=3Dright><TT>24.7&nbsp;</TT></TD>
    <TD align=3Dright><TT>78&nbsp;</TT></TD>
    <TD noWrap align=3Dright><TT>-&nbsp;</TT></TD>
    <TD align=3Dright><TT>88&nbsp;</TT></TD>
    <TD align=3Dright><TT>1&nbsp;&nbsp;</TT></TD>
    <TD noWrap align=3Dright><TT>---&nbsp;&nbsp;</TT></TD>
    <TD noWrap><TT>&nbsp;R.SNASIGPMNRR.R</TT></TD></TR>
  <TR>
    <TD align=3Dright>&nbsp;</TD>
    <TD align=3Dright><TT>1202.6355&nbsp;&nbsp;</TT></TD>
    <TD align=3Dright><TT>1201.6282&nbsp;&nbsp;</TT></TD>
    <TD align=3Dright><TT>1201.5986&nbsp;&nbsp;</TT></TD>
    <TD noWrap align=3Dright><TT>24.7&nbsp;</TT></TD>
    <TD align=3Dright><TT>77&nbsp;</TT></TD>
    <TD noWrap align=3Dright><TT>-&nbsp;</TT></TD>
    <TD align=3Dright><TT>87&nbsp;</TT></TD>
    <TD align=3Dright><TT>1&nbsp;&nbsp;</TT></TD>
    <TD noWrap align=3Dright><TT>---&nbsp;&nbsp;</TT></TD>
    <TD noWrap><TT>&nbsp;R.RSNASIGPMNR.R</TT></TD></TR></TBODY></TABLE>
<TABLE border=3D0 cellSpacing=3D0>
  <TBODY>
  <TR>
    <TD><TT>&nbsp;&nbsp;&nbsp;&nbsp;&nbsp;&nbsp;</TT></TD>
    <TD><TT><B>No match to: </B>709.8649, 711.8654, 727.8240, 729.8197,=20
      731.8198, 733.8276, 735.8964, 737.8964, 771.7991, 773.7963, =
775.8128,=20
      777.8253, 779.8290, 815.7780, 817.7754, 819.7750, 821.7695, =
825.0652,=20
      841.0352, 842.4734, 865.0002, 867.0004, 870.5019, 904.9391, =
904.9391,=20
      906.9386, 908.9365, 966.8616, 966.8616,=20
968.8598</TT></TD></TR></TBODY></TABLE><BR>
<TABLE border=3D0 cellSpacing=3D0>
  <TBODY>
  <TR>
    <TD><TT><B><A name=3DHit22>22.</A>&nbsp;&nbsp;&nbsp;</B></TT></TD>
    <TD noWrap><TT><A=20
      =
href=3D"http://zxw-pc/mascot/cgi/protein_view.pl?file=3D../data/20121225/=
F002438.dat&amp;hit=3D22"=20
      =
target=3D_blank>gi|255582759</A>&nbsp;&nbsp;&nbsp;&nbsp;<B>Mass:</B>&nbsp=
;9613&nbsp;&nbsp;&nbsp;&nbsp;&nbsp;<B>Score:</B>&nbsp;19&nbsp;&nbsp;&nbsp=
;&nbsp;&nbsp;<B>Expect:</B>&nbsp;2.1e+004&nbsp;&nbsp;<B>Matches:</B>&nbsp=
;2</TT></TD></TR>
  <TR>
    <TD>&nbsp;</TD>
    <TD noWrap><TT>conserved hypothetical protein [Ricinus=20
  communis]</TT></TD></TR></TBODY></TABLE>
<TABLE border=3D0 cellSpacing=3D0 cellPadding=3D0>
  <TBODY>
  <TR>
    <TD><TT>&nbsp;&nbsp;&nbsp;&nbsp;&nbsp;&nbsp;</TT></TD>
    <TD align=3Dright><TT><B>Observed&nbsp;&nbsp;</B></TT></TD>
    <TD noWrap align=3Dright><TT><B>Mr(expt)&nbsp;&nbsp;</B></TT></TD>
    <TD noWrap align=3Dright><TT><B>Mr(calc)&nbsp;&nbsp;</B></TT></TD>
    <TD align=3Dright><TT><B>&nbsp;ppm&nbsp;&nbsp;</B></TT></TD>
    <TD align=3Dright><TT><B>Start&nbsp;</B></TT></TD>
    <TD align=3Dright><TT><B>&nbsp;</B></TT></TD>
    <TD align=3Dright><TT><B>End&nbsp;</B></TT></TD>
    <TD align=3Dright><TT><B>Miss&nbsp;</B></TT></TD>
    <TD align=3Dright><TT><B>Ions&nbsp;</B></TT></TD>
    <TD><TT><B>&nbsp;Peptide</B></TT></TD></TR>
  <TR>
    <TD align=3Dright>&nbsp;</TD>
    <TD align=3Dright><TT>842.4734&nbsp;&nbsp;</TT></TD>
    <TD align=3Dright><TT>841.4662&nbsp;&nbsp;</TT></TD>
    <TD align=3Dright><TT>841.5385&nbsp;&nbsp;</TT></TD>
    <TD noWrap align=3Dright><TT>-85.98&nbsp;</TT></TD>
    <TD align=3Dright><TT>21&nbsp;</TT></TD>
    <TD noWrap align=3Dright><TT>-&nbsp;</TT></TD>
    <TD align=3Dright><TT>27&nbsp;</TT></TD>
    <TD align=3Dright><TT>1&nbsp;&nbsp;</TT></TD>
    <TD noWrap align=3Dright><TT>---&nbsp;&nbsp;</TT></TD>
    <TD noWrap><TT>&nbsp;R.IVVVREK.C</TT></TD></TR>
  <TR>
    <TD align=3Dright>&nbsp;</TD>
    <TD align=3Dright><TT>870.5019&nbsp;&nbsp;</TT></TD>
    <TD align=3Dright><TT>869.4946&nbsp;&nbsp;</TT></TD>
    <TD align=3Dright><TT>869.5447&nbsp;&nbsp;</TT></TD>
    <TD noWrap align=3Dright><TT>-57.57&nbsp;</TT></TD>
    <TD align=3Dright><TT>19&nbsp;</TT></TD>
    <TD noWrap align=3Dright><TT>-&nbsp;</TT></TD>
    <TD align=3Dright><TT>25&nbsp;</TT></TD>
    <TD align=3Dright><TT>1&nbsp;&nbsp;</TT></TD>
    <TD noWrap align=3Dright><TT>---&nbsp;&nbsp;</TT></TD>
    <TD noWrap><TT>&nbsp;R.ERIVVVR.E</TT></TD></TR></TBODY></TABLE>
<TABLE border=3D0 cellSpacing=3D0>
  <TBODY>
  <TR>
    <TD><TT>&nbsp;&nbsp;&nbsp;&nbsp;&nbsp;&nbsp;</TT></TD>
    <TD><TT><B>No match to: </B>709.8649, 711.8654, 727.8240, 729.8197,=20
      731.8198, 733.8276, 735.8964, 737.8964, 771.7991, 773.7963, =
775.8128,=20
      777.8253, 779.8290, 815.7780, 817.7754, 819.7750, 821.7695, =
825.0652,=20
      841.0352, 865.0002, 867.0004, 904.9391, 904.9391, 906.9386, =
908.9365,=20
      966.8616, 966.8616, 968.8598, 1202.6355,=20
1202.6355</TT></TD></TR></TBODY></TABLE><BR>
<TABLE border=3D0 cellSpacing=3D0>
  <TBODY>
  <TR>
    <TD><TT><B><A name=3DHit23>23.</A>&nbsp;&nbsp;&nbsp;</B></TT></TD>
    <TD noWrap><TT><A=20
      =
href=3D"http://zxw-pc/mascot/cgi/protein_view.pl?file=3D../data/20121225/=
F002438.dat&amp;hit=3D23"=20
      =
target=3D_blank>gi|223528166</A>&nbsp;&nbsp;&nbsp;&nbsp;<B>Mass:</B>&nbsp=
;9613&nbsp;&nbsp;&nbsp;&nbsp;&nbsp;<B>Score:</B>&nbsp;19&nbsp;&nbsp;&nbsp=
;&nbsp;&nbsp;<B>Expect:</B>&nbsp;2.1e+004&nbsp;&nbsp;<B>Matches:</B>&nbsp=
;2</TT></TD></TR>
  <TR>
    <TD>&nbsp;</TD>
    <TD noWrap><TT>conserved hypothetical protein [Ricinus=20
  communis]</TT></TD></TR></TBODY></TABLE>
<TABLE border=3D0 cellSpacing=3D0 cellPadding=3D0>
  <TBODY>
  <TR>
    <TD><TT>&nbsp;&nbsp;&nbsp;&nbsp;&nbsp;&nbsp;</TT></TD>
    <TD align=3Dright><TT><B>Observed&nbsp;&nbsp;</B></TT></TD>
    <TD noWrap align=3Dright><TT><B>Mr(expt)&nbsp;&nbsp;</B></TT></TD>
    <TD noWrap align=3Dright><TT><B>Mr(calc)&nbsp;&nbsp;</B></TT></TD>
    <TD align=3Dright><TT><B>&nbsp;ppm&nbsp;&nbsp;</B></TT></TD>
    <TD align=3Dright><TT><B>Start&nbsp;</B></TT></TD>
    <TD align=3Dright><TT><B>&nbsp;</B></TT></TD>
    <TD align=3Dright><TT><B>End&nbsp;</B></TT></TD>
    <TD align=3Dright><TT><B>Miss&nbsp;</B></TT></TD>
    <TD align=3Dright><TT><B>Ions&nbsp;</B></TT></TD>
    <TD><TT><B>&nbsp;Peptide</B></TT></TD></TR>
  <TR>
    <TD align=3Dright>&nbsp;</TD>
    <TD align=3Dright><TT>842.4734&nbsp;&nbsp;</TT></TD>
    <TD align=3Dright><TT>841.4662&nbsp;&nbsp;</TT></TD>
    <TD align=3Dright><TT>841.5385&nbsp;&nbsp;</TT></TD>
    <TD noWrap align=3Dright><TT>-85.98&nbsp;</TT></TD>
    <TD align=3Dright><TT>21&nbsp;</TT></TD>
    <TD noWrap align=3Dright><TT>-&nbsp;</TT></TD>
    <TD align=3Dright><TT>27&nbsp;</TT></TD>
    <TD align=3Dright><TT>1&nbsp;&nbsp;</TT></TD>
    <TD noWrap align=3Dright><TT>---&nbsp;&nbsp;</TT></TD>
    <TD noWrap><TT>&nbsp;R.IVVVREK.C</TT></TD></TR>
  <TR>
    <TD align=3Dright>&nbsp;</TD>
    <TD align=3Dright><TT>870.5019&nbsp;&nbsp;</TT></TD>
    <TD align=3Dright><TT>869.4946&nbsp;&nbsp;</TT></TD>
    <TD align=3Dright><TT>869.5447&nbsp;&nbsp;</TT></TD>
    <TD noWrap align=3Dright><TT>-57.57&nbsp;</TT></TD>
    <TD align=3Dright><TT>19&nbsp;</TT></TD>
    <TD noWrap align=3Dright><TT>-&nbsp;</TT></TD>
    <TD align=3Dright><TT>25&nbsp;</TT></TD>
    <TD align=3Dright><TT>1&nbsp;&nbsp;</TT></TD>
    <TD noWrap align=3Dright><TT>---&nbsp;&nbsp;</TT></TD>
    <TD noWrap><TT>&nbsp;R.ERIVVVR.E</TT></TD></TR></TBODY></TABLE>
<TABLE border=3D0 cellSpacing=3D0>
  <TBODY>
  <TR>
    <TD><TT>&nbsp;&nbsp;&nbsp;&nbsp;&nbsp;&nbsp;</TT></TD>
    <TD><TT><B>No match to: </B>709.8649, 711.8654, 727.8240, 729.8197,=20
      731.8198, 733.8276, 735.8964, 737.8964, 771.7991, 773.7963, =
775.8128,=20
      777.8253, 779.8290, 815.7780, 817.7754, 819.7750, 821.7695, =
825.0652,=20
      841.0352, 865.0002, 867.0004, 904.9391, 904.9391, 906.9386, =
908.9365,=20
      966.8616, 966.8616, 968.8598, 1202.6355,=20
1202.6355</TT></TD></TR></TBODY></TABLE><BR>
<TABLE border=3D0 cellSpacing=3D0>
  <TBODY>
  <TR>
    <TD><TT><B><A name=3DHit24>24.</A>&nbsp;&nbsp;&nbsp;</B></TT></TD>
    <TD noWrap><TT><A=20
      =
href=3D"http://zxw-pc/mascot/cgi/protein_view.pl?file=3D../data/20121225/=
F002438.dat&amp;hit=3D24"=20
      =
target=3D_blank>gi|24954827</A>&nbsp;&nbsp;&nbsp;&nbsp;<B>Mass:</B>&nbsp;=
10106&nbsp;&nbsp;&nbsp;&nbsp;<B>Score:</B>&nbsp;19&nbsp;&nbsp;&nbsp;&nbsp=
;&nbsp;<B>Expect:</B>&nbsp;2.2e+004&nbsp;&nbsp;<B>Matches:</B>&nbsp;2</TT=
></TD></TR>
  <TR>
    <TD>&nbsp;</TD>
    <TD noWrap><TT>kinesin light chain I2I isoform [Solanum=20
    lycopersicum]</TT></TD></TR></TBODY></TABLE>
<TABLE border=3D0 cellSpacing=3D0 cellPadding=3D0>
  <TBODY>
  <TR>
    <TD><TT>&nbsp;&nbsp;&nbsp;&nbsp;&nbsp;&nbsp;</TT></TD>
    <TD align=3Dright><TT><B>Observed&nbsp;&nbsp;</B></TT></TD>
    <TD noWrap align=3Dright><TT><B>Mr(expt)&nbsp;&nbsp;</B></TT></TD>
    <TD noWrap align=3Dright><TT><B>Mr(calc)&nbsp;&nbsp;</B></TT></TD>
    <TD align=3Dright><TT><B>&nbsp;ppm&nbsp;&nbsp;</B></TT></TD>
    <TD align=3Dright><TT><B>Start&nbsp;</B></TT></TD>
    <TD align=3Dright><TT><B>&nbsp;</B></TT></TD>
    <TD align=3Dright><TT><B>End&nbsp;</B></TT></TD>
    <TD align=3Dright><TT><B>Miss&nbsp;</B></TT></TD>
    <TD align=3Dright><TT><B>Ions&nbsp;</B></TT></TD>
    <TD><TT><B>&nbsp;Peptide</B></TT></TD></TR>
  <TR>
    <TD align=3Dright>&nbsp;</TD>
    <TD align=3Dright><TT>842.4734&nbsp;&nbsp;</TT></TD>
    <TD align=3Dright><TT>841.4662&nbsp;&nbsp;</TT></TD>
    <TD align=3Dright><TT>841.5385&nbsp;&nbsp;</TT></TD>
    <TD noWrap align=3Dright><TT>-85.94&nbsp;</TT></TD>
    <TD align=3Dright><TT>42&nbsp;</TT></TD>
    <TD noWrap align=3Dright><TT>-&nbsp;</TT></TD>
    <TD align=3Dright><TT>48&nbsp;</TT></TD>
    <TD align=3Dright><TT>1&nbsp;&nbsp;</TT></TD>
    <TD noWrap align=3Dright><TT>---&nbsp;&nbsp;</TT></TD>
    <TD noWrap><TT>&nbsp;K.RLAELLK.E</TT></TD></TR>
  <TR>
    <TD align=3Dright>&nbsp;</TD>
    <TD align=3Dright><TT>870.5019&nbsp;&nbsp;</TT></TD>
    <TD align=3Dright><TT>869.4946&nbsp;&nbsp;</TT></TD>
    <TD align=3Dright><TT>869.4184&nbsp;&nbsp;</TT></TD>
    <TD noWrap align=3Dright><TT>87.6&nbsp;</TT></TD>
    <TD align=3Dright><TT>82&nbsp;</TT></TD>
    <TD noWrap align=3Dright><TT>-&nbsp;</TT></TD>
    <TD align=3Dright><TT>88&nbsp;</TT></TD>
    <TD align=3Dright><TT>0&nbsp;&nbsp;</TT></TD>
    <TD noWrap align=3Dright><TT>---&nbsp;&nbsp;</TT></TD>
    <TD noWrap><TT>&nbsp;K.WSAFGFR.S</TT></TD></TR></TBODY></TABLE>
<TABLE border=3D0 cellSpacing=3D0>
  <TBODY>
  <TR>
    <TD><TT>&nbsp;&nbsp;&nbsp;&nbsp;&nbsp;&nbsp;</TT></TD>
    <TD><TT><B>No match to: </B>709.8649, 711.8654, 727.8240, 729.8197,=20
      731.8198, 733.8276, 735.8964, 737.8964, 771.7991, 773.7963, =
775.8128,=20
      777.8253, 779.8290, 815.7780, 817.7754, 819.7750, 821.7695, =
825.0652,=20
      841.0352, 865.0002, 867.0004, 904.9391, 904.9391, 906.9386, =
908.9365,=20
      966.8616, 966.8616, 968.8598, 1202.6355,=20
1202.6355</TT></TD></TR></TBODY></TABLE><BR>
<TABLE border=3D0 cellSpacing=3D0>
  <TBODY>
  <TR>
    <TD><TT><B><A name=3DHit25>25.</A>&nbsp;&nbsp;&nbsp;</B></TT></TD>
    <TD noWrap><TT><A=20
      =
href=3D"http://zxw-pc/mascot/cgi/protein_view.pl?file=3D../data/20121225/=
F002438.dat&amp;hit=3D25"=20
      =
target=3D_blank>gi|255577360</A>&nbsp;&nbsp;&nbsp;&nbsp;<B>Mass:</B>&nbsp=
;10211&nbsp;&nbsp;&nbsp;&nbsp;<B>Score:</B>&nbsp;19&nbsp;&nbsp;&nbsp;&nbs=
p;&nbsp;<B>Expect:</B>&nbsp;2.2e+004&nbsp;&nbsp;<B>Matches:</B>&nbsp;2</T=
T></TD></TR>
  <TR>
    <TD>&nbsp;</TD>
    <TD noWrap><TT>conserved hypothetical protein [Ricinus=20
  communis]</TT></TD></TR></TBODY></TABLE>
<TABLE border=3D0 cellSpacing=3D0 cellPadding=3D0>
  <TBODY>
  <TR>
    <TD><TT>&nbsp;&nbsp;&nbsp;&nbsp;&nbsp;&nbsp;</TT></TD>
    <TD align=3Dright><TT><B>Observed&nbsp;&nbsp;</B></TT></TD>
    <TD noWrap align=3Dright><TT><B>Mr(expt)&nbsp;&nbsp;</B></TT></TD>
    <TD noWrap align=3Dright><TT><B>Mr(calc)&nbsp;&nbsp;</B></TT></TD>
    <TD align=3Dright><TT><B>&nbsp;ppm&nbsp;&nbsp;</B></TT></TD>
    <TD align=3Dright><TT><B>Start&nbsp;</B></TT></TD>
    <TD align=3Dright><TT><B>&nbsp;</B></TT></TD>
    <TD align=3Dright><TT><B>End&nbsp;</B></TT></TD>
    <TD align=3Dright><TT><B>Miss&nbsp;</B></TT></TD>
    <TD align=3Dright><TT><B>Ions&nbsp;</B></TT></TD>
    <TD><TT><B>&nbsp;Peptide</B></TT></TD></TR>
  <TR>
    <TD align=3Dright>&nbsp;</TD>
    <TD align=3Dright><TT>842.4734&nbsp;&nbsp;</TT></TD>
    <TD align=3Dright><TT>841.4662&nbsp;&nbsp;</TT></TD>
    <TD align=3Dright><TT>841.3930&nbsp;&nbsp;</TT></TD>
    <TD noWrap align=3Dright><TT>87.0&nbsp;</TT></TD>
    <TD align=3Dright><TT>85&nbsp;</TT></TD>
    <TD noWrap align=3Dright><TT>-&nbsp;</TT></TD>
    <TD align=3Dright><TT>93&nbsp;</TT></TD>
    <TD align=3Dright><TT>0&nbsp;&nbsp;</TT></TD>
    <TD noWrap align=3Dright><TT>---&nbsp;&nbsp;</TT></TD>
    <TD noWrap><TT>&nbsp;R.ASTVSPGHS.-</TT></TD></TR>
  <TR>
    <TD align=3Dright>&nbsp;</TD>
    <TD align=3Dright><TT>870.5019&nbsp;&nbsp;</TT></TD>
    <TD align=3Dright><TT>869.4946&nbsp;&nbsp;</TT></TD>
    <TD align=3Dright><TT>869.5083&nbsp;&nbsp;</TT></TD>
    <TD noWrap align=3Dright><TT>-15.72&nbsp;</TT></TD>
    <TD align=3Dright><TT>4&nbsp;</TT></TD>
    <TD noWrap align=3Dright><TT>-&nbsp;</TT></TD>
    <TD align=3Dright><TT>11&nbsp;</TT></TD>
    <TD align=3Dright><TT>1&nbsp;&nbsp;</TT></TD>
    <TD noWrap align=3Dright><TT>---&nbsp;&nbsp;</TT></TD>
    <TD noWrap><TT>&nbsp;R.KGNPISVR.L</TT></TD></TR></TBODY></TABLE>
<TABLE border=3D0 cellSpacing=3D0>
  <TBODY>
  <TR>
    <TD><TT>&nbsp;&nbsp;&nbsp;&nbsp;&nbsp;&nbsp;</TT></TD>
    <TD><TT><B>No match to: </B>709.8649, 711.8654, 727.8240, 729.8197,=20
      731.8198, 733.8276, 735.8964, 737.8964, 771.7991, 773.7963, =
775.8128,=20
      777.8253, 779.8290, 815.7780, 817.7754, 819.7750, 821.7695, =
825.0652,=20
      841.0352, 865.0002, 867.0004, 904.9391, 904.9391, 906.9386, =
908.9365,=20
      966.8616, 966.8616, 968.8598, 1202.6355,=20
1202.6355</TT></TD></TR></TBODY></TABLE><BR>
<TABLE border=3D0 cellSpacing=3D0>
  <TBODY>
  <TR>
    <TD><TT><B><A name=3DHit26>26.</A>&nbsp;&nbsp;&nbsp;</B></TT></TD>
    <TD noWrap><TT><A=20
      =
href=3D"http://zxw-pc/mascot/cgi/protein_view.pl?file=3D../data/20121225/=
F002438.dat&amp;hit=3D26"=20
      =
target=3D_blank>gi|223530972</A>&nbsp;&nbsp;&nbsp;&nbsp;<B>Mass:</B>&nbsp=
;10211&nbsp;&nbsp;&nbsp;&nbsp;<B>Score:</B>&nbsp;19&nbsp;&nbsp;&nbsp;&nbs=
p;&nbsp;<B>Expect:</B>&nbsp;2.2e+004&nbsp;&nbsp;<B>Matches:</B>&nbsp;2</T=
T></TD></TR>
  <TR>
    <TD>&nbsp;</TD>
    <TD noWrap><TT>conserved hypothetical protein [Ricinus=20
  communis]</TT></TD></TR></TBODY></TABLE>
<TABLE border=3D0 cellSpacing=3D0 cellPadding=3D0>
  <TBODY>
  <TR>
    <TD><TT>&nbsp;&nbsp;&nbsp;&nbsp;&nbsp;&nbsp;</TT></TD>
    <TD align=3Dright><TT><B>Observed&nbsp;&nbsp;</B></TT></TD>
    <TD noWrap align=3Dright><TT><B>Mr(expt)&nbsp;&nbsp;</B></TT></TD>
    <TD noWrap align=3Dright><TT><B>Mr(calc)&nbsp;&nbsp;</B></TT></TD>
    <TD align=3Dright><TT><B>&nbsp;ppm&nbsp;&nbsp;</B></TT></TD>
    <TD align=3Dright><TT><B>Start&nbsp;</B></TT></TD>
    <TD align=3Dright><TT><B>&nbsp;</B></TT></TD>
    <TD align=3Dright><TT><B>End&nbsp;</B></TT></TD>
    <TD align=3Dright><TT><B>Miss&nbsp;</B></TT></TD>
    <TD align=3Dright><TT><B>Ions&nbsp;</B></TT></TD>
    <TD><TT><B>&nbsp;Peptide</B></TT></TD></TR>
  <TR>
    <TD align=3Dright>&nbsp;</TD>
    <TD align=3Dright><TT>842.4734&nbsp;&nbsp;</TT></TD>
    <TD align=3Dright><TT>841.4662&nbsp;&nbsp;</TT></TD>
    <TD align=3Dright><TT>841.3930&nbsp;&nbsp;</TT></TD>
    <TD noWrap align=3Dright><TT>87.0&nbsp;</TT></TD>
    <TD align=3Dright><TT>85&nbsp;</TT></TD>
    <TD noWrap align=3Dright><TT>-&nbsp;</TT></TD>
    <TD align=3Dright><TT>93&nbsp;</TT></TD>
    <TD align=3Dright><TT>0&nbsp;&nbsp;</TT></TD>
    <TD noWrap align=3Dright><TT>---&nbsp;&nbsp;</TT></TD>
    <TD noWrap><TT>&nbsp;R.ASTVSPGHS.-</TT></TD></TR>
  <TR>
    <TD align=3Dright>&nbsp;</TD>
    <TD align=3Dright><TT>870.5019&nbsp;&nbsp;</TT></TD>
    <TD align=3Dright><TT>869.4946&nbsp;&nbsp;</TT></TD>
    <TD align=3Dright><TT>869.5083&nbsp;&nbsp;</TT></TD>
    <TD noWrap align=3Dright><TT>-15.72&nbsp;</TT></TD>
    <TD align=3Dright><TT>4&nbsp;</TT></TD>
    <TD noWrap align=3Dright><TT>-&nbsp;</TT></TD>
    <TD align=3Dright><TT>11&nbsp;</TT></TD>
    <TD align=3Dright><TT>1&nbsp;&nbsp;</TT></TD>
    <TD noWrap align=3Dright><TT>---&nbsp;&nbsp;</TT></TD>
    <TD noWrap><TT>&nbsp;R.KGNPISVR.L</TT></TD></TR></TBODY></TABLE>
<TABLE border=3D0 cellSpacing=3D0>
  <TBODY>
  <TR>
    <TD><TT>&nbsp;&nbsp;&nbsp;&nbsp;&nbsp;&nbsp;</TT></TD>
    <TD><TT><B>No match to: </B>709.8649, 711.8654, 727.8240, 729.8197,=20
      731.8198, 733.8276, 735.8964, 737.8964, 771.7991, 773.7963, =
775.8128,=20
      777.8253, 779.8290, 815.7780, 817.7754, 819.7750, 821.7695, =
825.0652,=20
      841.0352, 865.0002, 867.0004, 904.9391, 904.9391, 906.9386, =
908.9365,=20
      966.8616, 966.8616, 968.8598, 1202.6355,=20
1202.6355</TT></TD></TR></TBODY></TABLE><BR>
<TABLE border=3D0 cellSpacing=3D0>
  <TBODY>
  <TR>
    <TD><TT><B><A name=3DHit27>27.</A>&nbsp;&nbsp;&nbsp;</B></TT></TD>
    <TD noWrap><TT><A=20
      =
href=3D"http://zxw-pc/mascot/cgi/protein_view.pl?file=3D../data/20121225/=
F002438.dat&amp;hit=3D27"=20
      =
target=3D_blank>gi|147779713</A>&nbsp;&nbsp;&nbsp;&nbsp;<B>Mass:</B>&nbsp=
;11041&nbsp;&nbsp;&nbsp;&nbsp;<B>Score:</B>&nbsp;19&nbsp;&nbsp;&nbsp;&nbs=
p;&nbsp;<B>Expect:</B>&nbsp;2.3e+004&nbsp;&nbsp;<B>Matches:</B>&nbsp;2</T=
T></TD></TR>
  <TR>
    <TD>&nbsp;</TD>
    <TD noWrap><TT>hypothetical protein VITISV_008348 [Vitis=20
  vinifera]</TT></TD></TR></TBODY></TABLE>
<TABLE border=3D0 cellSpacing=3D0 cellPadding=3D0>
  <TBODY>
  <TR>
    <TD><TT>&nbsp;&nbsp;&nbsp;&nbsp;&nbsp;&nbsp;</TT></TD>
    <TD align=3Dright><TT><B>Observed&nbsp;&nbsp;</B></TT></TD>
    <TD noWrap align=3Dright><TT><B>Mr(expt)&nbsp;&nbsp;</B></TT></TD>
    <TD noWrap align=3Dright><TT><B>Mr(calc)&nbsp;&nbsp;</B></TT></TD>
    <TD align=3Dright><TT><B>&nbsp;ppm&nbsp;&nbsp;</B></TT></TD>
    <TD align=3Dright><TT><B>Start&nbsp;</B></TT></TD>
    <TD align=3Dright><TT><B>&nbsp;</B></TT></TD>
    <TD align=3Dright><TT><B>End&nbsp;</B></TT></TD>
    <TD align=3Dright><TT><B>Miss&nbsp;</B></TT></TD>
    <TD align=3Dright><TT><B>Ions&nbsp;</B></TT></TD>
    <TD><TT><B>&nbsp;Peptide</B></TT></TD></TR>
  <TR>
    <TD align=3Dright>&nbsp;</TD>
    <TD align=3Dright><TT>842.4734&nbsp;&nbsp;</TT></TD>
    <TD align=3Dright><TT>841.4662&nbsp;&nbsp;</TT></TD>
    <TD align=3Dright><TT>841.4658&nbsp;&nbsp;</TT></TD>
    <TD noWrap align=3Dright><TT>0.49&nbsp;</TT></TD>
    <TD align=3Dright><TT>46&nbsp;</TT></TD>
    <TD noWrap align=3Dright><TT>-&nbsp;</TT></TD>
    <TD align=3Dright><TT>52&nbsp;</TT></TD>
    <TD align=3Dright><TT>1&nbsp;&nbsp;</TT></TD>
    <TD noWrap align=3Dright><TT>---&nbsp;&nbsp;</TT></TD>
    <TD noWrap><TT>&nbsp;R.DKIPDVR.H</TT></TD></TR>
  <TR>
    <TD align=3Dright>&nbsp;</TD>
    <TD align=3Dright><TT>870.5019&nbsp;&nbsp;</TT></TD>
    <TD align=3Dright><TT>869.4946&nbsp;&nbsp;</TT></TD>
    <TD align=3Dright><TT>869.4719&nbsp;&nbsp;</TT></TD>
    <TD noWrap align=3Dright><TT>26.1&nbsp;</TT></TD>
    <TD align=3Dright><TT>78&nbsp;</TT></TD>
    <TD noWrap align=3Dright><TT>-&nbsp;</TT></TD>
    <TD align=3Dright><TT>84&nbsp;</TT></TD>
    <TD align=3Dright><TT>1&nbsp;&nbsp;</TT></TD>
    <TD noWrap align=3Dright><TT>---&nbsp;&nbsp;</TT></TD>
    <TD noWrap><TT>&nbsp;R.DRIPDVR.H</TT></TD></TR></TBODY></TABLE>
<TABLE border=3D0 cellSpacing=3D0>
  <TBODY>
  <TR>
    <TD><TT>&nbsp;&nbsp;&nbsp;&nbsp;&nbsp;&nbsp;</TT></TD>
    <TD><TT><B>No match to: </B>709.8649, 711.8654, 727.8240, 729.8197,=20
      731.8198, 733.8276, 735.8964, 737.8964, 771.7991, 773.7963, =
775.8128,=20
      777.8253, 779.8290, 815.7780, 817.7754, 819.7750, 821.7695, =
825.0652,=20
      841.0352, 865.0002, 867.0004, 904.9391, 904.9391, 906.9386, =
908.9365,=20
      966.8616, 966.8616, 968.8598, 1202.6355,=20
1202.6355</TT></TD></TR></TBODY></TABLE><BR>
<TABLE border=3D0 cellSpacing=3D0>
  <TBODY>
  <TR>
    <TD><TT><B><A name=3DHit28>28.</A>&nbsp;&nbsp;&nbsp;</B></TT></TD>
    <TD noWrap><TT><A=20
      =
href=3D"http://zxw-pc/mascot/cgi/protein_view.pl?file=3D../data/20121225/=
F002438.dat&amp;hit=3D28"=20
      =
target=3D_blank>gi|215767900</A>&nbsp;&nbsp;&nbsp;&nbsp;<B>Mass:</B>&nbsp=
;10942&nbsp;&nbsp;&nbsp;&nbsp;<B>Score:</B>&nbsp;19&nbsp;&nbsp;&nbsp;&nbs=
p;&nbsp;<B>Expect:</B>&nbsp;2.3e+004&nbsp;&nbsp;<B>Matches:</B>&nbsp;3</T=
T></TD></TR>
  <TR>
    <TD>&nbsp;</TD>
    <TD noWrap><TT>unnamed protein product [Oryza sativa Japonica=20
    Group]</TT></TD></TR></TBODY></TABLE>
<TABLE border=3D0 cellSpacing=3D0 cellPadding=3D0>
  <TBODY>
  <TR>
    <TD><TT>&nbsp;&nbsp;&nbsp;&nbsp;&nbsp;&nbsp;</TT></TD>
    <TD align=3Dright><TT><B>Observed&nbsp;&nbsp;</B></TT></TD>
    <TD noWrap align=3Dright><TT><B>Mr(expt)&nbsp;&nbsp;</B></TT></TD>
    <TD noWrap align=3Dright><TT><B>Mr(calc)&nbsp;&nbsp;</B></TT></TD>
    <TD align=3Dright><TT><B>&nbsp;ppm&nbsp;&nbsp;</B></TT></TD>
    <TD align=3Dright><TT><B>Start&nbsp;</B></TT></TD>
    <TD align=3Dright><TT><B>&nbsp;</B></TT></TD>
    <TD align=3Dright><TT><B>End&nbsp;</B></TT></TD>
    <TD align=3Dright><TT><B>Miss&nbsp;</B></TT></TD>
    <TD align=3Dright><TT><B>Ions&nbsp;</B></TT></TD>
    <TD><TT><B>&nbsp;Peptide</B></TT></TD></TR>
  <TR>
    <TD align=3Dright>&nbsp;</TD>
    <TD align=3Dright><TT>870.5019&nbsp;&nbsp;</TT></TD>
    <TD align=3Dright><TT>869.4946&nbsp;&nbsp;</TT></TD>
    <TD align=3Dright><TT>869.4508&nbsp;&nbsp;</TT></TD>
    <TD noWrap align=3Dright><TT>50.4&nbsp;</TT></TD>
    <TD align=3Dright><TT>11&nbsp;</TT></TD>
    <TD noWrap align=3Dright><TT>-&nbsp;</TT></TD>
    <TD align=3Dright><TT>17&nbsp;</TT></TD>
    <TD align=3Dright><TT>1&nbsp;&nbsp;</TT></TD>
    <TD noWrap align=3Dright><TT>---&nbsp;&nbsp;</TT></TD>
    <TD noWrap><TT>&nbsp;K.HPKDFAR.W</TT></TD></TR>
  <TR>
    <TD align=3Dright>&nbsp;</TD>
    <TD align=3Dright><TT>1202.6355&nbsp;&nbsp;</TT></TD>
    <TD align=3Dright><TT>1201.6282&nbsp;&nbsp;</TT></TD>
    <TD align=3Dright><TT>1201.5550&nbsp;&nbsp;</TT></TD>
    <TD noWrap align=3Dright><TT>60.9&nbsp;</TT></TD>
    <TD align=3Dright><TT>18&nbsp;</TT></TD>
    <TD noWrap align=3Dright><TT>-&nbsp;</TT></TD>
    <TD align=3Dright><TT>26&nbsp;</TT></TD>
    <TD align=3Dright><TT>0&nbsp;&nbsp;</TT></TD>
    <TD noWrap align=3Dright><TT>---&nbsp;&nbsp;</TT></TD>
    <TD noWrap><TT>&nbsp;R.WDTHMQQLK.G + Oxidation (M)</TT></TD></TR>
  <TR>
    <TD align=3Dright>&nbsp;</TD>
    <TD align=3Dright><TT>1202.6355&nbsp;&nbsp;</TT></TD>
    <TD align=3Dright><TT>1201.6282&nbsp;&nbsp;</TT></TD>
    <TD align=3Dright><TT>1201.5550&nbsp;&nbsp;</TT></TD>
    <TD noWrap align=3Dright><TT>60.9&nbsp;</TT></TD>
    <TD align=3Dright><TT>18&nbsp;</TT></TD>
    <TD noWrap align=3Dright><TT>-&nbsp;</TT></TD>
    <TD align=3Dright><TT>26&nbsp;</TT></TD>
    <TD align=3Dright><TT>0&nbsp;&nbsp;</TT></TD>
    <TD noWrap align=3Dright><TT>---&nbsp;&nbsp;</TT></TD>
    <TD noWrap><TT>&nbsp;R.WDTHMQQLK.G + Oxidation=20
(M)</TT></TD></TR></TBODY></TABLE>
<TABLE border=3D0 cellSpacing=3D0>
  <TBODY>
  <TR>
    <TD><TT>&nbsp;&nbsp;&nbsp;&nbsp;&nbsp;&nbsp;</TT></TD>
    <TD><TT><B>No match to: </B>709.8649, 711.8654, 727.8240, 729.8197,=20
      731.8198, 733.8276, 735.8964, 737.8964, 771.7991, 773.7963, =
775.8128,=20
      777.8253, 779.8290, 815.7780, 817.7754, 819.7750, 821.7695, =
825.0652,=20
      841.0352, 842.4734, 865.0002, 867.0004, 904.9391, 904.9391, =
906.9386,=20
      908.9365, 966.8616, 966.8616, =
968.8598</TT></TD></TR></TBODY></TABLE><BR>
<TABLE border=3D0 cellSpacing=3D0>
  <TBODY>
  <TR>
    <TD><TT><B><A name=3DHit29>29.</A>&nbsp;&nbsp;&nbsp;</B></TT></TD>
    <TD noWrap><TT><A=20
      =
href=3D"http://zxw-pc/mascot/cgi/protein_view.pl?file=3D../data/20121225/=
F002438.dat&amp;hit=3D29"=20
      =
target=3D_blank>gi|215694494</A>&nbsp;&nbsp;&nbsp;&nbsp;<B>Mass:</B>&nbsp=
;10942&nbsp;&nbsp;&nbsp;&nbsp;<B>Score:</B>&nbsp;19&nbsp;&nbsp;&nbsp;&nbs=
p;&nbsp;<B>Expect:</B>&nbsp;2.3e+004&nbsp;&nbsp;<B>Matches:</B>&nbsp;3</T=
T></TD></TR>
  <TR>
    <TD>&nbsp;</TD>
    <TD noWrap><TT>unnamed protein product [Oryza sativa Japonica=20
    Group]</TT></TD></TR></TBODY></TABLE>
<TABLE border=3D0 cellSpacing=3D0 cellPadding=3D0>
  <TBODY>
  <TR>
    <TD><TT>&nbsp;&nbsp;&nbsp;&nbsp;&nbsp;&nbsp;</TT></TD>
    <TD align=3Dright><TT><B>Observed&nbsp;&nbsp;</B></TT></TD>
    <TD noWrap align=3Dright><TT><B>Mr(expt)&nbsp;&nbsp;</B></TT></TD>
    <TD noWrap align=3Dright><TT><B>Mr(calc)&nbsp;&nbsp;</B></TT></TD>
    <TD align=3Dright><TT><B>&nbsp;ppm&nbsp;&nbsp;</B></TT></TD>
    <TD align=3Dright><TT><B>Start&nbsp;</B></TT></TD>
    <TD align=3Dright><TT><B>&nbsp;</B></TT></TD>
    <TD align=3Dright><TT><B>End&nbsp;</B></TT></TD>
    <TD align=3Dright><TT><B>Miss&nbsp;</B></TT></TD>
    <TD align=3Dright><TT><B>Ions&nbsp;</B></TT></TD>
    <TD><TT><B>&nbsp;Peptide</B></TT></TD></TR>
  <TR>
    <TD align=3Dright>&nbsp;</TD>
    <TD align=3Dright><TT>870.5019&nbsp;&nbsp;</TT></TD>
    <TD align=3Dright><TT>869.4946&nbsp;&nbsp;</TT></TD>
    <TD align=3Dright><TT>869.4508&nbsp;&nbsp;</TT></TD>
    <TD noWrap align=3Dright><TT>50.4&nbsp;</TT></TD>
    <TD align=3Dright><TT>11&nbsp;</TT></TD>
    <TD noWrap align=3Dright><TT>-&nbsp;</TT></TD>
    <TD align=3Dright><TT>17&nbsp;</TT></TD>
    <TD align=3Dright><TT>1&nbsp;&nbsp;</TT></TD>
    <TD noWrap align=3Dright><TT>---&nbsp;&nbsp;</TT></TD>
    <TD noWrap><TT>&nbsp;K.HPKDFAR.W</TT></TD></TR>
  <TR>
    <TD align=3Dright>&nbsp;</TD>
    <TD align=3Dright><TT>1202.6355&nbsp;&nbsp;</TT></TD>
    <TD align=3Dright><TT>1201.6282&nbsp;&nbsp;</TT></TD>
    <TD align=3Dright><TT>1201.5550&nbsp;&nbsp;</TT></TD>
    <TD noWrap align=3Dright><TT>60.9&nbsp;</TT></TD>
    <TD align=3Dright><TT>18&nbsp;</TT></TD>
    <TD noWrap align=3Dright><TT>-&nbsp;</TT></TD>
    <TD align=3Dright><TT>26&nbsp;</TT></TD>
    <TD align=3Dright><TT>0&nbsp;&nbsp;</TT></TD>
    <TD noWrap align=3Dright><TT>---&nbsp;&nbsp;</TT></TD>
    <TD noWrap><TT>&nbsp;R.WDTHMQQLK.G + Oxidation (M)</TT></TD></TR>
  <TR>
    <TD align=3Dright>&nbsp;</TD>
    <TD align=3Dright><TT>1202.6355&nbsp;&nbsp;</TT></TD>
    <TD align=3Dright><TT>1201.6282&nbsp;&nbsp;</TT></TD>
    <TD align=3Dright><TT>1201.5550&nbsp;&nbsp;</TT></TD>
    <TD noWrap align=3Dright><TT>60.9&nbsp;</TT></TD>
    <TD align=3Dright><TT>18&nbsp;</TT></TD>
    <TD noWrap align=3Dright><TT>-&nbsp;</TT></TD>
    <TD align=3Dright><TT>26&nbsp;</TT></TD>
    <TD align=3Dright><TT>0&nbsp;&nbsp;</TT></TD>
    <TD noWrap align=3Dright><TT>---&nbsp;&nbsp;</TT></TD>
    <TD noWrap><TT>&nbsp;R.WDTHMQQLK.G + Oxidation=20
(M)</TT></TD></TR></TBODY></TABLE>
<TABLE border=3D0 cellSpacing=3D0>
  <TBODY>
  <TR>
    <TD><TT>&nbsp;&nbsp;&nbsp;&nbsp;&nbsp;&nbsp;</TT></TD>
    <TD><TT><B>No match to: </B>709.8649, 711.8654, 727.8240, 729.8197,=20
      731.8198, 733.8276, 735.8964, 737.8964, 771.7991, 773.7963, =
775.8128,=20
      777.8253, 779.8290, 815.7780, 817.7754, 819.7750, 821.7695, =
825.0652,=20
      841.0352, 842.4734, 865.0002, 867.0004, 904.9391, 904.9391, =
906.9386,=20
      908.9365, 966.8616, 966.8616, =
968.8598</TT></TD></TR></TBODY></TABLE><BR>
<TABLE border=3D0 cellSpacing=3D0>
  <TBODY>
  <TR>
    <TD><TT><B><A name=3DHit30>30.</A>&nbsp;&nbsp;&nbsp;</B></TT></TD>
    <TD noWrap><TT><A=20
      =
href=3D"http://zxw-pc/mascot/cgi/protein_view.pl?file=3D../data/20121225/=
F002438.dat&amp;hit=3D30"=20
      =
target=3D_blank>gi|255590896</A>&nbsp;&nbsp;&nbsp;&nbsp;<B>Mass:</B>&nbsp=
;10467&nbsp;&nbsp;&nbsp;&nbsp;<B>Score:</B>&nbsp;19&nbsp;&nbsp;&nbsp;&nbs=
p;&nbsp;<B>Expect:</B>&nbsp;2.3e+004&nbsp;&nbsp;<B>Matches:</B>&nbsp;2</T=
T></TD></TR>
  <TR>
    <TD>&nbsp;</TD>
    <TD noWrap><TT>conserved hypothetical protein [Ricinus=20
  communis]</TT></TD></TR></TBODY></TABLE>
<TABLE border=3D0 cellSpacing=3D0 cellPadding=3D0>
  <TBODY>
  <TR>
    <TD><TT>&nbsp;&nbsp;&nbsp;&nbsp;&nbsp;&nbsp;</TT></TD>
    <TD align=3Dright><TT><B>Observed&nbsp;&nbsp;</B></TT></TD>
    <TD noWrap align=3Dright><TT><B>Mr(expt)&nbsp;&nbsp;</B></TT></TD>
    <TD noWrap align=3Dright><TT><B>Mr(calc)&nbsp;&nbsp;</B></TT></TD>
    <TD align=3Dright><TT><B>&nbsp;ppm&nbsp;&nbsp;</B></TT></TD>
    <TD align=3Dright><TT><B>Start&nbsp;</B></TT></TD>
    <TD align=3Dright><TT><B>&nbsp;</B></TT></TD>
    <TD align=3Dright><TT><B>End&nbsp;</B></TT></TD>
    <TD align=3Dright><TT><B>Miss&nbsp;</B></TT></TD>
    <TD align=3Dright><TT><B>Ions&nbsp;</B></TT></TD>
    <TD><TT><B>&nbsp;Peptide</B></TT></TD></TR>
  <TR>
    <TD align=3Dright>&nbsp;</TD>
    <TD align=3Dright><TT>842.4734&nbsp;&nbsp;</TT></TD>
    <TD align=3Dright><TT>841.4662&nbsp;&nbsp;</TT></TD>
    <TD align=3Dright><TT>841.3930&nbsp;&nbsp;</TT></TD>
    <TD noWrap align=3Dright><TT>87.0&nbsp;</TT></TD>
    <TD align=3Dright><TT>86&nbsp;</TT></TD>
    <TD noWrap align=3Dright><TT>-&nbsp;</TT></TD>
    <TD align=3Dright><TT>94&nbsp;</TT></TD>
    <TD align=3Dright><TT>0&nbsp;&nbsp;</TT></TD>
    <TD noWrap align=3Dright><TT>---&nbsp;&nbsp;</TT></TD>
    <TD noWrap><TT>&nbsp;R.ASTVSPGHS.-</TT></TD></TR>
  <TR>
    <TD align=3Dright>&nbsp;</TD>
    <TD align=3Dright><TT>870.5019&nbsp;&nbsp;</TT></TD>
    <TD align=3Dright><TT>869.4946&nbsp;&nbsp;</TT></TD>
    <TD align=3Dright><TT>869.5083&nbsp;&nbsp;</TT></TD>
    <TD noWrap align=3Dright><TT>-15.72&nbsp;</TT></TD>
    <TD align=3Dright><TT>4&nbsp;</TT></TD>
    <TD noWrap align=3Dright><TT>-&nbsp;</TT></TD>
    <TD align=3Dright><TT>11&nbsp;</TT></TD>
    <TD align=3Dright><TT>1&nbsp;&nbsp;</TT></TD>
    <TD noWrap align=3Dright><TT>---&nbsp;&nbsp;</TT></TD>
    <TD noWrap><TT>&nbsp;R.KGNPISVR.L</TT></TD></TR></TBODY></TABLE>
<TABLE border=3D0 cellSpacing=3D0>
  <TBODY>
  <TR>
    <TD><TT>&nbsp;&nbsp;&nbsp;&nbsp;&nbsp;&nbsp;</TT></TD>
    <TD><TT><B>No match to: </B>709.8649, 711.8654, 727.8240, 729.8197,=20
      731.8198, 733.8276, 735.8964, 737.8964, 771.7991, 773.7963, =
775.8128,=20
      777.8253, 779.8290, 815.7780, 817.7754, 819.7750, 821.7695, =
825.0652,=20
      841.0352, 865.0002, 867.0004, 904.9391, 904.9391, 906.9386, =
908.9365,=20
      966.8616, 966.8616, 968.8598, 1202.6355,=20
1202.6355</TT></TD></TR></TBODY></TABLE><BR>
<TABLE border=3D0 cellSpacing=3D0>
  <TBODY>
  <TR>
    <TD><TT><B><A name=3DHit31>31.</A>&nbsp;&nbsp;&nbsp;</B></TT></TD>
    <TD noWrap><TT><A=20
      =
href=3D"http://zxw-pc/mascot/cgi/protein_view.pl?file=3D../data/20121225/=
F002438.dat&amp;hit=3D31"=20
      =
target=3D_blank>gi|255590599</A>&nbsp;&nbsp;&nbsp;&nbsp;<B>Mass:</B>&nbsp=
;10467&nbsp;&nbsp;&nbsp;&nbsp;<B>Score:</B>&nbsp;19&nbsp;&nbsp;&nbsp;&nbs=
p;&nbsp;<B>Expect:</B>&nbsp;2.3e+004&nbsp;&nbsp;<B>Matches:</B>&nbsp;2</T=
T></TD></TR>
  <TR>
    <TD>&nbsp;</TD>
    <TD noWrap><TT>conserved hypothetical protein [Ricinus=20
  communis]</TT></TD></TR></TBODY></TABLE>
<TABLE border=3D0 cellSpacing=3D0 cellPadding=3D0>
  <TBODY>
  <TR>
    <TD><TT>&nbsp;&nbsp;&nbsp;&nbsp;&nbsp;&nbsp;</TT></TD>
    <TD align=3Dright><TT><B>Observed&nbsp;&nbsp;</B></TT></TD>
    <TD noWrap align=3Dright><TT><B>Mr(expt)&nbsp;&nbsp;</B></TT></TD>
    <TD noWrap align=3Dright><TT><B>Mr(calc)&nbsp;&nbsp;</B></TT></TD>
    <TD align=3Dright><TT><B>&nbsp;ppm&nbsp;&nbsp;</B></TT></TD>
    <TD align=3Dright><TT><B>Start&nbsp;</B></TT></TD>
    <TD align=3Dright><TT><B>&nbsp;</B></TT></TD>
    <TD align=3Dright><TT><B>End&nbsp;</B></TT></TD>
    <TD align=3Dright><TT><B>Miss&nbsp;</B></TT></TD>
    <TD align=3Dright><TT><B>Ions&nbsp;</B></TT></TD>
    <TD><TT><B>&nbsp;Peptide</B></TT></TD></TR>
  <TR>
    <TD align=3Dright>&nbsp;</TD>
    <TD align=3Dright><TT>842.4734&nbsp;&nbsp;</TT></TD>
    <TD align=3Dright><TT>841.4662&nbsp;&nbsp;</TT></TD>
    <TD align=3Dright><TT>841.3930&nbsp;&nbsp;</TT></TD>
    <TD noWrap align=3Dright><TT>87.0&nbsp;</TT></TD>
    <TD align=3Dright><TT>86&nbsp;</TT></TD>
    <TD noWrap align=3Dright><TT>-&nbsp;</TT></TD>
    <TD align=3Dright><TT>94&nbsp;</TT></TD>
    <TD align=3Dright><TT>0&nbsp;&nbsp;</TT></TD>
    <TD noWrap align=3Dright><TT>---&nbsp;&nbsp;</TT></TD>
    <TD noWrap><TT>&nbsp;R.ASTVSPGHS.-</TT></TD></TR>
  <TR>
    <TD align=3Dright>&nbsp;</TD>
    <TD align=3Dright><TT>870.5019&nbsp;&nbsp;</TT></TD>
    <TD align=3Dright><TT>869.4946&nbsp;&nbsp;</TT></TD>
    <TD align=3Dright><TT>869.5083&nbsp;&nbsp;</TT></TD>
    <TD noWrap align=3Dright><TT>-15.72&nbsp;</TT></TD>
    <TD align=3Dright><TT>4&nbsp;</TT></TD>
    <TD noWrap align=3Dright><TT>-&nbsp;</TT></TD>
    <TD align=3Dright><TT>11&nbsp;</TT></TD>
    <TD align=3Dright><TT>1&nbsp;&nbsp;</TT></TD>
    <TD noWrap align=3Dright><TT>---&nbsp;&nbsp;</TT></TD>
    <TD noWrap><TT>&nbsp;R.KGNPISVR.L</TT></TD></TR></TBODY></TABLE>
<TABLE border=3D0 cellSpacing=3D0>
  <TBODY>
  <TR>
    <TD><TT>&nbsp;&nbsp;&nbsp;&nbsp;&nbsp;&nbsp;</TT></TD>
    <TD><TT><B>No match to: </B>709.8649, 711.8654, 727.8240, 729.8197,=20
      731.8198, 733.8276, 735.8964, 737.8964, 771.7991, 773.7963, =
775.8128,=20
      777.8253, 779.8290, 815.7780, 817.7754, 819.7750, 821.7695, =
825.0652,=20
      841.0352, 865.0002, 867.0004, 904.9391, 904.9391, 906.9386, =
908.9365,=20
      966.8616, 966.8616, 968.8598, 1202.6355,=20
1202.6355</TT></TD></TR></TBODY></TABLE><BR>
<TABLE border=3D0 cellSpacing=3D0>
  <TBODY>
  <TR>
    <TD><TT><B><A name=3DHit32>32.</A>&nbsp;&nbsp;&nbsp;</B></TT></TD>
    <TD noWrap><TT><A=20
      =
href=3D"http://zxw-pc/mascot/cgi/protein_view.pl?file=3D../data/20121225/=
F002438.dat&amp;hit=3D32"=20
      =
target=3D_blank>gi|223523475</A>&nbsp;&nbsp;&nbsp;&nbsp;<B>Mass:</B>&nbsp=
;10467&nbsp;&nbsp;&nbsp;&nbsp;<B>Score:</B>&nbsp;19&nbsp;&nbsp;&nbsp;&nbs=
p;&nbsp;<B>Expect:</B>&nbsp;2.3e+004&nbsp;&nbsp;<B>Matches:</B>&nbsp;2</T=
T></TD></TR>
  <TR>
    <TD>&nbsp;</TD>
    <TD noWrap><TT>conserved hypothetical protein [Ricinus=20
  communis]</TT></TD></TR></TBODY></TABLE>
<TABLE border=3D0 cellSpacing=3D0 cellPadding=3D0>
  <TBODY>
  <TR>
    <TD><TT>&nbsp;&nbsp;&nbsp;&nbsp;&nbsp;&nbsp;</TT></TD>
    <TD align=3Dright><TT><B>Observed&nbsp;&nbsp;</B></TT></TD>
    <TD noWrap align=3Dright><TT><B>Mr(expt)&nbsp;&nbsp;</B></TT></TD>
    <TD noWrap align=3Dright><TT><B>Mr(calc)&nbsp;&nbsp;</B></TT></TD>
    <TD align=3Dright><TT><B>&nbsp;ppm&nbsp;&nbsp;</B></TT></TD>
    <TD align=3Dright><TT><B>Start&nbsp;</B></TT></TD>
    <TD align=3Dright><TT><B>&nbsp;</B></TT></TD>
    <TD align=3Dright><TT><B>End&nbsp;</B></TT></TD>
    <TD align=3Dright><TT><B>Miss&nbsp;</B></TT></TD>
    <TD align=3Dright><TT><B>Ions&nbsp;</B></TT></TD>
    <TD><TT><B>&nbsp;Peptide</B></TT></TD></TR>
  <TR>
    <TD align=3Dright>&nbsp;</TD>
    <TD align=3Dright><TT>842.4734&nbsp;&nbsp;</TT></TD>
    <TD align=3Dright><TT>841.4662&nbsp;&nbsp;</TT></TD>
    <TD align=3Dright><TT>841.3930&nbsp;&nbsp;</TT></TD>
    <TD noWrap align=3Dright><TT>87.0&nbsp;</TT></TD>
    <TD align=3Dright><TT>86&nbsp;</TT></TD>
    <TD noWrap align=3Dright><TT>-&nbsp;</TT></TD>
    <TD align=3Dright><TT>94&nbsp;</TT></TD>
    <TD align=3Dright><TT>0&nbsp;&nbsp;</TT></TD>
    <TD noWrap align=3Dright><TT>---&nbsp;&nbsp;</TT></TD>
    <TD noWrap><TT>&nbsp;R.ASTVSPGHS.-</TT></TD></TR>
  <TR>
    <TD align=3Dright>&nbsp;</TD>
    <TD align=3Dright><TT>870.5019&nbsp;&nbsp;</TT></TD>
    <TD align=3Dright><TT>869.4946&nbsp;&nbsp;</TT></TD>
    <TD align=3Dright><TT>869.5083&nbsp;&nbsp;</TT></TD>
    <TD noWrap align=3Dright><TT>-15.72&nbsp;</TT></TD>
    <TD align=3Dright><TT>4&nbsp;</TT></TD>
    <TD noWrap align=3Dright><TT>-&nbsp;</TT></TD>
    <TD align=3Dright><TT>11&nbsp;</TT></TD>
    <TD align=3Dright><TT>1&nbsp;&nbsp;</TT></TD>
    <TD noWrap align=3Dright><TT>---&nbsp;&nbsp;</TT></TD>
    <TD noWrap><TT>&nbsp;R.KGNPISVR.L</TT></TD></TR></TBODY></TABLE>
<TABLE border=3D0 cellSpacing=3D0>
  <TBODY>
  <TR>
    <TD><TT>&nbsp;&nbsp;&nbsp;&nbsp;&nbsp;&nbsp;</TT></TD>
    <TD><TT><B>No match to: </B>709.8649, 711.8654, 727.8240, 729.8197,=20
      731.8198, 733.8276, 735.8964, 737.8964, 771.7991, 773.7963, =
775.8128,=20
      777.8253, 779.8290, 815.7780, 817.7754, 819.7750, 821.7695, =
825.0652,=20
      841.0352, 865.0002, 867.0004, 904.9391, 904.9391, 906.9386, =
908.9365,=20
      966.8616, 966.8616, 968.8598, 1202.6355,=20
1202.6355</TT></TD></TR></TBODY></TABLE><BR>
<TABLE border=3D0 cellSpacing=3D0>
  <TBODY>
  <TR>
    <TD><TT><B><A name=3DHit33>33.</A>&nbsp;&nbsp;&nbsp;</B></TT></TD>
    <TD noWrap><TT><A=20
      =
href=3D"http://zxw-pc/mascot/cgi/protein_view.pl?file=3D../data/20121225/=
F002438.dat&amp;hit=3D33"=20
      =
target=3D_blank>gi|223523262</A>&nbsp;&nbsp;&nbsp;&nbsp;<B>Mass:</B>&nbsp=
;10467&nbsp;&nbsp;&nbsp;&nbsp;<B>Score:</B>&nbsp;19&nbsp;&nbsp;&nbsp;&nbs=
p;&nbsp;<B>Expect:</B>&nbsp;2.3e+004&nbsp;&nbsp;<B>Matches:</B>&nbsp;2</T=
T></TD></TR>
  <TR>
    <TD>&nbsp;</TD>
    <TD noWrap><TT>conserved hypothetical protein [Ricinus=20
  communis]</TT></TD></TR></TBODY></TABLE>
<TABLE border=3D0 cellSpacing=3D0 cellPadding=3D0>
  <TBODY>
  <TR>
    <TD><TT>&nbsp;&nbsp;&nbsp;&nbsp;&nbsp;&nbsp;</TT></TD>
    <TD align=3Dright><TT><B>Observed&nbsp;&nbsp;</B></TT></TD>
    <TD noWrap align=3Dright><TT><B>Mr(expt)&nbsp;&nbsp;</B></TT></TD>
    <TD noWrap align=3Dright><TT><B>Mr(calc)&nbsp;&nbsp;</B></TT></TD>
    <TD align=3Dright><TT><B>&nbsp;ppm&nbsp;&nbsp;</B></TT></TD>
    <TD align=3Dright><TT><B>Start&nbsp;</B></TT></TD>
    <TD align=3Dright><TT><B>&nbsp;</B></TT></TD>
    <TD align=3Dright><TT><B>End&nbsp;</B></TT></TD>
    <TD align=3Dright><TT><B>Miss&nbsp;</B></TT></TD>
    <TD align=3Dright><TT><B>Ions&nbsp;</B></TT></TD>
    <TD><TT><B>&nbsp;Peptide</B></TT></TD></TR>
  <TR>
    <TD align=3Dright>&nbsp;</TD>
    <TD align=3Dright><TT>842.4734&nbsp;&nbsp;</TT></TD>
    <TD align=3Dright><TT>841.4662&nbsp;&nbsp;</TT></TD>
    <TD align=3Dright><TT>841.3930&nbsp;&nbsp;</TT></TD>
    <TD noWrap align=3Dright><TT>87.0&nbsp;</TT></TD>
    <TD align=3Dright><TT>86&nbsp;</TT></TD>
    <TD noWrap align=3Dright><TT>-&nbsp;</TT></TD>
    <TD align=3Dright><TT>94&nbsp;</TT></TD>
    <TD align=3Dright><TT>0&nbsp;&nbsp;</TT></TD>
    <TD noWrap align=3Dright><TT>---&nbsp;&nbsp;</TT></TD>
    <TD noWrap><TT>&nbsp;R.ASTVSPGHS.-</TT></TD></TR>
  <TR>
    <TD align=3Dright>&nbsp;</TD>
    <TD align=3Dright><TT>870.5019&nbsp;&nbsp;</TT></TD>
    <TD align=3Dright><TT>869.4946&nbsp;&nbsp;</TT></TD>
    <TD align=3Dright><TT>869.5083&nbsp;&nbsp;</TT></TD>
    <TD noWrap align=3Dright><TT>-15.72&nbsp;</TT></TD>
    <TD align=3Dright><TT>4&nbsp;</TT></TD>
    <TD noWrap align=3Dright><TT>-&nbsp;</TT></TD>
    <TD align=3Dright><TT>11&nbsp;</TT></TD>
    <TD align=3Dright><TT>1&nbsp;&nbsp;</TT></TD>
    <TD noWrap align=3Dright><TT>---&nbsp;&nbsp;</TT></TD>
    <TD noWrap><TT>&nbsp;R.KGNPISVR.L</TT></TD></TR></TBODY></TABLE>
<TABLE border=3D0 cellSpacing=3D0>
  <TBODY>
  <TR>
    <TD><TT>&nbsp;&nbsp;&nbsp;&nbsp;&nbsp;&nbsp;</TT></TD>
    <TD><TT><B>No match to: </B>709.8649, 711.8654, 727.8240, 729.8197,=20
      731.8198, 733.8276, 735.8964, 737.8964, 771.7991, 773.7963, =
775.8128,=20
      777.8253, 779.8290, 815.7780, 817.7754, 819.7750, 821.7695, =
825.0652,=20
      841.0352, 865.0002, 867.0004, 904.9391, 904.9391, 906.9386, =
908.9365,=20
      966.8616, 966.8616, 968.8598, 1202.6355,=20
1202.6355</TT></TD></TR></TBODY></TABLE><BR>
<TABLE border=3D0 cellSpacing=3D0>
  <TBODY>
  <TR>
    <TD><TT><B><A name=3DHit34>34.</A>&nbsp;&nbsp;&nbsp;</B></TT></TD>
    <TD noWrap><TT><A=20
      =
href=3D"http://zxw-pc/mascot/cgi/protein_view.pl?file=3D../data/20121225/=
F002438.dat&amp;hit=3D34"=20
      =
target=3D_blank>gi|294464306</A>&nbsp;&nbsp;&nbsp;&nbsp;<B>Mass:</B>&nbsp=
;25654&nbsp;&nbsp;&nbsp;&nbsp;<B>Score:</B>&nbsp;19&nbsp;&nbsp;&nbsp;&nbs=
p;&nbsp;<B>Expect:</B>&nbsp;2.3e+004&nbsp;&nbsp;<B>Matches:</B>&nbsp;2</T=
T></TD></TR>
  <TR>
    <TD>&nbsp;</TD>
    <TD noWrap><TT>unknown [Picea =
sitchensis]</TT></TD></TR></TBODY></TABLE>
<TABLE border=3D0 cellSpacing=3D0 cellPadding=3D0>
  <TBODY>
  <TR>
    <TD><TT>&nbsp;&nbsp;&nbsp;&nbsp;&nbsp;&nbsp;</TT></TD>
    <TD align=3Dright><TT><B>Observed&nbsp;&nbsp;</B></TT></TD>
    <TD noWrap align=3Dright><TT><B>Mr(expt)&nbsp;&nbsp;</B></TT></TD>
    <TD noWrap align=3Dright><TT><B>Mr(calc)&nbsp;&nbsp;</B></TT></TD>
    <TD align=3Dright><TT><B>&nbsp;ppm&nbsp;&nbsp;</B></TT></TD>
    <TD align=3Dright><TT><B>Start&nbsp;</B></TT></TD>
    <TD align=3Dright><TT><B>&nbsp;</B></TT></TD>
    <TD align=3Dright><TT><B>End&nbsp;</B></TT></TD>
    <TD align=3Dright><TT><B>Miss&nbsp;</B></TT></TD>
    <TD align=3Dright><TT><B>Ions&nbsp;</B></TT></TD>
    <TD><TT><B>&nbsp;Peptide</B></TT></TD></TR>
  <TR>
    <TD align=3Dright>&nbsp;</TD>
    <TD align=3Dright><TT>1202.6355&nbsp;&nbsp;</TT></TD>
    <TD align=3Dright><TT>1201.6282&nbsp;&nbsp;</TT></TD>
    <TD align=3Dright><TT>1201.5323&nbsp;&nbsp;</TT></TD>
    <TD noWrap align=3Dright><TT>79.8&nbsp;</TT></TD>
    <TD align=3Dright><TT>2&nbsp;</TT></TD>
    <TD noWrap align=3Dright><TT>-&nbsp;</TT></TD>
    <TD align=3Dright><TT>11&nbsp;</TT></TD>
    <TD align=3Dright><TT>0&nbsp;&nbsp;</TT></TD>
    <TD noWrap align=3Dright><TT>---&nbsp;&nbsp;</TT></TD>
    <TD noWrap><TT>&nbsp;M.AEQAQEQQDR.G</TT></TD></TR>
  <TR>
    <TD align=3Dright>&nbsp;</TD>
    <TD align=3Dright><TT>1202.6355&nbsp;&nbsp;</TT></TD>
    <TD align=3Dright><TT>1201.6282&nbsp;&nbsp;</TT></TD>
    <TD align=3Dright><TT>1201.5323&nbsp;&nbsp;</TT></TD>
    <TD noWrap align=3Dright><TT>79.8&nbsp;</TT></TD>
    <TD align=3Dright><TT>2&nbsp;</TT></TD>
    <TD noWrap align=3Dright><TT>-&nbsp;</TT></TD>
    <TD align=3Dright><TT>11&nbsp;</TT></TD>
    <TD align=3Dright><TT>0&nbsp;&nbsp;</TT></TD>
    <TD noWrap align=3Dright><TT>13&nbsp;&nbsp;</TT></TD>
    <TD noWrap><TT>&nbsp;M.AEQAQEQQDR.G</TT></TD></TR></TBODY></TABLE>
<TABLE border=3D0 cellSpacing=3D0>
  <TBODY>
  <TR>
    <TD><TT>&nbsp;&nbsp;&nbsp;&nbsp;&nbsp;&nbsp;</TT></TD>
    <TD><TT><B>No match to: </B>709.8649, 711.8654, 727.8240, 729.8197,=20
      731.8198, 733.8276, 735.8964, 737.8964, 771.7991, 773.7963, =
775.8128,=20
      777.8253, 779.8290, 815.7780, 817.7754, 819.7750, 821.7695, =
825.0652,=20
      841.0352, 842.4734, 865.0002, 867.0004, 870.5019, 904.9391, =
904.9391,=20
      906.9386, 908.9365, 966.8616, 966.8616,=20
968.8598</TT></TD></TR></TBODY></TABLE><BR>
<TABLE border=3D0 cellSpacing=3D0>
  <TBODY>
  <TR>
    <TD><TT><B><A name=3DHit35>35.</A>&nbsp;&nbsp;&nbsp;</B></TT></TD>
    <TD noWrap><TT><A=20
      =
href=3D"http://zxw-pc/mascot/cgi/protein_view.pl?file=3D../data/20121225/=
F002438.dat&amp;hit=3D35"=20
      =
target=3D_blank>gi|195650253</A>&nbsp;&nbsp;&nbsp;&nbsp;<B>Mass:</B>&nbsp=
;4326&nbsp;&nbsp;&nbsp;&nbsp;&nbsp;<B>Score:</B>&nbsp;19&nbsp;&nbsp;&nbsp=
;&nbsp;&nbsp;<B>Expect:</B>&nbsp;2.4e+004&nbsp;&nbsp;<B>Matches:</B>&nbsp=
;2</TT></TD></TR>
  <TR>
    <TD>&nbsp;</TD>
    <TD noWrap><TT>hypothetical protein [Zea =
mays]</TT></TD></TR></TBODY></TABLE>
<TABLE border=3D0 cellSpacing=3D0 cellPadding=3D0>
  <TBODY>
  <TR>
    <TD><TT>&nbsp;&nbsp;&nbsp;&nbsp;&nbsp;&nbsp;</TT></TD>
    <TD align=3Dright><TT><B>Observed&nbsp;&nbsp;</B></TT></TD>
    <TD noWrap align=3Dright><TT><B>Mr(expt)&nbsp;&nbsp;</B></TT></TD>
    <TD noWrap align=3Dright><TT><B>Mr(calc)&nbsp;&nbsp;</B></TT></TD>
    <TD align=3Dright><TT><B>&nbsp;ppm&nbsp;&nbsp;</B></TT></TD>
    <TD align=3Dright><TT><B>Start&nbsp;</B></TT></TD>
    <TD align=3Dright><TT><B>&nbsp;</B></TT></TD>
    <TD align=3Dright><TT><B>End&nbsp;</B></TT></TD>
    <TD align=3Dright><TT><B>Miss&nbsp;</B></TT></TD>
    <TD align=3Dright><TT><B>Ions&nbsp;</B></TT></TD>
    <TD><TT><B>&nbsp;Peptide</B></TT></TD></TR>
  <TR>
    <TD align=3Dright>&nbsp;</TD>
    <TD align=3Dright><TT>1202.6355&nbsp;&nbsp;</TT></TD>
    <TD align=3Dright><TT>1201.6282&nbsp;&nbsp;</TT></TD>
    <TD align=3Dright><TT>1201.6489&nbsp;&nbsp;</TT></TD>
    <TD noWrap align=3Dright><TT>-17.20&nbsp;</TT></TD>
    <TD align=3Dright><TT>1&nbsp;</TT></TD>
    <TD noWrap align=3Dright><TT>-&nbsp;</TT></TD>
    <TD align=3Dright><TT>10&nbsp;</TT></TD>
    <TD align=3Dright><TT>1&nbsp;&nbsp;</TT></TD>
    <TD noWrap align=3Dright><TT>---&nbsp;&nbsp;</TT></TD>
    <TD noWrap><TT>&nbsp;-.MDVVTPLQKR.V + Oxidation (M)</TT></TD></TR>
  <TR>
    <TD align=3Dright>&nbsp;</TD>
    <TD align=3Dright><TT>1202.6355&nbsp;&nbsp;</TT></TD>
    <TD align=3Dright><TT>1201.6282&nbsp;&nbsp;</TT></TD>
    <TD align=3Dright><TT>1201.6489&nbsp;&nbsp;</TT></TD>
    <TD noWrap align=3Dright><TT>-17.20&nbsp;</TT></TD>
    <TD align=3Dright><TT>1&nbsp;</TT></TD>
    <TD noWrap align=3Dright><TT>-&nbsp;</TT></TD>
    <TD align=3Dright><TT>10&nbsp;</TT></TD>
    <TD align=3Dright><TT>1&nbsp;&nbsp;</TT></TD>
    <TD noWrap align=3Dright><TT>7&nbsp;&nbsp;</TT></TD>
    <TD noWrap><TT>&nbsp;-.MDVVTPLQKR.V + Oxidation=20
(M)</TT></TD></TR></TBODY></TABLE>
<TABLE border=3D0 cellSpacing=3D0>
  <TBODY>
  <TR>
    <TD><TT>&nbsp;&nbsp;&nbsp;&nbsp;&nbsp;&nbsp;</TT></TD>
    <TD><TT><B>No match to: </B>709.8649, 711.8654, 727.8240, 729.8197,=20
      731.8198, 733.8276, 735.8964, 737.8964, 771.7991, 773.7963, =
775.8128,=20
      777.8253, 779.8290, 815.7780, 817.7754, 819.7750, 821.7695, =
825.0652,=20
      841.0352, 842.4734, 865.0002, 867.0004, 870.5019, 904.9391, =
904.9391,=20
      906.9386, 908.9365, 966.8616, 966.8616,=20
968.8598</TT></TD></TR></TBODY></TABLE><BR>
<TABLE border=3D0 cellSpacing=3D0>
  <TBODY>
  <TR>
    <TD><TT><B><A name=3DHit36>36.</A>&nbsp;&nbsp;&nbsp;</B></TT></TD>
    <TD noWrap><TT><A=20
      =
href=3D"http://zxw-pc/mascot/cgi/protein_view.pl?file=3D../data/20121225/=
F002438.dat&amp;hit=3D36"=20
      =
target=3D_blank>gi|195629428</A>&nbsp;&nbsp;&nbsp;&nbsp;<B>Mass:</B>&nbsp=
;4326&nbsp;&nbsp;&nbsp;&nbsp;&nbsp;<B>Score:</B>&nbsp;19&nbsp;&nbsp;&nbsp=
;&nbsp;&nbsp;<B>Expect:</B>&nbsp;2.4e+004&nbsp;&nbsp;<B>Matches:</B>&nbsp=
;2</TT></TD></TR>
  <TR>
    <TD>&nbsp;</TD>
    <TD noWrap><TT>hypothetical protein [Zea =
mays]</TT></TD></TR></TBODY></TABLE>
<TABLE border=3D0 cellSpacing=3D0 cellPadding=3D0>
  <TBODY>
  <TR>
    <TD><TT>&nbsp;&nbsp;&nbsp;&nbsp;&nbsp;&nbsp;</TT></TD>
    <TD align=3Dright><TT><B>Observed&nbsp;&nbsp;</B></TT></TD>
    <TD noWrap align=3Dright><TT><B>Mr(expt)&nbsp;&nbsp;</B></TT></TD>
    <TD noWrap align=3Dright><TT><B>Mr(calc)&nbsp;&nbsp;</B></TT></TD>
    <TD align=3Dright><TT><B>&nbsp;ppm&nbsp;&nbsp;</B></TT></TD>
    <TD align=3Dright><TT><B>Start&nbsp;</B></TT></TD>
    <TD align=3Dright><TT><B>&nbsp;</B></TT></TD>
    <TD align=3Dright><TT><B>End&nbsp;</B></TT></TD>
    <TD align=3Dright><TT><B>Miss&nbsp;</B></TT></TD>
    <TD align=3Dright><TT><B>Ions&nbsp;</B></TT></TD>
    <TD><TT><B>&nbsp;Peptide</B></TT></TD></TR>
  <TR>
    <TD align=3Dright>&nbsp;</TD>
    <TD align=3Dright><TT>1202.6355&nbsp;&nbsp;</TT></TD>
    <TD align=3Dright><TT>1201.6282&nbsp;&nbsp;</TT></TD>
    <TD align=3Dright><TT>1201.6489&nbsp;&nbsp;</TT></TD>
    <TD noWrap align=3Dright><TT>-17.20&nbsp;</TT></TD>
    <TD align=3Dright><TT>1&nbsp;</TT></TD>
    <TD noWrap align=3Dright><TT>-&nbsp;</TT></TD>
    <TD align=3Dright><TT>10&nbsp;</TT></TD>
    <TD align=3Dright><TT>1&nbsp;&nbsp;</TT></TD>
    <TD noWrap align=3Dright><TT>---&nbsp;&nbsp;</TT></TD>
    <TD noWrap><TT>&nbsp;-.MDVVTPLQKR.V + Oxidation (M)</TT></TD></TR>
  <TR>
    <TD align=3Dright>&nbsp;</TD>
    <TD align=3Dright><TT>1202.6355&nbsp;&nbsp;</TT></TD>
    <TD align=3Dright><TT>1201.6282&nbsp;&nbsp;</TT></TD>
    <TD align=3Dright><TT>1201.6489&nbsp;&nbsp;</TT></TD>
    <TD noWrap align=3Dright><TT>-17.20&nbsp;</TT></TD>
    <TD align=3Dright><TT>1&nbsp;</TT></TD>
    <TD noWrap align=3Dright><TT>-&nbsp;</TT></TD>
    <TD align=3Dright><TT>10&nbsp;</TT></TD>
    <TD align=3Dright><TT>1&nbsp;&nbsp;</TT></TD>
    <TD noWrap align=3Dright><TT>7&nbsp;&nbsp;</TT></TD>
    <TD noWrap><TT>&nbsp;-.MDVVTPLQKR.V + Oxidation=20
(M)</TT></TD></TR></TBODY></TABLE>
<TABLE border=3D0 cellSpacing=3D0>
  <TBODY>
  <TR>
    <TD><TT>&nbsp;&nbsp;&nbsp;&nbsp;&nbsp;&nbsp;</TT></TD>
    <TD><TT><B>No match to: </B>709.8649, 711.8654, 727.8240, 729.8197,=20
      731.8198, 733.8276, 735.8964, 737.8964, 771.7991, 773.7963, =
775.8128,=20
      777.8253, 779.8290, 815.7780, 817.7754, 819.7750, 821.7695, =
825.0652,=20
      841.0352, 842.4734, 865.0002, 867.0004, 870.5019, 904.9391, =
904.9391,=20
      906.9386, 908.9365, 966.8616, 966.8616,=20
968.8598</TT></TD></TR></TBODY></TABLE><BR>
<TABLE border=3D0 cellSpacing=3D0>
  <TBODY>
  <TR>
    <TD><TT><B><A name=3DHit37>37.</A>&nbsp;&nbsp;&nbsp;</B></TT></TD>
    <TD noWrap><TT><A=20
      =
href=3D"http://zxw-pc/mascot/cgi/protein_view.pl?file=3D../data/20121225/=
F002438.dat&amp;hit=3D37"=20
      =
target=3D_blank>gi|294461936</A>&nbsp;&nbsp;&nbsp;&nbsp;<B>Mass:</B>&nbsp=
;27028&nbsp;&nbsp;&nbsp;&nbsp;<B>Score:</B>&nbsp;19&nbsp;&nbsp;&nbsp;&nbs=
p;&nbsp;<B>Expect:</B>&nbsp;2.4e+004&nbsp;&nbsp;<B>Matches:</B>&nbsp;2</T=
T></TD></TR>
  <TR>
    <TD>&nbsp;</TD>
    <TD noWrap><TT>unknown [Picea =
sitchensis]</TT></TD></TR></TBODY></TABLE>
<TABLE border=3D0 cellSpacing=3D0 cellPadding=3D0>
  <TBODY>
  <TR>
    <TD><TT>&nbsp;&nbsp;&nbsp;&nbsp;&nbsp;&nbsp;</TT></TD>
    <TD align=3Dright><TT><B>Observed&nbsp;&nbsp;</B></TT></TD>
    <TD noWrap align=3Dright><TT><B>Mr(expt)&nbsp;&nbsp;</B></TT></TD>
    <TD noWrap align=3Dright><TT><B>Mr(calc)&nbsp;&nbsp;</B></TT></TD>
    <TD align=3Dright><TT><B>&nbsp;ppm&nbsp;&nbsp;</B></TT></TD>
    <TD align=3Dright><TT><B>Start&nbsp;</B></TT></TD>
    <TD align=3Dright><TT><B>&nbsp;</B></TT></TD>
    <TD align=3Dright><TT><B>End&nbsp;</B></TT></TD>
    <TD align=3Dright><TT><B>Miss&nbsp;</B></TT></TD>
    <TD align=3Dright><TT><B>Ions&nbsp;</B></TT></TD>
    <TD><TT><B>&nbsp;Peptide</B></TT></TD></TR>
  <TR>
    <TD align=3Dright>&nbsp;</TD>
    <TD align=3Dright><TT>1202.6355&nbsp;&nbsp;</TT></TD>
    <TD align=3Dright><TT>1201.6282&nbsp;&nbsp;</TT></TD>
    <TD align=3Dright><TT>1201.5323&nbsp;&nbsp;</TT></TD>
    <TD noWrap align=3Dright><TT>79.8&nbsp;</TT></TD>
    <TD align=3Dright><TT>2&nbsp;</TT></TD>
    <TD noWrap align=3Dright><TT>-&nbsp;</TT></TD>
    <TD align=3Dright><TT>11&nbsp;</TT></TD>
    <TD align=3Dright><TT>0&nbsp;&nbsp;</TT></TD>
    <TD noWrap align=3Dright><TT>---&nbsp;&nbsp;</TT></TD>
    <TD noWrap><TT>&nbsp;M.AEQAQEQQDR.G</TT></TD></TR>
  <TR>
    <TD align=3Dright>&nbsp;</TD>
    <TD align=3Dright><TT>1202.6355&nbsp;&nbsp;</TT></TD>
    <TD align=3Dright><TT>1201.6282&nbsp;&nbsp;</TT></TD>
    <TD align=3Dright><TT>1201.5323&nbsp;&nbsp;</TT></TD>
    <TD noWrap align=3Dright><TT>79.8&nbsp;</TT></TD>
    <TD align=3Dright><TT>2&nbsp;</TT></TD>
    <TD noWrap align=3Dright><TT>-&nbsp;</TT></TD>
    <TD align=3Dright><TT>11&nbsp;</TT></TD>
    <TD align=3Dright><TT>0&nbsp;&nbsp;</TT></TD>
    <TD noWrap align=3Dright><TT>13&nbsp;&nbsp;</TT></TD>
    <TD noWrap><TT>&nbsp;M.AEQAQEQQDR.G</TT></TD></TR></TBODY></TABLE>
<TABLE border=3D0 cellSpacing=3D0>
  <TBODY>
  <TR>
    <TD><TT>&nbsp;&nbsp;&nbsp;&nbsp;&nbsp;&nbsp;</TT></TD>
    <TD><TT><B>No match to: </B>709.8649, 711.8654, 727.8240, 729.8197,=20
      731.8198, 733.8276, 735.8964, 737.8964, 771.7991, 773.7963, =
775.8128,=20
      777.8253, 779.8290, 815.7780, 817.7754, 819.7750, 821.7695, =
825.0652,=20
      841.0352, 842.4734, 865.0002, 867.0004, 870.5019, 904.9391, =
904.9391,=20
      906.9386, 908.9365, 966.8616, 966.8616,=20
968.8598</TT></TD></TR></TBODY></TABLE><BR>
<TABLE border=3D0 cellSpacing=3D0>
  <TBODY>
  <TR>
    <TD><TT><B><A name=3DHit38>38.</A>&nbsp;&nbsp;&nbsp;</B></TT></TD>
    <TD noWrap><TT><A=20
      =
href=3D"http://zxw-pc/mascot/cgi/protein_view.pl?file=3D../data/20121225/=
F002438.dat&amp;hit=3D38"=20
      =
target=3D_blank>gi|168048310</A>&nbsp;&nbsp;&nbsp;&nbsp;<B>Mass:</B>&nbsp=
;10751&nbsp;&nbsp;&nbsp;&nbsp;<B>Score:</B>&nbsp;19&nbsp;&nbsp;&nbsp;&nbs=
p;&nbsp;<B>Expect:</B>&nbsp;2.4e+004&nbsp;&nbsp;<B>Matches:</B>&nbsp;3</T=
T></TD></TR>
  <TR>
    <TD>&nbsp;</TD>
    <TD noWrap><TT>predicted protein [Physcomitrella patens subsp.=20
    patens]</TT></TD></TR></TBODY></TABLE>
<TABLE border=3D0 cellSpacing=3D0 cellPadding=3D0>
  <TBODY>
  <TR>
    <TD><TT>&nbsp;&nbsp;&nbsp;&nbsp;&nbsp;&nbsp;</TT></TD>
    <TD align=3Dright><TT><B>Observed&nbsp;&nbsp;</B></TT></TD>
    <TD noWrap align=3Dright><TT><B>Mr(expt)&nbsp;&nbsp;</B></TT></TD>
    <TD noWrap align=3Dright><TT><B>Mr(calc)&nbsp;&nbsp;</B></TT></TD>
    <TD align=3Dright><TT><B>&nbsp;ppm&nbsp;&nbsp;</B></TT></TD>
    <TD align=3Dright><TT><B>Start&nbsp;</B></TT></TD>
    <TD align=3Dright><TT><B>&nbsp;</B></TT></TD>
    <TD align=3Dright><TT><B>End&nbsp;</B></TT></TD>
    <TD align=3Dright><TT><B>Miss&nbsp;</B></TT></TD>
    <TD align=3Dright><TT><B>Ions&nbsp;</B></TT></TD>
    <TD><TT><B>&nbsp;Peptide</B></TT></TD></TR>
  <TR>
    <TD align=3Dright>&nbsp;</TD>
    <TD align=3Dright><TT>842.4734&nbsp;&nbsp;</TT></TD>
    <TD align=3Dright><TT>841.4662&nbsp;&nbsp;</TT></TD>
    <TD align=3Dright><TT>841.4154&nbsp;&nbsp;</TT></TD>
    <TD noWrap align=3Dright><TT>60.3&nbsp;</TT></TD>
    <TD align=3Dright><TT>25&nbsp;</TT></TD>
    <TD noWrap align=3Dright><TT>-&nbsp;</TT></TD>
    <TD align=3Dright><TT>31&nbsp;</TT></TD>
    <TD align=3Dright><TT>1&nbsp;&nbsp;</TT></TD>
    <TD noWrap align=3Dright><TT>---&nbsp;&nbsp;</TT></TD>
    <TD noWrap><TT>&nbsp;R.SEHRASR.R</TT></TD></TR>
  <TR>
    <TD align=3Dright>&nbsp;</TD>
    <TD align=3Dright><TT>1202.6355&nbsp;&nbsp;</TT></TD>
    <TD align=3Dright><TT>1201.6282&nbsp;&nbsp;</TT></TD>
    <TD align=3Dright><TT>1201.6203&nbsp;&nbsp;</TT></TD>
    <TD noWrap align=3Dright><TT>6.56&nbsp;</TT></TD>
    <TD align=3Dright><TT>92&nbsp;</TT></TD>
    <TD noWrap align=3Dright><TT>-&nbsp;</TT></TD>
    <TD align=3Dright><TT>103&nbsp;</TT></TD>
    <TD align=3Dright><TT>1&nbsp;&nbsp;</TT></TD>
    <TD noWrap align=3Dright><TT>---&nbsp;&nbsp;</TT></TD>
    <TD noWrap><TT>&nbsp;R.RASGAIGGEWAK.I</TT></TD></TR>
  <TR>
    <TD align=3Dright>&nbsp;</TD>
    <TD align=3Dright><TT>1202.6355&nbsp;&nbsp;</TT></TD>
    <TD align=3Dright><TT>1201.6282&nbsp;&nbsp;</TT></TD>
    <TD align=3Dright><TT>1201.6203&nbsp;&nbsp;</TT></TD>
    <TD noWrap align=3Dright><TT>6.56&nbsp;</TT></TD>
    <TD align=3Dright><TT>92&nbsp;</TT></TD>
    <TD noWrap align=3Dright><TT>-&nbsp;</TT></TD>
    <TD align=3Dright><TT>103&nbsp;</TT></TD>
    <TD align=3Dright><TT>1&nbsp;&nbsp;</TT></TD>
    <TD noWrap align=3Dright><TT>---&nbsp;&nbsp;</TT></TD>
    <TD noWrap><TT>&nbsp;R.RASGAIGGEWAK.I</TT></TD></TR></TBODY></TABLE>
<TABLE border=3D0 cellSpacing=3D0>
  <TBODY>
  <TR>
    <TD><TT>&nbsp;&nbsp;&nbsp;&nbsp;&nbsp;&nbsp;</TT></TD>
    <TD><TT><B>No match to: </B>709.8649, 711.8654, 727.8240, 729.8197,=20
      731.8198, 733.8276, 735.8964, 737.8964, 771.7991, 773.7963, =
775.8128,=20
      777.8253, 779.8290, 815.7780, 817.7754, 819.7750, 821.7695, =
825.0652,=20
      841.0352, 865.0002, 867.0004, 870.5019, 904.9391, 904.9391, =
906.9386,=20
      908.9365, 966.8616, 966.8616, =
968.8598</TT></TD></TR></TBODY></TABLE><BR>
<TABLE border=3D0 cellSpacing=3D0>
  <TBODY>
  <TR>
    <TD><TT><B><A name=3DHit39>39.</A>&nbsp;&nbsp;&nbsp;</B></TT></TD>
    <TD noWrap><TT><A=20
      =
href=3D"http://zxw-pc/mascot/cgi/protein_view.pl?file=3D../data/20121225/=
F002438.dat&amp;hit=3D39"=20
      =
target=3D_blank>gi|162672055</A>&nbsp;&nbsp;&nbsp;&nbsp;<B>Mass:</B>&nbsp=
;10751&nbsp;&nbsp;&nbsp;&nbsp;<B>Score:</B>&nbsp;19&nbsp;&nbsp;&nbsp;&nbs=
p;&nbsp;<B>Expect:</B>&nbsp;2.4e+004&nbsp;&nbsp;<B>Matches:</B>&nbsp;3</T=
T></TD></TR>
  <TR>
    <TD>&nbsp;</TD>
    <TD noWrap><TT>predicted protein [Physcomitrella patens subsp.=20
    patens]</TT></TD></TR></TBODY></TABLE>
<TABLE border=3D0 cellSpacing=3D0 cellPadding=3D0>
  <TBODY>
  <TR>
    <TD><TT>&nbsp;&nbsp;&nbsp;&nbsp;&nbsp;&nbsp;</TT></TD>
    <TD align=3Dright><TT><B>Observed&nbsp;&nbsp;</B></TT></TD>
    <TD noWrap align=3Dright><TT><B>Mr(expt)&nbsp;&nbsp;</B></TT></TD>
    <TD noWrap align=3Dright><TT><B>Mr(calc)&nbsp;&nbsp;</B></TT></TD>
    <TD align=3Dright><TT><B>&nbsp;ppm&nbsp;&nbsp;</B></TT></TD>
    <TD align=3Dright><TT><B>Start&nbsp;</B></TT></TD>
    <TD align=3Dright><TT><B>&nbsp;</B></TT></TD>
    <TD align=3Dright><TT><B>End&nbsp;</B></TT></TD>
    <TD align=3Dright><TT><B>Miss&nbsp;</B></TT></TD>
    <TD align=3Dright><TT><B>Ions&nbsp;</B></TT></TD>
    <TD><TT><B>&nbsp;Peptide</B></TT></TD></TR>
  <TR>
    <TD align=3Dright>&nbsp;</TD>
    <TD align=3Dright><TT>842.4734&nbsp;&nbsp;</TT></TD>
    <TD align=3Dright><TT>841.4662&nbsp;&nbsp;</TT></TD>
    <TD align=3Dright><TT>841.4154&nbsp;&nbsp;</TT></TD>
    <TD noWrap align=3Dright><TT>60.3&nbsp;</TT></TD>
    <TD align=3Dright><TT>25&nbsp;</TT></TD>
    <TD noWrap align=3Dright><TT>-&nbsp;</TT></TD>
    <TD align=3Dright><TT>31&nbsp;</TT></TD>
    <TD align=3Dright><TT>1&nbsp;&nbsp;</TT></TD>
    <TD noWrap align=3Dright><TT>---&nbsp;&nbsp;</TT></TD>
    <TD noWrap><TT>&nbsp;R.SEHRASR.R</TT></TD></TR>
  <TR>
    <TD align=3Dright>&nbsp;</TD>
    <TD align=3Dright><TT>1202.6355&nbsp;&nbsp;</TT></TD>
    <TD align=3Dright><TT>1201.6282&nbsp;&nbsp;</TT></TD>
    <TD align=3Dright><TT>1201.6203&nbsp;&nbsp;</TT></TD>
    <TD noWrap align=3Dright><TT>6.56&nbsp;</TT></TD>
    <TD align=3Dright><TT>92&nbsp;</TT></TD>
    <TD noWrap align=3Dright><TT>-&nbsp;</TT></TD>
    <TD align=3Dright><TT>103&nbsp;</TT></TD>
    <TD align=3Dright><TT>1&nbsp;&nbsp;</TT></TD>
    <TD noWrap align=3Dright><TT>---&nbsp;&nbsp;</TT></TD>
    <TD noWrap><TT>&nbsp;R.RASGAIGGEWAK.I</TT></TD></TR>
  <TR>
    <TD align=3Dright>&nbsp;</TD>
    <TD align=3Dright><TT>1202.6355&nbsp;&nbsp;</TT></TD>
    <TD align=3Dright><TT>1201.6282&nbsp;&nbsp;</TT></TD>
    <TD align=3Dright><TT>1201.6203&nbsp;&nbsp;</TT></TD>
    <TD noWrap align=3Dright><TT>6.56&nbsp;</TT></TD>
    <TD align=3Dright><TT>92&nbsp;</TT></TD>
    <TD noWrap align=3Dright><TT>-&nbsp;</TT></TD>
    <TD align=3Dright><TT>103&nbsp;</TT></TD>
    <TD align=3Dright><TT>1&nbsp;&nbsp;</TT></TD>
    <TD noWrap align=3Dright><TT>---&nbsp;&nbsp;</TT></TD>
    <TD noWrap><TT>&nbsp;R.RASGAIGGEWAK.I</TT></TD></TR></TBODY></TABLE>
<TABLE border=3D0 cellSpacing=3D0>
  <TBODY>
  <TR>
    <TD><TT>&nbsp;&nbsp;&nbsp;&nbsp;&nbsp;&nbsp;</TT></TD>
    <TD><TT><B>No match to: </B>709.8649, 711.8654, 727.8240, 729.8197,=20
      731.8198, 733.8276, 735.8964, 737.8964, 771.7991, 773.7963, =
775.8128,=20
      777.8253, 779.8290, 815.7780, 817.7754, 819.7750, 821.7695, =
825.0652,=20
      841.0352, 865.0002, 867.0004, 870.5019, 904.9391, 904.9391, =
906.9386,=20
      908.9365, 966.8616, 966.8616, =
968.8598</TT></TD></TR></TBODY></TABLE><BR>
<TABLE border=3D0 cellSpacing=3D0>
  <TBODY>
  <TR>
    <TD><TT><B><A name=3DHit40>40.</A>&nbsp;&nbsp;&nbsp;</B></TT></TD>
    <TD noWrap><TT><A=20
      =
href=3D"http://zxw-pc/mascot/cgi/protein_view.pl?file=3D../data/20121225/=
F002438.dat&amp;hit=3D40"=20
      =
target=3D_blank>gi|147854287</A>&nbsp;&nbsp;&nbsp;&nbsp;<B>Mass:</B>&nbsp=
;12461&nbsp;&nbsp;&nbsp;&nbsp;<B>Score:</B>&nbsp;19&nbsp;&nbsp;&nbsp;&nbs=
p;&nbsp;<B>Expect:</B>&nbsp;2.4e+004&nbsp;&nbsp;<B>Matches:</B>&nbsp;3</T=
T></TD></TR>
  <TR>
    <TD>&nbsp;</TD>
    <TD noWrap><TT>hypothetical protein VITISV_026539 [Vitis=20
  vinifera]</TT></TD></TR></TBODY></TABLE>
<TABLE border=3D0 cellSpacing=3D0 cellPadding=3D0>
  <TBODY>
  <TR>
    <TD><TT>&nbsp;&nbsp;&nbsp;&nbsp;&nbsp;&nbsp;</TT></TD>
    <TD align=3Dright><TT><B>Observed&nbsp;&nbsp;</B></TT></TD>
    <TD noWrap align=3Dright><TT><B>Mr(expt)&nbsp;&nbsp;</B></TT></TD>
    <TD noWrap align=3Dright><TT><B>Mr(calc)&nbsp;&nbsp;</B></TT></TD>
    <TD align=3Dright><TT><B>&nbsp;ppm&nbsp;&nbsp;</B></TT></TD>
    <TD align=3Dright><TT><B>Start&nbsp;</B></TT></TD>
    <TD align=3Dright><TT><B>&nbsp;</B></TT></TD>
    <TD align=3Dright><TT><B>End&nbsp;</B></TT></TD>
    <TD align=3Dright><TT><B>Miss&nbsp;</B></TT></TD>
    <TD align=3Dright><TT><B>Ions&nbsp;</B></TT></TD>
    <TD><TT><B>&nbsp;Peptide</B></TT></TD></TR>
  <TR>
    <TD align=3Dright>&nbsp;</TD>
    <TD align=3Dright><TT>870.5019&nbsp;&nbsp;</TT></TD>
    <TD align=3Dright><TT>869.4946&nbsp;&nbsp;</TT></TD>
    <TD align=3Dright><TT>869.5083&nbsp;&nbsp;</TT></TD>
    <TD noWrap align=3Dright><TT>-15.72&nbsp;</TT></TD>
    <TD align=3Dright><TT>6&nbsp;</TT></TD>
    <TD noWrap align=3Dright><TT>-&nbsp;</TT></TD>
    <TD align=3Dright><TT>13&nbsp;</TT></TD>
    <TD align=3Dright><TT>1&nbsp;&nbsp;</TT></TD>
    <TD noWrap align=3Dright><TT>---&nbsp;&nbsp;</TT></TD>
    <TD noWrap><TT>&nbsp;K.LVSPNGKR.R</TT></TD></TR>
  <TR>
    <TD align=3Dright>&nbsp;</TD>
    <TD align=3Dright><TT>1202.6355&nbsp;&nbsp;</TT></TD>
    <TD align=3Dright><TT>1201.6282&nbsp;&nbsp;</TT></TD>
    <TD align=3Dright><TT>1201.6455&nbsp;&nbsp;</TT></TD>
    <TD noWrap align=3Dright><TT>-14.38&nbsp;</TT></TD>
    <TD align=3Dright><TT>2&nbsp;</TT></TD>
    <TD noWrap align=3Dright><TT>-&nbsp;</TT></TD>
    <TD align=3Dright><TT>12&nbsp;</TT></TD>
    <TD align=3Dright><TT>1&nbsp;&nbsp;</TT></TD>
    <TD noWrap align=3Dright><TT>---&nbsp;&nbsp;</TT></TD>
    <TD noWrap><TT>&nbsp;M.SWSKLVSPNGK.R</TT></TD></TR>
  <TR>
    <TD align=3Dright>&nbsp;</TD>
    <TD align=3Dright><TT>1202.6355&nbsp;&nbsp;</TT></TD>
    <TD align=3Dright><TT>1201.6282&nbsp;&nbsp;</TT></TD>
    <TD align=3Dright><TT>1201.6455&nbsp;&nbsp;</TT></TD>
    <TD noWrap align=3Dright><TT>-14.38&nbsp;</TT></TD>
    <TD align=3Dright><TT>2&nbsp;</TT></TD>
    <TD noWrap align=3Dright><TT>-&nbsp;</TT></TD>
    <TD align=3Dright><TT>12&nbsp;</TT></TD>
    <TD align=3Dright><TT>1&nbsp;&nbsp;</TT></TD>
    <TD noWrap align=3Dright><TT>---&nbsp;&nbsp;</TT></TD>
    <TD noWrap><TT>&nbsp;M.SWSKLVSPNGK.R</TT></TD></TR></TBODY></TABLE>
<TABLE border=3D0 cellSpacing=3D0>
  <TBODY>
  <TR>
    <TD><TT>&nbsp;&nbsp;&nbsp;&nbsp;&nbsp;&nbsp;</TT></TD>
    <TD><TT><B>No match to: </B>709.8649, 711.8654, 727.8240, 729.8197,=20
      731.8198, 733.8276, 735.8964, 737.8964, 771.7991, 773.7963, =
775.8128,=20
      777.8253, 779.8290, 815.7780, 817.7754, 819.7750, 821.7695, =
825.0652,=20
      841.0352, 842.4734, 865.0002, 867.0004, 904.9391, 904.9391, =
906.9386,=20
      908.9365, 966.8616, 966.8616, =
968.8598</TT></TD></TR></TBODY></TABLE><BR>
<TABLE border=3D0 cellSpacing=3D0>
  <TBODY>
  <TR>
    <TD><TT><B><A name=3DHit41>41.</A>&nbsp;&nbsp;&nbsp;</B></TT></TD>
    <TD noWrap><TT><A=20
      =
href=3D"http://zxw-pc/mascot/cgi/protein_view.pl?file=3D../data/20121225/=
F002438.dat&amp;hit=3D41"=20
      =
target=3D_blank>gi|8272390</A>&nbsp;&nbsp;&nbsp;&nbsp;<B>Mass:</B>&nbsp;1=
0737&nbsp;&nbsp;&nbsp;&nbsp;<B>Score:</B>&nbsp;19&nbsp;&nbsp;&nbsp;&nbsp;=
&nbsp;<B>Expect:</B>&nbsp;2.5e+004&nbsp;&nbsp;<B>Matches:</B>&nbsp;2</TT>=
</TD></TR>
  <TR>
    <TD>&nbsp;</TD>
    <TD noWrap><TT>glycine rich protein [Pyrus=20
pyrifolia]</TT></TD></TR></TBODY></TABLE>
<TABLE border=3D0 cellSpacing=3D0 cellPadding=3D0>
  <TBODY>
  <TR>
    <TD><TT>&nbsp;&nbsp;&nbsp;&nbsp;&nbsp;&nbsp;</TT></TD>
    <TD align=3Dright><TT><B>Observed&nbsp;&nbsp;</B></TT></TD>
    <TD noWrap align=3Dright><TT><B>Mr(expt)&nbsp;&nbsp;</B></TT></TD>
    <TD noWrap align=3Dright><TT><B>Mr(calc)&nbsp;&nbsp;</B></TT></TD>
    <TD align=3Dright><TT><B>&nbsp;ppm&nbsp;&nbsp;</B></TT></TD>
    <TD align=3Dright><TT><B>Start&nbsp;</B></TT></TD>
    <TD align=3Dright><TT><B>&nbsp;</B></TT></TD>
    <TD align=3Dright><TT><B>End&nbsp;</B></TT></TD>
    <TD align=3Dright><TT><B>Miss&nbsp;</B></TT></TD>
    <TD align=3Dright><TT><B>Ions&nbsp;</B></TT></TD>
    <TD><TT><B>&nbsp;Peptide</B></TT></TD></TR>
  <TR>
    <TD align=3Dright>&nbsp;</TD>
    <TD align=3Dright><TT>842.4734&nbsp;&nbsp;</TT></TD>
    <TD align=3Dright><TT>841.4662&nbsp;&nbsp;</TT></TD>
    <TD align=3Dright><TT>841.4770&nbsp;&nbsp;</TT></TD>
    <TD noWrap align=3Dright><TT>-12.87&nbsp;</TT></TD>
    <TD align=3Dright><TT>1&nbsp;</TT></TD>
    <TD noWrap align=3Dright><TT>-&nbsp;</TT></TD>
    <TD align=3Dright><TT>9&nbsp;</TT></TD>
    <TD align=3Dright><TT>1&nbsp;&nbsp;</TT></TD>
    <TD noWrap align=3Dright><TT>---&nbsp;&nbsp;</TT></TD>
    <TD noWrap><TT>&nbsp;-.KIPGTGGGR.R</TT></TD></TR>
  <TR>
    <TD align=3Dright>&nbsp;</TD>
    <TD align=3Dright><TT>870.5019&nbsp;&nbsp;</TT></TD>
    <TD align=3Dright><TT>869.4946&nbsp;&nbsp;</TT></TD>
    <TD align=3Dright><TT>869.4832&nbsp;&nbsp;</TT></TD>
    <TD noWrap align=3Dright><TT>13.2&nbsp;</TT></TD>
    <TD align=3Dright><TT>2&nbsp;</TT></TD>
    <TD noWrap align=3Dright><TT>-&nbsp;</TT></TD>
    <TD align=3Dright><TT>10&nbsp;</TT></TD>
    <TD align=3Dright><TT>1&nbsp;&nbsp;</TT></TD>
    <TD noWrap align=3Dright><TT>---&nbsp;&nbsp;</TT></TD>
    <TD noWrap><TT>&nbsp;K.IPGTGGGRR.D</TT></TD></TR></TBODY></TABLE>
<TABLE border=3D0 cellSpacing=3D0>
  <TBODY>
  <TR>
    <TD><TT>&nbsp;&nbsp;&nbsp;&nbsp;&nbsp;&nbsp;</TT></TD>
    <TD><TT><B>No match to: </B>709.8649, 711.8654, 727.8240, 729.8197,=20
      731.8198, 733.8276, 735.8964, 737.8964, 771.7991, 773.7963, =
775.8128,=20
      777.8253, 779.8290, 815.7780, 817.7754, 819.7750, 821.7695, =
825.0652,=20
      841.0352, 865.0002, 867.0004, 904.9391, 904.9391, 906.9386, =
908.9365,=20
      966.8616, 966.8616, 968.8598, 1202.6355,=20
1202.6355</TT></TD></TR></TBODY></TABLE><BR>
<TABLE border=3D0 cellSpacing=3D0>
  <TBODY>
  <TR>
    <TD><TT><B><A name=3DHit42>42.</A>&nbsp;&nbsp;&nbsp;</B></TT></TD>
    <TD noWrap><TT><A=20
      =
href=3D"http://zxw-pc/mascot/cgi/protein_view.pl?file=3D../data/20121225/=
F002438.dat&amp;hit=3D42"=20
      =
target=3D_blank>gi|332660998</A>&nbsp;&nbsp;&nbsp;&nbsp;<B>Mass:</B>&nbsp=
;9431&nbsp;&nbsp;&nbsp;&nbsp;&nbsp;<B>Score:</B>&nbsp;19&nbsp;&nbsp;&nbsp=
;&nbsp;&nbsp;<B>Expect:</B>&nbsp;2.6e+004&nbsp;&nbsp;<B>Matches:</B>&nbsp=
;3</TT></TD></TR>
  <TR>
    <TD>&nbsp;</TD>
    <TD noWrap><TT>uncharacterized protein [Arabidopsis=20
  thaliana]</TT></TD></TR></TBODY></TABLE>
<TABLE border=3D0 cellSpacing=3D0 cellPadding=3D0>
  <TBODY>
  <TR>
    <TD><TT>&nbsp;&nbsp;&nbsp;&nbsp;&nbsp;&nbsp;</TT></TD>
    <TD align=3Dright><TT><B>Observed&nbsp;&nbsp;</B></TT></TD>
    <TD noWrap align=3Dright><TT><B>Mr(expt)&nbsp;&nbsp;</B></TT></TD>
    <TD noWrap align=3Dright><TT><B>Mr(calc)&nbsp;&nbsp;</B></TT></TD>
    <TD align=3Dright><TT><B>&nbsp;ppm&nbsp;&nbsp;</B></TT></TD>
    <TD align=3Dright><TT><B>Start&nbsp;</B></TT></TD>
    <TD align=3Dright><TT><B>&nbsp;</B></TT></TD>
    <TD align=3Dright><TT><B>End&nbsp;</B></TT></TD>
    <TD align=3Dright><TT><B>Miss&nbsp;</B></TT></TD>
    <TD align=3Dright><TT><B>Ions&nbsp;</B></TT></TD>
    <TD><TT><B>&nbsp;Peptide</B></TT></TD></TR>
  <TR>
    <TD align=3Dright>&nbsp;</TD>
    <TD align=3Dright><TT>870.5019&nbsp;&nbsp;</TT></TD>
    <TD align=3Dright><TT>869.4946&nbsp;&nbsp;</TT></TD>
    <TD align=3Dright><TT>869.5408&nbsp;&nbsp;</TT></TD>
    <TD noWrap align=3Dright><TT>-53.15&nbsp;</TT></TD>
    <TD align=3Dright><TT>1&nbsp;</TT></TD>
    <TD noWrap align=3Dright><TT>-&nbsp;</TT></TD>
    <TD align=3Dright><TT>8&nbsp;</TT></TD>
    <TD align=3Dright><TT>0&nbsp;&nbsp;</TT></TD>
    <TD noWrap align=3Dright><TT>---&nbsp;&nbsp;</TT></TD>
    <TD noWrap><TT>&nbsp;-.MGLLPLVK.K</TT></TD></TR>
  <TR>
    <TD align=3Dright>&nbsp;</TD>
    <TD align=3Dright><TT>1202.6355&nbsp;&nbsp;</TT></TD>
    <TD align=3Dright><TT>1201.6282&nbsp;&nbsp;</TT></TD>
    <TD align=3Dright><TT>1201.6680&nbsp;&nbsp;</TT></TD>
    <TD noWrap align=3Dright><TT>-33.06&nbsp;</TT></TD>
    <TD align=3Dright><TT>50&nbsp;</TT></TD>
    <TD noWrap align=3Dright><TT>-&nbsp;</TT></TD>
    <TD align=3Dright><TT>58&nbsp;</TT></TD>
    <TD align=3Dright><TT>1&nbsp;&nbsp;</TT></TD>
    <TD noWrap align=3Dright><TT>---&nbsp;&nbsp;</TT></TD>
    <TD noWrap><TT>&nbsp;R.IHEHERILR.M</TT></TD></TR>
  <TR>
    <TD align=3Dright>&nbsp;</TD>
    <TD align=3Dright><TT>1202.6355&nbsp;&nbsp;</TT></TD>
    <TD align=3Dright><TT>1201.6282&nbsp;&nbsp;</TT></TD>
    <TD align=3Dright><TT>1201.6680&nbsp;&nbsp;</TT></TD>
    <TD noWrap align=3Dright><TT>-33.06&nbsp;</TT></TD>
    <TD align=3Dright><TT>50&nbsp;</TT></TD>
    <TD noWrap align=3Dright><TT>-&nbsp;</TT></TD>
    <TD align=3Dright><TT>58&nbsp;</TT></TD>
    <TD align=3Dright><TT>1&nbsp;&nbsp;</TT></TD>
    <TD noWrap align=3Dright><TT>---&nbsp;&nbsp;</TT></TD>
    <TD noWrap><TT>&nbsp;R.IHEHERILR.M</TT></TD></TR></TBODY></TABLE>
<TABLE border=3D0 cellSpacing=3D0>
  <TBODY>
  <TR>
    <TD><TT>&nbsp;&nbsp;&nbsp;&nbsp;&nbsp;&nbsp;</TT></TD>
    <TD><TT><B>No match to: </B>709.8649, 711.8654, 727.8240, 729.8197,=20
      731.8198, 733.8276, 735.8964, 737.8964, 771.7991, 773.7963, =
775.8128,=20
      777.8253, 779.8290, 815.7780, 817.7754, 819.7750, 821.7695, =
825.0652,=20
      841.0352, 842.4734, 865.0002, 867.0004, 904.9391, 904.9391, =
906.9386,=20
      908.9365, 966.8616, 966.8616, =
968.8598</TT></TD></TR></TBODY></TABLE><BR>
<TABLE border=3D0 cellSpacing=3D0>
  <TBODY>
  <TR>
    <TD><TT><B><A name=3DHit43>43.</A>&nbsp;&nbsp;&nbsp;</B></TT></TD>
    <TD noWrap><TT><A=20
      =
href=3D"http://zxw-pc/mascot/cgi/protein_view.pl?file=3D../data/20121225/=
F002438.dat&amp;hit=3D43"=20
      =
target=3D_blank>gi|15236154</A>&nbsp;&nbsp;&nbsp;&nbsp;<B>Mass:</B>&nbsp;=
9431&nbsp;&nbsp;&nbsp;&nbsp;&nbsp;<B>Score:</B>&nbsp;19&nbsp;&nbsp;&nbsp;=
&nbsp;&nbsp;<B>Expect:</B>&nbsp;2.6e+004&nbsp;&nbsp;<B>Matches:</B>&nbsp;=
3</TT></TD></TR>
  <TR>
    <TD>&nbsp;</TD>
    <TD noWrap><TT>uncharacterized protein [Arabidopsis=20
  thaliana]</TT></TD></TR></TBODY></TABLE>
<TABLE border=3D0 cellSpacing=3D0 cellPadding=3D0>
  <TBODY>
  <TR>
    <TD><TT>&nbsp;&nbsp;&nbsp;&nbsp;&nbsp;&nbsp;</TT></TD>
    <TD align=3Dright><TT><B>Observed&nbsp;&nbsp;</B></TT></TD>
    <TD noWrap align=3Dright><TT><B>Mr(expt)&nbsp;&nbsp;</B></TT></TD>
    <TD noWrap align=3Dright><TT><B>Mr(calc)&nbsp;&nbsp;</B></TT></TD>
    <TD align=3Dright><TT><B>&nbsp;ppm&nbsp;&nbsp;</B></TT></TD>
    <TD align=3Dright><TT><B>Start&nbsp;</B></TT></TD>
    <TD align=3Dright><TT><B>&nbsp;</B></TT></TD>
    <TD align=3Dright><TT><B>End&nbsp;</B></TT></TD>
    <TD align=3Dright><TT><B>Miss&nbsp;</B></TT></TD>
    <TD align=3Dright><TT><B>Ions&nbsp;</B></TT></TD>
    <TD><TT><B>&nbsp;Peptide</B></TT></TD></TR>
  <TR>
    <TD align=3Dright>&nbsp;</TD>
    <TD align=3Dright><TT>870.5019&nbsp;&nbsp;</TT></TD>
    <TD align=3Dright><TT>869.4946&nbsp;&nbsp;</TT></TD>
    <TD align=3Dright><TT>869.5408&nbsp;&nbsp;</TT></TD>
    <TD noWrap align=3Dright><TT>-53.15&nbsp;</TT></TD>
    <TD align=3Dright><TT>1&nbsp;</TT></TD>
    <TD noWrap align=3Dright><TT>-&nbsp;</TT></TD>
    <TD align=3Dright><TT>8&nbsp;</TT></TD>
    <TD align=3Dright><TT>0&nbsp;&nbsp;</TT></TD>
    <TD noWrap align=3Dright><TT>---&nbsp;&nbsp;</TT></TD>
    <TD noWrap><TT>&nbsp;-.MGLLPLVK.K</TT></TD></TR>
  <TR>
    <TD align=3Dright>&nbsp;</TD>
    <TD align=3Dright><TT>1202.6355&nbsp;&nbsp;</TT></TD>
    <TD align=3Dright><TT>1201.6282&nbsp;&nbsp;</TT></TD>
    <TD align=3Dright><TT>1201.6680&nbsp;&nbsp;</TT></TD>
    <TD noWrap align=3Dright><TT>-33.06&nbsp;</TT></TD>
    <TD align=3Dright><TT>50&nbsp;</TT></TD>
    <TD noWrap align=3Dright><TT>-&nbsp;</TT></TD>
    <TD align=3Dright><TT>58&nbsp;</TT></TD>
    <TD align=3Dright><TT>1&nbsp;&nbsp;</TT></TD>
    <TD noWrap align=3Dright><TT>---&nbsp;&nbsp;</TT></TD>
    <TD noWrap><TT>&nbsp;R.IHEHERILR.M</TT></TD></TR>
  <TR>
    <TD align=3Dright>&nbsp;</TD>
    <TD align=3Dright><TT>1202.6355&nbsp;&nbsp;</TT></TD>
    <TD align=3Dright><TT>1201.6282&nbsp;&nbsp;</TT></TD>
    <TD align=3Dright><TT>1201.6680&nbsp;&nbsp;</TT></TD>
    <TD noWrap align=3Dright><TT>-33.06&nbsp;</TT></TD>
    <TD align=3Dright><TT>50&nbsp;</TT></TD>
    <TD noWrap align=3Dright><TT>-&nbsp;</TT></TD>
    <TD align=3Dright><TT>58&nbsp;</TT></TD>
    <TD align=3Dright><TT>1&nbsp;&nbsp;</TT></TD>
    <TD noWrap align=3Dright><TT>---&nbsp;&nbsp;</TT></TD>
    <TD noWrap><TT>&nbsp;R.IHEHERILR.M</TT></TD></TR></TBODY></TABLE>
<TABLE border=3D0 cellSpacing=3D0>
  <TBODY>
  <TR>
    <TD><TT>&nbsp;&nbsp;&nbsp;&nbsp;&nbsp;&nbsp;</TT></TD>
    <TD><TT><B>No match to: </B>709.8649, 711.8654, 727.8240, 729.8197,=20
      731.8198, 733.8276, 735.8964, 737.8964, 771.7991, 773.7963, =
775.8128,=20
      777.8253, 779.8290, 815.7780, 817.7754, 819.7750, 821.7695, =
825.0652,=20
      841.0352, 842.4734, 865.0002, 867.0004, 904.9391, 904.9391, =
906.9386,=20
      908.9365, 966.8616, 966.8616, =
968.8598</TT></TD></TR></TBODY></TABLE><BR>
<TABLE border=3D0 cellSpacing=3D0>
  <TBODY>
  <TR>
    <TD><TT><B><A name=3DHit44>44.</A>&nbsp;&nbsp;&nbsp;</B></TT></TD>
    <TD noWrap><TT><A=20
      =
href=3D"http://zxw-pc/mascot/cgi/protein_view.pl?file=3D../data/20121225/=
F002438.dat&amp;hit=3D44"=20
      =
target=3D_blank>gi|47550671</A>&nbsp;&nbsp;&nbsp;&nbsp;<B>Mass:</B>&nbsp;=
9431&nbsp;&nbsp;&nbsp;&nbsp;&nbsp;<B>Score:</B>&nbsp;19&nbsp;&nbsp;&nbsp;=
&nbsp;&nbsp;<B>Expect:</B>&nbsp;2.6e+004&nbsp;&nbsp;<B>Matches:</B>&nbsp;=
3</TT></TD></TR>
  <TR>
    <TD>&nbsp;</TD>
    <TD noWrap><TT>At4g34600 [Arabidopsis =
thaliana]</TT></TD></TR></TBODY></TABLE>
<TABLE border=3D0 cellSpacing=3D0 cellPadding=3D0>
  <TBODY>
  <TR>
    <TD><TT>&nbsp;&nbsp;&nbsp;&nbsp;&nbsp;&nbsp;</TT></TD>
    <TD align=3Dright><TT><B>Observed&nbsp;&nbsp;</B></TT></TD>
    <TD noWrap align=3Dright><TT><B>Mr(expt)&nbsp;&nbsp;</B></TT></TD>
    <TD noWrap align=3Dright><TT><B>Mr(calc)&nbsp;&nbsp;</B></TT></TD>
    <TD align=3Dright><TT><B>&nbsp;ppm&nbsp;&nbsp;</B></TT></TD>
    <TD align=3Dright><TT><B>Start&nbsp;</B></TT></TD>
    <TD align=3Dright><TT><B>&nbsp;</B></TT></TD>
    <TD align=3Dright><TT><B>End&nbsp;</B></TT></TD>
    <TD align=3Dright><TT><B>Miss&nbsp;</B></TT></TD>
    <TD align=3Dright><TT><B>Ions&nbsp;</B></TT></TD>
    <TD><TT><B>&nbsp;Peptide</B></TT></TD></TR>
  <TR>
    <TD align=3Dright>&nbsp;</TD>
    <TD align=3Dright><TT>870.5019&nbsp;&nbsp;</TT></TD>
    <TD align=3Dright><TT>869.4946&nbsp;&nbsp;</TT></TD>
    <TD align=3Dright><TT>869.5408&nbsp;&nbsp;</TT></TD>
    <TD noWrap align=3Dright><TT>-53.15&nbsp;</TT></TD>
    <TD align=3Dright><TT>1&nbsp;</TT></TD>
    <TD noWrap align=3Dright><TT>-&nbsp;</TT></TD>
    <TD align=3Dright><TT>8&nbsp;</TT></TD>
    <TD align=3Dright><TT>0&nbsp;&nbsp;</TT></TD>
    <TD noWrap align=3Dright><TT>---&nbsp;&nbsp;</TT></TD>
    <TD noWrap><TT>&nbsp;-.MGLLPLVK.K</TT></TD></TR>
  <TR>
    <TD align=3Dright>&nbsp;</TD>
    <TD align=3Dright><TT>1202.6355&nbsp;&nbsp;</TT></TD>
    <TD align=3Dright><TT>1201.6282&nbsp;&nbsp;</TT></TD>
    <TD align=3Dright><TT>1201.6680&nbsp;&nbsp;</TT></TD>
    <TD noWrap align=3Dright><TT>-33.06&nbsp;</TT></TD>
    <TD align=3Dright><TT>50&nbsp;</TT></TD>
    <TD noWrap align=3Dright><TT>-&nbsp;</TT></TD>
    <TD align=3Dright><TT>58&nbsp;</TT></TD>
    <TD align=3Dright><TT>1&nbsp;&nbsp;</TT></TD>
    <TD noWrap align=3Dright><TT>---&nbsp;&nbsp;</TT></TD>
    <TD noWrap><TT>&nbsp;R.IHEHERILR.M</TT></TD></TR>
  <TR>
    <TD align=3Dright>&nbsp;</TD>
    <TD align=3Dright><TT>1202.6355&nbsp;&nbsp;</TT></TD>
    <TD align=3Dright><TT>1201.6282&nbsp;&nbsp;</TT></TD>
    <TD align=3Dright><TT>1201.6680&nbsp;&nbsp;</TT></TD>
    <TD noWrap align=3Dright><TT>-33.06&nbsp;</TT></TD>
    <TD align=3Dright><TT>50&nbsp;</TT></TD>
    <TD noWrap align=3Dright><TT>-&nbsp;</TT></TD>
    <TD align=3Dright><TT>58&nbsp;</TT></TD>
    <TD align=3Dright><TT>1&nbsp;&nbsp;</TT></TD>
    <TD noWrap align=3Dright><TT>---&nbsp;&nbsp;</TT></TD>
    <TD noWrap><TT>&nbsp;R.IHEHERILR.M</TT></TD></TR></TBODY></TABLE>
<TABLE border=3D0 cellSpacing=3D0>
  <TBODY>
  <TR>
    <TD><TT>&nbsp;&nbsp;&nbsp;&nbsp;&nbsp;&nbsp;</TT></TD>
    <TD><TT><B>No match to: </B>709.8649, 711.8654, 727.8240, 729.8197,=20
      731.8198, 733.8276, 735.8964, 737.8964, 771.7991, 773.7963, =
775.8128,=20
      777.8253, 779.8290, 815.7780, 817.7754, 819.7750, 821.7695, =
825.0652,=20
      841.0352, 842.4734, 865.0002, 867.0004, 904.9391, 904.9391, =
906.9386,=20
      908.9365, 966.8616, 966.8616, =
968.8598</TT></TD></TR></TBODY></TABLE><BR>
<TABLE border=3D0 cellSpacing=3D0>
  <TBODY>
  <TR>
    <TD><TT><B><A name=3DHit45>45.</A>&nbsp;&nbsp;&nbsp;</B></TT></TD>
    <TD noWrap><TT><A=20
      =
href=3D"http://zxw-pc/mascot/cgi/protein_view.pl?file=3D../data/20121225/=
F002438.dat&amp;hit=3D45"=20
      =
target=3D_blank>gi|38566572</A>&nbsp;&nbsp;&nbsp;&nbsp;<B>Mass:</B>&nbsp;=
9431&nbsp;&nbsp;&nbsp;&nbsp;&nbsp;<B>Score:</B>&nbsp;19&nbsp;&nbsp;&nbsp;=
&nbsp;&nbsp;<B>Expect:</B>&nbsp;2.6e+004&nbsp;&nbsp;<B>Matches:</B>&nbsp;=
3</TT></TD></TR>
  <TR>
    <TD>&nbsp;</TD>
    <TD noWrap><TT>At4g34600 [Arabidopsis =
thaliana]</TT></TD></TR></TBODY></TABLE>
<TABLE border=3D0 cellSpacing=3D0 cellPadding=3D0>
  <TBODY>
  <TR>
    <TD><TT>&nbsp;&nbsp;&nbsp;&nbsp;&nbsp;&nbsp;</TT></TD>
    <TD align=3Dright><TT><B>Observed&nbsp;&nbsp;</B></TT></TD>
    <TD noWrap align=3Dright><TT><B>Mr(expt)&nbsp;&nbsp;</B></TT></TD>
    <TD noWrap align=3Dright><TT><B>Mr(calc)&nbsp;&nbsp;</B></TT></TD>
    <TD align=3Dright><TT><B>&nbsp;ppm&nbsp;&nbsp;</B></TT></TD>
    <TD align=3Dright><TT><B>Start&nbsp;</B></TT></TD>
    <TD align=3Dright><TT><B>&nbsp;</B></TT></TD>
    <TD align=3Dright><TT><B>End&nbsp;</B></TT></TD>
    <TD align=3Dright><TT><B>Miss&nbsp;</B></TT></TD>
    <TD align=3Dright><TT><B>Ions&nbsp;</B></TT></TD>
    <TD><TT><B>&nbsp;Peptide</B></TT></TD></TR>
  <TR>
    <TD align=3Dright>&nbsp;</TD>
    <TD align=3Dright><TT>870.5019&nbsp;&nbsp;</TT></TD>
    <TD align=3Dright><TT>869.4946&nbsp;&nbsp;</TT></TD>
    <TD align=3Dright><TT>869.5408&nbsp;&nbsp;</TT></TD>
    <TD noWrap align=3Dright><TT>-53.15&nbsp;</TT></TD>
    <TD align=3Dright><TT>1&nbsp;</TT></TD>
    <TD noWrap align=3Dright><TT>-&nbsp;</TT></TD>
    <TD align=3Dright><TT>8&nbsp;</TT></TD>
    <TD align=3Dright><TT>0&nbsp;&nbsp;</TT></TD>
    <TD noWrap align=3Dright><TT>---&nbsp;&nbsp;</TT></TD>
    <TD noWrap><TT>&nbsp;-.MGLLPLVK.K</TT></TD></TR>
  <TR>
    <TD align=3Dright>&nbsp;</TD>
    <TD align=3Dright><TT>1202.6355&nbsp;&nbsp;</TT></TD>
    <TD align=3Dright><TT>1201.6282&nbsp;&nbsp;</TT></TD>
    <TD align=3Dright><TT>1201.6680&nbsp;&nbsp;</TT></TD>
    <TD noWrap align=3Dright><TT>-33.06&nbsp;</TT></TD>
    <TD align=3Dright><TT>50&nbsp;</TT></TD>
    <TD noWrap align=3Dright><TT>-&nbsp;</TT></TD>
    <TD align=3Dright><TT>58&nbsp;</TT></TD>
    <TD align=3Dright><TT>1&nbsp;&nbsp;</TT></TD>
    <TD noWrap align=3Dright><TT>---&nbsp;&nbsp;</TT></TD>
    <TD noWrap><TT>&nbsp;R.IHEHERILR.M</TT></TD></TR>
  <TR>
    <TD align=3Dright>&nbsp;</TD>
    <TD align=3Dright><TT>1202.6355&nbsp;&nbsp;</TT></TD>
    <TD align=3Dright><TT>1201.6282&nbsp;&nbsp;</TT></TD>
    <TD align=3Dright><TT>1201.6680&nbsp;&nbsp;</TT></TD>
    <TD noWrap align=3Dright><TT>-33.06&nbsp;</TT></TD>
    <TD align=3Dright><TT>50&nbsp;</TT></TD>
    <TD noWrap align=3Dright><TT>-&nbsp;</TT></TD>
    <TD align=3Dright><TT>58&nbsp;</TT></TD>
    <TD align=3Dright><TT>1&nbsp;&nbsp;</TT></TD>
    <TD noWrap align=3Dright><TT>---&nbsp;&nbsp;</TT></TD>
    <TD noWrap><TT>&nbsp;R.IHEHERILR.M</TT></TD></TR></TBODY></TABLE>
<TABLE border=3D0 cellSpacing=3D0>
  <TBODY>
  <TR>
    <TD><TT>&nbsp;&nbsp;&nbsp;&nbsp;&nbsp;&nbsp;</TT></TD>
    <TD><TT><B>No match to: </B>709.8649, 711.8654, 727.8240, 729.8197,=20
      731.8198, 733.8276, 735.8964, 737.8964, 771.7991, 773.7963, =
775.8128,=20
      777.8253, 779.8290, 815.7780, 817.7754, 819.7750, 821.7695, =
825.0652,=20
      841.0352, 842.4734, 865.0002, 867.0004, 904.9391, 904.9391, =
906.9386,=20
      908.9365, 966.8616, 966.8616, =
968.8598</TT></TD></TR></TBODY></TABLE><BR>
<TABLE border=3D0 cellSpacing=3D0>
  <TBODY>
  <TR>
    <TD><TT><B><A name=3DHit46>46.</A>&nbsp;&nbsp;&nbsp;</B></TT></TD>
    <TD noWrap><TT><A=20
      =
href=3D"http://zxw-pc/mascot/cgi/protein_view.pl?file=3D../data/20121225/=
F002438.dat&amp;hit=3D46"=20
      =
target=3D_blank>gi|7270410</A>&nbsp;&nbsp;&nbsp;&nbsp;<B>Mass:</B>&nbsp;9=
431&nbsp;&nbsp;&nbsp;&nbsp;&nbsp;<B>Score:</B>&nbsp;19&nbsp;&nbsp;&nbsp;&=
nbsp;&nbsp;<B>Expect:</B>&nbsp;2.6e+004&nbsp;&nbsp;<B>Matches:</B>&nbsp;3=
</TT></TD></TR>
  <TR>
    <TD>&nbsp;</TD>
    <TD noWrap><TT>putative protein [Arabidopsis=20
thaliana]</TT></TD></TR></TBODY></TABLE>
<TABLE border=3D0 cellSpacing=3D0 cellPadding=3D0>
  <TBODY>
  <TR>
    <TD><TT>&nbsp;&nbsp;&nbsp;&nbsp;&nbsp;&nbsp;</TT></TD>
    <TD align=3Dright><TT><B>Observed&nbsp;&nbsp;</B></TT></TD>
    <TD noWrap align=3Dright><TT><B>Mr(expt)&nbsp;&nbsp;</B></TT></TD>
    <TD noWrap align=3Dright><TT><B>Mr(calc)&nbsp;&nbsp;</B></TT></TD>
    <TD align=3Dright><TT><B>&nbsp;ppm&nbsp;&nbsp;</B></TT></TD>
    <TD align=3Dright><TT><B>Start&nbsp;</B></TT></TD>
    <TD align=3Dright><TT><B>&nbsp;</B></TT></TD>
    <TD align=3Dright><TT><B>End&nbsp;</B></TT></TD>
    <TD align=3Dright><TT><B>Miss&nbsp;</B></TT></TD>
    <TD align=3Dright><TT><B>Ions&nbsp;</B></TT></TD>
    <TD><TT><B>&nbsp;Peptide</B></TT></TD></TR>
  <TR>
    <TD align=3Dright>&nbsp;</TD>
    <TD align=3Dright><TT>870.5019&nbsp;&nbsp;</TT></TD>
    <TD align=3Dright><TT>869.4946&nbsp;&nbsp;</TT></TD>
    <TD align=3Dright><TT>869.5408&nbsp;&nbsp;</TT></TD>
    <TD noWrap align=3Dright><TT>-53.15&nbsp;</TT></TD>
    <TD align=3Dright><TT>1&nbsp;</TT></TD>
    <TD noWrap align=3Dright><TT>-&nbsp;</TT></TD>
    <TD align=3Dright><TT>8&nbsp;</TT></TD>
    <TD align=3Dright><TT>0&nbsp;&nbsp;</TT></TD>
    <TD noWrap align=3Dright><TT>---&nbsp;&nbsp;</TT></TD>
    <TD noWrap><TT>&nbsp;-.MGLLPLVK.K</TT></TD></TR>
  <TR>
    <TD align=3Dright>&nbsp;</TD>
    <TD align=3Dright><TT>1202.6355&nbsp;&nbsp;</TT></TD>
    <TD align=3Dright><TT>1201.6282&nbsp;&nbsp;</TT></TD>
    <TD align=3Dright><TT>1201.6680&nbsp;&nbsp;</TT></TD>
    <TD noWrap align=3Dright><TT>-33.06&nbsp;</TT></TD>
    <TD align=3Dright><TT>50&nbsp;</TT></TD>
    <TD noWrap align=3Dright><TT>-&nbsp;</TT></TD>
    <TD align=3Dright><TT>58&nbsp;</TT></TD>
    <TD align=3Dright><TT>1&nbsp;&nbsp;</TT></TD>
    <TD noWrap align=3Dright><TT>---&nbsp;&nbsp;</TT></TD>
    <TD noWrap><TT>&nbsp;R.IHEHERILR.M</TT></TD></TR>
  <TR>
    <TD align=3Dright>&nbsp;</TD>
    <TD align=3Dright><TT>1202.6355&nbsp;&nbsp;</TT></TD>
    <TD align=3Dright><TT>1201.6282&nbsp;&nbsp;</TT></TD>
    <TD align=3Dright><TT>1201.6680&nbsp;&nbsp;</TT></TD>
    <TD noWrap align=3Dright><TT>-33.06&nbsp;</TT></TD>
    <TD align=3Dright><TT>50&nbsp;</TT></TD>
    <TD noWrap align=3Dright><TT>-&nbsp;</TT></TD>
    <TD align=3Dright><TT>58&nbsp;</TT></TD>
    <TD align=3Dright><TT>1&nbsp;&nbsp;</TT></TD>
    <TD noWrap align=3Dright><TT>---&nbsp;&nbsp;</TT></TD>
    <TD noWrap><TT>&nbsp;R.IHEHERILR.M</TT></TD></TR></TBODY></TABLE>
<TABLE border=3D0 cellSpacing=3D0>
  <TBODY>
  <TR>
    <TD><TT>&nbsp;&nbsp;&nbsp;&nbsp;&nbsp;&nbsp;</TT></TD>
    <TD><TT><B>No match to: </B>709.8649, 711.8654, 727.8240, 729.8197,=20
      731.8198, 733.8276, 735.8964, 737.8964, 771.7991, 773.7963, =
775.8128,=20
      777.8253, 779.8290, 815.7780, 817.7754, 819.7750, 821.7695, =
825.0652,=20
      841.0352, 842.4734, 865.0002, 867.0004, 904.9391, 904.9391, =
906.9386,=20
      908.9365, 966.8616, 966.8616, =
968.8598</TT></TD></TR></TBODY></TABLE><BR>
<TABLE border=3D0 cellSpacing=3D0>
  <TBODY>
  <TR>
    <TD><TT><B><A name=3DHit47>47.</A>&nbsp;&nbsp;&nbsp;</B></TT></TD>
    <TD noWrap><TT><A=20
      =
href=3D"http://zxw-pc/mascot/cgi/protein_view.pl?file=3D../data/20121225/=
F002438.dat&amp;hit=3D47"=20
      =
target=3D_blank>gi|3096929</A>&nbsp;&nbsp;&nbsp;&nbsp;<B>Mass:</B>&nbsp;9=
431&nbsp;&nbsp;&nbsp;&nbsp;&nbsp;<B>Score:</B>&nbsp;19&nbsp;&nbsp;&nbsp;&=
nbsp;&nbsp;<B>Expect:</B>&nbsp;2.6e+004&nbsp;&nbsp;<B>Matches:</B>&nbsp;3=
</TT></TD></TR>
  <TR>
    <TD>&nbsp;</TD>
    <TD noWrap><TT>putative protein [Arabidopsis=20
thaliana]</TT></TD></TR></TBODY></TABLE>
<TABLE border=3D0 cellSpacing=3D0 cellPadding=3D0>
  <TBODY>
  <TR>
    <TD><TT>&nbsp;&nbsp;&nbsp;&nbsp;&nbsp;&nbsp;</TT></TD>
    <TD align=3Dright><TT><B>Observed&nbsp;&nbsp;</B></TT></TD>
    <TD noWrap align=3Dright><TT><B>Mr(expt)&nbsp;&nbsp;</B></TT></TD>
    <TD noWrap align=3Dright><TT><B>Mr(calc)&nbsp;&nbsp;</B></TT></TD>
    <TD align=3Dright><TT><B>&nbsp;ppm&nbsp;&nbsp;</B></TT></TD>
    <TD align=3Dright><TT><B>Start&nbsp;</B></TT></TD>
    <TD align=3Dright><TT><B>&nbsp;</B></TT></TD>
    <TD align=3Dright><TT><B>End&nbsp;</B></TT></TD>
    <TD align=3Dright><TT><B>Miss&nbsp;</B></TT></TD>
    <TD align=3Dright><TT><B>Ions&nbsp;</B></TT></TD>
    <TD><TT><B>&nbsp;Peptide</B></TT></TD></TR>
  <TR>
    <TD align=3Dright>&nbsp;</TD>
    <TD align=3Dright><TT>870.5019&nbsp;&nbsp;</TT></TD>
    <TD align=3Dright><TT>869.4946&nbsp;&nbsp;</TT></TD>
    <TD align=3Dright><TT>869.5408&nbsp;&nbsp;</TT></TD>
    <TD noWrap align=3Dright><TT>-53.15&nbsp;</TT></TD>
    <TD align=3Dright><TT>1&nbsp;</TT></TD>
    <TD noWrap align=3Dright><TT>-&nbsp;</TT></TD>
    <TD align=3Dright><TT>8&nbsp;</TT></TD>
    <TD align=3Dright><TT>0&nbsp;&nbsp;</TT></TD>
    <TD noWrap align=3Dright><TT>---&nbsp;&nbsp;</TT></TD>
    <TD noWrap><TT>&nbsp;-.MGLLPLVK.K</TT></TD></TR>
  <TR>
    <TD align=3Dright>&nbsp;</TD>
    <TD align=3Dright><TT>1202.6355&nbsp;&nbsp;</TT></TD>
    <TD align=3Dright><TT>1201.6282&nbsp;&nbsp;</TT></TD>
    <TD align=3Dright><TT>1201.6680&nbsp;&nbsp;</TT></TD>
    <TD noWrap align=3Dright><TT>-33.06&nbsp;</TT></TD>
    <TD align=3Dright><TT>50&nbsp;</TT></TD>
    <TD noWrap align=3Dright><TT>-&nbsp;</TT></TD>
    <TD align=3Dright><TT>58&nbsp;</TT></TD>
    <TD align=3Dright><TT>1&nbsp;&nbsp;</TT></TD>
    <TD noWrap align=3Dright><TT>---&nbsp;&nbsp;</TT></TD>
    <TD noWrap><TT>&nbsp;R.IHEHERILR.M</TT></TD></TR>
  <TR>
    <TD align=3Dright>&nbsp;</TD>
    <TD align=3Dright><TT>1202.6355&nbsp;&nbsp;</TT></TD>
    <TD align=3Dright><TT>1201.6282&nbsp;&nbsp;</TT></TD>
    <TD align=3Dright><TT>1201.6680&nbsp;&nbsp;</TT></TD>
    <TD noWrap align=3Dright><TT>-33.06&nbsp;</TT></TD>
    <TD align=3Dright><TT>50&nbsp;</TT></TD>
    <TD noWrap align=3Dright><TT>-&nbsp;</TT></TD>
    <TD align=3Dright><TT>58&nbsp;</TT></TD>
    <TD align=3Dright><TT>1&nbsp;&nbsp;</TT></TD>
    <TD noWrap align=3Dright><TT>---&nbsp;&nbsp;</TT></TD>
    <TD noWrap><TT>&nbsp;R.IHEHERILR.M</TT></TD></TR></TBODY></TABLE>
<TABLE border=3D0 cellSpacing=3D0>
  <TBODY>
  <TR>
    <TD><TT>&nbsp;&nbsp;&nbsp;&nbsp;&nbsp;&nbsp;</TT></TD>
    <TD><TT><B>No match to: </B>709.8649, 711.8654, 727.8240, 729.8197,=20
      731.8198, 733.8276, 735.8964, 737.8964, 771.7991, 773.7963, =
775.8128,=20
      777.8253, 779.8290, 815.7780, 817.7754, 819.7750, 821.7695, =
825.0652,=20
      841.0352, 842.4734, 865.0002, 867.0004, 904.9391, 904.9391, =
906.9386,=20
      908.9365, 966.8616, 966.8616, =
968.8598</TT></TD></TR></TBODY></TABLE><BR>
<TABLE border=3D0 cellSpacing=3D0>
  <TBODY>
  <TR>
    <TD><TT><B><A name=3DHit48>48.</A>&nbsp;&nbsp;&nbsp;</B></TT></TD>
    <TD noWrap><TT><A=20
      =
href=3D"http://zxw-pc/mascot/cgi/protein_view.pl?file=3D../data/20121225/=
F002438.dat&amp;hit=3D48"=20
      =
target=3D_blank>gi|313502822</A>&nbsp;&nbsp;&nbsp;&nbsp;<B>Mass:</B>&nbsp=
;10933&nbsp;&nbsp;&nbsp;&nbsp;<B>Score:</B>&nbsp;19&nbsp;&nbsp;&nbsp;&nbs=
p;&nbsp;<B>Expect:</B>&nbsp;2.6e+004&nbsp;&nbsp;<B>Matches:</B>&nbsp;2</T=
T></TD></TR>
  <TR>
    <TD>&nbsp;</TD>
    <TD noWrap><TT>maturase K [Ochroma =
pyramidale]</TT></TD></TR></TBODY></TABLE>
<TABLE border=3D0 cellSpacing=3D0 cellPadding=3D0>
  <TBODY>
  <TR>
    <TD><TT>&nbsp;&nbsp;&nbsp;&nbsp;&nbsp;&nbsp;</TT></TD>
    <TD align=3Dright><TT><B>Observed&nbsp;&nbsp;</B></TT></TD>
    <TD noWrap align=3Dright><TT><B>Mr(expt)&nbsp;&nbsp;</B></TT></TD>
    <TD noWrap align=3Dright><TT><B>Mr(calc)&nbsp;&nbsp;</B></TT></TD>
    <TD align=3Dright><TT><B>&nbsp;ppm&nbsp;&nbsp;</B></TT></TD>
    <TD align=3Dright><TT><B>Start&nbsp;</B></TT></TD>
    <TD align=3Dright><TT><B>&nbsp;</B></TT></TD>
    <TD align=3Dright><TT><B>End&nbsp;</B></TT></TD>
    <TD align=3Dright><TT><B>Miss&nbsp;</B></TT></TD>
    <TD align=3Dright><TT><B>Ions&nbsp;</B></TT></TD>
    <TD><TT><B>&nbsp;Peptide</B></TT></TD></TR>
  <TR>
    <TD align=3Dright>&nbsp;</TD>
    <TD align=3Dright><TT>842.4734&nbsp;&nbsp;</TT></TD>
    <TD align=3Dright><TT>841.4662&nbsp;&nbsp;</TT></TD>
    <TD align=3Dright><TT>841.4228&nbsp;&nbsp;</TT></TD>
    <TD noWrap align=3Dright><TT>51.5&nbsp;</TT></TD>
    <TD align=3Dright><TT>91&nbsp;</TT></TD>
    <TD noWrap align=3Dright><TT>-&nbsp;</TT></TD>
    <TD align=3Dright><TT>97&nbsp;</TT></TD>
    <TD align=3Dright><TT>1&nbsp;&nbsp;</TT></TD>
    <TD noWrap align=3Dright><TT>---&nbsp;&nbsp;</TT></TD>
    <TD noWrap><TT>&nbsp;R.ICRNLSH.-</TT></TD></TR>
  <TR>
    <TD align=3Dright>&nbsp;</TD>
    <TD align=3Dright><TT>870.5019&nbsp;&nbsp;</TT></TD>
    <TD align=3Dright><TT>869.4946&nbsp;&nbsp;</TT></TD>
    <TD align=3Dright><TT>869.4905&nbsp;&nbsp;</TT></TD>
    <TD noWrap align=3Dright><TT>4.70&nbsp;</TT></TD>
    <TD align=3Dright><TT>22&nbsp;</TT></TD>
    <TD noWrap align=3Dright><TT>-&nbsp;</TT></TD>
    <TD align=3Dright><TT>28&nbsp;</TT></TD>
    <TD align=3Dright><TT>1&nbsp;&nbsp;</TT></TD>
    <TD noWrap align=3Dright><TT>---&nbsp;&nbsp;</TT></TD>
    <TD noWrap><TT>&nbsp;R.LKHSMVR.S</TT></TD></TR></TBODY></TABLE>
<TABLE border=3D0 cellSpacing=3D0>
  <TBODY>
  <TR>
    <TD><TT>&nbsp;&nbsp;&nbsp;&nbsp;&nbsp;&nbsp;</TT></TD>
    <TD><TT><B>No match to: </B>709.8649, 711.8654, 727.8240, 729.8197,=20
      731.8198, 733.8276, 735.8964, 737.8964, 771.7991, 773.7963, =
775.8128,=20
      777.8253, 779.8290, 815.7780, 817.7754, 819.7750, 821.7695, =
825.0652,=20
      841.0352, 865.0002, 867.0004, 904.9391, 904.9391, 906.9386, =
908.9365,=20
      966.8616, 966.8616, 968.8598, 1202.6355,=20
1202.6355</TT></TD></TR></TBODY></TABLE><BR>
<TABLE border=3D0 cellSpacing=3D0>
  <TBODY>
  <TR>
    <TD><TT><B><A name=3DHit49>49.</A>&nbsp;&nbsp;&nbsp;</B></TT></TD>
    <TD noWrap><TT><A=20
      =
href=3D"http://zxw-pc/mascot/cgi/protein_view.pl?file=3D../data/20121225/=
F002438.dat&amp;hit=3D49"=20
      =
target=3D_blank>gi|323435096</A>&nbsp;&nbsp;&nbsp;&nbsp;<B>Mass:</B>&nbsp=
;11844&nbsp;&nbsp;&nbsp;&nbsp;<B>Score:</B>&nbsp;18&nbsp;&nbsp;&nbsp;&nbs=
p;&nbsp;<B>Expect:</B>&nbsp;2.6e+004&nbsp;&nbsp;<B>Matches:</B>&nbsp;2</T=
T></TD></TR>
  <TR>
    <TD>&nbsp;</TD>
    <TD noWrap><TT>hypothetical protein BevumaM_p079 [Beta vulgaris =
subsp.=20
      maritima]</TT></TD></TR></TBODY></TABLE>
<TABLE border=3D0 cellSpacing=3D0 cellPadding=3D0>
  <TBODY>
  <TR>
    <TD><TT>&nbsp;&nbsp;&nbsp;&nbsp;&nbsp;&nbsp;</TT></TD>
    <TD align=3Dright><TT><B>Observed&nbsp;&nbsp;</B></TT></TD>
    <TD noWrap align=3Dright><TT><B>Mr(expt)&nbsp;&nbsp;</B></TT></TD>
    <TD noWrap align=3Dright><TT><B>Mr(calc)&nbsp;&nbsp;</B></TT></TD>
    <TD align=3Dright><TT><B>&nbsp;ppm&nbsp;&nbsp;</B></TT></TD>
    <TD align=3Dright><TT><B>Start&nbsp;</B></TT></TD>
    <TD align=3Dright><TT><B>&nbsp;</B></TT></TD>
    <TD align=3Dright><TT><B>End&nbsp;</B></TT></TD>
    <TD align=3Dright><TT><B>Miss&nbsp;</B></TT></TD>
    <TD align=3Dright><TT><B>Ions&nbsp;</B></TT></TD>
    <TD><TT><B>&nbsp;Peptide</B></TT></TD></TR>
  <TR>
    <TD align=3Dright>&nbsp;</TD>
    <TD align=3Dright><TT>842.4734&nbsp;&nbsp;</TT></TD>
    <TD align=3Dright><TT>841.4662&nbsp;&nbsp;</TT></TD>
    <TD align=3Dright><TT>841.5021&nbsp;&nbsp;</TT></TD>
    <TD noWrap align=3Dright><TT>-42.74&nbsp;</TT></TD>
    <TD align=3Dright><TT>30&nbsp;</TT></TD>
    <TD noWrap align=3Dright><TT>-&nbsp;</TT></TD>
    <TD align=3Dright><TT>36&nbsp;</TT></TD>
    <TD align=3Dright><TT>1&nbsp;&nbsp;</TT></TD>
    <TD noWrap align=3Dright><TT>---&nbsp;&nbsp;</TT></TD>
    <TD noWrap><TT>&nbsp;R.ITPRIDK.R</TT></TD></TR>
  <TR>
    <TD align=3Dright>&nbsp;</TD>
    <TD align=3Dright><TT>870.5019&nbsp;&nbsp;</TT></TD>
    <TD align=3Dright><TT>869.4946&nbsp;&nbsp;</TT></TD>
    <TD align=3Dright><TT>869.4970&nbsp;&nbsp;</TT></TD>
    <TD noWrap align=3Dright><TT>-2.79&nbsp;</TT></TD>
    <TD align=3Dright><TT>14&nbsp;</TT></TD>
    <TD noWrap align=3Dright><TT>-&nbsp;</TT></TD>
    <TD align=3Dright><TT>21&nbsp;</TT></TD>
    <TD align=3Dright><TT>1&nbsp;&nbsp;</TT></TD>
    <TD noWrap align=3Dright><TT>---&nbsp;&nbsp;</TT></TD>
    <TD noWrap><TT>&nbsp;R.EPALGQKK.L</TT></TD></TR></TBODY></TABLE>
<TABLE border=3D0 cellSpacing=3D0>
  <TBODY>
  <TR>
    <TD><TT>&nbsp;&nbsp;&nbsp;&nbsp;&nbsp;&nbsp;</TT></TD>
    <TD><TT><B>No match to: </B>709.8649, 711.8654, 727.8240, 729.8197,=20
      731.8198, 733.8276, 735.8964, 737.8964, 771.7991, 773.7963, =
775.8128,=20
      777.8253, 779.8290, 815.7780, 817.7754, 819.7750, 821.7695, =
825.0652,=20
      841.0352, 865.0002, 867.0004, 904.9391, 904.9391, 906.9386, =
908.9365,=20
      966.8616, 966.8616, 968.8598, 1202.6355,=20
1202.6355</TT></TD></TR></TBODY></TABLE><BR>
<TABLE border=3D0 cellSpacing=3D0>
  <TBODY>
  <TR>
    <TD><TT><B><A name=3DHit50>50.</A>&nbsp;&nbsp;&nbsp;</B></TT></TD>
    <TD noWrap><TT><A=20
      =
href=3D"http://zxw-pc/mascot/cgi/protein_view.pl?file=3D../data/20121225/=
F002438.dat&amp;hit=3D50"=20
      =
target=3D_blank>gi|320148729</A>&nbsp;&nbsp;&nbsp;&nbsp;<B>Mass:</B>&nbsp=
;11844&nbsp;&nbsp;&nbsp;&nbsp;<B>Score:</B>&nbsp;18&nbsp;&nbsp;&nbsp;&nbs=
p;&nbsp;<B>Expect:</B>&nbsp;2.6e+004&nbsp;&nbsp;<B>Matches:</B>&nbsp;2</T=
T></TD></TR>
  <TR>
    <TD>&nbsp;</TD>
    <TD noWrap><TT>hypothetical protein [Beta vulgaris subsp.=20
  maritima]</TT></TD></TR></TBODY></TABLE>
<TABLE border=3D0 cellSpacing=3D0 cellPadding=3D0>
  <TBODY>
  <TR>
    <TD><TT>&nbsp;&nbsp;&nbsp;&nbsp;&nbsp;&nbsp;</TT></TD>
    <TD align=3Dright><TT><B>Observed&nbsp;&nbsp;</B></TT></TD>
    <TD noWrap align=3Dright><TT><B>Mr(expt)&nbsp;&nbsp;</B></TT></TD>
    <TD noWrap align=3Dright><TT><B>Mr(calc)&nbsp;&nbsp;</B></TT></TD>
    <TD align=3Dright><TT><B>&nbsp;ppm&nbsp;&nbsp;</B></TT></TD>
    <TD align=3Dright><TT><B>Start&nbsp;</B></TT></TD>
    <TD align=3Dright><TT><B>&nbsp;</B></TT></TD>
    <TD align=3Dright><TT><B>End&nbsp;</B></TT></TD>
    <TD align=3Dright><TT><B>Miss&nbsp;</B></TT></TD>
    <TD align=3Dright><TT><B>Ions&nbsp;</B></TT></TD>
    <TD><TT><B>&nbsp;Peptide</B></TT></TD></TR>
  <TR>
    <TD align=3Dright>&nbsp;</TD>
    <TD align=3Dright><TT>842.4734&nbsp;&nbsp;</TT></TD>
    <TD align=3Dright><TT>841.4662&nbsp;&nbsp;</TT></TD>
    <TD align=3Dright><TT>841.5021&nbsp;&nbsp;</TT></TD>
    <TD noWrap align=3Dright><TT>-42.74&nbsp;</TT></TD>
    <TD align=3Dright><TT>30&nbsp;</TT></TD>
    <TD noWrap align=3Dright><TT>-&nbsp;</TT></TD>
    <TD align=3Dright><TT>36&nbsp;</TT></TD>
    <TD align=3Dright><TT>1&nbsp;&nbsp;</TT></TD>
    <TD noWrap align=3Dright><TT>---&nbsp;&nbsp;</TT></TD>
    <TD noWrap><TT>&nbsp;R.ITPRIDK.R</TT></TD></TR>
  <TR>
    <TD align=3Dright>&nbsp;</TD>
    <TD align=3Dright><TT>870.5019&nbsp;&nbsp;</TT></TD>
    <TD align=3Dright><TT>869.4946&nbsp;&nbsp;</TT></TD>
    <TD align=3Dright><TT>869.4970&nbsp;&nbsp;</TT></TD>
    <TD noWrap align=3Dright><TT>-2.79&nbsp;</TT></TD>
    <TD align=3Dright><TT>14&nbsp;</TT></TD>
    <TD noWrap align=3Dright><TT>-&nbsp;</TT></TD>
    <TD align=3Dright><TT>21&nbsp;</TT></TD>
    <TD align=3Dright><TT>1&nbsp;&nbsp;</TT></TD>
    <TD noWrap align=3Dright><TT>---&nbsp;&nbsp;</TT></TD>
    <TD noWrap><TT>&nbsp;R.EPALGQKK.L</TT></TD></TR></TBODY></TABLE>
<TABLE border=3D0 cellSpacing=3D0>
  <TBODY>
  <TR>
    <TD><TT>&nbsp;&nbsp;&nbsp;&nbsp;&nbsp;&nbsp;</TT></TD>
    <TD><TT><B>No match to: </B>709.8649, 711.8654, 727.8240, 729.8197,=20
      731.8198, 733.8276, 735.8964, 737.8964, 771.7991, 773.7963, =
775.8128,=20
      777.8253, 779.8290, 815.7780, 817.7754, 819.7750, 821.7695, =
825.0652,=20
      841.0352, 865.0002, 867.0004, 904.9391, 904.9391, 906.9386, =
908.9365,=20
      966.8616, 966.8616, 968.8598, 1202.6355,=20
1202.6355</TT></TD></TR></TBODY></TABLE><BR>
<H3>Search Parameters</H3><FONT face=3D"Courier =
New,Courier,monospace"><PRE><B>Type of search         : MS/MS Ion =
Search</B>
<B>Enzyme                 : Trypsin</B>
<B>Variable modifications : <A =
href=3D"http://zxw-pc/mascot/cgi/client.pl?modification&amp;mod_name=3DOx=
idation+%28M%29&amp;file=3D../data/20121225/F002438.dat" =
target=3D_blank>Oxidation (M)</A></B>
<B>Mass values            : Monoisotopic</B>
<B>Protein Mass           : Unrestricted</B>
<B>Peptide Mass Tolerance : =C2=B1 100 ppm</B>
<B>Fragment Mass Tolerance: =C2=B1 0.8 Da</B>
<B>Max Missed Cleavages   : 1</B>
<B>Instrument type        : MALDI-TOF-TOF</B>
<A name=3DQuery1><B>Query1 (709.8649,1+)   </A>: &lt;no title&gt;</B>
<A name=3DQuery2><B>Query2 (711.8654,1+)   </A>: &lt;no title&gt;</B>
<A name=3DQuery3><B>Query3 (727.8240,1+)   </A>: &lt;no title&gt;</B>
<A name=3DQuery4><B>Query4 (729.8197,1+)   </A>: &lt;no title&gt;</B>
<A name=3DQuery5><B>Query5 (731.8198,1+)   </A>: &lt;no title&gt;</B>
<A name=3DQuery6><B>Query6 (733.8276,1+)   </A>: &lt;no title&gt;</B>
<A name=3DQuery7><B>Query7 (735.8964,1+)   </A>: &lt;no title&gt;</B>
<A name=3DQuery8><B>Query8 (737.8964,1+)   </A>: &lt;no title&gt;</B>
<A name=3DQuery9><B>Query9 (771.7991,1+)   </A>: &lt;no title&gt;</B>
<A name=3DQuery10><B>Query10 (773.7963,1+)  </A>: &lt;no title&gt;</B>
<A name=3DQuery11><B>Query11 (775.8128,1+)  </A>: &lt;no title&gt;</B>
<A name=3DQuery12><B>Query12 (777.8253,1+)  </A>: &lt;no title&gt;</B>
<A name=3DQuery13><B>Query13 (779.8290,1+)  </A>: &lt;no title&gt;</B>
<A name=3DQuery14><B>Query14 (815.7780,1+)  </A>: &lt;no title&gt;</B>
<A name=3DQuery15><B>Query15 (817.7754,1+)  </A>: &lt;no title&gt;</B>
<A name=3DQuery16><B>Query16 (819.7750,1+)  </A>: &lt;no title&gt;</B>
<A name=3DQuery17><B>Query17 (821.7695,1+)  </A>: &lt;no title&gt;</B>
<A name=3DQuery18><B>Query18 (825.0652,1+)  </A>: &lt;no title&gt;</B>
<A name=3DQuery19><B>Query19 (841.0352,1+)  </A>: &lt;no title&gt;</B>
<A name=3DQuery20><B>Query20 (842.4734,1+)  </A>: &lt;no title&gt;</B>
<A name=3DQuery21><B>Query21 (865.0002,1+)  </A>: &lt;no title&gt;</B>
<A name=3DQuery22><B>Query22 (867.0004,1+)  </A>: &lt;no title&gt;</B>
<A name=3DQuery23><B>Query23 (870.5019,1+)  </A>: &lt;no title&gt;</B>
<A name=3DQuery24><B>Query24 (904.9391,1+)  </A>: &lt;no title&gt;</B>
<A name=3DQuery25><B>Query25 (904.9391,1+)  </A>: Label: L19, Spot_Id: =
795075, Peak_List_Id: 465305, MSMS Job_Run_Id: 23273, Comment: </B>
<A name=3DQuery26><B>Query26 (906.9386,1+)  </A>: &lt;no title&gt;</B>
<A name=3DQuery27><B>Query27 (908.9365,1+)  </A>: &lt;no title&gt;</B>
<A name=3DQuery28><B>Query28 (966.8616,1+)  </A>: &lt;no title&gt;</B>
<A name=3DQuery29><B>Query29 (966.8616,1+)  </A>: Label: L19, Spot_Id: =
795075, Peak_List_Id: 465307, MSMS Job_Run_Id: 23273, Comment: </B>
<A name=3DQuery30><B>Query30 (968.8598,1+)  </A>: &lt;no title&gt;</B>
<A name=3DQuery31><B>Query31 (1202.6355,1+) </A>: &lt;no title&gt;</B>
<A name=3DQuery32><B>Query32 (1202.6355,1+) </A>: Label: L19, Spot_Id: =
795075, Peak_List_Id: 465306, MSMS Job_Run_Id: 23273, Comment: </B>
</PRE></FONT>
<P>
<TABLE border=3D2 cellSpacing=3D2 cellPadding=3D1 width=3D"100%">
  <TBODY>
  <TR>
    <TD noWrap align=3Dcenter><B>Mascot:</B>&nbsp; <A=20
      =
href=3D"http://www.matrixscience.com/">http://www.matrixscience.com/</A> =

  </TD></TR></TBODY></TABLE></P></BODY></HTML>

------=_NextPart_000_002D_01CDE361.7BEC50B0
Content-Type: image/gif
Content-Transfer-Encoding: base64
Content-Location: http://zxw-pc/mascot/images/88x31_logo_white.gif

R0lGODlhWAAfANX/AMDAwP/v7//f3//Pz/+/v/+vr/+fn/+Pj/9/f/9wcP9gYP9QUP9AQP8wMP8g
IP8QEP8AAO/v/+/v79/f/9/f38/P/8/Pz7+//7+/v6+v/6+vr5+f/5+fn4+P/4+Pj39//39/f3Bw
/3BwcGBg/2BgYFBQ/1BQUEBA/0BAQDAw/zAwMCAg/yAgIBAQ/xAQEAAA/wAAAAAAAAAAAAAAAAAA
AAAAAAAAAAAAAAAAAAAAAAAAAAAAAAAAAAAAAAAAAAAAACH5BAEAAAAALAAAAABYAB8AQAb/QIBw
SCwaj8ikcslsEl0wTDHz+bxOgMrp8mpFiJFThfsyjl4j82tVLaVGk+Hq1TF2ut8jCkYRSkgcToKD
hIQUKiBCHnxEAghDBA8QQg4QBEQBQwyWQ5ICAAsBAZcACKQJEAsMQgQQk5hCAhAPlAACn0MkUYMS
HCIaABMfJychRSPEH0YbWEMXJyUhxCPSJQAb0icjH8gfeRvIxRnXxCfeGcQlFwAWIn1HLC7vQhtl
AFZ1ES0v6/QrRGSIWPlXpF6LISWuVNgA4EyaIRta9Jvw4kUcInsCDZEARcqQBQ6I0AJQAEIDIgQU
xJo1pOQqIQFUCmFQyYAQAzZBQXikqYAQ/wQQZAIgkFPIHmCFkipdyrSp06eDSLiQUDBhM3JrjFSY
Y++aMgAnXnwdUUFIwodgX1gTso/hkAgVK0w4Ma4IBxZHQMDACzCNlRJiKFokEu5EiopFrFwdYiWF
EC5rhYQ1BqbEhsN1inCE4YGIBBAo5kEdrRS0EQkwEhEp0AABAgYGeA6liUBBAgOXFDDYvUDA7t+/
LxHYzTPAb1wHHCxAsMBAgtnAf2cawsGFhSIUYOwiAtSVgwFCDphM4mmlpQQhiSgQMMBVAAEyNx1A
UtJBgQVCh2DQjoRE5yEOODDdAA+AV0oqMClgoAIQzDcTJwAE8Fp4zwEIwXQANABBTillEv9AeREu
px8LGpFm4okopqjiiiyOxoEKHg2xz2Jn8KPVPkSYA0AGeDT0EI8v5HEYWiG84BhEiAEQARueoXDd
EYv8R0QKij2GzAtuvVUCkIwJUUFFF30l2EVf2nhNVkWEBVhZRnDASBH7wUBVjhEoFkYEZ3w1BFkA
BESEYGy+1dYFH6wQaJ89HgMmlDC4cIQIMJBQRAlxWNHCOEWi5ZUzSQqhzwt1ETGHW1UKMSYRFaRQ
1h1HErEIX3ZZl2NFjo2QRglcpZBBBIehIcQIuQpzwj4tnHDRXMSKseMaHzxT0QppZNArFh/0ukI/
RqlQhAkmiNbitwBIoMKTG71ZxC1JEIDsYYqjJEUBCSB4q5dqQrSHS3s5GRDUEAmMpFNRlZBigL/i
PTCggBFqCLBMAcwyHQInDWFBpEfooi0RmzBAyiMfQhieTwdW+C8ABxCA7lAIoLKAEKGQBEF6H1n4
SSjqDpHddkS4KakRBWzCEgDyIaHvyj8FVcADRdkiU00JgNcwBLgYsQkC+pJChF4oHDFxEQnIBnTE
AauXSXswDy2ETwl8YtwQ7TVY78uNyMQgT5e0LMTEUua1swAF9MybgT8FiN8n8Emi8QALuLJAAgxI
ou4mD8h2QH4BLPBAA8tlMpwrtvmcCQgieDAnuKQXEgQAOw==

------=_NextPart_000_002D_01CDE361.7BEC50B0
Content-Type: application/octet-stream
Content-Transfer-Encoding: base64
Content-Location: http://zxw-pc/mascot/cgi/score_gif.pl?score_gif_699977318998

R0lGODlhkAHIAMIAAP///wAAAP8AAAD/AAAA/////wAAAAAAACH5BAEAAAAALAAAAACQAcgAAAP+
CLrc/jDKSau9OOvNu/9gKI5kaZ5oqq5s675wLM90bd94ru987//AoHBILBqPyKRyyWw6n9CodEqt
Wq/YrHbL7Xq/4LB4TC6bz+i0es1uu9/wuHxOr98I+AFDv+Ar/ACAggsCAwKHhYd/e4x9jYuOkZCT
gY+VkpeUg5ibmpadmaGgo5+lnKaep6qprKKorquhPgSwraQAh4aIhrG3tq++tcLBxMDGvce/yMvK
zcPJwhwBCtMptM/MlbuIhdDF2d/O4dji3ubg5+Xo684a1dPVJ9fk9Lq53OP56fX7+uz8//ypGwiQ
IKAM8KhZ6/cJH6KCEAVGZBiQokGLEytqbIX+ISGAeCYISOyUaJuAixszolypsuVIjC9TBuuocGFM
SPe2yYTJc6dPljdd9gRq5FpQPSZzDRX6kynRpkeXRs3mASQJPPOOOtwltStUr0/DOh07dQNIq1el
bj1ZlixYt1/jim0rkeYCtCNEDi2Zc+5bun8Dy4XrF1OFAIgT480LN+e9wYAhCy5MmbBlsy6M8kza
TbLnypFBT7ZcF0hWmGs7i/5MenTo1qxnspiHFY+EeWTXwl7Ne7fv18ChdVjcwLYC3LfL8i3ZO3hs
19CfDz78UTHxBbRoY51Aa6rjRNKbRxcf/jdGzHct0MbOoPZ2t5ydk59vvrz8sZkfIC8ONfX+/f/j
1UcfgP+0sB8AB7LXX1ICNkjggAE+SI8F1iWmnoIIJreXPcw5GOGH9oEIIXrq1XaccRF019N3vIzo
oochxkifNAb6FZ+IML4o4Y6jkajCaTL5hyOPMuZo5GsXVIjYQgs6duSQUBZJpFg/6PXTcrroGKWW
Um7ZEg/beYflSVyW+WSXaBIkhGY73ZjmmWZOCSdEQQAJlJBvyqmnl3vGYppaDPYZJ5+E5jmElWGN
SaagczLqaKF/islhi41CWqmhb7rzAptEuTkopp+GOqddH83WJJaWPgrqpS8mmd4KuGkVaKq0rqpq
b0lWKE8eG24l6q2sBisnQqZK6pCttf7+muxlddrI4rLARgvtee5YyGRungo7LbLcUklqqSjEitqs
3WpbrrRNfXvdB4g6paiy524Lr7fUvSpPY2PGq++85rIkjbXhOovqvv0WjK6/f86FJ78HGywvnT28
pzC5DD/c8MWvVKncpIo4TDDGH2ccMb4ch2xyxScfKvCkFreccsPNTvzsyy6jbHPMMvPl8c0g8yyy
q7Nt7OvORPdc9M8UrMuYsTr5TPPTovr448r41Hw01AVLHRKKss7s9NdX34yQdddi66TRaFsN8yxC
mwR22lgD25HSIKjoE4tkhq033Pxi9g6TUWXL995qe6np3wHnzHLchTNeHrGIU4Bcgu3+AXp2429j
PurcS1aAYoaUH9d2X4Q7nnmmAa933G0kH3v666Wb+W/nnmOIm3vG3YL3KYL3o9vgwGsum7oXrm48
BHa60nsfC6v0buzQB08V8bUfH7q4nDQvyO8U7Q679N8jXS/dx4POHTHcS/L8S8uHb3r0Y+vKnYnl
I0/O+o1475L2wveP9ZrK0N8g2heR9LnvgPCrimKuRQoCcowrG8Hf+8CXQK0lzhb8Yx7FMiJA/yGQ
gvEjHwfaNQoDZkKCF3GgBysIPaD9yDa+QOElOhiQDH5whUYzC9kSp7t8eUKF4DAhBYeoOZw10Gui
sGFBZEjECVothLQLCTCU+EC2dM/+hyxsIgJpZA30bdAPTDQHEG/oRIJx8V4xfGAqaGgQKuLwjeUC
gQg1wClYsFEbSByJEOFIRrFBcWq/cKAbmRHGMvaRaAnDoCC/eI47ajGLTzyMknZFwoYwUgGFLMcY
IWlIRI5tamkc2iYc6Y1BHvKRctOhqbBByk168XKdROXDPlmjQOZxD6a8nxo5ecpISlJ+9+oFFfe4
DlLGko9ZY9sUL4mLXbLvlseMZt9GFkq32RGLenQlMmWJuoT1sGQ/hGYbmcnLcq6tSshYpDiX6Mxt
ujOOEftcCdWps5gYs5fSDJbGlgnLSWSSH9rMJzdlR01UFPKe9cjlQM1puJh903X+yltnPoiJz4rq
M5FHHJgmFGrQdgr0nVFDpzDpaQ+mIHShKG1oxF5Zz0f8sxgBtWhKizQLXYoyf9j0XUwZ+tHHOdQU
rZRoKck5U5niqEpcKwVJqxZBjxq1pwSt6UglSlGAnBSkPI0qmFhaUpI4dSI7LWpWjVTTapJulDmt
YVixKlYk/VQVQdXo/ojK1rr69IUSq94zlgrBlbzUrk+dESDpyE+5bo+uy7gqVMcqIbyGTj9cfYhX
b1qRtS62rW+51mP5Y9YOoRWccxXqZQHrmxhcD3cBTOsi+KqU7CE2sIwNEAw2WzlbGhaXrK3FX0fL
28rACkN6HcYwmXlQ1ca2t2T+xWsGKunafp7wq3yI6+Jgi9lu7sBurCguaAdIVctSl7RBASArjYuU
7pq3pcitrmBFutfzTjeJxIUueOfLmkQKN7eTteZnIare42r1upFVRH7PitPtMsK7/k2wW3UQpo5S
FifkxYV7mfrd9PborWuMMGtVA1/n9vfDF2ZvRt972AkL2KXytbCK6TWyqd5Wgx4mRIoVW+EaM2ul
he0qih88Qw2L1sYgnk5BV6Fd/h7YxK0FMn1xheFrGtgRG55njFes4MxiVKlI5nCJ0evPFCuZyuFl
732RrNsZRxjMS8YPmHjlYh2rz8xPXu2Pq4zmdA05u3A2MpSzHOQvM9mbQPX+8Yv/MNwp+5nOvr0y
7/hsSUPv9tB9/pKYpTzoQFC0yE1DtKYbq8w2S3bH+i2wnuVc6UibeilldXCoIyFdCne41Gk+dUrE
+9BMc7fUhebypmNtZRFjGdf4BTWB6wxpaq0ZexsN9pt5HF1Bk1gwNB4zrGNZ1dLg2NMnXvaqIRxn
PAJ7zoEDd44/DdVHQwxMNt12j7td3m+7283N4SiRvczTaA9PpLV+TDjf7eotw/u5zP5LtY9h7/4h
GBRG/PWzYczvbHc54BJmN1jMPeJ+s1Xe7Zh0oxtuRW0Pm9uj9vbCV1Pw5k77lAMvUKcV6eg82/rI
HNdyYA6OW0NnleLCuXP+mSHe6r6+euSWfq3ZTp7ujx+35Bxp8n5fvueYU/rfYKQ3XVKeWokfk+aG
mUVSF+30jUNdxjw/M2VwznWgoxTjE9K4yc1+aZfrO6JEZ9rbsynuCVL93Fsdt8MBru5mSzzK0ME6
oYWuRbJnHN2dzZKTQ95utis73oI3fAKRHg2li5rppHY8mQfsWdfcPd/g+a7gZVFLDCTv1prn+M77
jkmxE0byqLe4QNF+79QtV+9J/jm5H876iDNewnFfkesDnPu2fj7nF6Qtdoi/eqP7/feAf87oq4ho
2IsvLfXjTtE7z2pny37wm/d85KUOR8ojfJUZShHu1s/+9rv//fCPv/z+50//+tv//vjPv/73z//+
+//9pad82RdcFyCAtXV7hJWACLiAprcBBghcBeiAEqiADTiBpvKADziAkmOBFciAEUiBH+iBxSOC
BDiCHXiCIUiCF5SCLGiCLViCMLiBIOiCNBiD2jeDNsg6OCiDO8hgHPiCPIiCNRiEQHiDKmiEQpiD
KfKDQ4iESXhdTKiE9tODOniEVfiETtiEV1iEW6iFS0iFXWgHYjiGZFiGZniGaJiGariGRfE5GcgE
EpNX7UE/WvAe7sGGcKgg2cEF66E6/OEFfYiHU7CHGngFk6MfcrgF2ZGIgogE1+CHiviHDgCJdWg9
jbgEfviGSnCIRIj5BQeiiZdYA7cDgYYoiVloBQkCiqEoA/tBiJV4gHNoia9oO6vYhnHYBXd4hyeC
HZ/jifTDiLUYjMI4jMRYjMZ4jMiYjMq4jMzYjM74jNBIBAtEIUnDOdF4jUEQD+QzR9VYE9j4jTqg
jaVCO9YyjdWhjeIYRQyAFgBTjtVxF+oIjvJ4RvDwN+IILt54j++Ijw1AjumRjvZoL/M4kCHkjflo
kDuEj/r4AJFzkFaRkAQZkfUikAqJkAxpL+viERjJjxwpkR45AQ/Zj68SkA6gj3iRjv+Ykuv4kSzZ
jRR5juuIjjJ5kAxJjjbZkNQQjy25kzzZkz75k0BZBQkAADs=

------=_NextPart_000_002D_01CDE361.7BEC50B0
Content-Type: application/octet-stream
Content-Transfer-Encoding: quoted-printable
Content-Location: http://zxw-pc/mascot/templates/browser.js

	var browser_EXCLUDE =3D 1;=20
	var browser_IE =3D 0;=20
	var browser_IE4 =3D 0;=20
	var browser_IE5 =3D 0;=20
	var browser_IE6 =3D 0;
	var browser_MZ7 =3D 0;
	var browser_NS3 =3D 0;
	var browser_NS4 =3D 0;
	var browser_NS6 =3D 0;=20
	var browser_NS7 =3D 0;=20
	var browser_OP5 =3D 0;=20
	var browser_OP6 =3D 0;
	var browser_OP7 =3D 0;
	var browser_KDE =3D 0;
	var browser_SAF =3D 0;

	var agt=3Dnavigator.userAgent.toLowerCase();

  if(typeof navigator.vendor !=3D "undefined" && navigator.vendor =3D=3D =
"KDE"){
  	var thisKDE =3D agt;
  	var splitKDE =3D thisKDE.split("konqueror/");
  	var aKDE =3D splitKDE[1] . split("; ");
  	var KDEn =3D parseFloat(aKDE[0]);
  	if (KDEn >=3D 2.2) {
  		browser_KDE =3D 1;
  //		browser_NS6 =3D 1;
  		browser_EXCLUDE =3D 0;
  	}
  }

  else if(agt.indexOf('webtv') !=3D -1){browser_EXCLUDE =3D 1;}
 =20
  else if(typeof window.opera !=3D "undefined"){
  	browser_EXCLUDE =3D 0;
  	if(agt.indexOf("opera/5") !=3D -1 || agt.indexOf("opera 5") !=3D =
-1){browser_OP5 =3D 1;}
  	if(agt.indexOf("opera/6") !=3D -1 || agt.indexOf("opera 6") !=3D =
-1){browser_OP6 =3D 1;}
  	if(agt.indexOf("opera/7") !=3D -1 || agt.indexOf("opera 7") !=3D =
-1){browser_OP7 =3D 1;}
  }
 =20
  else if(typeof document.all !=3D "undefined"){
  	browser_EXCLUDE =3D 0;
  	browser_IE =3D 1;
  	if(typeof document.getElementById !=3D "undefined"){
  		browser_IE5 =3D 1;
  		if(agt.indexOf("msie 6") !=3D -1){
  			browser_IE6 =3D 1;
  		}
  	}
  	else{browser_IE4 =3D 1;}
  }
 =20
  else if(typeof document.getElementById !=3D "undefined"){
  	browser_EXCLUDE =3D 0;
  	if(agt.indexOf("netscape/6") !=3D -1 || agt.indexOf("netscape6") !=3D =
-1){browser_NS6 =3D 1;}
  	else if(agt.indexOf("netscape/7") !=3D -1 || agt.indexOf("netscape7") =
!=3D -1){browser_NS6 =3D 1; browser_NS7 =3D 1;}
  	else if(agt.indexOf("gecko") !=3D -1){browser_NS6 =3D 1; browser_MZ7 =
=3D 1;}
  	if(agt.indexOf("safari") !=3D -1 || (typeof document.childNodes !=3D =
"undefined" && typeof document.all =3D=3D "undefined" && typeof =
navigator.taintEnabled =3D=3D "undefined")){browser_MZ7 =3D 0; =
browser_NS6 =3D 1; browser_SAF =3D 1;}
  }
 =20
  else if((agt.indexOf('mozilla') !=3D -1) && =
(parseInt(navigator.appVersion) >=3D 3)){
  	browser_EXCLUDE =3D 0;
  	if (parseInt(navigator.appVersion) >=3D 4) {
    	browser_NS4 =3D 1;
  	} else {
    	browser_NS3 =3D 1;
  	}
  	if(typeof navigator.mimeTypes['*'] =3D=3D "undefined"){
  		browser_EXCLUDE =3D 1;
  		browser_NS4 =3D 0;
    	browser_NS3 =3D 0;
  	}
  }
 =20
  if(agt.indexOf('escape') !=3D -1){browser_EXCLUDE =3D 1; browser_NS3 =
=3D 0; browser_NS4 =3D 0;}
 =20
  if(typeof navigator.__ice_version !=3D "undefined"){browser_EXCLUDE =
=3D 1; browser_IE4 =3D 0;}

	var sTemp =3D "Browser detected as ";
	if (browser_EXCLUDE) { sTemp +=3D "EXCLUDE " }
	if (browser_IE)  { sTemp +=3D "IE " }
	if (browser_IE4) { sTemp +=3D "IE4 " }
	if (browser_IE5) { sTemp +=3D "IE5 " }
	if (browser_IE6) { sTemp +=3D "IE6 " }
	if (browser_MZ7) { sTemp +=3D "MZ7 " }
	if (browser_NS3) { sTemp +=3D "NS3 " }
	if (browser_NS4) { sTemp +=3D "NS4 " }
	if (browser_NS6) { sTemp +=3D "NS6 " }
	if (browser_NS7) { sTemp +=3D "NS7 " }
	if (browser_OP5) { sTemp +=3D "OP5 " }
	if (browser_OP6) { sTemp +=3D "OP6 " }
	if (browser_OP7) { sTemp +=3D "OP7 " }
	if (browser_KDE) { sTemp +=3D "KDE " }
	if (browser_SAF) { sTemp +=3D "SAF " }
//	alert(sTemp);

------=_NextPart_000_002D_01CDE361.7BEC50B0--
