# Supplementary material for: Proteomic Analyses Provide Novel Insights into Plant Growth and Ginsenoside Biosynthesis in Forest Cultivated Panax ginseng (F. Ginseng)
Source: Front Plant Sci. 2016 Jan 26;7:1. doi: 10.3389/fpls.2016.00001 (PMC4726751; doi:10.3389/fpls.2016.00001)
Supplement: Supplementary file 6 [file DataSheet1.ZIP › The raw files of MS/the raw files of MALDI-TOFTOF MS/L20.mht]

From: =?gb2312?B?08kgV2luZG93cyBJbnRlcm5ldCBFeHBsb3JlciA5ILGjtOY=?=
Subject: Protein Summary Report (Project: zxw, Spot Set: zxw\20121225, Label: L20, Spot Id: 795076, Peak List Id: 464851, MS Job Run Id: 23272)
Date: Wed, 26 Dec 2012 12:06:55 +0800
MIME-Version: 1.0
Content-Type: multipart/related;
	type="text/html";
	boundary="----=_NextPart_000_0036_01CDE361.7FE32D60"
X-MimeOLE: Produced By Microsoft MimeOLE V6.1.7601.17609

���� MIME ��ʽ�Ķ෽�ʼ���

------=_NextPart_000_0036_01CDE361.7FE32D60
Content-Type: text/html;
	charset="utf-8"
Content-Transfer-Encoding: quoted-printable
Content-Location: http://zxw-pc/mascot/cgi/master_results.pl?file=..%2Fdata%2F20121225%2FF002439.dat&REPTYPE=protein&_sigthreshold=0.05&REPORT=50&_server_mudpit_switch=99999999&_ignoreionsscorebelow=0&_showsubsets=0&_showpopups=TRUE&_sortunassigned=scoredown&_requireboldred=0

=EF=BB=BF<!DOCTYPE HTML PUBLIC "-//W3C//DTD HTML 4.0 Transitional//EN">
<!-- 0 seconds --><!-- 0 seconds --><!-- 0 seconds =
--><HTML><HEAD><TITLE>Protein Summary Report (Project: zxw, Spot Set: =
zxw\20121225, Label: L20, Spot Id: 795076, Peak List Id: 464851, MS Job =
Run Id: 23272)</TITLE>
<META content=3D"text/html; charset=3Dutf-8" http-equiv=3DContent-Type>
<STYLE type=3Dtext/css>.tooltip {
	POSITION: absolute; VISIBILITY: hidden; TOP: 0px; LEFT: 0px
}
</STYLE>

<SCRIPT language=3DJavaScript type=3Dtext/javascript=20
src=3D"http://zxw-pc/mascot/templates/browser.js"></SCRIPT>

<SCRIPT language=3DJavaScript>=0A=
<!-- Begin hiding Javascript from old browsers.=0A=
 =0A=
  var arrayReady=3D0;=0A=
  =0A=
  if (document.images){=0A=
    redBall =3D new Image();=0A=
    redBall.src =3D "../images/red_ball_white.gif";  =0A=
    cyanBall =3D new Image();=0A=
    cyanBall.src =3D "../images/cyan_ball_white.gif";  =0A=
  }=0A=
  =0A=
  function cover(hit,query,protSeq){=0A=
    document.Results.OV_Title.value =3D queryTitle[query];=0A=
    document.Results.OV_Accession.value =3D protName[hit];=0A=
    document.Results.OV_Sequence.value =3D protSeq;=0A=
    if (hit =3D=3D 0) {=0A=
      self.status =3D queryTitle[query];=0A=
    } else {=0A=
      self.status =3D protName[hit] + ": " + protSeq;=0A=
    }=0A=
    if (protSeq !=3D "" && document.fred && arrayReady =3D=3D 1){=0A=
      var i =3D 0;=0A=
      var element =3D 0;=0A=
      element =3D eval(protSeq+"["+i+"]");=0A=
      while(element) {=0A=
        document.images[element].src =3D redBall.src;=0A=
        i++;=0A=
        element =3D eval(protSeq+"["+i+"]");=0A=
      }=0A=
    }=0A=
  }=0A=
=0A=
  function uncover(hit,query,protSeq){=0A=
    document.Results.OV_Title.value =3D "-Query-";=0A=
    document.Results.OV_Accession.value=3D"-Accession-";=0A=
    document.Results.OV_Sequence.value=3D"-Sequence-";=0A=
    self.status=3D"";=0A=
    if (protSeq !=3D "" && document.fred && arrayReady =3D=3D 1){=0A=
      var i =3D 0;=0A=
      var element =3D 0;=0A=
      element =3D eval(protSeq+"["+i+"]");=0A=
      while(element) {=0A=
        document.images[element].src =3D cyanBall.src;=0A=
        i++;=0A=
        element =3D eval(protSeq+"["+i+"]");=0A=
      }=0A=
    }=0A=
  }=0A=
=0A=
  function checkQuery(checkState,numChecks,form){=0A=
    if (numChecks =3D=3D 1){=0A=
      form.QUE.checked =3D checkState;=0A=
    } else {=0A=
      for (var i =3D 0; i < form.elements.length; i++) {=0A=
        if (form.elements[i].name =3D=3D "QUE"){=0A=
          form.elements[i].checked =3D checkState;=0A=
        }=0A=
      }=0A=
    }=0A=
  }=0A=
=0A=
  function SaveClicks(checkBox,form){=0A=
    if (form.ErrTolRepeat && form.ErrTolRepeat.checked) {=0A=
      return;=0A=
    }=0A=
    var checkState =3D checkBox.checked;=0A=
    var thisHit =3D 0;=0A=
    for (var i =3D 0; i < form.elements.length; i++) {=0A=
      if (thisHit =3D=3D 1){=0A=
        if (form.elements[i].name =3D=3D "QUE") {=0A=
          form.elements[i].checked =3D !checkState;=0A=
        } else {=0A=
          break;=0A=
        }=0A=
      } else {=0A=
        if (form.elements[i] =3D=3D checkBox){=0A=
          thisHit =3D 1;=0A=
        }=0A=
      }=0A=
    }=0A=
  }=0A=
=0A=
  function unMatched(form){=0A=
    var numMisses =3D 0;=0A=
    for (var i =3D 0; i < form.elements.length; i++) {=0A=
      if (form.elements[i].name =3D=3D "MISSES"){=0A=
        numMisses++;=0A=
      } =0A=
    }=0A=
    if (numMisses < 1) {=0A=
      alert("No unmatched mass values to be searched");=0A=
      return false;=0A=
    }=0A=
    for (var i =3D 0; i < form.elements.length; i++) {=0A=
      if (form.elements[i].name =3D=3D "QUE"){=0A=
        form.elements[i].name =3D "DUMMY";=0A=
      } =0A=
    }=0A=
    for (var i =3D 0; i < form.elements.length; i++) {=0A=
      if (form.elements[i].name =3D=3D "MISSES"){=0A=
        form.elements[i].name =3D "QUE";=0A=
      } =0A=
    }=0A=
    form.submit();=0A=
    return true;=0A=
  }=0A=
=0A=
  function setReFormatAction(form){=0A=
    if (form.REPTYPE.options[form.REPTYPE.selectedIndex].value =3D=3D =
"export"){=0A=
      form.action =3D "./export_dat_2.pl";=0A=
    } else if (form.REPTYPE.options[form.REPTYPE.selectedIndex].value =
=3D=3D "family") {=0A=
      form.action =3D "./master_results_2.pl";=0A=
    } else {=0A=
      form.action =3D "./master_results.pl";=0A=
    }=0A=
  }=0A=
  =0A=
  function chooseQueryList(form) {=0A=
    var formatForm =3D window.document.forms['Re-format'];=0A=
    if (formatForm._querylist.value =3D=3D 'unassigned') {=0A=
      form.QUERYLIST.value =3D queryListUnassigned;=0A=
    } else if (formatForm._querylist.value =3D=3D 'identity') {=0A=
      form.QUERYLIST.value =3D queryListIdentity;=0A=
    } else if (formatForm._querylist.value =3D=3D 'homology') {=0A=
      form.QUERYLIST.value =3D queryListHomology;=0A=
    } else {=0A=
      form.QUERYLIST.value =3D "All";=0A=
    }=0A=
    return true;=0A=
  }=0A=
    =0A=
  function makeAccessionString(form){=0A=
    if (!form.ErrTolRepeat || !form.ErrTolRepeat.checked) {=0A=
      form.ACCESSION.value =3D "";=0A=
      return true;=0A=
    }=0A=
    var tempString =3D "";=0A=
    var numAccessions =3D 1;=0A=
    for (var i =3D 0; i < form.elements.length; i++) {=0A=
      if (form.elements[i].name =3D=3D "INCLUDE" && =
form.elements[i].checked){=0A=
        tempString =3D tempString + =
unescape(et_list[form.elements[i].value]) + ",";=0A=
      }=0A=
    }=0A=
    if (tempString =3D=3D "") {=0A=
      alert("No hits selected for error tolerant search");=0A=
      return false;=0A=
    }=0A=
    tempString =3D tempString.substring(0, tempString.length - 1);=0A=
    form.ACCESSION.value =3D tempString;=0A=
    checkQuery(1,47, form);=0A=
    return true;=0A=
  }=0A=
=0A=
  function clearEl() {}=0A=
=0A=
  function makeArchive(form){=0A=
    var tempUrl =3D =
"http://zxw-pc/mascot/cgi/master_results.pl?file=3D..%2Fdata%2F20121225%2=
FF002439.dat;REPTYPE=3Darchive;_sigthreshold=3D0.05;REPORT=3D50;_server_m=
udpit_switch=3D99999999;_ignoreionsscorebelow=3D0;_showsubsets=3D0;_showp=
opups=3DTRUE;_sortunassigned=3Dscoredown;_requireboldred=3D0&INTERMEDIATE=
=3D%2e%2e%2fdata%2f20121225%2fF002439%2edat";    for (var i =3D 0; i < =
form.elements.length; i++) {=0A=
      if (form.elements[i].name =3D=3D "INCLUDE" && =
form.elements[i].checked){=0A=
        tempUrl =3D tempUrl + "&INCLUDE=3D" + form.elements[i].value;=0A=
      }=0A=
    }=0A=
    window.location.href =3D tempUrl;=0A=
  }=0A=
=0A=
// End hiding Javascript from old browsers. -->=0A=
</SCRIPT>

<META name=3DGENERATOR content=3D"MSHTML 9.00.8112.16457"></HEAD>
<BODY aLink=3D#0000ff bgColor=3D#ffffff vLink=3D#0000ff>
<H1><IMG border=3D0 name=3Dfred align=3Dtop=20
src=3D"http://zxw-pc/mascot/images/88x31_logo_white.gif" width=3D88 =
height=3D31=20
NATURALSIZEFLAG=3D"3"> Mascot Search Results</H1><FONT=20
face=3D"Courier New,Courier,monospace"><PRE><B>User            : </B>
<B>Email           : </B>
<B>Search title    : Project: zxw, Spot Set: zxw\20121225, Label: L20, =
Spot Id: 795076, Peak List Id: 464851, MS Job Run Id: 23272</B>
<B>MS data file    : =
C:\Users\lei\Desktop\=EF=BF=BD=EF=BF=BD=EF=BF=BD=EF=BF=BD=EF=BF=BD=EF=BF=BD=
=EF=BF=BD=EF=BF=BD\201212\20121225\ppw_L20_135641681143.txt</B>
<B>Database        : viridiplantae p (1850050 sequences; 642453415 =
residues)</B>
<B>Timestamp       : 25 Dec 2012 at 08:27:34 GMT</B>
<B>Warning         : <FONT color=3D#ff0000>A Peptide summary report will =
usually give a much clearer picture of MS/MS search results.</FONT></B>
<B>Top Score       : 51 for <FONT color=3D#ff0000>gi|242050064</FONT>, =
hypothetical protein SORBIDRAFT_02g031740 [Sorghum bicolor]</B>
</PRE></FONT>
<H3>Mascot Score Histogram</H3>Protein score is -10*Log(P), where P is =
the=20
probability that the observed match is a random event.<BR>Protein scores =
greater=20
than 75 are significant (p&lt;0.05).<BR>Protein scores are derived from =
ions=20
scores as a non-probabilistic basis for ranking protein hits.
<P><IMG alt=3D"Score Distribution"=20
src=3D"http://zxw-pc/mascot/cgi/score_gif.pl?score_gif_362548875145" =
width=3D400=20
height=3D200>=20
<FORM onsubmit=3D"return setReFormatAction(this)" method=3Dget =
name=3DRe-format=20
action=3D./master_results.pl><INPUT name=3Dfile =
value=3D../data/20121225/F002439.dat=20
type=3Dhidden>=20
<H3>Protein Summary Report</H3>
<TABLE border=3D0 cellSpacing=3D1 cellPadding=3D3>
  <TBODY>
  <TR>
    <TD bgColor=3D#eeeeff noWrap><INPUT value=3D"Format As" =
type=3Dsubmit> </TD>
    <TD bgColor=3D#eeeeff noWrap><SELECT name=3DREPTYPE> <OPTION =
selected=20
        value=3Dprotein>Protein Summary (deprecated)</OPTION> <OPTION=20
        value=3Dfamily>Protein Family Summary</OPTION> <OPTION=20
        value=3Dpeptide>Peptide Summary</OPTION> <OPTION =
value=3Dselect>Select=20
        Summary (protein hits)</OPTION> <OPTION =
value=3Dunassigned>Select Summary=20
        (unassigned)</OPTION> <OPTION value=3Dexport>Export Search=20
      Results</OPTION></SELECT> </TD>
    <TD bgColor=3D#eeeeff>&nbsp;</TD>
    <TD bgColor=3D#eeeeff noWrap><A=20
      href=3D"http://zxw-pc/mascot/help/msms_summaries_help.html"=20
      target=3D_blank>Help</A> </TD></TR>
  <TR>
    <TD bgColor=3D#eeeeff>&nbsp;</TD>
    <TD bgColor=3D#eeeeff noWrap>Significance threshold p&lt; <INPUT=20
      name=3D_sigthreshold value=3D0.05 size=3D8> </TD>
    <TD bgColor=3D#eeeeff noWrap>Max. number of hits <INPUT =
name=3DREPORT value=3D50=20
      size=3D5> </TD>
    <TD bgColor=3D#eeeeff>&nbsp;</TD></TR></TBODY></TABLE></FORM>
<FORM method=3Dpost name=3DResults action=3D./search_form.pl><INPUT =
name=3DQUE=20
value=3D"721.337084 from(722.344360,1+)  intensity(57389.6090)  =
query(1)"=20
type=3Dhidden> <INPUT name=3DMISSES=20
value=3D"721.337084 from(722.344360,1+)  intensity(57389.6090)  =
query(1)"=20
type=3Dhidden> <INPUT name=3DQUE=20
value=3D"811.304674 from(812.311950,1+)  intensity(22934.7070)  =
query(2)"=20
type=3Dhidden> <INPUT name=3DMISSES=20
value=3D"811.304674 from(812.311950,1+)  intensity(22934.7070)  =
query(2)"=20
type=3Dhidden> <INPUT name=3DQUE=20
value=3D"824.046494 from(825.053770,1+)  intensity(11573.7260)  =
query(3)"=20
type=3Dhidden> <INPUT name=3DMISSES=20
value=3D"824.046494 from(825.053770,1+)  intensity(11573.7260)  =
query(3)"=20
type=3Dhidden> <INPUT name=3DQUE=20
value=3D"828.329214 from(829.336490,1+)  intensity(214116.0800)  =
query(4)"=20
type=3Dhidden> <INPUT name=3DMISSES=20
value=3D"828.329214 from(829.336490,1+)  intensity(214116.0800)  =
query(4)"=20
type=3Dhidden> <INPUT name=3DQUE=20
value=3D"840.015854 from(841.023130,1+)  intensity(3134.3137)  query(5)" =

type=3Dhidden> <INPUT name=3DMISSES=20
value=3D"840.015854 from(841.023130,1+)  intensity(3134.3137)  query(5)" =

type=3Dhidden> <INPUT name=3DQUE=20
value=3D"841.451464 from(842.458740,1+)  intensity(38232.1560)  =
query(6)"=20
type=3Dhidden> <INPUT name=3DMISSES=20
value=3D"841.451464 from(842.458740,1+)  intensity(38232.1560)  =
query(6)"=20
type=3Dhidden> <INPUT name=3DQUE=20
value=3D"855.462204 from(856.469480,1+)  intensity(4565.2944)  query(7)" =

type=3Dhidden> <INPUT name=3DMISSES=20
value=3D"855.462204 from(856.469480,1+)  intensity(4565.2944)  query(7)" =

type=3Dhidden> <INPUT name=3DQUE=20
value=3D"869.481924 from(870.489200,1+)  intensity(21872.3540)  =
query(8)"=20
type=3Dhidden> <INPUT name=3DMISSES=20
value=3D"869.481924 from(870.489200,1+)  intensity(21872.3540)  =
query(8)"=20
type=3Dhidden> <INPUT name=3DQUE=20
value=3D"1044.491424 from(1045.498700,1+)  intensity(6522.7451)  =
query(9)"=20
type=3Dhidden> <INPUT name=3DQUE=20
value=3D"1171.457124 from(1172.464400,1+)  intensity(12169.6070)  =
query(10)"=20
type=3Dhidden> <INPUT name=3DQUE=20
value=3D"1188.442024 from(1189.449300,1+)  intensity(33787.4530)  =
query(11)"=20
type=3Dhidden> <INPUT name=3DMISSES=20
value=3D"1188.442024 from(1189.449300,1+)  intensity(33787.4530)  =
query(11)"=20
type=3Dhidden> <INPUT name=3DQUE=20
value=3D"1188.442024 from(1189.449300,1+)  intensity(0.0000)  =
title(Label%3a%20L20%2c%20Spot_Id%3a%20795076%2c%20Peak_List_Id%3a%204653=
13%2c%20MSMS%20Job_Run_Id%3a%2023273%2c%20Comment%3a%20)  query(12)"=20
type=3Dhidden> <INPUT name=3DMISSES=20
value=3D"1188.442024 from(1189.449300,1+)  intensity(0.0000)  =
title(Label%3a%20L20%2c%20Spot_Id%3a%20795076%2c%20Peak_List_Id%3a%204653=
13%2c%20MSMS%20Job_Run_Id%3a%2023273%2c%20Comment%3a%20)  query(12)"=20
type=3Dhidden> <INPUT name=3DQUE=20
value=3D"1210.445224 from(1211.452500,1+)  intensity(3449.6079)  =
query(13)"=20
type=3Dhidden> <INPUT name=3DMISSES=20
value=3D"1210.445224 from(1211.452500,1+)  intensity(3449.6079)  =
query(13)"=20
type=3Dhidden> <INPUT name=3DQUE=20
value=3D"1268.531024 from(1269.538300,1+)  intensity(7346.6670)  =
query(14)"=20
type=3Dhidden> <INPUT name=3DQUE=20
value=3D"1284.507324 from(1285.514600,1+)  intensity(8074.9429)  =
query(15)"=20
type=3Dhidden> <INPUT name=3DMISSES=20
value=3D"1284.507324 from(1285.514600,1+)  intensity(8074.9429)  =
query(15)"=20
type=3Dhidden> <INPUT name=3DQUE=20
value=3D"1291.557424 from(1292.564700,1+)  intensity(11283.8810)  =
query(16)"=20
type=3Dhidden> <INPUT name=3DMISSES=20
value=3D"1291.557424 from(1292.564700,1+)  intensity(11283.8810)  =
query(16)"=20
type=3Dhidden> <INPUT name=3DQUE=20
value=3D"1321.579124 from(1322.586400,1+)  intensity(25135.6880)  =
query(17)"=20
type=3Dhidden> <INPUT name=3DMISSES=20
value=3D"1321.579124 from(1322.586400,1+)  intensity(25135.6880)  =
query(17)"=20
type=3Dhidden> <INPUT name=3DQUE=20
value=3D"1321.579124 from(1322.586400,1+)  intensity(0.0000)  =
title(Label%3a%20L20%2c%20Spot_Id%3a%20795076%2c%20Peak_List_Id%3a%204653=
15%2c%20MSMS%20Job_Run_Id%3a%2023273%2c%20Comment%3a%20)  query(18)"=20
type=3Dhidden> <INPUT name=3DMISSES=20
value=3D"1321.579124 from(1322.586400,1+)  intensity(0.0000)  =
title(Label%3a%20L20%2c%20Spot_Id%3a%20795076%2c%20Peak_List_Id%3a%204653=
15%2c%20MSMS%20Job_Run_Id%3a%2023273%2c%20Comment%3a%20)  query(18)"=20
type=3Dhidden> <INPUT name=3DQUE=20
value=3D"1337.562824 from(1338.570100,1+)  intensity(7241.1768)  =
query(19)"=20
type=3Dhidden> <INPUT name=3DMISSES=20
value=3D"1337.562824 from(1338.570100,1+)  intensity(7241.1768)  =
query(19)"=20
type=3Dhidden> <INPUT name=3DQUE=20
value=3D"1368.603524 from(1369.610800,1+)  intensity(63155.3670)  =
query(20)"=20
type=3Dhidden> <INPUT name=3DMISSES=20
value=3D"1368.603524 from(1369.610800,1+)  intensity(63155.3670)  =
query(20)"=20
type=3Dhidden> <INPUT name=3DQUE=20
value=3D"1369.580724 from(1370.588000,1+)  intensity(96513.3280)  =
query(21)"=20
type=3Dhidden> <INPUT name=3DMISSES=20
value=3D"1369.580724 from(1370.588000,1+)  intensity(96513.3280)  =
query(21)"=20
type=3Dhidden> <INPUT name=3DQUE=20
value=3D"1369.580724 from(1370.588000,1+)  intensity(0.0000)  =
title(Label%3a%20L20%2c%20Spot_Id%3a%20795076%2c%20Peak_List_Id%3a%204653=
09%2c%20MSMS%20Job_Run_Id%3a%2023273%2c%20Comment%3a%20)  query(22)"=20
type=3Dhidden> <INPUT name=3DMISSES=20
value=3D"1369.580724 from(1370.588000,1+)  intensity(0.0000)  =
title(Label%3a%20L20%2c%20Spot_Id%3a%20795076%2c%20Peak_List_Id%3a%204653=
09%2c%20MSMS%20Job_Run_Id%3a%2023273%2c%20Comment%3a%20)  query(22)"=20
type=3Dhidden> <INPUT name=3DQUE=20
value=3D"1382.621024 from(1383.628300,1+)  intensity(9454.8877)  =
query(23)"=20
type=3Dhidden> <INPUT name=3DQUE=20
value=3D"1385.549024 from(1386.556300,1+)  intensity(82840.4770)  =
query(24)"=20
type=3Dhidden> <INPUT name=3DMISSES=20
value=3D"1385.549024 from(1386.556300,1+)  intensity(82840.4770)  =
query(24)"=20
type=3Dhidden> <INPUT name=3DQUE=20
value=3D"1385.549024 from(1386.556300,1+)  intensity(0.0000)  =
title(Label%3a%20L20%2c%20Spot_Id%3a%20795076%2c%20Peak_List_Id%3a%204653=
10%2c%20MSMS%20Job_Run_Id%3a%2023273%2c%20Comment%3a%20)  query(25)"=20
type=3Dhidden> <INPUT name=3DMISSES=20
value=3D"1385.549024 from(1386.556300,1+)  intensity(0.0000)  =
title(Label%3a%20L20%2c%20Spot_Id%3a%20795076%2c%20Peak_List_Id%3a%204653=
10%2c%20MSMS%20Job_Run_Id%3a%2023273%2c%20Comment%3a%20)  query(25)"=20
type=3Dhidden> <INPUT name=3DQUE=20
value=3D"1390.600124 from(1391.607400,1+)  intensity(10124.7250)  =
query(26)"=20
type=3Dhidden> <INPUT name=3DMISSES=20
value=3D"1390.600124 from(1391.607400,1+)  intensity(10124.7250)  =
query(26)"=20
type=3Dhidden> <INPUT name=3DQUE=20
value=3D"1401.547524 from(1402.554800,1+)  intensity(10881.1760)  =
query(27)"=20
type=3Dhidden> <INPUT name=3DMISSES=20
value=3D"1401.547524 from(1402.554800,1+)  intensity(10881.1760)  =
query(27)"=20
type=3Dhidden> <INPUT name=3DQUE=20
value=3D"1417.547024 from(1418.554300,1+)  intensity(3165.8823)  =
query(28)"=20
type=3Dhidden> <INPUT name=3DMISSES=20
value=3D"1417.547024 from(1418.554300,1+)  intensity(3165.8823)  =
query(28)"=20
type=3Dhidden> <INPUT name=3DQUE=20
value=3D"1494.666324 from(1495.673600,1+)  intensity(7668.0244)  =
query(29)"=20
type=3Dhidden> <INPUT name=3DMISSES=20
value=3D"1494.666324 from(1495.673600,1+)  intensity(7668.0244)  =
query(29)"=20
type=3Dhidden> <INPUT name=3DQUE=20
value=3D"1688.563124 from(1689.570400,1+)  intensity(12934.1180)  =
query(30)"=20
type=3Dhidden> <INPUT name=3DMISSES=20
value=3D"1688.563124 from(1689.570400,1+)  intensity(12934.1180)  =
query(30)"=20
type=3Dhidden> <INPUT name=3DQUE=20
value=3D"1688.563124 from(1689.570400,1+)  intensity(0.0000)  =
title(Label%3a%20L20%2c%20Spot_Id%3a%20795076%2c%20Peak_List_Id%3a%204653=
17%2c%20MSMS%20Job_Run_Id%3a%2023273%2c%20Comment%3a%20)  query(31)"=20
type=3Dhidden> <INPUT name=3DMISSES=20
value=3D"1688.563124 from(1689.570400,1+)  intensity(0.0000)  =
title(Label%3a%20L20%2c%20Spot_Id%3a%20795076%2c%20Peak_List_Id%3a%204653=
17%2c%20MSMS%20Job_Run_Id%3a%2023273%2c%20Comment%3a%20)  query(31)"=20
type=3Dhidden> <INPUT name=3DQUE=20
value=3D"1966.899424 from(1967.906700,1+)  intensity(28059.6070)  =
query(32)"=20
type=3Dhidden> <INPUT name=3DMISSES=20
value=3D"1966.899424 from(1967.906700,1+)  intensity(28059.6070)  =
query(32)"=20
type=3Dhidden> <INPUT name=3DQUE=20
value=3D"1966.899424 from(1967.906700,1+)  intensity(0.0000)  =
title(Label%3a%20L20%2c%20Spot_Id%3a%20795076%2c%20Peak_List_Id%3a%204653=
14%2c%20MSMS%20Job_Run_Id%3a%2023273%2c%20Comment%3a%20)  query(33)"=20
type=3Dhidden> <INPUT name=3DMISSES=20
value=3D"1966.899424 from(1967.906700,1+)  intensity(0.0000)  =
title(Label%3a%20L20%2c%20Spot_Id%3a%20795076%2c%20Peak_List_Id%3a%204653=
14%2c%20MSMS%20Job_Run_Id%3a%2023273%2c%20Comment%3a%20)  query(33)"=20
type=3Dhidden> <INPUT name=3DQUE=20
value=3D"1988.904024 from(1989.911300,1+)  intensity(6443.9219)  =
query(34)"=20
type=3Dhidden> <INPUT name=3DMISSES=20
value=3D"1988.904024 from(1989.911300,1+)  intensity(6443.9219)  =
query(34)"=20
type=3Dhidden> <INPUT name=3DQUE=20
value=3D"2066.763524 from(2067.770800,1+)  intensity(35313.1370)  =
query(35)"=20
type=3Dhidden> <INPUT name=3DMISSES=20
value=3D"2066.763524 from(2067.770800,1+)  intensity(35313.1370)  =
query(35)"=20
type=3Dhidden> <INPUT name=3DQUE=20
value=3D"2066.763524 from(2067.770800,1+)  intensity(0.0000)  =
title(Label%3a%20L20%2c%20Spot_Id%3a%20795076%2c%20Peak_List_Id%3a%204653=
12%2c%20MSMS%20Job_Run_Id%3a%2023273%2c%20Comment%3a%20)  query(36)"=20
type=3Dhidden> <INPUT name=3DMISSES=20
value=3D"2066.763524 from(2067.770800,1+)  intensity(0.0000)  =
title(Label%3a%20L20%2c%20Spot_Id%3a%20795076%2c%20Peak_List_Id%3a%204653=
12%2c%20MSMS%20Job_Run_Id%3a%2023273%2c%20Comment%3a%20)  query(36)"=20
type=3Dhidden> <INPUT name=3DQUE=20
value=3D"2088.765924 from(2089.773200,1+)  intensity(11330.7830)  =
query(37)"=20
type=3Dhidden> <INPUT name=3DMISSES=20
value=3D"2088.765924 from(2089.773200,1+)  intensity(11330.7830)  =
query(37)"=20
type=3Dhidden> <INPUT name=3DQUE=20
value=3D"2209.980724 from(2210.988000,1+)  intensity(8549.4121)  =
query(38)"=20
type=3Dhidden> <INPUT name=3DQUE=20
value=3D"2277.900924 from(2278.908200,1+)  intensity(2251.9607)  =
query(39)"=20
type=3Dhidden> <INPUT name=3DQUE=20
value=3D"2437.130424 from(2438.137700,1+)  intensity(22713.7270)  =
query(40)"=20
type=3Dhidden> <INPUT name=3DMISSES=20
value=3D"2437.130424 from(2438.137700,1+)  intensity(22713.7270)  =
query(40)"=20
type=3Dhidden> <INPUT name=3DQUE=20
value=3D"2437.130424 from(2438.137700,1+)  intensity(0.0000)  =
title(Label%3a%20L20%2c%20Spot_Id%3a%20795076%2c%20Peak_List_Id%3a%204653=
16%2c%20MSMS%20Job_Run_Id%3a%2023273%2c%20Comment%3a%20)  query(41)"=20
type=3Dhidden> <INPUT name=3DMISSES=20
value=3D"2437.130424 from(2438.137700,1+)  intensity(0.0000)  =
title(Label%3a%20L20%2c%20Spot_Id%3a%20795076%2c%20Peak_List_Id%3a%204653=
16%2c%20MSMS%20Job_Run_Id%3a%2023273%2c%20Comment%3a%20)  query(41)"=20
type=3Dhidden> <INPUT name=3DQUE=20
value=3D"2466.045924 from(2467.053200,1+)  intensity(5327.8433)  =
query(42)"=20
type=3Dhidden> <INPUT name=3DMISSES=20
value=3D"2466.045924 from(2467.053200,1+)  intensity(5327.8433)  =
query(42)"=20
type=3Dhidden> <INPUT name=3DQUE=20
value=3D"2480.063324 from(2481.070600,1+)  intensity(194942.7500)  =
query(43)"=20
type=3Dhidden> <INPUT name=3DMISSES=20
value=3D"2480.063324 from(2481.070600,1+)  intensity(194942.7500)  =
query(43)"=20
type=3Dhidden> <INPUT name=3DQUE=20
value=3D"2480.063324 from(2481.070600,1+)  intensity(0.0000)  =
title(Label%3a%20L20%2c%20Spot_Id%3a%20795076%2c%20Peak_List_Id%3a%204653=
08%2c%20MSMS%20Job_Run_Id%3a%2023273%2c%20Comment%3a%20)  query(44)"=20
type=3Dhidden> <INPUT name=3DMISSES=20
value=3D"2480.063324 from(2481.070600,1+)  intensity(0.0000)  =
title(Label%3a%20L20%2c%20Spot_Id%3a%20795076%2c%20Peak_List_Id%3a%204653=
08%2c%20MSMS%20Job_Run_Id%3a%2023273%2c%20Comment%3a%20)  query(44)"=20
type=3Dhidden> <INPUT name=3DQUE=20
value=3D"2662.274924 from(2663.282200,1+)  intensity(72885.0000)  =
query(45)"=20
type=3Dhidden> <INPUT name=3DMISSES=20
value=3D"2662.274924 from(2663.282200,1+)  intensity(72885.0000)  =
query(45)"=20
type=3Dhidden> <INPUT name=3DQUE=20
value=3D"2662.274924 from(2663.282200,1+)  intensity(0.0000)  =
title(Label%3a%20L20%2c%20Spot_Id%3a%20795076%2c%20Peak_List_Id%3a%204653=
11%2c%20MSMS%20Job_Run_Id%3a%2023273%2c%20Comment%3a%20)  query(46)"=20
type=3Dhidden> <INPUT name=3DMISSES=20
value=3D"2662.274924 from(2663.282200,1+)  intensity(0.0000)  =
title(Label%3a%20L20%2c%20Spot_Id%3a%20795076%2c%20Peak_List_Id%3a%204653=
11%2c%20MSMS%20Job_Run_Id%3a%2023273%2c%20Comment%3a%20)  query(46)"=20
type=3Dhidden> <INPUT name=3DQUE=20
value=3D"2790.356224 from(2791.363500,1+)  intensity(4615.2378)  =
query(47)"=20
type=3Dhidden> <INPUT name=3DMISSES=20
value=3D"2790.356224 from(2791.363500,1+)  intensity(4615.2378)  =
query(47)"=20
type=3Dhidden> <INPUT name=3DFORMVER value=3D2 type=3Dhidden> <INPUT =
name=3DSEARCH=20
value=3DMIS type=3Dhidden> <INPUT name=3DUSERNAME type=3Dhidden> <INPUT =
name=3DUSEREMAIL=20
type=3Dhidden> <INPUT name=3DCOM=20
value=3D"Project: zxw, Spot Set: zxw\20121225, Label: L20, Spot Id: =
795076, Peak List Id: 464851, MS Job Run Id: 23272"=20
type=3Dhidden> <INPUT name=3DMODS type=3Dhidden> <INPUT name=3DIT_MODS=20
value=3D"Oxidation (M)" type=3Dhidden> <INPUT name=3DCLE value=3DTrypsin =
type=3Dhidden>=20
<INPUT name=3DMASS value=3DMonoisotopic type=3Dhidden> <INPUT name=3DSEG =
type=3Dhidden>=20
<INPUT name=3DTOL value=3D100 type=3Dhidden> <INPUT name=3DTOLU =
value=3Dppm type=3Dhidden>=20
<INPUT name=3DITOL value=3D0.8 type=3Dhidden> <INPUT name=3DITOLU =
value=3DDa type=3Dhidden>=20
<INPUT name=3DDB value=3Dviridiplantae type=3Dhidden> <INPUT =
name=3DCHARGE value=3D1+=20
type=3Dhidden> <INPUT name=3DPFA value=3D1 type=3Dhidden> <INPUT =
name=3DFILE=20
value=3DC:\Users\lei\Desktop\=EF=BF=BD=EF=BF=BD=EF=BF=BD=EF=BF=BD=EF=BF=BD=
=EF=BF=BD=EF=BF=BD=EF=BF=BD\201212\20121225\ppw_L20_135641681143.txt=20
type=3Dhidden> <INPUT name=3DFORMAT value=3D"Mascot generic" =
type=3Dhidden> <INPUT=20
name=3DINTERMEDIATE value=3D../data/20121225/F002439.dat type=3Dhidden> =
<INPUT=20
name=3DREPORT value=3D50 type=3Dhidden> <INPUT name=3DOVERVIEW =
value=3DOFF type=3Dhidden>=20
<INPUT name=3DPRECURSOR type=3Dhidden> <INPUT name=3DTAXONOMY =
value=3D"All entries"=20
type=3Dhidden> <INPUT name=3DREPTYPE type=3Dhidden> <INPUT =
name=3DrepeatSearch=20
value=3D"not again" type=3Dhidden> <INPUT name=3DINSTRUMENT =
value=3DMALDI-TOF-TOF=20
type=3Dhidden> <INPUT name=3DACCESSION type=3Dhidden> <INPUT =
name=3DQUANTITATION=20
type=3Dhidden>=20
<P><INPUT value=3D"Re-Search All" type=3Dsubmit> &nbsp;&nbsp;<INPUT =
onclick=3D"unMatched(this.form); return true" value=3D"Search Unmatched" =
type=3Dbutton>=20
</FORM>
<H3>Index</H3>
<TABLE border=3D0 cellSpacing=3D0 cellPadding=3D0>
  <TBODY>
  <TR>
    <TD>&nbsp;</TD>
    <TD><TT><B>&nbsp;Accession</B></TT></TD>
    <TD><TT><B>&nbsp;&nbsp;Mass</B></TT></TD>
    <TD><TT><B>&nbsp;&nbsp;Score</B></TT></TD>
    <TD><TT><B>&nbsp;&nbsp;Description</B></TT></TD></TR>
  <TR>
    <TD noWrap align=3Dright><TT><B>1.</B></TT></TD>
    <TD noWrap><TT><B>&nbsp;<A=20
      =
href=3D"http://zxw-pc/mascot/cgi/master_results.pl?file=3D..%2Fdata%2F201=
21225%2FF002439.dat&amp;REPTYPE=3Dprotein&amp;_sigthreshold=3D0.05&amp;RE=
PORT=3D50&amp;_server_mudpit_switch=3D99999999&amp;_ignoreionsscorebelow=3D=
0&amp;_showsubsets=3D0&amp;_showpopups=3DTRUE&amp;_sortunassigned=3Dscore=
down&amp;_requireboldred=3D0#Hit1">gi|242050064</A></B></TT></TD>
    <TD noWrap><TT>&nbsp;&nbsp;16516</TT></TD>
    <TD noWrap align=3Dright><TT>51</TT></TD>
    <TD noWrap><TT>&nbsp;&nbsp;hypothetical protein SORBIDRAFT_02g031740 =

      [Sorghum bicolor]</TT></TD></TR>
  <TR>
    <TD noWrap align=3Dright><TT><B>2.</B></TT></TD>
    <TD noWrap><TT><B>&nbsp;<A=20
      =
href=3D"http://zxw-pc/mascot/cgi/master_results.pl?file=3D..%2Fdata%2F201=
21225%2FF002439.dat&amp;REPTYPE=3Dprotein&amp;_sigthreshold=3D0.05&amp;RE=
PORT=3D50&amp;_server_mudpit_switch=3D99999999&amp;_ignoreionsscorebelow=3D=
0&amp;_showsubsets=3D0&amp;_showpopups=3DTRUE&amp;_sortunassigned=3Dscore=
down&amp;_requireboldred=3D0#Hit2">gi|241926153</A></B></TT></TD>
    <TD noWrap><TT>&nbsp;&nbsp;16516</TT></TD>
    <TD noWrap align=3Dright><TT>51</TT></TD>
    <TD noWrap><TT>&nbsp;&nbsp;hypothetical protein SORBIDRAFT_02g031740 =

      [Sorghum bicolor]</TT></TD></TR>
  <TR>
    <TD noWrap align=3Dright><TT><B>3.</B></TT></TD>
    <TD noWrap><TT><B>&nbsp;<A=20
      =
href=3D"http://zxw-pc/mascot/cgi/master_results.pl?file=3D..%2Fdata%2F201=
21225%2FF002439.dat&amp;REPTYPE=3Dprotein&amp;_sigthreshold=3D0.05&amp;RE=
PORT=3D50&amp;_server_mudpit_switch=3D99999999&amp;_ignoreionsscorebelow=3D=
0&amp;_showsubsets=3D0&amp;_showpopups=3DTRUE&amp;_sortunassigned=3Dscore=
down&amp;_requireboldred=3D0#Hit3">gi|111278867</A></B></TT></TD>
    <TD noWrap><TT>&nbsp;&nbsp;69845</TT></TD>
    <TD noWrap align=3Dright><TT>50</TT></TD>
    <TD noWrap><TT>&nbsp;&nbsp;beta-conglycinin alpha'-subunit [Glycine=20
      max]</TT></TD></TR>
  <TR>
    <TD noWrap align=3Dright><TT><B>4.</B></TT></TD>
    <TD noWrap><TT><B>&nbsp;<A=20
      =
href=3D"http://zxw-pc/mascot/cgi/master_results.pl?file=3D..%2Fdata%2F201=
21225%2FF002439.dat&amp;REPTYPE=3Dprotein&amp;_sigthreshold=3D0.05&amp;RE=
PORT=3D50&amp;_server_mudpit_switch=3D99999999&amp;_ignoreionsscorebelow=3D=
0&amp;_showsubsets=3D0&amp;_showpopups=3DTRUE&amp;_sortunassigned=3Dscore=
down&amp;_requireboldred=3D0#Hit4">gi|255576995</A></B></TT></TD>
    <TD noWrap><TT>&nbsp;&nbsp;73658</TT></TD>
    <TD noWrap align=3Dright><TT>48</TT></TD>
    <TD noWrap><TT>&nbsp;&nbsp;Endosomal P24A protein precursor, =
putative=20
      [Ricinus communis]</TT></TD></TR>
  <TR>
    <TD noWrap align=3Dright><TT><B>5.</B></TT></TD>
    <TD noWrap><TT><B>&nbsp;<A=20
      =
href=3D"http://zxw-pc/mascot/cgi/master_results.pl?file=3D..%2Fdata%2F201=
21225%2FF002439.dat&amp;REPTYPE=3Dprotein&amp;_sigthreshold=3D0.05&amp;RE=
PORT=3D50&amp;_server_mudpit_switch=3D99999999&amp;_ignoreionsscorebelow=3D=
0&amp;_showsubsets=3D0&amp;_showpopups=3DTRUE&amp;_sortunassigned=3Dscore=
down&amp;_requireboldred=3D0#Hit5">gi|223531130</A></B></TT></TD>
    <TD noWrap><TT>&nbsp;&nbsp;73658</TT></TD>
    <TD noWrap align=3Dright><TT>48</TT></TD>
    <TD noWrap><TT>&nbsp;&nbsp;Endosomal P24A protein precursor, =
putative=20
      [Ricinus communis]</TT></TD></TR>
  <TR>
    <TD noWrap align=3Dright><TT><B>6.</B></TT></TD>
    <TD noWrap><TT><B>&nbsp;<A=20
      =
href=3D"http://zxw-pc/mascot/cgi/master_results.pl?file=3D..%2Fdata%2F201=
21225%2FF002439.dat&amp;REPTYPE=3Dprotein&amp;_sigthreshold=3D0.05&amp;RE=
PORT=3D50&amp;_server_mudpit_switch=3D99999999&amp;_ignoreionsscorebelow=3D=
0&amp;_showsubsets=3D0&amp;_showpopups=3DTRUE&amp;_sortunassigned=3Dscore=
down&amp;_requireboldred=3D0#Hit6">gi|29028306</A></B></TT></TD>
    <TD noWrap><TT>&nbsp;&nbsp;52947</TT></TD>
    <TD noWrap align=3Dright><TT>46</TT></TD>
    <TD noWrap><TT>&nbsp;&nbsp;UDP-glucose dehydrogenase [Colocasia=20
      esculenta]</TT></TD></TR>
  <TR>
    <TD noWrap align=3Dright><TT><B>7.</B></TT></TD>
    <TD noWrap><TT><B>&nbsp;<A=20
      =
href=3D"http://zxw-pc/mascot/cgi/master_results.pl?file=3D..%2Fdata%2F201=
21225%2FF002439.dat&amp;REPTYPE=3Dprotein&amp;_sigthreshold=3D0.05&amp;RE=
PORT=3D50&amp;_server_mudpit_switch=3D99999999&amp;_ignoreionsscorebelow=3D=
0&amp;_showsubsets=3D0&amp;_showpopups=3DTRUE&amp;_sortunassigned=3Dscore=
down&amp;_requireboldred=3D0#Hit7">gi|225427776</A></B></TT></TD>
    <TD noWrap><TT>&nbsp;&nbsp;9838</TT></TD>
    <TD noWrap align=3Dright><TT>44</TT></TD>
    <TD noWrap><TT>&nbsp;&nbsp;PREDICTED: hypothetical protein [Vitis=20
      vinifera]</TT></TD></TR>
  <TR>
    <TD noWrap align=3Dright><TT><B>8.</B></TT></TD>
    <TD noWrap><TT><B>&nbsp;<A=20
      =
href=3D"http://zxw-pc/mascot/cgi/master_results.pl?file=3D..%2Fdata%2F201=
21225%2FF002439.dat&amp;REPTYPE=3Dprotein&amp;_sigthreshold=3D0.05&amp;RE=
PORT=3D50&amp;_server_mudpit_switch=3D99999999&amp;_ignoreionsscorebelow=3D=
0&amp;_showsubsets=3D0&amp;_showpopups=3DTRUE&amp;_sortunassigned=3Dscore=
down&amp;_requireboldred=3D0#Hit8">gi|147775816</A></B></TT></TD>
    <TD noWrap><TT>&nbsp;&nbsp;9836</TT></TD>
    <TD noWrap align=3Dright><TT>44</TT></TD>
    <TD noWrap><TT>&nbsp;&nbsp;hypothetical protein VITISV_029514 [Vitis =

      vinifera]</TT></TD></TR>
  <TR>
    <TD noWrap align=3Dright><TT><B>9.</B></TT></TD>
    <TD noWrap><TT><B>&nbsp;<A=20
      =
href=3D"http://zxw-pc/mascot/cgi/master_results.pl?file=3D..%2Fdata%2F201=
21225%2FF002439.dat&amp;REPTYPE=3Dprotein&amp;_sigthreshold=3D0.05&amp;RE=
PORT=3D50&amp;_server_mudpit_switch=3D99999999&amp;_ignoreionsscorebelow=3D=
0&amp;_showsubsets=3D0&amp;_showpopups=3DTRUE&amp;_sortunassigned=3Dscore=
down&amp;_requireboldred=3D0#Hit9">gi|222846316</A></B></TT></TD>
    <TD noWrap><TT>&nbsp;&nbsp;33869</TT></TD>
    <TD noWrap align=3Dright><TT>43</TT></TD>
    <TD noWrap><TT>&nbsp;&nbsp;predicted protein [Populus=20
  trichocarpa]</TT></TD></TR>
  <TR>
    <TD noWrap align=3Dright><TT><B>10.</B></TT></TD>
    <TD noWrap><TT><B>&nbsp;<A=20
      =
href=3D"http://zxw-pc/mascot/cgi/master_results.pl?file=3D..%2Fdata%2F201=
21225%2FF002439.dat&amp;REPTYPE=3Dprotein&amp;_sigthreshold=3D0.05&amp;RE=
PORT=3D50&amp;_server_mudpit_switch=3D99999999&amp;_ignoreionsscorebelow=3D=
0&amp;_showsubsets=3D0&amp;_showpopups=3DTRUE&amp;_sortunassigned=3Dscore=
down&amp;_requireboldred=3D0#Hit10">gi|224056857</A></B></TT></TD>
    <TD noWrap><TT>&nbsp;&nbsp;33869</TT></TD>
    <TD noWrap align=3Dright><TT>43</TT></TD>
    <TD noWrap><TT>&nbsp;&nbsp;predicted protein [Populus=20
  trichocarpa]</TT></TD></TR>
  <TR>
    <TD noWrap align=3Dright><TT><B>11.</B></TT></TD>
    <TD noWrap><TT><B>&nbsp;<A=20
      =
href=3D"http://zxw-pc/mascot/cgi/master_results.pl?file=3D..%2Fdata%2F201=
21225%2FF002439.dat&amp;REPTYPE=3Dprotein&amp;_sigthreshold=3D0.05&amp;RE=
PORT=3D50&amp;_server_mudpit_switch=3D99999999&amp;_ignoreionsscorebelow=3D=
0&amp;_showsubsets=3D0&amp;_showpopups=3DTRUE&amp;_sortunassigned=3Dscore=
down&amp;_requireboldred=3D0#Hit11">gi|147865920</A></B></TT></TD>
    <TD noWrap><TT>&nbsp;&nbsp;148559</TT></TD>
    <TD noWrap align=3Dright><TT>42</TT></TD>
    <TD noWrap><TT>&nbsp;&nbsp;hypothetical protein VITISV_027927 [Vitis =

      vinifera]</TT></TD></TR>
  <TR>
    <TD noWrap align=3Dright><TT><B>12.</B></TT></TD>
    <TD noWrap><TT><B>&nbsp;<A=20
      =
href=3D"http://zxw-pc/mascot/cgi/master_results.pl?file=3D..%2Fdata%2F201=
21225%2FF002439.dat&amp;REPTYPE=3Dprotein&amp;_sigthreshold=3D0.05&amp;RE=
PORT=3D50&amp;_server_mudpit_switch=3D99999999&amp;_ignoreionsscorebelow=3D=
0&amp;_showsubsets=3D0&amp;_showpopups=3DTRUE&amp;_sortunassigned=3Dscore=
down&amp;_requireboldred=3D0#Hit12">gi|242096968</A></B></TT></TD>
    <TD noWrap><TT>&nbsp;&nbsp;65884</TT></TD>
    <TD noWrap align=3Dright><TT>42</TT></TD>
    <TD noWrap><TT>&nbsp;&nbsp;hypothetical protein SORBIDRAFT_10g029280 =

      [Sorghum bicolor]</TT></TD></TR>
  <TR>
    <TD noWrap align=3Dright><TT><B>13.</B></TT></TD>
    <TD noWrap><TT><B>&nbsp;<A=20
      =
href=3D"http://zxw-pc/mascot/cgi/master_results.pl?file=3D..%2Fdata%2F201=
21225%2FF002439.dat&amp;REPTYPE=3Dprotein&amp;_sigthreshold=3D0.05&amp;RE=
PORT=3D50&amp;_server_mudpit_switch=3D99999999&amp;_ignoreionsscorebelow=3D=
0&amp;_showsubsets=3D0&amp;_showpopups=3DTRUE&amp;_sortunassigned=3Dscore=
down&amp;_requireboldred=3D0#Hit13">gi|241917197</A></B></TT></TD>
    <TD noWrap><TT>&nbsp;&nbsp;65884</TT></TD>
    <TD noWrap align=3Dright><TT>42</TT></TD>
    <TD noWrap><TT>&nbsp;&nbsp;hypothetical protein SORBIDRAFT_10g029280 =

      [Sorghum bicolor]</TT></TD></TR>
  <TR>
    <TD noWrap align=3Dright><TT><B>14.</B></TT></TD>
    <TD noWrap><TT><B>&nbsp;<A=20
      =
href=3D"http://zxw-pc/mascot/cgi/master_results.pl?file=3D..%2Fdata%2F201=
21225%2FF002439.dat&amp;REPTYPE=3Dprotein&amp;_sigthreshold=3D0.05&amp;RE=
PORT=3D50&amp;_server_mudpit_switch=3D99999999&amp;_ignoreionsscorebelow=3D=
0&amp;_showsubsets=3D0&amp;_showpopups=3DTRUE&amp;_sortunassigned=3Dscore=
down&amp;_requireboldred=3D0#Hit14">gi|290563695</A></B></TT></TD>
    <TD noWrap><TT>&nbsp;&nbsp;72184</TT></TD>
    <TD noWrap align=3Dright><TT>41</TT></TD>
    <TD noWrap><TT>&nbsp;&nbsp;beta-conglycinin alpha prime subunit =
[Glycine=20
      max]</TT></TD></TR>
  <TR>
    <TD noWrap align=3Dright><TT><B>15.</B></TT></TD>
    <TD noWrap><TT><B>&nbsp;<A=20
      =
href=3D"http://zxw-pc/mascot/cgi/master_results.pl?file=3D..%2Fdata%2F201=
21225%2FF002439.dat&amp;REPTYPE=3Dprotein&amp;_sigthreshold=3D0.05&amp;RE=
PORT=3D50&amp;_server_mudpit_switch=3D99999999&amp;_ignoreionsscorebelow=3D=
0&amp;_showsubsets=3D0&amp;_showpopups=3DTRUE&amp;_sortunassigned=3Dscore=
down&amp;_requireboldred=3D0#Hit15">gi|74271741</A></B></TT></TD>
    <TD noWrap><TT>&nbsp;&nbsp;72184</TT></TD>
    <TD noWrap align=3Dright><TT>41</TT></TD>
    <TD noWrap><TT>&nbsp;&nbsp;beta-conglycinin alpha prime subunit =
[Glycine=20
      max]</TT></TD></TR>
  <TR>
    <TD noWrap align=3Dright><TT><B>16.</B></TT></TD>
    <TD noWrap><TT><B>&nbsp;<A=20
      =
href=3D"http://zxw-pc/mascot/cgi/master_results.pl?file=3D..%2Fdata%2F201=
21225%2FF002439.dat&amp;REPTYPE=3Dprotein&amp;_sigthreshold=3D0.05&amp;RE=
PORT=3D50&amp;_server_mudpit_switch=3D99999999&amp;_ignoreionsscorebelow=3D=
0&amp;_showsubsets=3D0&amp;_showpopups=3DTRUE&amp;_sortunassigned=3Dscore=
down&amp;_requireboldred=3D0#Hit16">gi|68264913</A></B></TT></TD>
    <TD noWrap><TT>&nbsp;&nbsp;72184</TT></TD>
    <TD noWrap align=3Dright><TT>41</TT></TD>
    <TD noWrap><TT>&nbsp;&nbsp;beta-conglycinin alpha prime subunit =
[Glycine=20
      max]</TT></TD></TR>
  <TR>
    <TD noWrap align=3Dright><TT><B>17.</B></TT></TD>
    <TD noWrap><TT><B>&nbsp;<A=20
      =
href=3D"http://zxw-pc/mascot/cgi/master_results.pl?file=3D..%2Fdata%2F201=
21225%2FF002439.dat&amp;REPTYPE=3Dprotein&amp;_sigthreshold=3D0.05&amp;RE=
PORT=3D50&amp;_server_mudpit_switch=3D99999999&amp;_ignoreionsscorebelow=3D=
0&amp;_showsubsets=3D0&amp;_showpopups=3DTRUE&amp;_sortunassigned=3Dscore=
down&amp;_requireboldred=3D0#Hit17">gi|121286</A></B></TT></TD>
    <TD noWrap><TT>&nbsp;&nbsp;74280</TT></TD>
    <TD noWrap align=3Dright><TT>41</TT></TD>
    <TD noWrap><TT>&nbsp;&nbsp;RecName: Full=3DBeta-conglycinin, alpha' =
chain;=20
      Flags: Precursor</TT></TD></TR>
  <TR>
    <TD noWrap align=3Dright><TT><B>18.</B></TT></TD>
    <TD noWrap><TT><B>&nbsp;<A=20
      =
href=3D"http://zxw-pc/mascot/cgi/master_results.pl?file=3D..%2Fdata%2F201=
21225%2FF002439.dat&amp;REPTYPE=3Dprotein&amp;_sigthreshold=3D0.05&amp;RE=
PORT=3D50&amp;_server_mudpit_switch=3D99999999&amp;_ignoreionsscorebelow=3D=
0&amp;_showsubsets=3D0&amp;_showpopups=3DTRUE&amp;_sortunassigned=3Dscore=
down&amp;_requireboldred=3D0#Hit18">gi|169929</A></B></TT></TD>
    <TD noWrap><TT>&nbsp;&nbsp;74280</TT></TD>
    <TD noWrap align=3Dright><TT>41</TT></TD>
    <TD noWrap><TT>&nbsp;&nbsp;beta-conglycinin storage protein [Glycine =

      max]</TT></TD></TR>
  <TR>
    <TD noWrap align=3Dright><TT><B>19.</B></TT></TD>
    <TD noWrap><TT><B>&nbsp;<A=20
      =
href=3D"http://zxw-pc/mascot/cgi/master_results.pl?file=3D..%2Fdata%2F201=
21225%2FF002439.dat&amp;REPTYPE=3Dprotein&amp;_sigthreshold=3D0.05&amp;RE=
PORT=3D50&amp;_server_mudpit_switch=3D99999999&amp;_ignoreionsscorebelow=3D=
0&amp;_showsubsets=3D0&amp;_showpopups=3DTRUE&amp;_sortunassigned=3Dscore=
down&amp;_requireboldred=3D0#Hit19">gi|16444922</A></B></TT></TD>
    <TD noWrap><TT>&nbsp;&nbsp;16425</TT></TD>
    <TD noWrap align=3Dright><TT>40</TT></TD>
    <TD noWrap><TT>&nbsp;&nbsp;cysteine proteinase [Daucus =
carota]</TT></TD></TR>
  <TR>
    <TD noWrap align=3Dright><TT><B>20.</B></TT></TD>
    <TD noWrap><TT><B>&nbsp;<A=20
      =
href=3D"http://zxw-pc/mascot/cgi/master_results.pl?file=3D..%2Fdata%2F201=
21225%2FF002439.dat&amp;REPTYPE=3Dprotein&amp;_sigthreshold=3D0.05&amp;RE=
PORT=3D50&amp;_server_mudpit_switch=3D99999999&amp;_ignoreionsscorebelow=3D=
0&amp;_showsubsets=3D0&amp;_showpopups=3DTRUE&amp;_sortunassigned=3Dscore=
down&amp;_requireboldred=3D0#Hit20">gi|148908673</A></B></TT></TD>
    <TD noWrap><TT>&nbsp;&nbsp;18717</TT></TD>
    <TD noWrap align=3Dright><TT>39</TT></TD>
    <TD noWrap><TT>&nbsp;&nbsp;unknown [Picea sitchensis]</TT></TD></TR>
  <TR>
    <TD noWrap align=3Dright><TT><B>21.</B></TT></TD>
    <TD noWrap><TT><B>&nbsp;<A=20
      =
href=3D"http://zxw-pc/mascot/cgi/master_results.pl?file=3D..%2Fdata%2F201=
21225%2FF002439.dat&amp;REPTYPE=3Dprotein&amp;_sigthreshold=3D0.05&amp;RE=
PORT=3D50&amp;_server_mudpit_switch=3D99999999&amp;_ignoreionsscorebelow=3D=
0&amp;_showsubsets=3D0&amp;_showpopups=3DTRUE&amp;_sortunassigned=3Dscore=
down&amp;_requireboldred=3D0#Hit21">gi|212524856</A></B></TT></TD>
    <TD noWrap><TT>&nbsp;&nbsp;40111</TT></TD>
    <TD noWrap align=3Dright><TT>39</TT></TD>
    <TD noWrap><TT>&nbsp;&nbsp;phytochrome A [Magnolia =
tamaulipana]</TT></TD></TR>
  <TR>
    <TD noWrap align=3Dright><TT><B>22.</B></TT></TD>
    <TD noWrap><TT><B>&nbsp;<A=20
      =
href=3D"http://zxw-pc/mascot/cgi/master_results.pl?file=3D..%2Fdata%2F201=
21225%2FF002439.dat&amp;REPTYPE=3Dprotein&amp;_sigthreshold=3D0.05&amp;RE=
PORT=3D50&amp;_server_mudpit_switch=3D99999999&amp;_ignoreionsscorebelow=3D=
0&amp;_showsubsets=3D0&amp;_showpopups=3DTRUE&amp;_sortunassigned=3Dscore=
down&amp;_requireboldred=3D0#Hit22">gi|77551277</A></B></TT></TD>
    <TD noWrap><TT>&nbsp;&nbsp;53711</TT></TD>
    <TD noWrap align=3Dright><TT>38</TT></TD>
    <TD noWrap><TT>&nbsp;&nbsp;SWIM zinc finger family protein [Oryza =
sativa=20
      Japonica Group]</TT></TD></TR>
  <TR>
    <TD noWrap align=3Dright><TT><B>23.</B></TT></TD>
    <TD noWrap><TT><B>&nbsp;<A=20
      =
href=3D"http://zxw-pc/mascot/cgi/master_results.pl?file=3D..%2Fdata%2F201=
21225%2FF002439.dat&amp;REPTYPE=3Dprotein&amp;_sigthreshold=3D0.05&amp;RE=
PORT=3D50&amp;_server_mudpit_switch=3D99999999&amp;_ignoreionsscorebelow=3D=
0&amp;_showsubsets=3D0&amp;_showpopups=3DTRUE&amp;_sortunassigned=3Dscore=
down&amp;_requireboldred=3D0#Hit23">gi|147798162</A></B></TT></TD>
    <TD noWrap><TT>&nbsp;&nbsp;47084</TT></TD>
    <TD noWrap align=3Dright><TT>38</TT></TD>
    <TD noWrap><TT>&nbsp;&nbsp;hypothetical protein VITISV_026209 [Vitis =

      vinifera]</TT></TD></TR>
  <TR>
    <TD noWrap align=3Dright><TT><B>24.</B></TT></TD>
    <TD noWrap><TT><B>&nbsp;<A=20
      =
href=3D"http://zxw-pc/mascot/cgi/master_results.pl?file=3D..%2Fdata%2F201=
21225%2FF002439.dat&amp;REPTYPE=3Dprotein&amp;_sigthreshold=3D0.05&amp;RE=
PORT=3D50&amp;_server_mudpit_switch=3D99999999&amp;_ignoreionsscorebelow=3D=
0&amp;_showsubsets=3D0&amp;_showpopups=3DTRUE&amp;_sortunassigned=3Dscore=
down&amp;_requireboldred=3D0#Hit24">gi|222857707</A></B></TT></TD>
    <TD noWrap><TT>&nbsp;&nbsp;27302</TT></TD>
    <TD noWrap align=3Dright><TT>38</TT></TD>
    <TD noWrap><TT>&nbsp;&nbsp;predicted protein [Populus=20
  trichocarpa]</TT></TD></TR>
  <TR>
    <TD noWrap align=3Dright><TT><B>25.</B></TT></TD>
    <TD noWrap><TT><B>&nbsp;<A=20
      =
href=3D"http://zxw-pc/mascot/cgi/master_results.pl?file=3D..%2Fdata%2F201=
21225%2FF002439.dat&amp;REPTYPE=3Dprotein&amp;_sigthreshold=3D0.05&amp;RE=
PORT=3D50&amp;_server_mudpit_switch=3D99999999&amp;_ignoreionsscorebelow=3D=
0&amp;_showsubsets=3D0&amp;_showpopups=3DTRUE&amp;_sortunassigned=3Dscore=
down&amp;_requireboldred=3D0#Hit25">gi|224124436</A></B></TT></TD>
    <TD noWrap><TT>&nbsp;&nbsp;27302</TT></TD>
    <TD noWrap align=3Dright><TT>38</TT></TD>
    <TD noWrap><TT>&nbsp;&nbsp;predicted protein [Populus=20
  trichocarpa]</TT></TD></TR>
  <TR>
    <TD noWrap align=3Dright><TT><B>26.</B></TT></TD>
    <TD noWrap><TT><B>&nbsp;<A=20
      =
href=3D"http://zxw-pc/mascot/cgi/master_results.pl?file=3D..%2Fdata%2F201=
21225%2FF002439.dat&amp;REPTYPE=3Dprotein&amp;_sigthreshold=3D0.05&amp;RE=
PORT=3D50&amp;_server_mudpit_switch=3D99999999&amp;_ignoreionsscorebelow=3D=
0&amp;_showsubsets=3D0&amp;_showpopups=3DTRUE&amp;_sortunassigned=3Dscore=
down&amp;_requireboldred=3D0#Hit26">gi|224068564</A></B></TT></TD>
    <TD noWrap><TT>&nbsp;&nbsp;106847</TT></TD>
    <TD noWrap align=3Dright><TT>38</TT></TD>
    <TD noWrap><TT>&nbsp;&nbsp;predicted protein [Populus=20
  trichocarpa]</TT></TD></TR>
  <TR>
    <TD noWrap align=3Dright><TT><B>27.</B></TT></TD>
    <TD noWrap><TT><B>&nbsp;<A=20
      =
href=3D"http://zxw-pc/mascot/cgi/master_results.pl?file=3D..%2Fdata%2F201=
21225%2FF002439.dat&amp;REPTYPE=3Dprotein&amp;_sigthreshold=3D0.05&amp;RE=
PORT=3D50&amp;_server_mudpit_switch=3D99999999&amp;_ignoreionsscorebelow=3D=
0&amp;_showsubsets=3D0&amp;_showpopups=3DTRUE&amp;_sortunassigned=3Dscore=
down&amp;_requireboldred=3D0#Hit27">gi|222833339</A></B></TT></TD>
    <TD noWrap><TT>&nbsp;&nbsp;106847</TT></TD>
    <TD noWrap align=3Dright><TT>38</TT></TD>
    <TD noWrap><TT>&nbsp;&nbsp;predicted protein [Populus=20
  trichocarpa]</TT></TD></TR>
  <TR>
    <TD noWrap align=3Dright><TT><B>28.</B></TT></TD>
    <TD noWrap><TT><B>&nbsp;<A=20
      =
href=3D"http://zxw-pc/mascot/cgi/master_results.pl?file=3D..%2Fdata%2F201=
21225%2FF002439.dat&amp;REPTYPE=3Dprotein&amp;_sigthreshold=3D0.05&amp;RE=
PORT=3D50&amp;_server_mudpit_switch=3D99999999&amp;_ignoreionsscorebelow=3D=
0&amp;_showsubsets=3D0&amp;_showpopups=3DTRUE&amp;_sortunassigned=3Dscore=
down&amp;_requireboldred=3D0#Hit28">gi|1146406</A></B></TT></TD>
    <TD noWrap><TT>&nbsp;&nbsp;14434</TT></TD>
    <TD noWrap align=3Dright><TT>37</TT></TD>
    <TD noWrap><TT>&nbsp;&nbsp;S-RNase [Physalis =
crassifolia]</TT></TD></TR>
  <TR>
    <TD noWrap align=3Dright><TT><B>29.</B></TT></TD>
    <TD noWrap><TT><B>&nbsp;<A=20
      =
href=3D"http://zxw-pc/mascot/cgi/master_results.pl?file=3D..%2Fdata%2F201=
21225%2FF002439.dat&amp;REPTYPE=3Dprotein&amp;_sigthreshold=3D0.05&amp;RE=
PORT=3D50&amp;_server_mudpit_switch=3D99999999&amp;_ignoreionsscorebelow=3D=
0&amp;_showsubsets=3D0&amp;_showpopups=3DTRUE&amp;_sortunassigned=3Dscore=
down&amp;_requireboldred=3D0#Hit29">gi|255647255</A></B></TT></TD>
    <TD noWrap><TT>&nbsp;&nbsp;27092</TT></TD>
    <TD noWrap align=3Dright><TT>37</TT></TD>
    <TD noWrap><TT>&nbsp;&nbsp;unknown [Glycine max]</TT></TD></TR>
  <TR>
    <TD noWrap align=3Dright><TT><B>30.</B></TT></TD>
    <TD noWrap><TT><B>&nbsp;<A=20
      =
href=3D"http://zxw-pc/mascot/cgi/master_results.pl?file=3D..%2Fdata%2F201=
21225%2FF002439.dat&amp;REPTYPE=3Dprotein&amp;_sigthreshold=3D0.05&amp;RE=
PORT=3D50&amp;_server_mudpit_switch=3D99999999&amp;_ignoreionsscorebelow=3D=
0&amp;_showsubsets=3D0&amp;_showpopups=3DTRUE&amp;_sortunassigned=3Dscore=
down&amp;_requireboldred=3D0#Hit30">gi|297744723</A></B></TT></TD>
    <TD noWrap><TT>&nbsp;&nbsp;11340</TT></TD>
    <TD noWrap align=3Dright><TT>36</TT></TD>
    <TD noWrap><TT>&nbsp;&nbsp;unnamed protein product [Vitis=20
  vinifera]</TT></TD></TR>
  <TR>
    <TD noWrap align=3Dright><TT><B>31.</B></TT></TD>
    <TD noWrap><TT><B>&nbsp;<A=20
      =
href=3D"http://zxw-pc/mascot/cgi/master_results.pl?file=3D..%2Fdata%2F201=
21225%2FF002439.dat&amp;REPTYPE=3Dprotein&amp;_sigthreshold=3D0.05&amp;RE=
PORT=3D50&amp;_server_mudpit_switch=3D99999999&amp;_ignoreionsscorebelow=3D=
0&amp;_showsubsets=3D0&amp;_showpopups=3DTRUE&amp;_sortunassigned=3Dscore=
down&amp;_requireboldred=3D0#Hit31">gi|126144644</A></B></TT></TD>
    <TD noWrap><TT>&nbsp;&nbsp;62914</TT></TD>
    <TD noWrap align=3Dright><TT>36</TT></TD>
    <TD noWrap><TT>&nbsp;&nbsp;beta-conglycinin alpha' subunit [Glycine=20
      soja]</TT></TD></TR>
  <TR>
    <TD noWrap align=3Dright><TT><B>32.</B></TT></TD>
    <TD noWrap><TT><B>&nbsp;<A=20
      =
href=3D"http://zxw-pc/mascot/cgi/master_results.pl?file=3D..%2Fdata%2F201=
21225%2FF002439.dat&amp;REPTYPE=3Dprotein&amp;_sigthreshold=3D0.05&amp;RE=
PORT=3D50&amp;_server_mudpit_switch=3D99999999&amp;_ignoreionsscorebelow=3D=
0&amp;_showsubsets=3D0&amp;_showpopups=3DTRUE&amp;_sortunassigned=3Dscore=
down&amp;_requireboldred=3D0#Hit32">gi|242074132</A></B></TT></TD>
    <TD noWrap><TT>&nbsp;&nbsp;19824</TT></TD>
    <TD noWrap align=3Dright><TT>36</TT></TD>
    <TD noWrap><TT>&nbsp;&nbsp;hypothetical protein SORBIDRAFT_06g026750 =

      [Sorghum bicolor]</TT></TD></TR>
  <TR>
    <TD noWrap align=3Dright><TT><B>33.</B></TT></TD>
    <TD noWrap><TT><B>&nbsp;<A=20
      =
href=3D"http://zxw-pc/mascot/cgi/master_results.pl?file=3D..%2Fdata%2F201=
21225%2FF002439.dat&amp;REPTYPE=3Dprotein&amp;_sigthreshold=3D0.05&amp;RE=
PORT=3D50&amp;_server_mudpit_switch=3D99999999&amp;_ignoreionsscorebelow=3D=
0&amp;_showsubsets=3D0&amp;_showpopups=3DTRUE&amp;_sortunassigned=3Dscore=
down&amp;_requireboldred=3D0#Hit33">gi|241938185</A></B></TT></TD>
    <TD noWrap><TT>&nbsp;&nbsp;19824</TT></TD>
    <TD noWrap align=3Dright><TT>36</TT></TD>
    <TD noWrap><TT>&nbsp;&nbsp;hypothetical protein SORBIDRAFT_06g026750 =

      [Sorghum bicolor]</TT></TD></TR>
  <TR>
    <TD noWrap align=3Dright><TT><B>34.</B></TT></TD>
    <TD noWrap><TT><B>&nbsp;<A=20
      =
href=3D"http://zxw-pc/mascot/cgi/master_results.pl?file=3D..%2Fdata%2F201=
21225%2FF002439.dat&amp;REPTYPE=3Dprotein&amp;_sigthreshold=3D0.05&amp;RE=
PORT=3D50&amp;_server_mudpit_switch=3D99999999&amp;_ignoreionsscorebelow=3D=
0&amp;_showsubsets=3D0&amp;_showpopups=3DTRUE&amp;_sortunassigned=3Dscore=
down&amp;_requireboldred=3D0#Hit34">gi|242075632</A></B></TT></TD>
    <TD noWrap><TT>&nbsp;&nbsp;14807</TT></TD>
    <TD noWrap align=3Dright><TT>36</TT></TD>
    <TD noWrap><TT>&nbsp;&nbsp;hypothetical protein SORBIDRAFT_06g015035 =

      [Sorghum bicolor]</TT></TD></TR>
  <TR>
    <TD noWrap align=3Dright><TT><B>35.</B></TT></TD>
    <TD noWrap><TT><B>&nbsp;<A=20
      =
href=3D"http://zxw-pc/mascot/cgi/master_results.pl?file=3D..%2Fdata%2F201=
21225%2FF002439.dat&amp;REPTYPE=3Dprotein&amp;_sigthreshold=3D0.05&amp;RE=
PORT=3D50&amp;_server_mudpit_switch=3D99999999&amp;_ignoreionsscorebelow=3D=
0&amp;_showsubsets=3D0&amp;_showpopups=3DTRUE&amp;_sortunassigned=3Dscore=
down&amp;_requireboldred=3D0#Hit35">gi|241938935</A></B></TT></TD>
    <TD noWrap><TT>&nbsp;&nbsp;14807</TT></TD>
    <TD noWrap align=3Dright><TT>36</TT></TD>
    <TD noWrap><TT>&nbsp;&nbsp;hypothetical protein SORBIDRAFT_06g015035 =

      [Sorghum bicolor]</TT></TD></TR>
  <TR>
    <TD noWrap align=3Dright><TT><B>36.</B></TT></TD>
    <TD noWrap><TT><B>&nbsp;<A=20
      =
href=3D"http://zxw-pc/mascot/cgi/master_results.pl?file=3D..%2Fdata%2F201=
21225%2FF002439.dat&amp;REPTYPE=3Dprotein&amp;_sigthreshold=3D0.05&amp;RE=
PORT=3D50&amp;_server_mudpit_switch=3D99999999&amp;_ignoreionsscorebelow=3D=
0&amp;_showsubsets=3D0&amp;_showpopups=3DTRUE&amp;_sortunassigned=3Dscore=
down&amp;_requireboldred=3D0#Hit36">gi|9967361</A></B></TT></TD>
    <TD noWrap><TT>&nbsp;&nbsp;65103</TT></TD>
    <TD noWrap align=3Dright><TT>36</TT></TD>
    <TD noWrap><TT>&nbsp;&nbsp;alpha' subunit of beta-conglycinin =
[Glycine=20
      max]</TT></TD></TR>
  <TR>
    <TD noWrap align=3Dright><TT><B>37.</B></TT></TD>
    <TD noWrap><TT><B>&nbsp;<A=20
      =
href=3D"http://zxw-pc/mascot/cgi/master_results.pl?file=3D..%2Fdata%2F201=
21225%2FF002439.dat&amp;REPTYPE=3Dprotein&amp;_sigthreshold=3D0.05&amp;RE=
PORT=3D50&amp;_server_mudpit_switch=3D99999999&amp;_ignoreionsscorebelow=3D=
0&amp;_showsubsets=3D0&amp;_showpopups=3DTRUE&amp;_sortunassigned=3Dscore=
down&amp;_requireboldred=3D0#Hit37">gi|218186183</A></B></TT></TD>
    <TD noWrap><TT>&nbsp;&nbsp;13998</TT></TD>
    <TD noWrap align=3Dright><TT>35</TT></TD>
    <TD noWrap><TT>&nbsp;&nbsp;hypothetical protein OsI_36977 [Oryza =
sativa=20
      Indica Group]</TT></TD></TR>
  <TR>
    <TD noWrap align=3Dright><TT><B>38.</B></TT></TD>
    <TD noWrap><TT><B>&nbsp;<A=20
      =
href=3D"http://zxw-pc/mascot/cgi/master_results.pl?file=3D..%2Fdata%2F201=
21225%2FF002439.dat&amp;REPTYPE=3Dprotein&amp;_sigthreshold=3D0.05&amp;RE=
PORT=3D50&amp;_server_mudpit_switch=3D99999999&amp;_ignoreionsscorebelow=3D=
0&amp;_showsubsets=3D0&amp;_showpopups=3DTRUE&amp;_sortunassigned=3Dscore=
down&amp;_requireboldred=3D0#Hit38">gi|147816377</A></B></TT></TD>
    <TD noWrap><TT>&nbsp;&nbsp;17820</TT></TD>
    <TD noWrap align=3Dright><TT>35</TT></TD>
    <TD noWrap><TT>&nbsp;&nbsp;hypothetical protein VITISV_038976 [Vitis =

      vinifera]</TT></TD></TR>
  <TR>
    <TD noWrap align=3Dright><TT><B>39.</B></TT></TD>
    <TD noWrap><TT><B>&nbsp;<A=20
      =
href=3D"http://zxw-pc/mascot/cgi/master_results.pl?file=3D..%2Fdata%2F201=
21225%2FF002439.dat&amp;REPTYPE=3Dprotein&amp;_sigthreshold=3D0.05&amp;RE=
PORT=3D50&amp;_server_mudpit_switch=3D99999999&amp;_ignoreionsscorebelow=3D=
0&amp;_showsubsets=3D0&amp;_showpopups=3DTRUE&amp;_sortunassigned=3Dscore=
down&amp;_requireboldred=3D0#Hit39">gi|222844232</A></B></TT></TD>
    <TD noWrap><TT>&nbsp;&nbsp;89167</TT></TD>
    <TD noWrap align=3Dright><TT>35</TT></TD>
    <TD noWrap><TT>&nbsp;&nbsp;predicted protein [Populus=20
  trichocarpa]</TT></TD></TR>
  <TR>
    <TD noWrap align=3Dright><TT><B>40.</B></TT></TD>
    <TD noWrap><TT><B>&nbsp;<A=20
      =
href=3D"http://zxw-pc/mascot/cgi/master_results.pl?file=3D..%2Fdata%2F201=
21225%2FF002439.dat&amp;REPTYPE=3Dprotein&amp;_sigthreshold=3D0.05&amp;RE=
PORT=3D50&amp;_server_mudpit_switch=3D99999999&amp;_ignoreionsscorebelow=3D=
0&amp;_showsubsets=3D0&amp;_showpopups=3DTRUE&amp;_sortunassigned=3Dscore=
down&amp;_requireboldred=3D0#Hit40">gi|224067564</A></B></TT></TD>
    <TD noWrap><TT>&nbsp;&nbsp;89167</TT></TD>
    <TD noWrap align=3Dright><TT>35</TT></TD>
    <TD noWrap><TT>&nbsp;&nbsp;predicted protein [Populus=20
  trichocarpa]</TT></TD></TR>
  <TR>
    <TD noWrap align=3Dright><TT><B>41.</B></TT></TD>
    <TD noWrap><TT><B>&nbsp;<A=20
      =
href=3D"http://zxw-pc/mascot/cgi/master_results.pl?file=3D..%2Fdata%2F201=
21225%2FF002439.dat&amp;REPTYPE=3Dprotein&amp;_sigthreshold=3D0.05&amp;RE=
PORT=3D50&amp;_server_mudpit_switch=3D99999999&amp;_ignoreionsscorebelow=3D=
0&amp;_showsubsets=3D0&amp;_showpopups=3DTRUE&amp;_sortunassigned=3Dscore=
down&amp;_requireboldred=3D0#Hit41">gi|242050652</A></B></TT></TD>
    <TD noWrap><TT>&nbsp;&nbsp;11939</TT></TD>
    <TD noWrap align=3Dright><TT>35</TT></TD>
    <TD noWrap><TT>&nbsp;&nbsp;hypothetical protein SORBIDRAFT_02g037200 =

      [Sorghum bicolor]</TT></TD></TR>
  <TR>
    <TD noWrap align=3Dright><TT><B>42.</B></TT></TD>
    <TD noWrap><TT><B>&nbsp;<A=20
      =
href=3D"http://zxw-pc/mascot/cgi/master_results.pl?file=3D..%2Fdata%2F201=
21225%2FF002439.dat&amp;REPTYPE=3Dprotein&amp;_sigthreshold=3D0.05&amp;RE=
PORT=3D50&amp;_server_mudpit_switch=3D99999999&amp;_ignoreionsscorebelow=3D=
0&amp;_showsubsets=3D0&amp;_showpopups=3DTRUE&amp;_sortunassigned=3Dscore=
down&amp;_requireboldred=3D0#Hit42">gi|241926447</A></B></TT></TD>
    <TD noWrap><TT>&nbsp;&nbsp;11939</TT></TD>
    <TD noWrap align=3Dright><TT>35</TT></TD>
    <TD noWrap><TT>&nbsp;&nbsp;hypothetical protein SORBIDRAFT_02g037200 =

      [Sorghum bicolor]</TT></TD></TR>
  <TR>
    <TD noWrap align=3Dright><TT><B>43.</B></TT></TD>
    <TD noWrap><TT><B>&nbsp;<A=20
      =
href=3D"http://zxw-pc/mascot/cgi/master_results.pl?file=3D..%2Fdata%2F201=
21225%2FF002439.dat&amp;REPTYPE=3Dprotein&amp;_sigthreshold=3D0.05&amp;RE=
PORT=3D50&amp;_server_mudpit_switch=3D99999999&amp;_ignoreionsscorebelow=3D=
0&amp;_showsubsets=3D0&amp;_showpopups=3DTRUE&amp;_sortunassigned=3Dscore=
down&amp;_requireboldred=3D0#Hit43">gi|297819122</A></B></TT></TD>
    <TD noWrap><TT>&nbsp;&nbsp;42246</TT></TD>
    <TD noWrap align=3Dright><TT>35</TT></TD>
    <TD noWrap><TT>&nbsp;&nbsp;hypothetical protein ARALYDRAFT_905771=20
      [Arabidopsis lyrata subsp. lyrata]</TT></TD></TR>
  <TR>
    <TD noWrap align=3Dright><TT><B>44.</B></TT></TD>
    <TD noWrap><TT><B>&nbsp;<A=20
      =
href=3D"http://zxw-pc/mascot/cgi/master_results.pl?file=3D..%2Fdata%2F201=
21225%2FF002439.dat&amp;REPTYPE=3Dprotein&amp;_sigthreshold=3D0.05&amp;RE=
PORT=3D50&amp;_server_mudpit_switch=3D99999999&amp;_ignoreionsscorebelow=3D=
0&amp;_showsubsets=3D0&amp;_showpopups=3DTRUE&amp;_sortunassigned=3Dscore=
down&amp;_requireboldred=3D0#Hit44">gi|297323282</A></B></TT></TD>
    <TD noWrap><TT>&nbsp;&nbsp;42246</TT></TD>
    <TD noWrap align=3Dright><TT>35</TT></TD>
    <TD noWrap><TT>&nbsp;&nbsp;hypothetical protein ARALYDRAFT_905771=20
      [Arabidopsis lyrata subsp. lyrata]</TT></TD></TR>
  <TR>
    <TD noWrap align=3Dright><TT><B>45.</B></TT></TD>
    <TD noWrap><TT><B>&nbsp;<A=20
      =
href=3D"http://zxw-pc/mascot/cgi/master_results.pl?file=3D..%2Fdata%2F201=
21225%2FF002439.dat&amp;REPTYPE=3Dprotein&amp;_sigthreshold=3D0.05&amp;RE=
PORT=3D50&amp;_server_mudpit_switch=3D99999999&amp;_ignoreionsscorebelow=3D=
0&amp;_showsubsets=3D0&amp;_showpopups=3DTRUE&amp;_sortunassigned=3Dscore=
down&amp;_requireboldred=3D0#Hit45">gi|332007118</A></B></TT></TD>
    <TD noWrap><TT>&nbsp;&nbsp;60310</TT></TD>
    <TD noWrap align=3Dright><TT>35</TT></TD>
    <TD noWrap><TT>&nbsp;&nbsp;AAA-ATPase 1 [Arabidopsis =
thaliana]</TT></TD></TR>
  <TR>
    <TD noWrap align=3Dright><TT><B>46.</B></TT></TD>
    <TD noWrap><TT><B>&nbsp;<A=20
      =
href=3D"http://zxw-pc/mascot/cgi/master_results.pl?file=3D..%2Fdata%2F201=
21225%2FF002439.dat&amp;REPTYPE=3Dprotein&amp;_sigthreshold=3D0.05&amp;RE=
PORT=3D50&amp;_server_mudpit_switch=3D99999999&amp;_ignoreionsscorebelow=3D=
0&amp;_showsubsets=3D0&amp;_showpopups=3DTRUE&amp;_sortunassigned=3Dscore=
down&amp;_requireboldred=3D0#Hit46">gi|15242536</A></B></TT></TD>
    <TD noWrap><TT>&nbsp;&nbsp;60310</TT></TD>
    <TD noWrap align=3Dright><TT>35</TT></TD>
    <TD noWrap><TT>&nbsp;&nbsp;AAA-ATPase 1 [Arabidopsis =
thaliana]</TT></TD></TR>
  <TR>
    <TD noWrap align=3Dright><TT><B>47.</B></TT></TD>
    <TD noWrap><TT><B>&nbsp;<A=20
      =
href=3D"http://zxw-pc/mascot/cgi/master_results.pl?file=3D..%2Fdata%2F201=
21225%2FF002439.dat&amp;REPTYPE=3Dprotein&amp;_sigthreshold=3D0.05&amp;RE=
PORT=3D50&amp;_server_mudpit_switch=3D99999999&amp;_ignoreionsscorebelow=3D=
0&amp;_showsubsets=3D0&amp;_showpopups=3DTRUE&amp;_sortunassigned=3Dscore=
down&amp;_requireboldred=3D0#Hit47">gi|10176993</A></B></TT></TD>
    <TD noWrap><TT>&nbsp;&nbsp;60310</TT></TD>
    <TD noWrap align=3Dright><TT>35</TT></TD>
    <TD noWrap><TT>&nbsp;&nbsp;unnamed protein product [Arabidopsis=20
      thaliana]</TT></TD></TR>
  <TR>
    <TD noWrap align=3Dright><TT><B>48.</B></TT></TD>
    <TD noWrap><TT><B>&nbsp;<A=20
      =
href=3D"http://zxw-pc/mascot/cgi/master_results.pl?file=3D..%2Fdata%2F201=
21225%2FF002439.dat&amp;REPTYPE=3Dprotein&amp;_sigthreshold=3D0.05&amp;RE=
PORT=3D50&amp;_server_mudpit_switch=3D99999999&amp;_ignoreionsscorebelow=3D=
0&amp;_showsubsets=3D0&amp;_showpopups=3DTRUE&amp;_sortunassigned=3Dscore=
down&amp;_requireboldred=3D0#Hit48">gi|147780615</A></B></TT></TD>
    <TD noWrap><TT>&nbsp;&nbsp;59125</TT></TD>
    <TD noWrap align=3Dright><TT>35</TT></TD>
    <TD noWrap><TT>&nbsp;&nbsp;hypothetical protein VITISV_031848 [Vitis =

      vinifera]</TT></TD></TR>
  <TR>
    <TD noWrap align=3Dright><TT><B>49.</B></TT></TD>
    <TD noWrap><TT><B>&nbsp;<A=20
      =
href=3D"http://zxw-pc/mascot/cgi/master_results.pl?file=3D..%2Fdata%2F201=
21225%2FF002439.dat&amp;REPTYPE=3Dprotein&amp;_sigthreshold=3D0.05&amp;RE=
PORT=3D50&amp;_server_mudpit_switch=3D99999999&amp;_ignoreionsscorebelow=3D=
0&amp;_showsubsets=3D0&amp;_showpopups=3DTRUE&amp;_sortunassigned=3Dscore=
down&amp;_requireboldred=3D0#Hit49">gi|47848667</A></B></TT></TD>
    <TD noWrap><TT>&nbsp;&nbsp;5676</TT></TD>
    <TD noWrap align=3Dright><TT>35</TT></TD>
    <TD noWrap><TT>&nbsp;&nbsp;hypothetical protein [Oryza sativa =
Japonica=20
      Group]</TT></TD></TR>
  <TR>
    <TD noWrap align=3Dright><TT><B>50.</B></TT></TD>
    <TD noWrap><TT><B>&nbsp;<A=20
      =
href=3D"http://zxw-pc/mascot/cgi/master_results.pl?file=3D..%2Fdata%2F201=
21225%2FF002439.dat&amp;REPTYPE=3Dprotein&amp;_sigthreshold=3D0.05&amp;RE=
PORT=3D50&amp;_server_mudpit_switch=3D99999999&amp;_ignoreionsscorebelow=3D=
0&amp;_showsubsets=3D0&amp;_showpopups=3DTRUE&amp;_sortunassigned=3Dscore=
down&amp;_requireboldred=3D0#Hit50">gi|224111812</A></B></TT></TD>
    <TD noWrap><TT>&nbsp;&nbsp;7229</TT></TD>
    <TD noWrap align=3Dright><TT>35</TT></TD>
    <TD noWrap><TT>&nbsp;&nbsp;predicted protein [Populus=20
  trichocarpa]</TT></TD></TR></TBODY></TABLE>
<H3>Results List</H3>
<TABLE border=3D0 cellSpacing=3D0>
  <TBODY>
  <TR>
    <TD><TT><B><A =
name=3DHit1>1.</A>&nbsp;&nbsp;&nbsp;&nbsp;</B></TT></TD>
    <TD noWrap><TT><A=20
      =
href=3D"http://zxw-pc/mascot/cgi/protein_view.pl?file=3D../data/20121225/=
F002439.dat&amp;hit=3D1"=20
      =
target=3D_blank>gi|242050064</A>&nbsp;&nbsp;&nbsp;&nbsp;<B>Mass:</B>&nbsp=
;16516&nbsp;&nbsp;&nbsp;&nbsp;<B>Score:</B>&nbsp;51&nbsp;&nbsp;&nbsp;&nbs=
p;&nbsp;<B>Expect:</B>&nbsp;15&nbsp;&nbsp;<B>Matches:</B>&nbsp;6</TT></TD=
></TR>
  <TR>
    <TD>&nbsp;</TD>
    <TD noWrap><TT>hypothetical protein SORBIDRAFT_02g031740 [Sorghum=20
      bicolor]</TT></TD></TR></TBODY></TABLE>
<TABLE border=3D0 cellSpacing=3D0 cellPadding=3D0>
  <TBODY>
  <TR>
    <TD><TT>&nbsp;&nbsp;&nbsp;&nbsp;&nbsp;&nbsp;</TT></TD>
    <TD align=3Dright><TT><B>Observed&nbsp;&nbsp;</B></TT></TD>
    <TD noWrap align=3Dright><TT><B>Mr(expt)&nbsp;&nbsp;</B></TT></TD>
    <TD noWrap align=3Dright><TT><B>Mr(calc)&nbsp;&nbsp;</B></TT></TD>
    <TD align=3Dright><TT><B>&nbsp;ppm&nbsp;&nbsp;</B></TT></TD>
    <TD align=3Dright><TT><B>Start&nbsp;</B></TT></TD>
    <TD align=3Dright><TT><B>&nbsp;</B></TT></TD>
    <TD align=3Dright><TT><B>End&nbsp;</B></TT></TD>
    <TD align=3Dright><TT><B>Miss&nbsp;</B></TT></TD>
    <TD align=3Dright><TT><B>Ions&nbsp;</B></TT></TD>
    <TD><TT><B>&nbsp;Peptide</B></TT></TD></TR>
  <TR>
    <TD align=3Dright>&nbsp;</TD>
    <TD align=3Dright><TT>1045.4987&nbsp;&nbsp;</TT></TD>
    <TD align=3Dright><TT>1044.4914&nbsp;&nbsp;</TT></TD>
    <TD align=3Dright><TT>1044.5815&nbsp;&nbsp;</TT></TD>
    <TD noWrap align=3Dright><TT>-86.23&nbsp;</TT></TD>
    <TD align=3Dright><TT>9&nbsp;</TT></TD>
    <TD noWrap align=3Dright><TT>-&nbsp;</TT></TD>
    <TD align=3Dright><TT>18&nbsp;</TT></TD>
    <TD align=3Dright><TT>1&nbsp;&nbsp;</TT></TD>
    <TD noWrap align=3Dright><TT>---&nbsp;&nbsp;</TT></TD>
    <TD noWrap><TT>&nbsp;R.LTAAAKEVDK.C</TT></TD></TR>
  <TR>
    <TD align=3Dright>&nbsp;</TD>
    <TD align=3Dright><TT>1172.4644&nbsp;&nbsp;</TT></TD>
    <TD align=3Dright><TT>1171.4571&nbsp;&nbsp;</TT></TD>
    <TD align=3Dright><TT>1171.5146&nbsp;&nbsp;</TT></TD>
    <TD noWrap align=3Dright><TT>-49.04&nbsp;</TT></TD>
    <TD align=3Dright><TT>60&nbsp;</TT></TD>
    <TD noWrap align=3Dright><TT>-&nbsp;</TT></TD>
    <TD align=3Dright><TT>70&nbsp;</TT></TD>
    <TD align=3Dright><TT>0&nbsp;&nbsp;</TT></TD>
    <TD noWrap align=3Dright><TT>---&nbsp;&nbsp;</TT></TD>
    <TD noWrap><TT>&nbsp;K.EEFGFTGSNGK.I</TT></TD></TR>
  <TR>
    <TD align=3Dright>&nbsp;</TD>
    <TD align=3Dright><TT>1269.5383&nbsp;&nbsp;</TT></TD>
    <TD align=3Dright><TT>1268.5310&nbsp;&nbsp;</TT></TD>
    <TD align=3Dright><TT>1268.5741&nbsp;&nbsp;</TT></TD>
    <TD noWrap align=3Dright><TT>-33.93&nbsp;</TT></TD>
    <TD align=3Dright><TT>15&nbsp;</TT></TD>
    <TD noWrap align=3Dright><TT>-&nbsp;</TT></TD>
    <TD align=3Dright><TT>26&nbsp;</TT></TD>
    <TD align=3Dright><TT>1&nbsp;&nbsp;</TT></TD>
    <TD noWrap align=3Dright><TT>---&nbsp;&nbsp;</TT></TD>
    <TD noWrap><TT>&nbsp;K.EVDKCCTSVASK.G</TT></TD></TR>
  <TR>
    <TD align=3Dright>&nbsp;</TD>
    <TD align=3Dright><TT>1383.6283&nbsp;&nbsp;</TT></TD>
    <TD align=3Dright><TT>1382.6210&nbsp;&nbsp;</TT></TD>
    <TD align=3Dright><TT>1382.7115&nbsp;&nbsp;</TT></TD>
    <TD noWrap align=3Dright><TT>-65.47&nbsp;</TT></TD>
    <TD align=3Dright><TT>48&nbsp;</TT></TD>
    <TD noWrap align=3Dright><TT>-&nbsp;</TT></TD>
    <TD align=3Dright><TT>59&nbsp;</TT></TD>
    <TD align=3Dright><TT>0&nbsp;&nbsp;</TT></TD>
    <TD noWrap align=3Dright><TT>---&nbsp;&nbsp;</TT></TD>
    <TD noWrap><TT>&nbsp;R.TTVFAELLQMSK.E + Oxidation (M)</TT></TD></TR>
  <TR>
    <TD align=3Dright>&nbsp;</TD>
    <TD align=3Dright><TT>2210.9880&nbsp;&nbsp;</TT></TD>
    <TD align=3Dright><TT>2209.9807&nbsp;&nbsp;</TT></TD>
    <TD align=3Dright><TT>2210.1084&nbsp;&nbsp;</TT></TD>
    <TD noWrap align=3Dright><TT>-57.75&nbsp;</TT></TD>
    <TD align=3Dright><TT>71&nbsp;</TT></TD>
    <TD noWrap align=3Dright><TT>-&nbsp;</TT></TD>
    <TD align=3Dright><TT>89&nbsp;</TT></TD>
    <TD align=3Dright><TT>1&nbsp;&nbsp;</TT></TD>
    <TD noWrap align=3Dright><TT>---&nbsp;&nbsp;</TT></TD>
    <TD noWrap><TT>&nbsp;K.ITLPCDAMVMEYALCLLRR.G</TT></TD></TR>
  <TR>
    <TD align=3Dright>&nbsp;</TD>
    <TD align=3Dright><TT>2278.9082&nbsp;&nbsp;</TT></TD>
    <TD align=3Dright><TT>2277.9009&nbsp;&nbsp;</TT></TD>
    <TD align=3Dright><TT>2278.0987&nbsp;&nbsp;</TT></TD>
    <TD noWrap align=3Dright><TT>-86.81&nbsp;</TT></TD>
    <TD align=3Dright><TT>27&nbsp;</TT></TD>
    <TD noWrap align=3Dright><TT>-&nbsp;</TT></TD>
    <TD align=3Dright><TT>47&nbsp;</TT></TD>
    <TD align=3Dright><TT>1&nbsp;&nbsp;</TT></TD>
    <TD noWrap align=3Dright><TT>---&nbsp;&nbsp;</TT></TD>
    <TD =
noWrap><TT>&nbsp;K.GHCTVYTADGARFEVPLACLR.T</TT></TD></TR></TBODY></TABLE>=

<TABLE border=3D0 cellSpacing=3D0>
  <TBODY>
  <TR>
    <TD><TT>&nbsp;&nbsp;&nbsp;&nbsp;&nbsp;&nbsp;</TT></TD>
    <TD><TT><B>No match to: </B>722.3444, 812.3120, 825.0538, 829.3365,=20
      841.0231, 842.4587, 856.4695, 870.4892, 1189.4493, 1189.4493, =
1211.4525,=20
      1285.5146, 1292.5647, 1322.5864, 1322.5864, 1338.5701, 1369.6108,=20
      1370.5880, 1370.5880, 1386.5563, 1386.5563, 1391.6074, 1402.5548,=20
      1418.5543, 1495.6736, 1689.5704, 1689.5704, 1967.9067, 1967.9067,=20
      1989.9113, 2067.7708, 2067.7708, 2089.7732, 2438.1377, 2438.1377,=20
      2467.0532, 2481.0706, 2481.0706, 2663.2822, 2663.2822,=20
  2791.3635</TT></TD></TR></TBODY></TABLE><BR>
<TABLE border=3D0 cellSpacing=3D0>
  <TBODY>
  <TR>
    <TD><TT><B><A =
name=3DHit2>2.</A>&nbsp;&nbsp;&nbsp;&nbsp;</B></TT></TD>
    <TD noWrap><TT><A=20
      =
href=3D"http://zxw-pc/mascot/cgi/protein_view.pl?file=3D../data/20121225/=
F002439.dat&amp;hit=3D2"=20
      =
target=3D_blank>gi|241926153</A>&nbsp;&nbsp;&nbsp;&nbsp;<B>Mass:</B>&nbsp=
;16516&nbsp;&nbsp;&nbsp;&nbsp;<B>Score:</B>&nbsp;51&nbsp;&nbsp;&nbsp;&nbs=
p;&nbsp;<B>Expect:</B>&nbsp;15&nbsp;&nbsp;<B>Matches:</B>&nbsp;6</TT></TD=
></TR>
  <TR>
    <TD>&nbsp;</TD>
    <TD noWrap><TT>hypothetical protein SORBIDRAFT_02g031740 [Sorghum=20
      bicolor]</TT></TD></TR></TBODY></TABLE>
<TABLE border=3D0 cellSpacing=3D0 cellPadding=3D0>
  <TBODY>
  <TR>
    <TD><TT>&nbsp;&nbsp;&nbsp;&nbsp;&nbsp;&nbsp;</TT></TD>
    <TD align=3Dright><TT><B>Observed&nbsp;&nbsp;</B></TT></TD>
    <TD noWrap align=3Dright><TT><B>Mr(expt)&nbsp;&nbsp;</B></TT></TD>
    <TD noWrap align=3Dright><TT><B>Mr(calc)&nbsp;&nbsp;</B></TT></TD>
    <TD align=3Dright><TT><B>&nbsp;ppm&nbsp;&nbsp;</B></TT></TD>
    <TD align=3Dright><TT><B>Start&nbsp;</B></TT></TD>
    <TD align=3Dright><TT><B>&nbsp;</B></TT></TD>
    <TD align=3Dright><TT><B>End&nbsp;</B></TT></TD>
    <TD align=3Dright><TT><B>Miss&nbsp;</B></TT></TD>
    <TD align=3Dright><TT><B>Ions&nbsp;</B></TT></TD>
    <TD><TT><B>&nbsp;Peptide</B></TT></TD></TR>
  <TR>
    <TD align=3Dright>&nbsp;</TD>
    <TD align=3Dright><TT>1045.4987&nbsp;&nbsp;</TT></TD>
    <TD align=3Dright><TT>1044.4914&nbsp;&nbsp;</TT></TD>
    <TD align=3Dright><TT>1044.5815&nbsp;&nbsp;</TT></TD>
    <TD noWrap align=3Dright><TT>-86.23&nbsp;</TT></TD>
    <TD align=3Dright><TT>9&nbsp;</TT></TD>
    <TD noWrap align=3Dright><TT>-&nbsp;</TT></TD>
    <TD align=3Dright><TT>18&nbsp;</TT></TD>
    <TD align=3Dright><TT>1&nbsp;&nbsp;</TT></TD>
    <TD noWrap align=3Dright><TT>---&nbsp;&nbsp;</TT></TD>
    <TD noWrap><TT>&nbsp;R.LTAAAKEVDK.C</TT></TD></TR>
  <TR>
    <TD align=3Dright>&nbsp;</TD>
    <TD align=3Dright><TT>1172.4644&nbsp;&nbsp;</TT></TD>
    <TD align=3Dright><TT>1171.4571&nbsp;&nbsp;</TT></TD>
    <TD align=3Dright><TT>1171.5146&nbsp;&nbsp;</TT></TD>
    <TD noWrap align=3Dright><TT>-49.04&nbsp;</TT></TD>
    <TD align=3Dright><TT>60&nbsp;</TT></TD>
    <TD noWrap align=3Dright><TT>-&nbsp;</TT></TD>
    <TD align=3Dright><TT>70&nbsp;</TT></TD>
    <TD align=3Dright><TT>0&nbsp;&nbsp;</TT></TD>
    <TD noWrap align=3Dright><TT>---&nbsp;&nbsp;</TT></TD>
    <TD noWrap><TT>&nbsp;K.EEFGFTGSNGK.I</TT></TD></TR>
  <TR>
    <TD align=3Dright>&nbsp;</TD>
    <TD align=3Dright><TT>1269.5383&nbsp;&nbsp;</TT></TD>
    <TD align=3Dright><TT>1268.5310&nbsp;&nbsp;</TT></TD>
    <TD align=3Dright><TT>1268.5741&nbsp;&nbsp;</TT></TD>
    <TD noWrap align=3Dright><TT>-33.93&nbsp;</TT></TD>
    <TD align=3Dright><TT>15&nbsp;</TT></TD>
    <TD noWrap align=3Dright><TT>-&nbsp;</TT></TD>
    <TD align=3Dright><TT>26&nbsp;</TT></TD>
    <TD align=3Dright><TT>1&nbsp;&nbsp;</TT></TD>
    <TD noWrap align=3Dright><TT>---&nbsp;&nbsp;</TT></TD>
    <TD noWrap><TT>&nbsp;K.EVDKCCTSVASK.G</TT></TD></TR>
  <TR>
    <TD align=3Dright>&nbsp;</TD>
    <TD align=3Dright><TT>1383.6283&nbsp;&nbsp;</TT></TD>
    <TD align=3Dright><TT>1382.6210&nbsp;&nbsp;</TT></TD>
    <TD align=3Dright><TT>1382.7115&nbsp;&nbsp;</TT></TD>
    <TD noWrap align=3Dright><TT>-65.47&nbsp;</TT></TD>
    <TD align=3Dright><TT>48&nbsp;</TT></TD>
    <TD noWrap align=3Dright><TT>-&nbsp;</TT></TD>
    <TD align=3Dright><TT>59&nbsp;</TT></TD>
    <TD align=3Dright><TT>0&nbsp;&nbsp;</TT></TD>
    <TD noWrap align=3Dright><TT>---&nbsp;&nbsp;</TT></TD>
    <TD noWrap><TT>&nbsp;R.TTVFAELLQMSK.E + Oxidation (M)</TT></TD></TR>
  <TR>
    <TD align=3Dright>&nbsp;</TD>
    <TD align=3Dright><TT>2210.9880&nbsp;&nbsp;</TT></TD>
    <TD align=3Dright><TT>2209.9807&nbsp;&nbsp;</TT></TD>
    <TD align=3Dright><TT>2210.1084&nbsp;&nbsp;</TT></TD>
    <TD noWrap align=3Dright><TT>-57.75&nbsp;</TT></TD>
    <TD align=3Dright><TT>71&nbsp;</TT></TD>
    <TD noWrap align=3Dright><TT>-&nbsp;</TT></TD>
    <TD align=3Dright><TT>89&nbsp;</TT></TD>
    <TD align=3Dright><TT>1&nbsp;&nbsp;</TT></TD>
    <TD noWrap align=3Dright><TT>---&nbsp;&nbsp;</TT></TD>
    <TD noWrap><TT>&nbsp;K.ITLPCDAMVMEYALCLLRR.G</TT></TD></TR>
  <TR>
    <TD align=3Dright>&nbsp;</TD>
    <TD align=3Dright><TT>2278.9082&nbsp;&nbsp;</TT></TD>
    <TD align=3Dright><TT>2277.9009&nbsp;&nbsp;</TT></TD>
    <TD align=3Dright><TT>2278.0987&nbsp;&nbsp;</TT></TD>
    <TD noWrap align=3Dright><TT>-86.81&nbsp;</TT></TD>
    <TD align=3Dright><TT>27&nbsp;</TT></TD>
    <TD noWrap align=3Dright><TT>-&nbsp;</TT></TD>
    <TD align=3Dright><TT>47&nbsp;</TT></TD>
    <TD align=3Dright><TT>1&nbsp;&nbsp;</TT></TD>
    <TD noWrap align=3Dright><TT>---&nbsp;&nbsp;</TT></TD>
    <TD =
noWrap><TT>&nbsp;K.GHCTVYTADGARFEVPLACLR.T</TT></TD></TR></TBODY></TABLE>=

<TABLE border=3D0 cellSpacing=3D0>
  <TBODY>
  <TR>
    <TD><TT>&nbsp;&nbsp;&nbsp;&nbsp;&nbsp;&nbsp;</TT></TD>
    <TD><TT><B>No match to: </B>722.3444, 812.3120, 825.0538, 829.3365,=20
      841.0231, 842.4587, 856.4695, 870.4892, 1189.4493, 1189.4493, =
1211.4525,=20
      1285.5146, 1292.5647, 1322.5864, 1322.5864, 1338.5701, 1369.6108,=20
      1370.5880, 1370.5880, 1386.5563, 1386.5563, 1391.6074, 1402.5548,=20
      1418.5543, 1495.6736, 1689.5704, 1689.5704, 1967.9067, 1967.9067,=20
      1989.9113, 2067.7708, 2067.7708, 2089.7732, 2438.1377, 2438.1377,=20
      2467.0532, 2481.0706, 2481.0706, 2663.2822, 2663.2822,=20
  2791.3635</TT></TD></TR></TBODY></TABLE><BR>
<TABLE border=3D0 cellSpacing=3D0>
  <TBODY>
  <TR>
    <TD><TT><B><A =
name=3DHit3>3.</A>&nbsp;&nbsp;&nbsp;&nbsp;</B></TT></TD>
    <TD noWrap><TT><A=20
      =
href=3D"http://zxw-pc/mascot/cgi/protein_view.pl?file=3D../data/20121225/=
F002439.dat&amp;hit=3D3"=20
      =
target=3D_blank>gi|111278867</A>&nbsp;&nbsp;&nbsp;&nbsp;<B>Mass:</B>&nbsp=
;69845&nbsp;&nbsp;&nbsp;&nbsp;<B>Score:</B>&nbsp;50&nbsp;&nbsp;&nbsp;&nbs=
p;&nbsp;<B>Expect:</B>&nbsp;20&nbsp;&nbsp;<B>Matches:</B>&nbsp;10</TT></T=
D></TR>
  <TR>
    <TD>&nbsp;</TD>
    <TD noWrap><TT>beta-conglycinin alpha'-subunit [Glycine=20
  max]</TT></TD></TR></TBODY></TABLE>
<TABLE border=3D0 cellSpacing=3D0 cellPadding=3D0>
  <TBODY>
  <TR>
    <TD><TT>&nbsp;&nbsp;&nbsp;&nbsp;&nbsp;&nbsp;</TT></TD>
    <TD align=3Dright><TT><B>Observed&nbsp;&nbsp;</B></TT></TD>
    <TD noWrap align=3Dright><TT><B>Mr(expt)&nbsp;&nbsp;</B></TT></TD>
    <TD noWrap align=3Dright><TT><B>Mr(calc)&nbsp;&nbsp;</B></TT></TD>
    <TD align=3Dright><TT><B>&nbsp;ppm&nbsp;&nbsp;</B></TT></TD>
    <TD align=3Dright><TT><B>Start&nbsp;</B></TT></TD>
    <TD align=3Dright><TT><B>&nbsp;</B></TT></TD>
    <TD align=3Dright><TT><B>End&nbsp;</B></TT></TD>
    <TD align=3Dright><TT><B>Miss&nbsp;</B></TT></TD>
    <TD align=3Dright><TT><B>Ions&nbsp;</B></TT></TD>
    <TD><TT><B>&nbsp;Peptide</B></TT></TD></TR>
  <TR>
    <TD align=3Dright>&nbsp;</TD>
    <TD align=3Dright><TT>842.4587&nbsp;&nbsp;</TT></TD>
    <TD align=3Dright><TT>841.4515&nbsp;&nbsp;</TT></TD>
    <TD align=3Dright><TT>841.5021&nbsp;&nbsp;</TT></TD>
    <TD noWrap align=3Dright><TT>-60.22&nbsp;</TT></TD>
    <TD align=3Dright><TT>590&nbsp;</TT></TD>
    <TD noWrap align=3Dright><TT>-&nbsp;</TT></TD>
    <TD align=3Dright><TT>597&nbsp;</TT></TD>
    <TD align=3Dright><TT>0&nbsp;&nbsp;</TT></TD>
    <TD noWrap align=3Dright><TT>---&nbsp;&nbsp;</TT></TD>
    <TD noWrap><TT>&nbsp;K.GPLSSILR.A</TT></TD></TR>
  <TR>
    <TD align=3Dright>&nbsp;</TD>
    <TD align=3Dright><TT>1172.4644&nbsp;&nbsp;</TT></TD>
    <TD align=3Dright><TT>1171.4571&nbsp;&nbsp;</TT></TD>
    <TD align=3Dright><TT>1171.5736&nbsp;&nbsp;</TT></TD>
    <TD noWrap align=3Dright><TT>-99.41&nbsp;</TT></TD>
    <TD align=3Dright><TT>1&nbsp;</TT></TD>
    <TD noWrap align=3Dright><TT>-&nbsp;</TT></TD>
    <TD align=3Dright><TT>9&nbsp;</TT></TD>
    <TD align=3Dright><TT>0&nbsp;&nbsp;</TT></TD>
    <TD noWrap align=3Dright><TT>---&nbsp;&nbsp;</TT></TD>
    <TD noWrap><TT>&nbsp;-.MFGIVYWEK.Q</TT></TD></TR>
  <TR>
    <TD align=3Dright>&nbsp;</TD>
    <TD align=3Dright><TT>1189.4493&nbsp;&nbsp;</TT></TD>
    <TD align=3Dright><TT>1188.4420&nbsp;&nbsp;</TT></TD>
    <TD align=3Dright><TT>1188.5007&nbsp;&nbsp;</TT></TD>
    <TD noWrap align=3Dright><TT>-49.36&nbsp;</TT></TD>
    <TD align=3Dright><TT>356&nbsp;</TT></TD>
    <TD noWrap align=3Dright><TT>-&nbsp;</TT></TD>
    <TD align=3Dright><TT>365&nbsp;</TT></TD>
    <TD align=3Dright><TT>0&nbsp;&nbsp;</TT></TD>
    <TD noWrap align=3Dright><TT>---&nbsp;&nbsp;</TT></TD>
    <TD noWrap><TT>&nbsp;R.EEGQQQGEER.L</TT></TD></TR>
  <TR>
    <TD align=3Dright>&nbsp;</TD>
    <TD align=3Dright><TT>1189.4493&nbsp;&nbsp;</TT></TD>
    <TD align=3Dright><TT>1188.4420&nbsp;&nbsp;</TT></TD>
    <TD align=3Dright><TT>1188.5007&nbsp;&nbsp;</TT></TD>
    <TD noWrap align=3Dright><TT>-49.36&nbsp;</TT></TD>
    <TD align=3Dright><TT>356&nbsp;</TT></TD>
    <TD noWrap align=3Dright><TT>-&nbsp;</TT></TD>
    <TD align=3Dright><TT>365&nbsp;</TT></TD>
    <TD align=3Dright><TT>0&nbsp;&nbsp;</TT></TD>
    <TD noWrap align=3Dright><TT>8&nbsp;&nbsp;</TT></TD>
    <TD noWrap><TT>&nbsp;R.EEGQQQGEER.L</TT></TD></TR>
  <TR>
    <TD align=3Dright>&nbsp;</TD>
    <TD align=3Dright><TT>1338.5701&nbsp;&nbsp;</TT></TD>
    <TD align=3Dright><TT>1337.5628&nbsp;&nbsp;</TT></TD>
    <TD align=3Dright><TT>1337.6211&nbsp;&nbsp;</TT></TD>
    <TD noWrap align=3Dright><TT>-43.60&nbsp;</TT></TD>
    <TD align=3Dright><TT>270&nbsp;</TT></TD>
    <TD noWrap align=3Dright><TT>-&nbsp;</TT></TD>
    <TD align=3Dright><TT>281&nbsp;</TT></TD>
    <TD align=3Dright><TT>0&nbsp;&nbsp;</TT></TD>
    <TD noWrap align=3Dright><TT>---&nbsp;&nbsp;</TT></TD>
    <TD noWrap><TT>&nbsp;R.DSYNLQSGDALR.V</TT></TD></TR>
  <TR>
    <TD align=3Dright>&nbsp;</TD>
    <TD align=3Dright><TT>1369.6108&nbsp;&nbsp;</TT></TD>
    <TD align=3Dright><TT>1368.6035&nbsp;&nbsp;</TT></TD>
    <TD align=3Dright><TT>1368.7375&nbsp;&nbsp;</TT></TD>
    <TD noWrap align=3Dright><TT>-97.85&nbsp;</TT></TD>
    <TD align=3Dright><TT>204&nbsp;</TT></TD>
    <TD noWrap align=3Dright><TT>-&nbsp;</TT></TD>
    <TD align=3Dright><TT>214&nbsp;</TT></TD>
    <TD align=3Dright><TT>1&nbsp;&nbsp;</TT></TD>
    <TD noWrap align=3Dright><TT>---&nbsp;&nbsp;</TT></TD>
    <TD noWrap><TT>&nbsp;K.NQYGHVRVLQR.F</TT></TD></TR>
  <TR>
    <TD align=3Dright>&nbsp;</TD>
    <TD align=3Dright><TT>1370.5880&nbsp;&nbsp;</TT></TD>
    <TD align=3Dright><TT>1369.5807&nbsp;&nbsp;</TT></TD>
    <TD align=3Dright><TT>1369.6707&nbsp;&nbsp;</TT></TD>
    <TD noWrap align=3Dright><TT>-65.67&nbsp;</TT></TD>
    <TD align=3Dright><TT>30&nbsp;</TT></TD>
    <TD noWrap align=3Dright><TT>-&nbsp;</TT></TD>
    <TD align=3Dright><TT>41&nbsp;</TT></TD>
    <TD align=3Dright><TT>1&nbsp;&nbsp;</TT></TD>
    <TD noWrap align=3Dright><TT>---&nbsp;&nbsp;</TT></TD>
    <TD noWrap><TT>&nbsp;R.NQACHARCNLLK.V</TT></TD></TR>
  <TR>
    <TD align=3Dright>&nbsp;</TD>
    <TD align=3Dright><TT>1370.5880&nbsp;&nbsp;</TT></TD>
    <TD align=3Dright><TT>1369.5807&nbsp;&nbsp;</TT></TD>
    <TD align=3Dright><TT>1369.6707&nbsp;&nbsp;</TT></TD>
    <TD noWrap align=3Dright><TT>-65.67&nbsp;</TT></TD>
    <TD align=3Dright><TT>30&nbsp;</TT></TD>
    <TD noWrap align=3Dright><TT>-&nbsp;</TT></TD>
    <TD align=3Dright><TT>41&nbsp;</TT></TD>
    <TD align=3Dright><TT>1&nbsp;&nbsp;</TT></TD>
    <TD noWrap align=3Dright><TT>---&nbsp;&nbsp;</TT></TD>
    <TD noWrap><TT>&nbsp;R.NQACHARCNLLK.V</TT></TD></TR>
  <TR>
    <TD align=3Dright>&nbsp;</TD>
    <TD align=3Dright><TT>1383.6283&nbsp;&nbsp;</TT></TD>
    <TD align=3Dright><TT>1382.6210&nbsp;&nbsp;</TT></TD>
    <TD align=3Dright><TT>1382.6790&nbsp;&nbsp;</TT></TD>
    <TD noWrap align=3Dright><TT>-41.92&nbsp;</TT></TD>
    <TD align=3Dright><TT>479&nbsp;</TT></TD>
    <TD noWrap align=3Dright><TT>-&nbsp;</TT></TD>
    <TD align=3Dright><TT>489&nbsp;</TT></TD>
    <TD align=3Dright><TT>0&nbsp;&nbsp;</TT></TD>
    <TD noWrap align=3Dright><TT>---&nbsp;&nbsp;</TT></TD>
    <TD noWrap><TT>&nbsp;R.QQQEEQPLEVR.K</TT></TD></TR>
  <TR>
    <TD align=3Dright>&nbsp;</TD>
    <TD align=3Dright><TT>1418.5543&nbsp;&nbsp;</TT></TD>
    <TD align=3Dright><TT>1417.5470&nbsp;&nbsp;</TT></TD>
    <TD align=3Dright><TT>1417.6222&nbsp;&nbsp;</TT></TD>
    <TD noWrap align=3Dright><TT>-53.02&nbsp;</TT></TD>
    <TD align=3Dright><TT>89&nbsp;</TT></TD>
    <TD noWrap align=3Dright><TT>-&nbsp;</TT></TD>
    <TD align=3Dright><TT>99&nbsp;</TT></TD>
    <TD align=3Dright><TT>0&nbsp;&nbsp;</TT></TD>
    <TD noWrap align=3Dright><TT>---&nbsp;&nbsp;</TT></TD>
    <TD noWrap><TT>&nbsp;R.QPHQEEEHEQK.E</TT></TD></TR></TBODY></TABLE>
<TABLE border=3D0 cellSpacing=3D0>
  <TBODY>
  <TR>
    <TD><TT>&nbsp;&nbsp;&nbsp;&nbsp;&nbsp;&nbsp;</TT></TD>
    <TD><TT><B>No match to: </B>722.3444, 812.3120, 825.0538, 829.3365,=20
      841.0231, 856.4695, 870.4892, 1045.4987, 1211.4525, 1269.5383, =
1285.5146,=20
      1292.5647, 1322.5864, 1322.5864, 1386.5563, 1386.5563, 1391.6074,=20
      1402.5548, 1495.6736, 1689.5704, 1689.5704, 1967.9067, 1967.9067,=20
      1989.9113, 2067.7708, 2067.7708, 2089.7732, 2210.9880, 2278.9082,=20
      2438.1377, 2438.1377, 2467.0532, 2481.0706, 2481.0706, 2663.2822,=20
      2663.2822, 2791.3635</TT></TD></TR></TBODY></TABLE><BR>
<TABLE border=3D0 cellSpacing=3D0>
  <TBODY>
  <TR>
    <TD><TT><B><A =
name=3DHit4>4.</A>&nbsp;&nbsp;&nbsp;&nbsp;</B></TT></TD>
    <TD noWrap><TT><A=20
      =
href=3D"http://zxw-pc/mascot/cgi/protein_view.pl?file=3D../data/20121225/=
F002439.dat&amp;hit=3D4"=20
      =
target=3D_blank>gi|255576995</A>&nbsp;&nbsp;&nbsp;&nbsp;<B>Mass:</B>&nbsp=
;73658&nbsp;&nbsp;&nbsp;&nbsp;<B>Score:</B>&nbsp;48&nbsp;&nbsp;&nbsp;&nbs=
p;&nbsp;<B>Expect:</B>&nbsp;27&nbsp;&nbsp;<B>Matches:</B>&nbsp;3</TT></TD=
></TR>
  <TR>
    <TD>&nbsp;</TD>
    <TD noWrap><TT>Endosomal P24A protein precursor, putative [Ricinus=20
      communis]</TT></TD></TR></TBODY></TABLE>
<TABLE border=3D0 cellSpacing=3D0 cellPadding=3D0>
  <TBODY>
  <TR>
    <TD><TT>&nbsp;&nbsp;&nbsp;&nbsp;&nbsp;&nbsp;</TT></TD>
    <TD align=3Dright><TT><B>Observed&nbsp;&nbsp;</B></TT></TD>
    <TD noWrap align=3Dright><TT><B>Mr(expt)&nbsp;&nbsp;</B></TT></TD>
    <TD noWrap align=3Dright><TT><B>Mr(calc)&nbsp;&nbsp;</B></TT></TD>
    <TD align=3Dright><TT><B>&nbsp;ppm&nbsp;&nbsp;</B></TT></TD>
    <TD align=3Dright><TT><B>Start&nbsp;</B></TT></TD>
    <TD align=3Dright><TT><B>&nbsp;</B></TT></TD>
    <TD align=3Dright><TT><B>End&nbsp;</B></TT></TD>
    <TD align=3Dright><TT><B>Miss&nbsp;</B></TT></TD>
    <TD align=3Dright><TT><B>Ions&nbsp;</B></TT></TD>
    <TD><TT><B>&nbsp;Peptide</B></TT></TD></TR>
  <TR>
    <TD align=3Dright>&nbsp;</TD>
    <TD align=3Dright><TT>1189.4493&nbsp;&nbsp;</TT></TD>
    <TD align=3Dright><TT>1188.4420&nbsp;&nbsp;</TT></TD>
    <TD align=3Dright><TT>1188.5564&nbsp;&nbsp;</TT></TD>
    <TD noWrap align=3Dright><TT>-96.19&nbsp;</TT></TD>
    <TD align=3Dright><TT>207&nbsp;</TT></TD>
    <TD noWrap align=3Dright><TT>-&nbsp;</TT></TD>
    <TD align=3Dright><TT>215&nbsp;</TT></TD>
    <TD align=3Dright><TT>1&nbsp;&nbsp;</TT></TD>
    <TD noWrap align=3Dright><TT>---&nbsp;&nbsp;</TT></TD>
    <TD noWrap><TT>&nbsp;K.HEFEGEWKK.E</TT></TD></TR>
  <TR>
    <TD align=3Dright>&nbsp;</TD>
    <TD align=3Dright><TT>1189.4493&nbsp;&nbsp;</TT></TD>
    <TD align=3Dright><TT>1188.4420&nbsp;&nbsp;</TT></TD>
    <TD align=3Dright><TT>1188.5564&nbsp;&nbsp;</TT></TD>
    <TD noWrap align=3Dright><TT>-96.19&nbsp;</TT></TD>
    <TD align=3Dright><TT>207&nbsp;</TT></TD>
    <TD noWrap align=3Dright><TT>-&nbsp;</TT></TD>
    <TD align=3Dright><TT>215&nbsp;</TT></TD>
    <TD align=3Dright><TT>1&nbsp;&nbsp;</TT></TD>
    <TD noWrap align=3Dright><TT>43&nbsp;&nbsp;</TT></TD>
    <TD noWrap><TT>&nbsp;K.HEFEGEWKK.E</TT></TD></TR>
  <TR>
    <TD align=3Dright>&nbsp;</TD>
    <TD align=3Dright><TT>1383.6283&nbsp;&nbsp;</TT></TD>
    <TD align=3Dright><TT>1382.6210&nbsp;&nbsp;</TT></TD>
    <TD align=3Dright><TT>1382.7016&nbsp;&nbsp;</TT></TD>
    <TD noWrap align=3Dright><TT>-58.30&nbsp;</TT></TD>
    <TD align=3Dright><TT>87&nbsp;</TT></TD>
    <TD noWrap align=3Dright><TT>-&nbsp;</TT></TD>
    <TD align=3Dright><TT>97&nbsp;</TT></TD>
    <TD align=3Dright><TT>1&nbsp;&nbsp;</TT></TD>
    <TD noWrap align=3Dright><TT>---&nbsp;&nbsp;</TT></TD>
    <TD noWrap><TT>&nbsp;R.IENSPYVFKMR.E</TT></TD></TR></TBODY></TABLE>
<TABLE border=3D0 cellSpacing=3D0>
  <TBODY>
  <TR>
    <TD><TT>&nbsp;&nbsp;&nbsp;&nbsp;&nbsp;&nbsp;</TT></TD>
    <TD><TT><B>No match to: </B>722.3444, 812.3120, 825.0538, 829.3365,=20
      841.0231, 842.4587, 856.4695, 870.4892, 1045.4987, 1172.4644, =
1211.4525,=20
      1269.5383, 1285.5146, 1292.5647, 1322.5864, 1322.5864, 1338.5701,=20
      1369.6108, 1370.5880, 1370.5880, 1386.5563, 1386.5563, 1391.6074,=20
      1402.5548, 1418.5543, 1495.6736, 1689.5704, 1689.5704, 1967.9067,=20
      1967.9067, 1989.9113, 2067.7708, 2067.7708, 2089.7732, 2210.9880,=20
      2278.9082, 2438.1377, 2438.1377, 2467.0532, 2481.0706, 2481.0706,=20
      2663.2822, 2663.2822, 2791.3635</TT></TD></TR></TBODY></TABLE><BR>
<TABLE border=3D0 cellSpacing=3D0>
  <TBODY>
  <TR>
    <TD><TT><B><A =
name=3DHit5>5.</A>&nbsp;&nbsp;&nbsp;&nbsp;</B></TT></TD>
    <TD noWrap><TT><A=20
      =
href=3D"http://zxw-pc/mascot/cgi/protein_view.pl?file=3D../data/20121225/=
F002439.dat&amp;hit=3D5"=20
      =
target=3D_blank>gi|223531130</A>&nbsp;&nbsp;&nbsp;&nbsp;<B>Mass:</B>&nbsp=
;73658&nbsp;&nbsp;&nbsp;&nbsp;<B>Score:</B>&nbsp;48&nbsp;&nbsp;&nbsp;&nbs=
p;&nbsp;<B>Expect:</B>&nbsp;27&nbsp;&nbsp;<B>Matches:</B>&nbsp;3</TT></TD=
></TR>
  <TR>
    <TD>&nbsp;</TD>
    <TD noWrap><TT>Endosomal P24A protein precursor, putative [Ricinus=20
      communis]</TT></TD></TR></TBODY></TABLE>
<TABLE border=3D0 cellSpacing=3D0 cellPadding=3D0>
  <TBODY>
  <TR>
    <TD><TT>&nbsp;&nbsp;&nbsp;&nbsp;&nbsp;&nbsp;</TT></TD>
    <TD align=3Dright><TT><B>Observed&nbsp;&nbsp;</B></TT></TD>
    <TD noWrap align=3Dright><TT><B>Mr(expt)&nbsp;&nbsp;</B></TT></TD>
    <TD noWrap align=3Dright><TT><B>Mr(calc)&nbsp;&nbsp;</B></TT></TD>
    <TD align=3Dright><TT><B>&nbsp;ppm&nbsp;&nbsp;</B></TT></TD>
    <TD align=3Dright><TT><B>Start&nbsp;</B></TT></TD>
    <TD align=3Dright><TT><B>&nbsp;</B></TT></TD>
    <TD align=3Dright><TT><B>End&nbsp;</B></TT></TD>
    <TD align=3Dright><TT><B>Miss&nbsp;</B></TT></TD>
    <TD align=3Dright><TT><B>Ions&nbsp;</B></TT></TD>
    <TD><TT><B>&nbsp;Peptide</B></TT></TD></TR>
  <TR>
    <TD align=3Dright>&nbsp;</TD>
    <TD align=3Dright><TT>1189.4493&nbsp;&nbsp;</TT></TD>
    <TD align=3Dright><TT>1188.4420&nbsp;&nbsp;</TT></TD>
    <TD align=3Dright><TT>1188.5564&nbsp;&nbsp;</TT></TD>
    <TD noWrap align=3Dright><TT>-96.19&nbsp;</TT></TD>
    <TD align=3Dright><TT>207&nbsp;</TT></TD>
    <TD noWrap align=3Dright><TT>-&nbsp;</TT></TD>
    <TD align=3Dright><TT>215&nbsp;</TT></TD>
    <TD align=3Dright><TT>1&nbsp;&nbsp;</TT></TD>
    <TD noWrap align=3Dright><TT>---&nbsp;&nbsp;</TT></TD>
    <TD noWrap><TT>&nbsp;K.HEFEGEWKK.E</TT></TD></TR>
  <TR>
    <TD align=3Dright>&nbsp;</TD>
    <TD align=3Dright><TT>1189.4493&nbsp;&nbsp;</TT></TD>
    <TD align=3Dright><TT>1188.4420&nbsp;&nbsp;</TT></TD>
    <TD align=3Dright><TT>1188.5564&nbsp;&nbsp;</TT></TD>
    <TD noWrap align=3Dright><TT>-96.19&nbsp;</TT></TD>
    <TD align=3Dright><TT>207&nbsp;</TT></TD>
    <TD noWrap align=3Dright><TT>-&nbsp;</TT></TD>
    <TD align=3Dright><TT>215&nbsp;</TT></TD>
    <TD align=3Dright><TT>1&nbsp;&nbsp;</TT></TD>
    <TD noWrap align=3Dright><TT>43&nbsp;&nbsp;</TT></TD>
    <TD noWrap><TT>&nbsp;K.HEFEGEWKK.E</TT></TD></TR>
  <TR>
    <TD align=3Dright>&nbsp;</TD>
    <TD align=3Dright><TT>1383.6283&nbsp;&nbsp;</TT></TD>
    <TD align=3Dright><TT>1382.6210&nbsp;&nbsp;</TT></TD>
    <TD align=3Dright><TT>1382.7016&nbsp;&nbsp;</TT></TD>
    <TD noWrap align=3Dright><TT>-58.30&nbsp;</TT></TD>
    <TD align=3Dright><TT>87&nbsp;</TT></TD>
    <TD noWrap align=3Dright><TT>-&nbsp;</TT></TD>
    <TD align=3Dright><TT>97&nbsp;</TT></TD>
    <TD align=3Dright><TT>1&nbsp;&nbsp;</TT></TD>
    <TD noWrap align=3Dright><TT>---&nbsp;&nbsp;</TT></TD>
    <TD noWrap><TT>&nbsp;R.IENSPYVFKMR.E</TT></TD></TR></TBODY></TABLE>
<TABLE border=3D0 cellSpacing=3D0>
  <TBODY>
  <TR>
    <TD><TT>&nbsp;&nbsp;&nbsp;&nbsp;&nbsp;&nbsp;</TT></TD>
    <TD><TT><B>No match to: </B>722.3444, 812.3120, 825.0538, 829.3365,=20
      841.0231, 842.4587, 856.4695, 870.4892, 1045.4987, 1172.4644, =
1211.4525,=20
      1269.5383, 1285.5146, 1292.5647, 1322.5864, 1322.5864, 1338.5701,=20
      1369.6108, 1370.5880, 1370.5880, 1386.5563, 1386.5563, 1391.6074,=20
      1402.5548, 1418.5543, 1495.6736, 1689.5704, 1689.5704, 1967.9067,=20
      1967.9067, 1989.9113, 2067.7708, 2067.7708, 2089.7732, 2210.9880,=20
      2278.9082, 2438.1377, 2438.1377, 2467.0532, 2481.0706, 2481.0706,=20
      2663.2822, 2663.2822, 2791.3635</TT></TD></TR></TBODY></TABLE><BR>
<TABLE border=3D0 cellSpacing=3D0>
  <TBODY>
  <TR>
    <TD><TT><B><A =
name=3DHit6>6.</A>&nbsp;&nbsp;&nbsp;&nbsp;</B></TT></TD>
    <TD noWrap><TT><A=20
      =
href=3D"http://zxw-pc/mascot/cgi/protein_view.pl?file=3D../data/20121225/=
F002439.dat&amp;hit=3D6"=20
      =
target=3D_blank>gi|29028306</A>&nbsp;&nbsp;&nbsp;&nbsp;<B>Mass:</B>&nbsp;=
52947&nbsp;&nbsp;&nbsp;&nbsp;<B>Score:</B>&nbsp;46&nbsp;&nbsp;&nbsp;&nbsp=
;&nbsp;<B>Expect:</B>&nbsp;42&nbsp;&nbsp;<B>Matches:</B>&nbsp;10</TT></TD=
></TR>
  <TR>
    <TD>&nbsp;</TD>
    <TD noWrap><TT>UDP-glucose dehydrogenase [Colocasia=20
  esculenta]</TT></TD></TR></TBODY></TABLE>
<TABLE border=3D0 cellSpacing=3D0 cellPadding=3D0>
  <TBODY>
  <TR>
    <TD><TT>&nbsp;&nbsp;&nbsp;&nbsp;&nbsp;&nbsp;</TT></TD>
    <TD align=3Dright><TT><B>Observed&nbsp;&nbsp;</B></TT></TD>
    <TD noWrap align=3Dright><TT><B>Mr(expt)&nbsp;&nbsp;</B></TT></TD>
    <TD noWrap align=3Dright><TT><B>Mr(calc)&nbsp;&nbsp;</B></TT></TD>
    <TD align=3Dright><TT><B>&nbsp;ppm&nbsp;&nbsp;</B></TT></TD>
    <TD align=3Dright><TT><B>Start&nbsp;</B></TT></TD>
    <TD align=3Dright><TT><B>&nbsp;</B></TT></TD>
    <TD align=3Dright><TT><B>End&nbsp;</B></TT></TD>
    <TD align=3Dright><TT><B>Miss&nbsp;</B></TT></TD>
    <TD align=3Dright><TT><B>Ions&nbsp;</B></TT></TD>
    <TD><TT><B>&nbsp;Peptide</B></TT></TD></TR>
  <TR>
    <TD align=3Dright>&nbsp;</TD>
    <TD align=3Dright><TT>842.4587&nbsp;&nbsp;</TT></TD>
    <TD align=3Dright><TT>841.4515&nbsp;&nbsp;</TT></TD>
    <TD align=3Dright><TT>841.4480&nbsp;&nbsp;</TT></TD>
    <TD noWrap align=3Dright><TT>4.14&nbsp;</TT></TD>
    <TD align=3Dright><TT>140&nbsp;</TT></TD>
    <TD noWrap align=3Dright><TT>-&nbsp;</TT></TD>
    <TD align=3Dright><TT>146&nbsp;</TT></TD>
    <TD align=3Dright><TT>0&nbsp;&nbsp;</TT></TD>
    <TD noWrap align=3Dright><TT>---&nbsp;&nbsp;</TT></TD>
    <TD noWrap><TT>&nbsp;K.ILMHNSK.G</TT></TD></TR>
  <TR>
    <TD align=3Dright>&nbsp;</TD>
    <TD align=3Dright><TT>1369.6108&nbsp;&nbsp;</TT></TD>
    <TD align=3Dright><TT>1368.6035&nbsp;&nbsp;</TT></TD>
    <TD align=3Dright><TT>1368.7361&nbsp;&nbsp;</TT></TD>
    <TD noWrap align=3Dright><TT>-96.88&nbsp;</TT></TD>
    <TD align=3Dright><TT>174&nbsp;</TT></TD>
    <TD noWrap align=3Dright><TT>-&nbsp;</TT></TD>
    <TD align=3Dright><TT>186&nbsp;</TT></TD>
    <TD align=3Dright><TT>1&nbsp;&nbsp;</TT></TD>
    <TD noWrap align=3Dright><TT>---&nbsp;&nbsp;</TT></TD>
    <TD noWrap><TT>&nbsp;R.VLIGGRETPDGQK.A</TT></TD></TR>
  <TR>
    <TD align=3Dright>&nbsp;</TD>
    <TD align=3Dright><TT>1383.6283&nbsp;&nbsp;</TT></TD>
    <TD align=3Dright><TT>1382.6210&nbsp;&nbsp;</TT></TD>
    <TD align=3Dright><TT>1382.7228&nbsp;&nbsp;</TT></TD>
    <TD noWrap align=3Dright><TT>-73.60&nbsp;</TT></TD>
    <TD align=3Dright><TT>314&nbsp;</TT></TD>
    <TD noWrap align=3Dright><TT>-&nbsp;</TT></TD>
    <TD align=3Dright><TT>326&nbsp;</TT></TD>
    <TD align=3Dright><TT>1&nbsp;&nbsp;</TT></TD>
    <TD noWrap align=3Dright><TT>---&nbsp;&nbsp;</TT></TD>
    <TD noWrap><TT>&nbsp;R.VVSSMFNTVSGKK.I</TT></TD></TR>
  <TR>
    <TD align=3Dright>&nbsp;</TD>
    <TD align=3Dright><TT>1386.5563&nbsp;&nbsp;</TT></TD>
    <TD align=3Dright><TT>1385.5490&nbsp;&nbsp;</TT></TD>
    <TD align=3Dright><TT>1385.6364&nbsp;&nbsp;</TT></TD>
    <TD noWrap align=3Dright><TT>-63.07&nbsp;</TT></TD>
    <TD align=3Dright><TT>193&nbsp;</TT></TD>
    <TD noWrap align=3Dright><TT>-&nbsp;</TT></TD>
    <TD align=3Dright><TT>203&nbsp;</TT></TD>
    <TD align=3Dright><TT>0&nbsp;&nbsp;</TT></TD>
    <TD noWrap align=3Dright><TT>---&nbsp;&nbsp;</TT></TD>
    <TD noWrap><TT>&nbsp;K.DVYAHWVPEDR.I</TT></TD></TR>
  <TR>
    <TD align=3Dright>&nbsp;</TD>
    <TD align=3Dright><TT>1386.5563&nbsp;&nbsp;</TT></TD>
    <TD align=3Dright><TT>1385.5490&nbsp;&nbsp;</TT></TD>
    <TD align=3Dright><TT>1385.6364&nbsp;&nbsp;</TT></TD>
    <TD noWrap align=3Dright><TT>-63.07&nbsp;</TT></TD>
    <TD align=3Dright><TT>193&nbsp;</TT></TD>
    <TD noWrap align=3Dright><TT>-&nbsp;</TT></TD>
    <TD align=3Dright><TT>203&nbsp;</TT></TD>
    <TD align=3Dright><TT>0&nbsp;&nbsp;</TT></TD>
    <TD noWrap align=3Dright><TT>---&nbsp;&nbsp;</TT></TD>
    <TD noWrap><TT>&nbsp;K.DVYAHWVPEDR.I</TT></TD></TR>
  <TR>
    <TD align=3Dright>&nbsp;</TD>
    <TD align=3Dright><TT>2481.0706&nbsp;&nbsp;</TT></TD>
    <TD align=3Dright><TT>2480.0633&nbsp;&nbsp;</TT></TD>
    <TD align=3Dright><TT>2480.1794&nbsp;&nbsp;</TT></TD>
    <TD noWrap align=3Dright><TT>-46.82&nbsp;</TT></TD>
    <TD align=3Dright><TT>412&nbsp;</TT></TD>
    <TD noWrap align=3Dright><TT>-&nbsp;</TT></TD>
    <TD align=3Dright><TT>432&nbsp;</TT></TD>
    <TD align=3Dright><TT>1&nbsp;&nbsp;</TT></TD>
    <TD noWrap align=3Dright><TT>---&nbsp;&nbsp;</TT></TD>
    <TD noWrap><TT>&nbsp;K.GAHGVCILTEWDEFKTLDYQR.I</TT></TD></TR>
  <TR>
    <TD align=3Dright>&nbsp;</TD>
    <TD align=3Dright><TT>2481.0706&nbsp;&nbsp;</TT></TD>
    <TD align=3Dright><TT>2480.0633&nbsp;&nbsp;</TT></TD>
    <TD align=3Dright><TT>2480.1794&nbsp;&nbsp;</TT></TD>
    <TD noWrap align=3Dright><TT>-46.82&nbsp;</TT></TD>
    <TD align=3Dright><TT>412&nbsp;</TT></TD>
    <TD noWrap align=3Dright><TT>-&nbsp;</TT></TD>
    <TD align=3Dright><TT>432&nbsp;</TT></TD>
    <TD align=3Dright><TT>1&nbsp;&nbsp;</TT></TD>
    <TD noWrap align=3Dright><TT>---&nbsp;&nbsp;</TT></TD>
    <TD noWrap><TT>&nbsp;K.GAHGVCILTEWDEFKTLDYQR.I</TT></TD></TR>
  <TR>
    <TD align=3Dright>&nbsp;</TD>
    <TD align=3Dright><TT>2663.2822&nbsp;&nbsp;</TT></TD>
    <TD align=3Dright><TT>2662.2749&nbsp;&nbsp;</TT></TD>
    <TD align=3Dright><TT>2662.4080&nbsp;&nbsp;</TT></TD>
    <TD noWrap align=3Dright><TT>-49.99&nbsp;</TT></TD>
    <TD align=3Dright><TT>457&nbsp;</TT></TD>
    <TD noWrap align=3Dright><TT>-&nbsp;</TT></TD>
    <TD align=3Dright><TT>480&nbsp;</TT></TD>
    <TD align=3Dright><TT>1&nbsp;&nbsp;</TT></TD>
    <TD noWrap align=3Dright><TT>---&nbsp;&nbsp;</TT></TD>
    <TD noWrap><TT>&nbsp;R.EIGFIVYSIGKPLDAWLKDMPAIA.- + Oxidation=20
  (M)</TT></TD></TR>
  <TR>
    <TD align=3Dright>&nbsp;</TD>
    <TD align=3Dright><TT>2663.2822&nbsp;&nbsp;</TT></TD>
    <TD align=3Dright><TT>2662.2749&nbsp;&nbsp;</TT></TD>
    <TD align=3Dright><TT>2662.4080&nbsp;&nbsp;</TT></TD>
    <TD noWrap align=3Dright><TT>-49.99&nbsp;</TT></TD>
    <TD align=3Dright><TT>457&nbsp;</TT></TD>
    <TD noWrap align=3Dright><TT>-&nbsp;</TT></TD>
    <TD align=3Dright><TT>480&nbsp;</TT></TD>
    <TD align=3Dright><TT>1&nbsp;&nbsp;</TT></TD>
    <TD noWrap align=3Dright><TT>---&nbsp;&nbsp;</TT></TD>
    <TD noWrap><TT>&nbsp;R.EIGFIVYSIGKPLDAWLKDMPAIA.- + Oxidation=20
  (M)</TT></TD></TR>
  <TR>
    <TD align=3Dright>&nbsp;</TD>
    <TD align=3Dright><TT>2791.3635&nbsp;&nbsp;</TT></TD>
    <TD align=3Dright><TT>2790.3562&nbsp;&nbsp;</TT></TD>
    <TD align=3Dright><TT>2790.3622&nbsp;&nbsp;</TT></TD>
    <TD noWrap align=3Dright><TT>-2.13&nbsp;</TT></TD>
    <TD align=3Dright><TT>375&nbsp;</TT></TD>
    <TD noWrap align=3Dright><TT>-&nbsp;</TT></TD>
    <TD align=3Dright><TT>398&nbsp;</TT></TD>
    <TD align=3Dright><TT>1&nbsp;&nbsp;</TT></TD>
    <TD noWrap align=3Dright><TT>---&nbsp;&nbsp;</TT></TD>
    <TD =
noWrap><TT>&nbsp;R.DLAMNKFDWDHPIHLQPMSPTAVK.Q</TT></TD></TR></TBODY></TAB=
LE>
<TABLE border=3D0 cellSpacing=3D0>
  <TBODY>
  <TR>
    <TD><TT>&nbsp;&nbsp;&nbsp;&nbsp;&nbsp;&nbsp;</TT></TD>
    <TD><TT><B>No match to: </B>722.3444, 812.3120, 825.0538, 829.3365,=20
      841.0231, 856.4695, 870.4892, 1045.4987, 1172.4644, 1189.4493, =
1189.4493,=20
      1211.4525, 1269.5383, 1285.5146, 1292.5647, 1322.5864, 1322.5864,=20
      1338.5701, 1370.5880, 1370.5880, 1391.6074, 1402.5548, 1418.5543,=20
      1495.6736, 1689.5704, 1689.5704, 1967.9067, 1967.9067, 1989.9113,=20
      2067.7708, 2067.7708, 2089.7732, 2210.9880, 2278.9082, 2438.1377,=20
      2438.1377, 2467.0532</TT></TD></TR></TBODY></TABLE><BR>
<TABLE border=3D0 cellSpacing=3D0>
  <TBODY>
  <TR>
    <TD><TT><B><A =
name=3DHit7>7.</A>&nbsp;&nbsp;&nbsp;&nbsp;</B></TT></TD>
    <TD noWrap><TT><A=20
      =
href=3D"http://zxw-pc/mascot/cgi/protein_view.pl?file=3D../data/20121225/=
F002439.dat&amp;hit=3D7"=20
      =
target=3D_blank>gi|225427776</A>&nbsp;&nbsp;&nbsp;&nbsp;<B>Mass:</B>&nbsp=
;9838&nbsp;&nbsp;&nbsp;&nbsp;&nbsp;<B>Score:</B>&nbsp;44&nbsp;&nbsp;&nbsp=
;&nbsp;&nbsp;<B>Expect:</B>&nbsp;67&nbsp;&nbsp;<B>Matches:</B>&nbsp;5</TT=
></TD></TR>
  <TR>
    <TD>&nbsp;</TD>
    <TD noWrap><TT>PREDICTED: hypothetical protein [Vitis=20
  vinifera]</TT></TD></TR></TBODY></TABLE>
<TABLE border=3D0 cellSpacing=3D0 cellPadding=3D0>
  <TBODY>
  <TR>
    <TD><TT>&nbsp;&nbsp;&nbsp;&nbsp;&nbsp;&nbsp;</TT></TD>
    <TD align=3Dright><TT><B>Observed&nbsp;&nbsp;</B></TT></TD>
    <TD noWrap align=3Dright><TT><B>Mr(expt)&nbsp;&nbsp;</B></TT></TD>
    <TD noWrap align=3Dright><TT><B>Mr(calc)&nbsp;&nbsp;</B></TT></TD>
    <TD align=3Dright><TT><B>&nbsp;ppm&nbsp;&nbsp;</B></TT></TD>
    <TD align=3Dright><TT><B>Start&nbsp;</B></TT></TD>
    <TD align=3Dright><TT><B>&nbsp;</B></TT></TD>
    <TD align=3Dright><TT><B>End&nbsp;</B></TT></TD>
    <TD align=3Dright><TT><B>Miss&nbsp;</B></TT></TD>
    <TD align=3Dright><TT><B>Ions&nbsp;</B></TT></TD>
    <TD><TT><B>&nbsp;Peptide</B></TT></TD></TR>
  <TR>
    <TD align=3Dright>&nbsp;</TD>
    <TD align=3Dright><TT>842.4587&nbsp;&nbsp;</TT></TD>
    <TD align=3Dright><TT>841.4515&nbsp;&nbsp;</TT></TD>
    <TD align=3Dright><TT>841.4658&nbsp;&nbsp;</TT></TD>
    <TD noWrap align=3Dright><TT>-16.99&nbsp;</TT></TD>
    <TD align=3Dright><TT>71&nbsp;</TT></TD>
    <TD noWrap align=3Dright><TT>-&nbsp;</TT></TD>
    <TD align=3Dright><TT>77&nbsp;</TT></TD>
    <TD align=3Dright><TT>1&nbsp;&nbsp;</TT></TD>
    <TD noWrap align=3Dright><TT>---&nbsp;&nbsp;</TT></TD>
    <TD noWrap><TT>&nbsp;K.DKVEVPR.S</TT></TD></TR>
  <TR>
    <TD align=3Dright>&nbsp;</TD>
    <TD align=3Dright><TT>1172.4644&nbsp;&nbsp;</TT></TD>
    <TD align=3Dright><TT>1171.4571&nbsp;&nbsp;</TT></TD>
    <TD align=3Dright><TT>1171.5148&nbsp;&nbsp;</TT></TD>
    <TD noWrap align=3Dright><TT>-49.21&nbsp;</TT></TD>
    <TD align=3Dright><TT>13&nbsp;</TT></TD>
    <TD noWrap align=3Dright><TT>-&nbsp;</TT></TD>
    <TD align=3Dright><TT>21&nbsp;</TT></TD>
    <TD align=3Dright><TT>1&nbsp;&nbsp;</TT></TD>
    <TD noWrap align=3Dright><TT>---&nbsp;&nbsp;</TT></TD>
    <TD noWrap><TT>&nbsp;R.RMMTTMTER.S + Oxidation (M)</TT></TD></TR>
  <TR>
    <TD align=3Dright>&nbsp;</TD>
    <TD align=3Dright><TT>1211.4525&nbsp;&nbsp;</TT></TD>
    <TD align=3Dright><TT>1210.4452&nbsp;&nbsp;</TT></TD>
    <TD align=3Dright><TT>1210.5045&nbsp;&nbsp;</TT></TD>
    <TD noWrap align=3Dright><TT>-48.99&nbsp;</TT></TD>
    <TD align=3Dright><TT>2&nbsp;</TT></TD>
    <TD noWrap align=3Dright><TT>-&nbsp;</TT></TD>
    <TD align=3Dright><TT>12&nbsp;</TT></TD>
    <TD align=3Dright><TT>0&nbsp;&nbsp;</TT></TD>
    <TD noWrap align=3Dright><TT>---&nbsp;&nbsp;</TT></TD>
    <TD noWrap><TT>&nbsp;M.AMMQWCGAAAR.R + Oxidation (M)</TT></TD></TR>
  <TR>
    <TD align=3Dright>&nbsp;</TD>
    <TD align=3Dright><TT>1383.6283&nbsp;&nbsp;</TT></TD>
    <TD align=3Dright><TT>1382.6210&nbsp;&nbsp;</TT></TD>
    <TD align=3Dright><TT>1382.6006&nbsp;&nbsp;</TT></TD>
    <TD noWrap align=3Dright><TT>14.8&nbsp;</TT></TD>
    <TD align=3Dright><TT>2&nbsp;</TT></TD>
    <TD noWrap align=3Dright><TT>-&nbsp;</TT></TD>
    <TD align=3Dright><TT>13&nbsp;</TT></TD>
    <TD align=3Dright><TT>1&nbsp;&nbsp;</TT></TD>
    <TD noWrap align=3Dright><TT>---&nbsp;&nbsp;</TT></TD>
    <TD noWrap><TT>&nbsp;M.AMMQWCGAAARR.M + 2 Oxidation =
(M)</TT></TD></TR>
  <TR>
    <TD align=3Dright>&nbsp;</TD>
    <TD align=3Dright><TT>2791.3635&nbsp;&nbsp;</TT></TD>
    <TD align=3Dright><TT>2790.3562&nbsp;&nbsp;</TT></TD>
    <TD align=3Dright><TT>2790.2843&nbsp;&nbsp;</TT></TD>
    <TD noWrap align=3Dright><TT>25.8&nbsp;</TT></TD>
    <TD align=3Dright><TT>14&nbsp;</TT></TD>
    <TD noWrap align=3Dright><TT>-&nbsp;</TT></TD>
    <TD align=3Dright><TT>40&nbsp;</TT></TD>
    <TD align=3Dright><TT>1&nbsp;&nbsp;</TT></TD>
    <TD noWrap align=3Dright><TT>---&nbsp;&nbsp;</TT></TD>
    <TD noWrap><TT>&nbsp;R.MMTTMTERSTVASSSSAAMGVPILCGR.G + Oxidation=20
    (M)</TT></TD></TR></TBODY></TABLE>
<TABLE border=3D0 cellSpacing=3D0>
  <TBODY>
  <TR>
    <TD><TT>&nbsp;&nbsp;&nbsp;&nbsp;&nbsp;&nbsp;</TT></TD>
    <TD><TT><B>No match to: </B>722.3444, 812.3120, 825.0538, 829.3365,=20
      841.0231, 856.4695, 870.4892, 1045.4987, 1189.4493, 1189.4493, =
1269.5383,=20
      1285.5146, 1292.5647, 1322.5864, 1322.5864, 1338.5701, 1369.6108,=20
      1370.5880, 1370.5880, 1386.5563, 1386.5563, 1391.6074, 1402.5548,=20
      1418.5543, 1495.6736, 1689.5704, 1689.5704, 1967.9067, 1967.9067,=20
      1989.9113, 2067.7708, 2067.7708, 2089.7732, 2210.9880, 2278.9082,=20
      2438.1377, 2438.1377, 2467.0532, 2481.0706, 2481.0706, 2663.2822,=20
      2663.2822</TT></TD></TR></TBODY></TABLE><BR>
<TABLE border=3D0 cellSpacing=3D0>
  <TBODY>
  <TR>
    <TD><TT><B><A =
name=3DHit8>8.</A>&nbsp;&nbsp;&nbsp;&nbsp;</B></TT></TD>
    <TD noWrap><TT><A=20
      =
href=3D"http://zxw-pc/mascot/cgi/protein_view.pl?file=3D../data/20121225/=
F002439.dat&amp;hit=3D8"=20
      =
target=3D_blank>gi|147775816</A>&nbsp;&nbsp;&nbsp;&nbsp;<B>Mass:</B>&nbsp=
;9836&nbsp;&nbsp;&nbsp;&nbsp;&nbsp;<B>Score:</B>&nbsp;44&nbsp;&nbsp;&nbsp=
;&nbsp;&nbsp;<B>Expect:</B>&nbsp;67&nbsp;&nbsp;<B>Matches:</B>&nbsp;5</TT=
></TD></TR>
  <TR>
    <TD>&nbsp;</TD>
    <TD noWrap><TT>hypothetical protein VITISV_029514 [Vitis=20
  vinifera]</TT></TD></TR></TBODY></TABLE>
<TABLE border=3D0 cellSpacing=3D0 cellPadding=3D0>
  <TBODY>
  <TR>
    <TD><TT>&nbsp;&nbsp;&nbsp;&nbsp;&nbsp;&nbsp;</TT></TD>
    <TD align=3Dright><TT><B>Observed&nbsp;&nbsp;</B></TT></TD>
    <TD noWrap align=3Dright><TT><B>Mr(expt)&nbsp;&nbsp;</B></TT></TD>
    <TD noWrap align=3Dright><TT><B>Mr(calc)&nbsp;&nbsp;</B></TT></TD>
    <TD align=3Dright><TT><B>&nbsp;ppm&nbsp;&nbsp;</B></TT></TD>
    <TD align=3Dright><TT><B>Start&nbsp;</B></TT></TD>
    <TD align=3Dright><TT><B>&nbsp;</B></TT></TD>
    <TD align=3Dright><TT><B>End&nbsp;</B></TT></TD>
    <TD align=3Dright><TT><B>Miss&nbsp;</B></TT></TD>
    <TD align=3Dright><TT><B>Ions&nbsp;</B></TT></TD>
    <TD><TT><B>&nbsp;Peptide</B></TT></TD></TR>
  <TR>
    <TD align=3Dright>&nbsp;</TD>
    <TD align=3Dright><TT>842.4587&nbsp;&nbsp;</TT></TD>
    <TD align=3Dright><TT>841.4515&nbsp;&nbsp;</TT></TD>
    <TD align=3Dright><TT>841.4658&nbsp;&nbsp;</TT></TD>
    <TD noWrap align=3Dright><TT>-16.99&nbsp;</TT></TD>
    <TD align=3Dright><TT>71&nbsp;</TT></TD>
    <TD noWrap align=3Dright><TT>-&nbsp;</TT></TD>
    <TD align=3Dright><TT>77&nbsp;</TT></TD>
    <TD align=3Dright><TT>1&nbsp;&nbsp;</TT></TD>
    <TD noWrap align=3Dright><TT>---&nbsp;&nbsp;</TT></TD>
    <TD noWrap><TT>&nbsp;K.DKVEVPR.S</TT></TD></TR>
  <TR>
    <TD align=3Dright>&nbsp;</TD>
    <TD align=3Dright><TT>1172.4644&nbsp;&nbsp;</TT></TD>
    <TD align=3Dright><TT>1171.4571&nbsp;&nbsp;</TT></TD>
    <TD align=3Dright><TT>1171.5148&nbsp;&nbsp;</TT></TD>
    <TD noWrap align=3Dright><TT>-49.21&nbsp;</TT></TD>
    <TD align=3Dright><TT>13&nbsp;</TT></TD>
    <TD noWrap align=3Dright><TT>-&nbsp;</TT></TD>
    <TD align=3Dright><TT>21&nbsp;</TT></TD>
    <TD align=3Dright><TT>1&nbsp;&nbsp;</TT></TD>
    <TD noWrap align=3Dright><TT>---&nbsp;&nbsp;</TT></TD>
    <TD noWrap><TT>&nbsp;R.RMMTTMTER.S + Oxidation (M)</TT></TD></TR>
  <TR>
    <TD align=3Dright>&nbsp;</TD>
    <TD align=3Dright><TT>1211.4525&nbsp;&nbsp;</TT></TD>
    <TD align=3Dright><TT>1210.4452&nbsp;&nbsp;</TT></TD>
    <TD align=3Dright><TT>1210.5045&nbsp;&nbsp;</TT></TD>
    <TD noWrap align=3Dright><TT>-48.99&nbsp;</TT></TD>
    <TD align=3Dright><TT>2&nbsp;</TT></TD>
    <TD noWrap align=3Dright><TT>-&nbsp;</TT></TD>
    <TD align=3Dright><TT>12&nbsp;</TT></TD>
    <TD align=3Dright><TT>0&nbsp;&nbsp;</TT></TD>
    <TD noWrap align=3Dright><TT>---&nbsp;&nbsp;</TT></TD>
    <TD noWrap><TT>&nbsp;M.AMMQWCGAAAR.R + Oxidation (M)</TT></TD></TR>
  <TR>
    <TD align=3Dright>&nbsp;</TD>
    <TD align=3Dright><TT>1383.6283&nbsp;&nbsp;</TT></TD>
    <TD align=3Dright><TT>1382.6210&nbsp;&nbsp;</TT></TD>
    <TD align=3Dright><TT>1382.6006&nbsp;&nbsp;</TT></TD>
    <TD noWrap align=3Dright><TT>14.8&nbsp;</TT></TD>
    <TD align=3Dright><TT>2&nbsp;</TT></TD>
    <TD noWrap align=3Dright><TT>-&nbsp;</TT></TD>
    <TD align=3Dright><TT>13&nbsp;</TT></TD>
    <TD align=3Dright><TT>1&nbsp;&nbsp;</TT></TD>
    <TD noWrap align=3Dright><TT>---&nbsp;&nbsp;</TT></TD>
    <TD noWrap><TT>&nbsp;M.AMMQWCGAAARR.M + 2 Oxidation =
(M)</TT></TD></TR>
  <TR>
    <TD align=3Dright>&nbsp;</TD>
    <TD align=3Dright><TT>2791.3635&nbsp;&nbsp;</TT></TD>
    <TD align=3Dright><TT>2790.3562&nbsp;&nbsp;</TT></TD>
    <TD align=3Dright><TT>2790.2843&nbsp;&nbsp;</TT></TD>
    <TD noWrap align=3Dright><TT>25.8&nbsp;</TT></TD>
    <TD align=3Dright><TT>14&nbsp;</TT></TD>
    <TD noWrap align=3Dright><TT>-&nbsp;</TT></TD>
    <TD align=3Dright><TT>40&nbsp;</TT></TD>
    <TD align=3Dright><TT>1&nbsp;&nbsp;</TT></TD>
    <TD noWrap align=3Dright><TT>---&nbsp;&nbsp;</TT></TD>
    <TD noWrap><TT>&nbsp;R.MMTTMTERSTVASSSSAAMGVPILCGR.G + Oxidation=20
    (M)</TT></TD></TR></TBODY></TABLE>
<TABLE border=3D0 cellSpacing=3D0>
  <TBODY>
  <TR>
    <TD><TT>&nbsp;&nbsp;&nbsp;&nbsp;&nbsp;&nbsp;</TT></TD>
    <TD><TT><B>No match to: </B>722.3444, 812.3120, 825.0538, 829.3365,=20
      841.0231, 856.4695, 870.4892, 1045.4987, 1189.4493, 1189.4493, =
1269.5383,=20
      1285.5146, 1292.5647, 1322.5864, 1322.5864, 1338.5701, 1369.6108,=20
      1370.5880, 1370.5880, 1386.5563, 1386.5563, 1391.6074, 1402.5548,=20
      1418.5543, 1495.6736, 1689.5704, 1689.5704, 1967.9067, 1967.9067,=20
      1989.9113, 2067.7708, 2067.7708, 2089.7732, 2210.9880, 2278.9082,=20
      2438.1377, 2438.1377, 2467.0532, 2481.0706, 2481.0706, 2663.2822,=20
      2663.2822</TT></TD></TR></TBODY></TABLE><BR>
<TABLE border=3D0 cellSpacing=3D0>
  <TBODY>
  <TR>
    <TD><TT><B><A =
name=3DHit9>9.</A>&nbsp;&nbsp;&nbsp;&nbsp;</B></TT></TD>
    <TD noWrap><TT><A=20
      =
href=3D"http://zxw-pc/mascot/cgi/protein_view.pl?file=3D../data/20121225/=
F002439.dat&amp;hit=3D9"=20
      =
target=3D_blank>gi|222846316</A>&nbsp;&nbsp;&nbsp;&nbsp;<B>Mass:</B>&nbsp=
;33869&nbsp;&nbsp;&nbsp;&nbsp;<B>Score:</B>&nbsp;43&nbsp;&nbsp;&nbsp;&nbs=
p;&nbsp;<B>Expect:</B>&nbsp;95&nbsp;&nbsp;<B>Matches:</B>&nbsp;7</TT></TD=
></TR>
  <TR>
    <TD>&nbsp;</TD>
    <TD noWrap><TT>predicted protein [Populus=20
trichocarpa]</TT></TD></TR></TBODY></TABLE>
<TABLE border=3D0 cellSpacing=3D0 cellPadding=3D0>
  <TBODY>
  <TR>
    <TD><TT>&nbsp;&nbsp;&nbsp;&nbsp;&nbsp;&nbsp;</TT></TD>
    <TD align=3Dright><TT><B>Observed&nbsp;&nbsp;</B></TT></TD>
    <TD noWrap align=3Dright><TT><B>Mr(expt)&nbsp;&nbsp;</B></TT></TD>
    <TD noWrap align=3Dright><TT><B>Mr(calc)&nbsp;&nbsp;</B></TT></TD>
    <TD align=3Dright><TT><B>&nbsp;ppm&nbsp;&nbsp;</B></TT></TD>
    <TD align=3Dright><TT><B>Start&nbsp;</B></TT></TD>
    <TD align=3Dright><TT><B>&nbsp;</B></TT></TD>
    <TD align=3Dright><TT><B>End&nbsp;</B></TT></TD>
    <TD align=3Dright><TT><B>Miss&nbsp;</B></TT></TD>
    <TD align=3Dright><TT><B>Ions&nbsp;</B></TT></TD>
    <TD><TT><B>&nbsp;Peptide</B></TT></TD></TR>
  <TR>
    <TD align=3Dright>&nbsp;</TD>
    <TD align=3Dright><TT>1189.4493&nbsp;&nbsp;</TT></TD>
    <TD align=3Dright><TT>1188.4420&nbsp;&nbsp;</TT></TD>
    <TD align=3Dright><TT>1188.5524&nbsp;&nbsp;</TT></TD>
    <TD noWrap align=3Dright><TT>-92.83&nbsp;</TT></TD>
    <TD align=3Dright><TT>254&nbsp;</TT></TD>
    <TD noWrap align=3Dright><TT>-&nbsp;</TT></TD>
    <TD align=3Dright><TT>264&nbsp;</TT></TD>
    <TD align=3Dright><TT>0&nbsp;&nbsp;</TT></TD>
    <TD noWrap align=3Dright><TT>---&nbsp;&nbsp;</TT></TD>
    <TD noWrap><TT>&nbsp;R.GSNGETHFNVK.V</TT></TD></TR>
  <TR>
    <TD align=3Dright>&nbsp;</TD>
    <TD align=3Dright><TT>1189.4493&nbsp;&nbsp;</TT></TD>
    <TD align=3Dright><TT>1188.4420&nbsp;&nbsp;</TT></TD>
    <TD align=3Dright><TT>1188.5524&nbsp;&nbsp;</TT></TD>
    <TD noWrap align=3Dright><TT>-92.83&nbsp;</TT></TD>
    <TD align=3Dright><TT>254&nbsp;</TT></TD>
    <TD noWrap align=3Dright><TT>-&nbsp;</TT></TD>
    <TD align=3Dright><TT>264&nbsp;</TT></TD>
    <TD align=3Dright><TT>0&nbsp;&nbsp;</TT></TD>
    <TD noWrap align=3Dright><TT>18&nbsp;&nbsp;</TT></TD>
    <TD noWrap><TT>&nbsp;R.GSNGETHFNVK.V</TT></TD></TR>
  <TR>
    <TD align=3Dright>&nbsp;</TD>
    <TD align=3Dright><TT>1370.5880&nbsp;&nbsp;</TT></TD>
    <TD align=3Dright><TT>1369.5807&nbsp;&nbsp;</TT></TD>
    <TD align=3Dright><TT>1369.6799&nbsp;&nbsp;</TT></TD>
    <TD noWrap align=3Dright><TT>-72.39&nbsp;</TT></TD>
    <TD align=3Dright><TT>138&nbsp;</TT></TD>
    <TD noWrap align=3Dright><TT>-&nbsp;</TT></TD>
    <TD align=3Dright><TT>148&nbsp;</TT></TD>
    <TD align=3Dright><TT>1&nbsp;&nbsp;</TT></TD>
    <TD noWrap align=3Dright><TT>---&nbsp;&nbsp;</TT></TD>
    <TD noWrap><TT>&nbsp;K.KTLELYMEAEK.G + Oxidation (M)</TT></TD></TR>
  <TR>
    <TD align=3Dright>&nbsp;</TD>
    <TD align=3Dright><TT>1370.5880&nbsp;&nbsp;</TT></TD>
    <TD align=3Dright><TT>1369.5807&nbsp;&nbsp;</TT></TD>
    <TD align=3Dright><TT>1369.6799&nbsp;&nbsp;</TT></TD>
    <TD noWrap align=3Dright><TT>-72.39&nbsp;</TT></TD>
    <TD align=3Dright><TT>138&nbsp;</TT></TD>
    <TD noWrap align=3Dright><TT>-&nbsp;</TT></TD>
    <TD align=3Dright><TT>148&nbsp;</TT></TD>
    <TD align=3Dright><TT>1&nbsp;&nbsp;</TT></TD>
    <TD noWrap align=3Dright><TT>---&nbsp;&nbsp;</TT></TD>
    <TD noWrap><TT>&nbsp;K.KTLELYMEAEK.G + Oxidation (M)</TT></TD></TR>
  <TR>
    <TD align=3Dright>&nbsp;</TD>
    <TD align=3Dright><TT>1383.6283&nbsp;&nbsp;</TT></TD>
    <TD align=3Dright><TT>1382.6210&nbsp;&nbsp;</TT></TD>
    <TD align=3Dright><TT>1382.7115&nbsp;&nbsp;</TT></TD>
    <TD noWrap align=3Dright><TT>-65.46&nbsp;</TT></TD>
    <TD align=3Dright><TT>1&nbsp;</TT></TD>
    <TD noWrap align=3Dright><TT>-&nbsp;</TT></TD>
    <TD align=3Dright><TT>12&nbsp;</TT></TD>
    <TD align=3Dright><TT>0&nbsp;&nbsp;</TT></TD>
    <TD noWrap align=3Dright><TT>---&nbsp;&nbsp;</TT></TD>
    <TD noWrap><TT>&nbsp;-.MSLQPIDELPPK.L + Oxidation (M)</TT></TD></TR>
  <TR>
    <TD align=3Dright>&nbsp;</TD>
    <TD align=3Dright><TT>2438.1377&nbsp;&nbsp;</TT></TD>
    <TD align=3Dright><TT>2437.1304&nbsp;&nbsp;</TT></TD>
    <TD align=3Dright><TT>2437.3580&nbsp;&nbsp;</TT></TD>
    <TD noWrap align=3Dright><TT>-93.38&nbsp;</TT></TD>
    <TD align=3Dright><TT>281&nbsp;</TT></TD>
    <TD noWrap align=3Dright><TT>-&nbsp;</TT></TD>
    <TD align=3Dright><TT>302&nbsp;</TT></TD>
    <TD align=3Dright><TT>0&nbsp;&nbsp;</TT></TD>
    <TD noWrap align=3Dright><TT>---&nbsp;&nbsp;</TT></TD>
    <TD noWrap><TT>&nbsp;R.LIYNLLQDELQSGLHALSIVAK.T</TT></TD></TR>
  <TR>
    <TD align=3Dright>&nbsp;</TD>
    <TD align=3Dright><TT>2438.1377&nbsp;&nbsp;</TT></TD>
    <TD align=3Dright><TT>2437.1304&nbsp;&nbsp;</TT></TD>
    <TD align=3Dright><TT>2437.3580&nbsp;&nbsp;</TT></TD>
    <TD noWrap align=3Dright><TT>-93.38&nbsp;</TT></TD>
    <TD align=3Dright><TT>281&nbsp;</TT></TD>
    <TD noWrap align=3Dright><TT>-&nbsp;</TT></TD>
    <TD align=3Dright><TT>302&nbsp;</TT></TD>
    <TD align=3Dright><TT>0&nbsp;&nbsp;</TT></TD>
    <TD noWrap align=3Dright><TT>---&nbsp;&nbsp;</TT></TD>
    <TD =
noWrap><TT>&nbsp;R.LIYNLLQDELQSGLHALSIVAK.T</TT></TD></TR></TBODY></TABLE=
>
<TABLE border=3D0 cellSpacing=3D0>
  <TBODY>
  <TR>
    <TD><TT>&nbsp;&nbsp;&nbsp;&nbsp;&nbsp;&nbsp;</TT></TD>
    <TD><TT><B>No match to: </B>722.3444, 812.3120, 825.0538, 829.3365,=20
      841.0231, 842.4587, 856.4695, 870.4892, 1045.4987, 1172.4644, =
1211.4525,=20
      1269.5383, 1285.5146, 1292.5647, 1322.5864, 1322.5864, 1338.5701,=20
      1369.6108, 1386.5563, 1386.5563, 1391.6074, 1402.5548, 1418.5543,=20
      1495.6736, 1689.5704, 1689.5704, 1967.9067, 1967.9067, 1989.9113,=20
      2067.7708, 2067.7708, 2089.7732, 2210.9880, 2278.9082, 2467.0532,=20
      2481.0706, 2481.0706, 2663.2822, 2663.2822,=20
2791.3635</TT></TD></TR></TBODY></TABLE><BR>
<TABLE border=3D0 cellSpacing=3D0>
  <TBODY>
  <TR>
    <TD><TT><B><A name=3DHit10>10.</A>&nbsp;&nbsp;&nbsp;</B></TT></TD>
    <TD noWrap><TT><A=20
      =
href=3D"http://zxw-pc/mascot/cgi/protein_view.pl?file=3D../data/20121225/=
F002439.dat&amp;hit=3D10"=20
      =
target=3D_blank>gi|224056857</A>&nbsp;&nbsp;&nbsp;&nbsp;<B>Mass:</B>&nbsp=
;33869&nbsp;&nbsp;&nbsp;&nbsp;<B>Score:</B>&nbsp;43&nbsp;&nbsp;&nbsp;&nbs=
p;&nbsp;<B>Expect:</B>&nbsp;95&nbsp;&nbsp;<B>Matches:</B>&nbsp;7</TT></TD=
></TR>
  <TR>
    <TD>&nbsp;</TD>
    <TD noWrap><TT>predicted protein [Populus=20
trichocarpa]</TT></TD></TR></TBODY></TABLE>
<TABLE border=3D0 cellSpacing=3D0 cellPadding=3D0>
  <TBODY>
  <TR>
    <TD><TT>&nbsp;&nbsp;&nbsp;&nbsp;&nbsp;&nbsp;</TT></TD>
    <TD align=3Dright><TT><B>Observed&nbsp;&nbsp;</B></TT></TD>
    <TD noWrap align=3Dright><TT><B>Mr(expt)&nbsp;&nbsp;</B></TT></TD>
    <TD noWrap align=3Dright><TT><B>Mr(calc)&nbsp;&nbsp;</B></TT></TD>
    <TD align=3Dright><TT><B>&nbsp;ppm&nbsp;&nbsp;</B></TT></TD>
    <TD align=3Dright><TT><B>Start&nbsp;</B></TT></TD>
    <TD align=3Dright><TT><B>&nbsp;</B></TT></TD>
    <TD align=3Dright><TT><B>End&nbsp;</B></TT></TD>
    <TD align=3Dright><TT><B>Miss&nbsp;</B></TT></TD>
    <TD align=3Dright><TT><B>Ions&nbsp;</B></TT></TD>
    <TD><TT><B>&nbsp;Peptide</B></TT></TD></TR>
  <TR>
    <TD align=3Dright>&nbsp;</TD>
    <TD align=3Dright><TT>1189.4493&nbsp;&nbsp;</TT></TD>
    <TD align=3Dright><TT>1188.4420&nbsp;&nbsp;</TT></TD>
    <TD align=3Dright><TT>1188.5524&nbsp;&nbsp;</TT></TD>
    <TD noWrap align=3Dright><TT>-92.83&nbsp;</TT></TD>
    <TD align=3Dright><TT>254&nbsp;</TT></TD>
    <TD noWrap align=3Dright><TT>-&nbsp;</TT></TD>
    <TD align=3Dright><TT>264&nbsp;</TT></TD>
    <TD align=3Dright><TT>0&nbsp;&nbsp;</TT></TD>
    <TD noWrap align=3Dright><TT>---&nbsp;&nbsp;</TT></TD>
    <TD noWrap><TT>&nbsp;R.GSNGETHFNVK.V</TT></TD></TR>
  <TR>
    <TD align=3Dright>&nbsp;</TD>
    <TD align=3Dright><TT>1189.4493&nbsp;&nbsp;</TT></TD>
    <TD align=3Dright><TT>1188.4420&nbsp;&nbsp;</TT></TD>
    <TD align=3Dright><TT>1188.5524&nbsp;&nbsp;</TT></TD>
    <TD noWrap align=3Dright><TT>-92.83&nbsp;</TT></TD>
    <TD align=3Dright><TT>254&nbsp;</TT></TD>
    <TD noWrap align=3Dright><TT>-&nbsp;</TT></TD>
    <TD align=3Dright><TT>264&nbsp;</TT></TD>
    <TD align=3Dright><TT>0&nbsp;&nbsp;</TT></TD>
    <TD noWrap align=3Dright><TT>18&nbsp;&nbsp;</TT></TD>
    <TD noWrap><TT>&nbsp;R.GSNGETHFNVK.V</TT></TD></TR>
  <TR>
    <TD align=3Dright>&nbsp;</TD>
    <TD align=3Dright><TT>1370.5880&nbsp;&nbsp;</TT></TD>
    <TD align=3Dright><TT>1369.5807&nbsp;&nbsp;</TT></TD>
    <TD align=3Dright><TT>1369.6799&nbsp;&nbsp;</TT></TD>
    <TD noWrap align=3Dright><TT>-72.39&nbsp;</TT></TD>
    <TD align=3Dright><TT>138&nbsp;</TT></TD>
    <TD noWrap align=3Dright><TT>-&nbsp;</TT></TD>
    <TD align=3Dright><TT>148&nbsp;</TT></TD>
    <TD align=3Dright><TT>1&nbsp;&nbsp;</TT></TD>
    <TD noWrap align=3Dright><TT>---&nbsp;&nbsp;</TT></TD>
    <TD noWrap><TT>&nbsp;K.KTLELYMEAEK.G + Oxidation (M)</TT></TD></TR>
  <TR>
    <TD align=3Dright>&nbsp;</TD>
    <TD align=3Dright><TT>1370.5880&nbsp;&nbsp;</TT></TD>
    <TD align=3Dright><TT>1369.5807&nbsp;&nbsp;</TT></TD>
    <TD align=3Dright><TT>1369.6799&nbsp;&nbsp;</TT></TD>
    <TD noWrap align=3Dright><TT>-72.39&nbsp;</TT></TD>
    <TD align=3Dright><TT>138&nbsp;</TT></TD>
    <TD noWrap align=3Dright><TT>-&nbsp;</TT></TD>
    <TD align=3Dright><TT>148&nbsp;</TT></TD>
    <TD align=3Dright><TT>1&nbsp;&nbsp;</TT></TD>
    <TD noWrap align=3Dright><TT>---&nbsp;&nbsp;</TT></TD>
    <TD noWrap><TT>&nbsp;K.KTLELYMEAEK.G + Oxidation (M)</TT></TD></TR>
  <TR>
    <TD align=3Dright>&nbsp;</TD>
    <TD align=3Dright><TT>1383.6283&nbsp;&nbsp;</TT></TD>
    <TD align=3Dright><TT>1382.6210&nbsp;&nbsp;</TT></TD>
    <TD align=3Dright><TT>1382.7115&nbsp;&nbsp;</TT></TD>
    <TD noWrap align=3Dright><TT>-65.46&nbsp;</TT></TD>
    <TD align=3Dright><TT>1&nbsp;</TT></TD>
    <TD noWrap align=3Dright><TT>-&nbsp;</TT></TD>
    <TD align=3Dright><TT>12&nbsp;</TT></TD>
    <TD align=3Dright><TT>0&nbsp;&nbsp;</TT></TD>
    <TD noWrap align=3Dright><TT>---&nbsp;&nbsp;</TT></TD>
    <TD noWrap><TT>&nbsp;-.MSLQPIDELPPK.L + Oxidation (M)</TT></TD></TR>
  <TR>
    <TD align=3Dright>&nbsp;</TD>
    <TD align=3Dright><TT>2438.1377&nbsp;&nbsp;</TT></TD>
    <TD align=3Dright><TT>2437.1304&nbsp;&nbsp;</TT></TD>
    <TD align=3Dright><TT>2437.3580&nbsp;&nbsp;</TT></TD>
    <TD noWrap align=3Dright><TT>-93.38&nbsp;</TT></TD>
    <TD align=3Dright><TT>281&nbsp;</TT></TD>
    <TD noWrap align=3Dright><TT>-&nbsp;</TT></TD>
    <TD align=3Dright><TT>302&nbsp;</TT></TD>
    <TD align=3Dright><TT>0&nbsp;&nbsp;</TT></TD>
    <TD noWrap align=3Dright><TT>---&nbsp;&nbsp;</TT></TD>
    <TD noWrap><TT>&nbsp;R.LIYNLLQDELQSGLHALSIVAK.T</TT></TD></TR>
  <TR>
    <TD align=3Dright>&nbsp;</TD>
    <TD align=3Dright><TT>2438.1377&nbsp;&nbsp;</TT></TD>
    <TD align=3Dright><TT>2437.1304&nbsp;&nbsp;</TT></TD>
    <TD align=3Dright><TT>2437.3580&nbsp;&nbsp;</TT></TD>
    <TD noWrap align=3Dright><TT>-93.38&nbsp;</TT></TD>
    <TD align=3Dright><TT>281&nbsp;</TT></TD>
    <TD noWrap align=3Dright><TT>-&nbsp;</TT></TD>
    <TD align=3Dright><TT>302&nbsp;</TT></TD>
    <TD align=3Dright><TT>0&nbsp;&nbsp;</TT></TD>
    <TD noWrap align=3Dright><TT>---&nbsp;&nbsp;</TT></TD>
    <TD =
noWrap><TT>&nbsp;R.LIYNLLQDELQSGLHALSIVAK.T</TT></TD></TR></TBODY></TABLE=
>
<TABLE border=3D0 cellSpacing=3D0>
  <TBODY>
  <TR>
    <TD><TT>&nbsp;&nbsp;&nbsp;&nbsp;&nbsp;&nbsp;</TT></TD>
    <TD><TT><B>No match to: </B>722.3444, 812.3120, 825.0538, 829.3365,=20
      841.0231, 842.4587, 856.4695, 870.4892, 1045.4987, 1172.4644, =
1211.4525,=20
      1269.5383, 1285.5146, 1292.5647, 1322.5864, 1322.5864, 1338.5701,=20
      1369.6108, 1386.5563, 1386.5563, 1391.6074, 1402.5548, 1418.5543,=20
      1495.6736, 1689.5704, 1689.5704, 1967.9067, 1967.9067, 1989.9113,=20
      2067.7708, 2067.7708, 2089.7732, 2210.9880, 2278.9082, 2467.0532,=20
      2481.0706, 2481.0706, 2663.2822, 2663.2822,=20
2791.3635</TT></TD></TR></TBODY></TABLE><BR>
<TABLE border=3D0 cellSpacing=3D0>
  <TBODY>
  <TR>
    <TD><TT><B><A name=3DHit11>11.</A>&nbsp;&nbsp;&nbsp;</B></TT></TD>
    <TD noWrap><TT><A=20
      =
href=3D"http://zxw-pc/mascot/cgi/protein_view.pl?file=3D../data/20121225/=
F002439.dat&amp;hit=3D11"=20
      =
target=3D_blank>gi|147865920</A>&nbsp;&nbsp;&nbsp;&nbsp;<B>Mass:</B>&nbsp=
;148559&nbsp;&nbsp;&nbsp;<B>Score:</B>&nbsp;42&nbsp;&nbsp;&nbsp;&nbsp;&nb=
sp;<B>Expect:</B>&nbsp;1.1e+002&nbsp;&nbsp;<B>Matches:</B>&nbsp;3</TT></T=
D></TR>
  <TR>
    <TD>&nbsp;</TD>
    <TD noWrap><TT>hypothetical protein VITISV_027927 [Vitis=20
  vinifera]</TT></TD></TR></TBODY></TABLE>
<TABLE border=3D0 cellSpacing=3D0 cellPadding=3D0>
  <TBODY>
  <TR>
    <TD><TT>&nbsp;&nbsp;&nbsp;&nbsp;&nbsp;&nbsp;</TT></TD>
    <TD align=3Dright><TT><B>Observed&nbsp;&nbsp;</B></TT></TD>
    <TD noWrap align=3Dright><TT><B>Mr(expt)&nbsp;&nbsp;</B></TT></TD>
    <TD noWrap align=3Dright><TT><B>Mr(calc)&nbsp;&nbsp;</B></TT></TD>
    <TD align=3Dright><TT><B>&nbsp;ppm&nbsp;&nbsp;</B></TT></TD>
    <TD align=3Dright><TT><B>Start&nbsp;</B></TT></TD>
    <TD align=3Dright><TT><B>&nbsp;</B></TT></TD>
    <TD align=3Dright><TT><B>End&nbsp;</B></TT></TD>
    <TD align=3Dright><TT><B>Miss&nbsp;</B></TT></TD>
    <TD align=3Dright><TT><B>Ions&nbsp;</B></TT></TD>
    <TD><TT><B>&nbsp;Peptide</B></TT></TD></TR>
  <TR>
    <TD align=3Dright>&nbsp;</TD>
    <TD align=3Dright><TT>1189.4493&nbsp;&nbsp;</TT></TD>
    <TD align=3Dright><TT>1188.4420&nbsp;&nbsp;</TT></TD>
    <TD align=3Dright><TT>1188.5332&nbsp;&nbsp;</TT></TD>
    <TD noWrap align=3Dright><TT>-76.73&nbsp;</TT></TD>
    <TD align=3Dright><TT>67&nbsp;</TT></TD>
    <TD noWrap align=3Dright><TT>-&nbsp;</TT></TD>
    <TD align=3Dright><TT>77&nbsp;</TT></TD>
    <TD align=3Dright><TT>0&nbsp;&nbsp;</TT></TD>
    <TD noWrap align=3Dright><TT>37&nbsp;&nbsp;</TT></TD>
    <TD noWrap><TT>&nbsp;R.APGEIMEEGEK.G</TT></TD></TR>
  <TR>
    <TD align=3Dright>&nbsp;</TD>
    <TD align=3Dright><TT>1211.4525&nbsp;&nbsp;</TT></TD>
    <TD align=3Dright><TT>1210.4452&nbsp;&nbsp;</TT></TD>
    <TD align=3Dright><TT>1210.5573&nbsp;&nbsp;</TT></TD>
    <TD noWrap align=3Dright><TT>-92.60&nbsp;</TT></TD>
    <TD align=3Dright><TT>1&nbsp;</TT></TD>
    <TD noWrap align=3Dright><TT>-&nbsp;</TT></TD>
    <TD align=3Dright><TT>10&nbsp;</TT></TD>
    <TD align=3Dright><TT>0&nbsp;&nbsp;</TT></TD>
    <TD noWrap align=3Dright><TT>---&nbsp;&nbsp;</TT></TD>
    <TD noWrap><TT>&nbsp;-.MLTNEALMEK.A + 2 Oxidation (M)</TT></TD></TR>
  <TR>
    <TD align=3Dright>&nbsp;</TD>
    <TD align=3Dright><TT>1269.5383&nbsp;&nbsp;</TT></TD>
    <TD align=3Dright><TT>1268.5310&nbsp;&nbsp;</TT></TD>
    <TD align=3Dright><TT>1268.5534&nbsp;&nbsp;</TT></TD>
    <TD noWrap align=3Dright><TT>-17.64&nbsp;</TT></TD>
    <TD align=3Dright><TT>675&nbsp;</TT></TD>
    <TD noWrap align=3Dright><TT>-&nbsp;</TT></TD>
    <TD align=3Dright><TT>685&nbsp;</TT></TD>
    <TD align=3Dright><TT>1&nbsp;&nbsp;</TT></TD>
    <TD noWrap align=3Dright><TT>---&nbsp;&nbsp;</TT></TD>
    <TD noWrap><TT>&nbsp;K.YGEDRGGWSSR.E</TT></TD></TR></TBODY></TABLE>
<TABLE border=3D0 cellSpacing=3D0>
  <TBODY>
  <TR>
    <TD><TT>&nbsp;&nbsp;&nbsp;&nbsp;&nbsp;&nbsp;</TT></TD>
    <TD><TT><B>No match to: </B>722.3444, 812.3120, 825.0538, 829.3365,=20
      841.0231, 842.4587, 856.4695, 870.4892, 1045.4987, 1172.4644, =
1189.4493,=20
      1285.5146, 1292.5647, 1322.5864, 1322.5864, 1338.5701, 1369.6108,=20
      1370.5880, 1370.5880, 1383.6283, 1386.5563, 1386.5563, 1391.6074,=20
      1402.5548, 1418.5543, 1495.6736, 1689.5704, 1689.5704, 1967.9067,=20
      1967.9067, 1989.9113, 2067.7708, 2067.7708, 2089.7732, 2210.9880,=20
      2278.9082, 2438.1377, 2438.1377, 2467.0532, 2481.0706, 2481.0706,=20
      2663.2822, 2663.2822, 2791.3635</TT></TD></TR></TBODY></TABLE><BR>
<TABLE border=3D0 cellSpacing=3D0>
  <TBODY>
  <TR>
    <TD><TT><B><A name=3DHit12>12.</A>&nbsp;&nbsp;&nbsp;</B></TT></TD>
    <TD noWrap><TT><A=20
      =
href=3D"http://zxw-pc/mascot/cgi/protein_view.pl?file=3D../data/20121225/=
F002439.dat&amp;hit=3D12"=20
      =
target=3D_blank>gi|242096968</A>&nbsp;&nbsp;&nbsp;&nbsp;<B>Mass:</B>&nbsp=
;65884&nbsp;&nbsp;&nbsp;&nbsp;<B>Score:</B>&nbsp;42&nbsp;&nbsp;&nbsp;&nbs=
p;&nbsp;<B>Expect:</B>&nbsp;1.2e+002&nbsp;&nbsp;<B>Matches:</B>&nbsp;9</T=
T></TD></TR>
  <TR>
    <TD>&nbsp;</TD>
    <TD noWrap><TT>hypothetical protein SORBIDRAFT_10g029280 [Sorghum=20
      bicolor]</TT></TD></TR></TBODY></TABLE>
<TABLE border=3D0 cellSpacing=3D0 cellPadding=3D0>
  <TBODY>
  <TR>
    <TD><TT>&nbsp;&nbsp;&nbsp;&nbsp;&nbsp;&nbsp;</TT></TD>
    <TD align=3Dright><TT><B>Observed&nbsp;&nbsp;</B></TT></TD>
    <TD noWrap align=3Dright><TT><B>Mr(expt)&nbsp;&nbsp;</B></TT></TD>
    <TD noWrap align=3Dright><TT><B>Mr(calc)&nbsp;&nbsp;</B></TT></TD>
    <TD align=3Dright><TT><B>&nbsp;ppm&nbsp;&nbsp;</B></TT></TD>
    <TD align=3Dright><TT><B>Start&nbsp;</B></TT></TD>
    <TD align=3Dright><TT><B>&nbsp;</B></TT></TD>
    <TD align=3Dright><TT><B>End&nbsp;</B></TT></TD>
    <TD align=3Dright><TT><B>Miss&nbsp;</B></TT></TD>
    <TD align=3Dright><TT><B>Ions&nbsp;</B></TT></TD>
    <TD><TT><B>&nbsp;Peptide</B></TT></TD></TR>
  <TR>
    <TD align=3Dright>&nbsp;</TD>
    <TD align=3Dright><TT>722.3444&nbsp;&nbsp;</TT></TD>
    <TD align=3Dright><TT>721.3371&nbsp;&nbsp;</TT></TD>
    <TD align=3Dright><TT>721.3429&nbsp;&nbsp;</TT></TD>
    <TD noWrap align=3Dright><TT>-8.01&nbsp;</TT></TD>
    <TD align=3Dright><TT>263&nbsp;</TT></TD>
    <TD noWrap align=3Dright><TT>-&nbsp;</TT></TD>
    <TD align=3Dright><TT>270&nbsp;</TT></TD>
    <TD align=3Dright><TT>0&nbsp;&nbsp;</TT></TD>
    <TD noWrap align=3Dright><TT>---&nbsp;&nbsp;</TT></TD>
    <TD noWrap><TT>&nbsp;K.AAVSGCSK.I</TT></TD></TR>
  <TR>
    <TD align=3Dright>&nbsp;</TD>
    <TD align=3Dright><TT>870.4892&nbsp;&nbsp;</TT></TD>
    <TD align=3Dright><TT>869.4819&nbsp;&nbsp;</TT></TD>
    <TD align=3Dright><TT>869.4355&nbsp;&nbsp;</TT></TD>
    <TD noWrap align=3Dright><TT>53.4&nbsp;</TT></TD>
    <TD align=3Dright><TT>561&nbsp;</TT></TD>
    <TD noWrap align=3Dright><TT>-&nbsp;</TT></TD>
    <TD align=3Dright><TT>568&nbsp;</TT></TD>
    <TD align=3Dright><TT>0&nbsp;&nbsp;</TT></TD>
    <TD noWrap align=3Dright><TT>---&nbsp;&nbsp;</TT></TD>
    <TD noWrap><TT>&nbsp;K.ALHDSTAR.N</TT></TD></TR>
  <TR>
    <TD align=3Dright>&nbsp;</TD>
    <TD align=3Dright><TT>1402.5548&nbsp;&nbsp;</TT></TD>
    <TD align=3Dright><TT>1401.5475&nbsp;&nbsp;</TT></TD>
    <TD align=3Dright><TT>1401.6677&nbsp;&nbsp;</TT></TD>
    <TD noWrap align=3Dright><TT>-85.76&nbsp;</TT></TD>
    <TD align=3Dright><TT>338&nbsp;</TT></TD>
    <TD noWrap align=3Dright><TT>-&nbsp;</TT></TD>
    <TD align=3Dright><TT>349&nbsp;</TT></TD>
    <TD align=3Dright><TT>0&nbsp;&nbsp;</TT></TD>
    <TD noWrap align=3Dright><TT>---&nbsp;&nbsp;</TT></TD>
    <TD noWrap><TT>&nbsp;R.QGSYFPNTFVSR.F</TT></TD></TR>
  <TR>
    <TD align=3Dright>&nbsp;</TD>
    <TD align=3Dright><TT>2210.9880&nbsp;&nbsp;</TT></TD>
    <TD align=3Dright><TT>2209.9807&nbsp;&nbsp;</TT></TD>
    <TD align=3Dright><TT>2210.1444&nbsp;&nbsp;</TT></TD>
    <TD noWrap align=3Dright><TT>-74.05&nbsp;</TT></TD>
    <TD align=3Dright><TT>515&nbsp;</TT></TD>
    <TD noWrap align=3Dright><TT>-&nbsp;</TT></TD>
    <TD align=3Dright><TT>535&nbsp;</TT></TD>
    <TD align=3Dright><TT>0&nbsp;&nbsp;</TT></TD>
    <TD noWrap align=3Dright><TT>---&nbsp;&nbsp;</TT></TD>
    <TD noWrap><TT>&nbsp;R.SGLGYTIVRPGPLQEEPGGQR.A</TT></TD></TR>
  <TR>
    <TD align=3Dright>&nbsp;</TD>
    <TD align=3Dright><TT>2481.0706&nbsp;&nbsp;</TT></TD>
    <TD align=3Dright><TT>2480.0633&nbsp;&nbsp;</TT></TD>
    <TD align=3Dright><TT>2480.1853&nbsp;&nbsp;</TT></TD>
    <TD noWrap align=3Dright><TT>-49.19&nbsp;</TT></TD>
    <TD align=3Dright><TT>474&nbsp;</TT></TD>
    <TD noWrap align=3Dright><TT>-&nbsp;</TT></TD>
    <TD align=3Dright><TT>497&nbsp;</TT></TD>
    <TD align=3Dright><TT>0&nbsp;&nbsp;</TT></TD>
    <TD noWrap align=3Dright><TT>---&nbsp;&nbsp;</TT></TD>
    <TD noWrap><TT>&nbsp;K.ALPTGQETDFILVSCSGSGIESNR.R</TT></TD></TR>
  <TR>
    <TD align=3Dright>&nbsp;</TD>
    <TD align=3Dright><TT>2481.0706&nbsp;&nbsp;</TT></TD>
    <TD align=3Dright><TT>2480.0633&nbsp;&nbsp;</TT></TD>
    <TD align=3Dright><TT>2480.1853&nbsp;&nbsp;</TT></TD>
    <TD noWrap align=3Dright><TT>-49.19&nbsp;</TT></TD>
    <TD align=3Dright><TT>474&nbsp;</TT></TD>
    <TD noWrap align=3Dright><TT>-&nbsp;</TT></TD>
    <TD align=3Dright><TT>497&nbsp;</TT></TD>
    <TD align=3Dright><TT>0&nbsp;&nbsp;</TT></TD>
    <TD noWrap align=3Dright><TT>---&nbsp;&nbsp;</TT></TD>
    <TD noWrap><TT>&nbsp;K.ALPTGQETDFILVSCSGSGIESNR.R</TT></TD></TR>
  <TR>
    <TD align=3Dright>&nbsp;</TD>
    <TD align=3Dright><TT>2663.2822&nbsp;&nbsp;</TT></TD>
    <TD align=3Dright><TT>2662.2749&nbsp;&nbsp;</TT></TD>
    <TD align=3Dright><TT>2662.3926&nbsp;&nbsp;</TT></TD>
    <TD noWrap align=3Dright><TT>-44.19&nbsp;</TT></TD>
    <TD align=3Dright><TT>164&nbsp;</TT></TD>
    <TD noWrap align=3Dright><TT>-&nbsp;</TT></TD>
    <TD align=3Dright><TT>188&nbsp;</TT></TD>
    <TD align=3Dright><TT>1&nbsp;&nbsp;</TT></TD>
    <TD noWrap align=3Dright><TT>---&nbsp;&nbsp;</TT></TD>
    <TD noWrap><TT>&nbsp;K.FSRLGQISSASSTALAEEEQAVLIR.G</TT></TD></TR>
  <TR>
    <TD align=3Dright>&nbsp;</TD>
    <TD align=3Dright><TT>2663.2822&nbsp;&nbsp;</TT></TD>
    <TD align=3Dright><TT>2662.2749&nbsp;&nbsp;</TT></TD>
    <TD align=3Dright><TT>2662.3926&nbsp;&nbsp;</TT></TD>
    <TD noWrap align=3Dright><TT>-44.19&nbsp;</TT></TD>
    <TD align=3Dright><TT>164&nbsp;</TT></TD>
    <TD noWrap align=3Dright><TT>-&nbsp;</TT></TD>
    <TD align=3Dright><TT>188&nbsp;</TT></TD>
    <TD align=3Dright><TT>1&nbsp;&nbsp;</TT></TD>
    <TD noWrap align=3Dright><TT>---&nbsp;&nbsp;</TT></TD>
    <TD noWrap><TT>&nbsp;K.FSRLGQISSASSTALAEEEQAVLIR.G</TT></TD></TR>
  <TR>
    <TD align=3Dright>&nbsp;</TD>
    <TD align=3Dright><TT>2791.3635&nbsp;&nbsp;</TT></TD>
    <TD align=3Dright><TT>2790.3562&nbsp;&nbsp;</TT></TD>
    <TD align=3Dright><TT>2790.4512&nbsp;&nbsp;</TT></TD>
    <TD noWrap align=3Dright><TT>-34.03&nbsp;</TT></TD>
    <TD align=3Dright><TT>124&nbsp;</TT></TD>
    <TD noWrap align=3Dright><TT>-&nbsp;</TT></TD>
    <TD align=3Dright><TT>151&nbsp;</TT></TD>
    <TD align=3Dright><TT>1&nbsp;&nbsp;</TT></TD>
    <TD noWrap align=3Dright><TT>---&nbsp;&nbsp;</TT></TD>
    <TD=20
noWrap><TT>&nbsp;K.DAPSAEESARALVAGLDDVIVNPVGLGR.R</TT></TD></TR></TBODY><=
/TABLE>
<TABLE border=3D0 cellSpacing=3D0>
  <TBODY>
  <TR>
    <TD><TT>&nbsp;&nbsp;&nbsp;&nbsp;&nbsp;&nbsp;</TT></TD>
    <TD><TT><B>No match to: </B>812.3120, 825.0538, 829.3365, 841.0231,=20
      842.4587, 856.4695, 1045.4987, 1172.4644, 1189.4493, 1189.4493, =
1211.4525,=20
      1269.5383, 1285.5146, 1292.5647, 1322.5864, 1322.5864, 1338.5701,=20
      1369.6108, 1370.5880, 1370.5880, 1383.6283, 1386.5563, 1386.5563,=20
      1391.6074, 1418.5543, 1495.6736, 1689.5704, 1689.5704, 1967.9067,=20
      1967.9067, 1989.9113, 2067.7708, 2067.7708, 2089.7732, 2278.9082,=20
      2438.1377, 2438.1377, 2467.0532</TT></TD></TR></TBODY></TABLE><BR>
<TABLE border=3D0 cellSpacing=3D0>
  <TBODY>
  <TR>
    <TD><TT><B><A name=3DHit13>13.</A>&nbsp;&nbsp;&nbsp;</B></TT></TD>
    <TD noWrap><TT><A=20
      =
href=3D"http://zxw-pc/mascot/cgi/protein_view.pl?file=3D../data/20121225/=
F002439.dat&amp;hit=3D13"=20
      =
target=3D_blank>gi|241917197</A>&nbsp;&nbsp;&nbsp;&nbsp;<B>Mass:</B>&nbsp=
;65884&nbsp;&nbsp;&nbsp;&nbsp;<B>Score:</B>&nbsp;42&nbsp;&nbsp;&nbsp;&nbs=
p;&nbsp;<B>Expect:</B>&nbsp;1.2e+002&nbsp;&nbsp;<B>Matches:</B>&nbsp;9</T=
T></TD></TR>
  <TR>
    <TD>&nbsp;</TD>
    <TD noWrap><TT>hypothetical protein SORBIDRAFT_10g029280 [Sorghum=20
      bicolor]</TT></TD></TR></TBODY></TABLE>
<TABLE border=3D0 cellSpacing=3D0 cellPadding=3D0>
  <TBODY>
  <TR>
    <TD><TT>&nbsp;&nbsp;&nbsp;&nbsp;&nbsp;&nbsp;</TT></TD>
    <TD align=3Dright><TT><B>Observed&nbsp;&nbsp;</B></TT></TD>
    <TD noWrap align=3Dright><TT><B>Mr(expt)&nbsp;&nbsp;</B></TT></TD>
    <TD noWrap align=3Dright><TT><B>Mr(calc)&nbsp;&nbsp;</B></TT></TD>
    <TD align=3Dright><TT><B>&nbsp;ppm&nbsp;&nbsp;</B></TT></TD>
    <TD align=3Dright><TT><B>Start&nbsp;</B></TT></TD>
    <TD align=3Dright><TT><B>&nbsp;</B></TT></TD>
    <TD align=3Dright><TT><B>End&nbsp;</B></TT></TD>
    <TD align=3Dright><TT><B>Miss&nbsp;</B></TT></TD>
    <TD align=3Dright><TT><B>Ions&nbsp;</B></TT></TD>
    <TD><TT><B>&nbsp;Peptide</B></TT></TD></TR>
  <TR>
    <TD align=3Dright>&nbsp;</TD>
    <TD align=3Dright><TT>722.3444&nbsp;&nbsp;</TT></TD>
    <TD align=3Dright><TT>721.3371&nbsp;&nbsp;</TT></TD>
    <TD align=3Dright><TT>721.3429&nbsp;&nbsp;</TT></TD>
    <TD noWrap align=3Dright><TT>-8.01&nbsp;</TT></TD>
    <TD align=3Dright><TT>263&nbsp;</TT></TD>
    <TD noWrap align=3Dright><TT>-&nbsp;</TT></TD>
    <TD align=3Dright><TT>270&nbsp;</TT></TD>
    <TD align=3Dright><TT>0&nbsp;&nbsp;</TT></TD>
    <TD noWrap align=3Dright><TT>---&nbsp;&nbsp;</TT></TD>
    <TD noWrap><TT>&nbsp;K.AAVSGCSK.I</TT></TD></TR>
  <TR>
    <TD align=3Dright>&nbsp;</TD>
    <TD align=3Dright><TT>870.4892&nbsp;&nbsp;</TT></TD>
    <TD align=3Dright><TT>869.4819&nbsp;&nbsp;</TT></TD>
    <TD align=3Dright><TT>869.4355&nbsp;&nbsp;</TT></TD>
    <TD noWrap align=3Dright><TT>53.4&nbsp;</TT></TD>
    <TD align=3Dright><TT>561&nbsp;</TT></TD>
    <TD noWrap align=3Dright><TT>-&nbsp;</TT></TD>
    <TD align=3Dright><TT>568&nbsp;</TT></TD>
    <TD align=3Dright><TT>0&nbsp;&nbsp;</TT></TD>
    <TD noWrap align=3Dright><TT>---&nbsp;&nbsp;</TT></TD>
    <TD noWrap><TT>&nbsp;K.ALHDSTAR.N</TT></TD></TR>
  <TR>
    <TD align=3Dright>&nbsp;</TD>
    <TD align=3Dright><TT>1402.5548&nbsp;&nbsp;</TT></TD>
    <TD align=3Dright><TT>1401.5475&nbsp;&nbsp;</TT></TD>
    <TD align=3Dright><TT>1401.6677&nbsp;&nbsp;</TT></TD>
    <TD noWrap align=3Dright><TT>-85.76&nbsp;</TT></TD>
    <TD align=3Dright><TT>338&nbsp;</TT></TD>
    <TD noWrap align=3Dright><TT>-&nbsp;</TT></TD>
    <TD align=3Dright><TT>349&nbsp;</TT></TD>
    <TD align=3Dright><TT>0&nbsp;&nbsp;</TT></TD>
    <TD noWrap align=3Dright><TT>---&nbsp;&nbsp;</TT></TD>
    <TD noWrap><TT>&nbsp;R.QGSYFPNTFVSR.F</TT></TD></TR>
  <TR>
    <TD align=3Dright>&nbsp;</TD>
    <TD align=3Dright><TT>2210.9880&nbsp;&nbsp;</TT></TD>
    <TD align=3Dright><TT>2209.9807&nbsp;&nbsp;</TT></TD>
    <TD align=3Dright><TT>2210.1444&nbsp;&nbsp;</TT></TD>
    <TD noWrap align=3Dright><TT>-74.05&nbsp;</TT></TD>
    <TD align=3Dright><TT>515&nbsp;</TT></TD>
    <TD noWrap align=3Dright><TT>-&nbsp;</TT></TD>
    <TD align=3Dright><TT>535&nbsp;</TT></TD>
    <TD align=3Dright><TT>0&nbsp;&nbsp;</TT></TD>
    <TD noWrap align=3Dright><TT>---&nbsp;&nbsp;</TT></TD>
    <TD noWrap><TT>&nbsp;R.SGLGYTIVRPGPLQEEPGGQR.A</TT></TD></TR>
  <TR>
    <TD align=3Dright>&nbsp;</TD>
    <TD align=3Dright><TT>2481.0706&nbsp;&nbsp;</TT></TD>
    <TD align=3Dright><TT>2480.0633&nbsp;&nbsp;</TT></TD>
    <TD align=3Dright><TT>2480.1853&nbsp;&nbsp;</TT></TD>
    <TD noWrap align=3Dright><TT>-49.19&nbsp;</TT></TD>
    <TD align=3Dright><TT>474&nbsp;</TT></TD>
    <TD noWrap align=3Dright><TT>-&nbsp;</TT></TD>
    <TD align=3Dright><TT>497&nbsp;</TT></TD>
    <TD align=3Dright><TT>0&nbsp;&nbsp;</TT></TD>
    <TD noWrap align=3Dright><TT>---&nbsp;&nbsp;</TT></TD>
    <TD noWrap><TT>&nbsp;K.ALPTGQETDFILVSCSGSGIESNR.R</TT></TD></TR>
  <TR>
    <TD align=3Dright>&nbsp;</TD>
    <TD align=3Dright><TT>2481.0706&nbsp;&nbsp;</TT></TD>
    <TD align=3Dright><TT>2480.0633&nbsp;&nbsp;</TT></TD>
    <TD align=3Dright><TT>2480.1853&nbsp;&nbsp;</TT></TD>
    <TD noWrap align=3Dright><TT>-49.19&nbsp;</TT></TD>
    <TD align=3Dright><TT>474&nbsp;</TT></TD>
    <TD noWrap align=3Dright><TT>-&nbsp;</TT></TD>
    <TD align=3Dright><TT>497&nbsp;</TT></TD>
    <TD align=3Dright><TT>0&nbsp;&nbsp;</TT></TD>
    <TD noWrap align=3Dright><TT>---&nbsp;&nbsp;</TT></TD>
    <TD noWrap><TT>&nbsp;K.ALPTGQETDFILVSCSGSGIESNR.R</TT></TD></TR>
  <TR>
    <TD align=3Dright>&nbsp;</TD>
    <TD align=3Dright><TT>2663.2822&nbsp;&nbsp;</TT></TD>
    <TD align=3Dright><TT>2662.2749&nbsp;&nbsp;</TT></TD>
    <TD align=3Dright><TT>2662.3926&nbsp;&nbsp;</TT></TD>
    <TD noWrap align=3Dright><TT>-44.19&nbsp;</TT></TD>
    <TD align=3Dright><TT>164&nbsp;</TT></TD>
    <TD noWrap align=3Dright><TT>-&nbsp;</TT></TD>
    <TD align=3Dright><TT>188&nbsp;</TT></TD>
    <TD align=3Dright><TT>1&nbsp;&nbsp;</TT></TD>
    <TD noWrap align=3Dright><TT>---&nbsp;&nbsp;</TT></TD>
    <TD noWrap><TT>&nbsp;K.FSRLGQISSASSTALAEEEQAVLIR.G</TT></TD></TR>
  <TR>
    <TD align=3Dright>&nbsp;</TD>
    <TD align=3Dright><TT>2663.2822&nbsp;&nbsp;</TT></TD>
    <TD align=3Dright><TT>2662.2749&nbsp;&nbsp;</TT></TD>
    <TD align=3Dright><TT>2662.3926&nbsp;&nbsp;</TT></TD>
    <TD noWrap align=3Dright><TT>-44.19&nbsp;</TT></TD>
    <TD align=3Dright><TT>164&nbsp;</TT></TD>
    <TD noWrap align=3Dright><TT>-&nbsp;</TT></TD>
    <TD align=3Dright><TT>188&nbsp;</TT></TD>
    <TD align=3Dright><TT>1&nbsp;&nbsp;</TT></TD>
    <TD noWrap align=3Dright><TT>---&nbsp;&nbsp;</TT></TD>
    <TD noWrap><TT>&nbsp;K.FSRLGQISSASSTALAEEEQAVLIR.G</TT></TD></TR>
  <TR>
    <TD align=3Dright>&nbsp;</TD>
    <TD align=3Dright><TT>2791.3635&nbsp;&nbsp;</TT></TD>
    <TD align=3Dright><TT>2790.3562&nbsp;&nbsp;</TT></TD>
    <TD align=3Dright><TT>2790.4512&nbsp;&nbsp;</TT></TD>
    <TD noWrap align=3Dright><TT>-34.03&nbsp;</TT></TD>
    <TD align=3Dright><TT>124&nbsp;</TT></TD>
    <TD noWrap align=3Dright><TT>-&nbsp;</TT></TD>
    <TD align=3Dright><TT>151&nbsp;</TT></TD>
    <TD align=3Dright><TT>1&nbsp;&nbsp;</TT></TD>
    <TD noWrap align=3Dright><TT>---&nbsp;&nbsp;</TT></TD>
    <TD=20
noWrap><TT>&nbsp;K.DAPSAEESARALVAGLDDVIVNPVGLGR.R</TT></TD></TR></TBODY><=
/TABLE>
<TABLE border=3D0 cellSpacing=3D0>
  <TBODY>
  <TR>
    <TD><TT>&nbsp;&nbsp;&nbsp;&nbsp;&nbsp;&nbsp;</TT></TD>
    <TD><TT><B>No match to: </B>812.3120, 825.0538, 829.3365, 841.0231,=20
      842.4587, 856.4695, 1045.4987, 1172.4644, 1189.4493, 1189.4493, =
1211.4525,=20
      1269.5383, 1285.5146, 1292.5647, 1322.5864, 1322.5864, 1338.5701,=20
      1369.6108, 1370.5880, 1370.5880, 1383.6283, 1386.5563, 1386.5563,=20
      1391.6074, 1418.5543, 1495.6736, 1689.5704, 1689.5704, 1967.9067,=20
      1967.9067, 1989.9113, 2067.7708, 2067.7708, 2089.7732, 2278.9082,=20
      2438.1377, 2438.1377, 2467.0532</TT></TD></TR></TBODY></TABLE><BR>
<TABLE border=3D0 cellSpacing=3D0>
  <TBODY>
  <TR>
    <TD><TT><B><A name=3DHit14>14.</A>&nbsp;&nbsp;&nbsp;</B></TT></TD>
    <TD noWrap><TT><A=20
      =
href=3D"http://zxw-pc/mascot/cgi/protein_view.pl?file=3D../data/20121225/=
F002439.dat&amp;hit=3D14"=20
      =
target=3D_blank>gi|290563695</A>&nbsp;&nbsp;&nbsp;&nbsp;<B>Mass:</B>&nbsp=
;72184&nbsp;&nbsp;&nbsp;&nbsp;<B>Score:</B>&nbsp;41&nbsp;&nbsp;&nbsp;&nbs=
p;&nbsp;<B>Expect:</B>&nbsp;1.3e+002&nbsp;&nbsp;<B>Matches:</B>&nbsp;9</T=
T></TD></TR>
  <TR>
    <TD>&nbsp;</TD>
    <TD noWrap><TT>beta-conglycinin alpha prime subunit [Glycine=20
  max]</TT></TD></TR></TBODY></TABLE>
<TABLE border=3D0 cellSpacing=3D0 cellPadding=3D0>
  <TBODY>
  <TR>
    <TD><TT>&nbsp;&nbsp;&nbsp;&nbsp;&nbsp;&nbsp;</TT></TD>
    <TD align=3Dright><TT><B>Observed&nbsp;&nbsp;</B></TT></TD>
    <TD noWrap align=3Dright><TT><B>Mr(expt)&nbsp;&nbsp;</B></TT></TD>
    <TD noWrap align=3Dright><TT><B>Mr(calc)&nbsp;&nbsp;</B></TT></TD>
    <TD align=3Dright><TT><B>&nbsp;ppm&nbsp;&nbsp;</B></TT></TD>
    <TD align=3Dright><TT><B>Start&nbsp;</B></TT></TD>
    <TD align=3Dright><TT><B>&nbsp;</B></TT></TD>
    <TD align=3Dright><TT><B>End&nbsp;</B></TT></TD>
    <TD align=3Dright><TT><B>Miss&nbsp;</B></TT></TD>
    <TD align=3Dright><TT><B>Ions&nbsp;</B></TT></TD>
    <TD><TT><B>&nbsp;Peptide</B></TT></TD></TR>
  <TR>
    <TD align=3Dright>&nbsp;</TD>
    <TD align=3Dright><TT>842.4587&nbsp;&nbsp;</TT></TD>
    <TD align=3Dright><TT>841.4515&nbsp;&nbsp;</TT></TD>
    <TD align=3Dright><TT>841.5021&nbsp;&nbsp;</TT></TD>
    <TD noWrap align=3Dright><TT>-60.22&nbsp;</TT></TD>
    <TD align=3Dright><TT>611&nbsp;</TT></TD>
    <TD noWrap align=3Dright><TT>-&nbsp;</TT></TD>
    <TD align=3Dright><TT>618&nbsp;</TT></TD>
    <TD align=3Dright><TT>0&nbsp;&nbsp;</TT></TD>
    <TD noWrap align=3Dright><TT>---&nbsp;&nbsp;</TT></TD>
    <TD noWrap><TT>&nbsp;K.GPLSSILR.A</TT></TD></TR>
  <TR>
    <TD align=3Dright>&nbsp;</TD>
    <TD align=3Dright><TT>1189.4493&nbsp;&nbsp;</TT></TD>
    <TD align=3Dright><TT>1188.4420&nbsp;&nbsp;</TT></TD>
    <TD align=3Dright><TT>1188.5007&nbsp;&nbsp;</TT></TD>
    <TD noWrap align=3Dright><TT>-49.36&nbsp;</TT></TD>
    <TD align=3Dright><TT>377&nbsp;</TT></TD>
    <TD noWrap align=3Dright><TT>-&nbsp;</TT></TD>
    <TD align=3Dright><TT>386&nbsp;</TT></TD>
    <TD align=3Dright><TT>0&nbsp;&nbsp;</TT></TD>
    <TD noWrap align=3Dright><TT>---&nbsp;&nbsp;</TT></TD>
    <TD noWrap><TT>&nbsp;R.EEGQQQGEER.L</TT></TD></TR>
  <TR>
    <TD align=3Dright>&nbsp;</TD>
    <TD align=3Dright><TT>1189.4493&nbsp;&nbsp;</TT></TD>
    <TD align=3Dright><TT>1188.4420&nbsp;&nbsp;</TT></TD>
    <TD align=3Dright><TT>1188.5007&nbsp;&nbsp;</TT></TD>
    <TD noWrap align=3Dright><TT>-49.36&nbsp;</TT></TD>
    <TD align=3Dright><TT>377&nbsp;</TT></TD>
    <TD noWrap align=3Dright><TT>-&nbsp;</TT></TD>
    <TD align=3Dright><TT>386&nbsp;</TT></TD>
    <TD align=3Dright><TT>0&nbsp;&nbsp;</TT></TD>
    <TD noWrap align=3Dright><TT>8&nbsp;&nbsp;</TT></TD>
    <TD noWrap><TT>&nbsp;R.EEGQQQGEER.L</TT></TD></TR>
  <TR>
    <TD align=3Dright>&nbsp;</TD>
    <TD align=3Dright><TT>1338.5701&nbsp;&nbsp;</TT></TD>
    <TD align=3Dright><TT>1337.5628&nbsp;&nbsp;</TT></TD>
    <TD align=3Dright><TT>1337.6211&nbsp;&nbsp;</TT></TD>
    <TD noWrap align=3Dright><TT>-43.60&nbsp;</TT></TD>
    <TD align=3Dright><TT>291&nbsp;</TT></TD>
    <TD noWrap align=3Dright><TT>-&nbsp;</TT></TD>
    <TD align=3Dright><TT>302&nbsp;</TT></TD>
    <TD align=3Dright><TT>0&nbsp;&nbsp;</TT></TD>
    <TD noWrap align=3Dright><TT>---&nbsp;&nbsp;</TT></TD>
    <TD noWrap><TT>&nbsp;R.DSYNLQSGDALR.V</TT></TD></TR>
  <TR>
    <TD align=3Dright>&nbsp;</TD>
    <TD align=3Dright><TT>1369.6108&nbsp;&nbsp;</TT></TD>
    <TD align=3Dright><TT>1368.6035&nbsp;&nbsp;</TT></TD>
    <TD align=3Dright><TT>1368.7375&nbsp;&nbsp;</TT></TD>
    <TD noWrap align=3Dright><TT>-97.85&nbsp;</TT></TD>
    <TD align=3Dright><TT>225&nbsp;</TT></TD>
    <TD noWrap align=3Dright><TT>-&nbsp;</TT></TD>
    <TD align=3Dright><TT>235&nbsp;</TT></TD>
    <TD align=3Dright><TT>1&nbsp;&nbsp;</TT></TD>
    <TD noWrap align=3Dright><TT>---&nbsp;&nbsp;</TT></TD>
    <TD noWrap><TT>&nbsp;K.NQYGHVRVLQR.F</TT></TD></TR>
  <TR>
    <TD align=3Dright>&nbsp;</TD>
    <TD align=3Dright><TT>1370.5880&nbsp;&nbsp;</TT></TD>
    <TD align=3Dright><TT>1369.5807&nbsp;&nbsp;</TT></TD>
    <TD align=3Dright><TT>1369.6707&nbsp;&nbsp;</TT></TD>
    <TD noWrap align=3Dright><TT>-65.67&nbsp;</TT></TD>
    <TD align=3Dright><TT>51&nbsp;</TT></TD>
    <TD noWrap align=3Dright><TT>-&nbsp;</TT></TD>
    <TD align=3Dright><TT>62&nbsp;</TT></TD>
    <TD align=3Dright><TT>1&nbsp;&nbsp;</TT></TD>
    <TD noWrap align=3Dright><TT>---&nbsp;&nbsp;</TT></TD>
    <TD noWrap><TT>&nbsp;R.NQACHARCNLLK.V</TT></TD></TR>
  <TR>
    <TD align=3Dright>&nbsp;</TD>
    <TD align=3Dright><TT>1370.5880&nbsp;&nbsp;</TT></TD>
    <TD align=3Dright><TT>1369.5807&nbsp;&nbsp;</TT></TD>
    <TD align=3Dright><TT>1369.6707&nbsp;&nbsp;</TT></TD>
    <TD noWrap align=3Dright><TT>-65.67&nbsp;</TT></TD>
    <TD align=3Dright><TT>51&nbsp;</TT></TD>
    <TD noWrap align=3Dright><TT>-&nbsp;</TT></TD>
    <TD align=3Dright><TT>62&nbsp;</TT></TD>
    <TD align=3Dright><TT>1&nbsp;&nbsp;</TT></TD>
    <TD noWrap align=3Dright><TT>---&nbsp;&nbsp;</TT></TD>
    <TD noWrap><TT>&nbsp;R.NQACHARCNLLK.V</TT></TD></TR>
  <TR>
    <TD align=3Dright>&nbsp;</TD>
    <TD align=3Dright><TT>1383.6283&nbsp;&nbsp;</TT></TD>
    <TD align=3Dright><TT>1382.6210&nbsp;&nbsp;</TT></TD>
    <TD align=3Dright><TT>1382.6790&nbsp;&nbsp;</TT></TD>
    <TD noWrap align=3Dright><TT>-41.92&nbsp;</TT></TD>
    <TD align=3Dright><TT>500&nbsp;</TT></TD>
    <TD noWrap align=3Dright><TT>-&nbsp;</TT></TD>
    <TD align=3Dright><TT>510&nbsp;</TT></TD>
    <TD align=3Dright><TT>0&nbsp;&nbsp;</TT></TD>
    <TD noWrap align=3Dright><TT>---&nbsp;&nbsp;</TT></TD>
    <TD noWrap><TT>&nbsp;R.QQQEEQPLEVR.K</TT></TD></TR>
  <TR>
    <TD align=3Dright>&nbsp;</TD>
    <TD align=3Dright><TT>1418.5543&nbsp;&nbsp;</TT></TD>
    <TD align=3Dright><TT>1417.5470&nbsp;&nbsp;</TT></TD>
    <TD align=3Dright><TT>1417.6222&nbsp;&nbsp;</TT></TD>
    <TD noWrap align=3Dright><TT>-53.02&nbsp;</TT></TD>
    <TD align=3Dright><TT>110&nbsp;</TT></TD>
    <TD noWrap align=3Dright><TT>-&nbsp;</TT></TD>
    <TD align=3Dright><TT>120&nbsp;</TT></TD>
    <TD align=3Dright><TT>0&nbsp;&nbsp;</TT></TD>
    <TD noWrap align=3Dright><TT>---&nbsp;&nbsp;</TT></TD>
    <TD noWrap><TT>&nbsp;R.QPHQEEEHEQK.E</TT></TD></TR></TBODY></TABLE>
<TABLE border=3D0 cellSpacing=3D0>
  <TBODY>
  <TR>
    <TD><TT>&nbsp;&nbsp;&nbsp;&nbsp;&nbsp;&nbsp;</TT></TD>
    <TD><TT><B>No match to: </B>722.3444, 812.3120, 825.0538, 829.3365,=20
      841.0231, 856.4695, 870.4892, 1045.4987, 1172.4644, 1211.4525, =
1269.5383,=20
      1285.5146, 1292.5647, 1322.5864, 1322.5864, 1386.5563, 1386.5563,=20
      1391.6074, 1402.5548, 1495.6736, 1689.5704, 1689.5704, 1967.9067,=20
      1967.9067, 1989.9113, 2067.7708, 2067.7708, 2089.7732, 2210.9880,=20
      2278.9082, 2438.1377, 2438.1377, 2467.0532, 2481.0706, 2481.0706,=20
      2663.2822, 2663.2822, 2791.3635</TT></TD></TR></TBODY></TABLE><BR>
<TABLE border=3D0 cellSpacing=3D0>
  <TBODY>
  <TR>
    <TD><TT><B><A name=3DHit15>15.</A>&nbsp;&nbsp;&nbsp;</B></TT></TD>
    <TD noWrap><TT><A=20
      =
href=3D"http://zxw-pc/mascot/cgi/protein_view.pl?file=3D../data/20121225/=
F002439.dat&amp;hit=3D15"=20
      =
target=3D_blank>gi|74271741</A>&nbsp;&nbsp;&nbsp;&nbsp;<B>Mass:</B>&nbsp;=
72184&nbsp;&nbsp;&nbsp;&nbsp;<B>Score:</B>&nbsp;41&nbsp;&nbsp;&nbsp;&nbsp=
;&nbsp;<B>Expect:</B>&nbsp;1.3e+002&nbsp;&nbsp;<B>Matches:</B>&nbsp;9</TT=
></TD></TR>
  <TR>
    <TD>&nbsp;</TD>
    <TD noWrap><TT>beta-conglycinin alpha prime subunit [Glycine=20
  max]</TT></TD></TR></TBODY></TABLE>
<TABLE border=3D0 cellSpacing=3D0 cellPadding=3D0>
  <TBODY>
  <TR>
    <TD><TT>&nbsp;&nbsp;&nbsp;&nbsp;&nbsp;&nbsp;</TT></TD>
    <TD align=3Dright><TT><B>Observed&nbsp;&nbsp;</B></TT></TD>
    <TD noWrap align=3Dright><TT><B>Mr(expt)&nbsp;&nbsp;</B></TT></TD>
    <TD noWrap align=3Dright><TT><B>Mr(calc)&nbsp;&nbsp;</B></TT></TD>
    <TD align=3Dright><TT><B>&nbsp;ppm&nbsp;&nbsp;</B></TT></TD>
    <TD align=3Dright><TT><B>Start&nbsp;</B></TT></TD>
    <TD align=3Dright><TT><B>&nbsp;</B></TT></TD>
    <TD align=3Dright><TT><B>End&nbsp;</B></TT></TD>
    <TD align=3Dright><TT><B>Miss&nbsp;</B></TT></TD>
    <TD align=3Dright><TT><B>Ions&nbsp;</B></TT></TD>
    <TD><TT><B>&nbsp;Peptide</B></TT></TD></TR>
  <TR>
    <TD align=3Dright>&nbsp;</TD>
    <TD align=3Dright><TT>842.4587&nbsp;&nbsp;</TT></TD>
    <TD align=3Dright><TT>841.4515&nbsp;&nbsp;</TT></TD>
    <TD align=3Dright><TT>841.5021&nbsp;&nbsp;</TT></TD>
    <TD noWrap align=3Dright><TT>-60.22&nbsp;</TT></TD>
    <TD align=3Dright><TT>611&nbsp;</TT></TD>
    <TD noWrap align=3Dright><TT>-&nbsp;</TT></TD>
    <TD align=3Dright><TT>618&nbsp;</TT></TD>
    <TD align=3Dright><TT>0&nbsp;&nbsp;</TT></TD>
    <TD noWrap align=3Dright><TT>---&nbsp;&nbsp;</TT></TD>
    <TD noWrap><TT>&nbsp;K.GPLSSILR.A</TT></TD></TR>
  <TR>
    <TD align=3Dright>&nbsp;</TD>
    <TD align=3Dright><TT>1189.4493&nbsp;&nbsp;</TT></TD>
    <TD align=3Dright><TT>1188.4420&nbsp;&nbsp;</TT></TD>
    <TD align=3Dright><TT>1188.5007&nbsp;&nbsp;</TT></TD>
    <TD noWrap align=3Dright><TT>-49.36&nbsp;</TT></TD>
    <TD align=3Dright><TT>377&nbsp;</TT></TD>
    <TD noWrap align=3Dright><TT>-&nbsp;</TT></TD>
    <TD align=3Dright><TT>386&nbsp;</TT></TD>
    <TD align=3Dright><TT>0&nbsp;&nbsp;</TT></TD>
    <TD noWrap align=3Dright><TT>---&nbsp;&nbsp;</TT></TD>
    <TD noWrap><TT>&nbsp;R.EEGQQQGEER.L</TT></TD></TR>
  <TR>
    <TD align=3Dright>&nbsp;</TD>
    <TD align=3Dright><TT>1189.4493&nbsp;&nbsp;</TT></TD>
    <TD align=3Dright><TT>1188.4420&nbsp;&nbsp;</TT></TD>
    <TD align=3Dright><TT>1188.5007&nbsp;&nbsp;</TT></TD>
    <TD noWrap align=3Dright><TT>-49.36&nbsp;</TT></TD>
    <TD align=3Dright><TT>377&nbsp;</TT></TD>
    <TD noWrap align=3Dright><TT>-&nbsp;</TT></TD>
    <TD align=3Dright><TT>386&nbsp;</TT></TD>
    <TD align=3Dright><TT>0&nbsp;&nbsp;</TT></TD>
    <TD noWrap align=3Dright><TT>8&nbsp;&nbsp;</TT></TD>
    <TD noWrap><TT>&nbsp;R.EEGQQQGEER.L</TT></TD></TR>
  <TR>
    <TD align=3Dright>&nbsp;</TD>
    <TD align=3Dright><TT>1338.5701&nbsp;&nbsp;</TT></TD>
    <TD align=3Dright><TT>1337.5628&nbsp;&nbsp;</TT></TD>
    <TD align=3Dright><TT>1337.6211&nbsp;&nbsp;</TT></TD>
    <TD noWrap align=3Dright><TT>-43.60&nbsp;</TT></TD>
    <TD align=3Dright><TT>291&nbsp;</TT></TD>
    <TD noWrap align=3Dright><TT>-&nbsp;</TT></TD>
    <TD align=3Dright><TT>302&nbsp;</TT></TD>
    <TD align=3Dright><TT>0&nbsp;&nbsp;</TT></TD>
    <TD noWrap align=3Dright><TT>---&nbsp;&nbsp;</TT></TD>
    <TD noWrap><TT>&nbsp;R.DSYNLQSGDALR.V</TT></TD></TR>
  <TR>
    <TD align=3Dright>&nbsp;</TD>
    <TD align=3Dright><TT>1369.6108&nbsp;&nbsp;</TT></TD>
    <TD align=3Dright><TT>1368.6035&nbsp;&nbsp;</TT></TD>
    <TD align=3Dright><TT>1368.7375&nbsp;&nbsp;</TT></TD>
    <TD noWrap align=3Dright><TT>-97.85&nbsp;</TT></TD>
    <TD align=3Dright><TT>225&nbsp;</TT></TD>
    <TD noWrap align=3Dright><TT>-&nbsp;</TT></TD>
    <TD align=3Dright><TT>235&nbsp;</TT></TD>
    <TD align=3Dright><TT>1&nbsp;&nbsp;</TT></TD>
    <TD noWrap align=3Dright><TT>---&nbsp;&nbsp;</TT></TD>
    <TD noWrap><TT>&nbsp;K.NQYGHVRVLQR.F</TT></TD></TR>
  <TR>
    <TD align=3Dright>&nbsp;</TD>
    <TD align=3Dright><TT>1370.5880&nbsp;&nbsp;</TT></TD>
    <TD align=3Dright><TT>1369.5807&nbsp;&nbsp;</TT></TD>
    <TD align=3Dright><TT>1369.6707&nbsp;&nbsp;</TT></TD>
    <TD noWrap align=3Dright><TT>-65.67&nbsp;</TT></TD>
    <TD align=3Dright><TT>51&nbsp;</TT></TD>
    <TD noWrap align=3Dright><TT>-&nbsp;</TT></TD>
    <TD align=3Dright><TT>62&nbsp;</TT></TD>
    <TD align=3Dright><TT>1&nbsp;&nbsp;</TT></TD>
    <TD noWrap align=3Dright><TT>---&nbsp;&nbsp;</TT></TD>
    <TD noWrap><TT>&nbsp;R.NQACHARCNLLK.V</TT></TD></TR>
  <TR>
    <TD align=3Dright>&nbsp;</TD>
    <TD align=3Dright><TT>1370.5880&nbsp;&nbsp;</TT></TD>
    <TD align=3Dright><TT>1369.5807&nbsp;&nbsp;</TT></TD>
    <TD align=3Dright><TT>1369.6707&nbsp;&nbsp;</TT></TD>
    <TD noWrap align=3Dright><TT>-65.67&nbsp;</TT></TD>
    <TD align=3Dright><TT>51&nbsp;</TT></TD>
    <TD noWrap align=3Dright><TT>-&nbsp;</TT></TD>
    <TD align=3Dright><TT>62&nbsp;</TT></TD>
    <TD align=3Dright><TT>1&nbsp;&nbsp;</TT></TD>
    <TD noWrap align=3Dright><TT>---&nbsp;&nbsp;</TT></TD>
    <TD noWrap><TT>&nbsp;R.NQACHARCNLLK.V</TT></TD></TR>
  <TR>
    <TD align=3Dright>&nbsp;</TD>
    <TD align=3Dright><TT>1383.6283&nbsp;&nbsp;</TT></TD>
    <TD align=3Dright><TT>1382.6210&nbsp;&nbsp;</TT></TD>
    <TD align=3Dright><TT>1382.6790&nbsp;&nbsp;</TT></TD>
    <TD noWrap align=3Dright><TT>-41.92&nbsp;</TT></TD>
    <TD align=3Dright><TT>500&nbsp;</TT></TD>
    <TD noWrap align=3Dright><TT>-&nbsp;</TT></TD>
    <TD align=3Dright><TT>510&nbsp;</TT></TD>
    <TD align=3Dright><TT>0&nbsp;&nbsp;</TT></TD>
    <TD noWrap align=3Dright><TT>---&nbsp;&nbsp;</TT></TD>
    <TD noWrap><TT>&nbsp;R.QQQEEQPLEVR.K</TT></TD></TR>
  <TR>
    <TD align=3Dright>&nbsp;</TD>
    <TD align=3Dright><TT>1418.5543&nbsp;&nbsp;</TT></TD>
    <TD align=3Dright><TT>1417.5470&nbsp;&nbsp;</TT></TD>
    <TD align=3Dright><TT>1417.6222&nbsp;&nbsp;</TT></TD>
    <TD noWrap align=3Dright><TT>-53.02&nbsp;</TT></TD>
    <TD align=3Dright><TT>110&nbsp;</TT></TD>
    <TD noWrap align=3Dright><TT>-&nbsp;</TT></TD>
    <TD align=3Dright><TT>120&nbsp;</TT></TD>
    <TD align=3Dright><TT>0&nbsp;&nbsp;</TT></TD>
    <TD noWrap align=3Dright><TT>---&nbsp;&nbsp;</TT></TD>
    <TD noWrap><TT>&nbsp;R.QPHQEEEHEQK.E</TT></TD></TR></TBODY></TABLE>
<TABLE border=3D0 cellSpacing=3D0>
  <TBODY>
  <TR>
    <TD><TT>&nbsp;&nbsp;&nbsp;&nbsp;&nbsp;&nbsp;</TT></TD>
    <TD><TT><B>No match to: </B>722.3444, 812.3120, 825.0538, 829.3365,=20
      841.0231, 856.4695, 870.4892, 1045.4987, 1172.4644, 1211.4525, =
1269.5383,=20
      1285.5146, 1292.5647, 1322.5864, 1322.5864, 1386.5563, 1386.5563,=20
      1391.6074, 1402.5548, 1495.6736, 1689.5704, 1689.5704, 1967.9067,=20
      1967.9067, 1989.9113, 2067.7708, 2067.7708, 2089.7732, 2210.9880,=20
      2278.9082, 2438.1377, 2438.1377, 2467.0532, 2481.0706, 2481.0706,=20
      2663.2822, 2663.2822, 2791.3635</TT></TD></TR></TBODY></TABLE><BR>
<TABLE border=3D0 cellSpacing=3D0>
  <TBODY>
  <TR>
    <TD><TT><B><A name=3DHit16>16.</A>&nbsp;&nbsp;&nbsp;</B></TT></TD>
    <TD noWrap><TT><A=20
      =
href=3D"http://zxw-pc/mascot/cgi/protein_view.pl?file=3D../data/20121225/=
F002439.dat&amp;hit=3D16"=20
      =
target=3D_blank>gi|68264913</A>&nbsp;&nbsp;&nbsp;&nbsp;<B>Mass:</B>&nbsp;=
72184&nbsp;&nbsp;&nbsp;&nbsp;<B>Score:</B>&nbsp;41&nbsp;&nbsp;&nbsp;&nbsp=
;&nbsp;<B>Expect:</B>&nbsp;1.3e+002&nbsp;&nbsp;<B>Matches:</B>&nbsp;9</TT=
></TD></TR>
  <TR>
    <TD>&nbsp;</TD>
    <TD noWrap><TT>beta-conglycinin alpha prime subunit [Glycine=20
  max]</TT></TD></TR></TBODY></TABLE>
<TABLE border=3D0 cellSpacing=3D0 cellPadding=3D0>
  <TBODY>
  <TR>
    <TD><TT>&nbsp;&nbsp;&nbsp;&nbsp;&nbsp;&nbsp;</TT></TD>
    <TD align=3Dright><TT><B>Observed&nbsp;&nbsp;</B></TT></TD>
    <TD noWrap align=3Dright><TT><B>Mr(expt)&nbsp;&nbsp;</B></TT></TD>
    <TD noWrap align=3Dright><TT><B>Mr(calc)&nbsp;&nbsp;</B></TT></TD>
    <TD align=3Dright><TT><B>&nbsp;ppm&nbsp;&nbsp;</B></TT></TD>
    <TD align=3Dright><TT><B>Start&nbsp;</B></TT></TD>
    <TD align=3Dright><TT><B>&nbsp;</B></TT></TD>
    <TD align=3Dright><TT><B>End&nbsp;</B></TT></TD>
    <TD align=3Dright><TT><B>Miss&nbsp;</B></TT></TD>
    <TD align=3Dright><TT><B>Ions&nbsp;</B></TT></TD>
    <TD><TT><B>&nbsp;Peptide</B></TT></TD></TR>
  <TR>
    <TD align=3Dright>&nbsp;</TD>
    <TD align=3Dright><TT>842.4587&nbsp;&nbsp;</TT></TD>
    <TD align=3Dright><TT>841.4515&nbsp;&nbsp;</TT></TD>
    <TD align=3Dright><TT>841.5021&nbsp;&nbsp;</TT></TD>
    <TD noWrap align=3Dright><TT>-60.22&nbsp;</TT></TD>
    <TD align=3Dright><TT>611&nbsp;</TT></TD>
    <TD noWrap align=3Dright><TT>-&nbsp;</TT></TD>
    <TD align=3Dright><TT>618&nbsp;</TT></TD>
    <TD align=3Dright><TT>0&nbsp;&nbsp;</TT></TD>
    <TD noWrap align=3Dright><TT>---&nbsp;&nbsp;</TT></TD>
    <TD noWrap><TT>&nbsp;K.GPLSSILR.A</TT></TD></TR>
  <TR>
    <TD align=3Dright>&nbsp;</TD>
    <TD align=3Dright><TT>1189.4493&nbsp;&nbsp;</TT></TD>
    <TD align=3Dright><TT>1188.4420&nbsp;&nbsp;</TT></TD>
    <TD align=3Dright><TT>1188.5007&nbsp;&nbsp;</TT></TD>
    <TD noWrap align=3Dright><TT>-49.36&nbsp;</TT></TD>
    <TD align=3Dright><TT>377&nbsp;</TT></TD>
    <TD noWrap align=3Dright><TT>-&nbsp;</TT></TD>
    <TD align=3Dright><TT>386&nbsp;</TT></TD>
    <TD align=3Dright><TT>0&nbsp;&nbsp;</TT></TD>
    <TD noWrap align=3Dright><TT>---&nbsp;&nbsp;</TT></TD>
    <TD noWrap><TT>&nbsp;R.EEGQQQGEER.L</TT></TD></TR>
  <TR>
    <TD align=3Dright>&nbsp;</TD>
    <TD align=3Dright><TT>1189.4493&nbsp;&nbsp;</TT></TD>
    <TD align=3Dright><TT>1188.4420&nbsp;&nbsp;</TT></TD>
    <TD align=3Dright><TT>1188.5007&nbsp;&nbsp;</TT></TD>
    <TD noWrap align=3Dright><TT>-49.36&nbsp;</TT></TD>
    <TD align=3Dright><TT>377&nbsp;</TT></TD>
    <TD noWrap align=3Dright><TT>-&nbsp;</TT></TD>
    <TD align=3Dright><TT>386&nbsp;</TT></TD>
    <TD align=3Dright><TT>0&nbsp;&nbsp;</TT></TD>
    <TD noWrap align=3Dright><TT>8&nbsp;&nbsp;</TT></TD>
    <TD noWrap><TT>&nbsp;R.EEGQQQGEER.L</TT></TD></TR>
  <TR>
    <TD align=3Dright>&nbsp;</TD>
    <TD align=3Dright><TT>1338.5701&nbsp;&nbsp;</TT></TD>
    <TD align=3Dright><TT>1337.5628&nbsp;&nbsp;</TT></TD>
    <TD align=3Dright><TT>1337.6211&nbsp;&nbsp;</TT></TD>
    <TD noWrap align=3Dright><TT>-43.60&nbsp;</TT></TD>
    <TD align=3Dright><TT>291&nbsp;</TT></TD>
    <TD noWrap align=3Dright><TT>-&nbsp;</TT></TD>
    <TD align=3Dright><TT>302&nbsp;</TT></TD>
    <TD align=3Dright><TT>0&nbsp;&nbsp;</TT></TD>
    <TD noWrap align=3Dright><TT>---&nbsp;&nbsp;</TT></TD>
    <TD noWrap><TT>&nbsp;R.DSYNLQSGDALR.V</TT></TD></TR>
  <TR>
    <TD align=3Dright>&nbsp;</TD>
    <TD align=3Dright><TT>1369.6108&nbsp;&nbsp;</TT></TD>
    <TD align=3Dright><TT>1368.6035&nbsp;&nbsp;</TT></TD>
    <TD align=3Dright><TT>1368.7375&nbsp;&nbsp;</TT></TD>
    <TD noWrap align=3Dright><TT>-97.85&nbsp;</TT></TD>
    <TD align=3Dright><TT>225&nbsp;</TT></TD>
    <TD noWrap align=3Dright><TT>-&nbsp;</TT></TD>
    <TD align=3Dright><TT>235&nbsp;</TT></TD>
    <TD align=3Dright><TT>1&nbsp;&nbsp;</TT></TD>
    <TD noWrap align=3Dright><TT>---&nbsp;&nbsp;</TT></TD>
    <TD noWrap><TT>&nbsp;K.NQYGHVRVLQR.F</TT></TD></TR>
  <TR>
    <TD align=3Dright>&nbsp;</TD>
    <TD align=3Dright><TT>1370.5880&nbsp;&nbsp;</TT></TD>
    <TD align=3Dright><TT>1369.5807&nbsp;&nbsp;</TT></TD>
    <TD align=3Dright><TT>1369.6707&nbsp;&nbsp;</TT></TD>
    <TD noWrap align=3Dright><TT>-65.67&nbsp;</TT></TD>
    <TD align=3Dright><TT>51&nbsp;</TT></TD>
    <TD noWrap align=3Dright><TT>-&nbsp;</TT></TD>
    <TD align=3Dright><TT>62&nbsp;</TT></TD>
    <TD align=3Dright><TT>1&nbsp;&nbsp;</TT></TD>
    <TD noWrap align=3Dright><TT>---&nbsp;&nbsp;</TT></TD>
    <TD noWrap><TT>&nbsp;R.NQACHARCNLLK.V</TT></TD></TR>
  <TR>
    <TD align=3Dright>&nbsp;</TD>
    <TD align=3Dright><TT>1370.5880&nbsp;&nbsp;</TT></TD>
    <TD align=3Dright><TT>1369.5807&nbsp;&nbsp;</TT></TD>
    <TD align=3Dright><TT>1369.6707&nbsp;&nbsp;</TT></TD>
    <TD noWrap align=3Dright><TT>-65.67&nbsp;</TT></TD>
    <TD align=3Dright><TT>51&nbsp;</TT></TD>
    <TD noWrap align=3Dright><TT>-&nbsp;</TT></TD>
    <TD align=3Dright><TT>62&nbsp;</TT></TD>
    <TD align=3Dright><TT>1&nbsp;&nbsp;</TT></TD>
    <TD noWrap align=3Dright><TT>---&nbsp;&nbsp;</TT></TD>
    <TD noWrap><TT>&nbsp;R.NQACHARCNLLK.V</TT></TD></TR>
  <TR>
    <TD align=3Dright>&nbsp;</TD>
    <TD align=3Dright><TT>1383.6283&nbsp;&nbsp;</TT></TD>
    <TD align=3Dright><TT>1382.6210&nbsp;&nbsp;</TT></TD>
    <TD align=3Dright><TT>1382.6790&nbsp;&nbsp;</TT></TD>
    <TD noWrap align=3Dright><TT>-41.92&nbsp;</TT></TD>
    <TD align=3Dright><TT>500&nbsp;</TT></TD>
    <TD noWrap align=3Dright><TT>-&nbsp;</TT></TD>
    <TD align=3Dright><TT>510&nbsp;</TT></TD>
    <TD align=3Dright><TT>0&nbsp;&nbsp;</TT></TD>
    <TD noWrap align=3Dright><TT>---&nbsp;&nbsp;</TT></TD>
    <TD noWrap><TT>&nbsp;R.QQQEEQPLEVR.K</TT></TD></TR>
  <TR>
    <TD align=3Dright>&nbsp;</TD>
    <TD align=3Dright><TT>1418.5543&nbsp;&nbsp;</TT></TD>
    <TD align=3Dright><TT>1417.5470&nbsp;&nbsp;</TT></TD>
    <TD align=3Dright><TT>1417.6222&nbsp;&nbsp;</TT></TD>
    <TD noWrap align=3Dright><TT>-53.02&nbsp;</TT></TD>
    <TD align=3Dright><TT>110&nbsp;</TT></TD>
    <TD noWrap align=3Dright><TT>-&nbsp;</TT></TD>
    <TD align=3Dright><TT>120&nbsp;</TT></TD>
    <TD align=3Dright><TT>0&nbsp;&nbsp;</TT></TD>
    <TD noWrap align=3Dright><TT>---&nbsp;&nbsp;</TT></TD>
    <TD noWrap><TT>&nbsp;R.QPHQEEEHEQK.E</TT></TD></TR></TBODY></TABLE>
<TABLE border=3D0 cellSpacing=3D0>
  <TBODY>
  <TR>
    <TD><TT>&nbsp;&nbsp;&nbsp;&nbsp;&nbsp;&nbsp;</TT></TD>
    <TD><TT><B>No match to: </B>722.3444, 812.3120, 825.0538, 829.3365,=20
      841.0231, 856.4695, 870.4892, 1045.4987, 1172.4644, 1211.4525, =
1269.5383,=20
      1285.5146, 1292.5647, 1322.5864, 1322.5864, 1386.5563, 1386.5563,=20
      1391.6074, 1402.5548, 1495.6736, 1689.5704, 1689.5704, 1967.9067,=20
      1967.9067, 1989.9113, 2067.7708, 2067.7708, 2089.7732, 2210.9880,=20
      2278.9082, 2438.1377, 2438.1377, 2467.0532, 2481.0706, 2481.0706,=20
      2663.2822, 2663.2822, 2791.3635</TT></TD></TR></TBODY></TABLE><BR>
<TABLE border=3D0 cellSpacing=3D0>
  <TBODY>
  <TR>
    <TD><TT><B><A name=3DHit17>17.</A>&nbsp;&nbsp;&nbsp;</B></TT></TD>
    <TD noWrap><TT><A=20
      =
href=3D"http://zxw-pc/mascot/cgi/protein_view.pl?file=3D../data/20121225/=
F002439.dat&amp;hit=3D17"=20
      =
target=3D_blank>gi|121286</A>&nbsp;&nbsp;&nbsp;&nbsp;<B>Mass:</B>&nbsp;74=
280&nbsp;&nbsp;&nbsp;&nbsp;<B>Score:</B>&nbsp;41&nbsp;&nbsp;&nbsp;&nbsp;&=
nbsp;<B>Expect:</B>&nbsp;1.6e+002&nbsp;&nbsp;<B>Matches:</B>&nbsp;9</TT><=
/TD></TR>
  <TR>
    <TD>&nbsp;</TD>
    <TD noWrap><TT>RecName: Full=3DBeta-conglycinin, alpha' chain; =
Flags:=20
      Precursor</TT></TD></TR></TBODY></TABLE>
<TABLE border=3D0 cellSpacing=3D0 cellPadding=3D0>
  <TBODY>
  <TR>
    <TD><TT>&nbsp;&nbsp;&nbsp;&nbsp;&nbsp;&nbsp;</TT></TD>
    <TD align=3Dright><TT><B>Observed&nbsp;&nbsp;</B></TT></TD>
    <TD noWrap align=3Dright><TT><B>Mr(expt)&nbsp;&nbsp;</B></TT></TD>
    <TD noWrap align=3Dright><TT><B>Mr(calc)&nbsp;&nbsp;</B></TT></TD>
    <TD align=3Dright><TT><B>&nbsp;ppm&nbsp;&nbsp;</B></TT></TD>
    <TD align=3Dright><TT><B>Start&nbsp;</B></TT></TD>
    <TD align=3Dright><TT><B>&nbsp;</B></TT></TD>
    <TD align=3Dright><TT><B>End&nbsp;</B></TT></TD>
    <TD align=3Dright><TT><B>Miss&nbsp;</B></TT></TD>
    <TD align=3Dright><TT><B>Ions&nbsp;</B></TT></TD>
    <TD><TT><B>&nbsp;Peptide</B></TT></TD></TR>
  <TR>
    <TD align=3Dright>&nbsp;</TD>
    <TD align=3Dright><TT>842.4587&nbsp;&nbsp;</TT></TD>
    <TD align=3Dright><TT>841.4515&nbsp;&nbsp;</TT></TD>
    <TD align=3Dright><TT>841.5021&nbsp;&nbsp;</TT></TD>
    <TD noWrap align=3Dright><TT>-60.22&nbsp;</TT></TD>
    <TD align=3Dright><TT>629&nbsp;</TT></TD>
    <TD noWrap align=3Dright><TT>-&nbsp;</TT></TD>
    <TD align=3Dright><TT>636&nbsp;</TT></TD>
    <TD align=3Dright><TT>0&nbsp;&nbsp;</TT></TD>
    <TD noWrap align=3Dright><TT>---&nbsp;&nbsp;</TT></TD>
    <TD noWrap><TT>&nbsp;K.GPLSSILR.A</TT></TD></TR>
  <TR>
    <TD align=3Dright>&nbsp;</TD>
    <TD align=3Dright><TT>1189.4493&nbsp;&nbsp;</TT></TD>
    <TD align=3Dright><TT>1188.4420&nbsp;&nbsp;</TT></TD>
    <TD align=3Dright><TT>1188.5007&nbsp;&nbsp;</TT></TD>
    <TD noWrap align=3Dright><TT>-49.36&nbsp;</TT></TD>
    <TD align=3Dright><TT>396&nbsp;</TT></TD>
    <TD noWrap align=3Dright><TT>-&nbsp;</TT></TD>
    <TD align=3Dright><TT>405&nbsp;</TT></TD>
    <TD align=3Dright><TT>0&nbsp;&nbsp;</TT></TD>
    <TD noWrap align=3Dright><TT>---&nbsp;&nbsp;</TT></TD>
    <TD noWrap><TT>&nbsp;R.EEGQQQGEER.L</TT></TD></TR>
  <TR>
    <TD align=3Dright>&nbsp;</TD>
    <TD align=3Dright><TT>1189.4493&nbsp;&nbsp;</TT></TD>
    <TD align=3Dright><TT>1188.4420&nbsp;&nbsp;</TT></TD>
    <TD align=3Dright><TT>1188.5007&nbsp;&nbsp;</TT></TD>
    <TD noWrap align=3Dright><TT>-49.36&nbsp;</TT></TD>
    <TD align=3Dright><TT>396&nbsp;</TT></TD>
    <TD noWrap align=3Dright><TT>-&nbsp;</TT></TD>
    <TD align=3Dright><TT>405&nbsp;</TT></TD>
    <TD align=3Dright><TT>0&nbsp;&nbsp;</TT></TD>
    <TD noWrap align=3Dright><TT>8&nbsp;&nbsp;</TT></TD>
    <TD noWrap><TT>&nbsp;R.EEGQQQGEER.L</TT></TD></TR>
  <TR>
    <TD align=3Dright>&nbsp;</TD>
    <TD align=3Dright><TT>1338.5701&nbsp;&nbsp;</TT></TD>
    <TD align=3Dright><TT>1337.5628&nbsp;&nbsp;</TT></TD>
    <TD align=3Dright><TT>1337.6211&nbsp;&nbsp;</TT></TD>
    <TD noWrap align=3Dright><TT>-43.60&nbsp;</TT></TD>
    <TD align=3Dright><TT>291&nbsp;</TT></TD>
    <TD noWrap align=3Dright><TT>-&nbsp;</TT></TD>
    <TD align=3Dright><TT>302&nbsp;</TT></TD>
    <TD align=3Dright><TT>0&nbsp;&nbsp;</TT></TD>
    <TD noWrap align=3Dright><TT>---&nbsp;&nbsp;</TT></TD>
    <TD noWrap><TT>&nbsp;R.DSYNLQSGDALR.V</TT></TD></TR>
  <TR>
    <TD align=3Dright>&nbsp;</TD>
    <TD align=3Dright><TT>1369.6108&nbsp;&nbsp;</TT></TD>
    <TD align=3Dright><TT>1368.6035&nbsp;&nbsp;</TT></TD>
    <TD align=3Dright><TT>1368.7375&nbsp;&nbsp;</TT></TD>
    <TD noWrap align=3Dright><TT>-97.85&nbsp;</TT></TD>
    <TD align=3Dright><TT>225&nbsp;</TT></TD>
    <TD noWrap align=3Dright><TT>-&nbsp;</TT></TD>
    <TD align=3Dright><TT>235&nbsp;</TT></TD>
    <TD align=3Dright><TT>1&nbsp;&nbsp;</TT></TD>
    <TD noWrap align=3Dright><TT>---&nbsp;&nbsp;</TT></TD>
    <TD noWrap><TT>&nbsp;K.NQYGHVRVLQR.F</TT></TD></TR>
  <TR>
    <TD align=3Dright>&nbsp;</TD>
    <TD align=3Dright><TT>1370.5880&nbsp;&nbsp;</TT></TD>
    <TD align=3Dright><TT>1369.5807&nbsp;&nbsp;</TT></TD>
    <TD align=3Dright><TT>1369.6707&nbsp;&nbsp;</TT></TD>
    <TD noWrap align=3Dright><TT>-65.67&nbsp;</TT></TD>
    <TD align=3Dright><TT>51&nbsp;</TT></TD>
    <TD noWrap align=3Dright><TT>-&nbsp;</TT></TD>
    <TD align=3Dright><TT>62&nbsp;</TT></TD>
    <TD align=3Dright><TT>1&nbsp;&nbsp;</TT></TD>
    <TD noWrap align=3Dright><TT>---&nbsp;&nbsp;</TT></TD>
    <TD noWrap><TT>&nbsp;R.NQACHARCNLLK.V</TT></TD></TR>
  <TR>
    <TD align=3Dright>&nbsp;</TD>
    <TD align=3Dright><TT>1370.5880&nbsp;&nbsp;</TT></TD>
    <TD align=3Dright><TT>1369.5807&nbsp;&nbsp;</TT></TD>
    <TD align=3Dright><TT>1369.6707&nbsp;&nbsp;</TT></TD>
    <TD noWrap align=3Dright><TT>-65.67&nbsp;</TT></TD>
    <TD align=3Dright><TT>51&nbsp;</TT></TD>
    <TD noWrap align=3Dright><TT>-&nbsp;</TT></TD>
    <TD align=3Dright><TT>62&nbsp;</TT></TD>
    <TD align=3Dright><TT>1&nbsp;&nbsp;</TT></TD>
    <TD noWrap align=3Dright><TT>---&nbsp;&nbsp;</TT></TD>
    <TD noWrap><TT>&nbsp;R.NQACHARCNLLK.V</TT></TD></TR>
  <TR>
    <TD align=3Dright>&nbsp;</TD>
    <TD align=3Dright><TT>1383.6283&nbsp;&nbsp;</TT></TD>
    <TD align=3Dright><TT>1382.6210&nbsp;&nbsp;</TT></TD>
    <TD align=3Dright><TT>1382.6790&nbsp;&nbsp;</TT></TD>
    <TD noWrap align=3Dright><TT>-41.92&nbsp;</TT></TD>
    <TD align=3Dright><TT>518&nbsp;</TT></TD>
    <TD noWrap align=3Dright><TT>-&nbsp;</TT></TD>
    <TD align=3Dright><TT>528&nbsp;</TT></TD>
    <TD align=3Dright><TT>0&nbsp;&nbsp;</TT></TD>
    <TD noWrap align=3Dright><TT>---&nbsp;&nbsp;</TT></TD>
    <TD noWrap><TT>&nbsp;R.QQQEEQPLEVR.K</TT></TD></TR>
  <TR>
    <TD align=3Dright>&nbsp;</TD>
    <TD align=3Dright><TT>1418.5543&nbsp;&nbsp;</TT></TD>
    <TD align=3Dright><TT>1417.5470&nbsp;&nbsp;</TT></TD>
    <TD align=3Dright><TT>1417.6222&nbsp;&nbsp;</TT></TD>
    <TD noWrap align=3Dright><TT>-53.02&nbsp;</TT></TD>
    <TD align=3Dright><TT>110&nbsp;</TT></TD>
    <TD noWrap align=3Dright><TT>-&nbsp;</TT></TD>
    <TD align=3Dright><TT>120&nbsp;</TT></TD>
    <TD align=3Dright><TT>0&nbsp;&nbsp;</TT></TD>
    <TD noWrap align=3Dright><TT>---&nbsp;&nbsp;</TT></TD>
    <TD noWrap><TT>&nbsp;R.QPHQEEEHEQK.E</TT></TD></TR></TBODY></TABLE>
<TABLE border=3D0 cellSpacing=3D0>
  <TBODY>
  <TR>
    <TD><TT>&nbsp;&nbsp;&nbsp;&nbsp;&nbsp;&nbsp;</TT></TD>
    <TD><TT><B>No match to: </B>722.3444, 812.3120, 825.0538, 829.3365,=20
      841.0231, 856.4695, 870.4892, 1045.4987, 1172.4644, 1211.4525, =
1269.5383,=20
      1285.5146, 1292.5647, 1322.5864, 1322.5864, 1386.5563, 1386.5563,=20
      1391.6074, 1402.5548, 1495.6736, 1689.5704, 1689.5704, 1967.9067,=20
      1967.9067, 1989.9113, 2067.7708, 2067.7708, 2089.7732, 2210.9880,=20
      2278.9082, 2438.1377, 2438.1377, 2467.0532, 2481.0706, 2481.0706,=20
      2663.2822, 2663.2822, 2791.3635</TT></TD></TR></TBODY></TABLE><BR>
<TABLE border=3D0 cellSpacing=3D0>
  <TBODY>
  <TR>
    <TD><TT><B><A name=3DHit18>18.</A>&nbsp;&nbsp;&nbsp;</B></TT></TD>
    <TD noWrap><TT><A=20
      =
href=3D"http://zxw-pc/mascot/cgi/protein_view.pl?file=3D../data/20121225/=
F002439.dat&amp;hit=3D18"=20
      =
target=3D_blank>gi|169929</A>&nbsp;&nbsp;&nbsp;&nbsp;<B>Mass:</B>&nbsp;74=
280&nbsp;&nbsp;&nbsp;&nbsp;<B>Score:</B>&nbsp;41&nbsp;&nbsp;&nbsp;&nbsp;&=
nbsp;<B>Expect:</B>&nbsp;1.6e+002&nbsp;&nbsp;<B>Matches:</B>&nbsp;9</TT><=
/TD></TR>
  <TR>
    <TD>&nbsp;</TD>
    <TD noWrap><TT>beta-conglycinin storage protein [Glycine=20
  max]</TT></TD></TR></TBODY></TABLE>
<TABLE border=3D0 cellSpacing=3D0 cellPadding=3D0>
  <TBODY>
  <TR>
    <TD><TT>&nbsp;&nbsp;&nbsp;&nbsp;&nbsp;&nbsp;</TT></TD>
    <TD align=3Dright><TT><B>Observed&nbsp;&nbsp;</B></TT></TD>
    <TD noWrap align=3Dright><TT><B>Mr(expt)&nbsp;&nbsp;</B></TT></TD>
    <TD noWrap align=3Dright><TT><B>Mr(calc)&nbsp;&nbsp;</B></TT></TD>
    <TD align=3Dright><TT><B>&nbsp;ppm&nbsp;&nbsp;</B></TT></TD>
    <TD align=3Dright><TT><B>Start&nbsp;</B></TT></TD>
    <TD align=3Dright><TT><B>&nbsp;</B></TT></TD>
    <TD align=3Dright><TT><B>End&nbsp;</B></TT></TD>
    <TD align=3Dright><TT><B>Miss&nbsp;</B></TT></TD>
    <TD align=3Dright><TT><B>Ions&nbsp;</B></TT></TD>
    <TD><TT><B>&nbsp;Peptide</B></TT></TD></TR>
  <TR>
    <TD align=3Dright>&nbsp;</TD>
    <TD align=3Dright><TT>842.4587&nbsp;&nbsp;</TT></TD>
    <TD align=3Dright><TT>841.4515&nbsp;&nbsp;</TT></TD>
    <TD align=3Dright><TT>841.5021&nbsp;&nbsp;</TT></TD>
    <TD noWrap align=3Dright><TT>-60.22&nbsp;</TT></TD>
    <TD align=3Dright><TT>629&nbsp;</TT></TD>
    <TD noWrap align=3Dright><TT>-&nbsp;</TT></TD>
    <TD align=3Dright><TT>636&nbsp;</TT></TD>
    <TD align=3Dright><TT>0&nbsp;&nbsp;</TT></TD>
    <TD noWrap align=3Dright><TT>---&nbsp;&nbsp;</TT></TD>
    <TD noWrap><TT>&nbsp;K.GPLSSILR.A</TT></TD></TR>
  <TR>
    <TD align=3Dright>&nbsp;</TD>
    <TD align=3Dright><TT>1189.4493&nbsp;&nbsp;</TT></TD>
    <TD align=3Dright><TT>1188.4420&nbsp;&nbsp;</TT></TD>
    <TD align=3Dright><TT>1188.5007&nbsp;&nbsp;</TT></TD>
    <TD noWrap align=3Dright><TT>-49.36&nbsp;</TT></TD>
    <TD align=3Dright><TT>396&nbsp;</TT></TD>
    <TD noWrap align=3Dright><TT>-&nbsp;</TT></TD>
    <TD align=3Dright><TT>405&nbsp;</TT></TD>
    <TD align=3Dright><TT>0&nbsp;&nbsp;</TT></TD>
    <TD noWrap align=3Dright><TT>---&nbsp;&nbsp;</TT></TD>
    <TD noWrap><TT>&nbsp;R.EEGQQQGEER.L</TT></TD></TR>
  <TR>
    <TD align=3Dright>&nbsp;</TD>
    <TD align=3Dright><TT>1189.4493&nbsp;&nbsp;</TT></TD>
    <TD align=3Dright><TT>1188.4420&nbsp;&nbsp;</TT></TD>
    <TD align=3Dright><TT>1188.5007&nbsp;&nbsp;</TT></TD>
    <TD noWrap align=3Dright><TT>-49.36&nbsp;</TT></TD>
    <TD align=3Dright><TT>396&nbsp;</TT></TD>
    <TD noWrap align=3Dright><TT>-&nbsp;</TT></TD>
    <TD align=3Dright><TT>405&nbsp;</TT></TD>
    <TD align=3Dright><TT>0&nbsp;&nbsp;</TT></TD>
    <TD noWrap align=3Dright><TT>8&nbsp;&nbsp;</TT></TD>
    <TD noWrap><TT>&nbsp;R.EEGQQQGEER.L</TT></TD></TR>
  <TR>
    <TD align=3Dright>&nbsp;</TD>
    <TD align=3Dright><TT>1338.5701&nbsp;&nbsp;</TT></TD>
    <TD align=3Dright><TT>1337.5628&nbsp;&nbsp;</TT></TD>
    <TD align=3Dright><TT>1337.6211&nbsp;&nbsp;</TT></TD>
    <TD noWrap align=3Dright><TT>-43.60&nbsp;</TT></TD>
    <TD align=3Dright><TT>291&nbsp;</TT></TD>
    <TD noWrap align=3Dright><TT>-&nbsp;</TT></TD>
    <TD align=3Dright><TT>302&nbsp;</TT></TD>
    <TD align=3Dright><TT>0&nbsp;&nbsp;</TT></TD>
    <TD noWrap align=3Dright><TT>---&nbsp;&nbsp;</TT></TD>
    <TD noWrap><TT>&nbsp;R.DSYNLQSGDALR.V</TT></TD></TR>
  <TR>
    <TD align=3Dright>&nbsp;</TD>
    <TD align=3Dright><TT>1369.6108&nbsp;&nbsp;</TT></TD>
    <TD align=3Dright><TT>1368.6035&nbsp;&nbsp;</TT></TD>
    <TD align=3Dright><TT>1368.7375&nbsp;&nbsp;</TT></TD>
    <TD noWrap align=3Dright><TT>-97.85&nbsp;</TT></TD>
    <TD align=3Dright><TT>225&nbsp;</TT></TD>
    <TD noWrap align=3Dright><TT>-&nbsp;</TT></TD>
    <TD align=3Dright><TT>235&nbsp;</TT></TD>
    <TD align=3Dright><TT>1&nbsp;&nbsp;</TT></TD>
    <TD noWrap align=3Dright><TT>---&nbsp;&nbsp;</TT></TD>
    <TD noWrap><TT>&nbsp;K.NQYGHVRVLQR.F</TT></TD></TR>
  <TR>
    <TD align=3Dright>&nbsp;</TD>
    <TD align=3Dright><TT>1370.5880&nbsp;&nbsp;</TT></TD>
    <TD align=3Dright><TT>1369.5807&nbsp;&nbsp;</TT></TD>
    <TD align=3Dright><TT>1369.6707&nbsp;&nbsp;</TT></TD>
    <TD noWrap align=3Dright><TT>-65.67&nbsp;</TT></TD>
    <TD align=3Dright><TT>51&nbsp;</TT></TD>
    <TD noWrap align=3Dright><TT>-&nbsp;</TT></TD>
    <TD align=3Dright><TT>62&nbsp;</TT></TD>
    <TD align=3Dright><TT>1&nbsp;&nbsp;</TT></TD>
    <TD noWrap align=3Dright><TT>---&nbsp;&nbsp;</TT></TD>
    <TD noWrap><TT>&nbsp;R.NQACHARCNLLK.V</TT></TD></TR>
  <TR>
    <TD align=3Dright>&nbsp;</TD>
    <TD align=3Dright><TT>1370.5880&nbsp;&nbsp;</TT></TD>
    <TD align=3Dright><TT>1369.5807&nbsp;&nbsp;</TT></TD>
    <TD align=3Dright><TT>1369.6707&nbsp;&nbsp;</TT></TD>
    <TD noWrap align=3Dright><TT>-65.67&nbsp;</TT></TD>
    <TD align=3Dright><TT>51&nbsp;</TT></TD>
    <TD noWrap align=3Dright><TT>-&nbsp;</TT></TD>
    <TD align=3Dright><TT>62&nbsp;</TT></TD>
    <TD align=3Dright><TT>1&nbsp;&nbsp;</TT></TD>
    <TD noWrap align=3Dright><TT>---&nbsp;&nbsp;</TT></TD>
    <TD noWrap><TT>&nbsp;R.NQACHARCNLLK.V</TT></TD></TR>
  <TR>
    <TD align=3Dright>&nbsp;</TD>
    <TD align=3Dright><TT>1383.6283&nbsp;&nbsp;</TT></TD>
    <TD align=3Dright><TT>1382.6210&nbsp;&nbsp;</TT></TD>
    <TD align=3Dright><TT>1382.6790&nbsp;&nbsp;</TT></TD>
    <TD noWrap align=3Dright><TT>-41.92&nbsp;</TT></TD>
    <TD align=3Dright><TT>518&nbsp;</TT></TD>
    <TD noWrap align=3Dright><TT>-&nbsp;</TT></TD>
    <TD align=3Dright><TT>528&nbsp;</TT></TD>
    <TD align=3Dright><TT>0&nbsp;&nbsp;</TT></TD>
    <TD noWrap align=3Dright><TT>---&nbsp;&nbsp;</TT></TD>
    <TD noWrap><TT>&nbsp;R.QQQEEQPLEVR.K</TT></TD></TR>
  <TR>
    <TD align=3Dright>&nbsp;</TD>
    <TD align=3Dright><TT>1418.5543&nbsp;&nbsp;</TT></TD>
    <TD align=3Dright><TT>1417.5470&nbsp;&nbsp;</TT></TD>
    <TD align=3Dright><TT>1417.6222&nbsp;&nbsp;</TT></TD>
    <TD noWrap align=3Dright><TT>-53.02&nbsp;</TT></TD>
    <TD align=3Dright><TT>110&nbsp;</TT></TD>
    <TD noWrap align=3Dright><TT>-&nbsp;</TT></TD>
    <TD align=3Dright><TT>120&nbsp;</TT></TD>
    <TD align=3Dright><TT>0&nbsp;&nbsp;</TT></TD>
    <TD noWrap align=3Dright><TT>---&nbsp;&nbsp;</TT></TD>
    <TD noWrap><TT>&nbsp;R.QPHQEEEHEQK.E</TT></TD></TR></TBODY></TABLE>
<TABLE border=3D0 cellSpacing=3D0>
  <TBODY>
  <TR>
    <TD><TT>&nbsp;&nbsp;&nbsp;&nbsp;&nbsp;&nbsp;</TT></TD>
    <TD><TT><B>No match to: </B>722.3444, 812.3120, 825.0538, 829.3365,=20
      841.0231, 856.4695, 870.4892, 1045.4987, 1172.4644, 1211.4525, =
1269.5383,=20
      1285.5146, 1292.5647, 1322.5864, 1322.5864, 1386.5563, 1386.5563,=20
      1391.6074, 1402.5548, 1495.6736, 1689.5704, 1689.5704, 1967.9067,=20
      1967.9067, 1989.9113, 2067.7708, 2067.7708, 2089.7732, 2210.9880,=20
      2278.9082, 2438.1377, 2438.1377, 2467.0532, 2481.0706, 2481.0706,=20
      2663.2822, 2663.2822, 2791.3635</TT></TD></TR></TBODY></TABLE><BR>
<TABLE border=3D0 cellSpacing=3D0>
  <TBODY>
  <TR>
    <TD><TT><B><A name=3DHit19>19.</A>&nbsp;&nbsp;&nbsp;</B></TT></TD>
    <TD noWrap><TT><A=20
      =
href=3D"http://zxw-pc/mascot/cgi/protein_view.pl?file=3D../data/20121225/=
F002439.dat&amp;hit=3D19"=20
      =
target=3D_blank>gi|16444922</A>&nbsp;&nbsp;&nbsp;&nbsp;<B>Mass:</B>&nbsp;=
16425&nbsp;&nbsp;&nbsp;&nbsp;<B>Score:</B>&nbsp;40&nbsp;&nbsp;&nbsp;&nbsp=
;&nbsp;<B>Expect:</B>&nbsp;1.8e+002&nbsp;&nbsp;<B>Matches:</B>&nbsp;6</TT=
></TD></TR>
  <TR>
    <TD>&nbsp;</TD>
    <TD noWrap><TT>cysteine proteinase [Daucus=20
carota]</TT></TD></TR></TBODY></TABLE>
<TABLE border=3D0 cellSpacing=3D0 cellPadding=3D0>
  <TBODY>
  <TR>
    <TD><TT>&nbsp;&nbsp;&nbsp;&nbsp;&nbsp;&nbsp;</TT></TD>
    <TD align=3Dright><TT><B>Observed&nbsp;&nbsp;</B></TT></TD>
    <TD noWrap align=3Dright><TT><B>Mr(expt)&nbsp;&nbsp;</B></TT></TD>
    <TD noWrap align=3Dright><TT><B>Mr(calc)&nbsp;&nbsp;</B></TT></TD>
    <TD align=3Dright><TT><B>&nbsp;ppm&nbsp;&nbsp;</B></TT></TD>
    <TD align=3Dright><TT><B>Start&nbsp;</B></TT></TD>
    <TD align=3Dright><TT><B>&nbsp;</B></TT></TD>
    <TD align=3Dright><TT><B>End&nbsp;</B></TT></TD>
    <TD align=3Dright><TT><B>Miss&nbsp;</B></TT></TD>
    <TD align=3Dright><TT><B>Ions&nbsp;</B></TT></TD>
    <TD><TT><B>&nbsp;Peptide</B></TT></TD></TR>
  <TR>
    <TD align=3Dright>&nbsp;</TD>
    <TD align=3Dright><TT>1292.5647&nbsp;&nbsp;</TT></TD>
    <TD align=3Dright><TT>1291.5574&nbsp;&nbsp;</TT></TD>
    <TD align=3Dright><TT>1291.6264&nbsp;&nbsp;</TT></TD>
    <TD noWrap align=3Dright><TT>-53.43&nbsp;</TT></TD>
    <TD align=3Dright><TT>14&nbsp;</TT></TD>
    <TD noWrap align=3Dright><TT>-&nbsp;</TT></TD>
    <TD align=3Dright><TT>25&nbsp;</TT></TD>
    <TD align=3Dright><TT>1&nbsp;&nbsp;</TT></TD>
    <TD noWrap align=3Dright><TT>---&nbsp;&nbsp;</TT></TD>
    <TD noWrap><TT>&nbsp;R.CDATKMNAPVVK.I + Oxidation (M)</TT></TD></TR>
  <TR>
    <TD align=3Dright>&nbsp;</TD>
    <TD align=3Dright><TT>2067.7708&nbsp;&nbsp;</TT></TD>
    <TD align=3Dright><TT>2066.7635&nbsp;&nbsp;</TT></TD>
    <TD align=3Dright><TT>2066.9652&nbsp;&nbsp;</TT></TD>
    <TD noWrap align=3Dright><TT>-97.59&nbsp;</TT></TD>
    <TD align=3Dright><TT>116&nbsp;</TT></TD>
    <TD noWrap align=3Dright><TT>-&nbsp;</TT></TD>
    <TD align=3Dright><TT>135&nbsp;</TT></TD>
    <TD align=3Dright><TT>0&nbsp;&nbsp;</TT></TD>
    <TD noWrap align=3Dright><TT>---&nbsp;&nbsp;</TT></TD>
    <TD noWrap><TT>&nbsp;R.DINAAEGICGIAMEASYPVK.L + Oxidation =
(M)</TT></TD></TR>
  <TR>
    <TD align=3Dright>&nbsp;</TD>
    <TD align=3Dright><TT>2067.7708&nbsp;&nbsp;</TT></TD>
    <TD align=3Dright><TT>2066.7635&nbsp;&nbsp;</TT></TD>
    <TD align=3Dright><TT>2066.9652&nbsp;&nbsp;</TT></TD>
    <TD noWrap align=3Dright><TT>-97.59&nbsp;</TT></TD>
    <TD align=3Dright><TT>116&nbsp;</TT></TD>
    <TD noWrap align=3Dright><TT>-&nbsp;</TT></TD>
    <TD align=3Dright><TT>135&nbsp;</TT></TD>
    <TD align=3Dright><TT>0&nbsp;&nbsp;</TT></TD>
    <TD noWrap align=3Dright><TT>---&nbsp;&nbsp;</TT></TD>
    <TD noWrap><TT>&nbsp;R.DINAAEGICGIAMEASYPVK.L + Oxidation =
(M)</TT></TD></TR>
  <TR>
    <TD align=3Dright>&nbsp;</TD>
    <TD align=3Dright><TT>2438.1377&nbsp;&nbsp;</TT></TD>
    <TD align=3Dright><TT>2437.1304&nbsp;&nbsp;</TT></TD>
    <TD align=3Dright><TT>2437.1803&nbsp;&nbsp;</TT></TD>
    <TD noWrap align=3Dright><TT>-20.48&nbsp;</TT></TD>
    <TD align=3Dright><TT>113&nbsp;</TT></TD>
    <TD noWrap align=3Dright><TT>-&nbsp;</TT></TD>
    <TD align=3Dright><TT>135&nbsp;</TT></TD>
    <TD align=3Dright><TT>1&nbsp;&nbsp;</TT></TD>
    <TD noWrap align=3Dright><TT>---&nbsp;&nbsp;</TT></TD>
    <TD noWrap><TT>&nbsp;R.MVRDINAAEGICGIAMEASYPVK.L</TT></TD></TR>
  <TR>
    <TD align=3Dright>&nbsp;</TD>
    <TD align=3Dright><TT>2438.1377&nbsp;&nbsp;</TT></TD>
    <TD align=3Dright><TT>2437.1304&nbsp;&nbsp;</TT></TD>
    <TD align=3Dright><TT>2437.1803&nbsp;&nbsp;</TT></TD>
    <TD noWrap align=3Dright><TT>-20.48&nbsp;</TT></TD>
    <TD align=3Dright><TT>113&nbsp;</TT></TD>
    <TD noWrap align=3Dright><TT>-&nbsp;</TT></TD>
    <TD align=3Dright><TT>135&nbsp;</TT></TD>
    <TD align=3Dright><TT>1&nbsp;&nbsp;</TT></TD>
    <TD noWrap align=3Dright><TT>---&nbsp;&nbsp;</TT></TD>
    <TD noWrap><TT>&nbsp;R.MVRDINAAEGICGIAMEASYPVK.L</TT></TD></TR>
  <TR>
    <TD align=3Dright>&nbsp;</TD>
    <TD align=3Dright><TT>2791.3635&nbsp;&nbsp;</TT></TD>
    <TD align=3Dright><TT>2790.3562&nbsp;&nbsp;</TT></TD>
    <TD align=3Dright><TT>2790.3568&nbsp;&nbsp;</TT></TD>
    <TD noWrap align=3Dright><TT>-0.19&nbsp;</TT></TD>
    <TD align=3Dright><TT>116&nbsp;</TT></TD>
    <TD noWrap align=3Dright><TT>-&nbsp;</TT></TD>
    <TD align=3Dright><TT>142&nbsp;</TT></TD>
    <TD align=3Dright><TT>1&nbsp;&nbsp;</TT></TD>
    <TD noWrap align=3Dright><TT>---&nbsp;&nbsp;</TT></TD>
    <TD=20
noWrap><TT>&nbsp;R.DINAAEGICGIAMEASYPVKLTADNPK.A</TT></TD></TR></TBODY></=
TABLE>
<TABLE border=3D0 cellSpacing=3D0>
  <TBODY>
  <TR>
    <TD><TT>&nbsp;&nbsp;&nbsp;&nbsp;&nbsp;&nbsp;</TT></TD>
    <TD><TT><B>No match to: </B>722.3444, 812.3120, 825.0538, 829.3365,=20
      841.0231, 842.4587, 856.4695, 870.4892, 1045.4987, 1172.4644, =
1189.4493,=20
      1189.4493, 1211.4525, 1269.5383, 1285.5146, 1322.5864, 1322.5864,=20
      1338.5701, 1369.6108, 1370.5880, 1370.5880, 1383.6283, 1386.5563,=20
      1386.5563, 1391.6074, 1402.5548, 1418.5543, 1495.6736, 1689.5704,=20
      1689.5704, 1967.9067, 1967.9067, 1989.9113, 2089.7732, 2210.9880,=20
      2278.9082, 2467.0532, 2481.0706, 2481.0706, 2663.2822,=20
  2663.2822</TT></TD></TR></TBODY></TABLE><BR>
<TABLE border=3D0 cellSpacing=3D0>
  <TBODY>
  <TR>
    <TD><TT><B><A name=3DHit20>20.</A>&nbsp;&nbsp;&nbsp;</B></TT></TD>
    <TD noWrap><TT><A=20
      =
href=3D"http://zxw-pc/mascot/cgi/protein_view.pl?file=3D../data/20121225/=
F002439.dat&amp;hit=3D20"=20
      =
target=3D_blank>gi|148908673</A>&nbsp;&nbsp;&nbsp;&nbsp;<B>Mass:</B>&nbsp=
;18717&nbsp;&nbsp;&nbsp;&nbsp;<B>Score:</B>&nbsp;39&nbsp;&nbsp;&nbsp;&nbs=
p;&nbsp;<B>Expect:</B>&nbsp;2.2e+002&nbsp;&nbsp;<B>Matches:</B>&nbsp;5</T=
T></TD></TR>
  <TR>
    <TD>&nbsp;</TD>
    <TD noWrap><TT>unknown [Picea =
sitchensis]</TT></TD></TR></TBODY></TABLE>
<TABLE border=3D0 cellSpacing=3D0 cellPadding=3D0>
  <TBODY>
  <TR>
    <TD><TT>&nbsp;&nbsp;&nbsp;&nbsp;&nbsp;&nbsp;</TT></TD>
    <TD align=3Dright><TT><B>Observed&nbsp;&nbsp;</B></TT></TD>
    <TD noWrap align=3Dright><TT><B>Mr(expt)&nbsp;&nbsp;</B></TT></TD>
    <TD noWrap align=3Dright><TT><B>Mr(calc)&nbsp;&nbsp;</B></TT></TD>
    <TD align=3Dright><TT><B>&nbsp;ppm&nbsp;&nbsp;</B></TT></TD>
    <TD align=3Dright><TT><B>Start&nbsp;</B></TT></TD>
    <TD align=3Dright><TT><B>&nbsp;</B></TT></TD>
    <TD align=3Dright><TT><B>End&nbsp;</B></TT></TD>
    <TD align=3Dright><TT><B>Miss&nbsp;</B></TT></TD>
    <TD align=3Dright><TT><B>Ions&nbsp;</B></TT></TD>
    <TD><TT><B>&nbsp;Peptide</B></TT></TD></TR>
  <TR>
    <TD align=3Dright>&nbsp;</TD>
    <TD align=3Dright><TT>1370.5880&nbsp;&nbsp;</TT></TD>
    <TD align=3Dright><TT>1369.5807&nbsp;&nbsp;</TT></TD>
    <TD align=3Dright><TT>1369.5788&nbsp;&nbsp;</TT></TD>
    <TD noWrap align=3Dright><TT>1.40&nbsp;</TT></TD>
    <TD align=3Dright><TT>10&nbsp;</TT></TD>
    <TD noWrap align=3Dright><TT>-&nbsp;</TT></TD>
    <TD align=3Dright><TT>22&nbsp;</TT></TD>
    <TD align=3Dright><TT>1&nbsp;&nbsp;</TT></TD>
    <TD noWrap align=3Dright><TT>---&nbsp;&nbsp;</TT></TD>
    <TD noWrap><TT>&nbsp;K.AEMRSTSPCASCK.I</TT></TD></TR>
  <TR>
    <TD align=3Dright>&nbsp;</TD>
    <TD align=3Dright><TT>1370.5880&nbsp;&nbsp;</TT></TD>
    <TD align=3Dright><TT>1369.5807&nbsp;&nbsp;</TT></TD>
    <TD align=3Dright><TT>1369.5966&nbsp;&nbsp;</TT></TD>
    <TD noWrap align=3Dright><TT>-11.57&nbsp;</TT></TD>
    <TD align=3Dright><TT>2&nbsp;</TT></TD>
    <TD noWrap align=3Dright><TT>-&nbsp;</TT></TD>
    <TD align=3Dright><TT>13&nbsp;</TT></TD>
    <TD align=3Dright><TT>1&nbsp;&nbsp;</TT></TD>
    <TD noWrap align=3Dright><TT>20&nbsp;&nbsp;</TT></TD>
    <TD noWrap><TT>&nbsp;M.TDMSANTKAEMR.S + Oxidation (M)</TT></TD></TR>
  <TR>
    <TD align=3Dright>&nbsp;</TD>
    <TD align=3Dright><TT>1386.5563&nbsp;&nbsp;</TT></TD>
    <TD align=3Dright><TT>1385.5490&nbsp;&nbsp;</TT></TD>
    <TD align=3Dright><TT>1385.5737&nbsp;&nbsp;</TT></TD>
    <TD noWrap align=3Dright><TT>-17.83&nbsp;</TT></TD>
    <TD align=3Dright><TT>10&nbsp;</TT></TD>
    <TD noWrap align=3Dright><TT>-&nbsp;</TT></TD>
    <TD align=3Dright><TT>22&nbsp;</TT></TD>
    <TD align=3Dright><TT>1&nbsp;&nbsp;</TT></TD>
    <TD noWrap align=3Dright><TT>---&nbsp;&nbsp;</TT></TD>
    <TD noWrap><TT>&nbsp;K.AEMRSTSPCASCK.I + Oxidation =
(M)</TT></TD></TR>
  <TR>
    <TD align=3Dright>&nbsp;</TD>
    <TD align=3Dright><TT>1386.5563&nbsp;&nbsp;</TT></TD>
    <TD align=3Dright><TT>1385.5490&nbsp;&nbsp;</TT></TD>
    <TD align=3Dright><TT>1385.5915&nbsp;&nbsp;</TT></TD>
    <TD noWrap align=3Dright><TT>-30.65&nbsp;</TT></TD>
    <TD align=3Dright><TT>2&nbsp;</TT></TD>
    <TD noWrap align=3Dright><TT>-&nbsp;</TT></TD>
    <TD align=3Dright><TT>13&nbsp;</TT></TD>
    <TD align=3Dright><TT>1&nbsp;&nbsp;</TT></TD>
    <TD noWrap align=3Dright><TT>---&nbsp;&nbsp;</TT></TD>
    <TD noWrap><TT>&nbsp;M.TDMSANTKAEMR.S + 2 Oxidation =
(M)</TT></TD></TR>
  <TR>
    <TD align=3Dright>&nbsp;</TD>
    <TD align=3Dright><TT>2791.3635&nbsp;&nbsp;</TT></TD>
    <TD align=3Dright><TT>2790.3562&nbsp;&nbsp;</TT></TD>
    <TD align=3Dright><TT>2790.3622&nbsp;&nbsp;</TT></TD>
    <TD noWrap align=3Dright><TT>-2.13&nbsp;</TT></TD>
    <TD align=3Dright><TT>28&nbsp;</TT></TD>
    <TD noWrap align=3Dright><TT>-&nbsp;</TT></TD>
    <TD align=3Dright><TT>51&nbsp;</TT></TD>
    <TD align=3Dright><TT>1&nbsp;&nbsp;</TT></TD>
    <TD noWrap align=3Dright><TT>---&nbsp;&nbsp;</TT></TD>
    <TD =
noWrap><TT>&nbsp;K.CSQSCVLAPYFPQDNPEKFLLVHR.L</TT></TD></TR></TBODY></TAB=
LE>
<TABLE border=3D0 cellSpacing=3D0>
  <TBODY>
  <TR>
    <TD><TT>&nbsp;&nbsp;&nbsp;&nbsp;&nbsp;&nbsp;</TT></TD>
    <TD><TT><B>No match to: </B>722.3444, 812.3120, 825.0538, 829.3365,=20
      841.0231, 842.4587, 856.4695, 870.4892, 1045.4987, 1172.4644, =
1189.4493,=20
      1189.4493, 1211.4525, 1269.5383, 1285.5146, 1292.5647, 1322.5864,=20
      1322.5864, 1338.5701, 1369.6108, 1383.6283, 1391.6074, 1402.5548,=20
      1418.5543, 1495.6736, 1689.5704, 1689.5704, 1967.9067, 1967.9067,=20
      1989.9113, 2067.7708, 2067.7708, 2089.7732, 2210.9880, 2278.9082,=20
      2438.1377, 2438.1377, 2467.0532, 2481.0706, 2481.0706, 2663.2822,=20
      2663.2822</TT></TD></TR></TBODY></TABLE><BR>
<TABLE border=3D0 cellSpacing=3D0>
  <TBODY>
  <TR>
    <TD><TT><B><A name=3DHit21>21.</A>&nbsp;&nbsp;&nbsp;</B></TT></TD>
    <TD noWrap><TT><A=20
      =
href=3D"http://zxw-pc/mascot/cgi/protein_view.pl?file=3D../data/20121225/=
F002439.dat&amp;hit=3D21"=20
      =
target=3D_blank>gi|212524856</A>&nbsp;&nbsp;&nbsp;&nbsp;<B>Mass:</B>&nbsp=
;40111&nbsp;&nbsp;&nbsp;&nbsp;<B>Score:</B>&nbsp;39&nbsp;&nbsp;&nbsp;&nbs=
p;&nbsp;<B>Expect:</B>&nbsp;2.6e+002&nbsp;&nbsp;<B>Matches:</B>&nbsp;6</T=
T></TD></TR>
  <TR>
    <TD>&nbsp;</TD>
    <TD noWrap><TT>phytochrome A [Magnolia=20
tamaulipana]</TT></TD></TR></TBODY></TABLE>
<TABLE border=3D0 cellSpacing=3D0 cellPadding=3D0>
  <TBODY>
  <TR>
    <TD><TT>&nbsp;&nbsp;&nbsp;&nbsp;&nbsp;&nbsp;</TT></TD>
    <TD align=3Dright><TT><B>Observed&nbsp;&nbsp;</B></TT></TD>
    <TD noWrap align=3Dright><TT><B>Mr(expt)&nbsp;&nbsp;</B></TT></TD>
    <TD noWrap align=3Dright><TT><B>Mr(calc)&nbsp;&nbsp;</B></TT></TD>
    <TD align=3Dright><TT><B>&nbsp;ppm&nbsp;&nbsp;</B></TT></TD>
    <TD align=3Dright><TT><B>Start&nbsp;</B></TT></TD>
    <TD align=3Dright><TT><B>&nbsp;</B></TT></TD>
    <TD align=3Dright><TT><B>End&nbsp;</B></TT></TD>
    <TD align=3Dright><TT><B>Miss&nbsp;</B></TT></TD>
    <TD align=3Dright><TT><B>Ions&nbsp;</B></TT></TD>
    <TD><TT><B>&nbsp;Peptide</B></TT></TD></TR>
  <TR>
    <TD align=3Dright>&nbsp;</TD>
    <TD align=3Dright><TT>870.4892&nbsp;&nbsp;</TT></TD>
    <TD align=3Dright><TT>869.4819&nbsp;&nbsp;</TT></TD>
    <TD align=3Dright><TT>869.4355&nbsp;&nbsp;</TT></TD>
    <TD noWrap align=3Dright><TT>53.4&nbsp;</TT></TD>
    <TD align=3Dright><TT>322&nbsp;</TT></TD>
    <TD noWrap align=3Dright><TT>-&nbsp;</TT></TD>
    <TD align=3Dright><TT>329&nbsp;</TT></TD>
    <TD align=3Dright><TT>0&nbsp;&nbsp;</TT></TD>
    <TD noWrap align=3Dright><TT>---&nbsp;&nbsp;</TT></TD>
    <TD noWrap><TT>&nbsp;R.SHTAAEVR.W</TT></TD></TR>
  <TR>
    <TD align=3Dright>&nbsp;</TD>
    <TD align=3Dright><TT>1189.4493&nbsp;&nbsp;</TT></TD>
    <TD align=3Dright><TT>1188.4420&nbsp;&nbsp;</TT></TD>
    <TD align=3Dright><TT>1188.5160&nbsp;&nbsp;</TT></TD>
    <TD noWrap align=3Dright><TT>-62.21&nbsp;</TT></TD>
    <TD align=3Dright><TT>335&nbsp;</TT></TD>
    <TD noWrap align=3Dright><TT>-&nbsp;</TT></TD>
    <TD align=3Dright><TT>344&nbsp;</TT></TD>
    <TD align=3Dright><TT>1&nbsp;&nbsp;</TT></TD>
    <TD noWrap align=3Dright><TT>12&nbsp;&nbsp;</TT></TD>
    <TD noWrap><TT>&nbsp;K.HDPSYKDDGR.R</TT></TD></TR>
  <TR>
    <TD align=3Dright>&nbsp;</TD>
    <TD align=3Dright><TT>1322.5864&nbsp;&nbsp;</TT></TD>
    <TD align=3Dright><TT>1321.5791&nbsp;&nbsp;</TT></TD>
    <TD align=3Dright><TT>1321.6734&nbsp;&nbsp;</TT></TD>
    <TD noWrap align=3Dright><TT>-71.32&nbsp;</TT></TD>
    <TD align=3Dright><TT>214&nbsp;</TT></TD>
    <TD noWrap align=3Dright><TT>-&nbsp;</TT></TD>
    <TD align=3Dright><TT>224&nbsp;</TT></TD>
    <TD align=3Dright><TT>0&nbsp;&nbsp;</TT></TD>
    <TD noWrap align=3Dright><TT>---&nbsp;&nbsp;</TT></TD>
    <TD noWrap><TT>&nbsp;R.TQTLLCDMLLR.D + Oxidation (M)</TT></TD></TR>
  <TR>
    <TD align=3Dright>&nbsp;</TD>
    <TD align=3Dright><TT>1322.5864&nbsp;&nbsp;</TT></TD>
    <TD align=3Dright><TT>1321.5791&nbsp;&nbsp;</TT></TD>
    <TD align=3Dright><TT>1321.6734&nbsp;&nbsp;</TT></TD>
    <TD noWrap align=3Dright><TT>-71.32&nbsp;</TT></TD>
    <TD align=3Dright><TT>214&nbsp;</TT></TD>
    <TD noWrap align=3Dright><TT>-&nbsp;</TT></TD>
    <TD align=3Dright><TT>224&nbsp;</TT></TD>
    <TD align=3Dright><TT>0&nbsp;&nbsp;</TT></TD>
    <TD noWrap align=3Dright><TT>---&nbsp;&nbsp;</TT></TD>
    <TD noWrap><TT>&nbsp;R.TQTLLCDMLLR.D + Oxidation (M)</TT></TD></TR>
  <TR>
    <TD align=3Dright>&nbsp;</TD>
    <TD align=3Dright><TT>1369.6108&nbsp;&nbsp;</TT></TD>
    <TD align=3Dright><TT>1368.6035&nbsp;&nbsp;</TT></TD>
    <TD align=3Dright><TT>1368.6898&nbsp;&nbsp;</TT></TD>
    <TD noWrap align=3Dright><TT>-63.06&nbsp;</TT></TD>
    <TD align=3Dright><TT>322&nbsp;</TT></TD>
    <TD noWrap align=3Dright><TT>-&nbsp;</TT></TD>
    <TD align=3Dright><TT>334&nbsp;</TT></TD>
    <TD align=3Dright><TT>1&nbsp;&nbsp;</TT></TD>
    <TD noWrap align=3Dright><TT>---&nbsp;&nbsp;</TT></TD>
    <TD noWrap><TT>&nbsp;R.SHTAAEVRWGGAK.H</TT></TD></TR>
  <TR>
    <TD align=3Dright>&nbsp;</TD>
    <TD align=3Dright><TT>1495.6736&nbsp;&nbsp;</TT></TD>
    <TD align=3Dright><TT>1494.6663&nbsp;&nbsp;</TT></TD>
    <TD align=3Dright><TT>1494.7766&nbsp;&nbsp;</TT></TD>
    <TD noWrap align=3Dright><TT>-73.75&nbsp;</TT></TD>
    <TD align=3Dright><TT>163&nbsp;</TT></TD>
    <TD noWrap align=3Dright><TT>-&nbsp;</TT></TD>
    <TD align=3Dright><TT>175&nbsp;</TT></TD>
    <TD align=3Dright><TT>0&nbsp;&nbsp;</TT></TD>
    <TD noWrap align=3Dright><TT>---&nbsp;&nbsp;</TT></TD>
    <TD =
noWrap><TT>&nbsp;R.LWGLVVCHNTTPR.F</TT></TD></TR></TBODY></TABLE>
<TABLE border=3D0 cellSpacing=3D0>
  <TBODY>
  <TR>
    <TD><TT>&nbsp;&nbsp;&nbsp;&nbsp;&nbsp;&nbsp;</TT></TD>
    <TD><TT><B>No match to: </B>722.3444, 812.3120, 825.0538, 829.3365,=20
      841.0231, 842.4587, 856.4695, 1045.4987, 1172.4644, 1189.4493, =
1211.4525,=20
      1269.5383, 1285.5146, 1292.5647, 1338.5701, 1370.5880, 1370.5880,=20
      1383.6283, 1386.5563, 1386.5563, 1391.6074, 1402.5548, 1418.5543,=20
      1689.5704, 1689.5704, 1967.9067, 1967.9067, 1989.9113, 2067.7708,=20
      2067.7708, 2089.7732, 2210.9880, 2278.9082, 2438.1377, 2438.1377,=20
      2467.0532, 2481.0706, 2481.0706, 2663.2822, 2663.2822,=20
  2791.3635</TT></TD></TR></TBODY></TABLE><BR>
<TABLE border=3D0 cellSpacing=3D0>
  <TBODY>
  <TR>
    <TD><TT><B><A name=3DHit22>22.</A>&nbsp;&nbsp;&nbsp;</B></TT></TD>
    <TD noWrap><TT><A=20
      =
href=3D"http://zxw-pc/mascot/cgi/protein_view.pl?file=3D../data/20121225/=
F002439.dat&amp;hit=3D22"=20
      =
target=3D_blank>gi|77551277</A>&nbsp;&nbsp;&nbsp;&nbsp;<B>Mass:</B>&nbsp;=
53711&nbsp;&nbsp;&nbsp;&nbsp;<B>Score:</B>&nbsp;38&nbsp;&nbsp;&nbsp;&nbsp=
;&nbsp;<B>Expect:</B>&nbsp;2.9e+002&nbsp;&nbsp;<B>Matches:</B>&nbsp;10</T=
T></TD></TR>
  <TR>
    <TD>&nbsp;</TD>
    <TD noWrap><TT>SWIM zinc finger family protein [Oryza sativa =
Japonica=20
      Group]</TT></TD></TR></TBODY></TABLE>
<TABLE border=3D0 cellSpacing=3D0 cellPadding=3D0>
  <TBODY>
  <TR>
    <TD><TT>&nbsp;&nbsp;&nbsp;&nbsp;&nbsp;&nbsp;</TT></TD>
    <TD align=3Dright><TT><B>Observed&nbsp;&nbsp;</B></TT></TD>
    <TD noWrap align=3Dright><TT><B>Mr(expt)&nbsp;&nbsp;</B></TT></TD>
    <TD noWrap align=3Dright><TT><B>Mr(calc)&nbsp;&nbsp;</B></TT></TD>
    <TD align=3Dright><TT><B>&nbsp;ppm&nbsp;&nbsp;</B></TT></TD>
    <TD align=3Dright><TT><B>Start&nbsp;</B></TT></TD>
    <TD align=3Dright><TT><B>&nbsp;</B></TT></TD>
    <TD align=3Dright><TT><B>End&nbsp;</B></TT></TD>
    <TD align=3Dright><TT><B>Miss&nbsp;</B></TT></TD>
    <TD align=3Dright><TT><B>Ions&nbsp;</B></TT></TD>
    <TD><TT><B>&nbsp;Peptide</B></TT></TD></TR>
  <TR>
    <TD align=3Dright>&nbsp;</TD>
    <TD align=3Dright><TT>856.4695&nbsp;&nbsp;</TT></TD>
    <TD align=3Dright><TT>855.4622&nbsp;&nbsp;</TT></TD>
    <TD align=3Dright><TT>855.5039&nbsp;&nbsp;</TT></TD>
    <TD noWrap align=3Dright><TT>-48.69&nbsp;</TT></TD>
    <TD align=3Dright><TT>420&nbsp;</TT></TD>
    <TD noWrap align=3Dright><TT>-&nbsp;</TT></TD>
    <TD align=3Dright><TT>426&nbsp;</TT></TD>
    <TD align=3Dright><TT>1&nbsp;&nbsp;</TT></TD>
    <TD noWrap align=3Dright><TT>---&nbsp;&nbsp;</TT></TD>
    <TD noWrap><TT>&nbsp;R.QINLGRR.Q</TT></TD></TR>
  <TR>
    <TD align=3Dright>&nbsp;</TD>
    <TD align=3Dright><TT>1172.4644&nbsp;&nbsp;</TT></TD>
    <TD align=3Dright><TT>1171.4571&nbsp;&nbsp;</TT></TD>
    <TD align=3Dright><TT>1171.5444&nbsp;&nbsp;</TT></TD>
    <TD noWrap align=3Dright><TT>-74.53&nbsp;</TT></TD>
    <TD align=3Dright><TT>217&nbsp;</TT></TD>
    <TD noWrap align=3Dright><TT>-&nbsp;</TT></TD>
    <TD align=3Dright><TT>226&nbsp;</TT></TD>
    <TD align=3Dright><TT>1&nbsp;&nbsp;</TT></TD>
    <TD noWrap align=3Dright><TT>---&nbsp;&nbsp;</TT></TD>
    <TD noWrap><TT>&nbsp;K.VFQCKDGGYR.W</TT></TD></TR>
  <TR>
    <TD align=3Dright>&nbsp;</TD>
    <TD align=3Dright><TT>1370.5880&nbsp;&nbsp;</TT></TD>
    <TD align=3Dright><TT>1369.5807&nbsp;&nbsp;</TT></TD>
    <TD align=3Dright><TT>1369.5828&nbsp;&nbsp;</TT></TD>
    <TD noWrap align=3Dright><TT>-1.54&nbsp;</TT></TD>
    <TD align=3Dright><TT>431&nbsp;</TT></TD>
    <TD noWrap align=3Dright><TT>-&nbsp;</TT></TD>
    <TD align=3Dright><TT>441&nbsp;</TT></TD>
    <TD align=3Dright><TT>0&nbsp;&nbsp;</TT></TD>
    <TD noWrap align=3Dright><TT>---&nbsp;&nbsp;</TT></TD>
    <TD noWrap><TT>&nbsp;R.IPMYMDEMQGR.R</TT></TD></TR>
  <TR>
    <TD align=3Dright>&nbsp;</TD>
    <TD align=3Dright><TT>1370.5880&nbsp;&nbsp;</TT></TD>
    <TD align=3Dright><TT>1369.5807&nbsp;&nbsp;</TT></TD>
    <TD align=3Dright><TT>1369.5828&nbsp;&nbsp;</TT></TD>
    <TD noWrap align=3Dright><TT>-1.54&nbsp;</TT></TD>
    <TD align=3Dright><TT>431&nbsp;</TT></TD>
    <TD noWrap align=3Dright><TT>-&nbsp;</TT></TD>
    <TD align=3Dright><TT>441&nbsp;</TT></TD>
    <TD align=3Dright><TT>0&nbsp;&nbsp;</TT></TD>
    <TD noWrap align=3Dright><TT>(9)&nbsp;</TT></TD>
    <TD noWrap><TT>&nbsp;R.IPMYMDEMQGR.R</TT></TD></TR>
  <TR>
    <TD align=3Dright>&nbsp;</TD>
    <TD align=3Dright><TT>1386.5563&nbsp;&nbsp;</TT></TD>
    <TD align=3Dright><TT>1385.5490&nbsp;&nbsp;</TT></TD>
    <TD align=3Dright><TT>1385.5778&nbsp;&nbsp;</TT></TD>
    <TD noWrap align=3Dright><TT>-20.74&nbsp;</TT></TD>
    <TD align=3Dright><TT>431&nbsp;</TT></TD>
    <TD noWrap align=3Dright><TT>-&nbsp;</TT></TD>
    <TD align=3Dright><TT>441&nbsp;</TT></TD>
    <TD align=3Dright><TT>0&nbsp;&nbsp;</TT></TD>
    <TD noWrap align=3Dright><TT>---&nbsp;&nbsp;</TT></TD>
    <TD noWrap><TT>&nbsp;R.IPMYMDEMQGR.R + Oxidation (M)</TT></TD></TR>
  <TR>
    <TD align=3Dright>&nbsp;</TD>
    <TD align=3Dright><TT>1386.5563&nbsp;&nbsp;</TT></TD>
    <TD align=3Dright><TT>1385.5490&nbsp;&nbsp;</TT></TD>
    <TD align=3Dright><TT>1385.5778&nbsp;&nbsp;</TT></TD>
    <TD noWrap align=3Dright><TT>-20.74&nbsp;</TT></TD>
    <TD align=3Dright><TT>431&nbsp;</TT></TD>
    <TD noWrap align=3Dright><TT>-&nbsp;</TT></TD>
    <TD align=3Dright><TT>441&nbsp;</TT></TD>
    <TD align=3Dright><TT>0&nbsp;&nbsp;</TT></TD>
    <TD noWrap align=3Dright><TT>18&nbsp;&nbsp;</TT></TD>
    <TD noWrap><TT>&nbsp;R.IPMYMDEMQGR.R + Oxidation (M)</TT></TD></TR>
  <TR>
    <TD align=3Dright>&nbsp;</TD>
    <TD align=3Dright><TT>1402.5548&nbsp;&nbsp;</TT></TD>
    <TD align=3Dright><TT>1401.5475&nbsp;&nbsp;</TT></TD>
    <TD align=3Dright><TT>1401.5727&nbsp;&nbsp;</TT></TD>
    <TD noWrap align=3Dright><TT>-17.95&nbsp;</TT></TD>
    <TD align=3Dright><TT>431&nbsp;</TT></TD>
    <TD noWrap align=3Dright><TT>-&nbsp;</TT></TD>
    <TD align=3Dright><TT>441&nbsp;</TT></TD>
    <TD align=3Dright><TT>0&nbsp;&nbsp;</TT></TD>
    <TD noWrap align=3Dright><TT>---&nbsp;&nbsp;</TT></TD>
    <TD noWrap><TT>&nbsp;R.IPMYMDEMQGR.R + 2 Oxidation =
(M)</TT></TD></TR>
  <TR>
    <TD align=3Dright>&nbsp;</TD>
    <TD align=3Dright><TT>1418.5543&nbsp;&nbsp;</TT></TD>
    <TD align=3Dright><TT>1417.5470&nbsp;&nbsp;</TT></TD>
    <TD align=3Dright><TT>1417.5676&nbsp;&nbsp;</TT></TD>
    <TD noWrap align=3Dright><TT>-14.51&nbsp;</TT></TD>
    <TD align=3Dright><TT>431&nbsp;</TT></TD>
    <TD noWrap align=3Dright><TT>-&nbsp;</TT></TD>
    <TD align=3Dright><TT>441&nbsp;</TT></TD>
    <TD align=3Dright><TT>0&nbsp;&nbsp;</TT></TD>
    <TD noWrap align=3Dright><TT>---&nbsp;&nbsp;</TT></TD>
    <TD noWrap><TT>&nbsp;R.IPMYMDEMQGR.R + 3 Oxidation =
(M)</TT></TD></TR>
  <TR>
    <TD align=3Dright>&nbsp;</TD>
    <TD align=3Dright><TT>2438.1377&nbsp;&nbsp;</TT></TD>
    <TD align=3Dright><TT>2437.1304&nbsp;&nbsp;</TT></TD>
    <TD align=3Dright><TT>2437.1518&nbsp;&nbsp;</TT></TD>
    <TD noWrap align=3Dright><TT>-8.77&nbsp;</TT></TD>
    <TD align=3Dright><TT>42&nbsp;</TT></TD>
    <TD noWrap align=3Dright><TT>-&nbsp;</TT></TD>
    <TD align=3Dright><TT>62&nbsp;</TT></TD>
    <TD align=3Dright><TT>1&nbsp;&nbsp;</TT></TD>
    <TD noWrap align=3Dright><TT>---&nbsp;&nbsp;</TT></TD>
    <TD noWrap><TT>&nbsp;K.KEIFQALGYTEDHCAMNIQAR.F</TT></TD></TR>
  <TR>
    <TD align=3Dright>&nbsp;</TD>
    <TD align=3Dright><TT>2438.1377&nbsp;&nbsp;</TT></TD>
    <TD align=3Dright><TT>2437.1304&nbsp;&nbsp;</TT></TD>
    <TD align=3Dright><TT>2437.1518&nbsp;&nbsp;</TT></TD>
    <TD noWrap align=3Dright><TT>-8.77&nbsp;</TT></TD>
    <TD align=3Dright><TT>42&nbsp;</TT></TD>
    <TD noWrap align=3Dright><TT>-&nbsp;</TT></TD>
    <TD align=3Dright><TT>62&nbsp;</TT></TD>
    <TD align=3Dright><TT>1&nbsp;&nbsp;</TT></TD>
    <TD noWrap align=3Dright><TT>1&nbsp;&nbsp;</TT></TD>
    <TD =
noWrap><TT>&nbsp;K.KEIFQALGYTEDHCAMNIQAR.F</TT></TD></TR></TBODY></TABLE>=

<TABLE border=3D0 cellSpacing=3D0>
  <TBODY>
  <TR>
    <TD><TT>&nbsp;&nbsp;&nbsp;&nbsp;&nbsp;&nbsp;</TT></TD>
    <TD><TT><B>No match to: </B>722.3444, 812.3120, 825.0538, 829.3365,=20
      841.0231, 842.4587, 870.4892, 1045.4987, 1189.4493, 1189.4493, =
1211.4525,=20
      1269.5383, 1285.5146, 1292.5647, 1322.5864, 1322.5864, 1338.5701,=20
      1369.6108, 1383.6283, 1391.6074, 1495.6736, 1689.5704, 1689.5704,=20
      1967.9067, 1967.9067, 1989.9113, 2067.7708, 2067.7708, 2089.7732,=20
      2210.9880, 2278.9082, 2467.0532, 2481.0706, 2481.0706, 2663.2822,=20
      2663.2822, 2791.3635</TT></TD></TR></TBODY></TABLE><BR>
<TABLE border=3D0 cellSpacing=3D0>
  <TBODY>
  <TR>
    <TD><TT><B><A name=3DHit23>23.</A>&nbsp;&nbsp;&nbsp;</B></TT></TD>
    <TD noWrap><TT><A=20
      =
href=3D"http://zxw-pc/mascot/cgi/protein_view.pl?file=3D../data/20121225/=
F002439.dat&amp;hit=3D23"=20
      =
target=3D_blank>gi|147798162</A>&nbsp;&nbsp;&nbsp;&nbsp;<B>Mass:</B>&nbsp=
;47084&nbsp;&nbsp;&nbsp;&nbsp;<B>Score:</B>&nbsp;38&nbsp;&nbsp;&nbsp;&nbs=
p;&nbsp;<B>Expect:</B>&nbsp;3e+002&nbsp;&nbsp;<B>Matches:</B>&nbsp;10</TT=
></TD></TR>
  <TR>
    <TD>&nbsp;</TD>
    <TD noWrap><TT>hypothetical protein VITISV_026209 [Vitis=20
  vinifera]</TT></TD></TR></TBODY></TABLE>
<TABLE border=3D0 cellSpacing=3D0 cellPadding=3D0>
  <TBODY>
  <TR>
    <TD><TT>&nbsp;&nbsp;&nbsp;&nbsp;&nbsp;&nbsp;</TT></TD>
    <TD align=3Dright><TT><B>Observed&nbsp;&nbsp;</B></TT></TD>
    <TD noWrap align=3Dright><TT><B>Mr(expt)&nbsp;&nbsp;</B></TT></TD>
    <TD noWrap align=3Dright><TT><B>Mr(calc)&nbsp;&nbsp;</B></TT></TD>
    <TD align=3Dright><TT><B>&nbsp;ppm&nbsp;&nbsp;</B></TT></TD>
    <TD align=3Dright><TT><B>Start&nbsp;</B></TT></TD>
    <TD align=3Dright><TT><B>&nbsp;</B></TT></TD>
    <TD align=3Dright><TT><B>End&nbsp;</B></TT></TD>
    <TD align=3Dright><TT><B>Miss&nbsp;</B></TT></TD>
    <TD align=3Dright><TT><B>Ions&nbsp;</B></TT></TD>
    <TD><TT><B>&nbsp;Peptide</B></TT></TD></TR>
  <TR>
    <TD align=3Dright>&nbsp;</TD>
    <TD align=3Dright><TT>842.4587&nbsp;&nbsp;</TT></TD>
    <TD align=3Dright><TT>841.4515&nbsp;&nbsp;</TT></TD>
    <TD align=3Dright><TT>841.4229&nbsp;&nbsp;</TT></TD>
    <TD noWrap align=3Dright><TT>34.0&nbsp;</TT></TD>
    <TD align=3Dright><TT>174&nbsp;</TT></TD>
    <TD noWrap align=3Dright><TT>-&nbsp;</TT></TD>
    <TD align=3Dright><TT>181&nbsp;</TT></TD>
    <TD align=3Dright><TT>0&nbsp;&nbsp;</TT></TD>
    <TD noWrap align=3Dright><TT>---&nbsp;&nbsp;</TT></TD>
    <TD noWrap><TT>&nbsp;R.VLHTGCGR.M</TT></TD></TR>
  <TR>
    <TD align=3Dright>&nbsp;</TD>
    <TD align=3Dright><TT>1369.6108&nbsp;&nbsp;</TT></TD>
    <TD align=3Dright><TT>1368.6035&nbsp;&nbsp;</TT></TD>
    <TD align=3Dright><TT>1368.5043&nbsp;&nbsp;</TT></TD>
    <TD noWrap align=3Dright><TT>72.5&nbsp;</TT></TD>
    <TD align=3Dright><TT>189&nbsp;</TT></TD>
    <TD noWrap align=3Dright><TT>-&nbsp;</TT></TD>
    <TD align=3Dright><TT>201&nbsp;</TT></TD>
    <TD align=3Dright><TT>0&nbsp;&nbsp;</TT></TD>
    <TD noWrap align=3Dright><TT>---&nbsp;&nbsp;</TT></TD>
    <TD noWrap><TT>&nbsp;R.GCGIDSGMCHMSR.V + Oxidation =
(M)</TT></TD></TR>
  <TR>
    <TD align=3Dright>&nbsp;</TD>
    <TD align=3Dright><TT>1402.5548&nbsp;&nbsp;</TT></TD>
    <TD align=3Dright><TT>1401.5475&nbsp;&nbsp;</TT></TD>
    <TD align=3Dright><TT>1401.6758&nbsp;&nbsp;</TT></TD>
    <TD noWrap align=3Dright><TT>-91.51&nbsp;</TT></TD>
    <TD align=3Dright><TT>174&nbsp;</TT></TD>
    <TD noWrap align=3Dright><TT>-&nbsp;</TT></TD>
    <TD align=3Dright><TT>185&nbsp;</TT></TD>
    <TD align=3Dright><TT>1&nbsp;&nbsp;</TT></TD>
    <TD noWrap align=3Dright><TT>---&nbsp;&nbsp;</TT></TD>
    <TD noWrap><TT>&nbsp;R.VLHTGCGRMSWR.L</TT></TD></TR>
  <TR>
    <TD align=3Dright>&nbsp;</TD>
    <TD align=3Dright><TT>1418.5543&nbsp;&nbsp;</TT></TD>
    <TD align=3Dright><TT>1417.5470&nbsp;&nbsp;</TT></TD>
    <TD align=3Dright><TT>1417.6707&nbsp;&nbsp;</TT></TD>
    <TD noWrap align=3Dright><TT>-87.25&nbsp;</TT></TD>
    <TD align=3Dright><TT>174&nbsp;</TT></TD>
    <TD noWrap align=3Dright><TT>-&nbsp;</TT></TD>
    <TD align=3Dright><TT>185&nbsp;</TT></TD>
    <TD align=3Dright><TT>1&nbsp;&nbsp;</TT></TD>
    <TD noWrap align=3Dright><TT>---&nbsp;&nbsp;</TT></TD>
    <TD noWrap><TT>&nbsp;R.VLHTGCGRMSWR.L + Oxidation (M)</TT></TD></TR>
  <TR>
    <TD align=3Dright>&nbsp;</TD>
    <TD align=3Dright><TT>1495.6736&nbsp;&nbsp;</TT></TD>
    <TD align=3Dright><TT>1494.6663&nbsp;&nbsp;</TT></TD>
    <TD align=3Dright><TT>1494.7720&nbsp;&nbsp;</TT></TD>
    <TD noWrap align=3Dright><TT>-70.73&nbsp;</TT></TD>
    <TD align=3Dright><TT>223&nbsp;</TT></TD>
    <TD noWrap align=3Dright><TT>-&nbsp;</TT></TD>
    <TD align=3Dright><TT>236&nbsp;</TT></TD>
    <TD align=3Dright><TT>1&nbsp;&nbsp;</TT></TD>
    <TD noWrap align=3Dright><TT>---&nbsp;&nbsp;</TT></TD>
    <TD noWrap><TT>&nbsp;R.AMTCITCLSKVVAR.F</TT></TD></TR>
  <TR>
    <TD align=3Dright>&nbsp;</TD>
    <TD align=3Dright><TT>1967.9067&nbsp;&nbsp;</TT></TD>
    <TD align=3Dright><TT>1966.8994&nbsp;&nbsp;</TT></TD>
    <TD align=3Dright><TT>1966.9288&nbsp;&nbsp;</TT></TD>
    <TD noWrap align=3Dright><TT>-14.94&nbsp;</TT></TD>
    <TD align=3Dright><TT>294&nbsp;</TT></TD>
    <TD noWrap align=3Dright><TT>-&nbsp;</TT></TD>
    <TD align=3Dright><TT>311&nbsp;</TT></TD>
    <TD align=3Dright><TT>1&nbsp;&nbsp;</TT></TD>
    <TD noWrap align=3Dright><TT>---&nbsp;&nbsp;</TT></TD>
    <TD noWrap><TT>&nbsp;R.GMRHMSSGHDTMVVVAPR.V</TT></TD></TR>
  <TR>
    <TD align=3Dright>&nbsp;</TD>
    <TD align=3Dright><TT>1967.9067&nbsp;&nbsp;</TT></TD>
    <TD align=3Dright><TT>1966.8994&nbsp;&nbsp;</TT></TD>
    <TD align=3Dright><TT>1966.9288&nbsp;&nbsp;</TT></TD>
    <TD noWrap align=3Dright><TT>-14.94&nbsp;</TT></TD>
    <TD align=3Dright><TT>294&nbsp;</TT></TD>
    <TD noWrap align=3Dright><TT>-&nbsp;</TT></TD>
    <TD align=3Dright><TT>311&nbsp;</TT></TD>
    <TD align=3Dright><TT>1&nbsp;&nbsp;</TT></TD>
    <TD noWrap align=3Dright><TT>---&nbsp;&nbsp;</TT></TD>
    <TD noWrap><TT>&nbsp;R.GMRHMSSGHDTMVVVAPR.V</TT></TD></TR>
  <TR>
    <TD align=3Dright>&nbsp;</TD>
    <TD align=3Dright><TT>1989.9113&nbsp;&nbsp;</TT></TD>
    <TD align=3Dright><TT>1988.9040&nbsp;&nbsp;</TT></TD>
    <TD align=3Dright><TT>1988.9410&nbsp;&nbsp;</TT></TD>
    <TD noWrap align=3Dright><TT>-18.57&nbsp;</TT></TD>
    <TD align=3Dright><TT>353&nbsp;</TT></TD>
    <TD noWrap align=3Dright><TT>-&nbsp;</TT></TD>
    <TD align=3Dright><TT>370&nbsp;</TT></TD>
    <TD align=3Dright><TT>1&nbsp;&nbsp;</TT></TD>
    <TD noWrap align=3Dright><TT>---&nbsp;&nbsp;</TT></TD>
    <TD noWrap><TT>&nbsp;R.AMMSTTTPPFKSPYCLAK.I + Oxidation =
(M)</TT></TD></TR>
  <TR>
    <TD align=3Dright>&nbsp;</TD>
    <TD align=3Dright><TT>2663.2822&nbsp;&nbsp;</TT></TD>
    <TD align=3Dright><TT>2662.2749&nbsp;&nbsp;</TT></TD>
    <TD align=3Dright><TT>2662.2636&nbsp;&nbsp;</TT></TD>
    <TD noWrap align=3Dright><TT>4.26&nbsp;</TT></TD>
    <TD align=3Dright><TT>11&nbsp;</TT></TD>
    <TD noWrap align=3Dright><TT>-&nbsp;</TT></TD>
    <TD align=3Dright><TT>33&nbsp;</TT></TD>
    <TD align=3Dright><TT>1&nbsp;&nbsp;</TT></TD>
    <TD noWrap align=3Dright><TT>---&nbsp;&nbsp;</TT></TD>
    <TD noWrap><TT>&nbsp;R.IMAATCLMAWTVACKMWIVTMTR.V + 2 Oxidation=20
  (M)</TT></TD></TR>
  <TR>
    <TD align=3Dright>&nbsp;</TD>
    <TD align=3Dright><TT>2663.2822&nbsp;&nbsp;</TT></TD>
    <TD align=3Dright><TT>2662.2749&nbsp;&nbsp;</TT></TD>
    <TD align=3Dright><TT>2662.2636&nbsp;&nbsp;</TT></TD>
    <TD noWrap align=3Dright><TT>4.26&nbsp;</TT></TD>
    <TD align=3Dright><TT>11&nbsp;</TT></TD>
    <TD noWrap align=3Dright><TT>-&nbsp;</TT></TD>
    <TD align=3Dright><TT>33&nbsp;</TT></TD>
    <TD align=3Dright><TT>1&nbsp;&nbsp;</TT></TD>
    <TD noWrap align=3Dright><TT>2&nbsp;&nbsp;</TT></TD>
    <TD noWrap><TT>&nbsp;R.IMAATCLMAWTVACKMWIVTMTR.V + 2 Oxidation=20
  (M)</TT></TD></TR></TBODY></TABLE>
<TABLE border=3D0 cellSpacing=3D0>
  <TBODY>
  <TR>
    <TD><TT>&nbsp;&nbsp;&nbsp;&nbsp;&nbsp;&nbsp;</TT></TD>
    <TD><TT><B>No match to: </B>722.3444, 812.3120, 825.0538, 829.3365,=20
      841.0231, 856.4695, 870.4892, 1045.4987, 1172.4644, 1189.4493, =
1189.4493,=20
      1211.4525, 1269.5383, 1285.5146, 1292.5647, 1322.5864, 1322.5864,=20
      1338.5701, 1370.5880, 1370.5880, 1383.6283, 1386.5563, 1386.5563,=20
      1391.6074, 1689.5704, 1689.5704, 2067.7708, 2067.7708, 2089.7732,=20
      2210.9880, 2278.9082, 2438.1377, 2438.1377, 2467.0532, 2481.0706,=20
      2481.0706, 2791.3635</TT></TD></TR></TBODY></TABLE><BR>
<TABLE border=3D0 cellSpacing=3D0>
  <TBODY>
  <TR>
    <TD><TT><B><A name=3DHit24>24.</A>&nbsp;&nbsp;&nbsp;</B></TT></TD>
    <TD noWrap><TT><A=20
      =
href=3D"http://zxw-pc/mascot/cgi/protein_view.pl?file=3D../data/20121225/=
F002439.dat&amp;hit=3D24"=20
      =
target=3D_blank>gi|222857707</A>&nbsp;&nbsp;&nbsp;&nbsp;<B>Mass:</B>&nbsp=
;27302&nbsp;&nbsp;&nbsp;&nbsp;<B>Score:</B>&nbsp;38&nbsp;&nbsp;&nbsp;&nbs=
p;&nbsp;<B>Expect:</B>&nbsp;3e+002&nbsp;&nbsp;<B>Matches:</B>&nbsp;6</TT>=
</TD></TR>
  <TR>
    <TD>&nbsp;</TD>
    <TD noWrap><TT>predicted protein [Populus=20
trichocarpa]</TT></TD></TR></TBODY></TABLE>
<TABLE border=3D0 cellSpacing=3D0 cellPadding=3D0>
  <TBODY>
  <TR>
    <TD><TT>&nbsp;&nbsp;&nbsp;&nbsp;&nbsp;&nbsp;</TT></TD>
    <TD align=3Dright><TT><B>Observed&nbsp;&nbsp;</B></TT></TD>
    <TD noWrap align=3Dright><TT><B>Mr(expt)&nbsp;&nbsp;</B></TT></TD>
    <TD noWrap align=3Dright><TT><B>Mr(calc)&nbsp;&nbsp;</B></TT></TD>
    <TD align=3Dright><TT><B>&nbsp;ppm&nbsp;&nbsp;</B></TT></TD>
    <TD align=3Dright><TT><B>Start&nbsp;</B></TT></TD>
    <TD align=3Dright><TT><B>&nbsp;</B></TT></TD>
    <TD align=3Dright><TT><B>End&nbsp;</B></TT></TD>
    <TD align=3Dright><TT><B>Miss&nbsp;</B></TT></TD>
    <TD align=3Dright><TT><B>Ions&nbsp;</B></TT></TD>
    <TD><TT><B>&nbsp;Peptide</B></TT></TD></TR>
  <TR>
    <TD align=3Dright>&nbsp;</TD>
    <TD align=3Dright><TT>1383.6283&nbsp;&nbsp;</TT></TD>
    <TD align=3Dright><TT>1382.6210&nbsp;&nbsp;</TT></TD>
    <TD align=3Dright><TT>1382.6361&nbsp;&nbsp;</TT></TD>
    <TD noWrap align=3Dright><TT>-10.90&nbsp;</TT></TD>
    <TD align=3Dright><TT>218&nbsp;</TT></TD>
    <TD noWrap align=3Dright><TT>-&nbsp;</TT></TD>
    <TD align=3Dright><TT>232&nbsp;</TT></TD>
    <TD align=3Dright><TT>0&nbsp;&nbsp;</TT></TD>
    <TD noWrap align=3Dright><TT>---&nbsp;&nbsp;</TT></TD>
    <TD noWrap><TT>&nbsp;R.AGSAVHSGQGNPCAK.C</TT></TD></TR>
  <TR>
    <TD align=3Dright>&nbsp;</TD>
    <TD align=3Dright><TT>1391.6074&nbsp;&nbsp;</TT></TD>
    <TD align=3Dright><TT>1390.6001&nbsp;&nbsp;</TT></TD>
    <TD align=3Dright><TT>1390.6888&nbsp;&nbsp;</TT></TD>
    <TD noWrap align=3Dright><TT>-63.78&nbsp;</TT></TD>
    <TD align=3Dright><TT>166&nbsp;</TT></TD>
    <TD noWrap align=3Dright><TT>-&nbsp;</TT></TD>
    <TD align=3Dright><TT>178&nbsp;</TT></TD>
    <TD align=3Dright><TT>1&nbsp;&nbsp;</TT></TD>
    <TD noWrap align=3Dright><TT>---&nbsp;&nbsp;</TT></TD>
    <TD noWrap><TT>&nbsp;R.GRFQVQQGVGCGR.V</TT></TD></TR>
  <TR>
    <TD align=3Dright>&nbsp;</TD>
    <TD align=3Dright><TT>1989.9113&nbsp;&nbsp;</TT></TD>
    <TD align=3Dright><TT>1988.9040&nbsp;&nbsp;</TT></TD>
    <TD align=3Dright><TT>1988.8793&nbsp;&nbsp;</TT></TD>
    <TD noWrap align=3Dright><TT>12.4&nbsp;</TT></TD>
    <TD align=3Dright><TT>136&nbsp;</TT></TD>
    <TD noWrap align=3Dright><TT>-&nbsp;</TT></TD>
    <TD align=3Dright><TT>155&nbsp;</TT></TD>
    <TD align=3Dright><TT>0&nbsp;&nbsp;</TT></TD>
    <TD noWrap align=3Dright><TT>---&nbsp;&nbsp;</TT></TD>
    <TD noWrap><TT>&nbsp;R.AQVQHGVAGDASTSNMGCTR.S</TT></TD></TR>
  <TR>
    <TD align=3Dright>&nbsp;</TD>
    <TD align=3Dright><TT>2210.9880&nbsp;&nbsp;</TT></TD>
    <TD align=3Dright><TT>2209.9807&nbsp;&nbsp;</TT></TD>
    <TD align=3Dright><TT>2210.0420&nbsp;&nbsp;</TT></TD>
    <TD noWrap align=3Dright><TT>-27.72&nbsp;</TT></TD>
    <TD align=3Dright><TT>84&nbsp;</TT></TD>
    <TD noWrap align=3Dright><TT>-&nbsp;</TT></TD>
    <TD align=3Dright><TT>105&nbsp;</TT></TD>
    <TD align=3Dright><TT>1&nbsp;&nbsp;</TT></TD>
    <TD noWrap align=3Dright><TT>---&nbsp;&nbsp;</TT></TD>
    <TD noWrap><TT>&nbsp;R.STMGLAGDTSRTNMGLGVDATR.S</TT></TD></TR>
  <TR>
    <TD align=3Dright>&nbsp;</TD>
    <TD align=3Dright><TT>2438.1377&nbsp;&nbsp;</TT></TD>
    <TD align=3Dright><TT>2437.1304&nbsp;&nbsp;</TT></TD>
    <TD align=3Dright><TT>2437.1438&nbsp;&nbsp;</TT></TD>
    <TD noWrap align=3Dright><TT>-5.49&nbsp;</TT></TD>
    <TD align=3Dright><TT>71&nbsp;</TT></TD>
    <TD noWrap align=3Dright><TT>-&nbsp;</TT></TD>
    <TD align=3Dright><TT>94&nbsp;</TT></TD>
    <TD align=3Dright><TT>1&nbsp;&nbsp;</TT></TD>
    <TD noWrap align=3Dright><TT>---&nbsp;&nbsp;</TT></TD>
    <TD noWrap><TT>&nbsp;R.GRPNVGMGVEASRSTMGLAGDTSR.T + 2 Oxidation=20
  (M)</TT></TD></TR>
  <TR>
    <TD align=3Dright>&nbsp;</TD>
    <TD align=3Dright><TT>2438.1377&nbsp;&nbsp;</TT></TD>
    <TD align=3Dright><TT>2437.1304&nbsp;&nbsp;</TT></TD>
    <TD align=3Dright><TT>2437.1438&nbsp;&nbsp;</TT></TD>
    <TD noWrap align=3Dright><TT>-5.49&nbsp;</TT></TD>
    <TD align=3Dright><TT>71&nbsp;</TT></TD>
    <TD noWrap align=3Dright><TT>-&nbsp;</TT></TD>
    <TD align=3Dright><TT>94&nbsp;</TT></TD>
    <TD align=3Dright><TT>1&nbsp;&nbsp;</TT></TD>
    <TD noWrap align=3Dright><TT>---&nbsp;&nbsp;</TT></TD>
    <TD noWrap><TT>&nbsp;R.GRPNVGMGVEASRSTMGLAGDTSR.T + 2 Oxidation=20
  (M)</TT></TD></TR></TBODY></TABLE>
<TABLE border=3D0 cellSpacing=3D0>
  <TBODY>
  <TR>
    <TD><TT>&nbsp;&nbsp;&nbsp;&nbsp;&nbsp;&nbsp;</TT></TD>
    <TD><TT><B>No match to: </B>722.3444, 812.3120, 825.0538, 829.3365,=20
      841.0231, 842.4587, 856.4695, 870.4892, 1045.4987, 1172.4644, =
1189.4493,=20
      1189.4493, 1211.4525, 1269.5383, 1285.5146, 1292.5647, 1322.5864,=20
      1322.5864, 1338.5701, 1369.6108, 1370.5880, 1370.5880, 1386.5563,=20
      1386.5563, 1402.5548, 1418.5543, 1495.6736, 1689.5704, 1689.5704,=20
      1967.9067, 1967.9067, 2067.7708, 2067.7708, 2089.7732, 2278.9082,=20
      2467.0532, 2481.0706, 2481.0706, 2663.2822, 2663.2822,=20
  2791.3635</TT></TD></TR></TBODY></TABLE><BR>
<TABLE border=3D0 cellSpacing=3D0>
  <TBODY>
  <TR>
    <TD><TT><B><A name=3DHit25>25.</A>&nbsp;&nbsp;&nbsp;</B></TT></TD>
    <TD noWrap><TT><A=20
      =
href=3D"http://zxw-pc/mascot/cgi/protein_view.pl?file=3D../data/20121225/=
F002439.dat&amp;hit=3D25"=20
      =
target=3D_blank>gi|224124436</A>&nbsp;&nbsp;&nbsp;&nbsp;<B>Mass:</B>&nbsp=
;27302&nbsp;&nbsp;&nbsp;&nbsp;<B>Score:</B>&nbsp;38&nbsp;&nbsp;&nbsp;&nbs=
p;&nbsp;<B>Expect:</B>&nbsp;3e+002&nbsp;&nbsp;<B>Matches:</B>&nbsp;6</TT>=
</TD></TR>
  <TR>
    <TD>&nbsp;</TD>
    <TD noWrap><TT>predicted protein [Populus=20
trichocarpa]</TT></TD></TR></TBODY></TABLE>
<TABLE border=3D0 cellSpacing=3D0 cellPadding=3D0>
  <TBODY>
  <TR>
    <TD><TT>&nbsp;&nbsp;&nbsp;&nbsp;&nbsp;&nbsp;</TT></TD>
    <TD align=3Dright><TT><B>Observed&nbsp;&nbsp;</B></TT></TD>
    <TD noWrap align=3Dright><TT><B>Mr(expt)&nbsp;&nbsp;</B></TT></TD>
    <TD noWrap align=3Dright><TT><B>Mr(calc)&nbsp;&nbsp;</B></TT></TD>
    <TD align=3Dright><TT><B>&nbsp;ppm&nbsp;&nbsp;</B></TT></TD>
    <TD align=3Dright><TT><B>Start&nbsp;</B></TT></TD>
    <TD align=3Dright><TT><B>&nbsp;</B></TT></TD>
    <TD align=3Dright><TT><B>End&nbsp;</B></TT></TD>
    <TD align=3Dright><TT><B>Miss&nbsp;</B></TT></TD>
    <TD align=3Dright><TT><B>Ions&nbsp;</B></TT></TD>
    <TD><TT><B>&nbsp;Peptide</B></TT></TD></TR>
  <TR>
    <TD align=3Dright>&nbsp;</TD>
    <TD align=3Dright><TT>1383.6283&nbsp;&nbsp;</TT></TD>
    <TD align=3Dright><TT>1382.6210&nbsp;&nbsp;</TT></TD>
    <TD align=3Dright><TT>1382.6361&nbsp;&nbsp;</TT></TD>
    <TD noWrap align=3Dright><TT>-10.90&nbsp;</TT></TD>
    <TD align=3Dright><TT>218&nbsp;</TT></TD>
    <TD noWrap align=3Dright><TT>-&nbsp;</TT></TD>
    <TD align=3Dright><TT>232&nbsp;</TT></TD>
    <TD align=3Dright><TT>0&nbsp;&nbsp;</TT></TD>
    <TD noWrap align=3Dright><TT>---&nbsp;&nbsp;</TT></TD>
    <TD noWrap><TT>&nbsp;R.AGSAVHSGQGNPCAK.C</TT></TD></TR>
  <TR>
    <TD align=3Dright>&nbsp;</TD>
    <TD align=3Dright><TT>1391.6074&nbsp;&nbsp;</TT></TD>
    <TD align=3Dright><TT>1390.6001&nbsp;&nbsp;</TT></TD>
    <TD align=3Dright><TT>1390.6888&nbsp;&nbsp;</TT></TD>
    <TD noWrap align=3Dright><TT>-63.78&nbsp;</TT></TD>
    <TD align=3Dright><TT>166&nbsp;</TT></TD>
    <TD noWrap align=3Dright><TT>-&nbsp;</TT></TD>
    <TD align=3Dright><TT>178&nbsp;</TT></TD>
    <TD align=3Dright><TT>1&nbsp;&nbsp;</TT></TD>
    <TD noWrap align=3Dright><TT>---&nbsp;&nbsp;</TT></TD>
    <TD noWrap><TT>&nbsp;R.GRFQVQQGVGCGR.V</TT></TD></TR>
  <TR>
    <TD align=3Dright>&nbsp;</TD>
    <TD align=3Dright><TT>1989.9113&nbsp;&nbsp;</TT></TD>
    <TD align=3Dright><TT>1988.9040&nbsp;&nbsp;</TT></TD>
    <TD align=3Dright><TT>1988.8793&nbsp;&nbsp;</TT></TD>
    <TD noWrap align=3Dright><TT>12.4&nbsp;</TT></TD>
    <TD align=3Dright><TT>136&nbsp;</TT></TD>
    <TD noWrap align=3Dright><TT>-&nbsp;</TT></TD>
    <TD align=3Dright><TT>155&nbsp;</TT></TD>
    <TD align=3Dright><TT>0&nbsp;&nbsp;</TT></TD>
    <TD noWrap align=3Dright><TT>---&nbsp;&nbsp;</TT></TD>
    <TD noWrap><TT>&nbsp;R.AQVQHGVAGDASTSNMGCTR.S</TT></TD></TR>
  <TR>
    <TD align=3Dright>&nbsp;</TD>
    <TD align=3Dright><TT>2210.9880&nbsp;&nbsp;</TT></TD>
    <TD align=3Dright><TT>2209.9807&nbsp;&nbsp;</TT></TD>
    <TD align=3Dright><TT>2210.0420&nbsp;&nbsp;</TT></TD>
    <TD noWrap align=3Dright><TT>-27.72&nbsp;</TT></TD>
    <TD align=3Dright><TT>84&nbsp;</TT></TD>
    <TD noWrap align=3Dright><TT>-&nbsp;</TT></TD>
    <TD align=3Dright><TT>105&nbsp;</TT></TD>
    <TD align=3Dright><TT>1&nbsp;&nbsp;</TT></TD>
    <TD noWrap align=3Dright><TT>---&nbsp;&nbsp;</TT></TD>
    <TD noWrap><TT>&nbsp;R.STMGLAGDTSRTNMGLGVDATR.S</TT></TD></TR>
  <TR>
    <TD align=3Dright>&nbsp;</TD>
    <TD align=3Dright><TT>2438.1377&nbsp;&nbsp;</TT></TD>
    <TD align=3Dright><TT>2437.1304&nbsp;&nbsp;</TT></TD>
    <TD align=3Dright><TT>2437.1438&nbsp;&nbsp;</TT></TD>
    <TD noWrap align=3Dright><TT>-5.49&nbsp;</TT></TD>
    <TD align=3Dright><TT>71&nbsp;</TT></TD>
    <TD noWrap align=3Dright><TT>-&nbsp;</TT></TD>
    <TD align=3Dright><TT>94&nbsp;</TT></TD>
    <TD align=3Dright><TT>1&nbsp;&nbsp;</TT></TD>
    <TD noWrap align=3Dright><TT>---&nbsp;&nbsp;</TT></TD>
    <TD noWrap><TT>&nbsp;R.GRPNVGMGVEASRSTMGLAGDTSR.T + 2 Oxidation=20
  (M)</TT></TD></TR>
  <TR>
    <TD align=3Dright>&nbsp;</TD>
    <TD align=3Dright><TT>2438.1377&nbsp;&nbsp;</TT></TD>
    <TD align=3Dright><TT>2437.1304&nbsp;&nbsp;</TT></TD>
    <TD align=3Dright><TT>2437.1438&nbsp;&nbsp;</TT></TD>
    <TD noWrap align=3Dright><TT>-5.49&nbsp;</TT></TD>
    <TD align=3Dright><TT>71&nbsp;</TT></TD>
    <TD noWrap align=3Dright><TT>-&nbsp;</TT></TD>
    <TD align=3Dright><TT>94&nbsp;</TT></TD>
    <TD align=3Dright><TT>1&nbsp;&nbsp;</TT></TD>
    <TD noWrap align=3Dright><TT>---&nbsp;&nbsp;</TT></TD>
    <TD noWrap><TT>&nbsp;R.GRPNVGMGVEASRSTMGLAGDTSR.T + 2 Oxidation=20
  (M)</TT></TD></TR></TBODY></TABLE>
<TABLE border=3D0 cellSpacing=3D0>
  <TBODY>
  <TR>
    <TD><TT>&nbsp;&nbsp;&nbsp;&nbsp;&nbsp;&nbsp;</TT></TD>
    <TD><TT><B>No match to: </B>722.3444, 812.3120, 825.0538, 829.3365,=20
      841.0231, 842.4587, 856.4695, 870.4892, 1045.4987, 1172.4644, =
1189.4493,=20
      1189.4493, 1211.4525, 1269.5383, 1285.5146, 1292.5647, 1322.5864,=20
      1322.5864, 1338.5701, 1369.6108, 1370.5880, 1370.5880, 1386.5563,=20
      1386.5563, 1402.5548, 1418.5543, 1495.6736, 1689.5704, 1689.5704,=20
      1967.9067, 1967.9067, 2067.7708, 2067.7708, 2089.7732, 2278.9082,=20
      2467.0532, 2481.0706, 2481.0706, 2663.2822, 2663.2822,=20
  2791.3635</TT></TD></TR></TBODY></TABLE><BR>
<TABLE border=3D0 cellSpacing=3D0>
  <TBODY>
  <TR>
    <TD><TT><B><A name=3DHit26>26.</A>&nbsp;&nbsp;&nbsp;</B></TT></TD>
    <TD noWrap><TT><A=20
      =
href=3D"http://zxw-pc/mascot/cgi/protein_view.pl?file=3D../data/20121225/=
F002439.dat&amp;hit=3D26"=20
      =
target=3D_blank>gi|224068564</A>&nbsp;&nbsp;&nbsp;&nbsp;<B>Mass:</B>&nbsp=
;106847&nbsp;&nbsp;&nbsp;<B>Score:</B>&nbsp;38&nbsp;&nbsp;&nbsp;&nbsp;&nb=
sp;<B>Expect:</B>&nbsp;3.1e+002&nbsp;&nbsp;<B>Matches:</B>&nbsp;12</TT></=
TD></TR>
  <TR>
    <TD>&nbsp;</TD>
    <TD noWrap><TT>predicted protein [Populus=20
trichocarpa]</TT></TD></TR></TBODY></TABLE>
<TABLE border=3D0 cellSpacing=3D0 cellPadding=3D0>
  <TBODY>
  <TR>
    <TD><TT>&nbsp;&nbsp;&nbsp;&nbsp;&nbsp;&nbsp;</TT></TD>
    <TD align=3Dright><TT><B>Observed&nbsp;&nbsp;</B></TT></TD>
    <TD noWrap align=3Dright><TT><B>Mr(expt)&nbsp;&nbsp;</B></TT></TD>
    <TD noWrap align=3Dright><TT><B>Mr(calc)&nbsp;&nbsp;</B></TT></TD>
    <TD align=3Dright><TT><B>&nbsp;ppm&nbsp;&nbsp;</B></TT></TD>
    <TD align=3Dright><TT><B>Start&nbsp;</B></TT></TD>
    <TD align=3Dright><TT><B>&nbsp;</B></TT></TD>
    <TD align=3Dright><TT><B>End&nbsp;</B></TT></TD>
    <TD align=3Dright><TT><B>Miss&nbsp;</B></TT></TD>
    <TD align=3Dright><TT><B>Ions&nbsp;</B></TT></TD>
    <TD><TT><B>&nbsp;Peptide</B></TT></TD></TR>
  <TR>
    <TD align=3Dright>&nbsp;</TD>
    <TD align=3Dright><TT>856.4695&nbsp;&nbsp;</TT></TD>
    <TD align=3Dright><TT>855.4622&nbsp;&nbsp;</TT></TD>
    <TD align=3Dright><TT>855.4095&nbsp;&nbsp;</TT></TD>
    <TD noWrap align=3Dright><TT>61.6&nbsp;</TT></TD>
    <TD align=3Dright><TT>703&nbsp;</TT></TD>
    <TD noWrap align=3Dright><TT>-&nbsp;</TT></TD>
    <TD align=3Dright><TT>708&nbsp;</TT></TD>
    <TD align=3Dright><TT>1&nbsp;&nbsp;</TT></TD>
    <TD noWrap align=3Dright><TT>---&nbsp;&nbsp;</TT></TD>
    <TD noWrap><TT>&nbsp;K.MQRMFK.N + Oxidation (M)</TT></TD></TR>
  <TR>
    <TD align=3Dright>&nbsp;</TD>
    <TD align=3Dright><TT>870.4892&nbsp;&nbsp;</TT></TD>
    <TD align=3Dright><TT>869.4819&nbsp;&nbsp;</TT></TD>
    <TD align=3Dright><TT>869.5447&nbsp;&nbsp;</TT></TD>
    <TD noWrap align=3Dright><TT>-72.15&nbsp;</TT></TD>
    <TD align=3Dright><TT>885&nbsp;</TT></TD>
    <TD noWrap align=3Dright><TT>-&nbsp;</TT></TD>
    <TD align=3Dright><TT>891&nbsp;</TT></TD>
    <TD align=3Dright><TT>1&nbsp;&nbsp;</TT></TD>
    <TD noWrap align=3Dright><TT>---&nbsp;&nbsp;</TT></TD>
    <TD noWrap><TT>&nbsp;R.RLQLVNK.L</TT></TD></TR>
  <TR>
    <TD align=3Dright>&nbsp;</TD>
    <TD align=3Dright><TT>1322.5864&nbsp;&nbsp;</TT></TD>
    <TD align=3Dright><TT>1321.5791&nbsp;&nbsp;</TT></TD>
    <TD align=3Dright><TT>1321.6448&nbsp;&nbsp;</TT></TD>
    <TD noWrap align=3Dright><TT>-49.71&nbsp;</TT></TD>
    <TD align=3Dright><TT>706&nbsp;</TT></TD>
    <TD noWrap align=3Dright><TT>-&nbsp;</TT></TD>
    <TD align=3Dright><TT>716&nbsp;</TT></TD>
    <TD align=3Dright><TT>1&nbsp;&nbsp;</TT></TD>
    <TD noWrap align=3Dright><TT>---&nbsp;&nbsp;</TT></TD>
    <TD noWrap><TT>&nbsp;R.MFKNAAEENIR.S</TT></TD></TR>
  <TR>
    <TD align=3Dright>&nbsp;</TD>
    <TD align=3Dright><TT>1322.5864&nbsp;&nbsp;</TT></TD>
    <TD align=3Dright><TT>1321.5791&nbsp;&nbsp;</TT></TD>
    <TD align=3Dright><TT>1321.6448&nbsp;&nbsp;</TT></TD>
    <TD noWrap align=3Dright><TT>-49.71&nbsp;</TT></TD>
    <TD align=3Dright><TT>706&nbsp;</TT></TD>
    <TD noWrap align=3Dright><TT>-&nbsp;</TT></TD>
    <TD align=3Dright><TT>716&nbsp;</TT></TD>
    <TD align=3Dright><TT>1&nbsp;&nbsp;</TT></TD>
    <TD noWrap align=3Dright><TT>7&nbsp;&nbsp;</TT></TD>
    <TD noWrap><TT>&nbsp;R.MFKNAAEENIR.S</TT></TD></TR>
  <TR>
    <TD align=3Dright>&nbsp;</TD>
    <TD align=3Dright><TT>1338.5701&nbsp;&nbsp;</TT></TD>
    <TD align=3Dright><TT>1337.5628&nbsp;&nbsp;</TT></TD>
    <TD align=3Dright><TT>1337.6397&nbsp;&nbsp;</TT></TD>
    <TD noWrap align=3Dright><TT>-57.50&nbsp;</TT></TD>
    <TD align=3Dright><TT>706&nbsp;</TT></TD>
    <TD noWrap align=3Dright><TT>-&nbsp;</TT></TD>
    <TD align=3Dright><TT>716&nbsp;</TT></TD>
    <TD align=3Dright><TT>1&nbsp;&nbsp;</TT></TD>
    <TD noWrap align=3Dright><TT>---&nbsp;&nbsp;</TT></TD>
    <TD noWrap><TT>&nbsp;R.MFKNAAEENIR.S + Oxidation (M)</TT></TD></TR>
  <TR>
    <TD align=3Dright>&nbsp;</TD>
    <TD align=3Dright><TT>1391.6074&nbsp;&nbsp;</TT></TD>
    <TD align=3Dright><TT>1390.6001&nbsp;&nbsp;</TT></TD>
    <TD align=3Dright><TT>1390.6551&nbsp;&nbsp;</TT></TD>
    <TD noWrap align=3Dright><TT>-39.54&nbsp;</TT></TD>
    <TD align=3Dright><TT>912&nbsp;</TT></TD>
    <TD noWrap align=3Dright><TT>-&nbsp;</TT></TD>
    <TD align=3Dright><TT>924&nbsp;</TT></TD>
    <TD align=3Dright><TT>0&nbsp;&nbsp;</TT></TD>
    <TD noWrap align=3Dright><TT>---&nbsp;&nbsp;</TT></TD>
    <TD noWrap><TT>&nbsp;K.LVGFCESGEHVSK.E</TT></TD></TR>
  <TR>
    <TD align=3Dright>&nbsp;</TD>
    <TD align=3Dright><TT>1495.6736&nbsp;&nbsp;</TT></TD>
    <TD align=3Dright><TT>1494.6663&nbsp;&nbsp;</TT></TD>
    <TD align=3Dright><TT>1494.7653&nbsp;&nbsp;</TT></TD>
    <TD noWrap align=3Dright><TT>-66.22&nbsp;</TT></TD>
    <TD align=3Dright><TT>892&nbsp;</TT></TD>
    <TD noWrap align=3Dright><TT>-&nbsp;</TT></TD>
    <TD align=3Dright><TT>903&nbsp;</TT></TD>
    <TD align=3Dright><TT>0&nbsp;&nbsp;</TT></TD>
    <TD noWrap align=3Dright><TT>---&nbsp;&nbsp;</TT></TD>
    <TD noWrap><TT>&nbsp;K.LWTDPLNMQHIK.E</TT></TD></TR>
  <TR>
    <TD align=3Dright>&nbsp;</TD>
    <TD align=3Dright><TT>1967.9067&nbsp;&nbsp;</TT></TD>
    <TD align=3Dright><TT>1966.8994&nbsp;&nbsp;</TT></TD>
    <TD align=3Dright><TT>1966.9935&nbsp;&nbsp;</TT></TD>
    <TD noWrap align=3Dright><TT>-47.80&nbsp;</TT></TD>
    <TD align=3Dright><TT>616&nbsp;</TT></TD>
    <TD noWrap align=3Dright><TT>-&nbsp;</TT></TD>
    <TD align=3Dright><TT>632&nbsp;</TT></TD>
    <TD align=3Dright><TT>0&nbsp;&nbsp;</TT></TD>
    <TD noWrap align=3Dright><TT>---&nbsp;&nbsp;</TT></TD>
    <TD noWrap><TT>&nbsp;K.IFPFALNNSSSMQNIIR.S + Oxidation =
(M)</TT></TD></TR>
  <TR>
    <TD align=3Dright>&nbsp;</TD>
    <TD align=3Dright><TT>1967.9067&nbsp;&nbsp;</TT></TD>
    <TD align=3Dright><TT>1966.8994&nbsp;&nbsp;</TT></TD>
    <TD align=3Dright><TT>1966.9935&nbsp;&nbsp;</TT></TD>
    <TD noWrap align=3Dright><TT>-47.80&nbsp;</TT></TD>
    <TD align=3Dright><TT>616&nbsp;</TT></TD>
    <TD noWrap align=3Dright><TT>-&nbsp;</TT></TD>
    <TD align=3Dright><TT>632&nbsp;</TT></TD>
    <TD align=3Dright><TT>0&nbsp;&nbsp;</TT></TD>
    <TD noWrap align=3Dright><TT>---&nbsp;&nbsp;</TT></TD>
    <TD noWrap><TT>&nbsp;K.IFPFALNNSSSMQNIIR.S + Oxidation =
(M)</TT></TD></TR>
  <TR>
    <TD align=3Dright>&nbsp;</TD>
    <TD align=3Dright><TT>2210.9880&nbsp;&nbsp;</TT></TD>
    <TD align=3Dright><TT>2209.9807&nbsp;&nbsp;</TT></TD>
    <TD align=3Dright><TT>2210.1113&nbsp;&nbsp;</TT></TD>
    <TD noWrap align=3Dright><TT>-59.10&nbsp;</TT></TD>
    <TD align=3Dright><TT>201&nbsp;</TT></TD>
    <TD noWrap align=3Dright><TT>-&nbsp;</TT></TD>
    <TD align=3Dright><TT>220&nbsp;</TT></TD>
    <TD align=3Dright><TT>1&nbsp;&nbsp;</TT></TD>
    <TD noWrap align=3Dright><TT>---&nbsp;&nbsp;</TT></TD>
    <TD noWrap><TT>&nbsp;R.HLIGICEAQRQVGETSLNDK.S</TT></TD></TR>
  <TR>
    <TD align=3Dright>&nbsp;</TD>
    <TD align=3Dright><TT>2663.2822&nbsp;&nbsp;</TT></TD>
    <TD align=3Dright><TT>2662.2749&nbsp;&nbsp;</TT></TD>
    <TD align=3Dright><TT>2662.3310&nbsp;&nbsp;</TT></TD>
    <TD noWrap align=3Dright><TT>-21.08&nbsp;</TT></TD>
    <TD align=3Dright><TT>245&nbsp;</TT></TD>
    <TD noWrap align=3Dright><TT>-&nbsp;</TT></TD>
    <TD align=3Dright><TT>270&nbsp;</TT></TD>
    <TD align=3Dright><TT>1&nbsp;&nbsp;</TT></TD>
    <TD noWrap align=3Dright><TT>---&nbsp;&nbsp;</TT></TD>
    <TD noWrap><TT>&nbsp;K.SFLASLNLVDLAGSERASQTNADGAR.F</TT></TD></TR>
  <TR>
    <TD align=3Dright>&nbsp;</TD>
    <TD align=3Dright><TT>2663.2822&nbsp;&nbsp;</TT></TD>
    <TD align=3Dright><TT>2662.2749&nbsp;&nbsp;</TT></TD>
    <TD align=3Dright><TT>2662.3310&nbsp;&nbsp;</TT></TD>
    <TD noWrap align=3Dright><TT>-21.08&nbsp;</TT></TD>
    <TD align=3Dright><TT>245&nbsp;</TT></TD>
    <TD noWrap align=3Dright><TT>-&nbsp;</TT></TD>
    <TD align=3Dright><TT>270&nbsp;</TT></TD>
    <TD align=3Dright><TT>1&nbsp;&nbsp;</TT></TD>
    <TD noWrap align=3Dright><TT>---&nbsp;&nbsp;</TT></TD>
    <TD=20
noWrap><TT>&nbsp;K.SFLASLNLVDLAGSERASQTNADGAR.F</TT></TD></TR></TBODY></T=
ABLE>
<TABLE border=3D0 cellSpacing=3D0>
  <TBODY>
  <TR>
    <TD><TT>&nbsp;&nbsp;&nbsp;&nbsp;&nbsp;&nbsp;</TT></TD>
    <TD><TT><B>No match to: </B>722.3444, 812.3120, 825.0538, 829.3365,=20
      841.0231, 842.4587, 1045.4987, 1172.4644, 1189.4493, 1189.4493, =
1211.4525,=20
      1269.5383, 1285.5146, 1292.5647, 1369.6108, 1370.5880, 1370.5880,=20
      1383.6283, 1386.5563, 1386.5563, 1402.5548, 1418.5543, 1689.5704,=20
      1689.5704, 1989.9113, 2067.7708, 2067.7708, 2089.7732, 2278.9082,=20
      2438.1377, 2438.1377, 2467.0532, 2481.0706, 2481.0706,=20
  2791.3635</TT></TD></TR></TBODY></TABLE><BR>
<TABLE border=3D0 cellSpacing=3D0>
  <TBODY>
  <TR>
    <TD><TT><B><A name=3DHit27>27.</A>&nbsp;&nbsp;&nbsp;</B></TT></TD>
    <TD noWrap><TT><A=20
      =
href=3D"http://zxw-pc/mascot/cgi/protein_view.pl?file=3D../data/20121225/=
F002439.dat&amp;hit=3D27"=20
      =
target=3D_blank>gi|222833339</A>&nbsp;&nbsp;&nbsp;&nbsp;<B>Mass:</B>&nbsp=
;106847&nbsp;&nbsp;&nbsp;<B>Score:</B>&nbsp;38&nbsp;&nbsp;&nbsp;&nbsp;&nb=
sp;<B>Expect:</B>&nbsp;3.1e+002&nbsp;&nbsp;<B>Matches:</B>&nbsp;12</TT></=
TD></TR>
  <TR>
    <TD>&nbsp;</TD>
    <TD noWrap><TT>predicted protein [Populus=20
trichocarpa]</TT></TD></TR></TBODY></TABLE>
<TABLE border=3D0 cellSpacing=3D0 cellPadding=3D0>
  <TBODY>
  <TR>
    <TD><TT>&nbsp;&nbsp;&nbsp;&nbsp;&nbsp;&nbsp;</TT></TD>
    <TD align=3Dright><TT><B>Observed&nbsp;&nbsp;</B></TT></TD>
    <TD noWrap align=3Dright><TT><B>Mr(expt)&nbsp;&nbsp;</B></TT></TD>
    <TD noWrap align=3Dright><TT><B>Mr(calc)&nbsp;&nbsp;</B></TT></TD>
    <TD align=3Dright><TT><B>&nbsp;ppm&nbsp;&nbsp;</B></TT></TD>
    <TD align=3Dright><TT><B>Start&nbsp;</B></TT></TD>
    <TD align=3Dright><TT><B>&nbsp;</B></TT></TD>
    <TD align=3Dright><TT><B>End&nbsp;</B></TT></TD>
    <TD align=3Dright><TT><B>Miss&nbsp;</B></TT></TD>
    <TD align=3Dright><TT><B>Ions&nbsp;</B></TT></TD>
    <TD><TT><B>&nbsp;Peptide</B></TT></TD></TR>
  <TR>
    <TD align=3Dright>&nbsp;</TD>
    <TD align=3Dright><TT>856.4695&nbsp;&nbsp;</TT></TD>
    <TD align=3Dright><TT>855.4622&nbsp;&nbsp;</TT></TD>
    <TD align=3Dright><TT>855.4095&nbsp;&nbsp;</TT></TD>
    <TD noWrap align=3Dright><TT>61.6&nbsp;</TT></TD>
    <TD align=3Dright><TT>703&nbsp;</TT></TD>
    <TD noWrap align=3Dright><TT>-&nbsp;</TT></TD>
    <TD align=3Dright><TT>708&nbsp;</TT></TD>
    <TD align=3Dright><TT>1&nbsp;&nbsp;</TT></TD>
    <TD noWrap align=3Dright><TT>---&nbsp;&nbsp;</TT></TD>
    <TD noWrap><TT>&nbsp;K.MQRMFK.N + Oxidation (M)</TT></TD></TR>
  <TR>
    <TD align=3Dright>&nbsp;</TD>
    <TD align=3Dright><TT>870.4892&nbsp;&nbsp;</TT></TD>
    <TD align=3Dright><TT>869.4819&nbsp;&nbsp;</TT></TD>
    <TD align=3Dright><TT>869.5447&nbsp;&nbsp;</TT></TD>
    <TD noWrap align=3Dright><TT>-72.15&nbsp;</TT></TD>
    <TD align=3Dright><TT>885&nbsp;</TT></TD>
    <TD noWrap align=3Dright><TT>-&nbsp;</TT></TD>
    <TD align=3Dright><TT>891&nbsp;</TT></TD>
    <TD align=3Dright><TT>1&nbsp;&nbsp;</TT></TD>
    <TD noWrap align=3Dright><TT>---&nbsp;&nbsp;</TT></TD>
    <TD noWrap><TT>&nbsp;R.RLQLVNK.L</TT></TD></TR>
  <TR>
    <TD align=3Dright>&nbsp;</TD>
    <TD align=3Dright><TT>1322.5864&nbsp;&nbsp;</TT></TD>
    <TD align=3Dright><TT>1321.5791&nbsp;&nbsp;</TT></TD>
    <TD align=3Dright><TT>1321.6448&nbsp;&nbsp;</TT></TD>
    <TD noWrap align=3Dright><TT>-49.71&nbsp;</TT></TD>
    <TD align=3Dright><TT>706&nbsp;</TT></TD>
    <TD noWrap align=3Dright><TT>-&nbsp;</TT></TD>
    <TD align=3Dright><TT>716&nbsp;</TT></TD>
    <TD align=3Dright><TT>1&nbsp;&nbsp;</TT></TD>
    <TD noWrap align=3Dright><TT>---&nbsp;&nbsp;</TT></TD>
    <TD noWrap><TT>&nbsp;R.MFKNAAEENIR.S</TT></TD></TR>
  <TR>
    <TD align=3Dright>&nbsp;</TD>
    <TD align=3Dright><TT>1322.5864&nbsp;&nbsp;</TT></TD>
    <TD align=3Dright><TT>1321.5791&nbsp;&nbsp;</TT></TD>
    <TD align=3Dright><TT>1321.6448&nbsp;&nbsp;</TT></TD>
    <TD noWrap align=3Dright><TT>-49.71&nbsp;</TT></TD>
    <TD align=3Dright><TT>706&nbsp;</TT></TD>
    <TD noWrap align=3Dright><TT>-&nbsp;</TT></TD>
    <TD align=3Dright><TT>716&nbsp;</TT></TD>
    <TD align=3Dright><TT>1&nbsp;&nbsp;</TT></TD>
    <TD noWrap align=3Dright><TT>7&nbsp;&nbsp;</TT></TD>
    <TD noWrap><TT>&nbsp;R.MFKNAAEENIR.S</TT></TD></TR>
  <TR>
    <TD align=3Dright>&nbsp;</TD>
    <TD align=3Dright><TT>1338.5701&nbsp;&nbsp;</TT></TD>
    <TD align=3Dright><TT>1337.5628&nbsp;&nbsp;</TT></TD>
    <TD align=3Dright><TT>1337.6397&nbsp;&nbsp;</TT></TD>
    <TD noWrap align=3Dright><TT>-57.50&nbsp;</TT></TD>
    <TD align=3Dright><TT>706&nbsp;</TT></TD>
    <TD noWrap align=3Dright><TT>-&nbsp;</TT></TD>
    <TD align=3Dright><TT>716&nbsp;</TT></TD>
    <TD align=3Dright><TT>1&nbsp;&nbsp;</TT></TD>
    <TD noWrap align=3Dright><TT>---&nbsp;&nbsp;</TT></TD>
    <TD noWrap><TT>&nbsp;R.MFKNAAEENIR.S + Oxidation (M)</TT></TD></TR>
  <TR>
    <TD align=3Dright>&nbsp;</TD>
    <TD align=3Dright><TT>1391.6074&nbsp;&nbsp;</TT></TD>
    <TD align=3Dright><TT>1390.6001&nbsp;&nbsp;</TT></TD>
    <TD align=3Dright><TT>1390.6551&nbsp;&nbsp;</TT></TD>
    <TD noWrap align=3Dright><TT>-39.54&nbsp;</TT></TD>
    <TD align=3Dright><TT>912&nbsp;</TT></TD>
    <TD noWrap align=3Dright><TT>-&nbsp;</TT></TD>
    <TD align=3Dright><TT>924&nbsp;</TT></TD>
    <TD align=3Dright><TT>0&nbsp;&nbsp;</TT></TD>
    <TD noWrap align=3Dright><TT>---&nbsp;&nbsp;</TT></TD>
    <TD noWrap><TT>&nbsp;K.LVGFCESGEHVSK.E</TT></TD></TR>
  <TR>
    <TD align=3Dright>&nbsp;</TD>
    <TD align=3Dright><TT>1495.6736&nbsp;&nbsp;</TT></TD>
    <TD align=3Dright><TT>1494.6663&nbsp;&nbsp;</TT></TD>
    <TD align=3Dright><TT>1494.7653&nbsp;&nbsp;</TT></TD>
    <TD noWrap align=3Dright><TT>-66.22&nbsp;</TT></TD>
    <TD align=3Dright><TT>892&nbsp;</TT></TD>
    <TD noWrap align=3Dright><TT>-&nbsp;</TT></TD>
    <TD align=3Dright><TT>903&nbsp;</TT></TD>
    <TD align=3Dright><TT>0&nbsp;&nbsp;</TT></TD>
    <TD noWrap align=3Dright><TT>---&nbsp;&nbsp;</TT></TD>
    <TD noWrap><TT>&nbsp;K.LWTDPLNMQHIK.E</TT></TD></TR>
  <TR>
    <TD align=3Dright>&nbsp;</TD>
    <TD align=3Dright><TT>1967.9067&nbsp;&nbsp;</TT></TD>
    <TD align=3Dright><TT>1966.8994&nbsp;&nbsp;</TT></TD>
    <TD align=3Dright><TT>1966.9935&nbsp;&nbsp;</TT></TD>
    <TD noWrap align=3Dright><TT>-47.80&nbsp;</TT></TD>
    <TD align=3Dright><TT>616&nbsp;</TT></TD>
    <TD noWrap align=3Dright><TT>-&nbsp;</TT></TD>
    <TD align=3Dright><TT>632&nbsp;</TT></TD>
    <TD align=3Dright><TT>0&nbsp;&nbsp;</TT></TD>
    <TD noWrap align=3Dright><TT>---&nbsp;&nbsp;</TT></TD>
    <TD noWrap><TT>&nbsp;K.IFPFALNNSSSMQNIIR.S + Oxidation =
(M)</TT></TD></TR>
  <TR>
    <TD align=3Dright>&nbsp;</TD>
    <TD align=3Dright><TT>1967.9067&nbsp;&nbsp;</TT></TD>
    <TD align=3Dright><TT>1966.8994&nbsp;&nbsp;</TT></TD>
    <TD align=3Dright><TT>1966.9935&nbsp;&nbsp;</TT></TD>
    <TD noWrap align=3Dright><TT>-47.80&nbsp;</TT></TD>
    <TD align=3Dright><TT>616&nbsp;</TT></TD>
    <TD noWrap align=3Dright><TT>-&nbsp;</TT></TD>
    <TD align=3Dright><TT>632&nbsp;</TT></TD>
    <TD align=3Dright><TT>0&nbsp;&nbsp;</TT></TD>
    <TD noWrap align=3Dright><TT>---&nbsp;&nbsp;</TT></TD>
    <TD noWrap><TT>&nbsp;K.IFPFALNNSSSMQNIIR.S + Oxidation =
(M)</TT></TD></TR>
  <TR>
    <TD align=3Dright>&nbsp;</TD>
    <TD align=3Dright><TT>2210.9880&nbsp;&nbsp;</TT></TD>
    <TD align=3Dright><TT>2209.9807&nbsp;&nbsp;</TT></TD>
    <TD align=3Dright><TT>2210.1113&nbsp;&nbsp;</TT></TD>
    <TD noWrap align=3Dright><TT>-59.10&nbsp;</TT></TD>
    <TD align=3Dright><TT>201&nbsp;</TT></TD>
    <TD noWrap align=3Dright><TT>-&nbsp;</TT></TD>
    <TD align=3Dright><TT>220&nbsp;</TT></TD>
    <TD align=3Dright><TT>1&nbsp;&nbsp;</TT></TD>
    <TD noWrap align=3Dright><TT>---&nbsp;&nbsp;</TT></TD>
    <TD noWrap><TT>&nbsp;R.HLIGICEAQRQVGETSLNDK.S</TT></TD></TR>
  <TR>
    <TD align=3Dright>&nbsp;</TD>
    <TD align=3Dright><TT>2663.2822&nbsp;&nbsp;</TT></TD>
    <TD align=3Dright><TT>2662.2749&nbsp;&nbsp;</TT></TD>
    <TD align=3Dright><TT>2662.3310&nbsp;&nbsp;</TT></TD>
    <TD noWrap align=3Dright><TT>-21.08&nbsp;</TT></TD>
    <TD align=3Dright><TT>245&nbsp;</TT></TD>
    <TD noWrap align=3Dright><TT>-&nbsp;</TT></TD>
    <TD align=3Dright><TT>270&nbsp;</TT></TD>
    <TD align=3Dright><TT>1&nbsp;&nbsp;</TT></TD>
    <TD noWrap align=3Dright><TT>---&nbsp;&nbsp;</TT></TD>
    <TD noWrap><TT>&nbsp;K.SFLASLNLVDLAGSERASQTNADGAR.F</TT></TD></TR>
  <TR>
    <TD align=3Dright>&nbsp;</TD>
    <TD align=3Dright><TT>2663.2822&nbsp;&nbsp;</TT></TD>
    <TD align=3Dright><TT>2662.2749&nbsp;&nbsp;</TT></TD>
    <TD align=3Dright><TT>2662.3310&nbsp;&nbsp;</TT></TD>
    <TD noWrap align=3Dright><TT>-21.08&nbsp;</TT></TD>
    <TD align=3Dright><TT>245&nbsp;</TT></TD>
    <TD noWrap align=3Dright><TT>-&nbsp;</TT></TD>
    <TD align=3Dright><TT>270&nbsp;</TT></TD>
    <TD align=3Dright><TT>1&nbsp;&nbsp;</TT></TD>
    <TD noWrap align=3Dright><TT>---&nbsp;&nbsp;</TT></TD>
    <TD=20
noWrap><TT>&nbsp;K.SFLASLNLVDLAGSERASQTNADGAR.F</TT></TD></TR></TBODY></T=
ABLE>
<TABLE border=3D0 cellSpacing=3D0>
  <TBODY>
  <TR>
    <TD><TT>&nbsp;&nbsp;&nbsp;&nbsp;&nbsp;&nbsp;</TT></TD>
    <TD><TT><B>No match to: </B>722.3444, 812.3120, 825.0538, 829.3365,=20
      841.0231, 842.4587, 1045.4987, 1172.4644, 1189.4493, 1189.4493, =
1211.4525,=20
      1269.5383, 1285.5146, 1292.5647, 1369.6108, 1370.5880, 1370.5880,=20
      1383.6283, 1386.5563, 1386.5563, 1402.5548, 1418.5543, 1689.5704,=20
      1689.5704, 1989.9113, 2067.7708, 2067.7708, 2089.7732, 2278.9082,=20
      2438.1377, 2438.1377, 2467.0532, 2481.0706, 2481.0706,=20
  2791.3635</TT></TD></TR></TBODY></TABLE><BR>
<TABLE border=3D0 cellSpacing=3D0>
  <TBODY>
  <TR>
    <TD><TT><B><A name=3DHit28>28.</A>&nbsp;&nbsp;&nbsp;</B></TT></TD>
    <TD noWrap><TT><A=20
      =
href=3D"http://zxw-pc/mascot/cgi/protein_view.pl?file=3D../data/20121225/=
F002439.dat&amp;hit=3D28"=20
      =
target=3D_blank>gi|1146406</A>&nbsp;&nbsp;&nbsp;&nbsp;<B>Mass:</B>&nbsp;1=
4434&nbsp;&nbsp;&nbsp;&nbsp;<B>Score:</B>&nbsp;37&nbsp;&nbsp;&nbsp;&nbsp;=
&nbsp;<B>Expect:</B>&nbsp;4e+002&nbsp;&nbsp;<B>Matches:</B>&nbsp;5</TT></=
TD></TR>
  <TR>
    <TD>&nbsp;</TD>
    <TD noWrap><TT>S-RNase [Physalis =
crassifolia]</TT></TD></TR></TBODY></TABLE>
<TABLE border=3D0 cellSpacing=3D0 cellPadding=3D0>
  <TBODY>
  <TR>
    <TD><TT>&nbsp;&nbsp;&nbsp;&nbsp;&nbsp;&nbsp;</TT></TD>
    <TD align=3Dright><TT><B>Observed&nbsp;&nbsp;</B></TT></TD>
    <TD noWrap align=3Dright><TT><B>Mr(expt)&nbsp;&nbsp;</B></TT></TD>
    <TD noWrap align=3Dright><TT><B>Mr(calc)&nbsp;&nbsp;</B></TT></TD>
    <TD align=3Dright><TT><B>&nbsp;ppm&nbsp;&nbsp;</B></TT></TD>
    <TD align=3Dright><TT><B>Start&nbsp;</B></TT></TD>
    <TD align=3Dright><TT><B>&nbsp;</B></TT></TD>
    <TD align=3Dright><TT><B>End&nbsp;</B></TT></TD>
    <TD align=3Dright><TT><B>Miss&nbsp;</B></TT></TD>
    <TD align=3Dright><TT><B>Ions&nbsp;</B></TT></TD>
    <TD><TT><B>&nbsp;Peptide</B></TT></TD></TR>
  <TR>
    <TD align=3Dright>&nbsp;</TD>
    <TD align=3Dright><TT>1370.5880&nbsp;&nbsp;</TT></TD>
    <TD align=3Dright><TT>1369.5807&nbsp;&nbsp;</TT></TD>
    <TD align=3Dright><TT>1369.6878&nbsp;&nbsp;</TT></TD>
    <TD noWrap align=3Dright><TT>-78.15&nbsp;</TT></TD>
    <TD align=3Dright><TT>40&nbsp;</TT></TD>
    <TD noWrap align=3Dright><TT>-&nbsp;</TT></TD>
    <TD align=3Dright><TT>50&nbsp;</TT></TD>
    <TD align=3Dright><TT>0&nbsp;&nbsp;</TT></TD>
    <TD noWrap align=3Dright><TT>---&nbsp;&nbsp;</TT></TD>
    <TD noWrap><TT>&nbsp;K.DEVPLNQELWK.R</TT></TD></TR>
  <TR>
    <TD align=3Dright>&nbsp;</TD>
    <TD align=3Dright><TT>1370.5880&nbsp;&nbsp;</TT></TD>
    <TD align=3Dright><TT>1369.5807&nbsp;&nbsp;</TT></TD>
    <TD align=3Dright><TT>1369.6878&nbsp;&nbsp;</TT></TD>
    <TD noWrap align=3Dright><TT>-78.15&nbsp;</TT></TD>
    <TD align=3Dright><TT>40&nbsp;</TT></TD>
    <TD noWrap align=3Dright><TT>-&nbsp;</TT></TD>
    <TD align=3Dright><TT>50&nbsp;</TT></TD>
    <TD align=3Dright><TT>0&nbsp;&nbsp;</TT></TD>
    <TD noWrap align=3Dright><TT>---&nbsp;&nbsp;</TT></TD>
    <TD noWrap><TT>&nbsp;K.DEVPLNQELWK.R</TT></TD></TR>
  <TR>
    <TD align=3Dright>&nbsp;</TD>
    <TD align=3Dright><TT>1967.9067&nbsp;&nbsp;</TT></TD>
    <TD align=3Dright><TT>1966.8994&nbsp;&nbsp;</TT></TD>
    <TD align=3Dright><TT>1967.0550&nbsp;&nbsp;</TT></TD>
    <TD noWrap align=3Dright><TT>-79.09&nbsp;</TT></TD>
    <TD align=3Dright><TT>24&nbsp;</TT></TD>
    <TD noWrap align=3Dright><TT>-&nbsp;</TT></TD>
    <TD align=3Dright><TT>39&nbsp;</TT></TD>
    <TD align=3Dright><TT>1&nbsp;&nbsp;</TT></TD>
    <TD noWrap align=3Dright><TT>---&nbsp;&nbsp;</TT></TD>
    <TD noWrap><TT>&nbsp;K.MLDVLDEHWIQLTVKK.D</TT></TD></TR>
  <TR>
    <TD align=3Dright>&nbsp;</TD>
    <TD align=3Dright><TT>1967.9067&nbsp;&nbsp;</TT></TD>
    <TD align=3Dright><TT>1966.8994&nbsp;&nbsp;</TT></TD>
    <TD align=3Dright><TT>1967.0550&nbsp;&nbsp;</TT></TD>
    <TD noWrap align=3Dright><TT>-79.09&nbsp;</TT></TD>
    <TD align=3Dright><TT>23&nbsp;</TT></TD>
    <TD noWrap align=3Dright><TT>-&nbsp;</TT></TD>
    <TD align=3Dright><TT>38&nbsp;</TT></TD>
    <TD align=3Dright><TT>1&nbsp;&nbsp;</TT></TD>
    <TD noWrap align=3Dright><TT>---&nbsp;&nbsp;</TT></TD>
    <TD noWrap><TT>&nbsp;R.KMLDVLDEHWIQLTVK.K</TT></TD></TR>
  <TR>
    <TD align=3Dright>&nbsp;</TD>
    <TD align=3Dright><TT>2791.3635&nbsp;&nbsp;</TT></TD>
    <TD align=3Dright><TT>2790.3562&nbsp;&nbsp;</TT></TD>
    <TD align=3Dright><TT>2790.4262&nbsp;&nbsp;</TT></TD>
    <TD noWrap align=3Dright><TT>-25.08&nbsp;</TT></TD>
    <TD align=3Dright><TT>80&nbsp;</TT></TD>
    <TD noWrap align=3Dright><TT>-&nbsp;</TT></TD>
    <TD align=3Dright><TT>104&nbsp;</TT></TD>
    <TD align=3Dright><TT>0&nbsp;&nbsp;</TT></TD>
    <TD noWrap align=3Dright><TT>---&nbsp;&nbsp;</TT></TD>
    <TD noWrap><TT>&nbsp;R.FDLLSTLQMHSIVPGGNYTIQEIAK.A + Oxidation=20
  (M)</TT></TD></TR></TBODY></TABLE>
<TABLE border=3D0 cellSpacing=3D0>
  <TBODY>
  <TR>
    <TD><TT>&nbsp;&nbsp;&nbsp;&nbsp;&nbsp;&nbsp;</TT></TD>
    <TD><TT><B>No match to: </B>722.3444, 812.3120, 825.0538, 829.3365,=20
      841.0231, 842.4587, 856.4695, 870.4892, 1045.4987, 1172.4644, =
1189.4493,=20
      1189.4493, 1211.4525, 1269.5383, 1285.5146, 1292.5647, 1322.5864,=20
      1322.5864, 1338.5701, 1369.6108, 1383.6283, 1386.5563, 1386.5563,=20
      1391.6074, 1402.5548, 1418.5543, 1495.6736, 1689.5704, 1689.5704,=20
      1989.9113, 2067.7708, 2067.7708, 2089.7732, 2210.9880, 2278.9082,=20
      2438.1377, 2438.1377, 2467.0532, 2481.0706, 2481.0706, 2663.2822,=20
      2663.2822</TT></TD></TR></TBODY></TABLE><BR>
<TABLE border=3D0 cellSpacing=3D0>
  <TBODY>
  <TR>
    <TD><TT><B><A name=3DHit29>29.</A>&nbsp;&nbsp;&nbsp;</B></TT></TD>
    <TD noWrap><TT><A=20
      =
href=3D"http://zxw-pc/mascot/cgi/protein_view.pl?file=3D../data/20121225/=
F002439.dat&amp;hit=3D29"=20
      =
target=3D_blank>gi|255647255</A>&nbsp;&nbsp;&nbsp;&nbsp;<B>Mass:</B>&nbsp=
;27092&nbsp;&nbsp;&nbsp;&nbsp;<B>Score:</B>&nbsp;37&nbsp;&nbsp;&nbsp;&nbs=
p;&nbsp;<B>Expect:</B>&nbsp;4e+002&nbsp;&nbsp;<B>Matches:</B>&nbsp;7</TT>=
</TD></TR>
  <TR>
    <TD>&nbsp;</TD>
    <TD noWrap><TT>unknown [Glycine max]</TT></TD></TR></TBODY></TABLE>
<TABLE border=3D0 cellSpacing=3D0 cellPadding=3D0>
  <TBODY>
  <TR>
    <TD><TT>&nbsp;&nbsp;&nbsp;&nbsp;&nbsp;&nbsp;</TT></TD>
    <TD align=3Dright><TT><B>Observed&nbsp;&nbsp;</B></TT></TD>
    <TD noWrap align=3Dright><TT><B>Mr(expt)&nbsp;&nbsp;</B></TT></TD>
    <TD noWrap align=3Dright><TT><B>Mr(calc)&nbsp;&nbsp;</B></TT></TD>
    <TD align=3Dright><TT><B>&nbsp;ppm&nbsp;&nbsp;</B></TT></TD>
    <TD align=3Dright><TT><B>Start&nbsp;</B></TT></TD>
    <TD align=3Dright><TT><B>&nbsp;</B></TT></TD>
    <TD align=3Dright><TT><B>End&nbsp;</B></TT></TD>
    <TD align=3Dright><TT><B>Miss&nbsp;</B></TT></TD>
    <TD align=3Dright><TT><B>Ions&nbsp;</B></TT></TD>
    <TD><TT><B>&nbsp;Peptide</B></TT></TD></TR>
  <TR>
    <TD align=3Dright>&nbsp;</TD>
    <TD align=3Dright><TT>1045.4987&nbsp;&nbsp;</TT></TD>
    <TD align=3Dright><TT>1044.4914&nbsp;&nbsp;</TT></TD>
    <TD align=3Dright><TT>1044.5564&nbsp;&nbsp;</TT></TD>
    <TD noWrap align=3Dright><TT>-62.17&nbsp;</TT></TD>
    <TD align=3Dright><TT>222&nbsp;</TT></TD>
    <TD noWrap align=3Dright><TT>-&nbsp;</TT></TD>
    <TD align=3Dright><TT>230&nbsp;</TT></TD>
    <TD align=3Dright><TT>1&nbsp;&nbsp;</TT></TD>
    <TD noWrap align=3Dright><TT>---&nbsp;&nbsp;</TT></TD>
    <TD noWrap><TT>&nbsp;R.TLTTNPDRK.K</TT></TD></TR>
  <TR>
    <TD align=3Dright>&nbsp;</TD>
    <TD align=3Dright><TT>1285.5146&nbsp;&nbsp;</TT></TD>
    <TD align=3Dright><TT>1284.5073&nbsp;&nbsp;</TT></TD>
    <TD align=3Dright><TT>1284.5735&nbsp;&nbsp;</TT></TD>
    <TD noWrap align=3Dright><TT>-51.51&nbsp;</TT></TD>
    <TD align=3Dright><TT>134&nbsp;</TT></TD>
    <TD noWrap align=3Dright><TT>-&nbsp;</TT></TD>
    <TD align=3Dright><TT>145&nbsp;</TT></TD>
    <TD align=3Dright><TT>1&nbsp;&nbsp;</TT></TD>
    <TD noWrap align=3Dright><TT>---&nbsp;&nbsp;</TT></TD>
    <TD noWrap><TT>&nbsp;R.TDYDPGRGGYGK.L</TT></TD></TR>
  <TR>
    <TD align=3Dright>&nbsp;</TD>
    <TD align=3Dright><TT>1338.5701&nbsp;&nbsp;</TT></TD>
    <TD align=3Dright><TT>1337.5628&nbsp;&nbsp;</TT></TD>
    <TD align=3Dright><TT>1337.5960&nbsp;&nbsp;</TT></TD>
    <TD noWrap align=3Dright><TT>-24.80&nbsp;</TT></TD>
    <TD align=3Dright><TT>202&nbsp;</TT></TD>
    <TD noWrap align=3Dright><TT>-&nbsp;</TT></TD>
    <TD align=3Dright><TT>212&nbsp;</TT></TD>
    <TD align=3Dright><TT>1&nbsp;&nbsp;</TT></TD>
    <TD noWrap align=3Dright><TT>---&nbsp;&nbsp;</TT></TD>
    <TD noWrap><TT>&nbsp;R.DDDRHIHESSK.R</TT></TD></TR>
  <TR>
    <TD align=3Dright>&nbsp;</TD>
    <TD align=3Dright><TT>1386.5563&nbsp;&nbsp;</TT></TD>
    <TD align=3Dright><TT>1385.5490&nbsp;&nbsp;</TT></TD>
    <TD align=3Dright><TT>1385.5848&nbsp;&nbsp;</TT></TD>
    <TD noWrap align=3Dright><TT>-25.79&nbsp;</TT></TD>
    <TD align=3Dright><TT>130&nbsp;</TT></TD>
    <TD noWrap align=3Dright><TT>-&nbsp;</TT></TD>
    <TD align=3Dright><TT>140&nbsp;</TT></TD>
    <TD align=3Dright><TT>1&nbsp;&nbsp;</TT></TD>
    <TD noWrap align=3Dright><TT>---&nbsp;&nbsp;</TT></TD>
    <TD noWrap><TT>&nbsp;R.DEYRTDYDPGR.G</TT></TD></TR>
  <TR>
    <TD align=3Dright>&nbsp;</TD>
    <TD align=3Dright><TT>1386.5563&nbsp;&nbsp;</TT></TD>
    <TD align=3Dright><TT>1385.5490&nbsp;&nbsp;</TT></TD>
    <TD align=3Dright><TT>1385.5848&nbsp;&nbsp;</TT></TD>
    <TD noWrap align=3Dright><TT>-25.79&nbsp;</TT></TD>
    <TD align=3Dright><TT>130&nbsp;</TT></TD>
    <TD noWrap align=3Dright><TT>-&nbsp;</TT></TD>
    <TD align=3Dright><TT>140&nbsp;</TT></TD>
    <TD align=3Dright><TT>1&nbsp;&nbsp;</TT></TD>
    <TD noWrap align=3Dright><TT>4&nbsp;&nbsp;</TT></TD>
    <TD noWrap><TT>&nbsp;R.DEYRTDYDPGR.G</TT></TD></TR>
  <TR>
    <TD align=3Dright>&nbsp;</TD>
    <TD align=3Dright><TT>2438.1377&nbsp;&nbsp;</TT></TD>
    <TD align=3Dright><TT>2437.1304&nbsp;&nbsp;</TT></TD>
    <TD align=3Dright><TT>2437.1795&nbsp;&nbsp;</TT></TD>
    <TD noWrap align=3Dright><TT>-20.13&nbsp;</TT></TD>
    <TD align=3Dright><TT>86&nbsp;</TT></TD>
    <TD noWrap align=3Dright><TT>-&nbsp;</TT></TD>
    <TD align=3Dright><TT>106&nbsp;</TT></TD>
    <TD align=3Dright><TT>1&nbsp;&nbsp;</TT></TD>
    <TD noWrap align=3Dright><TT>---&nbsp;&nbsp;</TT></TD>
    <TD noWrap><TT>&nbsp;R.EDTEDVCKYISGTILDDRPIR.V</TT></TD></TR>
  <TR>
    <TD align=3Dright>&nbsp;</TD>
    <TD align=3Dright><TT>2438.1377&nbsp;&nbsp;</TT></TD>
    <TD align=3Dright><TT>2437.1304&nbsp;&nbsp;</TT></TD>
    <TD align=3Dright><TT>2437.1795&nbsp;&nbsp;</TT></TD>
    <TD noWrap align=3Dright><TT>-20.13&nbsp;</TT></TD>
    <TD align=3Dright><TT>86&nbsp;</TT></TD>
    <TD noWrap align=3Dright><TT>-&nbsp;</TT></TD>
    <TD align=3Dright><TT>106&nbsp;</TT></TD>
    <TD align=3Dright><TT>1&nbsp;&nbsp;</TT></TD>
    <TD noWrap align=3Dright><TT>---&nbsp;&nbsp;</TT></TD>
    <TD =
noWrap><TT>&nbsp;R.EDTEDVCKYISGTILDDRPIR.V</TT></TD></TR></TBODY></TABLE>=

<TABLE border=3D0 cellSpacing=3D0>
  <TBODY>
  <TR>
    <TD><TT>&nbsp;&nbsp;&nbsp;&nbsp;&nbsp;&nbsp;</TT></TD>
    <TD><TT><B>No match to: </B>722.3444, 812.3120, 825.0538, 829.3365,=20
      841.0231, 842.4587, 856.4695, 870.4892, 1172.4644, 1189.4493, =
1189.4493,=20
      1211.4525, 1269.5383, 1292.5647, 1322.5864, 1322.5864, 1369.6108,=20
      1370.5880, 1370.5880, 1383.6283, 1391.6074, 1402.5548, 1418.5543,=20
      1495.6736, 1689.5704, 1689.5704, 1967.9067, 1967.9067, 1989.9113,=20
      2067.7708, 2067.7708, 2089.7732, 2210.9880, 2278.9082, 2467.0532,=20
      2481.0706, 2481.0706, 2663.2822, 2663.2822,=20
2791.3635</TT></TD></TR></TBODY></TABLE><BR>
<TABLE border=3D0 cellSpacing=3D0>
  <TBODY>
  <TR>
    <TD><TT><B><A name=3DHit30>30.</A>&nbsp;&nbsp;&nbsp;</B></TT></TD>
    <TD noWrap><TT><A=20
      =
href=3D"http://zxw-pc/mascot/cgi/protein_view.pl?file=3D../data/20121225/=
F002439.dat&amp;hit=3D30"=20
      =
target=3D_blank>gi|297744723</A>&nbsp;&nbsp;&nbsp;&nbsp;<B>Mass:</B>&nbsp=
;11340&nbsp;&nbsp;&nbsp;&nbsp;<B>Score:</B>&nbsp;36&nbsp;&nbsp;&nbsp;&nbs=
p;&nbsp;<B>Expect:</B>&nbsp;4.4e+002&nbsp;&nbsp;<B>Matches:</B>&nbsp;4</T=
T></TD></TR>
  <TR>
    <TD>&nbsp;</TD>
    <TD noWrap><TT>unnamed protein product [Vitis=20
vinifera]</TT></TD></TR></TBODY></TABLE>
<TABLE border=3D0 cellSpacing=3D0 cellPadding=3D0>
  <TBODY>
  <TR>
    <TD><TT>&nbsp;&nbsp;&nbsp;&nbsp;&nbsp;&nbsp;</TT></TD>
    <TD align=3Dright><TT><B>Observed&nbsp;&nbsp;</B></TT></TD>
    <TD noWrap align=3Dright><TT><B>Mr(expt)&nbsp;&nbsp;</B></TT></TD>
    <TD noWrap align=3Dright><TT><B>Mr(calc)&nbsp;&nbsp;</B></TT></TD>
    <TD align=3Dright><TT><B>&nbsp;ppm&nbsp;&nbsp;</B></TT></TD>
    <TD align=3Dright><TT><B>Start&nbsp;</B></TT></TD>
    <TD align=3Dright><TT><B>&nbsp;</B></TT></TD>
    <TD align=3Dright><TT><B>End&nbsp;</B></TT></TD>
    <TD align=3Dright><TT><B>Miss&nbsp;</B></TT></TD>
    <TD align=3Dright><TT><B>Ions&nbsp;</B></TT></TD>
    <TD><TT><B>&nbsp;Peptide</B></TT></TD></TR>
  <TR>
    <TD align=3Dright>&nbsp;</TD>
    <TD align=3Dright><TT>1172.4644&nbsp;&nbsp;</TT></TD>
    <TD align=3Dright><TT>1171.4571&nbsp;&nbsp;</TT></TD>
    <TD align=3Dright><TT>1171.5148&nbsp;&nbsp;</TT></TD>
    <TD noWrap align=3Dright><TT>-49.21&nbsp;</TT></TD>
    <TD align=3Dright><TT>13&nbsp;</TT></TD>
    <TD noWrap align=3Dright><TT>-&nbsp;</TT></TD>
    <TD align=3Dright><TT>21&nbsp;</TT></TD>
    <TD align=3Dright><TT>1&nbsp;&nbsp;</TT></TD>
    <TD noWrap align=3Dright><TT>---&nbsp;&nbsp;</TT></TD>
    <TD noWrap><TT>&nbsp;R.RMMTTMTER.S + Oxidation (M)</TT></TD></TR>
  <TR>
    <TD align=3Dright>&nbsp;</TD>
    <TD align=3Dright><TT>1211.4525&nbsp;&nbsp;</TT></TD>
    <TD align=3Dright><TT>1210.4452&nbsp;&nbsp;</TT></TD>
    <TD align=3Dright><TT>1210.5045&nbsp;&nbsp;</TT></TD>
    <TD noWrap align=3Dright><TT>-48.99&nbsp;</TT></TD>
    <TD align=3Dright><TT>2&nbsp;</TT></TD>
    <TD noWrap align=3Dright><TT>-&nbsp;</TT></TD>
    <TD align=3Dright><TT>12&nbsp;</TT></TD>
    <TD align=3Dright><TT>0&nbsp;&nbsp;</TT></TD>
    <TD noWrap align=3Dright><TT>---&nbsp;&nbsp;</TT></TD>
    <TD noWrap><TT>&nbsp;M.AMMQWCGAAAR.R + Oxidation (M)</TT></TD></TR>
  <TR>
    <TD align=3Dright>&nbsp;</TD>
    <TD align=3Dright><TT>1383.6283&nbsp;&nbsp;</TT></TD>
    <TD align=3Dright><TT>1382.6210&nbsp;&nbsp;</TT></TD>
    <TD align=3Dright><TT>1382.6006&nbsp;&nbsp;</TT></TD>
    <TD noWrap align=3Dright><TT>14.8&nbsp;</TT></TD>
    <TD align=3Dright><TT>2&nbsp;</TT></TD>
    <TD noWrap align=3Dright><TT>-&nbsp;</TT></TD>
    <TD align=3Dright><TT>13&nbsp;</TT></TD>
    <TD align=3Dright><TT>1&nbsp;&nbsp;</TT></TD>
    <TD noWrap align=3Dright><TT>---&nbsp;&nbsp;</TT></TD>
    <TD noWrap><TT>&nbsp;M.AMMQWCGAAARR.M + 2 Oxidation =
(M)</TT></TD></TR>
  <TR>
    <TD align=3Dright>&nbsp;</TD>
    <TD align=3Dright><TT>2791.3635&nbsp;&nbsp;</TT></TD>
    <TD align=3Dright><TT>2790.3562&nbsp;&nbsp;</TT></TD>
    <TD align=3Dright><TT>2790.2843&nbsp;&nbsp;</TT></TD>
    <TD noWrap align=3Dright><TT>25.8&nbsp;</TT></TD>
    <TD align=3Dright><TT>14&nbsp;</TT></TD>
    <TD noWrap align=3Dright><TT>-&nbsp;</TT></TD>
    <TD align=3Dright><TT>40&nbsp;</TT></TD>
    <TD align=3Dright><TT>1&nbsp;&nbsp;</TT></TD>
    <TD noWrap align=3Dright><TT>---&nbsp;&nbsp;</TT></TD>
    <TD noWrap><TT>&nbsp;R.MMTTMTERSTVASSSSAAMGVPILCGR.G + Oxidation=20
    (M)</TT></TD></TR></TBODY></TABLE>
<TABLE border=3D0 cellSpacing=3D0>
  <TBODY>
  <TR>
    <TD><TT>&nbsp;&nbsp;&nbsp;&nbsp;&nbsp;&nbsp;</TT></TD>
    <TD><TT><B>No match to: </B>722.3444, 812.3120, 825.0538, 829.3365,=20
      841.0231, 842.4587, 856.4695, 870.4892, 1045.4987, 1189.4493, =
1189.4493,=20
      1269.5383, 1285.5146, 1292.5647, 1322.5864, 1322.5864, 1338.5701,=20
      1369.6108, 1370.5880, 1370.5880, 1386.5563, 1386.5563, 1391.6074,=20
      1402.5548, 1418.5543, 1495.6736, 1689.5704, 1689.5704, 1967.9067,=20
      1967.9067, 1989.9113, 2067.7708, 2067.7708, 2089.7732, 2210.9880,=20
      2278.9082, 2438.1377, 2438.1377, 2467.0532, 2481.0706, 2481.0706,=20
      2663.2822, 2663.2822</TT></TD></TR></TBODY></TABLE><BR>
<TABLE border=3D0 cellSpacing=3D0>
  <TBODY>
  <TR>
    <TD><TT><B><A name=3DHit31>31.</A>&nbsp;&nbsp;&nbsp;</B></TT></TD>
    <TD noWrap><TT><A=20
      =
href=3D"http://zxw-pc/mascot/cgi/protein_view.pl?file=3D../data/20121225/=
F002439.dat&amp;hit=3D31"=20
      =
target=3D_blank>gi|126144644</A>&nbsp;&nbsp;&nbsp;&nbsp;<B>Mass:</B>&nbsp=
;62914&nbsp;&nbsp;&nbsp;&nbsp;<B>Score:</B>&nbsp;36&nbsp;&nbsp;&nbsp;&nbs=
p;&nbsp;<B>Expect:</B>&nbsp;4.5e+002&nbsp;&nbsp;<B>Matches:</B>&nbsp;7</T=
T></TD></TR>
  <TR>
    <TD>&nbsp;</TD>
    <TD noWrap><TT>beta-conglycinin alpha' subunit [Glycine=20
  soja]</TT></TD></TR></TBODY></TABLE>
<TABLE border=3D0 cellSpacing=3D0 cellPadding=3D0>
  <TBODY>
  <TR>
    <TD><TT>&nbsp;&nbsp;&nbsp;&nbsp;&nbsp;&nbsp;</TT></TD>
    <TD align=3Dright><TT><B>Observed&nbsp;&nbsp;</B></TT></TD>
    <TD noWrap align=3Dright><TT><B>Mr(expt)&nbsp;&nbsp;</B></TT></TD>
    <TD noWrap align=3Dright><TT><B>Mr(calc)&nbsp;&nbsp;</B></TT></TD>
    <TD align=3Dright><TT><B>&nbsp;ppm&nbsp;&nbsp;</B></TT></TD>
    <TD align=3Dright><TT><B>Start&nbsp;</B></TT></TD>
    <TD align=3Dright><TT><B>&nbsp;</B></TT></TD>
    <TD align=3Dright><TT><B>End&nbsp;</B></TT></TD>
    <TD align=3Dright><TT><B>Miss&nbsp;</B></TT></TD>
    <TD align=3Dright><TT><B>Ions&nbsp;</B></TT></TD>
    <TD><TT><B>&nbsp;Peptide</B></TT></TD></TR>
  <TR>
    <TD align=3Dright>&nbsp;</TD>
    <TD align=3Dright><TT>842.4587&nbsp;&nbsp;</TT></TD>
    <TD align=3Dright><TT>841.4515&nbsp;&nbsp;</TT></TD>
    <TD align=3Dright><TT>841.5021&nbsp;&nbsp;</TT></TD>
    <TD noWrap align=3Dright><TT>-60.22&nbsp;</TT></TD>
    <TD align=3Dright><TT>531&nbsp;</TT></TD>
    <TD noWrap align=3Dright><TT>-&nbsp;</TT></TD>
    <TD align=3Dright><TT>538&nbsp;</TT></TD>
    <TD align=3Dright><TT>0&nbsp;&nbsp;</TT></TD>
    <TD noWrap align=3Dright><TT>---&nbsp;&nbsp;</TT></TD>
    <TD noWrap><TT>&nbsp;K.GPLSSILR.A</TT></TD></TR>
  <TR>
    <TD align=3Dright>&nbsp;</TD>
    <TD align=3Dright><TT>1189.4493&nbsp;&nbsp;</TT></TD>
    <TD align=3Dright><TT>1188.4420&nbsp;&nbsp;</TT></TD>
    <TD align=3Dright><TT>1188.5007&nbsp;&nbsp;</TT></TD>
    <TD noWrap align=3Dright><TT>-49.36&nbsp;</TT></TD>
    <TD align=3Dright><TT>297&nbsp;</TT></TD>
    <TD noWrap align=3Dright><TT>-&nbsp;</TT></TD>
    <TD align=3Dright><TT>306&nbsp;</TT></TD>
    <TD align=3Dright><TT>0&nbsp;&nbsp;</TT></TD>
    <TD noWrap align=3Dright><TT>---&nbsp;&nbsp;</TT></TD>
    <TD noWrap><TT>&nbsp;R.EEGQQQGEER.L</TT></TD></TR>
  <TR>
    <TD align=3Dright>&nbsp;</TD>
    <TD align=3Dright><TT>1189.4493&nbsp;&nbsp;</TT></TD>
    <TD align=3Dright><TT>1188.4420&nbsp;&nbsp;</TT></TD>
    <TD align=3Dright><TT>1188.5007&nbsp;&nbsp;</TT></TD>
    <TD noWrap align=3Dright><TT>-49.36&nbsp;</TT></TD>
    <TD align=3Dright><TT>297&nbsp;</TT></TD>
    <TD noWrap align=3Dright><TT>-&nbsp;</TT></TD>
    <TD align=3Dright><TT>306&nbsp;</TT></TD>
    <TD align=3Dright><TT>0&nbsp;&nbsp;</TT></TD>
    <TD noWrap align=3Dright><TT>8&nbsp;&nbsp;</TT></TD>
    <TD noWrap><TT>&nbsp;R.EEGQQQGEER.L</TT></TD></TR>
  <TR>
    <TD align=3Dright>&nbsp;</TD>
    <TD align=3Dright><TT>1338.5701&nbsp;&nbsp;</TT></TD>
    <TD align=3Dright><TT>1337.5628&nbsp;&nbsp;</TT></TD>
    <TD align=3Dright><TT>1337.6211&nbsp;&nbsp;</TT></TD>
    <TD noWrap align=3Dright><TT>-43.60&nbsp;</TT></TD>
    <TD align=3Dright><TT>211&nbsp;</TT></TD>
    <TD noWrap align=3Dright><TT>-&nbsp;</TT></TD>
    <TD align=3Dright><TT>222&nbsp;</TT></TD>
    <TD align=3Dright><TT>0&nbsp;&nbsp;</TT></TD>
    <TD noWrap align=3Dright><TT>---&nbsp;&nbsp;</TT></TD>
    <TD noWrap><TT>&nbsp;R.DSYNLQSGDALR.V</TT></TD></TR>
  <TR>
    <TD align=3Dright>&nbsp;</TD>
    <TD align=3Dright><TT>1369.6108&nbsp;&nbsp;</TT></TD>
    <TD align=3Dright><TT>1368.6035&nbsp;&nbsp;</TT></TD>
    <TD align=3Dright><TT>1368.7375&nbsp;&nbsp;</TT></TD>
    <TD noWrap align=3Dright><TT>-97.85&nbsp;</TT></TD>
    <TD align=3Dright><TT>145&nbsp;</TT></TD>
    <TD noWrap align=3Dright><TT>-&nbsp;</TT></TD>
    <TD align=3Dright><TT>155&nbsp;</TT></TD>
    <TD align=3Dright><TT>1&nbsp;&nbsp;</TT></TD>
    <TD noWrap align=3Dright><TT>---&nbsp;&nbsp;</TT></TD>
    <TD noWrap><TT>&nbsp;K.NQYGHVRVLQR.F</TT></TD></TR>
  <TR>
    <TD align=3Dright>&nbsp;</TD>
    <TD align=3Dright><TT>1383.6283&nbsp;&nbsp;</TT></TD>
    <TD align=3Dright><TT>1382.6210&nbsp;&nbsp;</TT></TD>
    <TD align=3Dright><TT>1382.6790&nbsp;&nbsp;</TT></TD>
    <TD noWrap align=3Dright><TT>-41.92&nbsp;</TT></TD>
    <TD align=3Dright><TT>420&nbsp;</TT></TD>
    <TD noWrap align=3Dright><TT>-&nbsp;</TT></TD>
    <TD align=3Dright><TT>430&nbsp;</TT></TD>
    <TD align=3Dright><TT>0&nbsp;&nbsp;</TT></TD>
    <TD noWrap align=3Dright><TT>---&nbsp;&nbsp;</TT></TD>
    <TD noWrap><TT>&nbsp;R.QQQEEQPLEVR.K</TT></TD></TR>
  <TR>
    <TD align=3Dright>&nbsp;</TD>
    <TD align=3Dright><TT>1418.5543&nbsp;&nbsp;</TT></TD>
    <TD align=3Dright><TT>1417.5470&nbsp;&nbsp;</TT></TD>
    <TD align=3Dright><TT>1417.6222&nbsp;&nbsp;</TT></TD>
    <TD noWrap align=3Dright><TT>-53.02&nbsp;</TT></TD>
    <TD align=3Dright><TT>48&nbsp;</TT></TD>
    <TD noWrap align=3Dright><TT>-&nbsp;</TT></TD>
    <TD align=3Dright><TT>58&nbsp;</TT></TD>
    <TD align=3Dright><TT>0&nbsp;&nbsp;</TT></TD>
    <TD noWrap align=3Dright><TT>---&nbsp;&nbsp;</TT></TD>
    <TD noWrap><TT>&nbsp;R.QPHQEEEHEQK.E</TT></TD></TR></TBODY></TABLE>
<TABLE border=3D0 cellSpacing=3D0>
  <TBODY>
  <TR>
    <TD><TT>&nbsp;&nbsp;&nbsp;&nbsp;&nbsp;&nbsp;</TT></TD>
    <TD><TT><B>No match to: </B>722.3444, 812.3120, 825.0538, 829.3365,=20
      841.0231, 856.4695, 870.4892, 1045.4987, 1172.4644, 1211.4525, =
1269.5383,=20
      1285.5146, 1292.5647, 1322.5864, 1322.5864, 1370.5880, 1370.5880,=20
      1386.5563, 1386.5563, 1391.6074, 1402.5548, 1495.6736, 1689.5704,=20
      1689.5704, 1967.9067, 1967.9067, 1989.9113, 2067.7708, 2067.7708,=20
      2089.7732, 2210.9880, 2278.9082, 2438.1377, 2438.1377, 2467.0532,=20
      2481.0706, 2481.0706, 2663.2822, 2663.2822,=20
2791.3635</TT></TD></TR></TBODY></TABLE><BR>
<TABLE border=3D0 cellSpacing=3D0>
  <TBODY>
  <TR>
    <TD><TT><B><A name=3DHit32>32.</A>&nbsp;&nbsp;&nbsp;</B></TT></TD>
    <TD noWrap><TT><A=20
      =
href=3D"http://zxw-pc/mascot/cgi/protein_view.pl?file=3D../data/20121225/=
F002439.dat&amp;hit=3D32"=20
      =
target=3D_blank>gi|242074132</A>&nbsp;&nbsp;&nbsp;&nbsp;<B>Mass:</B>&nbsp=
;19824&nbsp;&nbsp;&nbsp;&nbsp;<B>Score:</B>&nbsp;36&nbsp;&nbsp;&nbsp;&nbs=
p;&nbsp;<B>Expect:</B>&nbsp;5e+002&nbsp;&nbsp;<B>Matches:</B>&nbsp;5</TT>=
</TD></TR>
  <TR>
    <TD>&nbsp;</TD>
    <TD noWrap><TT>hypothetical protein SORBIDRAFT_06g026750 [Sorghum=20
      bicolor]</TT></TD></TR></TBODY></TABLE>
<TABLE border=3D0 cellSpacing=3D0 cellPadding=3D0>
  <TBODY>
  <TR>
    <TD><TT>&nbsp;&nbsp;&nbsp;&nbsp;&nbsp;&nbsp;</TT></TD>
    <TD align=3Dright><TT><B>Observed&nbsp;&nbsp;</B></TT></TD>
    <TD noWrap align=3Dright><TT><B>Mr(expt)&nbsp;&nbsp;</B></TT></TD>
    <TD noWrap align=3Dright><TT><B>Mr(calc)&nbsp;&nbsp;</B></TT></TD>
    <TD align=3Dright><TT><B>&nbsp;ppm&nbsp;&nbsp;</B></TT></TD>
    <TD align=3Dright><TT><B>Start&nbsp;</B></TT></TD>
    <TD align=3Dright><TT><B>&nbsp;</B></TT></TD>
    <TD align=3Dright><TT><B>End&nbsp;</B></TT></TD>
    <TD align=3Dright><TT><B>Miss&nbsp;</B></TT></TD>
    <TD align=3Dright><TT><B>Ions&nbsp;</B></TT></TD>
    <TD><TT><B>&nbsp;Peptide</B></TT></TD></TR>
  <TR>
    <TD align=3Dright>&nbsp;</TD>
    <TD align=3Dright><TT>1211.4525&nbsp;&nbsp;</TT></TD>
    <TD align=3Dright><TT>1210.4452&nbsp;&nbsp;</TT></TD>
    <TD align=3Dright><TT>1210.5540&nbsp;&nbsp;</TT></TD>
    <TD noWrap align=3Dright><TT>-89.83&nbsp;</TT></TD>
    <TD align=3Dright><TT>103&nbsp;</TT></TD>
    <TD noWrap align=3Dright><TT>-&nbsp;</TT></TD>
    <TD align=3Dright><TT>113&nbsp;</TT></TD>
    <TD align=3Dright><TT>0&nbsp;&nbsp;</TT></TD>
    <TD noWrap align=3Dright><TT>---&nbsp;&nbsp;</TT></TD>
    <TD noWrap><TT>&nbsp;K.GYLDAMDEIGK.A</TT></TD></TR>
  <TR>
    <TD align=3Dright>&nbsp;</TD>
    <TD align=3Dright><TT>1383.6283&nbsp;&nbsp;</TT></TD>
    <TD align=3Dright><TT>1382.6210&nbsp;&nbsp;</TT></TD>
    <TD align=3Dright><TT>1382.6037&nbsp;&nbsp;</TT></TD>
    <TD noWrap align=3Dright><TT>12.5&nbsp;</TT></TD>
    <TD align=3Dright><TT>36&nbsp;</TT></TD>
    <TD noWrap align=3Dright><TT>-&nbsp;</TT></TD>
    <TD align=3Dright><TT>46&nbsp;</TT></TD>
    <TD align=3Dright><TT>1&nbsp;&nbsp;</TT></TD>
    <TD noWrap align=3Dright><TT>---&nbsp;&nbsp;</TT></TD>
    <TD noWrap><TT>&nbsp;R.HKDADYNYCVR.F</TT></TD></TR>
  <TR>
    <TD align=3Dright>&nbsp;</TD>
    <TD align=3Dright><TT>2663.2822&nbsp;&nbsp;</TT></TD>
    <TD align=3Dright><TT>2662.2749&nbsp;&nbsp;</TT></TD>
    <TD align=3Dright><TT>2662.2069&nbsp;&nbsp;</TT></TD>
    <TD noWrap align=3Dright><TT>25.6&nbsp;</TT></TD>
    <TD align=3Dright><TT>123&nbsp;</TT></TD>
    <TD noWrap align=3Dright><TT>-&nbsp;</TT></TD>
    <TD align=3Dright><TT>149&nbsp;</TT></TD>
    <TD align=3Dright><TT>0&nbsp;&nbsp;</TT></TD>
    <TD noWrap align=3Dright><TT>---&nbsp;&nbsp;</TT></TD>
    <TD noWrap><TT>&nbsp;K.DGGVEDAVTALGGALDAPLDCEDGFQK.L</TT></TD></TR>
  <TR>
    <TD align=3Dright>&nbsp;</TD>
    <TD align=3Dright><TT>2663.2822&nbsp;&nbsp;</TT></TD>
    <TD align=3Dright><TT>2662.2749&nbsp;&nbsp;</TT></TD>
    <TD align=3Dright><TT>2662.2069&nbsp;&nbsp;</TT></TD>
    <TD noWrap align=3Dright><TT>25.6&nbsp;</TT></TD>
    <TD align=3Dright><TT>123&nbsp;</TT></TD>
    <TD noWrap align=3Dright><TT>-&nbsp;</TT></TD>
    <TD align=3Dright><TT>149&nbsp;</TT></TD>
    <TD align=3Dright><TT>0&nbsp;&nbsp;</TT></TD>
    <TD noWrap align=3Dright><TT>---&nbsp;&nbsp;</TT></TD>
    <TD noWrap><TT>&nbsp;K.DGGVEDAVTALGGALDAPLDCEDGFQK.L</TT></TD></TR>
  <TR>
    <TD align=3Dright>&nbsp;</TD>
    <TD align=3Dright><TT>2791.3635&nbsp;&nbsp;</TT></TD>
    <TD align=3Dright><TT>2790.3562&nbsp;&nbsp;</TT></TD>
    <TD align=3Dright><TT>2790.3018&nbsp;&nbsp;</TT></TD>
    <TD noWrap align=3Dright><TT>19.5&nbsp;</TT></TD>
    <TD align=3Dright><TT>122&nbsp;</TT></TD>
    <TD noWrap align=3Dright><TT>-&nbsp;</TT></TD>
    <TD align=3Dright><TT>149&nbsp;</TT></TD>
    <TD align=3Dright><TT>1&nbsp;&nbsp;</TT></TD>
    <TD noWrap align=3Dright><TT>---&nbsp;&nbsp;</TT></TD>
    <TD=20
noWrap><TT>&nbsp;R.KDGGVEDAVTALGGALDAPLDCEDGFQK.L</TT></TD></TR></TBODY><=
/TABLE>
<TABLE border=3D0 cellSpacing=3D0>
  <TBODY>
  <TR>
    <TD><TT>&nbsp;&nbsp;&nbsp;&nbsp;&nbsp;&nbsp;</TT></TD>
    <TD><TT><B>No match to: </B>722.3444, 812.3120, 825.0538, 829.3365,=20
      841.0231, 842.4587, 856.4695, 870.4892, 1045.4987, 1172.4644, =
1189.4493,=20
      1189.4493, 1269.5383, 1285.5146, 1292.5647, 1322.5864, 1322.5864,=20
      1338.5701, 1369.6108, 1370.5880, 1370.5880, 1386.5563, 1386.5563,=20
      1391.6074, 1402.5548, 1418.5543, 1495.6736, 1689.5704, 1689.5704,=20
      1967.9067, 1967.9067, 1989.9113, 2067.7708, 2067.7708, 2089.7732,=20
      2210.9880, 2278.9082, 2438.1377, 2438.1377, 2467.0532, 2481.0706,=20
      2481.0706</TT></TD></TR></TBODY></TABLE><BR>
<TABLE border=3D0 cellSpacing=3D0>
  <TBODY>
  <TR>
    <TD><TT><B><A name=3DHit33>33.</A>&nbsp;&nbsp;&nbsp;</B></TT></TD>
    <TD noWrap><TT><A=20
      =
href=3D"http://zxw-pc/mascot/cgi/protein_view.pl?file=3D../data/20121225/=
F002439.dat&amp;hit=3D33"=20
      =
target=3D_blank>gi|241938185</A>&nbsp;&nbsp;&nbsp;&nbsp;<B>Mass:</B>&nbsp=
;19824&nbsp;&nbsp;&nbsp;&nbsp;<B>Score:</B>&nbsp;36&nbsp;&nbsp;&nbsp;&nbs=
p;&nbsp;<B>Expect:</B>&nbsp;5e+002&nbsp;&nbsp;<B>Matches:</B>&nbsp;5</TT>=
</TD></TR>
  <TR>
    <TD>&nbsp;</TD>
    <TD noWrap><TT>hypothetical protein SORBIDRAFT_06g026750 [Sorghum=20
      bicolor]</TT></TD></TR></TBODY></TABLE>
<TABLE border=3D0 cellSpacing=3D0 cellPadding=3D0>
  <TBODY>
  <TR>
    <TD><TT>&nbsp;&nbsp;&nbsp;&nbsp;&nbsp;&nbsp;</TT></TD>
    <TD align=3Dright><TT><B>Observed&nbsp;&nbsp;</B></TT></TD>
    <TD noWrap align=3Dright><TT><B>Mr(expt)&nbsp;&nbsp;</B></TT></TD>
    <TD noWrap align=3Dright><TT><B>Mr(calc)&nbsp;&nbsp;</B></TT></TD>
    <TD align=3Dright><TT><B>&nbsp;ppm&nbsp;&nbsp;</B></TT></TD>
    <TD align=3Dright><TT><B>Start&nbsp;</B></TT></TD>
    <TD align=3Dright><TT><B>&nbsp;</B></TT></TD>
    <TD align=3Dright><TT><B>End&nbsp;</B></TT></TD>
    <TD align=3Dright><TT><B>Miss&nbsp;</B></TT></TD>
    <TD align=3Dright><TT><B>Ions&nbsp;</B></TT></TD>
    <TD><TT><B>&nbsp;Peptide</B></TT></TD></TR>
  <TR>
    <TD align=3Dright>&nbsp;</TD>
    <TD align=3Dright><TT>1211.4525&nbsp;&nbsp;</TT></TD>
    <TD align=3Dright><TT>1210.4452&nbsp;&nbsp;</TT></TD>
    <TD align=3Dright><TT>1210.5540&nbsp;&nbsp;</TT></TD>
    <TD noWrap align=3Dright><TT>-89.83&nbsp;</TT></TD>
    <TD align=3Dright><TT>103&nbsp;</TT></TD>
    <TD noWrap align=3Dright><TT>-&nbsp;</TT></TD>
    <TD align=3Dright><TT>113&nbsp;</TT></TD>
    <TD align=3Dright><TT>0&nbsp;&nbsp;</TT></TD>
    <TD noWrap align=3Dright><TT>---&nbsp;&nbsp;</TT></TD>
    <TD noWrap><TT>&nbsp;K.GYLDAMDEIGK.A</TT></TD></TR>
  <TR>
    <TD align=3Dright>&nbsp;</TD>
    <TD align=3Dright><TT>1383.6283&nbsp;&nbsp;</TT></TD>
    <TD align=3Dright><TT>1382.6210&nbsp;&nbsp;</TT></TD>
    <TD align=3Dright><TT>1382.6037&nbsp;&nbsp;</TT></TD>
    <TD noWrap align=3Dright><TT>12.5&nbsp;</TT></TD>
    <TD align=3Dright><TT>36&nbsp;</TT></TD>
    <TD noWrap align=3Dright><TT>-&nbsp;</TT></TD>
    <TD align=3Dright><TT>46&nbsp;</TT></TD>
    <TD align=3Dright><TT>1&nbsp;&nbsp;</TT></TD>
    <TD noWrap align=3Dright><TT>---&nbsp;&nbsp;</TT></TD>
    <TD noWrap><TT>&nbsp;R.HKDADYNYCVR.F</TT></TD></TR>
  <TR>
    <TD align=3Dright>&nbsp;</TD>
    <TD align=3Dright><TT>2663.2822&nbsp;&nbsp;</TT></TD>
    <TD align=3Dright><TT>2662.2749&nbsp;&nbsp;</TT></TD>
    <TD align=3Dright><TT>2662.2069&nbsp;&nbsp;</TT></TD>
    <TD noWrap align=3Dright><TT>25.6&nbsp;</TT></TD>
    <TD align=3Dright><TT>123&nbsp;</TT></TD>
    <TD noWrap align=3Dright><TT>-&nbsp;</TT></TD>
    <TD align=3Dright><TT>149&nbsp;</TT></TD>
    <TD align=3Dright><TT>0&nbsp;&nbsp;</TT></TD>
    <TD noWrap align=3Dright><TT>---&nbsp;&nbsp;</TT></TD>
    <TD noWrap><TT>&nbsp;K.DGGVEDAVTALGGALDAPLDCEDGFQK.L</TT></TD></TR>
  <TR>
    <TD align=3Dright>&nbsp;</TD>
    <TD align=3Dright><TT>2663.2822&nbsp;&nbsp;</TT></TD>
    <TD align=3Dright><TT>2662.2749&nbsp;&nbsp;</TT></TD>
    <TD align=3Dright><TT>2662.2069&nbsp;&nbsp;</TT></TD>
    <TD noWrap align=3Dright><TT>25.6&nbsp;</TT></TD>
    <TD align=3Dright><TT>123&nbsp;</TT></TD>
    <TD noWrap align=3Dright><TT>-&nbsp;</TT></TD>
    <TD align=3Dright><TT>149&nbsp;</TT></TD>
    <TD align=3Dright><TT>0&nbsp;&nbsp;</TT></TD>
    <TD noWrap align=3Dright><TT>---&nbsp;&nbsp;</TT></TD>
    <TD noWrap><TT>&nbsp;K.DGGVEDAVTALGGALDAPLDCEDGFQK.L</TT></TD></TR>
  <TR>
    <TD align=3Dright>&nbsp;</TD>
    <TD align=3Dright><TT>2791.3635&nbsp;&nbsp;</TT></TD>
    <TD align=3Dright><TT>2790.3562&nbsp;&nbsp;</TT></TD>
    <TD align=3Dright><TT>2790.3018&nbsp;&nbsp;</TT></TD>
    <TD noWrap align=3Dright><TT>19.5&nbsp;</TT></TD>
    <TD align=3Dright><TT>122&nbsp;</TT></TD>
    <TD noWrap align=3Dright><TT>-&nbsp;</TT></TD>
    <TD align=3Dright><TT>149&nbsp;</TT></TD>
    <TD align=3Dright><TT>1&nbsp;&nbsp;</TT></TD>
    <TD noWrap align=3Dright><TT>---&nbsp;&nbsp;</TT></TD>
    <TD=20
noWrap><TT>&nbsp;R.KDGGVEDAVTALGGALDAPLDCEDGFQK.L</TT></TD></TR></TBODY><=
/TABLE>
<TABLE border=3D0 cellSpacing=3D0>
  <TBODY>
  <TR>
    <TD><TT>&nbsp;&nbsp;&nbsp;&nbsp;&nbsp;&nbsp;</TT></TD>
    <TD><TT><B>No match to: </B>722.3444, 812.3120, 825.0538, 829.3365,=20
      841.0231, 842.4587, 856.4695, 870.4892, 1045.4987, 1172.4644, =
1189.4493,=20
      1189.4493, 1269.5383, 1285.5146, 1292.5647, 1322.5864, 1322.5864,=20
      1338.5701, 1369.6108, 1370.5880, 1370.5880, 1386.5563, 1386.5563,=20
      1391.6074, 1402.5548, 1418.5543, 1495.6736, 1689.5704, 1689.5704,=20
      1967.9067, 1967.9067, 1989.9113, 2067.7708, 2067.7708, 2089.7732,=20
      2210.9880, 2278.9082, 2438.1377, 2438.1377, 2467.0532, 2481.0706,=20
      2481.0706</TT></TD></TR></TBODY></TABLE><BR>
<TABLE border=3D0 cellSpacing=3D0>
  <TBODY>
  <TR>
    <TD><TT><B><A name=3DHit34>34.</A>&nbsp;&nbsp;&nbsp;</B></TT></TD>
    <TD noWrap><TT><A=20
      =
href=3D"http://zxw-pc/mascot/cgi/protein_view.pl?file=3D../data/20121225/=
F002439.dat&amp;hit=3D34"=20
      =
target=3D_blank>gi|242075632</A>&nbsp;&nbsp;&nbsp;&nbsp;<B>Mass:</B>&nbsp=
;14807&nbsp;&nbsp;&nbsp;&nbsp;<B>Score:</B>&nbsp;36&nbsp;&nbsp;&nbsp;&nbs=
p;&nbsp;<B>Expect:</B>&nbsp;5.1e+002&nbsp;&nbsp;<B>Matches:</B>&nbsp;7</T=
T></TD></TR>
  <TR>
    <TD>&nbsp;</TD>
    <TD noWrap><TT>hypothetical protein SORBIDRAFT_06g015035 [Sorghum=20
      bicolor]</TT></TD></TR></TBODY></TABLE>
<TABLE border=3D0 cellSpacing=3D0 cellPadding=3D0>
  <TBODY>
  <TR>
    <TD><TT>&nbsp;&nbsp;&nbsp;&nbsp;&nbsp;&nbsp;</TT></TD>
    <TD align=3Dright><TT><B>Observed&nbsp;&nbsp;</B></TT></TD>
    <TD noWrap align=3Dright><TT><B>Mr(expt)&nbsp;&nbsp;</B></TT></TD>
    <TD noWrap align=3Dright><TT><B>Mr(calc)&nbsp;&nbsp;</B></TT></TD>
    <TD align=3Dright><TT><B>&nbsp;ppm&nbsp;&nbsp;</B></TT></TD>
    <TD align=3Dright><TT><B>Start&nbsp;</B></TT></TD>
    <TD align=3Dright><TT><B>&nbsp;</B></TT></TD>
    <TD align=3Dright><TT><B>End&nbsp;</B></TT></TD>
    <TD align=3Dright><TT><B>Miss&nbsp;</B></TT></TD>
    <TD align=3Dright><TT><B>Ions&nbsp;</B></TT></TD>
    <TD><TT><B>&nbsp;Peptide</B></TT></TD></TR>
  <TR>
    <TD align=3Dright>&nbsp;</TD>
    <TD align=3Dright><TT>1322.5864&nbsp;&nbsp;</TT></TD>
    <TD align=3Dright><TT>1321.5791&nbsp;&nbsp;</TT></TD>
    <TD align=3Dright><TT>1321.6257&nbsp;&nbsp;</TT></TD>
    <TD noWrap align=3Dright><TT>-35.25&nbsp;</TT></TD>
    <TD align=3Dright><TT>53&nbsp;</TT></TD>
    <TD noWrap align=3Dright><TT>-&nbsp;</TT></TD>
    <TD align=3Dright><TT>63&nbsp;</TT></TD>
    <TD align=3Dright><TT>1&nbsp;&nbsp;</TT></TD>
    <TD noWrap align=3Dright><TT>---&nbsp;&nbsp;</TT></TD>
    <TD noWrap><TT>&nbsp;R.CELKAELEMEK.Q</TT></TD></TR>
  <TR>
    <TD align=3Dright>&nbsp;</TD>
    <TD align=3Dright><TT>1322.5864&nbsp;&nbsp;</TT></TD>
    <TD align=3Dright><TT>1321.5791&nbsp;&nbsp;</TT></TD>
    <TD align=3Dright><TT>1321.6257&nbsp;&nbsp;</TT></TD>
    <TD noWrap align=3Dright><TT>-35.25&nbsp;</TT></TD>
    <TD align=3Dright><TT>53&nbsp;</TT></TD>
    <TD noWrap align=3Dright><TT>-&nbsp;</TT></TD>
    <TD align=3Dright><TT>63&nbsp;</TT></TD>
    <TD align=3Dright><TT>1&nbsp;&nbsp;</TT></TD>
    <TD noWrap align=3Dright><TT>---&nbsp;&nbsp;</TT></TD>
    <TD noWrap><TT>&nbsp;R.CELKAELEMEK.Q</TT></TD></TR>
  <TR>
    <TD align=3Dright>&nbsp;</TD>
    <TD align=3Dright><TT>1338.5701&nbsp;&nbsp;</TT></TD>
    <TD align=3Dright><TT>1337.5628&nbsp;&nbsp;</TT></TD>
    <TD align=3Dright><TT>1337.6206&nbsp;&nbsp;</TT></TD>
    <TD noWrap align=3Dright><TT>-43.22&nbsp;</TT></TD>
    <TD align=3Dright><TT>53&nbsp;</TT></TD>
    <TD noWrap align=3Dright><TT>-&nbsp;</TT></TD>
    <TD align=3Dright><TT>63&nbsp;</TT></TD>
    <TD align=3Dright><TT>1&nbsp;&nbsp;</TT></TD>
    <TD noWrap align=3Dright><TT>---&nbsp;&nbsp;</TT></TD>
    <TD noWrap><TT>&nbsp;R.CELKAELEMEK.Q + Oxidation (M)</TT></TD></TR>
  <TR>
    <TD align=3Dright>&nbsp;</TD>
    <TD align=3Dright><TT>2210.9880&nbsp;&nbsp;</TT></TD>
    <TD align=3Dright><TT>2209.9807&nbsp;&nbsp;</TT></TD>
    <TD align=3Dright><TT>2210.1690&nbsp;&nbsp;</TT></TD>
    <TD noWrap align=3Dright><TT>-85.20&nbsp;</TT></TD>
    <TD align=3Dright><TT>112&nbsp;</TT></TD>
    <TD noWrap align=3Dright><TT>-&nbsp;</TT></TD>
    <TD align=3Dright><TT>132&nbsp;</TT></TD>
    <TD align=3Dright><TT>1&nbsp;&nbsp;</TT></TD>
    <TD noWrap align=3Dright><TT>---&nbsp;&nbsp;</TT></TD>
    <TD noWrap><TT>&nbsp;K.QAEIDALIKGLMSMIPASLPP.- + Oxidation =
(M)</TT></TD></TR>
  <TR>
    <TD align=3Dright>&nbsp;</TD>
    <TD align=3Dright><TT>2278.9082&nbsp;&nbsp;</TT></TD>
    <TD align=3Dright><TT>2277.9009&nbsp;&nbsp;</TT></TD>
    <TD align=3Dright><TT>2278.0756&nbsp;&nbsp;</TT></TD>
    <TD noWrap align=3Dright><TT>-76.66&nbsp;</TT></TD>
    <TD align=3Dright><TT>75&nbsp;</TT></TD>
    <TD noWrap align=3Dright><TT>-&nbsp;</TT></TD>
    <TD align=3Dright><TT>93&nbsp;</TT></TD>
    <TD align=3Dright><TT>1&nbsp;&nbsp;</TT></TD>
    <TD noWrap align=3Dright><TT>---&nbsp;&nbsp;</TT></TD>
    <TD noWrap><TT>&nbsp;K.TQQVQIEAQQVQMDDMMKK.F</TT></TD></TR>
  <TR>
    <TD align=3Dright>&nbsp;</TD>
    <TD align=3Dright><TT>2481.0706&nbsp;&nbsp;</TT></TD>
    <TD align=3Dright><TT>2480.0633&nbsp;&nbsp;</TT></TD>
    <TD align=3Dright><TT>2480.2395&nbsp;&nbsp;</TT></TD>
    <TD noWrap align=3Dright><TT>-71.01&nbsp;</TT></TD>
    <TD align=3Dright><TT>5&nbsp;</TT></TD>
    <TD noWrap align=3Dright><TT>-&nbsp;</TT></TD>
    <TD align=3Dright><TT>27&nbsp;</TT></TD>
    <TD align=3Dright><TT>1&nbsp;&nbsp;</TT></TD>
    <TD noWrap align=3Dright><TT>---&nbsp;&nbsp;</TT></TD>
    <TD noWrap><TT>&nbsp;K.INAHDGEESKDVADVVSEVLVQK.T</TT></TD></TR>
  <TR>
    <TD align=3Dright>&nbsp;</TD>
    <TD align=3Dright><TT>2481.0706&nbsp;&nbsp;</TT></TD>
    <TD align=3Dright><TT>2480.0633&nbsp;&nbsp;</TT></TD>
    <TD align=3Dright><TT>2480.2395&nbsp;&nbsp;</TT></TD>
    <TD noWrap align=3Dright><TT>-71.01&nbsp;</TT></TD>
    <TD align=3Dright><TT>5&nbsp;</TT></TD>
    <TD noWrap align=3Dright><TT>-&nbsp;</TT></TD>
    <TD align=3Dright><TT>27&nbsp;</TT></TD>
    <TD align=3Dright><TT>1&nbsp;&nbsp;</TT></TD>
    <TD noWrap align=3Dright><TT>---&nbsp;&nbsp;</TT></TD>
    <TD =
noWrap><TT>&nbsp;K.INAHDGEESKDVADVVSEVLVQK.T</TT></TD></TR></TBODY></TABL=
E>
<TABLE border=3D0 cellSpacing=3D0>
  <TBODY>
  <TR>
    <TD><TT>&nbsp;&nbsp;&nbsp;&nbsp;&nbsp;&nbsp;</TT></TD>
    <TD><TT><B>No match to: </B>722.3444, 812.3120, 825.0538, 829.3365,=20
      841.0231, 842.4587, 856.4695, 870.4892, 1045.4987, 1172.4644, =
1189.4493,=20
      1189.4493, 1211.4525, 1269.5383, 1285.5146, 1292.5647, 1369.6108,=20
      1370.5880, 1370.5880, 1383.6283, 1386.5563, 1386.5563, 1391.6074,=20
      1402.5548, 1418.5543, 1495.6736, 1689.5704, 1689.5704, 1967.9067,=20
      1967.9067, 1989.9113, 2067.7708, 2067.7708, 2089.7732, 2438.1377,=20
      2438.1377, 2467.0532, 2663.2822, 2663.2822,=20
2791.3635</TT></TD></TR></TBODY></TABLE><BR>
<TABLE border=3D0 cellSpacing=3D0>
  <TBODY>
  <TR>
    <TD><TT><B><A name=3DHit35>35.</A>&nbsp;&nbsp;&nbsp;</B></TT></TD>
    <TD noWrap><TT><A=20
      =
href=3D"http://zxw-pc/mascot/cgi/protein_view.pl?file=3D../data/20121225/=
F002439.dat&amp;hit=3D35"=20
      =
target=3D_blank>gi|241938935</A>&nbsp;&nbsp;&nbsp;&nbsp;<B>Mass:</B>&nbsp=
;14807&nbsp;&nbsp;&nbsp;&nbsp;<B>Score:</B>&nbsp;36&nbsp;&nbsp;&nbsp;&nbs=
p;&nbsp;<B>Expect:</B>&nbsp;5.1e+002&nbsp;&nbsp;<B>Matches:</B>&nbsp;7</T=
T></TD></TR>
  <TR>
    <TD>&nbsp;</TD>
    <TD noWrap><TT>hypothetical protein SORBIDRAFT_06g015035 [Sorghum=20
      bicolor]</TT></TD></TR></TBODY></TABLE>
<TABLE border=3D0 cellSpacing=3D0 cellPadding=3D0>
  <TBODY>
  <TR>
    <TD><TT>&nbsp;&nbsp;&nbsp;&nbsp;&nbsp;&nbsp;</TT></TD>
    <TD align=3Dright><TT><B>Observed&nbsp;&nbsp;</B></TT></TD>
    <TD noWrap align=3Dright><TT><B>Mr(expt)&nbsp;&nbsp;</B></TT></TD>
    <TD noWrap align=3Dright><TT><B>Mr(calc)&nbsp;&nbsp;</B></TT></TD>
    <TD align=3Dright><TT><B>&nbsp;ppm&nbsp;&nbsp;</B></TT></TD>
    <TD align=3Dright><TT><B>Start&nbsp;</B></TT></TD>
    <TD align=3Dright><TT><B>&nbsp;</B></TT></TD>
    <TD align=3Dright><TT><B>End&nbsp;</B></TT></TD>
    <TD align=3Dright><TT><B>Miss&nbsp;</B></TT></TD>
    <TD align=3Dright><TT><B>Ions&nbsp;</B></TT></TD>
    <TD><TT><B>&nbsp;Peptide</B></TT></TD></TR>
  <TR>
    <TD align=3Dright>&nbsp;</TD>
    <TD align=3Dright><TT>1322.5864&nbsp;&nbsp;</TT></TD>
    <TD align=3Dright><TT>1321.5791&nbsp;&nbsp;</TT></TD>
    <TD align=3Dright><TT>1321.6257&nbsp;&nbsp;</TT></TD>
    <TD noWrap align=3Dright><TT>-35.25&nbsp;</TT></TD>
    <TD align=3Dright><TT>53&nbsp;</TT></TD>
    <TD noWrap align=3Dright><TT>-&nbsp;</TT></TD>
    <TD align=3Dright><TT>63&nbsp;</TT></TD>
    <TD align=3Dright><TT>1&nbsp;&nbsp;</TT></TD>
    <TD noWrap align=3Dright><TT>---&nbsp;&nbsp;</TT></TD>
    <TD noWrap><TT>&nbsp;R.CELKAELEMEK.Q</TT></TD></TR>
  <TR>
    <TD align=3Dright>&nbsp;</TD>
    <TD align=3Dright><TT>1322.5864&nbsp;&nbsp;</TT></TD>
    <TD align=3Dright><TT>1321.5791&nbsp;&nbsp;</TT></TD>
    <TD align=3Dright><TT>1321.6257&nbsp;&nbsp;</TT></TD>
    <TD noWrap align=3Dright><TT>-35.25&nbsp;</TT></TD>
    <TD align=3Dright><TT>53&nbsp;</TT></TD>
    <TD noWrap align=3Dright><TT>-&nbsp;</TT></TD>
    <TD align=3Dright><TT>63&nbsp;</TT></TD>
    <TD align=3Dright><TT>1&nbsp;&nbsp;</TT></TD>
    <TD noWrap align=3Dright><TT>---&nbsp;&nbsp;</TT></TD>
    <TD noWrap><TT>&nbsp;R.CELKAELEMEK.Q</TT></TD></TR>
  <TR>
    <TD align=3Dright>&nbsp;</TD>
    <TD align=3Dright><TT>1338.5701&nbsp;&nbsp;</TT></TD>
    <TD align=3Dright><TT>1337.5628&nbsp;&nbsp;</TT></TD>
    <TD align=3Dright><TT>1337.6206&nbsp;&nbsp;</TT></TD>
    <TD noWrap align=3Dright><TT>-43.22&nbsp;</TT></TD>
    <TD align=3Dright><TT>53&nbsp;</TT></TD>
    <TD noWrap align=3Dright><TT>-&nbsp;</TT></TD>
    <TD align=3Dright><TT>63&nbsp;</TT></TD>
    <TD align=3Dright><TT>1&nbsp;&nbsp;</TT></TD>
    <TD noWrap align=3Dright><TT>---&nbsp;&nbsp;</TT></TD>
    <TD noWrap><TT>&nbsp;R.CELKAELEMEK.Q + Oxidation (M)</TT></TD></TR>
  <TR>
    <TD align=3Dright>&nbsp;</TD>
    <TD align=3Dright><TT>2210.9880&nbsp;&nbsp;</TT></TD>
    <TD align=3Dright><TT>2209.9807&nbsp;&nbsp;</TT></TD>
    <TD align=3Dright><TT>2210.1690&nbsp;&nbsp;</TT></TD>
    <TD noWrap align=3Dright><TT>-85.20&nbsp;</TT></TD>
    <TD align=3Dright><TT>112&nbsp;</TT></TD>
    <TD noWrap align=3Dright><TT>-&nbsp;</TT></TD>
    <TD align=3Dright><TT>132&nbsp;</TT></TD>
    <TD align=3Dright><TT>1&nbsp;&nbsp;</TT></TD>
    <TD noWrap align=3Dright><TT>---&nbsp;&nbsp;</TT></TD>
    <TD noWrap><TT>&nbsp;K.QAEIDALIKGLMSMIPASLPP.- + Oxidation =
(M)</TT></TD></TR>
  <TR>
    <TD align=3Dright>&nbsp;</TD>
    <TD align=3Dright><TT>2278.9082&nbsp;&nbsp;</TT></TD>
    <TD align=3Dright><TT>2277.9009&nbsp;&nbsp;</TT></TD>
    <TD align=3Dright><TT>2278.0756&nbsp;&nbsp;</TT></TD>
    <TD noWrap align=3Dright><TT>-76.66&nbsp;</TT></TD>
    <TD align=3Dright><TT>75&nbsp;</TT></TD>
    <TD noWrap align=3Dright><TT>-&nbsp;</TT></TD>
    <TD align=3Dright><TT>93&nbsp;</TT></TD>
    <TD align=3Dright><TT>1&nbsp;&nbsp;</TT></TD>
    <TD noWrap align=3Dright><TT>---&nbsp;&nbsp;</TT></TD>
    <TD noWrap><TT>&nbsp;K.TQQVQIEAQQVQMDDMMKK.F</TT></TD></TR>
  <TR>
    <TD align=3Dright>&nbsp;</TD>
    <TD align=3Dright><TT>2481.0706&nbsp;&nbsp;</TT></TD>
    <TD align=3Dright><TT>2480.0633&nbsp;&nbsp;</TT></TD>
    <TD align=3Dright><TT>2480.2395&nbsp;&nbsp;</TT></TD>
    <TD noWrap align=3Dright><TT>-71.01&nbsp;</TT></TD>
    <TD align=3Dright><TT>5&nbsp;</TT></TD>
    <TD noWrap align=3Dright><TT>-&nbsp;</TT></TD>
    <TD align=3Dright><TT>27&nbsp;</TT></TD>
    <TD align=3Dright><TT>1&nbsp;&nbsp;</TT></TD>
    <TD noWrap align=3Dright><TT>---&nbsp;&nbsp;</TT></TD>
    <TD noWrap><TT>&nbsp;K.INAHDGEESKDVADVVSEVLVQK.T</TT></TD></TR>
  <TR>
    <TD align=3Dright>&nbsp;</TD>
    <TD align=3Dright><TT>2481.0706&nbsp;&nbsp;</TT></TD>
    <TD align=3Dright><TT>2480.0633&nbsp;&nbsp;</TT></TD>
    <TD align=3Dright><TT>2480.2395&nbsp;&nbsp;</TT></TD>
    <TD noWrap align=3Dright><TT>-71.01&nbsp;</TT></TD>
    <TD align=3Dright><TT>5&nbsp;</TT></TD>
    <TD noWrap align=3Dright><TT>-&nbsp;</TT></TD>
    <TD align=3Dright><TT>27&nbsp;</TT></TD>
    <TD align=3Dright><TT>1&nbsp;&nbsp;</TT></TD>
    <TD noWrap align=3Dright><TT>---&nbsp;&nbsp;</TT></TD>
    <TD =
noWrap><TT>&nbsp;K.INAHDGEESKDVADVVSEVLVQK.T</TT></TD></TR></TBODY></TABL=
E>
<TABLE border=3D0 cellSpacing=3D0>
  <TBODY>
  <TR>
    <TD><TT>&nbsp;&nbsp;&nbsp;&nbsp;&nbsp;&nbsp;</TT></TD>
    <TD><TT><B>No match to: </B>722.3444, 812.3120, 825.0538, 829.3365,=20
      841.0231, 842.4587, 856.4695, 870.4892, 1045.4987, 1172.4644, =
1189.4493,=20
      1189.4493, 1211.4525, 1269.5383, 1285.5146, 1292.5647, 1369.6108,=20
      1370.5880, 1370.5880, 1383.6283, 1386.5563, 1386.5563, 1391.6074,=20
      1402.5548, 1418.5543, 1495.6736, 1689.5704, 1689.5704, 1967.9067,=20
      1967.9067, 1989.9113, 2067.7708, 2067.7708, 2089.7732, 2438.1377,=20
      2438.1377, 2467.0532, 2663.2822, 2663.2822,=20
2791.3635</TT></TD></TR></TBODY></TABLE><BR>
<TABLE border=3D0 cellSpacing=3D0>
  <TBODY>
  <TR>
    <TD><TT><B><A name=3DHit36>36.</A>&nbsp;&nbsp;&nbsp;</B></TT></TD>
    <TD noWrap><TT><A=20
      =
href=3D"http://zxw-pc/mascot/cgi/protein_view.pl?file=3D../data/20121225/=
F002439.dat&amp;hit=3D36"=20
      =
target=3D_blank>gi|9967361</A>&nbsp;&nbsp;&nbsp;&nbsp;<B>Mass:</B>&nbsp;6=
5103&nbsp;&nbsp;&nbsp;&nbsp;<B>Score:</B>&nbsp;36&nbsp;&nbsp;&nbsp;&nbsp;=
&nbsp;<B>Expect:</B>&nbsp;5.2e+002&nbsp;&nbsp;<B>Matches:</B>&nbsp;7</TT>=
</TD></TR>
  <TR>
    <TD>&nbsp;</TD>
    <TD noWrap><TT>alpha' subunit of beta-conglycinin [Glycine=20
  max]</TT></TD></TR></TBODY></TABLE>
<TABLE border=3D0 cellSpacing=3D0 cellPadding=3D0>
  <TBODY>
  <TR>
    <TD><TT>&nbsp;&nbsp;&nbsp;&nbsp;&nbsp;&nbsp;</TT></TD>
    <TD align=3Dright><TT><B>Observed&nbsp;&nbsp;</B></TT></TD>
    <TD noWrap align=3Dright><TT><B>Mr(expt)&nbsp;&nbsp;</B></TT></TD>
    <TD noWrap align=3Dright><TT><B>Mr(calc)&nbsp;&nbsp;</B></TT></TD>
    <TD align=3Dright><TT><B>&nbsp;ppm&nbsp;&nbsp;</B></TT></TD>
    <TD align=3Dright><TT><B>Start&nbsp;</B></TT></TD>
    <TD align=3Dright><TT><B>&nbsp;</B></TT></TD>
    <TD align=3Dright><TT><B>End&nbsp;</B></TT></TD>
    <TD align=3Dright><TT><B>Miss&nbsp;</B></TT></TD>
    <TD align=3Dright><TT><B>Ions&nbsp;</B></TT></TD>
    <TD><TT><B>&nbsp;Peptide</B></TT></TD></TR>
  <TR>
    <TD align=3Dright>&nbsp;</TD>
    <TD align=3Dright><TT>842.4587&nbsp;&nbsp;</TT></TD>
    <TD align=3Dright><TT>841.4515&nbsp;&nbsp;</TT></TD>
    <TD align=3Dright><TT>841.5021&nbsp;&nbsp;</TT></TD>
    <TD noWrap align=3Dright><TT>-60.22&nbsp;</TT></TD>
    <TD align=3Dright><TT>549&nbsp;</TT></TD>
    <TD noWrap align=3Dright><TT>-&nbsp;</TT></TD>
    <TD align=3Dright><TT>556&nbsp;</TT></TD>
    <TD align=3Dright><TT>0&nbsp;&nbsp;</TT></TD>
    <TD noWrap align=3Dright><TT>---&nbsp;&nbsp;</TT></TD>
    <TD noWrap><TT>&nbsp;K.GPLSSILR.A</TT></TD></TR>
  <TR>
    <TD align=3Dright>&nbsp;</TD>
    <TD align=3Dright><TT>1189.4493&nbsp;&nbsp;</TT></TD>
    <TD align=3Dright><TT>1188.4420&nbsp;&nbsp;</TT></TD>
    <TD align=3Dright><TT>1188.5007&nbsp;&nbsp;</TT></TD>
    <TD noWrap align=3Dright><TT>-49.36&nbsp;</TT></TD>
    <TD align=3Dright><TT>315&nbsp;</TT></TD>
    <TD noWrap align=3Dright><TT>-&nbsp;</TT></TD>
    <TD align=3Dright><TT>324&nbsp;</TT></TD>
    <TD align=3Dright><TT>0&nbsp;&nbsp;</TT></TD>
    <TD noWrap align=3Dright><TT>---&nbsp;&nbsp;</TT></TD>
    <TD noWrap><TT>&nbsp;R.EEGQQQGEER.L</TT></TD></TR>
  <TR>
    <TD align=3Dright>&nbsp;</TD>
    <TD align=3Dright><TT>1189.4493&nbsp;&nbsp;</TT></TD>
    <TD align=3Dright><TT>1188.4420&nbsp;&nbsp;</TT></TD>
    <TD align=3Dright><TT>1188.5007&nbsp;&nbsp;</TT></TD>
    <TD noWrap align=3Dright><TT>-49.36&nbsp;</TT></TD>
    <TD align=3Dright><TT>315&nbsp;</TT></TD>
    <TD noWrap align=3Dright><TT>-&nbsp;</TT></TD>
    <TD align=3Dright><TT>324&nbsp;</TT></TD>
    <TD align=3Dright><TT>0&nbsp;&nbsp;</TT></TD>
    <TD noWrap align=3Dright><TT>8&nbsp;&nbsp;</TT></TD>
    <TD noWrap><TT>&nbsp;R.EEGQQQGEER.L</TT></TD></TR>
  <TR>
    <TD align=3Dright>&nbsp;</TD>
    <TD align=3Dright><TT>1338.5701&nbsp;&nbsp;</TT></TD>
    <TD align=3Dright><TT>1337.5628&nbsp;&nbsp;</TT></TD>
    <TD align=3Dright><TT>1337.6211&nbsp;&nbsp;</TT></TD>
    <TD noWrap align=3Dright><TT>-43.60&nbsp;</TT></TD>
    <TD align=3Dright><TT>229&nbsp;</TT></TD>
    <TD noWrap align=3Dright><TT>-&nbsp;</TT></TD>
    <TD align=3Dright><TT>240&nbsp;</TT></TD>
    <TD align=3Dright><TT>0&nbsp;&nbsp;</TT></TD>
    <TD noWrap align=3Dright><TT>---&nbsp;&nbsp;</TT></TD>
    <TD noWrap><TT>&nbsp;R.DSYNLQSGDALR.V</TT></TD></TR>
  <TR>
    <TD align=3Dright>&nbsp;</TD>
    <TD align=3Dright><TT>1369.6108&nbsp;&nbsp;</TT></TD>
    <TD align=3Dright><TT>1368.6035&nbsp;&nbsp;</TT></TD>
    <TD align=3Dright><TT>1368.7375&nbsp;&nbsp;</TT></TD>
    <TD noWrap align=3Dright><TT>-97.85&nbsp;</TT></TD>
    <TD align=3Dright><TT>163&nbsp;</TT></TD>
    <TD noWrap align=3Dright><TT>-&nbsp;</TT></TD>
    <TD align=3Dright><TT>173&nbsp;</TT></TD>
    <TD align=3Dright><TT>1&nbsp;&nbsp;</TT></TD>
    <TD noWrap align=3Dright><TT>---&nbsp;&nbsp;</TT></TD>
    <TD noWrap><TT>&nbsp;K.NQYGHVRVLQR.F</TT></TD></TR>
  <TR>
    <TD align=3Dright>&nbsp;</TD>
    <TD align=3Dright><TT>1383.6283&nbsp;&nbsp;</TT></TD>
    <TD align=3Dright><TT>1382.6210&nbsp;&nbsp;</TT></TD>
    <TD align=3Dright><TT>1382.6790&nbsp;&nbsp;</TT></TD>
    <TD noWrap align=3Dright><TT>-41.92&nbsp;</TT></TD>
    <TD align=3Dright><TT>438&nbsp;</TT></TD>
    <TD noWrap align=3Dright><TT>-&nbsp;</TT></TD>
    <TD align=3Dright><TT>448&nbsp;</TT></TD>
    <TD align=3Dright><TT>0&nbsp;&nbsp;</TT></TD>
    <TD noWrap align=3Dright><TT>---&nbsp;&nbsp;</TT></TD>
    <TD noWrap><TT>&nbsp;R.QQQEEQPLEVR.K</TT></TD></TR>
  <TR>
    <TD align=3Dright>&nbsp;</TD>
    <TD align=3Dright><TT>1418.5543&nbsp;&nbsp;</TT></TD>
    <TD align=3Dright><TT>1417.5470&nbsp;&nbsp;</TT></TD>
    <TD align=3Dright><TT>1417.6222&nbsp;&nbsp;</TT></TD>
    <TD noWrap align=3Dright><TT>-53.02&nbsp;</TT></TD>
    <TD align=3Dright><TT>48&nbsp;</TT></TD>
    <TD noWrap align=3Dright><TT>-&nbsp;</TT></TD>
    <TD align=3Dright><TT>58&nbsp;</TT></TD>
    <TD align=3Dright><TT>0&nbsp;&nbsp;</TT></TD>
    <TD noWrap align=3Dright><TT>---&nbsp;&nbsp;</TT></TD>
    <TD noWrap><TT>&nbsp;R.QPHQEEEHEQK.E</TT></TD></TR></TBODY></TABLE>
<TABLE border=3D0 cellSpacing=3D0>
  <TBODY>
  <TR>
    <TD><TT>&nbsp;&nbsp;&nbsp;&nbsp;&nbsp;&nbsp;</TT></TD>
    <TD><TT><B>No match to: </B>722.3444, 812.3120, 825.0538, 829.3365,=20
      841.0231, 856.4695, 870.4892, 1045.4987, 1172.4644, 1211.4525, =
1269.5383,=20
      1285.5146, 1292.5647, 1322.5864, 1322.5864, 1370.5880, 1370.5880,=20
      1386.5563, 1386.5563, 1391.6074, 1402.5548, 1495.6736, 1689.5704,=20
      1689.5704, 1967.9067, 1967.9067, 1989.9113, 2067.7708, 2067.7708,=20
      2089.7732, 2210.9880, 2278.9082, 2438.1377, 2438.1377, 2467.0532,=20
      2481.0706, 2481.0706, 2663.2822, 2663.2822,=20
2791.3635</TT></TD></TR></TBODY></TABLE><BR>
<TABLE border=3D0 cellSpacing=3D0>
  <TBODY>
  <TR>
    <TD><TT><B><A name=3DHit37>37.</A>&nbsp;&nbsp;&nbsp;</B></TT></TD>
    <TD noWrap><TT><A=20
      =
href=3D"http://zxw-pc/mascot/cgi/protein_view.pl?file=3D../data/20121225/=
F002439.dat&amp;hit=3D37"=20
      =
target=3D_blank>gi|218186183</A>&nbsp;&nbsp;&nbsp;&nbsp;<B>Mass:</B>&nbsp=
;13998&nbsp;&nbsp;&nbsp;&nbsp;<B>Score:</B>&nbsp;35&nbsp;&nbsp;&nbsp;&nbs=
p;&nbsp;<B>Expect:</B>&nbsp;5.7e+002&nbsp;&nbsp;<B>Matches:</B>&nbsp;4</T=
T></TD></TR>
  <TR>
    <TD>&nbsp;</TD>
    <TD noWrap><TT>hypothetical protein OsI_36977 [Oryza sativa Indica=20
      Group]</TT></TD></TR></TBODY></TABLE>
<TABLE border=3D0 cellSpacing=3D0 cellPadding=3D0>
  <TBODY>
  <TR>
    <TD><TT>&nbsp;&nbsp;&nbsp;&nbsp;&nbsp;&nbsp;</TT></TD>
    <TD align=3Dright><TT><B>Observed&nbsp;&nbsp;</B></TT></TD>
    <TD noWrap align=3Dright><TT><B>Mr(expt)&nbsp;&nbsp;</B></TT></TD>
    <TD noWrap align=3Dright><TT><B>Mr(calc)&nbsp;&nbsp;</B></TT></TD>
    <TD align=3Dright><TT><B>&nbsp;ppm&nbsp;&nbsp;</B></TT></TD>
    <TD align=3Dright><TT><B>Start&nbsp;</B></TT></TD>
    <TD align=3Dright><TT><B>&nbsp;</B></TT></TD>
    <TD align=3Dright><TT><B>End&nbsp;</B></TT></TD>
    <TD align=3Dright><TT><B>Miss&nbsp;</B></TT></TD>
    <TD align=3Dright><TT><B>Ions&nbsp;</B></TT></TD>
    <TD><TT><B>&nbsp;Peptide</B></TT></TD></TR>
  <TR>
    <TD align=3Dright>&nbsp;</TD>
    <TD align=3Dright><TT>722.3444&nbsp;&nbsp;</TT></TD>
    <TD align=3Dright><TT>721.3371&nbsp;&nbsp;</TT></TD>
    <TD align=3Dright><TT>721.3945&nbsp;&nbsp;</TT></TD>
    <TD noWrap align=3Dright><TT>-79.59&nbsp;</TT></TD>
    <TD align=3Dright><TT>119&nbsp;</TT></TD>
    <TD noWrap align=3Dright><TT>-&nbsp;</TT></TD>
    <TD align=3Dright><TT>124&nbsp;</TT></TD>
    <TD align=3Dright><TT>1&nbsp;&nbsp;</TT></TD>
    <TD noWrap align=3Dright><TT>---&nbsp;&nbsp;</TT></TD>
    <TD noWrap><TT>&nbsp;K.KIHMPP.-</TT></TD></TR>
  <TR>
    <TD align=3Dright>&nbsp;</TD>
    <TD align=3Dright><TT>1386.5563&nbsp;&nbsp;</TT></TD>
    <TD align=3Dright><TT>1385.5490&nbsp;&nbsp;</TT></TD>
    <TD align=3Dright><TT>1385.6721&nbsp;&nbsp;</TT></TD>
    <TD noWrap align=3Dright><TT>-88.84&nbsp;</TT></TD>
    <TD align=3Dright><TT>107&nbsp;</TT></TD>
    <TD noWrap align=3Dright><TT>-&nbsp;</TT></TD>
    <TD align=3Dright><TT>119&nbsp;</TT></TD>
    <TD align=3Dright><TT>1&nbsp;&nbsp;</TT></TD>
    <TD noWrap align=3Dright><TT>---&nbsp;&nbsp;</TT></TD>
    <TD noWrap><TT>&nbsp;K.GCNVQPNSPTNKK.I</TT></TD></TR>
  <TR>
    <TD align=3Dright>&nbsp;</TD>
    <TD align=3Dright><TT>1386.5563&nbsp;&nbsp;</TT></TD>
    <TD align=3Dright><TT>1385.5490&nbsp;&nbsp;</TT></TD>
    <TD align=3Dright><TT>1385.6721&nbsp;&nbsp;</TT></TD>
    <TD noWrap align=3Dright><TT>-88.84&nbsp;</TT></TD>
    <TD align=3Dright><TT>106&nbsp;</TT></TD>
    <TD noWrap align=3Dright><TT>-&nbsp;</TT></TD>
    <TD align=3Dright><TT>118&nbsp;</TT></TD>
    <TD align=3Dright><TT>1&nbsp;&nbsp;</TT></TD>
    <TD noWrap align=3Dright><TT>---&nbsp;&nbsp;</TT></TD>
    <TD noWrap><TT>&nbsp;K.KGCNVQPNSPTNK.K</TT></TD></TR>
  <TR>
    <TD align=3Dright>&nbsp;</TD>
    <TD align=3Dright><TT>2467.0532&nbsp;&nbsp;</TT></TD>
    <TD align=3Dright><TT>2466.0459&nbsp;&nbsp;</TT></TD>
    <TD align=3Dright><TT>2466.2332&nbsp;&nbsp;</TT></TD>
    <TD noWrap align=3Dright><TT>-75.94&nbsp;</TT></TD>
    <TD align=3Dright><TT>67&nbsp;</TT></TD>
    <TD noWrap align=3Dright><TT>-&nbsp;</TT></TD>
    <TD align=3Dright><TT>87&nbsp;</TT></TD>
    <TD align=3Dright><TT>1&nbsp;&nbsp;</TT></TD>
    <TD noWrap align=3Dright><TT>---&nbsp;&nbsp;</TT></TD>
    <TD =
noWrap><TT>&nbsp;K.TSHHFDISVILYGEYGTFPKR.Q</TT></TD></TR></TBODY></TABLE>=

<TABLE border=3D0 cellSpacing=3D0>
  <TBODY>
  <TR>
    <TD><TT>&nbsp;&nbsp;&nbsp;&nbsp;&nbsp;&nbsp;</TT></TD>
    <TD><TT><B>No match to: </B>812.3120, 825.0538, 829.3365, 841.0231,=20
      842.4587, 856.4695, 870.4892, 1045.4987, 1172.4644, 1189.4493, =
1189.4493,=20
      1211.4525, 1269.5383, 1285.5146, 1292.5647, 1322.5864, 1322.5864,=20
      1338.5701, 1369.6108, 1370.5880, 1370.5880, 1383.6283, 1391.6074,=20
      1402.5548, 1418.5543, 1495.6736, 1689.5704, 1689.5704, 1967.9067,=20
      1967.9067, 1989.9113, 2067.7708, 2067.7708, 2089.7732, 2210.9880,=20
      2278.9082, 2438.1377, 2438.1377, 2481.0706, 2481.0706, 2663.2822,=20
      2663.2822, 2791.3635</TT></TD></TR></TBODY></TABLE><BR>
<TABLE border=3D0 cellSpacing=3D0>
  <TBODY>
  <TR>
    <TD><TT><B><A name=3DHit38>38.</A>&nbsp;&nbsp;&nbsp;</B></TT></TD>
    <TD noWrap><TT><A=20
      =
href=3D"http://zxw-pc/mascot/cgi/protein_view.pl?file=3D../data/20121225/=
F002439.dat&amp;hit=3D38"=20
      =
target=3D_blank>gi|147816377</A>&nbsp;&nbsp;&nbsp;&nbsp;<B>Mass:</B>&nbsp=
;17820&nbsp;&nbsp;&nbsp;&nbsp;<B>Score:</B>&nbsp;35&nbsp;&nbsp;&nbsp;&nbs=
p;&nbsp;<B>Expect:</B>&nbsp;5.7e+002&nbsp;&nbsp;<B>Matches:</B>&nbsp;4</T=
T></TD></TR>
  <TR>
    <TD>&nbsp;</TD>
    <TD noWrap><TT>hypothetical protein VITISV_038976 [Vitis=20
  vinifera]</TT></TD></TR></TBODY></TABLE>
<TABLE border=3D0 cellSpacing=3D0 cellPadding=3D0>
  <TBODY>
  <TR>
    <TD><TT>&nbsp;&nbsp;&nbsp;&nbsp;&nbsp;&nbsp;</TT></TD>
    <TD align=3Dright><TT><B>Observed&nbsp;&nbsp;</B></TT></TD>
    <TD noWrap align=3Dright><TT><B>Mr(expt)&nbsp;&nbsp;</B></TT></TD>
    <TD noWrap align=3Dright><TT><B>Mr(calc)&nbsp;&nbsp;</B></TT></TD>
    <TD align=3Dright><TT><B>&nbsp;ppm&nbsp;&nbsp;</B></TT></TD>
    <TD align=3Dright><TT><B>Start&nbsp;</B></TT></TD>
    <TD align=3Dright><TT><B>&nbsp;</B></TT></TD>
    <TD align=3Dright><TT><B>End&nbsp;</B></TT></TD>
    <TD align=3Dright><TT><B>Miss&nbsp;</B></TT></TD>
    <TD align=3Dright><TT><B>Ions&nbsp;</B></TT></TD>
    <TD><TT><B>&nbsp;Peptide</B></TT></TD></TR>
  <TR>
    <TD align=3Dright>&nbsp;</TD>
    <TD align=3Dright><TT>1292.5647&nbsp;&nbsp;</TT></TD>
    <TD align=3Dright><TT>1291.5574&nbsp;&nbsp;</TT></TD>
    <TD align=3Dright><TT>1291.6482&nbsp;&nbsp;</TT></TD>
    <TD noWrap align=3Dright><TT>-70.30&nbsp;</TT></TD>
    <TD align=3Dright><TT>137&nbsp;</TT></TD>
    <TD noWrap align=3Dright><TT>-&nbsp;</TT></TD>
    <TD align=3Dright><TT>147&nbsp;</TT></TD>
    <TD align=3Dright><TT>0&nbsp;&nbsp;</TT></TD>
    <TD noWrap align=3Dright><TT>---&nbsp;&nbsp;</TT></TD>
    <TD noWrap><TT>&nbsp;K.KPPTTMDDLFK.R</TT></TD></TR>
  <TR>
    <TD align=3Dright>&nbsp;</TD>
    <TD align=3Dright><TT>1495.6736&nbsp;&nbsp;</TT></TD>
    <TD align=3Dright><TT>1494.6663&nbsp;&nbsp;</TT></TD>
    <TD align=3Dright><TT>1494.7137&nbsp;&nbsp;</TT></TD>
    <TD noWrap align=3Dright><TT>-31.66&nbsp;</TT></TD>
    <TD align=3Dright><TT>88&nbsp;</TT></TD>
    <TD noWrap align=3Dright><TT>-&nbsp;</TT></TD>
    <TD align=3Dright><TT>99&nbsp;</TT></TD>
    <TD align=3Dright><TT>1&nbsp;&nbsp;</TT></TD>
    <TD noWrap align=3Dright><TT>---&nbsp;&nbsp;</TT></TD>
    <TD noWrap><TT>&nbsp;K.MQDNESLREFVK.R</TT></TD></TR>
  <TR>
    <TD align=3Dright>&nbsp;</TD>
    <TD align=3Dright><TT>2481.0706&nbsp;&nbsp;</TT></TD>
    <TD align=3Dright><TT>2480.0633&nbsp;&nbsp;</TT></TD>
    <TD align=3Dright><TT>2480.2920&nbsp;&nbsp;</TT></TD>
    <TD noWrap align=3Dright><TT>-92.19&nbsp;</TT></TD>
    <TD align=3Dright><TT>101&nbsp;</TT></TD>
    <TD noWrap align=3Dright><TT>-&nbsp;</TT></TD>
    <TD align=3Dright><TT>122&nbsp;</TT></TD>
    <TD align=3Dright><TT>1&nbsp;&nbsp;</TT></TD>
    <TD noWrap align=3Dright><TT>---&nbsp;&nbsp;</TT></TD>
    <TD noWrap><TT>&nbsp;R.FGQAVLQVEACSMDVVLQIFKR.S</TT></TD></TR>
  <TR>
    <TD align=3Dright>&nbsp;</TD>
    <TD align=3Dright><TT>2481.0706&nbsp;&nbsp;</TT></TD>
    <TD align=3Dright><TT>2480.0633&nbsp;&nbsp;</TT></TD>
    <TD align=3Dright><TT>2480.2920&nbsp;&nbsp;</TT></TD>
    <TD noWrap align=3Dright><TT>-92.19&nbsp;</TT></TD>
    <TD align=3Dright><TT>100&nbsp;</TT></TD>
    <TD noWrap align=3Dright><TT>-&nbsp;</TT></TD>
    <TD align=3Dright><TT>121&nbsp;</TT></TD>
    <TD align=3Dright><TT>1&nbsp;&nbsp;</TT></TD>
    <TD noWrap align=3Dright><TT>---&nbsp;&nbsp;</TT></TD>
    <TD =
noWrap><TT>&nbsp;K.RFGQAVLQVEACSMDVVLQIFK.R</TT></TD></TR></TBODY></TABLE=
>
<TABLE border=3D0 cellSpacing=3D0>
  <TBODY>
  <TR>
    <TD><TT>&nbsp;&nbsp;&nbsp;&nbsp;&nbsp;&nbsp;</TT></TD>
    <TD><TT><B>No match to: </B>722.3444, 812.3120, 825.0538, 829.3365,=20
      841.0231, 842.4587, 856.4695, 870.4892, 1045.4987, 1172.4644, =
1189.4493,=20
      1189.4493, 1211.4525, 1269.5383, 1285.5146, 1322.5864, 1322.5864,=20
      1338.5701, 1369.6108, 1370.5880, 1370.5880, 1383.6283, 1386.5563,=20
      1386.5563, 1391.6074, 1402.5548, 1418.5543, 1689.5704, 1689.5704,=20
      1967.9067, 1967.9067, 1989.9113, 2067.7708, 2067.7708, 2089.7732,=20
      2210.9880, 2278.9082, 2438.1377, 2438.1377, 2467.0532, 2663.2822,=20
      2663.2822, 2791.3635</TT></TD></TR></TBODY></TABLE><BR>
<TABLE border=3D0 cellSpacing=3D0>
  <TBODY>
  <TR>
    <TD><TT><B><A name=3DHit39>39.</A>&nbsp;&nbsp;&nbsp;</B></TT></TD>
    <TD noWrap><TT><A=20
      =
href=3D"http://zxw-pc/mascot/cgi/protein_view.pl?file=3D../data/20121225/=
F002439.dat&amp;hit=3D39"=20
      =
target=3D_blank>gi|222844232</A>&nbsp;&nbsp;&nbsp;&nbsp;<B>Mass:</B>&nbsp=
;89167&nbsp;&nbsp;&nbsp;&nbsp;<B>Score:</B>&nbsp;35&nbsp;&nbsp;&nbsp;&nbs=
p;&nbsp;<B>Expect:</B>&nbsp;5.7e+002&nbsp;&nbsp;<B>Matches:</B>&nbsp;6</T=
T></TD></TR>
  <TR>
    <TD>&nbsp;</TD>
    <TD noWrap><TT>predicted protein [Populus=20
trichocarpa]</TT></TD></TR></TBODY></TABLE>
<TABLE border=3D0 cellSpacing=3D0 cellPadding=3D0>
  <TBODY>
  <TR>
    <TD><TT>&nbsp;&nbsp;&nbsp;&nbsp;&nbsp;&nbsp;</TT></TD>
    <TD align=3Dright><TT><B>Observed&nbsp;&nbsp;</B></TT></TD>
    <TD noWrap align=3Dright><TT><B>Mr(expt)&nbsp;&nbsp;</B></TT></TD>
    <TD noWrap align=3Dright><TT><B>Mr(calc)&nbsp;&nbsp;</B></TT></TD>
    <TD align=3Dright><TT><B>&nbsp;ppm&nbsp;&nbsp;</B></TT></TD>
    <TD align=3Dright><TT><B>Start&nbsp;</B></TT></TD>
    <TD align=3Dright><TT><B>&nbsp;</B></TT></TD>
    <TD align=3Dright><TT><B>End&nbsp;</B></TT></TD>
    <TD align=3Dright><TT><B>Miss&nbsp;</B></TT></TD>
    <TD align=3Dright><TT><B>Ions&nbsp;</B></TT></TD>
    <TD><TT><B>&nbsp;Peptide</B></TT></TD></TR>
  <TR>
    <TD align=3Dright>&nbsp;</TD>
    <TD align=3Dright><TT>722.3444&nbsp;&nbsp;</TT></TD>
    <TD align=3Dright><TT>721.3371&nbsp;&nbsp;</TT></TD>
    <TD align=3Dright><TT>721.3429&nbsp;&nbsp;</TT></TD>
    <TD noWrap align=3Dright><TT>-7.99&nbsp;</TT></TD>
    <TD align=3Dright><TT>503&nbsp;</TT></TD>
    <TD noWrap align=3Dright><TT>-&nbsp;</TT></TD>
    <TD align=3Dright><TT>508&nbsp;</TT></TD>
    <TD align=3Dright><TT>0&nbsp;&nbsp;</TT></TD>
    <TD noWrap align=3Dright><TT>---&nbsp;&nbsp;</TT></TD>
    <TD noWrap><TT>&nbsp;K.LSNNMK.L + Oxidation (M)</TT></TD></TR>
  <TR>
    <TD align=3Dright>&nbsp;</TD>
    <TD align=3Dright><TT>842.4587&nbsp;&nbsp;</TT></TD>
    <TD align=3Dright><TT>841.4515&nbsp;&nbsp;</TT></TD>
    <TD align=3Dright><TT>841.3752&nbsp;&nbsp;</TT></TD>
    <TD noWrap align=3Dright><TT>90.6&nbsp;</TT></TD>
    <TD align=3Dright><TT>156&nbsp;</TT></TD>
    <TD noWrap align=3Dright><TT>-&nbsp;</TT></TD>
    <TD align=3Dright><TT>163&nbsp;</TT></TD>
    <TD align=3Dright><TT>0&nbsp;&nbsp;</TT></TD>
    <TD noWrap align=3Dright><TT>---&nbsp;&nbsp;</TT></TD>
    <TD noWrap><TT>&nbsp;R.DPCPSPAR.V</TT></TD></TR>
  <TR>
    <TD align=3Dright>&nbsp;</TD>
    <TD align=3Dright><TT>1189.4493&nbsp;&nbsp;</TT></TD>
    <TD align=3Dright><TT>1188.4420&nbsp;&nbsp;</TT></TD>
    <TD align=3Dright><TT>1188.5370&nbsp;&nbsp;</TT></TD>
    <TD noWrap align=3Dright><TT>-79.95&nbsp;</TT></TD>
    <TD align=3Dright><TT>396&nbsp;</TT></TD>
    <TD noWrap align=3Dright><TT>-&nbsp;</TT></TD>
    <TD align=3Dright><TT>405&nbsp;</TT></TD>
    <TD align=3Dright><TT>1&nbsp;&nbsp;</TT></TD>
    <TD noWrap align=3Dright><TT>---&nbsp;&nbsp;</TT></TD>
    <TD noWrap><TT>&nbsp;R.GEREQEEANK.A</TT></TD></TR>
  <TR>
    <TD align=3Dright>&nbsp;</TD>
    <TD align=3Dright><TT>1189.4493&nbsp;&nbsp;</TT></TD>
    <TD align=3Dright><TT>1188.4420&nbsp;&nbsp;</TT></TD>
    <TD align=3Dright><TT>1188.5370&nbsp;&nbsp;</TT></TD>
    <TD noWrap align=3Dright><TT>-79.95&nbsp;</TT></TD>
    <TD align=3Dright><TT>396&nbsp;</TT></TD>
    <TD noWrap align=3Dright><TT>-&nbsp;</TT></TD>
    <TD align=3Dright><TT>405&nbsp;</TT></TD>
    <TD align=3Dright><TT>1&nbsp;&nbsp;</TT></TD>
    <TD noWrap align=3Dright><TT>20&nbsp;&nbsp;</TT></TD>
    <TD noWrap><TT>&nbsp;R.GEREQEEANK.A</TT></TD></TR>
  <TR>
    <TD align=3Dright>&nbsp;</TD>
    <TD align=3Dright><TT>1402.5548&nbsp;&nbsp;</TT></TD>
    <TD align=3Dright><TT>1401.5475&nbsp;&nbsp;</TT></TD>
    <TD align=3Dright><TT>1401.6637&nbsp;&nbsp;</TT></TD>
    <TD noWrap align=3Dright><TT>-82.88&nbsp;</TT></TD>
    <TD align=3Dright><TT>602&nbsp;</TT></TD>
    <TD noWrap align=3Dright><TT>-&nbsp;</TT></TD>
    <TD align=3Dright><TT>613&nbsp;</TT></TD>
    <TD align=3Dright><TT>1&nbsp;&nbsp;</TT></TD>
    <TD noWrap align=3Dright><TT>---&nbsp;&nbsp;</TT></TD>
    <TD noWrap><TT>&nbsp;R.GHGTQDVRFEEK.Q</TT></TD></TR>
  <TR>
    <TD align=3Dright>&nbsp;</TD>
    <TD align=3Dright><TT>1989.9113&nbsp;&nbsp;</TT></TD>
    <TD align=3Dright><TT>1988.9040&nbsp;&nbsp;</TT></TD>
    <TD align=3Dright><TT>1988.9626&nbsp;&nbsp;</TT></TD>
    <TD noWrap align=3Dright><TT>-29.44&nbsp;</TT></TD>
    <TD align=3Dright><TT>272&nbsp;</TT></TD>
    <TD noWrap align=3Dright><TT>-&nbsp;</TT></TD>
    <TD align=3Dright><TT>289&nbsp;</TT></TD>
    <TD align=3Dright><TT>1&nbsp;&nbsp;</TT></TD>
    <TD noWrap align=3Dright><TT>---&nbsp;&nbsp;</TT></TD>
    <TD noWrap><TT>&nbsp;K.GSFSSPQTPLQTMHKAEK.K + Oxidation=20
  (M)</TT></TD></TR></TBODY></TABLE>
<TABLE border=3D0 cellSpacing=3D0>
  <TBODY>
  <TR>
    <TD><TT>&nbsp;&nbsp;&nbsp;&nbsp;&nbsp;&nbsp;</TT></TD>
    <TD><TT><B>No match to: </B>812.3120, 825.0538, 829.3365, 841.0231,=20
      856.4695, 870.4892, 1045.4987, 1172.4644, 1211.4525, 1269.5383, =
1285.5146,=20
      1292.5647, 1322.5864, 1322.5864, 1338.5701, 1369.6108, 1370.5880,=20
      1370.5880, 1383.6283, 1386.5563, 1386.5563, 1391.6074, 1418.5543,=20
      1495.6736, 1689.5704, 1689.5704, 1967.9067, 1967.9067, 2067.7708,=20
      2067.7708, 2089.7732, 2210.9880, 2278.9082, 2438.1377, 2438.1377,=20
      2467.0532, 2481.0706, 2481.0706, 2663.2822, 2663.2822,=20
  2791.3635</TT></TD></TR></TBODY></TABLE><BR>
<TABLE border=3D0 cellSpacing=3D0>
  <TBODY>
  <TR>
    <TD><TT><B><A name=3DHit40>40.</A>&nbsp;&nbsp;&nbsp;</B></TT></TD>
    <TD noWrap><TT><A=20
      =
href=3D"http://zxw-pc/mascot/cgi/protein_view.pl?file=3D../data/20121225/=
F002439.dat&amp;hit=3D40"=20
      =
target=3D_blank>gi|224067564</A>&nbsp;&nbsp;&nbsp;&nbsp;<B>Mass:</B>&nbsp=
;89167&nbsp;&nbsp;&nbsp;&nbsp;<B>Score:</B>&nbsp;35&nbsp;&nbsp;&nbsp;&nbs=
p;&nbsp;<B>Expect:</B>&nbsp;5.7e+002&nbsp;&nbsp;<B>Matches:</B>&nbsp;6</T=
T></TD></TR>
  <TR>
    <TD>&nbsp;</TD>
    <TD noWrap><TT>predicted protein [Populus=20
trichocarpa]</TT></TD></TR></TBODY></TABLE>
<TABLE border=3D0 cellSpacing=3D0 cellPadding=3D0>
  <TBODY>
  <TR>
    <TD><TT>&nbsp;&nbsp;&nbsp;&nbsp;&nbsp;&nbsp;</TT></TD>
    <TD align=3Dright><TT><B>Observed&nbsp;&nbsp;</B></TT></TD>
    <TD noWrap align=3Dright><TT><B>Mr(expt)&nbsp;&nbsp;</B></TT></TD>
    <TD noWrap align=3Dright><TT><B>Mr(calc)&nbsp;&nbsp;</B></TT></TD>
    <TD align=3Dright><TT><B>&nbsp;ppm&nbsp;&nbsp;</B></TT></TD>
    <TD align=3Dright><TT><B>Start&nbsp;</B></TT></TD>
    <TD align=3Dright><TT><B>&nbsp;</B></TT></TD>
    <TD align=3Dright><TT><B>End&nbsp;</B></TT></TD>
    <TD align=3Dright><TT><B>Miss&nbsp;</B></TT></TD>
    <TD align=3Dright><TT><B>Ions&nbsp;</B></TT></TD>
    <TD><TT><B>&nbsp;Peptide</B></TT></TD></TR>
  <TR>
    <TD align=3Dright>&nbsp;</TD>
    <TD align=3Dright><TT>722.3444&nbsp;&nbsp;</TT></TD>
    <TD align=3Dright><TT>721.3371&nbsp;&nbsp;</TT></TD>
    <TD align=3Dright><TT>721.3429&nbsp;&nbsp;</TT></TD>
    <TD noWrap align=3Dright><TT>-7.99&nbsp;</TT></TD>
    <TD align=3Dright><TT>503&nbsp;</TT></TD>
    <TD noWrap align=3Dright><TT>-&nbsp;</TT></TD>
    <TD align=3Dright><TT>508&nbsp;</TT></TD>
    <TD align=3Dright><TT>0&nbsp;&nbsp;</TT></TD>
    <TD noWrap align=3Dright><TT>---&nbsp;&nbsp;</TT></TD>
    <TD noWrap><TT>&nbsp;K.LSNNMK.L + Oxidation (M)</TT></TD></TR>
  <TR>
    <TD align=3Dright>&nbsp;</TD>
    <TD align=3Dright><TT>842.4587&nbsp;&nbsp;</TT></TD>
    <TD align=3Dright><TT>841.4515&nbsp;&nbsp;</TT></TD>
    <TD align=3Dright><TT>841.3752&nbsp;&nbsp;</TT></TD>
    <TD noWrap align=3Dright><TT>90.6&nbsp;</TT></TD>
    <TD align=3Dright><TT>156&nbsp;</TT></TD>
    <TD noWrap align=3Dright><TT>-&nbsp;</TT></TD>
    <TD align=3Dright><TT>163&nbsp;</TT></TD>
    <TD align=3Dright><TT>0&nbsp;&nbsp;</TT></TD>
    <TD noWrap align=3Dright><TT>---&nbsp;&nbsp;</TT></TD>
    <TD noWrap><TT>&nbsp;R.DPCPSPAR.V</TT></TD></TR>
  <TR>
    <TD align=3Dright>&nbsp;</TD>
    <TD align=3Dright><TT>1189.4493&nbsp;&nbsp;</TT></TD>
    <TD align=3Dright><TT>1188.4420&nbsp;&nbsp;</TT></TD>
    <TD align=3Dright><TT>1188.5370&nbsp;&nbsp;</TT></TD>
    <TD noWrap align=3Dright><TT>-79.95&nbsp;</TT></TD>
    <TD align=3Dright><TT>396&nbsp;</TT></TD>
    <TD noWrap align=3Dright><TT>-&nbsp;</TT></TD>
    <TD align=3Dright><TT>405&nbsp;</TT></TD>
    <TD align=3Dright><TT>1&nbsp;&nbsp;</TT></TD>
    <TD noWrap align=3Dright><TT>---&nbsp;&nbsp;</TT></TD>
    <TD noWrap><TT>&nbsp;R.GEREQEEANK.A</TT></TD></TR>
  <TR>
    <TD align=3Dright>&nbsp;</TD>
    <TD align=3Dright><TT>1189.4493&nbsp;&nbsp;</TT></TD>
    <TD align=3Dright><TT>1188.4420&nbsp;&nbsp;</TT></TD>
    <TD align=3Dright><TT>1188.5370&nbsp;&nbsp;</TT></TD>
    <TD noWrap align=3Dright><TT>-79.95&nbsp;</TT></TD>
    <TD align=3Dright><TT>396&nbsp;</TT></TD>
    <TD noWrap align=3Dright><TT>-&nbsp;</TT></TD>
    <TD align=3Dright><TT>405&nbsp;</TT></TD>
    <TD align=3Dright><TT>1&nbsp;&nbsp;</TT></TD>
    <TD noWrap align=3Dright><TT>20&nbsp;&nbsp;</TT></TD>
    <TD noWrap><TT>&nbsp;R.GEREQEEANK.A</TT></TD></TR>
  <TR>
    <TD align=3Dright>&nbsp;</TD>
    <TD align=3Dright><TT>1402.5548&nbsp;&nbsp;</TT></TD>
    <TD align=3Dright><TT>1401.5475&nbsp;&nbsp;</TT></TD>
    <TD align=3Dright><TT>1401.6637&nbsp;&nbsp;</TT></TD>
    <TD noWrap align=3Dright><TT>-82.88&nbsp;</TT></TD>
    <TD align=3Dright><TT>602&nbsp;</TT></TD>
    <TD noWrap align=3Dright><TT>-&nbsp;</TT></TD>
    <TD align=3Dright><TT>613&nbsp;</TT></TD>
    <TD align=3Dright><TT>1&nbsp;&nbsp;</TT></TD>
    <TD noWrap align=3Dright><TT>---&nbsp;&nbsp;</TT></TD>
    <TD noWrap><TT>&nbsp;R.GHGTQDVRFEEK.Q</TT></TD></TR>
  <TR>
    <TD align=3Dright>&nbsp;</TD>
    <TD align=3Dright><TT>1989.9113&nbsp;&nbsp;</TT></TD>
    <TD align=3Dright><TT>1988.9040&nbsp;&nbsp;</TT></TD>
    <TD align=3Dright><TT>1988.9626&nbsp;&nbsp;</TT></TD>
    <TD noWrap align=3Dright><TT>-29.44&nbsp;</TT></TD>
    <TD align=3Dright><TT>272&nbsp;</TT></TD>
    <TD noWrap align=3Dright><TT>-&nbsp;</TT></TD>
    <TD align=3Dright><TT>289&nbsp;</TT></TD>
    <TD align=3Dright><TT>1&nbsp;&nbsp;</TT></TD>
    <TD noWrap align=3Dright><TT>---&nbsp;&nbsp;</TT></TD>
    <TD noWrap><TT>&nbsp;K.GSFSSPQTPLQTMHKAEK.K + Oxidation=20
  (M)</TT></TD></TR></TBODY></TABLE>
<TABLE border=3D0 cellSpacing=3D0>
  <TBODY>
  <TR>
    <TD><TT>&nbsp;&nbsp;&nbsp;&nbsp;&nbsp;&nbsp;</TT></TD>
    <TD><TT><B>No match to: </B>812.3120, 825.0538, 829.3365, 841.0231,=20
      856.4695, 870.4892, 1045.4987, 1172.4644, 1211.4525, 1269.5383, =
1285.5146,=20
      1292.5647, 1322.5864, 1322.5864, 1338.5701, 1369.6108, 1370.5880,=20
      1370.5880, 1383.6283, 1386.5563, 1386.5563, 1391.6074, 1418.5543,=20
      1495.6736, 1689.5704, 1689.5704, 1967.9067, 1967.9067, 2067.7708,=20
      2067.7708, 2089.7732, 2210.9880, 2278.9082, 2438.1377, 2438.1377,=20
      2467.0532, 2481.0706, 2481.0706, 2663.2822, 2663.2822,=20
  2791.3635</TT></TD></TR></TBODY></TABLE><BR>
<TABLE border=3D0 cellSpacing=3D0>
  <TBODY>
  <TR>
    <TD><TT><B><A name=3DHit41>41.</A>&nbsp;&nbsp;&nbsp;</B></TT></TD>
    <TD noWrap><TT><A=20
      =
href=3D"http://zxw-pc/mascot/cgi/protein_view.pl?file=3D../data/20121225/=
F002439.dat&amp;hit=3D41"=20
      =
target=3D_blank>gi|242050652</A>&nbsp;&nbsp;&nbsp;&nbsp;<B>Mass:</B>&nbsp=
;11939&nbsp;&nbsp;&nbsp;&nbsp;<B>Score:</B>&nbsp;35&nbsp;&nbsp;&nbsp;&nbs=
p;&nbsp;<B>Expect:</B>&nbsp;5.7e+002&nbsp;&nbsp;<B>Matches:</B>&nbsp;7</T=
T></TD></TR>
  <TR>
    <TD>&nbsp;</TD>
    <TD noWrap><TT>hypothetical protein SORBIDRAFT_02g037200 [Sorghum=20
      bicolor]</TT></TD></TR></TBODY></TABLE>
<TABLE border=3D0 cellSpacing=3D0 cellPadding=3D0>
  <TBODY>
  <TR>
    <TD><TT>&nbsp;&nbsp;&nbsp;&nbsp;&nbsp;&nbsp;</TT></TD>
    <TD align=3Dright><TT><B>Observed&nbsp;&nbsp;</B></TT></TD>
    <TD noWrap align=3Dright><TT><B>Mr(expt)&nbsp;&nbsp;</B></TT></TD>
    <TD noWrap align=3Dright><TT><B>Mr(calc)&nbsp;&nbsp;</B></TT></TD>
    <TD align=3Dright><TT><B>&nbsp;ppm&nbsp;&nbsp;</B></TT></TD>
    <TD align=3Dright><TT><B>Start&nbsp;</B></TT></TD>
    <TD align=3Dright><TT><B>&nbsp;</B></TT></TD>
    <TD align=3Dright><TT><B>End&nbsp;</B></TT></TD>
    <TD align=3Dright><TT><B>Miss&nbsp;</B></TT></TD>
    <TD align=3Dright><TT><B>Ions&nbsp;</B></TT></TD>
    <TD><TT><B>&nbsp;Peptide</B></TT></TD></TR>
  <TR>
    <TD align=3Dright>&nbsp;</TD>
    <TD align=3Dright><TT>870.4892&nbsp;&nbsp;</TT></TD>
    <TD align=3Dright><TT>869.4819&nbsp;&nbsp;</TT></TD>
    <TD align=3Dright><TT>869.4243&nbsp;&nbsp;</TT></TD>
    <TD noWrap align=3Dright><TT>66.3&nbsp;</TT></TD>
    <TD align=3Dright><TT>2&nbsp;</TT></TD>
    <TD noWrap align=3Dright><TT>-&nbsp;</TT></TD>
    <TD align=3Dright><TT>9&nbsp;</TT></TD>
    <TD align=3Dright><TT>0&nbsp;&nbsp;</TT></TD>
    <TD noWrap align=3Dright><TT>---&nbsp;&nbsp;</TT></TD>
    <TD noWrap><TT>&nbsp;M.SPPVEEGR.R</TT></TD></TR>
  <TR>
    <TD align=3Dright>&nbsp;</TD>
    <TD align=3Dright><TT>1189.4493&nbsp;&nbsp;</TT></TD>
    <TD align=3Dright><TT>1188.4420&nbsp;&nbsp;</TT></TD>
    <TD align=3Dright><TT>1188.5485&nbsp;&nbsp;</TT></TD>
    <TD noWrap align=3Dright><TT>-89.59&nbsp;</TT></TD>
    <TD align=3Dright><TT>46&nbsp;</TT></TD>
    <TD noWrap align=3Dright><TT>-&nbsp;</TT></TD>
    <TD align=3Dright><TT>55&nbsp;</TT></TD>
    <TD align=3Dright><TT>0&nbsp;&nbsp;</TT></TD>
    <TD noWrap align=3Dright><TT>---&nbsp;&nbsp;</TT></TD>
    <TD noWrap><TT>&nbsp;K.VQGVMDAYYK.K + Oxidation (M)</TT></TD></TR>
  <TR>
    <TD align=3Dright>&nbsp;</TD>
    <TD align=3Dright><TT>1189.4493&nbsp;&nbsp;</TT></TD>
    <TD align=3Dright><TT>1188.4420&nbsp;&nbsp;</TT></TD>
    <TD align=3Dright><TT>1188.5485&nbsp;&nbsp;</TT></TD>
    <TD noWrap align=3Dright><TT>-89.59&nbsp;</TT></TD>
    <TD align=3Dright><TT>46&nbsp;</TT></TD>
    <TD noWrap align=3Dright><TT>-&nbsp;</TT></TD>
    <TD align=3Dright><TT>55&nbsp;</TT></TD>
    <TD align=3Dright><TT>0&nbsp;&nbsp;</TT></TD>
    <TD noWrap align=3Dright><TT>---&nbsp;&nbsp;</TT></TD>
    <TD noWrap><TT>&nbsp;K.VQGVMDAYYK.K + Oxidation (M)</TT></TD></TR>
  <TR>
    <TD align=3Dright>&nbsp;</TD>
    <TD align=3Dright><TT>1370.5880&nbsp;&nbsp;</TT></TD>
    <TD align=3Dright><TT>1369.5807&nbsp;&nbsp;</TT></TD>
    <TD align=3Dright><TT>1369.6977&nbsp;&nbsp;</TT></TD>
    <TD noWrap align=3Dright><TT>-85.38&nbsp;</TT></TD>
    <TD align=3Dright><TT>16&nbsp;</TT></TD>
    <TD noWrap align=3Dright><TT>-&nbsp;</TT></TD>
    <TD align=3Dright><TT>27&nbsp;</TT></TD>
    <TD align=3Dright><TT>0&nbsp;&nbsp;</TT></TD>
    <TD noWrap align=3Dright><TT>---&nbsp;&nbsp;</TT></TD>
    <TD noWrap><TT>&nbsp;K.TEPEDDPLITLK.V</TT></TD></TR>
  <TR>
    <TD align=3Dright>&nbsp;</TD>
    <TD align=3Dright><TT>1370.5880&nbsp;&nbsp;</TT></TD>
    <TD align=3Dright><TT>1369.5807&nbsp;&nbsp;</TT></TD>
    <TD align=3Dright><TT>1369.6977&nbsp;&nbsp;</TT></TD>
    <TD noWrap align=3Dright><TT>-85.38&nbsp;</TT></TD>
    <TD align=3Dright><TT>16&nbsp;</TT></TD>
    <TD noWrap align=3Dright><TT>-&nbsp;</TT></TD>
    <TD align=3Dright><TT>27&nbsp;</TT></TD>
    <TD align=3Dright><TT>0&nbsp;&nbsp;</TT></TD>
    <TD noWrap align=3Dright><TT>---&nbsp;&nbsp;</TT></TD>
    <TD noWrap><TT>&nbsp;K.TEPEDDPLITLK.V</TT></TD></TR>
  <TR>
    <TD align=3Dright>&nbsp;</TD>
    <TD align=3Dright><TT>1967.9067&nbsp;&nbsp;</TT></TD>
    <TD align=3Dright><TT>1966.8994&nbsp;&nbsp;</TT></TD>
    <TD align=3Dright><TT>1966.8731&nbsp;&nbsp;</TT></TD>
    <TD noWrap align=3Dright><TT>13.4&nbsp;</TT></TD>
    <TD align=3Dright><TT>57&nbsp;</TT></TD>
    <TD noWrap align=3Dright><TT>-&nbsp;</TT></TD>
    <TD align=3Dright><TT>75&nbsp;</TT></TD>
    <TD align=3Dright><TT>0&nbsp;&nbsp;</TT></TD>
    <TD noWrap align=3Dright><TT>---&nbsp;&nbsp;</TT></TD>
    <TD noWrap><TT>&nbsp;K.AAGEVTYGSGTFMFDGSVR.L + Oxidation =
(M)</TT></TD></TR>
  <TR>
    <TD align=3Dright>&nbsp;</TD>
    <TD align=3Dright><TT>1967.9067&nbsp;&nbsp;</TT></TD>
    <TD align=3Dright><TT>1966.8994&nbsp;&nbsp;</TT></TD>
    <TD align=3Dright><TT>1966.8731&nbsp;&nbsp;</TT></TD>
    <TD noWrap align=3Dright><TT>13.4&nbsp;</TT></TD>
    <TD align=3Dright><TT>57&nbsp;</TT></TD>
    <TD noWrap align=3Dright><TT>-&nbsp;</TT></TD>
    <TD align=3Dright><TT>75&nbsp;</TT></TD>
    <TD align=3Dright><TT>0&nbsp;&nbsp;</TT></TD>
    <TD noWrap align=3Dright><TT>---&nbsp;&nbsp;</TT></TD>
    <TD noWrap><TT>&nbsp;K.AAGEVTYGSGTFMFDGSVR.L + Oxidation=20
  (M)</TT></TD></TR></TBODY></TABLE>
<TABLE border=3D0 cellSpacing=3D0>
  <TBODY>
  <TR>
    <TD><TT>&nbsp;&nbsp;&nbsp;&nbsp;&nbsp;&nbsp;</TT></TD>
    <TD><TT><B>No match to: </B>722.3444, 812.3120, 825.0538, 829.3365,=20
      841.0231, 842.4587, 856.4695, 1045.4987, 1172.4644, 1211.4525, =
1269.5383,=20
      1285.5146, 1292.5647, 1322.5864, 1322.5864, 1338.5701, 1369.6108,=20
      1383.6283, 1386.5563, 1386.5563, 1391.6074, 1402.5548, 1418.5543,=20
      1495.6736, 1689.5704, 1689.5704, 1989.9113, 2067.7708, 2067.7708,=20
      2089.7732, 2210.9880, 2278.9082, 2438.1377, 2438.1377, 2467.0532,=20
      2481.0706, 2481.0706, 2663.2822, 2663.2822,=20
2791.3635</TT></TD></TR></TBODY></TABLE><BR>
<TABLE border=3D0 cellSpacing=3D0>
  <TBODY>
  <TR>
    <TD><TT><B><A name=3DHit42>42.</A>&nbsp;&nbsp;&nbsp;</B></TT></TD>
    <TD noWrap><TT><A=20
      =
href=3D"http://zxw-pc/mascot/cgi/protein_view.pl?file=3D../data/20121225/=
F002439.dat&amp;hit=3D42"=20
      =
target=3D_blank>gi|241926447</A>&nbsp;&nbsp;&nbsp;&nbsp;<B>Mass:</B>&nbsp=
;11939&nbsp;&nbsp;&nbsp;&nbsp;<B>Score:</B>&nbsp;35&nbsp;&nbsp;&nbsp;&nbs=
p;&nbsp;<B>Expect:</B>&nbsp;5.7e+002&nbsp;&nbsp;<B>Matches:</B>&nbsp;7</T=
T></TD></TR>
  <TR>
    <TD>&nbsp;</TD>
    <TD noWrap><TT>hypothetical protein SORBIDRAFT_02g037200 [Sorghum=20
      bicolor]</TT></TD></TR></TBODY></TABLE>
<TABLE border=3D0 cellSpacing=3D0 cellPadding=3D0>
  <TBODY>
  <TR>
    <TD><TT>&nbsp;&nbsp;&nbsp;&nbsp;&nbsp;&nbsp;</TT></TD>
    <TD align=3Dright><TT><B>Observed&nbsp;&nbsp;</B></TT></TD>
    <TD noWrap align=3Dright><TT><B>Mr(expt)&nbsp;&nbsp;</B></TT></TD>
    <TD noWrap align=3Dright><TT><B>Mr(calc)&nbsp;&nbsp;</B></TT></TD>
    <TD align=3Dright><TT><B>&nbsp;ppm&nbsp;&nbsp;</B></TT></TD>
    <TD align=3Dright><TT><B>Start&nbsp;</B></TT></TD>
    <TD align=3Dright><TT><B>&nbsp;</B></TT></TD>
    <TD align=3Dright><TT><B>End&nbsp;</B></TT></TD>
    <TD align=3Dright><TT><B>Miss&nbsp;</B></TT></TD>
    <TD align=3Dright><TT><B>Ions&nbsp;</B></TT></TD>
    <TD><TT><B>&nbsp;Peptide</B></TT></TD></TR>
  <TR>
    <TD align=3Dright>&nbsp;</TD>
    <TD align=3Dright><TT>870.4892&nbsp;&nbsp;</TT></TD>
    <TD align=3Dright><TT>869.4819&nbsp;&nbsp;</TT></TD>
    <TD align=3Dright><TT>869.4243&nbsp;&nbsp;</TT></TD>
    <TD noWrap align=3Dright><TT>66.3&nbsp;</TT></TD>
    <TD align=3Dright><TT>2&nbsp;</TT></TD>
    <TD noWrap align=3Dright><TT>-&nbsp;</TT></TD>
    <TD align=3Dright><TT>9&nbsp;</TT></TD>
    <TD align=3Dright><TT>0&nbsp;&nbsp;</TT></TD>
    <TD noWrap align=3Dright><TT>---&nbsp;&nbsp;</TT></TD>
    <TD noWrap><TT>&nbsp;M.SPPVEEGR.R</TT></TD></TR>
  <TR>
    <TD align=3Dright>&nbsp;</TD>
    <TD align=3Dright><TT>1189.4493&nbsp;&nbsp;</TT></TD>
    <TD align=3Dright><TT>1188.4420&nbsp;&nbsp;</TT></TD>
    <TD align=3Dright><TT>1188.5485&nbsp;&nbsp;</TT></TD>
    <TD noWrap align=3Dright><TT>-89.59&nbsp;</TT></TD>
    <TD align=3Dright><TT>46&nbsp;</TT></TD>
    <TD noWrap align=3Dright><TT>-&nbsp;</TT></TD>
    <TD align=3Dright><TT>55&nbsp;</TT></TD>
    <TD align=3Dright><TT>0&nbsp;&nbsp;</TT></TD>
    <TD noWrap align=3Dright><TT>---&nbsp;&nbsp;</TT></TD>
    <TD noWrap><TT>&nbsp;K.VQGVMDAYYK.K + Oxidation (M)</TT></TD></TR>
  <TR>
    <TD align=3Dright>&nbsp;</TD>
    <TD align=3Dright><TT>1189.4493&nbsp;&nbsp;</TT></TD>
    <TD align=3Dright><TT>1188.4420&nbsp;&nbsp;</TT></TD>
    <TD align=3Dright><TT>1188.5485&nbsp;&nbsp;</TT></TD>
    <TD noWrap align=3Dright><TT>-89.59&nbsp;</TT></TD>
    <TD align=3Dright><TT>46&nbsp;</TT></TD>
    <TD noWrap align=3Dright><TT>-&nbsp;</TT></TD>
    <TD align=3Dright><TT>55&nbsp;</TT></TD>
    <TD align=3Dright><TT>0&nbsp;&nbsp;</TT></TD>
    <TD noWrap align=3Dright><TT>---&nbsp;&nbsp;</TT></TD>
    <TD noWrap><TT>&nbsp;K.VQGVMDAYYK.K + Oxidation (M)</TT></TD></TR>
  <TR>
    <TD align=3Dright>&nbsp;</TD>
    <TD align=3Dright><TT>1370.5880&nbsp;&nbsp;</TT></TD>
    <TD align=3Dright><TT>1369.5807&nbsp;&nbsp;</TT></TD>
    <TD align=3Dright><TT>1369.6977&nbsp;&nbsp;</TT></TD>
    <TD noWrap align=3Dright><TT>-85.38&nbsp;</TT></TD>
    <TD align=3Dright><TT>16&nbsp;</TT></TD>
    <TD noWrap align=3Dright><TT>-&nbsp;</TT></TD>
    <TD align=3Dright><TT>27&nbsp;</TT></TD>
    <TD align=3Dright><TT>0&nbsp;&nbsp;</TT></TD>
    <TD noWrap align=3Dright><TT>---&nbsp;&nbsp;</TT></TD>
    <TD noWrap><TT>&nbsp;K.TEPEDDPLITLK.V</TT></TD></TR>
  <TR>
    <TD align=3Dright>&nbsp;</TD>
    <TD align=3Dright><TT>1370.5880&nbsp;&nbsp;</TT></TD>
    <TD align=3Dright><TT>1369.5807&nbsp;&nbsp;</TT></TD>
    <TD align=3Dright><TT>1369.6977&nbsp;&nbsp;</TT></TD>
    <TD noWrap align=3Dright><TT>-85.38&nbsp;</TT></TD>
    <TD align=3Dright><TT>16&nbsp;</TT></TD>
    <TD noWrap align=3Dright><TT>-&nbsp;</TT></TD>
    <TD align=3Dright><TT>27&nbsp;</TT></TD>
    <TD align=3Dright><TT>0&nbsp;&nbsp;</TT></TD>
    <TD noWrap align=3Dright><TT>---&nbsp;&nbsp;</TT></TD>
    <TD noWrap><TT>&nbsp;K.TEPEDDPLITLK.V</TT></TD></TR>
  <TR>
    <TD align=3Dright>&nbsp;</TD>
    <TD align=3Dright><TT>1967.9067&nbsp;&nbsp;</TT></TD>
    <TD align=3Dright><TT>1966.8994&nbsp;&nbsp;</TT></TD>
    <TD align=3Dright><TT>1966.8731&nbsp;&nbsp;</TT></TD>
    <TD noWrap align=3Dright><TT>13.4&nbsp;</TT></TD>
    <TD align=3Dright><TT>57&nbsp;</TT></TD>
    <TD noWrap align=3Dright><TT>-&nbsp;</TT></TD>
    <TD align=3Dright><TT>75&nbsp;</TT></TD>
    <TD align=3Dright><TT>0&nbsp;&nbsp;</TT></TD>
    <TD noWrap align=3Dright><TT>---&nbsp;&nbsp;</TT></TD>
    <TD noWrap><TT>&nbsp;K.AAGEVTYGSGTFMFDGSVR.L + Oxidation =
(M)</TT></TD></TR>
  <TR>
    <TD align=3Dright>&nbsp;</TD>
    <TD align=3Dright><TT>1967.9067&nbsp;&nbsp;</TT></TD>
    <TD align=3Dright><TT>1966.8994&nbsp;&nbsp;</TT></TD>
    <TD align=3Dright><TT>1966.8731&nbsp;&nbsp;</TT></TD>
    <TD noWrap align=3Dright><TT>13.4&nbsp;</TT></TD>
    <TD align=3Dright><TT>57&nbsp;</TT></TD>
    <TD noWrap align=3Dright><TT>-&nbsp;</TT></TD>
    <TD align=3Dright><TT>75&nbsp;</TT></TD>
    <TD align=3Dright><TT>0&nbsp;&nbsp;</TT></TD>
    <TD noWrap align=3Dright><TT>---&nbsp;&nbsp;</TT></TD>
    <TD noWrap><TT>&nbsp;K.AAGEVTYGSGTFMFDGSVR.L + Oxidation=20
  (M)</TT></TD></TR></TBODY></TABLE>
<TABLE border=3D0 cellSpacing=3D0>
  <TBODY>
  <TR>
    <TD><TT>&nbsp;&nbsp;&nbsp;&nbsp;&nbsp;&nbsp;</TT></TD>
    <TD><TT><B>No match to: </B>722.3444, 812.3120, 825.0538, 829.3365,=20
      841.0231, 842.4587, 856.4695, 1045.4987, 1172.4644, 1211.4525, =
1269.5383,=20
      1285.5146, 1292.5647, 1322.5864, 1322.5864, 1338.5701, 1369.6108,=20
      1383.6283, 1386.5563, 1386.5563, 1391.6074, 1402.5548, 1418.5543,=20
      1495.6736, 1689.5704, 1689.5704, 1989.9113, 2067.7708, 2067.7708,=20
      2089.7732, 2210.9880, 2278.9082, 2438.1377, 2438.1377, 2467.0532,=20
      2481.0706, 2481.0706, 2663.2822, 2663.2822,=20
2791.3635</TT></TD></TR></TBODY></TABLE><BR>
<TABLE border=3D0 cellSpacing=3D0>
  <TBODY>
  <TR>
    <TD><TT><B><A name=3DHit43>43.</A>&nbsp;&nbsp;&nbsp;</B></TT></TD>
    <TD noWrap><TT><A=20
      =
href=3D"http://zxw-pc/mascot/cgi/protein_view.pl?file=3D../data/20121225/=
F002439.dat&amp;hit=3D43"=20
      =
target=3D_blank>gi|297819122</A>&nbsp;&nbsp;&nbsp;&nbsp;<B>Mass:</B>&nbsp=
;42246&nbsp;&nbsp;&nbsp;&nbsp;<B>Score:</B>&nbsp;35&nbsp;&nbsp;&nbsp;&nbs=
p;&nbsp;<B>Expect:</B>&nbsp;5.9e+002&nbsp;&nbsp;<B>Matches:</B>&nbsp;7</T=
T></TD></TR>
  <TR>
    <TD>&nbsp;</TD>
    <TD noWrap><TT>hypothetical protein ARALYDRAFT_905771 [Arabidopsis =
lyrata=20
      subsp. lyrata]</TT></TD></TR></TBODY></TABLE>
<TABLE border=3D0 cellSpacing=3D0 cellPadding=3D0>
  <TBODY>
  <TR>
    <TD><TT>&nbsp;&nbsp;&nbsp;&nbsp;&nbsp;&nbsp;</TT></TD>
    <TD align=3Dright><TT><B>Observed&nbsp;&nbsp;</B></TT></TD>
    <TD noWrap align=3Dright><TT><B>Mr(expt)&nbsp;&nbsp;</B></TT></TD>
    <TD noWrap align=3Dright><TT><B>Mr(calc)&nbsp;&nbsp;</B></TT></TD>
    <TD align=3Dright><TT><B>&nbsp;ppm&nbsp;&nbsp;</B></TT></TD>
    <TD align=3Dright><TT><B>Start&nbsp;</B></TT></TD>
    <TD align=3Dright><TT><B>&nbsp;</B></TT></TD>
    <TD align=3Dright><TT><B>End&nbsp;</B></TT></TD>
    <TD align=3Dright><TT><B>Miss&nbsp;</B></TT></TD>
    <TD align=3Dright><TT><B>Ions&nbsp;</B></TT></TD>
    <TD><TT><B>&nbsp;Peptide</B></TT></TD></TR>
  <TR>
    <TD align=3Dright>&nbsp;</TD>
    <TD align=3Dright><TT>1292.5647&nbsp;&nbsp;</TT></TD>
    <TD align=3Dright><TT>1291.5574&nbsp;&nbsp;</TT></TD>
    <TD align=3Dright><TT>1291.6408&nbsp;&nbsp;</TT></TD>
    <TD noWrap align=3Dright><TT>-64.55&nbsp;</TT></TD>
    <TD align=3Dright><TT>120&nbsp;</TT></TD>
    <TD noWrap align=3Dright><TT>-&nbsp;</TT></TD>
    <TD align=3Dright><TT>130&nbsp;</TT></TD>
    <TD align=3Dright><TT>1&nbsp;&nbsp;</TT></TD>
    <TD noWrap align=3Dright><TT>---&nbsp;&nbsp;</TT></TD>
    <TD noWrap><TT>&nbsp;K.YTNKNIAPDEK.I</TT></TD></TR>
  <TR>
    <TD align=3Dright>&nbsp;</TD>
    <TD align=3Dright><TT>1338.5701&nbsp;&nbsp;</TT></TD>
    <TD align=3Dright><TT>1337.5628&nbsp;&nbsp;</TT></TD>
    <TD align=3Dright><TT>1337.6099&nbsp;&nbsp;</TT></TD>
    <TD noWrap align=3Dright><TT>-35.19&nbsp;</TT></TD>
    <TD align=3Dright><TT>253&nbsp;</TT></TD>
    <TD noWrap align=3Dright><TT>-&nbsp;</TT></TD>
    <TD align=3Dright><TT>264&nbsp;</TT></TD>
    <TD align=3Dright><TT>0&nbsp;&nbsp;</TT></TD>
    <TD noWrap align=3Dright><TT>---&nbsp;&nbsp;</TT></TD>
    <TD noWrap><TT>&nbsp;R.EDPLPDANPNEK.F</TT></TD></TR>
  <TR>
    <TD align=3Dright>&nbsp;</TD>
    <TD align=3Dright><TT>1369.6108&nbsp;&nbsp;</TT></TD>
    <TD align=3Dright><TT>1368.6035&nbsp;&nbsp;</TT></TD>
    <TD align=3Dright><TT>1368.6707&nbsp;&nbsp;</TT></TD>
    <TD noWrap align=3Dright><TT>-49.09&nbsp;</TT></TD>
    <TD align=3Dright><TT>327&nbsp;</TT></TD>
    <TD noWrap align=3Dright><TT>-&nbsp;</TT></TD>
    <TD align=3Dright><TT>339&nbsp;</TT></TD>
    <TD align=3Dright><TT>1&nbsp;&nbsp;</TT></TD>
    <TD noWrap align=3Dright><TT>---&nbsp;&nbsp;</TT></TD>
    <TD noWrap><TT>&nbsp;K.DTIMAKYGNAAAK.D + Oxidation =
(M)</TT></TD></TR>
  <TR>
    <TD align=3Dright>&nbsp;</TD>
    <TD align=3Dright><TT>1967.9067&nbsp;&nbsp;</TT></TD>
    <TD align=3Dright><TT>1966.8994&nbsp;&nbsp;</TT></TD>
    <TD align=3Dright><TT>1967.0768&nbsp;&nbsp;</TT></TD>
    <TD noWrap align=3Dright><TT>-90.15&nbsp;</TT></TD>
    <TD align=3Dright><TT>47&nbsp;</TT></TD>
    <TD noWrap align=3Dright><TT>-&nbsp;</TT></TD>
    <TD align=3Dright><TT>63&nbsp;</TT></TD>
    <TD align=3Dright><TT>1&nbsp;&nbsp;</TT></TD>
    <TD noWrap align=3Dright><TT>---&nbsp;&nbsp;</TT></TD>
    <TD noWrap><TT>&nbsp;K.YLLSPPFYAKSEKPSLK.H</TT></TD></TR>
  <TR>
    <TD align=3Dright>&nbsp;</TD>
    <TD align=3Dright><TT>1967.9067&nbsp;&nbsp;</TT></TD>
    <TD align=3Dright><TT>1966.8994&nbsp;&nbsp;</TT></TD>
    <TD align=3Dright><TT>1967.0768&nbsp;&nbsp;</TT></TD>
    <TD noWrap align=3Dright><TT>-90.15&nbsp;</TT></TD>
    <TD align=3Dright><TT>47&nbsp;</TT></TD>
    <TD noWrap align=3Dright><TT>-&nbsp;</TT></TD>
    <TD align=3Dright><TT>63&nbsp;</TT></TD>
    <TD align=3Dright><TT>1&nbsp;&nbsp;</TT></TD>
    <TD noWrap align=3Dright><TT>---&nbsp;&nbsp;</TT></TD>
    <TD noWrap><TT>&nbsp;K.YLLSPPFYAKSEKPSLK.H</TT></TD></TR>
  <TR>
    <TD align=3Dright>&nbsp;</TD>
    <TD align=3Dright><TT>1989.9113&nbsp;&nbsp;</TT></TD>
    <TD align=3Dright><TT>1988.9040&nbsp;&nbsp;</TT></TD>
    <TD align=3Dright><TT>1988.9084&nbsp;&nbsp;</TT></TD>
    <TD noWrap align=3Dright><TT>-2.20&nbsp;</TT></TD>
    <TD align=3Dright><TT>295&nbsp;</TT></TD>
    <TD noWrap align=3Dright><TT>-&nbsp;</TT></TD>
    <TD align=3Dright><TT>312&nbsp;</TT></TD>
    <TD align=3Dright><TT>0&nbsp;&nbsp;</TT></TD>
    <TD noWrap align=3Dright><TT>---&nbsp;&nbsp;</TT></TD>
    <TD noWrap><TT>&nbsp;K.GQDIHMQAAPSQAELCYK.R</TT></TD></TR>
  <TR>
    <TD align=3Dright>&nbsp;</TD>
    <TD align=3Dright><TT>2089.7732&nbsp;&nbsp;</TT></TD>
    <TD align=3Dright><TT>2088.7659&nbsp;&nbsp;</TT></TD>
    <TD align=3Dright><TT>2088.9687&nbsp;&nbsp;</TT></TD>
    <TD noWrap align=3Dright><TT>-97.07&nbsp;</TT></TD>
    <TD align=3Dright><TT>265&nbsp;</TT></TD>
    <TD noWrap align=3Dright><TT>-&nbsp;</TT></TD>
    <TD align=3Dright><TT>282&nbsp;</TT></TD>
    <TD align=3Dright><TT>1&nbsp;&nbsp;</TT></TD>
    <TD noWrap align=3Dright><TT>---&nbsp;&nbsp;</TT></TD>
    <TD =
noWrap><TT>&nbsp;K.FCLGDNQYRNSGQALEFK.Q</TT></TD></TR></TBODY></TABLE>
<TABLE border=3D0 cellSpacing=3D0>
  <TBODY>
  <TR>
    <TD><TT>&nbsp;&nbsp;&nbsp;&nbsp;&nbsp;&nbsp;</TT></TD>
    <TD><TT><B>No match to: </B>722.3444, 812.3120, 825.0538, 829.3365,=20
      841.0231, 842.4587, 856.4695, 870.4892, 1045.4987, 1172.4644, =
1189.4493,=20
      1189.4493, 1211.4525, 1269.5383, 1285.5146, 1322.5864, 1322.5864,=20
      1370.5880, 1370.5880, 1383.6283, 1386.5563, 1386.5563, 1391.6074,=20
      1402.5548, 1418.5543, 1495.6736, 1689.5704, 1689.5704, 2067.7708,=20
      2067.7708, 2210.9880, 2278.9082, 2438.1377, 2438.1377, 2467.0532,=20
      2481.0706, 2481.0706, 2663.2822, 2663.2822,=20
2791.3635</TT></TD></TR></TBODY></TABLE><BR>
<TABLE border=3D0 cellSpacing=3D0>
  <TBODY>
  <TR>
    <TD><TT><B><A name=3DHit44>44.</A>&nbsp;&nbsp;&nbsp;</B></TT></TD>
    <TD noWrap><TT><A=20
      =
href=3D"http://zxw-pc/mascot/cgi/protein_view.pl?file=3D../data/20121225/=
F002439.dat&amp;hit=3D44"=20
      =
target=3D_blank>gi|297323282</A>&nbsp;&nbsp;&nbsp;&nbsp;<B>Mass:</B>&nbsp=
;42246&nbsp;&nbsp;&nbsp;&nbsp;<B>Score:</B>&nbsp;35&nbsp;&nbsp;&nbsp;&nbs=
p;&nbsp;<B>Expect:</B>&nbsp;5.9e+002&nbsp;&nbsp;<B>Matches:</B>&nbsp;7</T=
T></TD></TR>
  <TR>
    <TD>&nbsp;</TD>
    <TD noWrap><TT>hypothetical protein ARALYDRAFT_905771 [Arabidopsis =
lyrata=20
      subsp. lyrata]</TT></TD></TR></TBODY></TABLE>
<TABLE border=3D0 cellSpacing=3D0 cellPadding=3D0>
  <TBODY>
  <TR>
    <TD><TT>&nbsp;&nbsp;&nbsp;&nbsp;&nbsp;&nbsp;</TT></TD>
    <TD align=3Dright><TT><B>Observed&nbsp;&nbsp;</B></TT></TD>
    <TD noWrap align=3Dright><TT><B>Mr(expt)&nbsp;&nbsp;</B></TT></TD>
    <TD noWrap align=3Dright><TT><B>Mr(calc)&nbsp;&nbsp;</B></TT></TD>
    <TD align=3Dright><TT><B>&nbsp;ppm&nbsp;&nbsp;</B></TT></TD>
    <TD align=3Dright><TT><B>Start&nbsp;</B></TT></TD>
    <TD align=3Dright><TT><B>&nbsp;</B></TT></TD>
    <TD align=3Dright><TT><B>End&nbsp;</B></TT></TD>
    <TD align=3Dright><TT><B>Miss&nbsp;</B></TT></TD>
    <TD align=3Dright><TT><B>Ions&nbsp;</B></TT></TD>
    <TD><TT><B>&nbsp;Peptide</B></TT></TD></TR>
  <TR>
    <TD align=3Dright>&nbsp;</TD>
    <TD align=3Dright><TT>1292.5647&nbsp;&nbsp;</TT></TD>
    <TD align=3Dright><TT>1291.5574&nbsp;&nbsp;</TT></TD>
    <TD align=3Dright><TT>1291.6408&nbsp;&nbsp;</TT></TD>
    <TD noWrap align=3Dright><TT>-64.55&nbsp;</TT></TD>
    <TD align=3Dright><TT>120&nbsp;</TT></TD>
    <TD noWrap align=3Dright><TT>-&nbsp;</TT></TD>
    <TD align=3Dright><TT>130&nbsp;</TT></TD>
    <TD align=3Dright><TT>1&nbsp;&nbsp;</TT></TD>
    <TD noWrap align=3Dright><TT>---&nbsp;&nbsp;</TT></TD>
    <TD noWrap><TT>&nbsp;K.YTNKNIAPDEK.I</TT></TD></TR>
  <TR>
    <TD align=3Dright>&nbsp;</TD>
    <TD align=3Dright><TT>1338.5701&nbsp;&nbsp;</TT></TD>
    <TD align=3Dright><TT>1337.5628&nbsp;&nbsp;</TT></TD>
    <TD align=3Dright><TT>1337.6099&nbsp;&nbsp;</TT></TD>
    <TD noWrap align=3Dright><TT>-35.19&nbsp;</TT></TD>
    <TD align=3Dright><TT>253&nbsp;</TT></TD>
    <TD noWrap align=3Dright><TT>-&nbsp;</TT></TD>
    <TD align=3Dright><TT>264&nbsp;</TT></TD>
    <TD align=3Dright><TT>0&nbsp;&nbsp;</TT></TD>
    <TD noWrap align=3Dright><TT>---&nbsp;&nbsp;</TT></TD>
    <TD noWrap><TT>&nbsp;R.EDPLPDANPNEK.F</TT></TD></TR>
  <TR>
    <TD align=3Dright>&nbsp;</TD>
    <TD align=3Dright><TT>1369.6108&nbsp;&nbsp;</TT></TD>
    <TD align=3Dright><TT>1368.6035&nbsp;&nbsp;</TT></TD>
    <TD align=3Dright><TT>1368.6707&nbsp;&nbsp;</TT></TD>
    <TD noWrap align=3Dright><TT>-49.09&nbsp;</TT></TD>
    <TD align=3Dright><TT>327&nbsp;</TT></TD>
    <TD noWrap align=3Dright><TT>-&nbsp;</TT></TD>
    <TD align=3Dright><TT>339&nbsp;</TT></TD>
    <TD align=3Dright><TT>1&nbsp;&nbsp;</TT></TD>
    <TD noWrap align=3Dright><TT>---&nbsp;&nbsp;</TT></TD>
    <TD noWrap><TT>&nbsp;K.DTIMAKYGNAAAK.D + Oxidation =
(M)</TT></TD></TR>
  <TR>
    <TD align=3Dright>&nbsp;</TD>
    <TD align=3Dright><TT>1967.9067&nbsp;&nbsp;</TT></TD>
    <TD align=3Dright><TT>1966.8994&nbsp;&nbsp;</TT></TD>
    <TD align=3Dright><TT>1967.0768&nbsp;&nbsp;</TT></TD>
    <TD noWrap align=3Dright><TT>-90.15&nbsp;</TT></TD>
    <TD align=3Dright><TT>47&nbsp;</TT></TD>
    <TD noWrap align=3Dright><TT>-&nbsp;</TT></TD>
    <TD align=3Dright><TT>63&nbsp;</TT></TD>
    <TD align=3Dright><TT>1&nbsp;&nbsp;</TT></TD>
    <TD noWrap align=3Dright><TT>---&nbsp;&nbsp;</TT></TD>
    <TD noWrap><TT>&nbsp;K.YLLSPPFYAKSEKPSLK.H</TT></TD></TR>
  <TR>
    <TD align=3Dright>&nbsp;</TD>
    <TD align=3Dright><TT>1967.9067&nbsp;&nbsp;</TT></TD>
    <TD align=3Dright><TT>1966.8994&nbsp;&nbsp;</TT></TD>
    <TD align=3Dright><TT>1967.0768&nbsp;&nbsp;</TT></TD>
    <TD noWrap align=3Dright><TT>-90.15&nbsp;</TT></TD>
    <TD align=3Dright><TT>47&nbsp;</TT></TD>
    <TD noWrap align=3Dright><TT>-&nbsp;</TT></TD>
    <TD align=3Dright><TT>63&nbsp;</TT></TD>
    <TD align=3Dright><TT>1&nbsp;&nbsp;</TT></TD>
    <TD noWrap align=3Dright><TT>---&nbsp;&nbsp;</TT></TD>
    <TD noWrap><TT>&nbsp;K.YLLSPPFYAKSEKPSLK.H</TT></TD></TR>
  <TR>
    <TD align=3Dright>&nbsp;</TD>
    <TD align=3Dright><TT>1989.9113&nbsp;&nbsp;</TT></TD>
    <TD align=3Dright><TT>1988.9040&nbsp;&nbsp;</TT></TD>
    <TD align=3Dright><TT>1988.9084&nbsp;&nbsp;</TT></TD>
    <TD noWrap align=3Dright><TT>-2.20&nbsp;</TT></TD>
    <TD align=3Dright><TT>295&nbsp;</TT></TD>
    <TD noWrap align=3Dright><TT>-&nbsp;</TT></TD>
    <TD align=3Dright><TT>312&nbsp;</TT></TD>
    <TD align=3Dright><TT>0&nbsp;&nbsp;</TT></TD>
    <TD noWrap align=3Dright><TT>---&nbsp;&nbsp;</TT></TD>
    <TD noWrap><TT>&nbsp;K.GQDIHMQAAPSQAELCYK.R</TT></TD></TR>
  <TR>
    <TD align=3Dright>&nbsp;</TD>
    <TD align=3Dright><TT>2089.7732&nbsp;&nbsp;</TT></TD>
    <TD align=3Dright><TT>2088.7659&nbsp;&nbsp;</TT></TD>
    <TD align=3Dright><TT>2088.9687&nbsp;&nbsp;</TT></TD>
    <TD noWrap align=3Dright><TT>-97.07&nbsp;</TT></TD>
    <TD align=3Dright><TT>265&nbsp;</TT></TD>
    <TD noWrap align=3Dright><TT>-&nbsp;</TT></TD>
    <TD align=3Dright><TT>282&nbsp;</TT></TD>
    <TD align=3Dright><TT>1&nbsp;&nbsp;</TT></TD>
    <TD noWrap align=3Dright><TT>---&nbsp;&nbsp;</TT></TD>
    <TD =
noWrap><TT>&nbsp;K.FCLGDNQYRNSGQALEFK.Q</TT></TD></TR></TBODY></TABLE>
<TABLE border=3D0 cellSpacing=3D0>
  <TBODY>
  <TR>
    <TD><TT>&nbsp;&nbsp;&nbsp;&nbsp;&nbsp;&nbsp;</TT></TD>
    <TD><TT><B>No match to: </B>722.3444, 812.3120, 825.0538, 829.3365,=20
      841.0231, 842.4587, 856.4695, 870.4892, 1045.4987, 1172.4644, =
1189.4493,=20
      1189.4493, 1211.4525, 1269.5383, 1285.5146, 1322.5864, 1322.5864,=20
      1370.5880, 1370.5880, 1383.6283, 1386.5563, 1386.5563, 1391.6074,=20
      1402.5548, 1418.5543, 1495.6736, 1689.5704, 1689.5704, 2067.7708,=20
      2067.7708, 2210.9880, 2278.9082, 2438.1377, 2438.1377, 2467.0532,=20
      2481.0706, 2481.0706, 2663.2822, 2663.2822,=20
2791.3635</TT></TD></TR></TBODY></TABLE><BR>
<TABLE border=3D0 cellSpacing=3D0>
  <TBODY>
  <TR>
    <TD><TT><B><A name=3DHit45>45.</A>&nbsp;&nbsp;&nbsp;</B></TT></TD>
    <TD noWrap><TT><A=20
      =
href=3D"http://zxw-pc/mascot/cgi/protein_view.pl?file=3D../data/20121225/=
F002439.dat&amp;hit=3D45"=20
      =
target=3D_blank>gi|332007118</A>&nbsp;&nbsp;&nbsp;&nbsp;<B>Mass:</B>&nbsp=
;60310&nbsp;&nbsp;&nbsp;&nbsp;<B>Score:</B>&nbsp;35&nbsp;&nbsp;&nbsp;&nbs=
p;&nbsp;<B>Expect:</B>&nbsp;6e+002&nbsp;&nbsp;<B>Matches:</B>&nbsp;9</TT>=
</TD></TR>
  <TR>
    <TD>&nbsp;</TD>
    <TD noWrap><TT>AAA-ATPase 1 [Arabidopsis=20
thaliana]</TT></TD></TR></TBODY></TABLE>
<TABLE border=3D0 cellSpacing=3D0 cellPadding=3D0>
  <TBODY>
  <TR>
    <TD><TT>&nbsp;&nbsp;&nbsp;&nbsp;&nbsp;&nbsp;</TT></TD>
    <TD align=3Dright><TT><B>Observed&nbsp;&nbsp;</B></TT></TD>
    <TD noWrap align=3Dright><TT><B>Mr(expt)&nbsp;&nbsp;</B></TT></TD>
    <TD noWrap align=3Dright><TT><B>Mr(calc)&nbsp;&nbsp;</B></TT></TD>
    <TD align=3Dright><TT><B>&nbsp;ppm&nbsp;&nbsp;</B></TT></TD>
    <TD align=3Dright><TT><B>Start&nbsp;</B></TT></TD>
    <TD align=3Dright><TT><B>&nbsp;</B></TT></TD>
    <TD align=3Dright><TT><B>End&nbsp;</B></TT></TD>
    <TD align=3Dright><TT><B>Miss&nbsp;</B></TT></TD>
    <TD align=3Dright><TT><B>Ions&nbsp;</B></TT></TD>
    <TD><TT><B>&nbsp;Peptide</B></TT></TD></TR>
  <TR>
    <TD align=3Dright>&nbsp;</TD>
    <TD align=3Dright><TT>1383.6283&nbsp;&nbsp;</TT></TD>
    <TD align=3Dright><TT>1382.6210&nbsp;&nbsp;</TT></TD>
    <TD align=3Dright><TT>1382.5871&nbsp;&nbsp;</TT></TD>
    <TD noWrap align=3Dright><TT>24.5&nbsp;</TT></TD>
    <TD align=3Dright><TT>503&nbsp;</TT></TD>
    <TD noWrap align=3Dright><TT>-&nbsp;</TT></TD>
    <TD align=3Dright><TT>513&nbsp;</TT></TD>
    <TD align=3Dright><TT>1&nbsp;&nbsp;</TT></TD>
    <TD noWrap align=3Dright><TT>---&nbsp;&nbsp;</TT></TD>
    <TD noWrap><TT>&nbsp;K.EEKEENETTMK.D + Oxidation (M)</TT></TD></TR>
  <TR>
    <TD align=3Dright>&nbsp;</TD>
    <TD align=3Dright><TT>1495.6736&nbsp;&nbsp;</TT></TD>
    <TD align=3Dright><TT>1494.6663&nbsp;&nbsp;</TT></TD>
    <TD align=3Dright><TT>1494.6362&nbsp;&nbsp;</TT></TD>
    <TD noWrap align=3Dright><TT>20.2&nbsp;</TT></TD>
    <TD align=3Dright><TT>413&nbsp;</TT></TD>
    <TD noWrap align=3Dright><TT>-&nbsp;</TT></TD>
    <TD align=3Dright><TT>424&nbsp;</TT></TD>
    <TD align=3Dright><TT>0&nbsp;&nbsp;</TT></TD>
    <TD noWrap align=3Dright><TT>---&nbsp;&nbsp;</TT></TD>
    <TD noWrap><TT>&nbsp;K.EEDDNELFDEIK.R</TT></TD></TR>
  <TR>
    <TD align=3Dright>&nbsp;</TD>
    <TD align=3Dright><TT>1967.9067&nbsp;&nbsp;</TT></TD>
    <TD align=3Dright><TT>1966.8994&nbsp;&nbsp;</TT></TD>
    <TD align=3Dright><TT>1966.8263&nbsp;&nbsp;</TT></TD>
    <TD noWrap align=3Dright><TT>37.2&nbsp;</TT></TD>
    <TD align=3Dright><TT>387&nbsp;</TT></TD>
    <TD noWrap align=3Dright><TT>-&nbsp;</TT></TD>
    <TD align=3Dright><TT>402&nbsp;</TT></TD>
    <TD align=3Dright><TT>1&nbsp;&nbsp;</TT></TD>
    <TD noWrap align=3Dright><TT>---&nbsp;&nbsp;</TT></TD>
    <TD noWrap><TT>&nbsp;R.MDKHIEMSYCGFEAFK.V + 2 Oxidation =
(M)</TT></TD></TR>
  <TR>
    <TD align=3Dright>&nbsp;</TD>
    <TD align=3Dright><TT>1967.9067&nbsp;&nbsp;</TT></TD>
    <TD align=3Dright><TT>1966.8994&nbsp;&nbsp;</TT></TD>
    <TD align=3Dright><TT>1966.8263&nbsp;&nbsp;</TT></TD>
    <TD noWrap align=3Dright><TT>37.2&nbsp;</TT></TD>
    <TD align=3Dright><TT>387&nbsp;</TT></TD>
    <TD noWrap align=3Dright><TT>-&nbsp;</TT></TD>
    <TD align=3Dright><TT>402&nbsp;</TT></TD>
    <TD align=3Dright><TT>1&nbsp;&nbsp;</TT></TD>
    <TD noWrap align=3Dright><TT>---&nbsp;&nbsp;</TT></TD>
    <TD noWrap><TT>&nbsp;R.MDKHIEMSYCGFEAFK.V + 2 Oxidation =
(M)</TT></TD></TR>
  <TR>
    <TD align=3Dright>&nbsp;</TD>
    <TD align=3Dright><TT>1989.9113&nbsp;&nbsp;</TT></TD>
    <TD align=3Dright><TT>1988.9040&nbsp;&nbsp;</TT></TD>
    <TD align=3Dright><TT>1989.0088&nbsp;&nbsp;</TT></TD>
    <TD noWrap align=3Dright><TT>-52.70&nbsp;</TT></TD>
    <TD align=3Dright><TT>296&nbsp;</TT></TD>
    <TD noWrap align=3Dright><TT>-&nbsp;</TT></TD>
    <TD align=3Dright><TT>313&nbsp;</TT></TD>
    <TD align=3Dright><TT>0&nbsp;&nbsp;</TT></TD>
    <TD noWrap align=3Dright><TT>---&nbsp;&nbsp;</TT></TD>
    <TD noWrap><TT>&nbsp;K.SIIVIEDIDCSLDLTGQR.K</TT></TD></TR>
  <TR>
    <TD align=3Dright>&nbsp;</TD>
    <TD align=3Dright><TT>2067.7708&nbsp;&nbsp;</TT></TD>
    <TD align=3Dright><TT>2066.7635&nbsp;&nbsp;</TT></TD>
    <TD align=3Dright><TT>2066.8474&nbsp;&nbsp;</TT></TD>
    <TD noWrap align=3Dright><TT>-40.56&nbsp;</TT></TD>
    <TD align=3Dright><TT>318&nbsp;</TT></TD>
    <TD noWrap align=3Dright><TT>-&nbsp;</TT></TD>
    <TD align=3Dright><TT>334&nbsp;</TT></TD>
    <TD align=3Dright><TT>1&nbsp;&nbsp;</TT></TD>
    <TD noWrap align=3Dright><TT>---&nbsp;&nbsp;</TT></TD>
    <TD noWrap><TT>&nbsp;K.DEEEDEDETSPIEKQMK.K + Oxidation =
(M)</TT></TD></TR>
  <TR>
    <TD align=3Dright>&nbsp;</TD>
    <TD align=3Dright><TT>2067.7708&nbsp;&nbsp;</TT></TD>
    <TD align=3Dright><TT>2066.7635&nbsp;&nbsp;</TT></TD>
    <TD align=3Dright><TT>2066.8474&nbsp;&nbsp;</TT></TD>
    <TD noWrap align=3Dright><TT>-40.56&nbsp;</TT></TD>
    <TD align=3Dright><TT>318&nbsp;</TT></TD>
    <TD noWrap align=3Dright><TT>-&nbsp;</TT></TD>
    <TD align=3Dright><TT>334&nbsp;</TT></TD>
    <TD align=3Dright><TT>1&nbsp;&nbsp;</TT></TD>
    <TD noWrap align=3Dright><TT>---&nbsp;&nbsp;</TT></TD>
    <TD noWrap><TT>&nbsp;K.DEEEDEDETSPIEKQMK.K + Oxidation =
(M)</TT></TD></TR>
  <TR>
    <TD align=3Dright>&nbsp;</TD>
    <TD align=3Dright><TT>2663.2822&nbsp;&nbsp;</TT></TD>
    <TD align=3Dright><TT>2662.2749&nbsp;&nbsp;</TT></TD>
    <TD align=3Dright><TT>2662.2559&nbsp;&nbsp;</TT></TD>
    <TD noWrap align=3Dright><TT>7.13&nbsp;</TT></TD>
    <TD align=3Dright><TT>390&nbsp;</TT></TD>
    <TD noWrap align=3Dright><TT>-&nbsp;</TT></TD>
    <TD align=3Dright><TT>412&nbsp;</TT></TD>
    <TD align=3Dright><TT>1&nbsp;&nbsp;</TT></TD>
    <TD noWrap align=3Dright><TT>---&nbsp;&nbsp;</TT></TD>
    <TD noWrap><TT>&nbsp;K.HIEMSYCGFEAFKVLANNYLDAK.E</TT></TD></TR>
  <TR>
    <TD align=3Dright>&nbsp;</TD>
    <TD align=3Dright><TT>2663.2822&nbsp;&nbsp;</TT></TD>
    <TD align=3Dright><TT>2662.2749&nbsp;&nbsp;</TT></TD>
    <TD align=3Dright><TT>2662.2559&nbsp;&nbsp;</TT></TD>
    <TD noWrap align=3Dright><TT>7.13&nbsp;</TT></TD>
    <TD align=3Dright><TT>390&nbsp;</TT></TD>
    <TD noWrap align=3Dright><TT>-&nbsp;</TT></TD>
    <TD align=3Dright><TT>412&nbsp;</TT></TD>
    <TD align=3Dright><TT>1&nbsp;&nbsp;</TT></TD>
    <TD noWrap align=3Dright><TT>---&nbsp;&nbsp;</TT></TD>
    <TD =
noWrap><TT>&nbsp;K.HIEMSYCGFEAFKVLANNYLDAK.E</TT></TD></TR></TBODY></TABL=
E>
<TABLE border=3D0 cellSpacing=3D0>
  <TBODY>
  <TR>
    <TD><TT>&nbsp;&nbsp;&nbsp;&nbsp;&nbsp;&nbsp;</TT></TD>
    <TD><TT><B>No match to: </B>722.3444, 812.3120, 825.0538, 829.3365,=20
      841.0231, 842.4587, 856.4695, 870.4892, 1045.4987, 1172.4644, =
1189.4493,=20
      1189.4493, 1211.4525, 1269.5383, 1285.5146, 1292.5647, 1322.5864,=20
      1322.5864, 1338.5701, 1369.6108, 1370.5880, 1370.5880, 1386.5563,=20
      1386.5563, 1391.6074, 1402.5548, 1418.5543, 1689.5704, 1689.5704,=20
      2089.7732, 2210.9880, 2278.9082, 2438.1377, 2438.1377, 2467.0532,=20
      2481.0706, 2481.0706, 2791.3635</TT></TD></TR></TBODY></TABLE><BR>
<TABLE border=3D0 cellSpacing=3D0>
  <TBODY>
  <TR>
    <TD><TT><B><A name=3DHit46>46.</A>&nbsp;&nbsp;&nbsp;</B></TT></TD>
    <TD noWrap><TT><A=20
      =
href=3D"http://zxw-pc/mascot/cgi/protein_view.pl?file=3D../data/20121225/=
F002439.dat&amp;hit=3D46"=20
      =
target=3D_blank>gi|15242536</A>&nbsp;&nbsp;&nbsp;&nbsp;<B>Mass:</B>&nbsp;=
60310&nbsp;&nbsp;&nbsp;&nbsp;<B>Score:</B>&nbsp;35&nbsp;&nbsp;&nbsp;&nbsp=
;&nbsp;<B>Expect:</B>&nbsp;6e+002&nbsp;&nbsp;<B>Matches:</B>&nbsp;9</TT><=
/TD></TR>
  <TR>
    <TD>&nbsp;</TD>
    <TD noWrap><TT>AAA-ATPase 1 [Arabidopsis=20
thaliana]</TT></TD></TR></TBODY></TABLE>
<TABLE border=3D0 cellSpacing=3D0 cellPadding=3D0>
  <TBODY>
  <TR>
    <TD><TT>&nbsp;&nbsp;&nbsp;&nbsp;&nbsp;&nbsp;</TT></TD>
    <TD align=3Dright><TT><B>Observed&nbsp;&nbsp;</B></TT></TD>
    <TD noWrap align=3Dright><TT><B>Mr(expt)&nbsp;&nbsp;</B></TT></TD>
    <TD noWrap align=3Dright><TT><B>Mr(calc)&nbsp;&nbsp;</B></TT></TD>
    <TD align=3Dright><TT><B>&nbsp;ppm&nbsp;&nbsp;</B></TT></TD>
    <TD align=3Dright><TT><B>Start&nbsp;</B></TT></TD>
    <TD align=3Dright><TT><B>&nbsp;</B></TT></TD>
    <TD align=3Dright><TT><B>End&nbsp;</B></TT></TD>
    <TD align=3Dright><TT><B>Miss&nbsp;</B></TT></TD>
    <TD align=3Dright><TT><B>Ions&nbsp;</B></TT></TD>
    <TD><TT><B>&nbsp;Peptide</B></TT></TD></TR>
  <TR>
    <TD align=3Dright>&nbsp;</TD>
    <TD align=3Dright><TT>1383.6283&nbsp;&nbsp;</TT></TD>
    <TD align=3Dright><TT>1382.6210&nbsp;&nbsp;</TT></TD>
    <TD align=3Dright><TT>1382.5871&nbsp;&nbsp;</TT></TD>
    <TD noWrap align=3Dright><TT>24.5&nbsp;</TT></TD>
    <TD align=3Dright><TT>503&nbsp;</TT></TD>
    <TD noWrap align=3Dright><TT>-&nbsp;</TT></TD>
    <TD align=3Dright><TT>513&nbsp;</TT></TD>
    <TD align=3Dright><TT>1&nbsp;&nbsp;</TT></TD>
    <TD noWrap align=3Dright><TT>---&nbsp;&nbsp;</TT></TD>
    <TD noWrap><TT>&nbsp;K.EEKEENETTMK.D + Oxidation (M)</TT></TD></TR>
  <TR>
    <TD align=3Dright>&nbsp;</TD>
    <TD align=3Dright><TT>1495.6736&nbsp;&nbsp;</TT></TD>
    <TD align=3Dright><TT>1494.6663&nbsp;&nbsp;</TT></TD>
    <TD align=3Dright><TT>1494.6362&nbsp;&nbsp;</TT></TD>
    <TD noWrap align=3Dright><TT>20.2&nbsp;</TT></TD>
    <TD align=3Dright><TT>413&nbsp;</TT></TD>
    <TD noWrap align=3Dright><TT>-&nbsp;</TT></TD>
    <TD align=3Dright><TT>424&nbsp;</TT></TD>
    <TD align=3Dright><TT>0&nbsp;&nbsp;</TT></TD>
    <TD noWrap align=3Dright><TT>---&nbsp;&nbsp;</TT></TD>
    <TD noWrap><TT>&nbsp;K.EEDDNELFDEIK.R</TT></TD></TR>
  <TR>
    <TD align=3Dright>&nbsp;</TD>
    <TD align=3Dright><TT>1967.9067&nbsp;&nbsp;</TT></TD>
    <TD align=3Dright><TT>1966.8994&nbsp;&nbsp;</TT></TD>
    <TD align=3Dright><TT>1966.8263&nbsp;&nbsp;</TT></TD>
    <TD noWrap align=3Dright><TT>37.2&nbsp;</TT></TD>
    <TD align=3Dright><TT>387&nbsp;</TT></TD>
    <TD noWrap align=3Dright><TT>-&nbsp;</TT></TD>
    <TD align=3Dright><TT>402&nbsp;</TT></TD>
    <TD align=3Dright><TT>1&nbsp;&nbsp;</TT></TD>
    <TD noWrap align=3Dright><TT>---&nbsp;&nbsp;</TT></TD>
    <TD noWrap><TT>&nbsp;R.MDKHIEMSYCGFEAFK.V + 2 Oxidation =
(M)</TT></TD></TR>
  <TR>
    <TD align=3Dright>&nbsp;</TD>
    <TD align=3Dright><TT>1967.9067&nbsp;&nbsp;</TT></TD>
    <TD align=3Dright><TT>1966.8994&nbsp;&nbsp;</TT></TD>
    <TD align=3Dright><TT>1966.8263&nbsp;&nbsp;</TT></TD>
    <TD noWrap align=3Dright><TT>37.2&nbsp;</TT></TD>
    <TD align=3Dright><TT>387&nbsp;</TT></TD>
    <TD noWrap align=3Dright><TT>-&nbsp;</TT></TD>
    <TD align=3Dright><TT>402&nbsp;</TT></TD>
    <TD align=3Dright><TT>1&nbsp;&nbsp;</TT></TD>
    <TD noWrap align=3Dright><TT>---&nbsp;&nbsp;</TT></TD>
    <TD noWrap><TT>&nbsp;R.MDKHIEMSYCGFEAFK.V + 2 Oxidation =
(M)</TT></TD></TR>
  <TR>
    <TD align=3Dright>&nbsp;</TD>
    <TD align=3Dright><TT>1989.9113&nbsp;&nbsp;</TT></TD>
    <TD align=3Dright><TT>1988.9040&nbsp;&nbsp;</TT></TD>
    <TD align=3Dright><TT>1989.0088&nbsp;&nbsp;</TT></TD>
    <TD noWrap align=3Dright><TT>-52.70&nbsp;</TT></TD>
    <TD align=3Dright><TT>296&nbsp;</TT></TD>
    <TD noWrap align=3Dright><TT>-&nbsp;</TT></TD>
    <TD align=3Dright><TT>313&nbsp;</TT></TD>
    <TD align=3Dright><TT>0&nbsp;&nbsp;</TT></TD>
    <TD noWrap align=3Dright><TT>---&nbsp;&nbsp;</TT></TD>
    <TD noWrap><TT>&nbsp;K.SIIVIEDIDCSLDLTGQR.K</TT></TD></TR>
  <TR>
    <TD align=3Dright>&nbsp;</TD>
    <TD align=3Dright><TT>2067.7708&nbsp;&nbsp;</TT></TD>
    <TD align=3Dright><TT>2066.7635&nbsp;&nbsp;</TT></TD>
    <TD align=3Dright><TT>2066.8474&nbsp;&nbsp;</TT></TD>
    <TD noWrap align=3Dright><TT>-40.56&nbsp;</TT></TD>
    <TD align=3Dright><TT>318&nbsp;</TT></TD>
    <TD noWrap align=3Dright><TT>-&nbsp;</TT></TD>
    <TD align=3Dright><TT>334&nbsp;</TT></TD>
    <TD align=3Dright><TT>1&nbsp;&nbsp;</TT></TD>
    <TD noWrap align=3Dright><TT>---&nbsp;&nbsp;</TT></TD>
    <TD noWrap><TT>&nbsp;K.DEEEDEDETSPIEKQMK.K + Oxidation =
(M)</TT></TD></TR>
  <TR>
    <TD align=3Dright>&nbsp;</TD>
    <TD align=3Dright><TT>2067.7708&nbsp;&nbsp;</TT></TD>
    <TD align=3Dright><TT>2066.7635&nbsp;&nbsp;</TT></TD>
    <TD align=3Dright><TT>2066.8474&nbsp;&nbsp;</TT></TD>
    <TD noWrap align=3Dright><TT>-40.56&nbsp;</TT></TD>
    <TD align=3Dright><TT>318&nbsp;</TT></TD>
    <TD noWrap align=3Dright><TT>-&nbsp;</TT></TD>
    <TD align=3Dright><TT>334&nbsp;</TT></TD>
    <TD align=3Dright><TT>1&nbsp;&nbsp;</TT></TD>
    <TD noWrap align=3Dright><TT>---&nbsp;&nbsp;</TT></TD>
    <TD noWrap><TT>&nbsp;K.DEEEDEDETSPIEKQMK.K + Oxidation =
(M)</TT></TD></TR>
  <TR>
    <TD align=3Dright>&nbsp;</TD>
    <TD align=3Dright><TT>2663.2822&nbsp;&nbsp;</TT></TD>
    <TD align=3Dright><TT>2662.2749&nbsp;&nbsp;</TT></TD>
    <TD align=3Dright><TT>2662.2559&nbsp;&nbsp;</TT></TD>
    <TD noWrap align=3Dright><TT>7.13&nbsp;</TT></TD>
    <TD align=3Dright><TT>390&nbsp;</TT></TD>
    <TD noWrap align=3Dright><TT>-&nbsp;</TT></TD>
    <TD align=3Dright><TT>412&nbsp;</TT></TD>
    <TD align=3Dright><TT>1&nbsp;&nbsp;</TT></TD>
    <TD noWrap align=3Dright><TT>---&nbsp;&nbsp;</TT></TD>
    <TD noWrap><TT>&nbsp;K.HIEMSYCGFEAFKVLANNYLDAK.E</TT></TD></TR>
  <TR>
    <TD align=3Dright>&nbsp;</TD>
    <TD align=3Dright><TT>2663.2822&nbsp;&nbsp;</TT></TD>
    <TD align=3Dright><TT>2662.2749&nbsp;&nbsp;</TT></TD>
    <TD align=3Dright><TT>2662.2559&nbsp;&nbsp;</TT></TD>
    <TD noWrap align=3Dright><TT>7.13&nbsp;</TT></TD>
    <TD align=3Dright><TT>390&nbsp;</TT></TD>
    <TD noWrap align=3Dright><TT>-&nbsp;</TT></TD>
    <TD align=3Dright><TT>412&nbsp;</TT></TD>
    <TD align=3Dright><TT>1&nbsp;&nbsp;</TT></TD>
    <TD noWrap align=3Dright><TT>---&nbsp;&nbsp;</TT></TD>
    <TD =
noWrap><TT>&nbsp;K.HIEMSYCGFEAFKVLANNYLDAK.E</TT></TD></TR></TBODY></TABL=
E>
<TABLE border=3D0 cellSpacing=3D0>
  <TBODY>
  <TR>
    <TD><TT>&nbsp;&nbsp;&nbsp;&nbsp;&nbsp;&nbsp;</TT></TD>
    <TD><TT><B>No match to: </B>722.3444, 812.3120, 825.0538, 829.3365,=20
      841.0231, 842.4587, 856.4695, 870.4892, 1045.4987, 1172.4644, =
1189.4493,=20
      1189.4493, 1211.4525, 1269.5383, 1285.5146, 1292.5647, 1322.5864,=20
      1322.5864, 1338.5701, 1369.6108, 1370.5880, 1370.5880, 1386.5563,=20
      1386.5563, 1391.6074, 1402.5548, 1418.5543, 1689.5704, 1689.5704,=20
      2089.7732, 2210.9880, 2278.9082, 2438.1377, 2438.1377, 2467.0532,=20
      2481.0706, 2481.0706, 2791.3635</TT></TD></TR></TBODY></TABLE><BR>
<TABLE border=3D0 cellSpacing=3D0>
  <TBODY>
  <TR>
    <TD><TT><B><A name=3DHit47>47.</A>&nbsp;&nbsp;&nbsp;</B></TT></TD>
    <TD noWrap><TT><A=20
      =
href=3D"http://zxw-pc/mascot/cgi/protein_view.pl?file=3D../data/20121225/=
F002439.dat&amp;hit=3D47"=20
      =
target=3D_blank>gi|10176993</A>&nbsp;&nbsp;&nbsp;&nbsp;<B>Mass:</B>&nbsp;=
60310&nbsp;&nbsp;&nbsp;&nbsp;<B>Score:</B>&nbsp;35&nbsp;&nbsp;&nbsp;&nbsp=
;&nbsp;<B>Expect:</B>&nbsp;6e+002&nbsp;&nbsp;<B>Matches:</B>&nbsp;9</TT><=
/TD></TR>
  <TR>
    <TD>&nbsp;</TD>
    <TD noWrap><TT>unnamed protein product [Arabidopsis=20
  thaliana]</TT></TD></TR></TBODY></TABLE>
<TABLE border=3D0 cellSpacing=3D0 cellPadding=3D0>
  <TBODY>
  <TR>
    <TD><TT>&nbsp;&nbsp;&nbsp;&nbsp;&nbsp;&nbsp;</TT></TD>
    <TD align=3Dright><TT><B>Observed&nbsp;&nbsp;</B></TT></TD>
    <TD noWrap align=3Dright><TT><B>Mr(expt)&nbsp;&nbsp;</B></TT></TD>
    <TD noWrap align=3Dright><TT><B>Mr(calc)&nbsp;&nbsp;</B></TT></TD>
    <TD align=3Dright><TT><B>&nbsp;ppm&nbsp;&nbsp;</B></TT></TD>
    <TD align=3Dright><TT><B>Start&nbsp;</B></TT></TD>
    <TD align=3Dright><TT><B>&nbsp;</B></TT></TD>
    <TD align=3Dright><TT><B>End&nbsp;</B></TT></TD>
    <TD align=3Dright><TT><B>Miss&nbsp;</B></TT></TD>
    <TD align=3Dright><TT><B>Ions&nbsp;</B></TT></TD>
    <TD><TT><B>&nbsp;Peptide</B></TT></TD></TR>
  <TR>
    <TD align=3Dright>&nbsp;</TD>
    <TD align=3Dright><TT>1383.6283&nbsp;&nbsp;</TT></TD>
    <TD align=3Dright><TT>1382.6210&nbsp;&nbsp;</TT></TD>
    <TD align=3Dright><TT>1382.5871&nbsp;&nbsp;</TT></TD>
    <TD noWrap align=3Dright><TT>24.5&nbsp;</TT></TD>
    <TD align=3Dright><TT>503&nbsp;</TT></TD>
    <TD noWrap align=3Dright><TT>-&nbsp;</TT></TD>
    <TD align=3Dright><TT>513&nbsp;</TT></TD>
    <TD align=3Dright><TT>1&nbsp;&nbsp;</TT></TD>
    <TD noWrap align=3Dright><TT>---&nbsp;&nbsp;</TT></TD>
    <TD noWrap><TT>&nbsp;K.EEKEENETTMK.D + Oxidation (M)</TT></TD></TR>
  <TR>
    <TD align=3Dright>&nbsp;</TD>
    <TD align=3Dright><TT>1495.6736&nbsp;&nbsp;</TT></TD>
    <TD align=3Dright><TT>1494.6663&nbsp;&nbsp;</TT></TD>
    <TD align=3Dright><TT>1494.6362&nbsp;&nbsp;</TT></TD>
    <TD noWrap align=3Dright><TT>20.2&nbsp;</TT></TD>
    <TD align=3Dright><TT>413&nbsp;</TT></TD>
    <TD noWrap align=3Dright><TT>-&nbsp;</TT></TD>
    <TD align=3Dright><TT>424&nbsp;</TT></TD>
    <TD align=3Dright><TT>0&nbsp;&nbsp;</TT></TD>
    <TD noWrap align=3Dright><TT>---&nbsp;&nbsp;</TT></TD>
    <TD noWrap><TT>&nbsp;K.EEDDNELFDEIK.R</TT></TD></TR>
  <TR>
    <TD align=3Dright>&nbsp;</TD>
    <TD align=3Dright><TT>1967.9067&nbsp;&nbsp;</TT></TD>
    <TD align=3Dright><TT>1966.8994&nbsp;&nbsp;</TT></TD>
    <TD align=3Dright><TT>1966.8263&nbsp;&nbsp;</TT></TD>
    <TD noWrap align=3Dright><TT>37.2&nbsp;</TT></TD>
    <TD align=3Dright><TT>387&nbsp;</TT></TD>
    <TD noWrap align=3Dright><TT>-&nbsp;</TT></TD>
    <TD align=3Dright><TT>402&nbsp;</TT></TD>
    <TD align=3Dright><TT>1&nbsp;&nbsp;</TT></TD>
    <TD noWrap align=3Dright><TT>---&nbsp;&nbsp;</TT></TD>
    <TD noWrap><TT>&nbsp;R.MDKHIEMSYCGFEAFK.V + 2 Oxidation =
(M)</TT></TD></TR>
  <TR>
    <TD align=3Dright>&nbsp;</TD>
    <TD align=3Dright><TT>1967.9067&nbsp;&nbsp;</TT></TD>
    <TD align=3Dright><TT>1966.8994&nbsp;&nbsp;</TT></TD>
    <TD align=3Dright><TT>1966.8263&nbsp;&nbsp;</TT></TD>
    <TD noWrap align=3Dright><TT>37.2&nbsp;</TT></TD>
    <TD align=3Dright><TT>387&nbsp;</TT></TD>
    <TD noWrap align=3Dright><TT>-&nbsp;</TT></TD>
    <TD align=3Dright><TT>402&nbsp;</TT></TD>
    <TD align=3Dright><TT>1&nbsp;&nbsp;</TT></TD>
    <TD noWrap align=3Dright><TT>---&nbsp;&nbsp;</TT></TD>
    <TD noWrap><TT>&nbsp;R.MDKHIEMSYCGFEAFK.V + 2 Oxidation =
(M)</TT></TD></TR>
  <TR>
    <TD align=3Dright>&nbsp;</TD>
    <TD align=3Dright><TT>1989.9113&nbsp;&nbsp;</TT></TD>
    <TD align=3Dright><TT>1988.9040&nbsp;&nbsp;</TT></TD>
    <TD align=3Dright><TT>1989.0088&nbsp;&nbsp;</TT></TD>
    <TD noWrap align=3Dright><TT>-52.70&nbsp;</TT></TD>
    <TD align=3Dright><TT>296&nbsp;</TT></TD>
    <TD noWrap align=3Dright><TT>-&nbsp;</TT></TD>
    <TD align=3Dright><TT>313&nbsp;</TT></TD>
    <TD align=3Dright><TT>0&nbsp;&nbsp;</TT></TD>
    <TD noWrap align=3Dright><TT>---&nbsp;&nbsp;</TT></TD>
    <TD noWrap><TT>&nbsp;K.SIIVIEDIDCSLDLTGQR.K</TT></TD></TR>
  <TR>
    <TD align=3Dright>&nbsp;</TD>
    <TD align=3Dright><TT>2067.7708&nbsp;&nbsp;</TT></TD>
    <TD align=3Dright><TT>2066.7635&nbsp;&nbsp;</TT></TD>
    <TD align=3Dright><TT>2066.8474&nbsp;&nbsp;</TT></TD>
    <TD noWrap align=3Dright><TT>-40.56&nbsp;</TT></TD>
    <TD align=3Dright><TT>318&nbsp;</TT></TD>
    <TD noWrap align=3Dright><TT>-&nbsp;</TT></TD>
    <TD align=3Dright><TT>334&nbsp;</TT></TD>
    <TD align=3Dright><TT>1&nbsp;&nbsp;</TT></TD>
    <TD noWrap align=3Dright><TT>---&nbsp;&nbsp;</TT></TD>
    <TD noWrap><TT>&nbsp;K.DEEEDEDETSPIEKQMK.K + Oxidation =
(M)</TT></TD></TR>
  <TR>
    <TD align=3Dright>&nbsp;</TD>
    <TD align=3Dright><TT>2067.7708&nbsp;&nbsp;</TT></TD>
    <TD align=3Dright><TT>2066.7635&nbsp;&nbsp;</TT></TD>
    <TD align=3Dright><TT>2066.8474&nbsp;&nbsp;</TT></TD>
    <TD noWrap align=3Dright><TT>-40.56&nbsp;</TT></TD>
    <TD align=3Dright><TT>318&nbsp;</TT></TD>
    <TD noWrap align=3Dright><TT>-&nbsp;</TT></TD>
    <TD align=3Dright><TT>334&nbsp;</TT></TD>
    <TD align=3Dright><TT>1&nbsp;&nbsp;</TT></TD>
    <TD noWrap align=3Dright><TT>---&nbsp;&nbsp;</TT></TD>
    <TD noWrap><TT>&nbsp;K.DEEEDEDETSPIEKQMK.K + Oxidation =
(M)</TT></TD></TR>
  <TR>
    <TD align=3Dright>&nbsp;</TD>
    <TD align=3Dright><TT>2663.2822&nbsp;&nbsp;</TT></TD>
    <TD align=3Dright><TT>2662.2749&nbsp;&nbsp;</TT></TD>
    <TD align=3Dright><TT>2662.2559&nbsp;&nbsp;</TT></TD>
    <TD noWrap align=3Dright><TT>7.13&nbsp;</TT></TD>
    <TD align=3Dright><TT>390&nbsp;</TT></TD>
    <TD noWrap align=3Dright><TT>-&nbsp;</TT></TD>
    <TD align=3Dright><TT>412&nbsp;</TT></TD>
    <TD align=3Dright><TT>1&nbsp;&nbsp;</TT></TD>
    <TD noWrap align=3Dright><TT>---&nbsp;&nbsp;</TT></TD>
    <TD noWrap><TT>&nbsp;K.HIEMSYCGFEAFKVLANNYLDAK.E</TT></TD></TR>
  <TR>
    <TD align=3Dright>&nbsp;</TD>
    <TD align=3Dright><TT>2663.2822&nbsp;&nbsp;</TT></TD>
    <TD align=3Dright><TT>2662.2749&nbsp;&nbsp;</TT></TD>
    <TD align=3Dright><TT>2662.2559&nbsp;&nbsp;</TT></TD>
    <TD noWrap align=3Dright><TT>7.13&nbsp;</TT></TD>
    <TD align=3Dright><TT>390&nbsp;</TT></TD>
    <TD noWrap align=3Dright><TT>-&nbsp;</TT></TD>
    <TD align=3Dright><TT>412&nbsp;</TT></TD>
    <TD align=3Dright><TT>1&nbsp;&nbsp;</TT></TD>
    <TD noWrap align=3Dright><TT>---&nbsp;&nbsp;</TT></TD>
    <TD =
noWrap><TT>&nbsp;K.HIEMSYCGFEAFKVLANNYLDAK.E</TT></TD></TR></TBODY></TABL=
E>
<TABLE border=3D0 cellSpacing=3D0>
  <TBODY>
  <TR>
    <TD><TT>&nbsp;&nbsp;&nbsp;&nbsp;&nbsp;&nbsp;</TT></TD>
    <TD><TT><B>No match to: </B>722.3444, 812.3120, 825.0538, 829.3365,=20
      841.0231, 842.4587, 856.4695, 870.4892, 1045.4987, 1172.4644, =
1189.4493,=20
      1189.4493, 1211.4525, 1269.5383, 1285.5146, 1292.5647, 1322.5864,=20
      1322.5864, 1338.5701, 1369.6108, 1370.5880, 1370.5880, 1386.5563,=20
      1386.5563, 1391.6074, 1402.5548, 1418.5543, 1689.5704, 1689.5704,=20
      2089.7732, 2210.9880, 2278.9082, 2438.1377, 2438.1377, 2467.0532,=20
      2481.0706, 2481.0706, 2791.3635</TT></TD></TR></TBODY></TABLE><BR>
<TABLE border=3D0 cellSpacing=3D0>
  <TBODY>
  <TR>
    <TD><TT><B><A name=3DHit48>48.</A>&nbsp;&nbsp;&nbsp;</B></TT></TD>
    <TD noWrap><TT><A=20
      =
href=3D"http://zxw-pc/mascot/cgi/protein_view.pl?file=3D../data/20121225/=
F002439.dat&amp;hit=3D48"=20
      =
target=3D_blank>gi|147780615</A>&nbsp;&nbsp;&nbsp;&nbsp;<B>Mass:</B>&nbsp=
;59125&nbsp;&nbsp;&nbsp;&nbsp;<B>Score:</B>&nbsp;35&nbsp;&nbsp;&nbsp;&nbs=
p;&nbsp;<B>Expect:</B>&nbsp;6.1e+002&nbsp;&nbsp;<B>Matches:</B>&nbsp;7</T=
T></TD></TR>
  <TR>
    <TD>&nbsp;</TD>
    <TD noWrap><TT>hypothetical protein VITISV_031848 [Vitis=20
  vinifera]</TT></TD></TR></TBODY></TABLE>
<TABLE border=3D0 cellSpacing=3D0 cellPadding=3D0>
  <TBODY>
  <TR>
    <TD><TT>&nbsp;&nbsp;&nbsp;&nbsp;&nbsp;&nbsp;</TT></TD>
    <TD align=3Dright><TT><B>Observed&nbsp;&nbsp;</B></TT></TD>
    <TD noWrap align=3Dright><TT><B>Mr(expt)&nbsp;&nbsp;</B></TT></TD>
    <TD noWrap align=3Dright><TT><B>Mr(calc)&nbsp;&nbsp;</B></TT></TD>
    <TD align=3Dright><TT><B>&nbsp;ppm&nbsp;&nbsp;</B></TT></TD>
    <TD align=3Dright><TT><B>Start&nbsp;</B></TT></TD>
    <TD align=3Dright><TT><B>&nbsp;</B></TT></TD>
    <TD align=3Dright><TT><B>End&nbsp;</B></TT></TD>
    <TD align=3Dright><TT><B>Miss&nbsp;</B></TT></TD>
    <TD align=3Dright><TT><B>Ions&nbsp;</B></TT></TD>
    <TD><TT><B>&nbsp;Peptide</B></TT></TD></TR>
  <TR>
    <TD align=3Dright>&nbsp;</TD>
    <TD align=3Dright><TT>842.4587&nbsp;&nbsp;</TT></TD>
    <TD align=3Dright><TT>841.4515&nbsp;&nbsp;</TT></TD>
    <TD align=3Dright><TT>841.5134&nbsp;&nbsp;</TT></TD>
    <TD noWrap align=3Dright><TT>-73.54&nbsp;</TT></TD>
    <TD align=3Dright><TT>397&nbsp;</TT></TD>
    <TD noWrap align=3Dright><TT>-&nbsp;</TT></TD>
    <TD align=3Dright><TT>403&nbsp;</TT></TD>
    <TD align=3Dright><TT>1&nbsp;&nbsp;</TT></TD>
    <TD noWrap align=3Dright><TT>---&nbsp;&nbsp;</TT></TD>
    <TD noWrap><TT>&nbsp;K.NKLLAQR.A</TT></TD></TR>
  <TR>
    <TD align=3Dright>&nbsp;</TD>
    <TD align=3Dright><TT>870.4892&nbsp;&nbsp;</TT></TD>
    <TD align=3Dright><TT>869.4819&nbsp;&nbsp;</TT></TD>
    <TD align=3Dright><TT>869.4694&nbsp;&nbsp;</TT></TD>
    <TD noWrap align=3Dright><TT>14.4&nbsp;</TT></TD>
    <TD align=3Dright><TT>151&nbsp;</TT></TD>
    <TD noWrap align=3Dright><TT>-&nbsp;</TT></TD>
    <TD align=3Dright><TT>156&nbsp;</TT></TD>
    <TD align=3Dright><TT>1&nbsp;&nbsp;</TT></TD>
    <TD noWrap align=3Dright><TT>---&nbsp;&nbsp;</TT></TD>
    <TD noWrap><TT>&nbsp;K.KLMWHR.E</TT></TD></TR>
  <TR>
    <TD align=3Dright>&nbsp;</TD>
    <TD align=3Dright><TT>1369.6108&nbsp;&nbsp;</TT></TD>
    <TD align=3Dright><TT>1368.6035&nbsp;&nbsp;</TT></TD>
    <TD align=3Dright><TT>1368.6997&nbsp;&nbsp;</TT></TD>
    <TD noWrap align=3Dright><TT>-70.30&nbsp;</TT></TD>
    <TD align=3Dright><TT>264&nbsp;</TT></TD>
    <TD noWrap align=3Dright><TT>-&nbsp;</TT></TD>
    <TD align=3Dright><TT>276&nbsp;</TT></TD>
    <TD align=3Dright><TT>0&nbsp;&nbsp;</TT></TD>
    <TD noWrap align=3Dright><TT>---&nbsp;&nbsp;</TT></TD>
    <TD noWrap><TT>&nbsp;R.VPPNGLSESVTNR.L</TT></TD></TR>
  <TR>
    <TD align=3Dright>&nbsp;</TD>
    <TD align=3Dright><TT>1386.5563&nbsp;&nbsp;</TT></TD>
    <TD align=3Dright><TT>1385.5490&nbsp;&nbsp;</TT></TD>
    <TD align=3Dright><TT>1385.5816&nbsp;&nbsp;</TT></TD>
    <TD noWrap align=3Dright><TT>-23.52&nbsp;</TT></TD>
    <TD align=3Dright><TT>481&nbsp;</TT></TD>
    <TD noWrap align=3Dright><TT>-&nbsp;</TT></TD>
    <TD align=3Dright><TT>492&nbsp;</TT></TD>
    <TD align=3Dright><TT>1&nbsp;&nbsp;</TT></TD>
    <TD noWrap align=3Dright><TT>7&nbsp;&nbsp;</TT></TD>
    <TD noWrap><TT>&nbsp;K.QDGYGDGCMLRR.Q + Oxidation (M)</TT></TD></TR>
  <TR>
    <TD align=3Dright>&nbsp;</TD>
    <TD align=3Dright><TT>2663.2822&nbsp;&nbsp;</TT></TD>
    <TD align=3Dright><TT>2662.2749&nbsp;&nbsp;</TT></TD>
    <TD align=3Dright><TT>2662.1455&nbsp;&nbsp;</TT></TD>
    <TD noWrap align=3Dright><TT>48.6&nbsp;</TT></TD>
    <TD align=3Dright><TT>206&nbsp;</TT></TD>
    <TD noWrap align=3Dright><TT>-&nbsp;</TT></TD>
    <TD align=3Dright><TT>227&nbsp;</TT></TD>
    <TD align=3Dright><TT>0&nbsp;&nbsp;</TT></TD>
    <TD noWrap align=3Dright><TT>---&nbsp;&nbsp;</TT></TD>
    <TD noWrap><TT>&nbsp;K.VDAMLLSMLDDFSDSEFYYVDR.G + 2 Oxidation=20
  (M)</TT></TD></TR>
  <TR>
    <TD align=3Dright>&nbsp;</TD>
    <TD align=3Dright><TT>2663.2822&nbsp;&nbsp;</TT></TD>
    <TD align=3Dright><TT>2662.2749&nbsp;&nbsp;</TT></TD>
    <TD align=3Dright><TT>2662.1455&nbsp;&nbsp;</TT></TD>
    <TD noWrap align=3Dright><TT>48.6&nbsp;</TT></TD>
    <TD align=3Dright><TT>206&nbsp;</TT></TD>
    <TD noWrap align=3Dright><TT>-&nbsp;</TT></TD>
    <TD align=3Dright><TT>227&nbsp;</TT></TD>
    <TD align=3Dright><TT>0&nbsp;&nbsp;</TT></TD>
    <TD noWrap align=3Dright><TT>---&nbsp;&nbsp;</TT></TD>
    <TD noWrap><TT>&nbsp;K.VDAMLLSMLDDFSDSEFYYVDR.G + 2 Oxidation=20
  (M)</TT></TD></TR>
  <TR>
    <TD align=3Dright>&nbsp;</TD>
    <TD align=3Dright><TT>2791.3635&nbsp;&nbsp;</TT></TD>
    <TD align=3Dright><TT>2790.3562&nbsp;&nbsp;</TT></TD>
    <TD align=3Dright><TT>2790.2404&nbsp;&nbsp;</TT></TD>
    <TD noWrap align=3Dright><TT>41.5&nbsp;</TT></TD>
    <TD align=3Dright><TT>205&nbsp;</TT></TD>
    <TD noWrap align=3Dright><TT>-&nbsp;</TT></TD>
    <TD align=3Dright><TT>227&nbsp;</TT></TD>
    <TD align=3Dright><TT>1&nbsp;&nbsp;</TT></TD>
    <TD noWrap align=3Dright><TT>---&nbsp;&nbsp;</TT></TD>
    <TD noWrap><TT>&nbsp;K.KVDAMLLSMLDDFSDSEFYYVDR.G + 2 Oxidation=20
  (M)</TT></TD></TR></TBODY></TABLE>
<TABLE border=3D0 cellSpacing=3D0>
  <TBODY>
  <TR>
    <TD><TT>&nbsp;&nbsp;&nbsp;&nbsp;&nbsp;&nbsp;</TT></TD>
    <TD><TT><B>No match to: </B>722.3444, 812.3120, 825.0538, 829.3365,=20
      841.0231, 856.4695, 1045.4987, 1172.4644, 1189.4493, 1189.4493, =
1211.4525,=20
      1269.5383, 1285.5146, 1292.5647, 1322.5864, 1322.5864, 1338.5701,=20
      1370.5880, 1370.5880, 1383.6283, 1386.5563, 1391.6074, 1402.5548,=20
      1418.5543, 1495.6736, 1689.5704, 1689.5704, 1967.9067, 1967.9067,=20
      1989.9113, 2067.7708, 2067.7708, 2089.7732, 2210.9880, 2278.9082,=20
      2438.1377, 2438.1377, 2467.0532, 2481.0706,=20
2481.0706</TT></TD></TR></TBODY></TABLE><BR>
<TABLE border=3D0 cellSpacing=3D0>
  <TBODY>
  <TR>
    <TD><TT><B><A name=3DHit49>49.</A>&nbsp;&nbsp;&nbsp;</B></TT></TD>
    <TD noWrap><TT><A=20
      =
href=3D"http://zxw-pc/mascot/cgi/protein_view.pl?file=3D../data/20121225/=
F002439.dat&amp;hit=3D49"=20
      =
target=3D_blank>gi|47848667</A>&nbsp;&nbsp;&nbsp;&nbsp;<B>Mass:</B>&nbsp;=
5676&nbsp;&nbsp;&nbsp;&nbsp;&nbsp;<B>Score:</B>&nbsp;35&nbsp;&nbsp;&nbsp;=
&nbsp;&nbsp;<B>Expect:</B>&nbsp;6.1e+002&nbsp;&nbsp;<B>Matches:</B>&nbsp;=
4</TT></TD></TR>
  <TR>
    <TD>&nbsp;</TD>
    <TD noWrap><TT>hypothetical protein [Oryza sativa Japonica=20
  Group]</TT></TD></TR></TBODY></TABLE>
<TABLE border=3D0 cellSpacing=3D0 cellPadding=3D0>
  <TBODY>
  <TR>
    <TD><TT>&nbsp;&nbsp;&nbsp;&nbsp;&nbsp;&nbsp;</TT></TD>
    <TD align=3Dright><TT><B>Observed&nbsp;&nbsp;</B></TT></TD>
    <TD noWrap align=3Dright><TT><B>Mr(expt)&nbsp;&nbsp;</B></TT></TD>
    <TD noWrap align=3Dright><TT><B>Mr(calc)&nbsp;&nbsp;</B></TT></TD>
    <TD align=3Dright><TT><B>&nbsp;ppm&nbsp;&nbsp;</B></TT></TD>
    <TD align=3Dright><TT><B>Start&nbsp;</B></TT></TD>
    <TD align=3Dright><TT><B>&nbsp;</B></TT></TD>
    <TD align=3Dright><TT><B>End&nbsp;</B></TT></TD>
    <TD align=3Dright><TT><B>Miss&nbsp;</B></TT></TD>
    <TD align=3Dright><TT><B>Ions&nbsp;</B></TT></TD>
    <TD><TT><B>&nbsp;Peptide</B></TT></TD></TR>
  <TR>
    <TD align=3Dright>&nbsp;</TD>
    <TD align=3Dright><TT>829.3365&nbsp;&nbsp;</TT></TD>
    <TD align=3Dright><TT>828.3292&nbsp;&nbsp;</TT></TD>
    <TD align=3Dright><TT>828.3114&nbsp;&nbsp;</TT></TD>
    <TD noWrap align=3Dright><TT>21.5&nbsp;</TT></TD>
    <TD align=3Dright><TT>1&nbsp;</TT></TD>
    <TD noWrap align=3Dright><TT>-&nbsp;</TT></TD>
    <TD align=3Dright><TT>7&nbsp;</TT></TD>
    <TD align=3Dright><TT>0&nbsp;&nbsp;</TT></TD>
    <TD noWrap align=3Dright><TT>---&nbsp;&nbsp;</TT></TD>
    <TD noWrap><TT>&nbsp;-.MAMSCMR.L</TT></TD></TR>
  <TR>
    <TD align=3Dright>&nbsp;</TD>
    <TD align=3Dright><TT>1967.9067&nbsp;&nbsp;</TT></TD>
    <TD align=3Dright><TT>1966.8994&nbsp;&nbsp;</TT></TD>
    <TD align=3Dright><TT>1966.8845&nbsp;&nbsp;</TT></TD>
    <TD noWrap align=3Dright><TT>7.58&nbsp;</TT></TD>
    <TD align=3Dright><TT>2&nbsp;</TT></TD>
    <TD noWrap align=3Dright><TT>-&nbsp;</TT></TD>
    <TD align=3Dright><TT>18&nbsp;</TT></TD>
    <TD align=3Dright><TT>1&nbsp;&nbsp;</TT></TD>
    <TD noWrap align=3Dright><TT>---&nbsp;&nbsp;</TT></TD>
    <TD noWrap><TT>&nbsp;M.AMSCMRLHSEMALQTSR.A + Oxidation =
(M)</TT></TD></TR>
  <TR>
    <TD align=3Dright>&nbsp;</TD>
    <TD align=3Dright><TT>1967.9067&nbsp;&nbsp;</TT></TD>
    <TD align=3Dright><TT>1966.8994&nbsp;&nbsp;</TT></TD>
    <TD align=3Dright><TT>1966.8845&nbsp;&nbsp;</TT></TD>
    <TD noWrap align=3Dright><TT>7.58&nbsp;</TT></TD>
    <TD align=3Dright><TT>2&nbsp;</TT></TD>
    <TD noWrap align=3Dright><TT>-&nbsp;</TT></TD>
    <TD align=3Dright><TT>18&nbsp;</TT></TD>
    <TD align=3Dright><TT>1&nbsp;&nbsp;</TT></TD>
    <TD noWrap align=3Dright><TT>---&nbsp;&nbsp;</TT></TD>
    <TD noWrap><TT>&nbsp;M.AMSCMRLHSEMALQTSR.A + Oxidation =
(M)</TT></TD></TR>
  <TR>
    <TD align=3Dright>&nbsp;</TD>
    <TD align=3Dright><TT>2210.9880&nbsp;&nbsp;</TT></TD>
    <TD align=3Dright><TT>2209.9807&nbsp;&nbsp;</TT></TD>
    <TD align=3Dright><TT>2210.0749&nbsp;&nbsp;</TT></TD>
    <TD noWrap align=3Dright><TT>-42.63&nbsp;</TT></TD>
    <TD align=3Dright><TT>8&nbsp;</TT></TD>
    <TD noWrap align=3Dright><TT>-&nbsp;</TT></TD>
    <TD align=3Dright><TT>27&nbsp;</TT></TD>
    <TD align=3Dright><TT>1&nbsp;&nbsp;</TT></TD>
    <TD noWrap align=3Dright><TT>---&nbsp;&nbsp;</TT></TD>
    <TD =
noWrap><TT>&nbsp;R.LHSEMALQTSRALESADHSK.T</TT></TD></TR></TBODY></TABLE>
<TABLE border=3D0 cellSpacing=3D0>
  <TBODY>
  <TR>
    <TD><TT>&nbsp;&nbsp;&nbsp;&nbsp;&nbsp;&nbsp;</TT></TD>
    <TD><TT><B>No match to: </B>722.3444, 812.3120, 825.0538, 841.0231,=20
      842.4587, 856.4695, 870.4892, 1045.4987, 1172.4644, 1189.4493, =
1189.4493,=20
      1211.4525, 1269.5383, 1285.5146, 1292.5647, 1322.5864, 1322.5864,=20
      1338.5701, 1369.6108, 1370.5880, 1370.5880, 1383.6283, 1386.5563,=20
      1386.5563, 1391.6074, 1402.5548, 1418.5543, 1495.6736, 1689.5704,=20
      1689.5704, 1989.9113, 2067.7708, 2067.7708, 2089.7732, 2278.9082,=20
      2438.1377, 2438.1377, 2467.0532, 2481.0706, 2481.0706, 2663.2822,=20
      2663.2822, 2791.3635</TT></TD></TR></TBODY></TABLE><BR>
<TABLE border=3D0 cellSpacing=3D0>
  <TBODY>
  <TR>
    <TD><TT><B><A name=3DHit50>50.</A>&nbsp;&nbsp;&nbsp;</B></TT></TD>
    <TD noWrap><TT><A=20
      =
href=3D"http://zxw-pc/mascot/cgi/protein_view.pl?file=3D../data/20121225/=
F002439.dat&amp;hit=3D50"=20
      =
target=3D_blank>gi|224111812</A>&nbsp;&nbsp;&nbsp;&nbsp;<B>Mass:</B>&nbsp=
;7229&nbsp;&nbsp;&nbsp;&nbsp;&nbsp;<B>Score:</B>&nbsp;35&nbsp;&nbsp;&nbsp=
;&nbsp;&nbsp;<B>Expect:</B>&nbsp;6.1e+002&nbsp;&nbsp;<B>Matches:</B>&nbsp=
;4</TT></TD></TR>
  <TR>
    <TD>&nbsp;</TD>
    <TD noWrap><TT>predicted protein [Populus=20
trichocarpa]</TT></TD></TR></TBODY></TABLE>
<TABLE border=3D0 cellSpacing=3D0 cellPadding=3D0>
  <TBODY>
  <TR>
    <TD><TT>&nbsp;&nbsp;&nbsp;&nbsp;&nbsp;&nbsp;</TT></TD>
    <TD align=3Dright><TT><B>Observed&nbsp;&nbsp;</B></TT></TD>
    <TD noWrap align=3Dright><TT><B>Mr(expt)&nbsp;&nbsp;</B></TT></TD>
    <TD noWrap align=3Dright><TT><B>Mr(calc)&nbsp;&nbsp;</B></TT></TD>
    <TD align=3Dright><TT><B>&nbsp;ppm&nbsp;&nbsp;</B></TT></TD>
    <TD align=3Dright><TT><B>Start&nbsp;</B></TT></TD>
    <TD align=3Dright><TT><B>&nbsp;</B></TT></TD>
    <TD align=3Dright><TT><B>End&nbsp;</B></TT></TD>
    <TD align=3Dright><TT><B>Miss&nbsp;</B></TT></TD>
    <TD align=3Dright><TT><B>Ions&nbsp;</B></TT></TD>
    <TD><TT><B>&nbsp;Peptide</B></TT></TD></TR>
  <TR>
    <TD align=3Dright>&nbsp;</TD>
    <TD align=3Dright><TT>722.3444&nbsp;&nbsp;</TT></TD>
    <TD align=3Dright><TT>721.3371&nbsp;&nbsp;</TT></TD>
    <TD align=3Dright><TT>721.3871&nbsp;&nbsp;</TT></TD>
    <TD noWrap align=3Dright><TT>-69.33&nbsp;</TT></TD>
    <TD align=3Dright><TT>29&nbsp;</TT></TD>
    <TD noWrap align=3Dright><TT>-&nbsp;</TT></TD>
    <TD align=3Dright><TT>33&nbsp;</TT></TD>
    <TD align=3Dright><TT>1&nbsp;&nbsp;</TT></TD>
    <TD noWrap align=3Dright><TT>---&nbsp;&nbsp;</TT></TD>
    <TD noWrap><TT>&nbsp;K.YDRIR.Y</TT></TD></TR>
  <TR>
    <TD align=3Dright>&nbsp;</TD>
    <TD align=3Dright><TT>1370.5880&nbsp;&nbsp;</TT></TD>
    <TD align=3Dright><TT>1369.5807&nbsp;&nbsp;</TT></TD>
    <TD align=3Dright><TT>1369.6853&nbsp;&nbsp;</TT></TD>
    <TD noWrap align=3Dright><TT>-76.32&nbsp;</TT></TD>
    <TD align=3Dright><TT>13&nbsp;</TT></TD>
    <TD noWrap align=3Dright><TT>-&nbsp;</TT></TD>
    <TD align=3Dright><TT>23&nbsp;</TT></TD>
    <TD align=3Dright><TT>0&nbsp;&nbsp;</TT></TD>
    <TD noWrap align=3Dright><TT>---&nbsp;&nbsp;</TT></TD>
    <TD noWrap><TT>&nbsp;R.ELLCWYFAVAR.S</TT></TD></TR>
  <TR>
    <TD align=3Dright>&nbsp;</TD>
    <TD align=3Dright><TT>1370.5880&nbsp;&nbsp;</TT></TD>
    <TD align=3Dright><TT>1369.5807&nbsp;&nbsp;</TT></TD>
    <TD align=3Dright><TT>1369.6853&nbsp;&nbsp;</TT></TD>
    <TD noWrap align=3Dright><TT>-76.32&nbsp;</TT></TD>
    <TD align=3Dright><TT>13&nbsp;</TT></TD>
    <TD noWrap align=3Dright><TT>-&nbsp;</TT></TD>
    <TD align=3Dright><TT>23&nbsp;</TT></TD>
    <TD align=3Dright><TT>0&nbsp;&nbsp;</TT></TD>
    <TD noWrap align=3Dright><TT>---&nbsp;&nbsp;</TT></TD>
    <TD noWrap><TT>&nbsp;R.ELLCWYFAVAR.S</TT></TD></TR>
  <TR>
    <TD align=3Dright>&nbsp;</TD>
    <TD align=3Dright><TT>2791.3635&nbsp;&nbsp;</TT></TD>
    <TD align=3Dright><TT>2790.3562&nbsp;&nbsp;</TT></TD>
    <TD align=3Dright><TT>2790.4203&nbsp;&nbsp;</TT></TD>
    <TD noWrap align=3Dright><TT>-22.96&nbsp;</TT></TD>
    <TD align=3Dright><TT>1&nbsp;</TT></TD>
    <TD noWrap align=3Dright><TT>-&nbsp;</TT></TD>
    <TD align=3Dright><TT>23&nbsp;</TT></TD>
    <TD align=3Dright><TT>1&nbsp;&nbsp;</TT></TD>
    <TD noWrap align=3Dright><TT>---&nbsp;&nbsp;</TT></TD>
    <TD =
noWrap><TT>&nbsp;-.EQYTIGAIIFERELLCWYFAVAR.S</TT></TD></TR></TBODY></TABL=
E>
<TABLE border=3D0 cellSpacing=3D0>
  <TBODY>
  <TR>
    <TD><TT>&nbsp;&nbsp;&nbsp;&nbsp;&nbsp;&nbsp;</TT></TD>
    <TD><TT><B>No match to: </B>812.3120, 825.0538, 829.3365, 841.0231,=20
      842.4587, 856.4695, 870.4892, 1045.4987, 1172.4644, 1189.4493, =
1189.4493,=20
      1211.4525, 1269.5383, 1285.5146, 1292.5647, 1322.5864, 1322.5864,=20
      1338.5701, 1369.6108, 1383.6283, 1386.5563, 1386.5563, 1391.6074,=20
      1402.5548, 1418.5543, 1495.6736, 1689.5704, 1689.5704, 1967.9067,=20
      1967.9067, 1989.9113, 2067.7708, 2067.7708, 2089.7732, 2210.9880,=20
      2278.9082, 2438.1377, 2438.1377, 2467.0532, 2481.0706, 2481.0706,=20
      2663.2822, 2663.2822</TT></TD></TR></TBODY></TABLE><BR>
<H3>Search Parameters</H3><FONT face=3D"Courier =
New,Courier,monospace"><PRE><B>Type of search         : MS/MS Ion =
Search</B>
<B>Enzyme                 : Trypsin</B>
<B>Variable modifications : <A =
href=3D"http://zxw-pc/mascot/cgi/client.pl?modification&amp;mod_name=3DOx=
idation+%28M%29&amp;file=3D../data/20121225/F002439.dat" =
target=3D_blank>Oxidation (M)</A></B>
<B>Mass values            : Monoisotopic</B>
<B>Protein Mass           : Unrestricted</B>
<B>Peptide Mass Tolerance : =C2=B1 100 ppm</B>
<B>Fragment Mass Tolerance: =C2=B1 0.8 Da</B>
<B>Max Missed Cleavages   : 1</B>
<B>Instrument type        : MALDI-TOF-TOF</B>
<A name=3DQuery1><B>Query1 (722.3444,1+)   </A>: &lt;no title&gt;</B>
<A name=3DQuery2><B>Query2 (812.3120,1+)   </A>: &lt;no title&gt;</B>
<A name=3DQuery3><B>Query3 (825.0538,1+)   </A>: &lt;no title&gt;</B>
<A name=3DQuery4><B>Query4 (829.3365,1+)   </A>: &lt;no title&gt;</B>
<A name=3DQuery5><B>Query5 (841.0231,1+)   </A>: &lt;no title&gt;</B>
<A name=3DQuery6><B>Query6 (842.4587,1+)   </A>: &lt;no title&gt;</B>
<A name=3DQuery7><B>Query7 (856.4695,1+)   </A>: &lt;no title&gt;</B>
<A name=3DQuery8><B>Query8 (870.4892,1+)   </A>: &lt;no title&gt;</B>
<A name=3DQuery9><B>Query9 (1045.4987,1+)  </A>: &lt;no title&gt;</B>
<A name=3DQuery10><B>Query10 (1172.4644,1+) </A>: &lt;no title&gt;</B>
<A name=3DQuery11><B>Query11 (1189.4493,1+) </A>: &lt;no title&gt;</B>
<A name=3DQuery12><B>Query12 (1189.4493,1+) </A>: Label: L20, Spot_Id: =
795076, Peak_List_Id: 465313, MSMS Job_Run_Id: 23273, Comment: </B>
<A name=3DQuery13><B>Query13 (1211.4525,1+) </A>: &lt;no title&gt;</B>
<A name=3DQuery14><B>Query14 (1269.5383,1+) </A>: &lt;no title&gt;</B>
<A name=3DQuery15><B>Query15 (1285.5146,1+) </A>: &lt;no title&gt;</B>
<A name=3DQuery16><B>Query16 (1292.5647,1+) </A>: &lt;no title&gt;</B>
<A name=3DQuery17><B>Query17 (1322.5864,1+) </A>: &lt;no title&gt;</B>
<A name=3DQuery18><B>Query18 (1322.5864,1+) </A>: Label: L20, Spot_Id: =
795076, Peak_List_Id: 465315, MSMS Job_Run_Id: 23273, Comment: </B>
<A name=3DQuery19><B>Query19 (1338.5701,1+) </A>: &lt;no title&gt;</B>
<A name=3DQuery20><B>Query20 (1369.6108,1+) </A>: &lt;no title&gt;</B>
<A name=3DQuery21><B>Query21 (1370.5880,1+) </A>: &lt;no title&gt;</B>
<A name=3DQuery22><B>Query22 (1370.5880,1+) </A>: Label: L20, Spot_Id: =
795076, Peak_List_Id: 465309, MSMS Job_Run_Id: 23273, Comment: </B>
<A name=3DQuery23><B>Query23 (1383.6283,1+) </A>: &lt;no title&gt;</B>
<A name=3DQuery24><B>Query24 (1386.5563,1+) </A>: &lt;no title&gt;</B>
<A name=3DQuery25><B>Query25 (1386.5563,1+) </A>: Label: L20, Spot_Id: =
795076, Peak_List_Id: 465310, MSMS Job_Run_Id: 23273, Comment: </B>
<A name=3DQuery26><B>Query26 (1391.6074,1+) </A>: &lt;no title&gt;</B>
<A name=3DQuery27><B>Query27 (1402.5548,1+) </A>: &lt;no title&gt;</B>
<A name=3DQuery28><B>Query28 (1418.5543,1+) </A>: &lt;no title&gt;</B>
<A name=3DQuery29><B>Query29 (1495.6736,1+) </A>: &lt;no title&gt;</B>
<A name=3DQuery30><B>Query30 (1689.5704,1+) </A>: &lt;no title&gt;</B>
<A name=3DQuery31><B>Query31 (1689.5704,1+) </A>: Label: L20, Spot_Id: =
795076, Peak_List_Id: 465317, MSMS Job_Run_Id: 23273, Comment: </B>
<A name=3DQuery32><B>Query32 (1967.9067,1+) </A>: &lt;no title&gt;</B>
<A name=3DQuery33><B>Query33 (1967.9067,1+) </A>: Label: L20, Spot_Id: =
795076, Peak_List_Id: 465314, MSMS Job_Run_Id: 23273, Comment: </B>
<A name=3DQuery34><B>Query34 (1989.9113,1+) </A>: &lt;no title&gt;</B>
<A name=3DQuery35><B>Query35 (2067.7708,1+) </A>: &lt;no title&gt;</B>
<A name=3DQuery36><B>Query36 (2067.7708,1+) </A>: Label: L20, Spot_Id: =
795076, Peak_List_Id: 465312, MSMS Job_Run_Id: 23273, Comment: </B>
<A name=3DQuery37><B>Query37 (2089.7732,1+) </A>: &lt;no title&gt;</B>
<A name=3DQuery38><B>Query38 (2210.9880,1+) </A>: &lt;no title&gt;</B>
<A name=3DQuery39><B>Query39 (2278.9082,1+) </A>: &lt;no title&gt;</B>
<A name=3DQuery40><B>Query40 (2438.1377,1+) </A>: &lt;no title&gt;</B>
<A name=3DQuery41><B>Query41 (2438.1377,1+) </A>: Label: L20, Spot_Id: =
795076, Peak_List_Id: 465316, MSMS Job_Run_Id: 23273, Comment: </B>
<A name=3DQuery42><B>Query42 (2467.0532,1+) </A>: &lt;no title&gt;</B>
<A name=3DQuery43><B>Query43 (2481.0706,1+) </A>: &lt;no title&gt;</B>
<A name=3DQuery44><B>Query44 (2481.0706,1+) </A>: Label: L20, Spot_Id: =
795076, Peak_List_Id: 465308, MSMS Job_Run_Id: 23273, Comment: </B>
<A name=3DQuery45><B>Query45 (2663.2822,1+) </A>: &lt;no title&gt;</B>
<A name=3DQuery46><B>Query46 (2663.2822,1+) </A>: Label: L20, Spot_Id: =
795076, Peak_List_Id: 465311, MSMS Job_Run_Id: 23273, Comment: </B>
<A name=3DQuery47><B>Query47 (2791.3635,1+) </A>: &lt;no title&gt;</B>
</PRE></FONT>
<P>
<TABLE border=3D2 cellSpacing=3D2 cellPadding=3D1 width=3D"100%">
  <TBODY>
  <TR>
    <TD noWrap align=3Dcenter><B>Mascot:</B>&nbsp; <A=20
      =
href=3D"http://www.matrixscience.com/">http://www.matrixscience.com/</A> =

  </TD></TR></TBODY></TABLE></P></BODY></HTML>

------=_NextPart_000_0036_01CDE361.7FE32D60
Content-Type: image/gif
Content-Transfer-Encoding: base64
Content-Location: http://zxw-pc/mascot/images/88x31_logo_white.gif

R0lGODlhWAAfANX/AMDAwP/v7//f3//Pz/+/v/+vr/+fn/+Pj/9/f/9wcP9gYP9QUP9AQP8wMP8g
IP8QEP8AAO/v/+/v79/f/9/f38/P/8/Pz7+//7+/v6+v/6+vr5+f/5+fn4+P/4+Pj39//39/f3Bw
/3BwcGBg/2BgYFBQ/1BQUEBA/0BAQDAw/zAwMCAg/yAgIBAQ/xAQEAAA/wAAAAAAAAAAAAAAAAAA
AAAAAAAAAAAAAAAAAAAAAAAAAAAAAAAAAAAAAAAAAAAAACH5BAEAAAAALAAAAABYAB8AQAb/QIBw
SCwaj8ikcslsEl0wTDHz+bxOgMrp8mpFiJFThfsyjl4j82tVLaVGk+Hq1TF2ut8jCkYRSkgcToKD
hIQUKiBCHnxEAghDBA8QQg4QBEQBQwyWQ5ICAAsBAZcACKQJEAsMQgQQk5hCAhAPlAACn0MkUYMS
HCIaABMfJychRSPEH0YbWEMXJyUhxCPSJQAb0icjH8gfeRvIxRnXxCfeGcQlFwAWIn1HLC7vQhtl
AFZ1ES0v6/QrRGSIWPlXpF6LISWuVNgA4EyaIRta9Jvw4kUcInsCDZEARcqQBQ6I0AJQAEIDIgQU
xJo1pOQqIQFUCmFQyYAQAzZBQXikqYAQ/wQQZAIgkFPIHmCFkipdyrSp06eDSLiQUDBhM3JrjFSY
Y++aMgAnXnwdUUFIwodgX1gTso/hkAgVK0w4Ma4IBxZHQMDACzCNlRJiKFokEu5EiopFrFwdYiWF
EC5rhYQ1BqbEhsN1inCE4YGIBBAo5kEdrRS0EQkwEhEp0AABAgYGeA6liUBBAgOXFDDYvUDA7t+/
LxHYzTPAb1wHHCxAsMBAgtnAf2cawsGFhSIUYOwiAtSVgwFCDphM4mmlpQQhiSgQMMBVAAEyNx1A
UtJBgQVCh2DQjoRE5yEOODDdAA+AV0oqMClgoAIQzDcTJwAE8Fp4zwEIwXQANABBTillEv9AeREu
px8LGpFm4okopqjiiiyOxoEKHg2xz2Jn8KPVPkSYA0AGeDT0EI8v5HEYWiG84BhEiAEQARueoXDd
EYv8R0QKij2GzAtuvVUCkIwJUUFFF30l2EVf2nhNVkWEBVhZRnDASBH7wUBVjhEoFkYEZ3w1BFkA
BESEYGy+1dYFH6wQaJ89HgMmlDC4cIQIMJBQRAlxWNHCOEWi5ZUzSQqhzwt1ETGHW1UKMSYRFaRQ
1h1HErEIX3ZZl2NFjo2QRglcpZBBBIehIcQIuQpzwj4tnHDRXMSKseMaHzxT0QppZNArFh/0ukI/
RqlQhAkmiNbitwBIoMKTG71ZxC1JEIDsYYqjJEUBCSB4q5dqQrSHS3s5GRDUEAmMpFNRlZBigL/i
PTCggBFqCLBMAcwyHQInDWFBpEfooi0RmzBAyiMfQhieTwdW+C8ABxCA7lAIoLKAEKGQBEF6H1n4
SSjqDpHddkS4KakRBWzCEgDyIaHvyj8FVcADRdkiU00JgNcwBLgYsQkC+pJChF4oHDFxEQnIBnTE
AauXSXswDy2ETwl8YtwQ7TVY78uNyMQgT5e0LMTEUua1swAF9MybgT8FiN8n8Emi8QALuLJAAgxI
ou4mD8h2QH4BLPBAA8tlMpwrtvmcCQgieDAnuKQXEgQAOw==

------=_NextPart_000_0036_01CDE361.7FE32D60
Content-Type: application/octet-stream
Content-Transfer-Encoding: base64
Content-Location: http://zxw-pc/mascot/cgi/score_gif.pl?score_gif_362548875145

R0lGODlhkAHIAMIAAP///wAAAP8AAAD/AAAA/////wAAAAAAACH5BAEAAAAALAAAAACQAcgAAAP+
CLrc/jDKSau9OOvNu/9gKI5kaZ5oqq5s675wLM90bd94ru987//AoHBILBqPyKRyyWw6n9CodEqt
Wq/YrHbL7Xq/4LB4TC6bz+i0es1uu9/wuHxOr98I+AFDv+Ar/ACAegKEA4SFe4l9in+MgY6CkJKL
lI2Vj5eRmZOWnZiemqCcn6ShpaOmqairm62iQQSnrqWHAoaHqrO5r7yyvbu+wcDDrL/FwsfEusnM
lxwBCtApsci6tbcC1cbL3Nve2uDK3+LhzePm5d3gGtLQ0ifU6Z2214Tn6uT56Pr4+/79AO8JlBcs
g7to0/4VqheQIL+BDx3+gzhRYsOIETEcBPD+zgQBjABwXasI8iLJkyZTUlRpceU3jQgTYqyHC6XL
ljhL3tSZ02bPhkKozRRpj6dRn0dZJt2JtKk6Dx09qqRHlKlSp1az/tS6dCtOgwyikohncaHIq2i5
YvXate3arjAXiA2B56M/oojSsn3LV69bv31fUghAuPDcEbGGms2rFrDjxpD3PpY8cMNhqTlpZvsb
mTPlz55Dr4U1FRvVzoFBpxY9mXXlH2T5LabXerXt2rhR5173bBpIvLZu6x6uerfr4oInuDN8GUTi
fZqDGxeOvPrx66PZhU2YGa916tiniycOF0i8h1TNkgfPfvx39xlhK0xPez389vbzv79pgXn+Yd93
zRaefgPuZ2CB8fW3Ql3dCYjfgQ8iGGFqvbEgFHTeSXjfhgRO6J5lLZxnDn23dMghhCdqaKJB/jX3
QWzNCJjNiijSqGKNOML2m4MpemijjziWx8NzF0V345FAItkjUKQ1mF6QSUa55I9MyucSifZAOaWW
VHbplXnzmWbIlkp6WSaXBOkYIIlSmtkmmmea4gOREBn5Zpx35vkhWBbisZNmcOrpJplvxsWRhaXR
NOiigRLqqCcXvOMiXWEyxCiejzbKaKT+AWgScJheKqimaPKpAp0O2ZlpqKSyWmBQf2Y4qquz1sqS
Zf9x1xKWM9K6qq2iTmbqoRWQBYCxD8D+CJCMvzYb7LMGGkrsBH4uEAuyDdj1KY/Q+totsF8qKBcF
11prbgSo5qPqt862Ci5Pz+Ra7LnHSnBhkbK26627+vrkQjwAM1DXwIlWxS+7CB/8WYj0YktvWVj2
K3HC+yaoa70OW7sjmxMrXPG76ExDsAIZm6sYxxSD3PHHzjR5MjYeq5zyyqM0uauYWbI8884xzwJm
SszyrHPPQjsyrKcUgSoz0UwPDUyk/zop5tJOUz0qiAxLfUjTVtPsdQeTUnolzr12XfTXCrNoGDzV
rhQ012hXjbaa26IM99l4M61R2C9qXVPcZt+dtnbtcPfy1nLnnfjgMBWOgogB8ap44Iv+nwmW4/BU
etbkgHe+6d6Enbrx1J4LXvnVPaSbzLqmU+76ifGGbjiGi7Ve+umZajfu4wWrZzvnwJcqLd8bKHvP
27gHn3yOcRGfQV2jj3T768pTV0GLzj/vN2O/d7/8jbBu7z3148POztq8j61o+dVPvyfUWbsdcfv0
s1+d2tk/H/3f9X9PvmfwQ9Th+Gc//7mPOLhCX+bEZ8D+/c9fP7vZ+hpYwAcKC3Tywoz8cHbACnbw
OBV63P64R8ESWlArIRyLnwZIwj0AyoQfPGFBPpC/C9yrTvmaB9kcGMMe9uJ8GdQgenYoC+TJEIY8
DN8GLXUKpfnQg0mc4WBahDSJOBH+FKxDIhS3KCcWnWp70sFiDrl4RBnGC1EMZITkyPhELQLCi/Eb
4gQVYcQ2lvGJnOpU+pa4uSZyi41R1CLdkvZHQWTxjoEk35BWSDu7GXKMspkfICcJPpc1EmahWOMI
w0hJRDLPShI0mCbqiMNCetKN1gMlxDgoiium0Y6w9NIgrWjKPhwyckREZSyFNyQwpuKFmlvILnVJ
o/Cx0BeaXBPpEjnMVIJSjqKkoyRZyElidvJ9jxuZBYyXDlI+wpXHtKY4nblADWiLkI50IThHlMtT
uhObJdDmNn0JCWACbZrvZCYC0VgvdA2sWuFUYzvrtsxr6jNaLyiZAyAnkGRSwpv+6lpnMye6z/jN
656s9GM68VW7cVIUoXtUaLY2+UuJNnSgB/VoRdkm0mzRMxP25KMwU5rP+1mSo0/KJEppuVGaflRI
c+rdaYqIT5wWVKUGtWlQMcrESJg0VZCsKVKBuoNz8vSo6qzlSef4U6lmp5fULGlHg1mfpE71q1YK
aCUcik6sdvWtKJxT26Dpu1EWtZQ9NatX9RLBVTY1EU+N6FjhqtcLpo6k9QxsMdhaWJ9GJqhhTexg
ZVrWsxIWXjfFKyYFytW2Ss+xjV1YBOk6VLtmNLKX3Wtcl0rZMbVSq1CdbGgtu9ohIRamiu0GY2k7
24pA9pKfpUVUl3XX3qa2Smn+BW5ROBtNggaXt9AN2WjZ2VlMQHR1uQVtdJ+Surb5tY9Oha1gczqR
3Srgutk1bjHndFsxinexO43kaQEr3ltqF0i/Nepzs0pepoJXmfu1ZWBjql5eJle/y11rfJmR3mHY
NxAE9oN5j7veZ1K3uZa4Lj4ePN7NKri6fNDwfc3H2u/OVKNu1SziyrvgkBR3EO+l8CdtC2ACPjLG
3pjw8V7s4rySrYUyriRYlQvkP0Q4Rjzux4CXLNvtVvjAKk6wDkHMYByHg8NHPm+LR/zk1Am1RESd
L4KLHNv+ThnD1k0yl2fcS/+eOLw+xm6TL1xXaYq5EQ1WLZtxAL0ak/nH1eT+r4fPXOeHJhm99WWy
mT+hYzhxGL5U9pmXUeveRUu4xYiOs6JTDOHhhgTTana0p7sZ6jdmtsyDZjSo7/zNRLvax1n+dKQz
zekyNZoYeSYCQ+UxYVoH2MibXjFu56zlWfM42DaWkoivnGslmriy9IU1sjfD3EITurR2/usiph1o
ARPbTc0WRqylSGPnJtvb0v52rw997FfXOta3jtCjdbtlcutAdRueNjJXrW08v5fbYrX0AtbN6jiN
WxnLNvXP1HptMJu2361Ot8Tf7WmCQxzGcZ5SvJcRbpuR1uHZ/u+23f3rTn/b5AIvNppD3O6Jl1xJ
CUfFvCGlSvlevMcUJ7n+lFUdaVmv/Lwtz7nLd46ncAc81U9jr5+7DWydU/vDP3dxwYE+dYBLNuU+
t3arZq6NjdP83owcM9NRjvSB81vk/ta008f+430be+r5trKDK372N9fs1B0WdsNzFnK7j3zof8Yy
3d9+c6Nfvey4JDzaI15ro0038VH39bmbDnhxDz7yQX8513fh9WpIPvAdrzmSq772o+ud51HPOrYN
TXrAs/3grIg5x0t/+NMn/bBLN/3kyW57syve7xnO/O4Brfun771s5v6znCuv057bOwf4Hofg1V13
aP+98VYfNtYtvvi8D3/5iFc9yFl/85YtnMhux3zrhc5+zV9e6yxf/8v+wd97yMOf6oWXuwxa6lL1
qT//rld8lkd9v2d9add+30dvzodwwgd6+pdQ/WRDZOVaKOZ+Tpd+96dyGfh5r6dvJSF7xpB9lRZ+
zzcWD0Mu7SVcF9h8/9d9+OeCIqiC21dvuPaAvzB9M7iAjldO/EcyLzWC9Sd+fEd+MPhvtKd94cd9
wIdq8xd3OdiCS9hFC3KC2fJPVniFWJiFWriFXNiFXviFYBiGYjiGZFiGZniGaJiGamiF8dODEXhR
EogBbviGcDhPcqg9d5iHcbiHdsiHdfiH5IKHfpgQc+iGhSiIfZiIgEgtiLiI9tKIgaiHihiJg8iI
kuiI5VSJ6AKJlqj+iZt4iZQ4iZ0oio8IiqOIiRBwiKZYip4Ifav4ia2YLJzIiqQIi7WYirNoi6go
i6+Ii73Ii7F4B7+4ULnoi8HYf8coMMUIjLfIjLtIjMOIjM0IjcloB9Z4jdiYjdq4jdzYjd74jf5E
Df+kBWQxh0sgjvI0BePog98YMOZ4ju5IjuK4BchSLuDog+lIBfYYMFewjwzSj//Ij95YLQKpj+xY
kOp4kFQYBfHIjuBoLO+oawrpkAZJhxZZBfZ4kdsIkQDJIAgpBeu4kAb5kdjYkBoJkuYSkUcwjxSZ
kAqpkmzwj8fiXf2ojPRoLTSpj94Fk/fYkz75k0AZlEI5lERZlEa2eZRImZRKuZRM2ZMKNBhQmUdN
OZVNICniIgJWSZVaeQRWuRxyITsKJC+ycyhj2QBiIZZgyRGSUpZb2ZYp0JWFk5UdkZXTkpYPMJZd
OS5pSZdu2ZclgD5RIZdhEZa7My13GROFuRFfGUR+2Zg0ZJaQGRNzeZiI6SKKWZmGmZmOuZmPuR2e
SSxxSZl1KZqKWZqZWUOcmZqRWZiLOZitGQ12qZmwuZa0iZivqZq4mZu6uZu82Zs9mQAAOw==

------=_NextPart_000_0036_01CDE361.7FE32D60
Content-Type: application/octet-stream
Content-Transfer-Encoding: quoted-printable
Content-Location: http://zxw-pc/mascot/templates/browser.js

	var browser_EXCLUDE =3D 1;=20
	var browser_IE =3D 0;=20
	var browser_IE4 =3D 0;=20
	var browser_IE5 =3D 0;=20
	var browser_IE6 =3D 0;
	var browser_MZ7 =3D 0;
	var browser_NS3 =3D 0;
	var browser_NS4 =3D 0;
	var browser_NS6 =3D 0;=20
	var browser_NS7 =3D 0;=20
	var browser_OP5 =3D 0;=20
	var browser_OP6 =3D 0;
	var browser_OP7 =3D 0;
	var browser_KDE =3D 0;
	var browser_SAF =3D 0;

	var agt=3Dnavigator.userAgent.toLowerCase();

  if(typeof navigator.vendor !=3D "undefined" && navigator.vendor =3D=3D =
"KDE"){
  	var thisKDE =3D agt;
  	var splitKDE =3D thisKDE.split("konqueror/");
  	var aKDE =3D splitKDE[1] . split("; ");
  	var KDEn =3D parseFloat(aKDE[0]);
  	if (KDEn >=3D 2.2) {
  		browser_KDE =3D 1;
  //		browser_NS6 =3D 1;
  		browser_EXCLUDE =3D 0;
  	}
  }

  else if(agt.indexOf('webtv') !=3D -1){browser_EXCLUDE =3D 1;}
 =20
  else if(typeof window.opera !=3D "undefined"){
  	browser_EXCLUDE =3D 0;
  	if(agt.indexOf("opera/5") !=3D -1 || agt.indexOf("opera 5") !=3D =
-1){browser_OP5 =3D 1;}
  	if(agt.indexOf("opera/6") !=3D -1 || agt.indexOf("opera 6") !=3D =
-1){browser_OP6 =3D 1;}
  	if(agt.indexOf("opera/7") !=3D -1 || agt.indexOf("opera 7") !=3D =
-1){browser_OP7 =3D 1;}
  }
 =20
  else if(typeof document.all !=3D "undefined"){
  	browser_EXCLUDE =3D 0;
  	browser_IE =3D 1;
  	if(typeof document.getElementById !=3D "undefined"){
  		browser_IE5 =3D 1;
  		if(agt.indexOf("msie 6") !=3D -1){
  			browser_IE6 =3D 1;
  		}
  	}
  	else{browser_IE4 =3D 1;}
  }
 =20
  else if(typeof document.getElementById !=3D "undefined"){
  	browser_EXCLUDE =3D 0;
  	if(agt.indexOf("netscape/6") !=3D -1 || agt.indexOf("netscape6") !=3D =
-1){browser_NS6 =3D 1;}
  	else if(agt.indexOf("netscape/7") !=3D -1 || agt.indexOf("netscape7") =
!=3D -1){browser_NS6 =3D 1; browser_NS7 =3D 1;}
  	else if(agt.indexOf("gecko") !=3D -1){browser_NS6 =3D 1; browser_MZ7 =
=3D 1;}
  	if(agt.indexOf("safari") !=3D -1 || (typeof document.childNodes !=3D =
"undefined" && typeof document.all =3D=3D "undefined" && typeof =
navigator.taintEnabled =3D=3D "undefined")){browser_MZ7 =3D 0; =
browser_NS6 =3D 1; browser_SAF =3D 1;}
  }
 =20
  else if((agt.indexOf('mozilla') !=3D -1) && =
(parseInt(navigator.appVersion) >=3D 3)){
  	browser_EXCLUDE =3D 0;
  	if (parseInt(navigator.appVersion) >=3D 4) {
    	browser_NS4 =3D 1;
  	} else {
    	browser_NS3 =3D 1;
  	}
  	if(typeof navigator.mimeTypes['*'] =3D=3D "undefined"){
  		browser_EXCLUDE =3D 1;
  		browser_NS4 =3D 0;
    	browser_NS3 =3D 0;
  	}
  }
 =20
  if(agt.indexOf('escape') !=3D -1){browser_EXCLUDE =3D 1; browser_NS3 =
=3D 0; browser_NS4 =3D 0;}
 =20
  if(typeof navigator.__ice_version !=3D "undefined"){browser_EXCLUDE =
=3D 1; browser_IE4 =3D 0;}

	var sTemp =3D "Browser detected as ";
	if (browser_EXCLUDE) { sTemp +=3D "EXCLUDE " }
	if (browser_IE)  { sTemp +=3D "IE " }
	if (browser_IE4) { sTemp +=3D "IE4 " }
	if (browser_IE5) { sTemp +=3D "IE5 " }
	if (browser_IE6) { sTemp +=3D "IE6 " }
	if (browser_MZ7) { sTemp +=3D "MZ7 " }
	if (browser_NS3) { sTemp +=3D "NS3 " }
	if (browser_NS4) { sTemp +=3D "NS4 " }
	if (browser_NS6) { sTemp +=3D "NS6 " }
	if (browser_NS7) { sTemp +=3D "NS7 " }
	if (browser_OP5) { sTemp +=3D "OP5 " }
	if (browser_OP6) { sTemp +=3D "OP6 " }
	if (browser_OP7) { sTemp +=3D "OP7 " }
	if (browser_KDE) { sTemp +=3D "KDE " }
	if (browser_SAF) { sTemp +=3D "SAF " }
//	alert(sTemp);

------=_NextPart_000_0036_01CDE361.7FE32D60--
