# Supplementary material for: Proteomic Analyses Provide Novel Insights into Plant Growth and Ginsenoside Biosynthesis in Forest Cultivated Panax ginseng (F. Ginseng)
Source: Front Plant Sci. 2016 Jan 26;7:1. doi: 10.3389/fpls.2016.00001 (PMC4726751; doi:10.3389/fpls.2016.00001)
Supplement: Supplementary file 6 [file DataSheet1.ZIP › The raw files of MS/the raw files of MALDI-TOFTOF MS/L21.mht]

From: =?gb2312?B?08kgV2luZG93cyBJbnRlcm5ldCBFeHBsb3JlciA5ILGjtOY=?=
Subject: Protein Summary Report (Project: zxw, Spot Set: zxw\20121225, Label: L21, Spot Id: 795077, Peak List Id: 464852, MS Job Run Id: 23272)
Date: Wed, 26 Dec 2012 12:07:02 +0800
MIME-Version: 1.0
Content-Type: multipart/related;
	type="text/html";
	boundary="----=_NextPart_000_003F_01CDE361.83DBB7C0"
X-MimeOLE: Produced By Microsoft MimeOLE V6.1.7601.17609

���� MIME ��ʽ�Ķ෽�ʼ���

------=_NextPart_000_003F_01CDE361.83DBB7C0
Content-Type: text/html;
	charset="utf-8"
Content-Transfer-Encoding: quoted-printable
Content-Location: http://zxw-pc/mascot/cgi/master_results.pl?file=..%2Fdata%2F20121225%2FF002440.dat&REPTYPE=protein&_sigthreshold=0.05&REPORT=50&_server_mudpit_switch=99999999&_ignoreionsscorebelow=0&_showsubsets=0&_showpopups=TRUE&_sortunassigned=scoredown&_requireboldred=0

=EF=BB=BF<!DOCTYPE HTML PUBLIC "-//W3C//DTD HTML 4.0 Transitional//EN">
<!-- 0 seconds --><!-- 0 seconds --><!-- 0 seconds =
--><HTML><HEAD><TITLE>Protein Summary Report (Project: zxw, Spot Set: =
zxw\20121225, Label: L21, Spot Id: 795077, Peak List Id: 464852, MS Job =
Run Id: 23272)</TITLE>
<META content=3D"text/html; charset=3Dutf-8" http-equiv=3DContent-Type>
<STYLE type=3Dtext/css>.tooltip {
	POSITION: absolute; VISIBILITY: hidden; TOP: 0px; LEFT: 0px
}
</STYLE>

<SCRIPT language=3DJavaScript type=3Dtext/javascript=20
src=3D"http://zxw-pc/mascot/templates/browser.js"></SCRIPT>

<SCRIPT language=3DJavaScript>=0A=
<!-- Begin hiding Javascript from old browsers.=0A=
 =0A=
  var arrayReady=3D0;=0A=
  =0A=
  if (document.images){=0A=
    redBall =3D new Image();=0A=
    redBall.src =3D "../images/red_ball_white.gif";  =0A=
    cyanBall =3D new Image();=0A=
    cyanBall.src =3D "../images/cyan_ball_white.gif";  =0A=
  }=0A=
  =0A=
  function cover(hit,query,protSeq){=0A=
    document.Results.OV_Title.value =3D queryTitle[query];=0A=
    document.Results.OV_Accession.value =3D protName[hit];=0A=
    document.Results.OV_Sequence.value =3D protSeq;=0A=
    if (hit =3D=3D 0) {=0A=
      self.status =3D queryTitle[query];=0A=
    } else {=0A=
      self.status =3D protName[hit] + ": " + protSeq;=0A=
    }=0A=
    if (protSeq !=3D "" && document.fred && arrayReady =3D=3D 1){=0A=
      var i =3D 0;=0A=
      var element =3D 0;=0A=
      element =3D eval(protSeq+"["+i+"]");=0A=
      while(element) {=0A=
        document.images[element].src =3D redBall.src;=0A=
        i++;=0A=
        element =3D eval(protSeq+"["+i+"]");=0A=
      }=0A=
    }=0A=
  }=0A=
=0A=
  function uncover(hit,query,protSeq){=0A=
    document.Results.OV_Title.value =3D "-Query-";=0A=
    document.Results.OV_Accession.value=3D"-Accession-";=0A=
    document.Results.OV_Sequence.value=3D"-Sequence-";=0A=
    self.status=3D"";=0A=
    if (protSeq !=3D "" && document.fred && arrayReady =3D=3D 1){=0A=
      var i =3D 0;=0A=
      var element =3D 0;=0A=
      element =3D eval(protSeq+"["+i+"]");=0A=
      while(element) {=0A=
        document.images[element].src =3D cyanBall.src;=0A=
        i++;=0A=
        element =3D eval(protSeq+"["+i+"]");=0A=
      }=0A=
    }=0A=
  }=0A=
=0A=
  function checkQuery(checkState,numChecks,form){=0A=
    if (numChecks =3D=3D 1){=0A=
      form.QUE.checked =3D checkState;=0A=
    } else {=0A=
      for (var i =3D 0; i < form.elements.length; i++) {=0A=
        if (form.elements[i].name =3D=3D "QUE"){=0A=
          form.elements[i].checked =3D checkState;=0A=
        }=0A=
      }=0A=
    }=0A=
  }=0A=
=0A=
  function SaveClicks(checkBox,form){=0A=
    if (form.ErrTolRepeat && form.ErrTolRepeat.checked) {=0A=
      return;=0A=
    }=0A=
    var checkState =3D checkBox.checked;=0A=
    var thisHit =3D 0;=0A=
    for (var i =3D 0; i < form.elements.length; i++) {=0A=
      if (thisHit =3D=3D 1){=0A=
        if (form.elements[i].name =3D=3D "QUE") {=0A=
          form.elements[i].checked =3D !checkState;=0A=
        } else {=0A=
          break;=0A=
        }=0A=
      } else {=0A=
        if (form.elements[i] =3D=3D checkBox){=0A=
          thisHit =3D 1;=0A=
        }=0A=
      }=0A=
    }=0A=
  }=0A=
=0A=
  function unMatched(form){=0A=
    var numMisses =3D 0;=0A=
    for (var i =3D 0; i < form.elements.length; i++) {=0A=
      if (form.elements[i].name =3D=3D "MISSES"){=0A=
        numMisses++;=0A=
      } =0A=
    }=0A=
    if (numMisses < 1) {=0A=
      alert("No unmatched mass values to be searched");=0A=
      return false;=0A=
    }=0A=
    for (var i =3D 0; i < form.elements.length; i++) {=0A=
      if (form.elements[i].name =3D=3D "QUE"){=0A=
        form.elements[i].name =3D "DUMMY";=0A=
      } =0A=
    }=0A=
    for (var i =3D 0; i < form.elements.length; i++) {=0A=
      if (form.elements[i].name =3D=3D "MISSES"){=0A=
        form.elements[i].name =3D "QUE";=0A=
      } =0A=
    }=0A=
    form.submit();=0A=
    return true;=0A=
  }=0A=
=0A=
  function setReFormatAction(form){=0A=
    if (form.REPTYPE.options[form.REPTYPE.selectedIndex].value =3D=3D =
"export"){=0A=
      form.action =3D "./export_dat_2.pl";=0A=
    } else if (form.REPTYPE.options[form.REPTYPE.selectedIndex].value =
=3D=3D "family") {=0A=
      form.action =3D "./master_results_2.pl";=0A=
    } else {=0A=
      form.action =3D "./master_results.pl";=0A=
    }=0A=
  }=0A=
  =0A=
  function chooseQueryList(form) {=0A=
    var formatForm =3D window.document.forms['Re-format'];=0A=
    if (formatForm._querylist.value =3D=3D 'unassigned') {=0A=
      form.QUERYLIST.value =3D queryListUnassigned;=0A=
    } else if (formatForm._querylist.value =3D=3D 'identity') {=0A=
      form.QUERYLIST.value =3D queryListIdentity;=0A=
    } else if (formatForm._querylist.value =3D=3D 'homology') {=0A=
      form.QUERYLIST.value =3D queryListHomology;=0A=
    } else {=0A=
      form.QUERYLIST.value =3D "All";=0A=
    }=0A=
    return true;=0A=
  }=0A=
    =0A=
  function makeAccessionString(form){=0A=
    if (!form.ErrTolRepeat || !form.ErrTolRepeat.checked) {=0A=
      form.ACCESSION.value =3D "";=0A=
      return true;=0A=
    }=0A=
    var tempString =3D "";=0A=
    var numAccessions =3D 1;=0A=
    for (var i =3D 0; i < form.elements.length; i++) {=0A=
      if (form.elements[i].name =3D=3D "INCLUDE" && =
form.elements[i].checked){=0A=
        tempString =3D tempString + =
unescape(et_list[form.elements[i].value]) + ",";=0A=
      }=0A=
    }=0A=
    if (tempString =3D=3D "") {=0A=
      alert("No hits selected for error tolerant search");=0A=
      return false;=0A=
    }=0A=
    tempString =3D tempString.substring(0, tempString.length - 1);=0A=
    form.ACCESSION.value =3D tempString;=0A=
    checkQuery(1,42, form);=0A=
    return true;=0A=
  }=0A=
=0A=
  function clearEl() {}=0A=
=0A=
  function makeArchive(form){=0A=
    var tempUrl =3D =
"http://zxw-pc/mascot/cgi/master_results.pl?file=3D..%2Fdata%2F20121225%2=
FF002440.dat;REPTYPE=3Darchive;_sigthreshold=3D0.05;REPORT=3D50;_server_m=
udpit_switch=3D99999999;_ignoreionsscorebelow=3D0;_showsubsets=3D0;_showp=
opups=3DTRUE;_sortunassigned=3Dscoredown;_requireboldred=3D0&INTERMEDIATE=
=3D%2e%2e%2fdata%2f20121225%2fF002440%2edat";    for (var i =3D 0; i < =
form.elements.length; i++) {=0A=
      if (form.elements[i].name =3D=3D "INCLUDE" && =
form.elements[i].checked){=0A=
        tempUrl =3D tempUrl + "&INCLUDE=3D" + form.elements[i].value;=0A=
      }=0A=
    }=0A=
    window.location.href =3D tempUrl;=0A=
  }=0A=
=0A=
// End hiding Javascript from old browsers. -->=0A=
</SCRIPT>

<META name=3DGENERATOR content=3D"MSHTML 9.00.8112.16457"></HEAD>
<BODY aLink=3D#0000ff bgColor=3D#ffffff vLink=3D#0000ff>
<H1><IMG border=3D0 name=3Dfred align=3Dtop=20
src=3D"http://zxw-pc/mascot/images/88x31_logo_white.gif" width=3D88 =
height=3D31=20
NATURALSIZEFLAG=3D"3"> Mascot Search Results</H1><FONT=20
face=3D"Courier New,Courier,monospace"><PRE><B>User            : </B>
<B>Email           : </B>
<B>Search title    : Project: zxw, Spot Set: zxw\20121225, Label: L21, =
Spot Id: 795077, Peak List Id: 464852, MS Job Run Id: 23272</B>
<B>MS data file    : =
C:\Users\lei\Desktop\=EF=BF=BD=EF=BF=BD=EF=BF=BD=EF=BF=BD=EF=BF=BD=EF=BF=BD=
=EF=BF=BD=EF=BF=BD\201212\20121225\ppw_L21_135641681144.txt</B>
<B>Database        : viridiplantae p (1850050 sequences; 642453415 =
residues)</B>
<B>Timestamp       : 25 Dec 2012 at 08:28:27 GMT</B>
<B>Warning         : <FONT color=3D#ff0000>A Peptide summary report will =
usually give a much clearer picture of MS/MS search results.</FONT></B>
<B>Top Score       : 148 for <FONT color=3D#ff0000>gi|51701931</FONT>, =
RecName: Full=3DRibonuclease-like storage protein; AltName: Full=3DRoot =
28 kDa major protein; Flags: Precursor</B>
</PRE></FONT>
<H3>Mascot Score Histogram</H3>Protein score is -10*Log(P), where P is =
the=20
probability that the observed match is a random event.<BR>Protein scores =
greater=20
than 75 are significant (p&lt;0.05).<BR>Protein scores are derived from =
ions=20
scores as a non-probabilistic basis for ranking protein hits.
<P><IMG alt=3D"Score Distribution"=20
src=3D"http://zxw-pc/mascot/cgi/score_gif.pl?score_gif_504445347607" =
width=3D400=20
height=3D200>=20
<FORM onsubmit=3D"return setReFormatAction(this)" method=3Dget =
name=3DRe-format=20
action=3D./master_results.pl><INPUT name=3Dfile =
value=3D../data/20121225/F002440.dat=20
type=3Dhidden>=20
<H3>Protein Summary Report</H3>
<TABLE border=3D0 cellSpacing=3D1 cellPadding=3D3>
  <TBODY>
  <TR>
    <TD bgColor=3D#eeeeff noWrap><INPUT value=3D"Format As" =
type=3Dsubmit> </TD>
    <TD bgColor=3D#eeeeff noWrap><SELECT name=3DREPTYPE> <OPTION =
selected=20
        value=3Dprotein>Protein Summary (deprecated)</OPTION> <OPTION=20
        value=3Dfamily>Protein Family Summary</OPTION> <OPTION=20
        value=3Dpeptide>Peptide Summary</OPTION> <OPTION =
value=3Dselect>Select=20
        Summary (protein hits)</OPTION> <OPTION =
value=3Dunassigned>Select Summary=20
        (unassigned)</OPTION> <OPTION value=3Dexport>Export Search=20
      Results</OPTION></SELECT> </TD>
    <TD bgColor=3D#eeeeff>&nbsp;</TD>
    <TD bgColor=3D#eeeeff noWrap><A=20
      href=3D"http://zxw-pc/mascot/help/msms_summaries_help.html"=20
      target=3D_blank>Help</A> </TD></TR>
  <TR>
    <TD bgColor=3D#eeeeff>&nbsp;</TD>
    <TD bgColor=3D#eeeeff noWrap>Significance threshold p&lt; <INPUT=20
      name=3D_sigthreshold value=3D0.05 size=3D8> </TD>
    <TD bgColor=3D#eeeeff noWrap>Max. number of hits <INPUT =
name=3DREPORT value=3D50=20
      size=3D5> </TD>
    <TD bgColor=3D#eeeeff>&nbsp;</TD></TR></TBODY></TABLE></FORM>
<FORM method=3Dpost name=3DResults action=3D./search_form.pl><INPUT =
name=3DQUE=20
value=3D"811.308944 from(812.316220,1+)  intensity(22895.4920)  =
query(1)"=20
type=3Dhidden> <INPUT name=3DMISSES=20
value=3D"811.308944 from(812.316220,1+)  intensity(22895.4920)  =
query(1)"=20
type=3Dhidden> <INPUT name=3DQUE=20
value=3D"822.054984 from(823.062260,1+)  intensity(5473.7319)  query(2)" =

type=3Dhidden> <INPUT name=3DMISSES=20
value=3D"822.054984 from(823.062260,1+)  intensity(5473.7319)  query(2)" =

type=3Dhidden> <INPUT name=3DQUE=20
value=3D"824.041184 from(825.048460,1+)  intensity(23391.9550)  =
query(3)"=20
type=3Dhidden> <INPUT name=3DMISSES=20
value=3D"824.041184 from(825.048460,1+)  intensity(23391.9550)  =
query(3)"=20
type=3Dhidden> <INPUT name=3DQUE=20
value=3D"828.329824 from(829.337100,1+)  intensity(210398.2200)  =
query(4)"=20
type=3Dhidden> <INPUT name=3DQUE=20
value=3D"840.012564 from(841.019840,1+)  intensity(5092.9414)  query(5)" =

type=3Dhidden> <INPUT name=3DMISSES=20
value=3D"840.012564 from(841.019840,1+)  intensity(5092.9414)  query(5)" =

type=3Dhidden> <INPUT name=3DQUE=20
value=3D"841.457014 from(842.464290,1+)  intensity(11139.8050)  =
query(6)"=20
type=3Dhidden> <INPUT name=3DMISSES=20
value=3D"841.457014 from(842.464290,1+)  intensity(11139.8050)  =
query(6)"=20
type=3Dhidden> <INPUT name=3DQUE=20
value=3D"860.008834 from(861.016110,1+)  intensity(4962.7451)  query(7)" =

type=3Dhidden> <INPUT name=3DMISSES=20
value=3D"860.008834 from(861.016110,1+)  intensity(4962.7451)  query(7)" =

type=3Dhidden> <INPUT name=3DQUE=20
value=3D"869.486564 from(870.493840,1+)  intensity(4615.4902)  query(8)" =

type=3Dhidden> <INPUT name=3DMISSES=20
value=3D"869.486564 from(870.493840,1+)  intensity(4615.4902)  query(8)" =

type=3Dhidden> <INPUT name=3DQUE=20
value=3D"993.064384 from(994.071660,1+)  intensity(15289.8950)  =
query(9)"=20
type=3Dhidden> <INPUT name=3DMISSES=20
value=3D"993.064384 from(994.071660,1+)  intensity(15289.8950)  =
query(9)"=20
type=3Dhidden> <INPUT name=3DQUE=20
value=3D"1035.065824 from(1036.073100,1+)  intensity(12882.1510)  =
query(10)"=20
type=3Dhidden> <INPUT name=3DMISSES=20
value=3D"1035.065824 from(1036.073100,1+)  intensity(12882.1510)  =
query(10)"=20
type=3Dhidden> <INPUT name=3DQUE=20
value=3D"1084.417624 from(1085.424900,1+)  intensity(2741.3726)  =
query(11)"=20
type=3Dhidden> <INPUT name=3DMISSES=20
value=3D"1084.417624 from(1085.424900,1+)  intensity(2741.3726)  =
query(11)"=20
type=3Dhidden> <INPUT name=3DQUE=20
value=3D"1220.530224 from(1221.537500,1+)  intensity(21680.5900)  =
query(12)"=20
type=3Dhidden> <INPUT name=3DMISSES=20
value=3D"1220.530224 from(1221.537500,1+)  intensity(21680.5900)  =
query(12)"=20
type=3Dhidden> <INPUT name=3DQUE=20
value=3D"1220.530224 from(1221.537500,1+)  intensity(0.0000)  =
title(Label%3a%20L21%2c%20Spot_Id%3a%20795077%2c%20Peak_List_Id%3a%204653=
26%2c%20MSMS%20Job_Run_Id%3a%2023273%2c%20Comment%3a%20)  query(13)"=20
type=3Dhidden> <INPUT name=3DMISSES=20
value=3D"1220.530224 from(1221.537500,1+)  intensity(0.0000)  =
title(Label%3a%20L21%2c%20Spot_Id%3a%20795077%2c%20Peak_List_Id%3a%204653=
26%2c%20MSMS%20Job_Run_Id%3a%2023273%2c%20Comment%3a%20)  query(13)"=20
type=3Dhidden> <INPUT name=3DQUE=20
value=3D"1236.522424 from(1237.529700,1+)  intensity(4988.0391)  =
query(14)"=20
type=3Dhidden> <INPUT name=3DMISSES=20
value=3D"1236.522424 from(1237.529700,1+)  intensity(4988.0391)  =
query(14)"=20
type=3Dhidden> <INPUT name=3DQUE=20
value=3D"1268.530224 from(1269.537500,1+)  intensity(171886.4500)  =
query(15)"=20
type=3Dhidden> <INPUT name=3DMISSES=20
value=3D"1268.530224 from(1269.537500,1+)  intensity(171886.4500)  =
query(15)"=20
type=3Dhidden> <INPUT name=3DQUE=20
value=3D"1268.530224 from(1269.537500,1+)  intensity(0.0000)  =
title(Label%3a%20L21%2c%20Spot_Id%3a%20795077%2c%20Peak_List_Id%3a%204653=
18%2c%20MSMS%20Job_Run_Id%3a%2023273%2c%20Comment%3a%20)  query(16)"=20
type=3Dhidden> <INPUT name=3DMISSES=20
value=3D"1268.530224 from(1269.537500,1+)  intensity(0.0000)  =
title(Label%3a%20L21%2c%20Spot_Id%3a%20795077%2c%20Peak_List_Id%3a%204653=
18%2c%20MSMS%20Job_Run_Id%3a%2023273%2c%20Comment%3a%20)  query(16)"=20
type=3Dhidden> <INPUT name=3DQUE=20
value=3D"1275.566124 from(1276.573400,1+)  intensity(11402.4250)  =
query(17)"=20
type=3Dhidden> <INPUT name=3DMISSES=20
value=3D"1275.566124 from(1276.573400,1+)  intensity(11402.4250)  =
query(17)"=20
type=3Dhidden> <INPUT name=3DQUE=20
value=3D"1282.564624 from(1283.571900,1+)  intensity(5139.3354)  =
query(18)"=20
type=3Dhidden> <INPUT name=3DMISSES=20
value=3D"1282.564624 from(1283.571900,1+)  intensity(5139.3354)  =
query(18)"=20
type=3Dhidden> <INPUT name=3DQUE=20
value=3D"1284.506924 from(1285.514200,1+)  intensity(115718.6200)  =
query(19)"=20
type=3Dhidden> <INPUT name=3DMISSES=20
value=3D"1284.506924 from(1285.514200,1+)  intensity(115718.6200)  =
query(19)"=20
type=3Dhidden> <INPUT name=3DQUE=20
value=3D"1284.506924 from(1285.514200,1+)  intensity(0.0000)  =
title(Label%3a%20L21%2c%20Spot_Id%3a%20795077%2c%20Peak_List_Id%3a%204653=
20%2c%20MSMS%20Job_Run_Id%3a%2023273%2c%20Comment%3a%20)  query(20)"=20
type=3Dhidden> <INPUT name=3DMISSES=20
value=3D"1284.506924 from(1285.514200,1+)  intensity(0.0000)  =
title(Label%3a%20L21%2c%20Spot_Id%3a%20795077%2c%20Peak_List_Id%3a%204653=
20%2c%20MSMS%20Job_Run_Id%3a%2023273%2c%20Comment%3a%20)  query(20)"=20
type=3Dhidden> <INPUT name=3DQUE=20
value=3D"1300.514924 from(1301.522200,1+)  intensity(18066.5290)  =
query(21)"=20
type=3Dhidden> <INPUT name=3DMISSES=20
value=3D"1300.514924 from(1301.522200,1+)  intensity(18066.5290)  =
query(21)"=20
type=3Dhidden> <INPUT name=3DQUE=20
value=3D"1302.487324 from(1303.494600,1+)  intensity(22628.5680)  =
query(22)"=20
type=3Dhidden> <INPUT name=3DMISSES=20
value=3D"1302.487324 from(1303.494600,1+)  intensity(22628.5680)  =
query(22)"=20
type=3Dhidden> <INPUT name=3DQUE=20
value=3D"1302.487324 from(1303.494600,1+)  intensity(0.0000)  =
title(Label%3a%20L21%2c%20Spot_Id%3a%20795077%2c%20Peak_List_Id%3a%204653=
25%2c%20MSMS%20Job_Run_Id%3a%2023273%2c%20Comment%3a%20)  query(23)"=20
type=3Dhidden> <INPUT name=3DMISSES=20
value=3D"1302.487324 from(1303.494600,1+)  intensity(0.0000)  =
title(Label%3a%20L21%2c%20Spot_Id%3a%20795077%2c%20Peak_List_Id%3a%204653=
25%2c%20MSMS%20Job_Run_Id%3a%2023273%2c%20Comment%3a%20)  query(23)"=20
type=3Dhidden> <INPUT name=3DQUE=20
value=3D"1382.615524 from(1383.622800,1+)  intensity(43840.7850)  =
query(24)"=20
type=3Dhidden> <INPUT name=3DQUE=20
value=3D"1382.615524 from(1383.622800,1+)  intensity(0.0000)  =
title(Label%3a%20L21%2c%20Spot_Id%3a%20795077%2c%20Peak_List_Id%3a%204653=
23%2c%20MSMS%20Job_Run_Id%3a%2023273%2c%20Comment%3a%20)  query(25)"=20
type=3Dhidden> <INPUT name=3DQUE=20
value=3D"1404.618924 from(1405.626200,1+)  intensity(8958.2354)  =
query(26)"=20
type=3Dhidden> <INPUT name=3DMISSES=20
value=3D"1404.618924 from(1405.626200,1+)  intensity(8958.2354)  =
query(26)"=20
type=3Dhidden> <INPUT name=3DQUE=20
value=3D"1440.591224 from(1441.598500,1+)  intensity(8213.7256)  =
query(27)"=20
type=3Dhidden> <INPUT name=3DMISSES=20
value=3D"1440.591224 from(1441.598500,1+)  intensity(8213.7256)  =
query(27)"=20
type=3Dhidden> <INPUT name=3DQUE=20
value=3D"1688.563324 from(1689.570600,1+)  intensity(130989.8000)  =
query(28)"=20
type=3Dhidden> <INPUT name=3DMISSES=20
value=3D"1688.563324 from(1689.570600,1+)  intensity(130989.8000)  =
query(28)"=20
type=3Dhidden> <INPUT name=3DQUE=20
value=3D"1688.563324 from(1689.570600,1+)  intensity(0.0000)  =
title(Label%3a%20L21%2c%20Spot_Id%3a%20795077%2c%20Peak_List_Id%3a%204653=
19%2c%20MSMS%20Job_Run_Id%3a%2023273%2c%20Comment%3a%20)  query(29)"=20
type=3Dhidden> <INPUT name=3DMISSES=20
value=3D"1688.563324 from(1689.570600,1+)  intensity(0.0000)  =
title(Label%3a%20L21%2c%20Spot_Id%3a%20795077%2c%20Peak_List_Id%3a%204653=
19%2c%20MSMS%20Job_Run_Id%3a%2023273%2c%20Comment%3a%20)  query(29)"=20
type=3Dhidden> <INPUT name=3DQUE=20
value=3D"1950.904324 from(1951.911600,1+)  intensity(25951.1760)  =
query(30)"=20
type=3Dhidden> <INPUT name=3DQUE=20
value=3D"1950.904324 from(1951.911600,1+)  intensity(0.0000)  =
title(Label%3a%20L21%2c%20Spot_Id%3a%20795077%2c%20Peak_List_Id%3a%204653=
24%2c%20MSMS%20Job_Run_Id%3a%2023273%2c%20Comment%3a%20)  query(31)"=20
type=3Dhidden> <INPUT name=3DQUE=20
value=3D"1972.897724 from(1973.905000,1+)  intensity(8374.0371)  =
query(32)"=20
type=3Dhidden> <INPUT name=3DMISSES=20
value=3D"1972.897724 from(1973.905000,1+)  intensity(8374.0371)  =
query(32)"=20
type=3Dhidden> <INPUT name=3DQUE=20
value=3D"1974.881224 from(1975.888500,1+)  intensity(2643.9458)  =
query(33)"=20
type=3Dhidden> <INPUT name=3DMISSES=20
value=3D"1974.881224 from(1975.888500,1+)  intensity(2643.9458)  =
query(33)"=20
type=3Dhidden> <INPUT name=3DQUE=20
value=3D"2055.774024 from(2056.781300,1+)  intensity(20364.3160)  =
query(34)"=20
type=3Dhidden> <INPUT name=3DMISSES=20
value=3D"2055.774024 from(2056.781300,1+)  intensity(20364.3160)  =
query(34)"=20
type=3Dhidden> <INPUT name=3DQUE=20
value=3D"2055.774024 from(2056.781300,1+)  intensity(0.0000)  =
title(Label%3a%20L21%2c%20Spot_Id%3a%20795077%2c%20Peak_List_Id%3a%204653=
27%2c%20MSMS%20Job_Run_Id%3a%2023273%2c%20Comment%3a%20)  query(35)"=20
type=3Dhidden> <INPUT name=3DMISSES=20
value=3D"2055.774024 from(2056.781300,1+)  intensity(0.0000)  =
title(Label%3a%20L21%2c%20Spot_Id%3a%20795077%2c%20Peak_List_Id%3a%204653=
27%2c%20MSMS%20Job_Run_Id%3a%2023273%2c%20Comment%3a%20)  query(35)"=20
type=3Dhidden> <INPUT name=3DQUE=20
value=3D"2077.782324 from(2078.789600,1+)  intensity(5276.8628)  =
query(36)"=20
type=3Dhidden> <INPUT name=3DMISSES=20
value=3D"2077.782324 from(2078.789600,1+)  intensity(5276.8628)  =
query(36)"=20
type=3Dhidden> <INPUT name=3DQUE=20
value=3D"2276.889924 from(2277.897200,1+)  intensity(4202.7451)  =
query(37)"=20
type=3Dhidden> <INPUT name=3DMISSES=20
value=3D"2276.889924 from(2277.897200,1+)  intensity(4202.7451)  =
query(37)"=20
type=3Dhidden> <INPUT name=3DQUE=20
value=3D"2437.124524 from(2438.131800,1+)  intensity(14012.1570)  =
query(38)"=20
type=3Dhidden> <INPUT name=3DMISSES=20
value=3D"2437.124524 from(2438.131800,1+)  intensity(14012.1570)  =
query(38)"=20
type=3Dhidden> <INPUT name=3DQUE=20
value=3D"2480.055724 from(2481.063000,1+)  intensity(63087.6480)  =
query(39)"=20
type=3Dhidden> <INPUT name=3DMISSES=20
value=3D"2480.055724 from(2481.063000,1+)  intensity(63087.6480)  =
query(39)"=20
type=3Dhidden> <INPUT name=3DQUE=20
value=3D"2480.055724 from(2481.063000,1+)  intensity(0.0000)  =
title(Label%3a%20L21%2c%20Spot_Id%3a%20795077%2c%20Peak_List_Id%3a%204653=
21%2c%20MSMS%20Job_Run_Id%3a%2023273%2c%20Comment%3a%20)  query(40)"=20
type=3Dhidden> <INPUT name=3DMISSES=20
value=3D"2480.055724 from(2481.063000,1+)  intensity(0.0000)  =
title(Label%3a%20L21%2c%20Spot_Id%3a%20795077%2c%20Peak_List_Id%3a%204653=
21%2c%20MSMS%20Job_Run_Id%3a%2023273%2c%20Comment%3a%20)  query(40)"=20
type=3Dhidden> <INPUT name=3DQUE=20
value=3D"2662.273724 from(2663.281000,1+)  intensity(44353.3010)  =
query(41)"=20
type=3Dhidden> <INPUT name=3DMISSES=20
value=3D"2662.273724 from(2663.281000,1+)  intensity(44353.3010)  =
query(41)"=20
type=3Dhidden> <INPUT name=3DQUE=20
value=3D"2662.273724 from(2663.281000,1+)  intensity(0.0000)  =
title(Label%3a%20L21%2c%20Spot_Id%3a%20795077%2c%20Peak_List_Id%3a%204653=
22%2c%20MSMS%20Job_Run_Id%3a%2023273%2c%20Comment%3a%20)  query(42)"=20
type=3Dhidden> <INPUT name=3DMISSES=20
value=3D"2662.273724 from(2663.281000,1+)  intensity(0.0000)  =
title(Label%3a%20L21%2c%20Spot_Id%3a%20795077%2c%20Peak_List_Id%3a%204653=
22%2c%20MSMS%20Job_Run_Id%3a%2023273%2c%20Comment%3a%20)  query(42)"=20
type=3Dhidden> <INPUT name=3DFORMVER value=3D2 type=3Dhidden> <INPUT =
name=3DSEARCH=20
value=3DMIS type=3Dhidden> <INPUT name=3DUSERNAME type=3Dhidden> <INPUT =
name=3DUSEREMAIL=20
type=3Dhidden> <INPUT name=3DCOM=20
value=3D"Project: zxw, Spot Set: zxw\20121225, Label: L21, Spot Id: =
795077, Peak List Id: 464852, MS Job Run Id: 23272"=20
type=3Dhidden> <INPUT name=3DMODS type=3Dhidden> <INPUT name=3DIT_MODS=20
value=3D"Oxidation (M)" type=3Dhidden> <INPUT name=3DCLE value=3DTrypsin =
type=3Dhidden>=20
<INPUT name=3DMASS value=3DMonoisotopic type=3Dhidden> <INPUT name=3DSEG =
type=3Dhidden>=20
<INPUT name=3DTOL value=3D100 type=3Dhidden> <INPUT name=3DTOLU =
value=3Dppm type=3Dhidden>=20
<INPUT name=3DITOL value=3D0.8 type=3Dhidden> <INPUT name=3DITOLU =
value=3DDa type=3Dhidden>=20
<INPUT name=3DDB value=3Dviridiplantae type=3Dhidden> <INPUT =
name=3DCHARGE value=3D1+=20
type=3Dhidden> <INPUT name=3DPFA value=3D1 type=3Dhidden> <INPUT =
name=3DFILE=20
value=3DC:\Users\lei\Desktop\=EF=BF=BD=EF=BF=BD=EF=BF=BD=EF=BF=BD=EF=BF=BD=
=EF=BF=BD=EF=BF=BD=EF=BF=BD\201212\20121225\ppw_L21_135641681144.txt=20
type=3Dhidden> <INPUT name=3DFORMAT value=3D"Mascot generic" =
type=3Dhidden> <INPUT=20
name=3DINTERMEDIATE value=3D../data/20121225/F002440.dat type=3Dhidden> =
<INPUT=20
name=3DREPORT value=3D50 type=3Dhidden> <INPUT name=3DOVERVIEW =
value=3DOFF type=3Dhidden>=20
<INPUT name=3DPRECURSOR type=3Dhidden> <INPUT name=3DTAXONOMY =
value=3D"All entries"=20
type=3Dhidden> <INPUT name=3DREPTYPE type=3Dhidden> <INPUT =
name=3DrepeatSearch=20
value=3D"not again" type=3Dhidden> <INPUT name=3DINSTRUMENT =
value=3DMALDI-TOF-TOF=20
type=3Dhidden> <INPUT name=3DACCESSION type=3Dhidden> <INPUT =
name=3DQUANTITATION=20
type=3Dhidden>=20
<P><INPUT value=3D"Re-Search All" type=3Dsubmit> &nbsp;&nbsp;<INPUT =
onclick=3D"unMatched(this.form); return true" value=3D"Search Unmatched" =
type=3Dbutton>=20
</FORM>
<H3>Index</H3>
<TABLE border=3D0 cellSpacing=3D0 cellPadding=3D0>
  <TBODY>
  <TR>
    <TD>&nbsp;</TD>
    <TD><TT><B>&nbsp;Accession</B></TT></TD>
    <TD><TT><B>&nbsp;&nbsp;Mass</B></TT></TD>
    <TD><TT><B>&nbsp;&nbsp;Score</B></TT></TD>
    <TD><TT><B>&nbsp;&nbsp;Description</B></TT></TD></TR>
  <TR>
    <TD noWrap align=3Dright><TT><B>1.</B></TT></TD>
    <TD noWrap><TT><B>&nbsp;<A=20
      =
href=3D"http://zxw-pc/mascot/cgi/master_results.pl?file=3D..%2Fdata%2F201=
21225%2FF002440.dat&amp;REPTYPE=3Dprotein&amp;_sigthreshold=3D0.05&amp;RE=
PORT=3D50&amp;_server_mudpit_switch=3D99999999&amp;_ignoreionsscorebelow=3D=
0&amp;_showsubsets=3D0&amp;_showpopups=3DTRUE&amp;_sortunassigned=3Dscore=
down&amp;_requireboldred=3D0#Hit1">gi|51701931</A></B></TT></TD>
    <TD noWrap><TT>&nbsp;&nbsp;27323</TT></TD>
    <TD noWrap align=3Dright><TT>148</TT></TD>
    <TD noWrap><TT>&nbsp;&nbsp;RecName: Full=3DRibonuclease-like storage =

      protein; AltName: Full=3DRoot 28 kDa major protein; Flags:=20
  Precursor</TT></TD></TR>
  <TR>
    <TD noWrap align=3Dright><TT><B>2.</B></TT></TD>
    <TD noWrap><TT><B>&nbsp;<A=20
      =
href=3D"http://zxw-pc/mascot/cgi/master_results.pl?file=3D..%2Fdata%2F201=
21225%2FF002440.dat&amp;REPTYPE=3Dprotein&amp;_sigthreshold=3D0.05&amp;RE=
PORT=3D50&amp;_server_mudpit_switch=3D99999999&amp;_ignoreionsscorebelow=3D=
0&amp;_showsubsets=3D0&amp;_showpopups=3DTRUE&amp;_sortunassigned=3Dscore=
down&amp;_requireboldred=3D0#Hit2">gi|40557610</A></B></TT></TD>
    <TD noWrap><TT>&nbsp;&nbsp;27323</TT></TD>
    <TD noWrap align=3Dright><TT>148</TT></TD>
    <TD noWrap><TT>&nbsp;&nbsp;RNase-like major storage protein [Panax=20
      ginseng]</TT></TD></TR>
  <TR>
    <TD noWrap align=3Dright><TT><B>3.</B></TT></TD>
    <TD noWrap><TT><B>&nbsp;<A=20
      =
href=3D"http://zxw-pc/mascot/cgi/master_results.pl?file=3D..%2Fdata%2F201=
21225%2FF002440.dat&amp;REPTYPE=3Dprotein&amp;_sigthreshold=3D0.05&amp;RE=
PORT=3D50&amp;_server_mudpit_switch=3D99999999&amp;_ignoreionsscorebelow=3D=
0&amp;_showsubsets=3D0&amp;_showpopups=3DTRUE&amp;_sortunassigned=3Dscore=
down&amp;_requireboldred=3D0#Hit3">gi|242080447</A></B></TT></TD>
    <TD noWrap><TT>&nbsp;&nbsp;89804</TT></TD>
    <TD noWrap align=3Dright><TT>47</TT></TD>
    <TD noWrap><TT>&nbsp;&nbsp;hypothetical protein SORBIDRAFT_07g002440 =

      [Sorghum bicolor]</TT></TD></TR>
  <TR>
    <TD noWrap align=3Dright><TT><B>4.</B></TT></TD>
    <TD noWrap><TT><B>&nbsp;<A=20
      =
href=3D"http://zxw-pc/mascot/cgi/master_results.pl?file=3D..%2Fdata%2F201=
21225%2FF002440.dat&amp;REPTYPE=3Dprotein&amp;_sigthreshold=3D0.05&amp;RE=
PORT=3D50&amp;_server_mudpit_switch=3D99999999&amp;_ignoreionsscorebelow=3D=
0&amp;_showsubsets=3D0&amp;_showpopups=3DTRUE&amp;_sortunassigned=3Dscore=
down&amp;_requireboldred=3D0#Hit4">gi|241941342</A></B></TT></TD>
    <TD noWrap><TT>&nbsp;&nbsp;89804</TT></TD>
    <TD noWrap align=3Dright><TT>47</TT></TD>
    <TD noWrap><TT>&nbsp;&nbsp;hypothetical protein SORBIDRAFT_07g002440 =

      [Sorghum bicolor]</TT></TD></TR>
  <TR>
    <TD noWrap align=3Dright><TT><B>5.</B></TT></TD>
    <TD noWrap><TT><B>&nbsp;<A=20
      =
href=3D"http://zxw-pc/mascot/cgi/master_results.pl?file=3D..%2Fdata%2F201=
21225%2FF002440.dat&amp;REPTYPE=3Dprotein&amp;_sigthreshold=3D0.05&amp;RE=
PORT=3D50&amp;_server_mudpit_switch=3D99999999&amp;_ignoreionsscorebelow=3D=
0&amp;_showsubsets=3D0&amp;_showpopups=3DTRUE&amp;_sortunassigned=3Dscore=
down&amp;_requireboldred=3D0#Hit5">gi|77549680</A></B></TT></TD>
    <TD noWrap><TT>&nbsp;&nbsp;5729</TT></TD>
    <TD noWrap align=3Dright><TT>43</TT></TD>
    <TD noWrap><TT>&nbsp;&nbsp;hypothetical protein LOC_Os11g15730 =
[Oryza=20
      sativa Japonica Group]</TT></TD></TR>
  <TR>
    <TD noWrap align=3Dright><TT><B>6.</B></TT></TD>
    <TD noWrap><TT><B>&nbsp;<A=20
      =
href=3D"http://zxw-pc/mascot/cgi/master_results.pl?file=3D..%2Fdata%2F201=
21225%2FF002440.dat&amp;REPTYPE=3Dprotein&amp;_sigthreshold=3D0.05&amp;RE=
PORT=3D50&amp;_server_mudpit_switch=3D99999999&amp;_ignoreionsscorebelow=3D=
0&amp;_showsubsets=3D0&amp;_showpopups=3DTRUE&amp;_sortunassigned=3Dscore=
down&amp;_requireboldred=3D0#Hit6">gi|62733807</A></B></TT></TD>
    <TD noWrap><TT>&nbsp;&nbsp;5729</TT></TD>
    <TD noWrap align=3Dright><TT>43</TT></TD>
    <TD noWrap><TT>&nbsp;&nbsp;hypothetical protein LOC_Os11g15730 =
[Oryza=20
      sativa Japonica Group]</TT></TD></TR>
  <TR>
    <TD noWrap align=3Dright><TT><B>7.</B></TT></TD>
    <TD noWrap><TT><B>&nbsp;<A=20
      =
href=3D"http://zxw-pc/mascot/cgi/master_results.pl?file=3D..%2Fdata%2F201=
21225%2FF002440.dat&amp;REPTYPE=3Dprotein&amp;_sigthreshold=3D0.05&amp;RE=
PORT=3D50&amp;_server_mudpit_switch=3D99999999&amp;_ignoreionsscorebelow=3D=
0&amp;_showsubsets=3D0&amp;_showpopups=3DTRUE&amp;_sortunassigned=3Dscore=
down&amp;_requireboldred=3D0#Hit7">gi|15451062</A></B></TT></TD>
    <TD noWrap><TT>&nbsp;&nbsp;6787</TT></TD>
    <TD noWrap align=3Dright><TT>39</TT></TD>
    <TD noWrap><TT>&nbsp;&nbsp;Unknown protein [Arabidopsis=20
  thaliana]</TT></TD></TR>
  <TR>
    <TD noWrap align=3Dright><TT><B>8.</B></TT></TD>
    <TD noWrap><TT><B>&nbsp;<A=20
      =
href=3D"http://zxw-pc/mascot/cgi/master_results.pl?file=3D..%2Fdata%2F201=
21225%2FF002440.dat&amp;REPTYPE=3Dprotein&amp;_sigthreshold=3D0.05&amp;RE=
PORT=3D50&amp;_server_mudpit_switch=3D99999999&amp;_ignoreionsscorebelow=3D=
0&amp;_showsubsets=3D0&amp;_showpopups=3DTRUE&amp;_sortunassigned=3Dscore=
down&amp;_requireboldred=3D0#Hit8">gi|30102770</A></B></TT></TD>
    <TD noWrap><TT>&nbsp;&nbsp;6787</TT></TD>
    <TD noWrap align=3Dright><TT>39</TT></TD>
    <TD noWrap><TT>&nbsp;&nbsp;At2g32160 [Arabidopsis =
thaliana]</TT></TD></TR>
  <TR>
    <TD noWrap align=3Dright><TT><B>9.</B></TT></TD>
    <TD noWrap><TT><B>&nbsp;<A=20
      =
href=3D"http://zxw-pc/mascot/cgi/master_results.pl?file=3D..%2Fdata%2F201=
21225%2FF002440.dat&amp;REPTYPE=3Dprotein&amp;_sigthreshold=3D0.05&amp;RE=
PORT=3D50&amp;_server_mudpit_switch=3D99999999&amp;_ignoreionsscorebelow=3D=
0&amp;_showsubsets=3D0&amp;_showpopups=3DTRUE&amp;_sortunassigned=3Dscore=
down&amp;_requireboldred=3D0#Hit9">gi|226506642</A></B></TT></TD>
    <TD noWrap><TT>&nbsp;&nbsp;31457</TT></TD>
    <TD noWrap align=3Dright><TT>39</TT></TD>
    <TD noWrap><TT>&nbsp;&nbsp;hypothetical protein LOC100277536 [Zea=20
      mays]</TT></TD></TR>
  <TR>
    <TD noWrap align=3Dright><TT><B>10.</B></TT></TD>
    <TD noWrap><TT><B>&nbsp;<A=20
      =
href=3D"http://zxw-pc/mascot/cgi/master_results.pl?file=3D..%2Fdata%2F201=
21225%2FF002440.dat&amp;REPTYPE=3Dprotein&amp;_sigthreshold=3D0.05&amp;RE=
PORT=3D50&amp;_server_mudpit_switch=3D99999999&amp;_ignoreionsscorebelow=3D=
0&amp;_showsubsets=3D0&amp;_showpopups=3DTRUE&amp;_sortunassigned=3Dscore=
down&amp;_requireboldred=3D0#Hit10">gi|195643592</A></B></TT></TD>
    <TD noWrap><TT>&nbsp;&nbsp;31457</TT></TD>
    <TD noWrap align=3Dright><TT>39</TT></TD>
    <TD noWrap><TT>&nbsp;&nbsp;hypothetical protein [Zea =
mays]</TT></TD></TR>
  <TR>
    <TD noWrap align=3Dright><TT><B>11.</B></TT></TD>
    <TD noWrap><TT><B>&nbsp;<A=20
      =
href=3D"http://zxw-pc/mascot/cgi/master_results.pl?file=3D..%2Fdata%2F201=
21225%2FF002440.dat&amp;REPTYPE=3Dprotein&amp;_sigthreshold=3D0.05&amp;RE=
PORT=3D50&amp;_server_mudpit_switch=3D99999999&amp;_ignoreionsscorebelow=3D=
0&amp;_showsubsets=3D0&amp;_showpopups=3DTRUE&amp;_sortunassigned=3Dscore=
down&amp;_requireboldred=3D0#Hit11">gi|195616282</A></B></TT></TD>
    <TD noWrap><TT>&nbsp;&nbsp;6069</TT></TD>
    <TD noWrap align=3Dright><TT>39</TT></TD>
    <TD noWrap><TT>&nbsp;&nbsp;hypothetical protein [Zea =
mays]</TT></TD></TR>
  <TR>
    <TD noWrap align=3Dright><TT><B>12.</B></TT></TD>
    <TD noWrap><TT><B>&nbsp;<A=20
      =
href=3D"http://zxw-pc/mascot/cgi/master_results.pl?file=3D..%2Fdata%2F201=
21225%2FF002440.dat&amp;REPTYPE=3Dprotein&amp;_sigthreshold=3D0.05&amp;RE=
PORT=3D50&amp;_server_mudpit_switch=3D99999999&amp;_ignoreionsscorebelow=3D=
0&amp;_showsubsets=3D0&amp;_showpopups=3DTRUE&amp;_sortunassigned=3Dscore=
down&amp;_requireboldred=3D0#Hit12">gi|26453070</A></B></TT></TD>
    <TD noWrap><TT>&nbsp;&nbsp;6145</TT></TD>
    <TD noWrap align=3Dright><TT>38</TT></TD>
    <TD noWrap><TT>&nbsp;&nbsp;unknown protein [Arabidopsis=20
  thaliana]</TT></TD></TR>
  <TR>
    <TD noWrap align=3Dright><TT><B>13.</B></TT></TD>
    <TD noWrap><TT><B>&nbsp;<A=20
      =
href=3D"http://zxw-pc/mascot/cgi/master_results.pl?file=3D..%2Fdata%2F201=
21225%2FF002440.dat&amp;REPTYPE=3Dprotein&amp;_sigthreshold=3D0.05&amp;RE=
PORT=3D50&amp;_server_mudpit_switch=3D99999999&amp;_ignoreionsscorebelow=3D=
0&amp;_showsubsets=3D0&amp;_showpopups=3DTRUE&amp;_sortunassigned=3Dscore=
down&amp;_requireboldred=3D0#Hit13">gi|125591273</A></B></TT></TD>
    <TD noWrap><TT>&nbsp;&nbsp;53614</TT></TD>
    <TD noWrap align=3Dright><TT>37</TT></TD>
    <TD noWrap><TT>&nbsp;&nbsp;hypothetical protein OsJ_15767 [Oryza =
sativa=20
      Japonica Group]</TT></TD></TR>
  <TR>
    <TD noWrap align=3Dright><TT><B>14.</B></TT></TD>
    <TD noWrap><TT><B>&nbsp;<A=20
      =
href=3D"http://zxw-pc/mascot/cgi/master_results.pl?file=3D..%2Fdata%2F201=
21225%2FF002440.dat&amp;REPTYPE=3Dprotein&amp;_sigthreshold=3D0.05&amp;RE=
PORT=3D50&amp;_server_mudpit_switch=3D99999999&amp;_ignoreionsscorebelow=3D=
0&amp;_showsubsets=3D0&amp;_showpopups=3DTRUE&amp;_sortunassigned=3Dscore=
down&amp;_requireboldred=3D0#Hit14">gi|68509984</A></B></TT></TD>
    <TD noWrap><TT>&nbsp;&nbsp;42509</TT></TD>
    <TD noWrap align=3Dright><TT>36</TT></TD>
    <TD noWrap><TT>&nbsp;&nbsp;GA 20-oxidase [Sesbania =
rostrata]</TT></TD></TR>
  <TR>
    <TD noWrap align=3Dright><TT><B>15.</B></TT></TD>
    <TD noWrap><TT><B>&nbsp;<A=20
      =
href=3D"http://zxw-pc/mascot/cgi/master_results.pl?file=3D..%2Fdata%2F201=
21225%2FF002440.dat&amp;REPTYPE=3Dprotein&amp;_sigthreshold=3D0.05&amp;RE=
PORT=3D50&amp;_server_mudpit_switch=3D99999999&amp;_ignoreionsscorebelow=3D=
0&amp;_showsubsets=3D0&amp;_showpopups=3DTRUE&amp;_sortunassigned=3Dscore=
down&amp;_requireboldred=3D0#Hit15">gi|222631876</A></B></TT></TD>
    <TD noWrap><TT>&nbsp;&nbsp;116356</TT></TD>
    <TD noWrap align=3Dright><TT>36</TT></TD>
    <TD noWrap><TT>&nbsp;&nbsp;hypothetical protein OsJ_18837 [Oryza =
sativa=20
      Japonica Group]</TT></TD></TR>
  <TR>
    <TD noWrap align=3Dright><TT><B>16.</B></TT></TD>
    <TD noWrap><TT><B>&nbsp;<A=20
      =
href=3D"http://zxw-pc/mascot/cgi/master_results.pl?file=3D..%2Fdata%2F201=
21225%2FF002440.dat&amp;REPTYPE=3Dprotein&amp;_sigthreshold=3D0.05&amp;RE=
PORT=3D50&amp;_server_mudpit_switch=3D99999999&amp;_ignoreionsscorebelow=3D=
0&amp;_showsubsets=3D0&amp;_showpopups=3DTRUE&amp;_sortunassigned=3Dscore=
down&amp;_requireboldred=3D0#Hit16">gi|308799333</A></B></TT></TD>
    <TD noWrap><TT>&nbsp;&nbsp;17780</TT></TD>
    <TD noWrap align=3Dright><TT>36</TT></TD>
    <TD noWrap><TT>&nbsp;&nbsp;prefoldin, putative (ISS) [Ostreococcus=20
      tauri]</TT></TD></TR>
  <TR>
    <TD noWrap align=3Dright><TT><B>17.</B></TT></TD>
    <TD noWrap><TT><B>&nbsp;<A=20
      =
href=3D"http://zxw-pc/mascot/cgi/master_results.pl?file=3D..%2Fdata%2F201=
21225%2FF002440.dat&amp;REPTYPE=3Dprotein&amp;_sigthreshold=3D0.05&amp;RE=
PORT=3D50&amp;_server_mudpit_switch=3D99999999&amp;_ignoreionsscorebelow=3D=
0&amp;_showsubsets=3D0&amp;_showpopups=3DTRUE&amp;_sortunassigned=3Dscore=
down&amp;_requireboldred=3D0#Hit17">gi|116000618</A></B></TT></TD>
    <TD noWrap><TT>&nbsp;&nbsp;17780</TT></TD>
    <TD noWrap align=3Dright><TT>36</TT></TD>
    <TD noWrap><TT>&nbsp;&nbsp;prefoldin, putative (ISS) [Ostreococcus=20
      tauri]</TT></TD></TR>
  <TR>
    <TD noWrap align=3Dright><TT><B>18.</B></TT></TD>
    <TD noWrap><TT><B>&nbsp;<A=20
      =
href=3D"http://zxw-pc/mascot/cgi/master_results.pl?file=3D..%2Fdata%2F201=
21225%2FF002440.dat&amp;REPTYPE=3Dprotein&amp;_sigthreshold=3D0.05&amp;RE=
PORT=3D50&amp;_server_mudpit_switch=3D99999999&amp;_ignoreionsscorebelow=3D=
0&amp;_showsubsets=3D0&amp;_showpopups=3DTRUE&amp;_sortunassigned=3Dscore=
down&amp;_requireboldred=3D0#Hit18">gi|168049906</A></B></TT></TD>
    <TD noWrap><TT>&nbsp;&nbsp;26056</TT></TD>
    <TD noWrap align=3Dright><TT>36</TT></TD>
    <TD noWrap><TT>&nbsp;&nbsp;predicted protein [Physcomitrella patens =
subsp.=20
      patens]</TT></TD></TR>
  <TR>
    <TD noWrap align=3Dright><TT><B>19.</B></TT></TD>
    <TD noWrap><TT><B>&nbsp;<A=20
      =
href=3D"http://zxw-pc/mascot/cgi/master_results.pl?file=3D..%2Fdata%2F201=
21225%2FF002440.dat&amp;REPTYPE=3Dprotein&amp;_sigthreshold=3D0.05&amp;RE=
PORT=3D50&amp;_server_mudpit_switch=3D99999999&amp;_ignoreionsscorebelow=3D=
0&amp;_showsubsets=3D0&amp;_showpopups=3DTRUE&amp;_sortunassigned=3Dscore=
down&amp;_requireboldred=3D0#Hit19">gi|162671251</A></B></TT></TD>
    <TD noWrap><TT>&nbsp;&nbsp;26056</TT></TD>
    <TD noWrap align=3Dright><TT>36</TT></TD>
    <TD noWrap><TT>&nbsp;&nbsp;predicted protein [Physcomitrella patens =
subsp.=20
      patens]</TT></TD></TR>
  <TR>
    <TD noWrap align=3Dright><TT><B>20.</B></TT></TD>
    <TD noWrap><TT><B>&nbsp;<A=20
      =
href=3D"http://zxw-pc/mascot/cgi/master_results.pl?file=3D..%2Fdata%2F201=
21225%2FF002440.dat&amp;REPTYPE=3Dprotein&amp;_sigthreshold=3D0.05&amp;RE=
PORT=3D50&amp;_server_mudpit_switch=3D99999999&amp;_ignoreionsscorebelow=3D=
0&amp;_showsubsets=3D0&amp;_showpopups=3DTRUE&amp;_sortunassigned=3Dscore=
down&amp;_requireboldred=3D0#Hit20">gi|308807266</A></B></TT></TD>
    <TD noWrap><TT>&nbsp;&nbsp;64363</TT></TD>
    <TD noWrap align=3Dright><TT>35</TT></TD>
    <TD noWrap><TT>&nbsp;&nbsp;unnamed protein product [Ostreococcus=20
      tauri]</TT></TD></TR>
  <TR>
    <TD noWrap align=3Dright><TT><B>21.</B></TT></TD>
    <TD noWrap><TT><B>&nbsp;<A=20
      =
href=3D"http://zxw-pc/mascot/cgi/master_results.pl?file=3D..%2Fdata%2F201=
21225%2FF002440.dat&amp;REPTYPE=3Dprotein&amp;_sigthreshold=3D0.05&amp;RE=
PORT=3D50&amp;_server_mudpit_switch=3D99999999&amp;_ignoreionsscorebelow=3D=
0&amp;_showsubsets=3D0&amp;_showpopups=3DTRUE&amp;_sortunassigned=3Dscore=
down&amp;_requireboldred=3D0#Hit21">gi|116059405</A></B></TT></TD>
    <TD noWrap><TT>&nbsp;&nbsp;64363</TT></TD>
    <TD noWrap align=3Dright><TT>35</TT></TD>
    <TD noWrap><TT>&nbsp;&nbsp;unnamed protein product [Ostreococcus=20
      tauri]</TT></TD></TR>
  <TR>
    <TD noWrap align=3Dright><TT><B>22.</B></TT></TD>
    <TD noWrap><TT><B>&nbsp;<A=20
      =
href=3D"http://zxw-pc/mascot/cgi/master_results.pl?file=3D..%2Fdata%2F201=
21225%2FF002440.dat&amp;REPTYPE=3Dprotein&amp;_sigthreshold=3D0.05&amp;RE=
PORT=3D50&amp;_server_mudpit_switch=3D99999999&amp;_ignoreionsscorebelow=3D=
0&amp;_showsubsets=3D0&amp;_showpopups=3DTRUE&amp;_sortunassigned=3Dscore=
down&amp;_requireboldred=3D0#Hit22">gi|75300921</A></B></TT></TD>
    <TD noWrap><TT>&nbsp;&nbsp;19420</TT></TD>
    <TD noWrap align=3Dright><TT>35</TT></TD>
    <TD noWrap><TT>&nbsp;&nbsp;RecName: Full=3DNAD(P)H-quinone =
oxidoreductase=20
      subunit I, chloroplastic; AltName: Full=3DNAD(P)H dehydrogenase =
subunit I;=20
      Short=3DNDH subunit I; AltName: Full=3DNADH-plastoquinone =
oxidoreductase=20
      subunit I</TT></TD></TR>
  <TR>
    <TD noWrap align=3Dright><TT><B>23.</B></TT></TD>
    <TD noWrap><TT><B>&nbsp;<A=20
      =
href=3D"http://zxw-pc/mascot/cgi/master_results.pl?file=3D..%2Fdata%2F201=
21225%2FF002440.dat&amp;REPTYPE=3Dprotein&amp;_sigthreshold=3D0.05&amp;RE=
PORT=3D50&amp;_server_mudpit_switch=3D99999999&amp;_ignoreionsscorebelow=3D=
0&amp;_showsubsets=3D0&amp;_showpopups=3DTRUE&amp;_sortunassigned=3Dscore=
down&amp;_requireboldred=3D0#Hit23">gi|24460501</A></B></TT></TD>
    <TD noWrap><TT>&nbsp;&nbsp;19420</TT></TD>
    <TD noWrap align=3Dright><TT>35</TT></TD>
    <TD noWrap><TT>&nbsp;&nbsp;NADH dehydrogenase subunit I =
[Acanthospermum=20
      australe]</TT></TD></TR>
  <TR>
    <TD noWrap align=3Dright><TT><B>24.</B></TT></TD>
    <TD noWrap><TT><B>&nbsp;<A=20
      =
href=3D"http://zxw-pc/mascot/cgi/master_results.pl?file=3D..%2Fdata%2F201=
21225%2FF002440.dat&amp;REPTYPE=3Dprotein&amp;_sigthreshold=3D0.05&amp;RE=
PORT=3D50&amp;_server_mudpit_switch=3D99999999&amp;_ignoreionsscorebelow=3D=
0&amp;_showsubsets=3D0&amp;_showpopups=3DTRUE&amp;_sortunassigned=3Dscore=
down&amp;_requireboldred=3D0#Hit24">gi|302819001</A></B></TT></TD>
    <TD noWrap><TT>&nbsp;&nbsp;30944</TT></TD>
    <TD noWrap align=3Dright><TT>35</TT></TD>
    <TD noWrap><TT>&nbsp;&nbsp;hypothetical protein SELMODRAFT_133094=20
      [Selaginella moellendorffii]</TT></TD></TR>
  <TR>
    <TD noWrap align=3Dright><TT><B>25.</B></TT></TD>
    <TD noWrap><TT><B>&nbsp;<A=20
      =
href=3D"http://zxw-pc/mascot/cgi/master_results.pl?file=3D..%2Fdata%2F201=
21225%2FF002440.dat&amp;REPTYPE=3Dprotein&amp;_sigthreshold=3D0.05&amp;RE=
PORT=3D50&amp;_server_mudpit_switch=3D99999999&amp;_ignoreionsscorebelow=3D=
0&amp;_showsubsets=3D0&amp;_showpopups=3DTRUE&amp;_sortunassigned=3Dscore=
down&amp;_requireboldred=3D0#Hit25">gi|300141000</A></B></TT></TD>
    <TD noWrap><TT>&nbsp;&nbsp;30944</TT></TD>
    <TD noWrap align=3Dright><TT>35</TT></TD>
    <TD noWrap><TT>&nbsp;&nbsp;hypothetical protein SELMODRAFT_133094=20
      [Selaginella moellendorffii]</TT></TD></TR>
  <TR>
    <TD noWrap align=3Dright><TT><B>26.</B></TT></TD>
    <TD noWrap><TT><B>&nbsp;<A=20
      =
href=3D"http://zxw-pc/mascot/cgi/master_results.pl?file=3D..%2Fdata%2F201=
21225%2FF002440.dat&amp;REPTYPE=3Dprotein&amp;_sigthreshold=3D0.05&amp;RE=
PORT=3D50&amp;_server_mudpit_switch=3D99999999&amp;_ignoreionsscorebelow=3D=
0&amp;_showsubsets=3D0&amp;_showpopups=3DTRUE&amp;_sortunassigned=3Dscore=
down&amp;_requireboldred=3D0#Hit26">gi|38345844</A></B></TT></TD>
    <TD noWrap><TT>&nbsp;&nbsp;59034</TT></TD>
    <TD noWrap align=3Dright><TT>35</TT></TD>
    <TD noWrap><TT>&nbsp;&nbsp;OSJNBa0084K11.8 [Oryza sativa Japonica=20
      Group]</TT></TD></TR>
  <TR>
    <TD noWrap align=3Dright><TT><B>27.</B></TT></TD>
    <TD noWrap><TT><B>&nbsp;<A=20
      =
href=3D"http://zxw-pc/mascot/cgi/master_results.pl?file=3D..%2Fdata%2F201=
21225%2FF002440.dat&amp;REPTYPE=3Dprotein&amp;_sigthreshold=3D0.05&amp;RE=
PORT=3D50&amp;_server_mudpit_switch=3D99999999&amp;_ignoreionsscorebelow=3D=
0&amp;_showsubsets=3D0&amp;_showpopups=3DTRUE&amp;_sortunassigned=3Dscore=
down&amp;_requireboldred=3D0#Hit27">gi|303282879</A></B></TT></TD>
    <TD noWrap><TT>&nbsp;&nbsp;40900</TT></TD>
    <TD noWrap align=3Dright><TT>35</TT></TD>
    <TD noWrap><TT>&nbsp;&nbsp;predicted protein [Micromonas pusilla=20
      CCMP1545]</TT></TD></TR>
  <TR>
    <TD noWrap align=3Dright><TT><B>28.</B></TT></TD>
    <TD noWrap><TT><B>&nbsp;<A=20
      =
href=3D"http://zxw-pc/mascot/cgi/master_results.pl?file=3D..%2Fdata%2F201=
21225%2FF002440.dat&amp;REPTYPE=3Dprotein&amp;_sigthreshold=3D0.05&amp;RE=
PORT=3D50&amp;_server_mudpit_switch=3D99999999&amp;_ignoreionsscorebelow=3D=
0&amp;_showsubsets=3D0&amp;_showpopups=3DTRUE&amp;_sortunassigned=3Dscore=
down&amp;_requireboldred=3D0#Hit28">gi|226458202</A></B></TT></TD>
    <TD noWrap><TT>&nbsp;&nbsp;40900</TT></TD>
    <TD noWrap align=3Dright><TT>35</TT></TD>
    <TD noWrap><TT>&nbsp;&nbsp;predicted protein [Micromonas pusilla=20
      CCMP1545]</TT></TD></TR>
  <TR>
    <TD noWrap align=3Dright><TT><B>29.</B></TT></TD>
    <TD noWrap><TT><B>&nbsp;<A=20
      =
href=3D"http://zxw-pc/mascot/cgi/master_results.pl?file=3D..%2Fdata%2F201=
21225%2FF002440.dat&amp;REPTYPE=3Dprotein&amp;_sigthreshold=3D0.05&amp;RE=
PORT=3D50&amp;_server_mudpit_switch=3D99999999&amp;_ignoreionsscorebelow=3D=
0&amp;_showsubsets=3D0&amp;_showpopups=3DTRUE&amp;_sortunassigned=3Dscore=
down&amp;_requireboldred=3D0#Hit29">gi|37806253</A></B></TT></TD>
    <TD noWrap><TT>&nbsp;&nbsp;20039</TT></TD>
    <TD noWrap align=3Dright><TT>34</TT></TD>
    <TD noWrap><TT>&nbsp;&nbsp;hypothetical protein [Oryza sativa =
Japonica=20
      Group]</TT></TD></TR>
  <TR>
    <TD noWrap align=3Dright><TT><B>30.</B></TT></TD>
    <TD noWrap><TT><B>&nbsp;<A=20
      =
href=3D"http://zxw-pc/mascot/cgi/master_results.pl?file=3D..%2Fdata%2F201=
21225%2FF002440.dat&amp;REPTYPE=3Dprotein&amp;_sigthreshold=3D0.05&amp;RE=
PORT=3D50&amp;_server_mudpit_switch=3D99999999&amp;_ignoreionsscorebelow=3D=
0&amp;_showsubsets=3D0&amp;_showpopups=3DTRUE&amp;_sortunassigned=3Dscore=
down&amp;_requireboldred=3D0#Hit30">gi|37806006</A></B></TT></TD>
    <TD noWrap><TT>&nbsp;&nbsp;20039</TT></TD>
    <TD noWrap align=3Dright><TT>34</TT></TD>
    <TD noWrap><TT>&nbsp;&nbsp;hypothetical protein [Oryza sativa =
Japonica=20
      Group]</TT></TD></TR>
  <TR>
    <TD noWrap align=3Dright><TT><B>31.</B></TT></TD>
    <TD noWrap><TT><B>&nbsp;<A=20
      =
href=3D"http://zxw-pc/mascot/cgi/master_results.pl?file=3D..%2Fdata%2F201=
21225%2FF002440.dat&amp;REPTYPE=3Dprotein&amp;_sigthreshold=3D0.05&amp;RE=
PORT=3D50&amp;_server_mudpit_switch=3D99999999&amp;_ignoreionsscorebelow=3D=
0&amp;_showsubsets=3D0&amp;_showpopups=3DTRUE&amp;_sortunassigned=3Dscore=
down&amp;_requireboldred=3D0#Hit31">gi|115465922</A></B></TT></TD>
    <TD noWrap><TT>&nbsp;&nbsp;110698</TT></TD>
    <TD noWrap align=3Dright><TT>34</TT></TD>
    <TD noWrap><TT>&nbsp;&nbsp;Os06g0105900 [Oryza sativa Japonica=20
    Group]</TT></TD></TR>
  <TR>
    <TD noWrap align=3Dright><TT><B>32.</B></TT></TD>
    <TD noWrap><TT><B>&nbsp;<A=20
      =
href=3D"http://zxw-pc/mascot/cgi/master_results.pl?file=3D..%2Fdata%2F201=
21225%2FF002440.dat&amp;REPTYPE=3Dprotein&amp;_sigthreshold=3D0.05&amp;RE=
PORT=3D50&amp;_server_mudpit_switch=3D99999999&amp;_ignoreionsscorebelow=3D=
0&amp;_showsubsets=3D0&amp;_showpopups=3DTRUE&amp;_sortunassigned=3Dscore=
down&amp;_requireboldred=3D0#Hit32">gi|113594600</A></B></TT></TD>
    <TD noWrap><TT>&nbsp;&nbsp;110698</TT></TD>
    <TD noWrap align=3Dright><TT>34</TT></TD>
    <TD noWrap><TT>&nbsp;&nbsp;Os06g0105900 [Oryza sativa Japonica=20
    Group]</TT></TD></TR>
  <TR>
    <TD noWrap align=3Dright><TT><B>33.</B></TT></TD>
    <TD noWrap><TT><B>&nbsp;<A=20
      =
href=3D"http://zxw-pc/mascot/cgi/master_results.pl?file=3D..%2Fdata%2F201=
21225%2FF002440.dat&amp;REPTYPE=3Dprotein&amp;_sigthreshold=3D0.05&amp;RE=
PORT=3D50&amp;_server_mudpit_switch=3D99999999&amp;_ignoreionsscorebelow=3D=
0&amp;_showsubsets=3D0&amp;_showpopups=3DTRUE&amp;_sortunassigned=3Dscore=
down&amp;_requireboldred=3D0#Hit33">gi|55295839</A></B></TT></TD>
    <TD noWrap><TT>&nbsp;&nbsp;110698</TT></TD>
    <TD noWrap align=3Dright><TT>34</TT></TD>
    <TD noWrap><TT>&nbsp;&nbsp;unknown protein [Oryza sativa Japonica=20
      Group]</TT></TD></TR>
  <TR>
    <TD noWrap align=3Dright><TT><B>34.</B></TT></TD>
    <TD noWrap><TT><B>&nbsp;<A=20
      =
href=3D"http://zxw-pc/mascot/cgi/master_results.pl?file=3D..%2Fdata%2F201=
21225%2FF002440.dat&amp;REPTYPE=3Dprotein&amp;_sigthreshold=3D0.05&amp;RE=
PORT=3D50&amp;_server_mudpit_switch=3D99999999&amp;_ignoreionsscorebelow=3D=
0&amp;_showsubsets=3D0&amp;_showpopups=3DTRUE&amp;_sortunassigned=3Dscore=
down&amp;_requireboldred=3D0#Hit34">gi|302850416</A></B></TT></TD>
    <TD noWrap><TT>&nbsp;&nbsp;23002</TT></TD>
    <TD noWrap align=3Dright><TT>34</TT></TD>
    <TD noWrap><TT>&nbsp;&nbsp;hypothetical protein VOLCADRAFT_97727 =
[Volvox=20
      carteri f. nagariensis]</TT></TD></TR>
  <TR>
    <TD noWrap align=3Dright><TT><B>35.</B></TT></TD>
    <TD noWrap><TT><B>&nbsp;<A=20
      =
href=3D"http://zxw-pc/mascot/cgi/master_results.pl?file=3D..%2Fdata%2F201=
21225%2FF002440.dat&amp;REPTYPE=3Dprotein&amp;_sigthreshold=3D0.05&amp;RE=
PORT=3D50&amp;_server_mudpit_switch=3D99999999&amp;_ignoreionsscorebelow=3D=
0&amp;_showsubsets=3D0&amp;_showpopups=3DTRUE&amp;_sortunassigned=3Dscore=
down&amp;_requireboldred=3D0#Hit35">gi|300257950</A></B></TT></TD>
    <TD noWrap><TT>&nbsp;&nbsp;23002</TT></TD>
    <TD noWrap align=3Dright><TT>34</TT></TD>
    <TD noWrap><TT>&nbsp;&nbsp;hypothetical protein VOLCADRAFT_97727 =
[Volvox=20
      carteri f. nagariensis]</TT></TD></TR>
  <TR>
    <TD noWrap align=3Dright><TT><B>36.</B></TT></TD>
    <TD noWrap><TT><B>&nbsp;<A=20
      =
href=3D"http://zxw-pc/mascot/cgi/master_results.pl?file=3D..%2Fdata%2F201=
21225%2FF002440.dat&amp;REPTYPE=3Dprotein&amp;_sigthreshold=3D0.05&amp;RE=
PORT=3D50&amp;_server_mudpit_switch=3D99999999&amp;_ignoreionsscorebelow=3D=
0&amp;_showsubsets=3D0&amp;_showpopups=3DTRUE&amp;_sortunassigned=3Dscore=
down&amp;_requireboldred=3D0#Hit36">gi|32489972</A></B></TT></TD>
    <TD noWrap><TT>&nbsp;&nbsp;20390</TT></TD>
    <TD noWrap align=3Dright><TT>34</TT></TD>
    <TD noWrap><TT>&nbsp;&nbsp;OSJNBa0032N05.20 [Oryza sativa Japonica=20
      Group]</TT></TD></TR>
  <TR>
    <TD noWrap align=3Dright><TT><B>37.</B></TT></TD>
    <TD noWrap><TT><B>&nbsp;<A=20
      =
href=3D"http://zxw-pc/mascot/cgi/master_results.pl?file=3D..%2Fdata%2F201=
21225%2FF002440.dat&amp;REPTYPE=3Dprotein&amp;_sigthreshold=3D0.05&amp;RE=
PORT=3D50&amp;_server_mudpit_switch=3D99999999&amp;_ignoreionsscorebelow=3D=
0&amp;_showsubsets=3D0&amp;_showpopups=3DTRUE&amp;_sortunassigned=3Dscore=
down&amp;_requireboldred=3D0#Hit37">gi|50508722</A></B></TT></TD>
    <TD noWrap><TT>&nbsp;&nbsp;8769</TT></TD>
    <TD noWrap align=3Dright><TT>34</TT></TD>
    <TD noWrap><TT>&nbsp;&nbsp;hypothetical protein [Oryza sativa =
Japonica=20
      Group]</TT></TD></TR>
  <TR>
    <TD noWrap align=3Dright><TT><B>38.</B></TT></TD>
    <TD noWrap><TT><B>&nbsp;<A=20
      =
href=3D"http://zxw-pc/mascot/cgi/master_results.pl?file=3D..%2Fdata%2F201=
21225%2FF002440.dat&amp;REPTYPE=3Dprotein&amp;_sigthreshold=3D0.05&amp;RE=
PORT=3D50&amp;_server_mudpit_switch=3D99999999&amp;_ignoreionsscorebelow=3D=
0&amp;_showsubsets=3D0&amp;_showpopups=3DTRUE&amp;_sortunassigned=3Dscore=
down&amp;_requireboldred=3D0#Hit38">gi|50508248</A></B></TT></TD>
    <TD noWrap><TT>&nbsp;&nbsp;8769</TT></TD>
    <TD noWrap align=3Dright><TT>34</TT></TD>
    <TD noWrap><TT>&nbsp;&nbsp;hypothetical protein [Oryza sativa =
Japonica=20
      Group]</TT></TD></TR>
  <TR>
    <TD noWrap align=3Dright><TT><B>39.</B></TT></TD>
    <TD noWrap><TT><B>&nbsp;<A=20
      =
href=3D"http://zxw-pc/mascot/cgi/master_results.pl?file=3D..%2Fdata%2F201=
21225%2FF002440.dat&amp;REPTYPE=3Dprotein&amp;_sigthreshold=3D0.05&amp;RE=
PORT=3D50&amp;_server_mudpit_switch=3D99999999&amp;_ignoreionsscorebelow=3D=
0&amp;_showsubsets=3D0&amp;_showpopups=3DTRUE&amp;_sortunassigned=3Dscore=
down&amp;_requireboldred=3D0#Hit39">gi|222842683</A></B></TT></TD>
    <TD noWrap><TT>&nbsp;&nbsp;47689</TT></TD>
    <TD noWrap align=3Dright><TT>33</TT></TD>
    <TD noWrap><TT>&nbsp;&nbsp;predicted protein [Populus=20
  trichocarpa]</TT></TD></TR>
  <TR>
    <TD noWrap align=3Dright><TT><B>40.</B></TT></TD>
    <TD noWrap><TT><B>&nbsp;<A=20
      =
href=3D"http://zxw-pc/mascot/cgi/master_results.pl?file=3D..%2Fdata%2F201=
21225%2FF002440.dat&amp;REPTYPE=3Dprotein&amp;_sigthreshold=3D0.05&amp;RE=
PORT=3D50&amp;_server_mudpit_switch=3D99999999&amp;_ignoreionsscorebelow=3D=
0&amp;_showsubsets=3D0&amp;_showpopups=3DTRUE&amp;_sortunassigned=3Dscore=
down&amp;_requireboldred=3D0#Hit40">gi|224062976</A></B></TT></TD>
    <TD noWrap><TT>&nbsp;&nbsp;47689</TT></TD>
    <TD noWrap align=3Dright><TT>33</TT></TD>
    <TD noWrap><TT>&nbsp;&nbsp;predicted protein [Populus=20
  trichocarpa]</TT></TD></TR>
  <TR>
    <TD noWrap align=3Dright><TT><B>41.</B></TT></TD>
    <TD noWrap><TT><B>&nbsp;<A=20
      =
href=3D"http://zxw-pc/mascot/cgi/master_results.pl?file=3D..%2Fdata%2F201=
21225%2FF002440.dat&amp;REPTYPE=3Dprotein&amp;_sigthreshold=3D0.05&amp;RE=
PORT=3D50&amp;_server_mudpit_switch=3D99999999&amp;_ignoreionsscorebelow=3D=
0&amp;_showsubsets=3D0&amp;_showpopups=3DTRUE&amp;_sortunassigned=3Dscore=
down&amp;_requireboldred=3D0#Hit41">gi|218196837</A></B></TT></TD>
    <TD noWrap><TT>&nbsp;&nbsp;10551</TT></TD>
    <TD noWrap align=3Dright><TT>33</TT></TD>
    <TD noWrap><TT>&nbsp;&nbsp;hypothetical protein OsI_20045 [Oryza =
sativa=20
      Indica Group]</TT></TD></TR>
  <TR>
    <TD noWrap align=3Dright><TT><B>42.</B></TT></TD>
    <TD noWrap><TT><B>&nbsp;<A=20
      =
href=3D"http://zxw-pc/mascot/cgi/master_results.pl?file=3D..%2Fdata%2F201=
21225%2FF002440.dat&amp;REPTYPE=3Dprotein&amp;_sigthreshold=3D0.05&amp;RE=
PORT=3D50&amp;_server_mudpit_switch=3D99999999&amp;_ignoreionsscorebelow=3D=
0&amp;_showsubsets=3D0&amp;_showpopups=3DTRUE&amp;_sortunassigned=3Dscore=
down&amp;_requireboldred=3D0#Hit42">gi|257734081</A></B></TT></TD>
    <TD noWrap><TT>&nbsp;&nbsp;22963</TT></TD>
    <TD noWrap align=3Dright><TT>33</TT></TD>
    <TD noWrap><TT>&nbsp;&nbsp;unnamed protein product [Sorghum=20
    bicolor]</TT></TD></TR>
  <TR>
    <TD noWrap align=3Dright><TT><B>43.</B></TT></TD>
    <TD noWrap><TT><B>&nbsp;<A=20
      =
href=3D"http://zxw-pc/mascot/cgi/master_results.pl?file=3D..%2Fdata%2F201=
21225%2FF002440.dat&amp;REPTYPE=3Dprotein&amp;_sigthreshold=3D0.05&amp;RE=
PORT=3D50&amp;_server_mudpit_switch=3D99999999&amp;_ignoreionsscorebelow=3D=
0&amp;_showsubsets=3D0&amp;_showpopups=3DTRUE&amp;_sortunassigned=3Dscore=
down&amp;_requireboldred=3D0#Hit43">gi|257675915</A></B></TT></TD>
    <TD noWrap><TT>&nbsp;&nbsp;22963</TT></TD>
    <TD noWrap align=3Dright><TT>33</TT></TD>
    <TD noWrap><TT>&nbsp;&nbsp;unnamed protein product [Sorghum=20
    bicolor]</TT></TD></TR>
  <TR>
    <TD noWrap align=3Dright><TT><B>44.</B></TT></TD>
    <TD noWrap><TT><B>&nbsp;<A=20
      =
href=3D"http://zxw-pc/mascot/cgi/master_results.pl?file=3D..%2Fdata%2F201=
21225%2FF002440.dat&amp;REPTYPE=3Dprotein&amp;_sigthreshold=3D0.05&amp;RE=
PORT=3D50&amp;_server_mudpit_switch=3D99999999&amp;_ignoreionsscorebelow=3D=
0&amp;_showsubsets=3D0&amp;_showpopups=3DTRUE&amp;_sortunassigned=3Dscore=
down&amp;_requireboldred=3D0#Hit44">gi|257629995</A></B></TT></TD>
    <TD noWrap><TT>&nbsp;&nbsp;22963</TT></TD>
    <TD noWrap align=3Dright><TT>33</TT></TD>
    <TD noWrap><TT>&nbsp;&nbsp;unnamed protein product [Sorghum=20
    bicolor]</TT></TD></TR>
  <TR>
    <TD noWrap align=3Dright><TT><B>45.</B></TT></TD>
    <TD noWrap><TT><B>&nbsp;<A=20
      =
href=3D"http://zxw-pc/mascot/cgi/master_results.pl?file=3D..%2Fdata%2F201=
21225%2FF002440.dat&amp;REPTYPE=3Dprotein&amp;_sigthreshold=3D0.05&amp;RE=
PORT=3D50&amp;_server_mudpit_switch=3D99999999&amp;_ignoreionsscorebelow=3D=
0&amp;_showsubsets=3D0&amp;_showpopups=3DTRUE&amp;_sortunassigned=3Dscore=
down&amp;_requireboldred=3D0#Hit45">gi|242045898</A></B></TT></TD>
    <TD noWrap><TT>&nbsp;&nbsp;22963</TT></TD>
    <TD noWrap align=3Dright><TT>33</TT></TD>
    <TD noWrap><TT>&nbsp;&nbsp;hypothetical protein SORBIDRAFT_02g035610 =

      [Sorghum bicolor]</TT></TD></TR>
  <TR>
    <TD noWrap align=3Dright><TT><B>46.</B></TT></TD>
    <TD noWrap><TT><B>&nbsp;<A=20
      =
href=3D"http://zxw-pc/mascot/cgi/master_results.pl?file=3D..%2Fdata%2F201=
21225%2FF002440.dat&amp;REPTYPE=3Dprotein&amp;_sigthreshold=3D0.05&amp;RE=
PORT=3D50&amp;_server_mudpit_switch=3D99999999&amp;_ignoreionsscorebelow=3D=
0&amp;_showsubsets=3D0&amp;_showpopups=3DTRUE&amp;_sortunassigned=3Dscore=
down&amp;_requireboldred=3D0#Hit46">gi|241924197</A></B></TT></TD>
    <TD noWrap><TT>&nbsp;&nbsp;22963</TT></TD>
    <TD noWrap align=3Dright><TT>33</TT></TD>
    <TD noWrap><TT>&nbsp;&nbsp;hypothetical protein SORBIDRAFT_02g035610 =

      [Sorghum bicolor]</TT></TD></TR>
  <TR>
    <TD noWrap align=3Dright><TT><B>47.</B></TT></TD>
    <TD noWrap><TT><B>&nbsp;<A=20
      =
href=3D"http://zxw-pc/mascot/cgi/master_results.pl?file=3D..%2Fdata%2F201=
21225%2FF002440.dat&amp;REPTYPE=3Dprotein&amp;_sigthreshold=3D0.05&amp;RE=
PORT=3D50&amp;_server_mudpit_switch=3D99999999&amp;_ignoreionsscorebelow=3D=
0&amp;_showsubsets=3D0&amp;_showpopups=3DTRUE&amp;_sortunassigned=3Dscore=
down&amp;_requireboldred=3D0#Hit47">gi|219934822</A></B></TT></TD>
    <TD noWrap><TT>&nbsp;&nbsp;22963</TT></TD>
    <TD noWrap align=3Dright><TT>33</TT></TD>
    <TD noWrap><TT>&nbsp;&nbsp;unnamed protein product [Sorghum=20
    bicolor]</TT></TD></TR>
  <TR>
    <TD noWrap align=3Dright><TT><B>48.</B></TT></TD>
    <TD noWrap><TT><B>&nbsp;<A=20
      =
href=3D"http://zxw-pc/mascot/cgi/master_results.pl?file=3D..%2Fdata%2F201=
21225%2FF002440.dat&amp;REPTYPE=3Dprotein&amp;_sigthreshold=3D0.05&amp;RE=
PORT=3D50&amp;_server_mudpit_switch=3D99999999&amp;_ignoreionsscorebelow=3D=
0&amp;_showsubsets=3D0&amp;_showpopups=3DTRUE&amp;_sortunassigned=3Dscore=
down&amp;_requireboldred=3D0#Hit48">gi|219900847</A></B></TT></TD>
    <TD noWrap><TT>&nbsp;&nbsp;22963</TT></TD>
    <TD noWrap align=3Dright><TT>33</TT></TD>
    <TD noWrap><TT>&nbsp;&nbsp;unnamed protein product [Sorghum=20
    bicolor]</TT></TD></TR>
  <TR>
    <TD noWrap align=3Dright><TT><B>49.</B></TT></TD>
    <TD noWrap><TT><B>&nbsp;<A=20
      =
href=3D"http://zxw-pc/mascot/cgi/master_results.pl?file=3D..%2Fdata%2F201=
21225%2FF002440.dat&amp;REPTYPE=3Dprotein&amp;_sigthreshold=3D0.05&amp;RE=
PORT=3D50&amp;_server_mudpit_switch=3D99999999&amp;_ignoreionsscorebelow=3D=
0&amp;_showsubsets=3D0&amp;_showpopups=3DTRUE&amp;_sortunassigned=3Dscore=
down&amp;_requireboldred=3D0#Hit49">gi|53792541</A></B></TT></TD>
    <TD noWrap><TT>&nbsp;&nbsp;10237</TT></TD>
    <TD noWrap align=3Dright><TT>33</TT></TD>
    <TD noWrap><TT>&nbsp;&nbsp;hypothetical protein [Oryza sativa =
Japonica=20
      Group]</TT></TD></TR>
  <TR>
    <TD noWrap align=3Dright><TT><B>50.</B></TT></TD>
    <TD noWrap><TT><B>&nbsp;<A=20
      =
href=3D"http://zxw-pc/mascot/cgi/master_results.pl?file=3D..%2Fdata%2F201=
21225%2FF002440.dat&amp;REPTYPE=3Dprotein&amp;_sigthreshold=3D0.05&amp;RE=
PORT=3D50&amp;_server_mudpit_switch=3D99999999&amp;_ignoreionsscorebelow=3D=
0&amp;_showsubsets=3D0&amp;_showpopups=3DTRUE&amp;_sortunassigned=3Dscore=
down&amp;_requireboldred=3D0#Hit50">gi|255543979</A></B></TT></TD>
    <TD noWrap><TT>&nbsp;&nbsp;56998</TT></TD>
    <TD noWrap align=3Dright><TT>32</TT></TD>
    <TD noWrap><TT>&nbsp;&nbsp;conserved hypothetical protein [Ricinus=20
      communis]</TT></TD></TR></TBODY></TABLE>
<H3>Results List</H3>
<TABLE border=3D0 cellSpacing=3D0>
  <TBODY>
  <TR>
    <TD><TT><B><A =
name=3DHit1>1.</A>&nbsp;&nbsp;&nbsp;&nbsp;</B></TT></TD>
    <TD noWrap><TT><A=20
      =
href=3D"http://zxw-pc/mascot/cgi/protein_view.pl?file=3D../data/20121225/=
F002440.dat&amp;hit=3D1"=20
      =
target=3D_blank>gi|51701931</A>&nbsp;&nbsp;&nbsp;&nbsp;<B>Mass:</B>&nbsp;=
27323&nbsp;&nbsp;&nbsp;&nbsp;<B>Score:</B>&nbsp;148&nbsp;&nbsp;&nbsp;&nbs=
p;<B>Expect:</B>&nbsp;2.9e-009&nbsp;&nbsp;<B>Matches:</B>&nbsp;5</TT></TD=
></TR>
  <TR>
    <TD>&nbsp;</TD>
    <TD noWrap><TT>RecName: Full=3DRibonuclease-like storage protein; =
AltName:=20
      Full=3DRoot 28 kDa major protein; Flags: =
Precursor</TT></TD></TR></TBODY></TABLE>
<TABLE border=3D0 cellSpacing=3D0 cellPadding=3D0>
  <TBODY>
  <TR>
    <TD><TT>&nbsp;&nbsp;&nbsp;&nbsp;&nbsp;&nbsp;</TT></TD>
    <TD align=3Dright><TT><B>Observed&nbsp;&nbsp;</B></TT></TD>
    <TD noWrap align=3Dright><TT><B>Mr(expt)&nbsp;&nbsp;</B></TT></TD>
    <TD noWrap align=3Dright><TT><B>Mr(calc)&nbsp;&nbsp;</B></TT></TD>
    <TD align=3Dright><TT><B>&nbsp;ppm&nbsp;&nbsp;</B></TT></TD>
    <TD align=3Dright><TT><B>Start&nbsp;</B></TT></TD>
    <TD align=3Dright><TT><B>&nbsp;</B></TT></TD>
    <TD align=3Dright><TT><B>End&nbsp;</B></TT></TD>
    <TD align=3Dright><TT><B>Miss&nbsp;</B></TT></TD>
    <TD align=3Dright><TT><B>Ions&nbsp;</B></TT></TD>
    <TD><TT><B>&nbsp;Peptide</B></TT></TD></TR>
  <TR>
    <TD align=3Dright>&nbsp;</TD>
    <TD align=3Dright><TT>829.3371&nbsp;&nbsp;</TT></TD>
    <TD align=3Dright><TT>828.3298&nbsp;&nbsp;</TT></TD>
    <TD align=3Dright><TT>828.3766&nbsp;&nbsp;</TT></TD>
    <TD noWrap align=3Dright><TT>-56.49&nbsp;</TT></TD>
    <TD align=3Dright><TT>127&nbsp;</TT></TD>
    <TD noWrap align=3Dright><TT>-&nbsp;</TT></TD>
    <TD align=3Dright><TT>132&nbsp;</TT></TD>
    <TD align=3Dright><TT>0&nbsp;&nbsp;</TT></TD>
    <TD noWrap align=3Dright><TT>---&nbsp;&nbsp;</TT></TD>
    <TD noWrap><TT>&nbsp;K.QTDYFR.T</TT></TD></TR>
  <TR>
    <TD align=3Dright>&nbsp;</TD>
    <TD align=3Dright><TT>1383.6228&nbsp;&nbsp;</TT></TD>
    <TD align=3Dright><TT>1382.6155&nbsp;&nbsp;</TT></TD>
    <TD align=3Dright><TT>1382.7194&nbsp;&nbsp;</TT></TD>
    <TD noWrap align=3Dright><TT>-75.13&nbsp;</TT></TD>
    <TD align=3Dright><TT>171&nbsp;</TT></TD>
    <TD noWrap align=3Dright><TT>-&nbsp;</TT></TD>
    <TD align=3Dright><TT>182&nbsp;</TT></TD>
    <TD align=3Dright><TT>0&nbsp;&nbsp;</TT></TD>
    <TD noWrap align=3Dright><TT>---&nbsp;&nbsp;</TT></TD>
    <TD noWrap><TT>&nbsp;K.HLNAVPEIDFTK.N</TT></TD></TR>
  <TR>
    <TD align=3Dright>&nbsp;</TD>
    <TD align=3Dright><TT>1383.6228&nbsp;&nbsp;</TT></TD>
    <TD align=3Dright><TT>1382.6155&nbsp;&nbsp;</TT></TD>
    <TD align=3Dright><TT>1382.7194&nbsp;&nbsp;</TT></TD>
    <TD noWrap align=3Dright><TT>-75.13&nbsp;</TT></TD>
    <TD align=3Dright><TT>171&nbsp;</TT></TD>
    <TD noWrap align=3Dright><TT>-&nbsp;</TT></TD>
    <TD align=3Dright><TT>182&nbsp;</TT></TD>
    <TD align=3Dright><TT>0&nbsp;&nbsp;</TT></TD>
    <TD noWrap align=3Dright><TT>48&nbsp;&nbsp;</TT></TD>
    <TD noWrap><TT>&nbsp;K.HLNAVPEIDFTK.N</TT></TD></TR>
  <TR>
    <TD align=3Dright>&nbsp;</TD>
    <TD align=3Dright><TT>1951.9116&nbsp;&nbsp;</TT></TD>
    <TD align=3Dright><TT>1950.9043&nbsp;&nbsp;</TT></TD>
    <TD align=3Dright><TT>1951.0203&nbsp;&nbsp;</TT></TD>
    <TD noWrap align=3Dright><TT>-59.46&nbsp;</TT></TD>
    <TD align=3Dright><TT>53&nbsp;</TT></TD>
    <TD noWrap align=3Dright><TT>-&nbsp;</TT></TD>
    <TD align=3Dright><TT>69&nbsp;</TT></TD>
    <TD align=3Dright><TT>0&nbsp;&nbsp;</TT></TD>
    <TD noWrap align=3Dright><TT>---&nbsp;&nbsp;</TT></TD>
    <TD noWrap><TT>&nbsp;K.SLLNTFTIHGLYPYNAK.G</TT></TD></TR>
  <TR>
    <TD align=3Dright>&nbsp;</TD>
    <TD align=3Dright><TT>1951.9116&nbsp;&nbsp;</TT></TD>
    <TD align=3Dright><TT>1950.9043&nbsp;&nbsp;</TT></TD>
    <TD align=3Dright><TT>1951.0203&nbsp;&nbsp;</TT></TD>
    <TD noWrap align=3Dright><TT>-59.46&nbsp;</TT></TD>
    <TD align=3Dright><TT>53&nbsp;</TT></TD>
    <TD noWrap align=3Dright><TT>-&nbsp;</TT></TD>
    <TD align=3Dright><TT>69&nbsp;</TT></TD>
    <TD align=3Dright><TT>0&nbsp;&nbsp;</TT></TD>
    <TD noWrap align=3Dright><TT>80&nbsp;&nbsp;</TT></TD>
    <TD =
noWrap><TT>&nbsp;K.SLLNTFTIHGLYPYNAK.G</TT></TD></TR></TBODY></TABLE>
<TABLE border=3D0 cellSpacing=3D0>
  <TBODY>
  <TR>
    <TD><TT>&nbsp;&nbsp;&nbsp;&nbsp;&nbsp;&nbsp;</TT></TD>
    <TD><TT><B>No match to: </B>812.3162, 823.0623, 825.0485, 841.0198,=20
      842.4643, 861.0161, 870.4938, 994.0717, 1036.0731, 1085.4249, =
1221.5375,=20
      1221.5375, 1237.5297, 1269.5375, 1269.5375, 1276.5734, 1283.5719,=20
      1285.5142, 1285.5142, 1301.5222, 1303.4946, 1303.4946, 1405.6262,=20
      1441.5985, 1689.5706, 1689.5706, 1973.9050, 1975.8885, 2056.7813,=20
      2056.7813, 2078.7896, 2277.8972, 2438.1318, 2481.0630, 2481.0630,=20
      2663.2810, 2663.2810</TT></TD></TR></TBODY></TABLE><BR>
<TABLE border=3D0 cellSpacing=3D0>
  <TBODY>
  <TR>
    <TD><TT><B><A =
name=3DHit2>2.</A>&nbsp;&nbsp;&nbsp;&nbsp;</B></TT></TD>
    <TD noWrap><TT><A=20
      =
href=3D"http://zxw-pc/mascot/cgi/protein_view.pl?file=3D../data/20121225/=
F002440.dat&amp;hit=3D2"=20
      =
target=3D_blank>gi|40557610</A>&nbsp;&nbsp;&nbsp;&nbsp;<B>Mass:</B>&nbsp;=
27323&nbsp;&nbsp;&nbsp;&nbsp;<B>Score:</B>&nbsp;148&nbsp;&nbsp;&nbsp;&nbs=
p;<B>Expect:</B>&nbsp;2.9e-009&nbsp;&nbsp;<B>Matches:</B>&nbsp;5</TT></TD=
></TR>
  <TR>
    <TD>&nbsp;</TD>
    <TD noWrap><TT>RNase-like major storage protein [Panax=20
  ginseng]</TT></TD></TR></TBODY></TABLE>
<TABLE border=3D0 cellSpacing=3D0 cellPadding=3D0>
  <TBODY>
  <TR>
    <TD><TT>&nbsp;&nbsp;&nbsp;&nbsp;&nbsp;&nbsp;</TT></TD>
    <TD align=3Dright><TT><B>Observed&nbsp;&nbsp;</B></TT></TD>
    <TD noWrap align=3Dright><TT><B>Mr(expt)&nbsp;&nbsp;</B></TT></TD>
    <TD noWrap align=3Dright><TT><B>Mr(calc)&nbsp;&nbsp;</B></TT></TD>
    <TD align=3Dright><TT><B>&nbsp;ppm&nbsp;&nbsp;</B></TT></TD>
    <TD align=3Dright><TT><B>Start&nbsp;</B></TT></TD>
    <TD align=3Dright><TT><B>&nbsp;</B></TT></TD>
    <TD align=3Dright><TT><B>End&nbsp;</B></TT></TD>
    <TD align=3Dright><TT><B>Miss&nbsp;</B></TT></TD>
    <TD align=3Dright><TT><B>Ions&nbsp;</B></TT></TD>
    <TD><TT><B>&nbsp;Peptide</B></TT></TD></TR>
  <TR>
    <TD align=3Dright>&nbsp;</TD>
    <TD align=3Dright><TT>829.3371&nbsp;&nbsp;</TT></TD>
    <TD align=3Dright><TT>828.3298&nbsp;&nbsp;</TT></TD>
    <TD align=3Dright><TT>828.3766&nbsp;&nbsp;</TT></TD>
    <TD noWrap align=3Dright><TT>-56.49&nbsp;</TT></TD>
    <TD align=3Dright><TT>127&nbsp;</TT></TD>
    <TD noWrap align=3Dright><TT>-&nbsp;</TT></TD>
    <TD align=3Dright><TT>132&nbsp;</TT></TD>
    <TD align=3Dright><TT>0&nbsp;&nbsp;</TT></TD>
    <TD noWrap align=3Dright><TT>---&nbsp;&nbsp;</TT></TD>
    <TD noWrap><TT>&nbsp;K.QTDYFR.T</TT></TD></TR>
  <TR>
    <TD align=3Dright>&nbsp;</TD>
    <TD align=3Dright><TT>1383.6228&nbsp;&nbsp;</TT></TD>
    <TD align=3Dright><TT>1382.6155&nbsp;&nbsp;</TT></TD>
    <TD align=3Dright><TT>1382.7194&nbsp;&nbsp;</TT></TD>
    <TD noWrap align=3Dright><TT>-75.13&nbsp;</TT></TD>
    <TD align=3Dright><TT>171&nbsp;</TT></TD>
    <TD noWrap align=3Dright><TT>-&nbsp;</TT></TD>
    <TD align=3Dright><TT>182&nbsp;</TT></TD>
    <TD align=3Dright><TT>0&nbsp;&nbsp;</TT></TD>
    <TD noWrap align=3Dright><TT>---&nbsp;&nbsp;</TT></TD>
    <TD noWrap><TT>&nbsp;K.HLNAVPEIDFTK.N</TT></TD></TR>
  <TR>
    <TD align=3Dright>&nbsp;</TD>
    <TD align=3Dright><TT>1383.6228&nbsp;&nbsp;</TT></TD>
    <TD align=3Dright><TT>1382.6155&nbsp;&nbsp;</TT></TD>
    <TD align=3Dright><TT>1382.7194&nbsp;&nbsp;</TT></TD>
    <TD noWrap align=3Dright><TT>-75.13&nbsp;</TT></TD>
    <TD align=3Dright><TT>171&nbsp;</TT></TD>
    <TD noWrap align=3Dright><TT>-&nbsp;</TT></TD>
    <TD align=3Dright><TT>182&nbsp;</TT></TD>
    <TD align=3Dright><TT>0&nbsp;&nbsp;</TT></TD>
    <TD noWrap align=3Dright><TT>48&nbsp;&nbsp;</TT></TD>
    <TD noWrap><TT>&nbsp;K.HLNAVPEIDFTK.N</TT></TD></TR>
  <TR>
    <TD align=3Dright>&nbsp;</TD>
    <TD align=3Dright><TT>1951.9116&nbsp;&nbsp;</TT></TD>
    <TD align=3Dright><TT>1950.9043&nbsp;&nbsp;</TT></TD>
    <TD align=3Dright><TT>1951.0203&nbsp;&nbsp;</TT></TD>
    <TD noWrap align=3Dright><TT>-59.46&nbsp;</TT></TD>
    <TD align=3Dright><TT>53&nbsp;</TT></TD>
    <TD noWrap align=3Dright><TT>-&nbsp;</TT></TD>
    <TD align=3Dright><TT>69&nbsp;</TT></TD>
    <TD align=3Dright><TT>0&nbsp;&nbsp;</TT></TD>
    <TD noWrap align=3Dright><TT>---&nbsp;&nbsp;</TT></TD>
    <TD noWrap><TT>&nbsp;K.SLLNTFTIHGLYPYNAK.G</TT></TD></TR>
  <TR>
    <TD align=3Dright>&nbsp;</TD>
    <TD align=3Dright><TT>1951.9116&nbsp;&nbsp;</TT></TD>
    <TD align=3Dright><TT>1950.9043&nbsp;&nbsp;</TT></TD>
    <TD align=3Dright><TT>1951.0203&nbsp;&nbsp;</TT></TD>
    <TD noWrap align=3Dright><TT>-59.46&nbsp;</TT></TD>
    <TD align=3Dright><TT>53&nbsp;</TT></TD>
    <TD noWrap align=3Dright><TT>-&nbsp;</TT></TD>
    <TD align=3Dright><TT>69&nbsp;</TT></TD>
    <TD align=3Dright><TT>0&nbsp;&nbsp;</TT></TD>
    <TD noWrap align=3Dright><TT>80&nbsp;&nbsp;</TT></TD>
    <TD =
noWrap><TT>&nbsp;K.SLLNTFTIHGLYPYNAK.G</TT></TD></TR></TBODY></TABLE>
<TABLE border=3D0 cellSpacing=3D0>
  <TBODY>
  <TR>
    <TD><TT>&nbsp;&nbsp;&nbsp;&nbsp;&nbsp;&nbsp;</TT></TD>
    <TD><TT><B>No match to: </B>812.3162, 823.0623, 825.0485, 841.0198,=20
      842.4643, 861.0161, 870.4938, 994.0717, 1036.0731, 1085.4249, =
1221.5375,=20
      1221.5375, 1237.5297, 1269.5375, 1269.5375, 1276.5734, 1283.5719,=20
      1285.5142, 1285.5142, 1301.5222, 1303.4946, 1303.4946, 1405.6262,=20
      1441.5985, 1689.5706, 1689.5706, 1973.9050, 1975.8885, 2056.7813,=20
      2056.7813, 2078.7896, 2277.8972, 2438.1318, 2481.0630, 2481.0630,=20
      2663.2810, 2663.2810</TT></TD></TR></TBODY></TABLE><BR>
<TABLE border=3D0 cellSpacing=3D0>
  <TBODY>
  <TR>
    <TD><TT><B><A =
name=3DHit3>3.</A>&nbsp;&nbsp;&nbsp;&nbsp;</B></TT></TD>
    <TD noWrap><TT><A=20
      =
href=3D"http://zxw-pc/mascot/cgi/protein_view.pl?file=3D../data/20121225/=
F002440.dat&amp;hit=3D3"=20
      =
target=3D_blank>gi|242080447</A>&nbsp;&nbsp;&nbsp;&nbsp;<B>Mass:</B>&nbsp=
;89804&nbsp;&nbsp;&nbsp;&nbsp;<B>Score:</B>&nbsp;47&nbsp;&nbsp;&nbsp;&nbs=
p;&nbsp;<B>Expect:</B>&nbsp;36&nbsp;&nbsp;<B>Matches:</B>&nbsp;7</TT></TD=
></TR>
  <TR>
    <TD>&nbsp;</TD>
    <TD noWrap><TT>hypothetical protein SORBIDRAFT_07g002440 [Sorghum=20
      bicolor]</TT></TD></TR></TBODY></TABLE>
<TABLE border=3D0 cellSpacing=3D0 cellPadding=3D0>
  <TBODY>
  <TR>
    <TD><TT>&nbsp;&nbsp;&nbsp;&nbsp;&nbsp;&nbsp;</TT></TD>
    <TD align=3Dright><TT><B>Observed&nbsp;&nbsp;</B></TT></TD>
    <TD noWrap align=3Dright><TT><B>Mr(expt)&nbsp;&nbsp;</B></TT></TD>
    <TD noWrap align=3Dright><TT><B>Mr(calc)&nbsp;&nbsp;</B></TT></TD>
    <TD align=3Dright><TT><B>&nbsp;ppm&nbsp;&nbsp;</B></TT></TD>
    <TD align=3Dright><TT><B>Start&nbsp;</B></TT></TD>
    <TD align=3Dright><TT><B>&nbsp;</B></TT></TD>
    <TD align=3Dright><TT><B>End&nbsp;</B></TT></TD>
    <TD align=3Dright><TT><B>Miss&nbsp;</B></TT></TD>
    <TD align=3Dright><TT><B>Ions&nbsp;</B></TT></TD>
    <TD><TT><B>&nbsp;Peptide</B></TT></TD></TR>
  <TR>
    <TD align=3Dright>&nbsp;</TD>
    <TD align=3Dright><TT>870.4938&nbsp;&nbsp;</TT></TD>
    <TD align=3Dright><TT>869.4866&nbsp;&nbsp;</TT></TD>
    <TD align=3Dright><TT>869.4429&nbsp;&nbsp;</TT></TD>
    <TD noWrap align=3Dright><TT>50.2&nbsp;</TT></TD>
    <TD align=3Dright><TT>140&nbsp;</TT></TD>
    <TD noWrap align=3Dright><TT>-&nbsp;</TT></TD>
    <TD align=3Dright><TT>146&nbsp;</TT></TD>
    <TD align=3Dright><TT>0&nbsp;&nbsp;</TT></TD>
    <TD noWrap align=3Dright><TT>---&nbsp;&nbsp;</TT></TD>
    <TD noWrap><TT>&nbsp;K.IMEPQPR.H</TT></TD></TR>
  <TR>
    <TD align=3Dright>&nbsp;</TD>
    <TD align=3Dright><TT>1221.5375&nbsp;&nbsp;</TT></TD>
    <TD align=3Dright><TT>1220.5302&nbsp;&nbsp;</TT></TD>
    <TD align=3Dright><TT>1220.6289&nbsp;&nbsp;</TT></TD>
    <TD noWrap align=3Dright><TT>-80.81&nbsp;</TT></TD>
    <TD align=3Dright><TT>464&nbsp;</TT></TD>
    <TD noWrap align=3Dright><TT>-&nbsp;</TT></TD>
    <TD align=3Dright><TT>473&nbsp;</TT></TD>
    <TD align=3Dright><TT>0&nbsp;&nbsp;</TT></TD>
    <TD noWrap align=3Dright><TT>---&nbsp;&nbsp;</TT></TD>
    <TD noWrap><TT>&nbsp;K.ELQDFVTEIK.K</TT></TD></TR>
  <TR>
    <TD align=3Dright>&nbsp;</TD>
    <TD align=3Dright><TT>1221.5375&nbsp;&nbsp;</TT></TD>
    <TD align=3Dright><TT>1220.5302&nbsp;&nbsp;</TT></TD>
    <TD align=3Dright><TT>1220.6289&nbsp;&nbsp;</TT></TD>
    <TD noWrap align=3Dright><TT>-80.81&nbsp;</TT></TD>
    <TD align=3Dright><TT>464&nbsp;</TT></TD>
    <TD noWrap align=3Dright><TT>-&nbsp;</TT></TD>
    <TD align=3Dright><TT>473&nbsp;</TT></TD>
    <TD align=3Dright><TT>0&nbsp;&nbsp;</TT></TD>
    <TD noWrap align=3Dright><TT>---&nbsp;&nbsp;</TT></TD>
    <TD noWrap><TT>&nbsp;K.ELQDFVTEIK.K</TT></TD></TR>
  <TR>
    <TD align=3Dright>&nbsp;</TD>
    <TD align=3Dright><TT>1383.6228&nbsp;&nbsp;</TT></TD>
    <TD align=3Dright><TT>1382.6155&nbsp;&nbsp;</TT></TD>
    <TD align=3Dright><TT>1382.6613&nbsp;&nbsp;</TT></TD>
    <TD noWrap align=3Dright><TT>-33.09&nbsp;</TT></TD>
    <TD align=3Dright><TT>654&nbsp;</TT></TD>
    <TD noWrap align=3Dright><TT>-&nbsp;</TT></TD>
    <TD align=3Dright><TT>665&nbsp;</TT></TD>
    <TD align=3Dright><TT>1&nbsp;&nbsp;</TT></TD>
    <TD noWrap align=3Dright><TT>---&nbsp;&nbsp;</TT></TD>
    <TD noWrap><TT>&nbsp;R.LTDGMGRTVDFR.N + Oxidation (M)</TT></TD></TR>
  <TR>
    <TD align=3Dright>&nbsp;</TD>
    <TD align=3Dright><TT>1383.6228&nbsp;&nbsp;</TT></TD>
    <TD align=3Dright><TT>1382.6155&nbsp;&nbsp;</TT></TD>
    <TD align=3Dright><TT>1382.6613&nbsp;&nbsp;</TT></TD>
    <TD noWrap align=3Dright><TT>-33.09&nbsp;</TT></TD>
    <TD align=3Dright><TT>654&nbsp;</TT></TD>
    <TD noWrap align=3Dright><TT>-&nbsp;</TT></TD>
    <TD align=3Dright><TT>665&nbsp;</TT></TD>
    <TD align=3Dright><TT>1&nbsp;&nbsp;</TT></TD>
    <TD noWrap align=3Dright><TT>34&nbsp;&nbsp;</TT></TD>
    <TD noWrap><TT>&nbsp;R.LTDGMGRTVDFR.N + Oxidation (M)</TT></TD></TR>
  <TR>
    <TD align=3Dright>&nbsp;</TD>
    <TD align=3Dright><TT>1951.9116&nbsp;&nbsp;</TT></TD>
    <TD align=3Dright><TT>1950.9043&nbsp;&nbsp;</TT></TD>
    <TD align=3Dright><TT>1951.0700&nbsp;&nbsp;</TT></TD>
    <TD noWrap align=3Dright><TT>-84.90&nbsp;</TT></TD>
    <TD align=3Dright><TT>386&nbsp;</TT></TD>
    <TD noWrap align=3Dright><TT>-&nbsp;</TT></TD>
    <TD align=3Dright><TT>402&nbsp;</TT></TD>
    <TD align=3Dright><TT>1&nbsp;&nbsp;</TT></TD>
    <TD noWrap align=3Dright><TT>---&nbsp;&nbsp;</TT></TD>
    <TD noWrap><TT>&nbsp;R.QVKVPEPMVEEAIEILK.G</TT></TD></TR>
  <TR>
    <TD align=3Dright>&nbsp;</TD>
    <TD align=3Dright><TT>1951.9116&nbsp;&nbsp;</TT></TD>
    <TD align=3Dright><TT>1950.9043&nbsp;&nbsp;</TT></TD>
    <TD align=3Dright><TT>1951.0700&nbsp;&nbsp;</TT></TD>
    <TD noWrap align=3Dright><TT>-84.90&nbsp;</TT></TD>
    <TD align=3Dright><TT>386&nbsp;</TT></TD>
    <TD noWrap align=3Dright><TT>-&nbsp;</TT></TD>
    <TD align=3Dright><TT>402&nbsp;</TT></TD>
    <TD align=3Dright><TT>1&nbsp;&nbsp;</TT></TD>
    <TD noWrap align=3Dright><TT>---&nbsp;&nbsp;</TT></TD>
    <TD =
noWrap><TT>&nbsp;R.QVKVPEPMVEEAIEILK.G</TT></TD></TR></TBODY></TABLE>
<TABLE border=3D0 cellSpacing=3D0>
  <TBODY>
  <TR>
    <TD><TT>&nbsp;&nbsp;&nbsp;&nbsp;&nbsp;&nbsp;</TT></TD>
    <TD><TT><B>No match to: </B>812.3162, 823.0623, 825.0485, 829.3371,=20
      841.0198, 842.4643, 861.0161, 994.0717, 1036.0731, 1085.4249, =
1237.5297,=20
      1269.5375, 1269.5375, 1276.5734, 1283.5719, 1285.5142, 1285.5142,=20
      1301.5222, 1303.4946, 1303.4946, 1405.6262, 1441.5985, 1689.5706,=20
      1689.5706, 1973.9050, 1975.8885, 2056.7813, 2056.7813, 2078.7896,=20
      2277.8972, 2438.1318, 2481.0630, 2481.0630, 2663.2810,=20
  2663.2810</TT></TD></TR></TBODY></TABLE><BR>
<TABLE border=3D0 cellSpacing=3D0>
  <TBODY>
  <TR>
    <TD><TT><B><A =
name=3DHit4>4.</A>&nbsp;&nbsp;&nbsp;&nbsp;</B></TT></TD>
    <TD noWrap><TT><A=20
      =
href=3D"http://zxw-pc/mascot/cgi/protein_view.pl?file=3D../data/20121225/=
F002440.dat&amp;hit=3D4"=20
      =
target=3D_blank>gi|241941342</A>&nbsp;&nbsp;&nbsp;&nbsp;<B>Mass:</B>&nbsp=
;89804&nbsp;&nbsp;&nbsp;&nbsp;<B>Score:</B>&nbsp;47&nbsp;&nbsp;&nbsp;&nbs=
p;&nbsp;<B>Expect:</B>&nbsp;36&nbsp;&nbsp;<B>Matches:</B>&nbsp;7</TT></TD=
></TR>
  <TR>
    <TD>&nbsp;</TD>
    <TD noWrap><TT>hypothetical protein SORBIDRAFT_07g002440 [Sorghum=20
      bicolor]</TT></TD></TR></TBODY></TABLE>
<TABLE border=3D0 cellSpacing=3D0 cellPadding=3D0>
  <TBODY>
  <TR>
    <TD><TT>&nbsp;&nbsp;&nbsp;&nbsp;&nbsp;&nbsp;</TT></TD>
    <TD align=3Dright><TT><B>Observed&nbsp;&nbsp;</B></TT></TD>
    <TD noWrap align=3Dright><TT><B>Mr(expt)&nbsp;&nbsp;</B></TT></TD>
    <TD noWrap align=3Dright><TT><B>Mr(calc)&nbsp;&nbsp;</B></TT></TD>
    <TD align=3Dright><TT><B>&nbsp;ppm&nbsp;&nbsp;</B></TT></TD>
    <TD align=3Dright><TT><B>Start&nbsp;</B></TT></TD>
    <TD align=3Dright><TT><B>&nbsp;</B></TT></TD>
    <TD align=3Dright><TT><B>End&nbsp;</B></TT></TD>
    <TD align=3Dright><TT><B>Miss&nbsp;</B></TT></TD>
    <TD align=3Dright><TT><B>Ions&nbsp;</B></TT></TD>
    <TD><TT><B>&nbsp;Peptide</B></TT></TD></TR>
  <TR>
    <TD align=3Dright>&nbsp;</TD>
    <TD align=3Dright><TT>870.4938&nbsp;&nbsp;</TT></TD>
    <TD align=3Dright><TT>869.4866&nbsp;&nbsp;</TT></TD>
    <TD align=3Dright><TT>869.4429&nbsp;&nbsp;</TT></TD>
    <TD noWrap align=3Dright><TT>50.2&nbsp;</TT></TD>
    <TD align=3Dright><TT>140&nbsp;</TT></TD>
    <TD noWrap align=3Dright><TT>-&nbsp;</TT></TD>
    <TD align=3Dright><TT>146&nbsp;</TT></TD>
    <TD align=3Dright><TT>0&nbsp;&nbsp;</TT></TD>
    <TD noWrap align=3Dright><TT>---&nbsp;&nbsp;</TT></TD>
    <TD noWrap><TT>&nbsp;K.IMEPQPR.H</TT></TD></TR>
  <TR>
    <TD align=3Dright>&nbsp;</TD>
    <TD align=3Dright><TT>1221.5375&nbsp;&nbsp;</TT></TD>
    <TD align=3Dright><TT>1220.5302&nbsp;&nbsp;</TT></TD>
    <TD align=3Dright><TT>1220.6289&nbsp;&nbsp;</TT></TD>
    <TD noWrap align=3Dright><TT>-80.81&nbsp;</TT></TD>
    <TD align=3Dright><TT>464&nbsp;</TT></TD>
    <TD noWrap align=3Dright><TT>-&nbsp;</TT></TD>
    <TD align=3Dright><TT>473&nbsp;</TT></TD>
    <TD align=3Dright><TT>0&nbsp;&nbsp;</TT></TD>
    <TD noWrap align=3Dright><TT>---&nbsp;&nbsp;</TT></TD>
    <TD noWrap><TT>&nbsp;K.ELQDFVTEIK.K</TT></TD></TR>
  <TR>
    <TD align=3Dright>&nbsp;</TD>
    <TD align=3Dright><TT>1221.5375&nbsp;&nbsp;</TT></TD>
    <TD align=3Dright><TT>1220.5302&nbsp;&nbsp;</TT></TD>
    <TD align=3Dright><TT>1220.6289&nbsp;&nbsp;</TT></TD>
    <TD noWrap align=3Dright><TT>-80.81&nbsp;</TT></TD>
    <TD align=3Dright><TT>464&nbsp;</TT></TD>
    <TD noWrap align=3Dright><TT>-&nbsp;</TT></TD>
    <TD align=3Dright><TT>473&nbsp;</TT></TD>
    <TD align=3Dright><TT>0&nbsp;&nbsp;</TT></TD>
    <TD noWrap align=3Dright><TT>---&nbsp;&nbsp;</TT></TD>
    <TD noWrap><TT>&nbsp;K.ELQDFVTEIK.K</TT></TD></TR>
  <TR>
    <TD align=3Dright>&nbsp;</TD>
    <TD align=3Dright><TT>1383.6228&nbsp;&nbsp;</TT></TD>
    <TD align=3Dright><TT>1382.6155&nbsp;&nbsp;</TT></TD>
    <TD align=3Dright><TT>1382.6613&nbsp;&nbsp;</TT></TD>
    <TD noWrap align=3Dright><TT>-33.09&nbsp;</TT></TD>
    <TD align=3Dright><TT>654&nbsp;</TT></TD>
    <TD noWrap align=3Dright><TT>-&nbsp;</TT></TD>
    <TD align=3Dright><TT>665&nbsp;</TT></TD>
    <TD align=3Dright><TT>1&nbsp;&nbsp;</TT></TD>
    <TD noWrap align=3Dright><TT>---&nbsp;&nbsp;</TT></TD>
    <TD noWrap><TT>&nbsp;R.LTDGMGRTVDFR.N + Oxidation (M)</TT></TD></TR>
  <TR>
    <TD align=3Dright>&nbsp;</TD>
    <TD align=3Dright><TT>1383.6228&nbsp;&nbsp;</TT></TD>
    <TD align=3Dright><TT>1382.6155&nbsp;&nbsp;</TT></TD>
    <TD align=3Dright><TT>1382.6613&nbsp;&nbsp;</TT></TD>
    <TD noWrap align=3Dright><TT>-33.09&nbsp;</TT></TD>
    <TD align=3Dright><TT>654&nbsp;</TT></TD>
    <TD noWrap align=3Dright><TT>-&nbsp;</TT></TD>
    <TD align=3Dright><TT>665&nbsp;</TT></TD>
    <TD align=3Dright><TT>1&nbsp;&nbsp;</TT></TD>
    <TD noWrap align=3Dright><TT>34&nbsp;&nbsp;</TT></TD>
    <TD noWrap><TT>&nbsp;R.LTDGMGRTVDFR.N + Oxidation (M)</TT></TD></TR>
  <TR>
    <TD align=3Dright>&nbsp;</TD>
    <TD align=3Dright><TT>1951.9116&nbsp;&nbsp;</TT></TD>
    <TD align=3Dright><TT>1950.9043&nbsp;&nbsp;</TT></TD>
    <TD align=3Dright><TT>1951.0700&nbsp;&nbsp;</TT></TD>
    <TD noWrap align=3Dright><TT>-84.90&nbsp;</TT></TD>
    <TD align=3Dright><TT>386&nbsp;</TT></TD>
    <TD noWrap align=3Dright><TT>-&nbsp;</TT></TD>
    <TD align=3Dright><TT>402&nbsp;</TT></TD>
    <TD align=3Dright><TT>1&nbsp;&nbsp;</TT></TD>
    <TD noWrap align=3Dright><TT>---&nbsp;&nbsp;</TT></TD>
    <TD noWrap><TT>&nbsp;R.QVKVPEPMVEEAIEILK.G</TT></TD></TR>
  <TR>
    <TD align=3Dright>&nbsp;</TD>
    <TD align=3Dright><TT>1951.9116&nbsp;&nbsp;</TT></TD>
    <TD align=3Dright><TT>1950.9043&nbsp;&nbsp;</TT></TD>
    <TD align=3Dright><TT>1951.0700&nbsp;&nbsp;</TT></TD>
    <TD noWrap align=3Dright><TT>-84.90&nbsp;</TT></TD>
    <TD align=3Dright><TT>386&nbsp;</TT></TD>
    <TD noWrap align=3Dright><TT>-&nbsp;</TT></TD>
    <TD align=3Dright><TT>402&nbsp;</TT></TD>
    <TD align=3Dright><TT>1&nbsp;&nbsp;</TT></TD>
    <TD noWrap align=3Dright><TT>---&nbsp;&nbsp;</TT></TD>
    <TD =
noWrap><TT>&nbsp;R.QVKVPEPMVEEAIEILK.G</TT></TD></TR></TBODY></TABLE>
<TABLE border=3D0 cellSpacing=3D0>
  <TBODY>
  <TR>
    <TD><TT>&nbsp;&nbsp;&nbsp;&nbsp;&nbsp;&nbsp;</TT></TD>
    <TD><TT><B>No match to: </B>812.3162, 823.0623, 825.0485, 829.3371,=20
      841.0198, 842.4643, 861.0161, 994.0717, 1036.0731, 1085.4249, =
1237.5297,=20
      1269.5375, 1269.5375, 1276.5734, 1283.5719, 1285.5142, 1285.5142,=20
      1301.5222, 1303.4946, 1303.4946, 1405.6262, 1441.5985, 1689.5706,=20
      1689.5706, 1973.9050, 1975.8885, 2056.7813, 2056.7813, 2078.7896,=20
      2277.8972, 2438.1318, 2481.0630, 2481.0630, 2663.2810,=20
  2663.2810</TT></TD></TR></TBODY></TABLE><BR>
<TABLE border=3D0 cellSpacing=3D0>
  <TBODY>
  <TR>
    <TD><TT><B><A =
name=3DHit5>5.</A>&nbsp;&nbsp;&nbsp;&nbsp;</B></TT></TD>
    <TD noWrap><TT><A=20
      =
href=3D"http://zxw-pc/mascot/cgi/protein_view.pl?file=3D../data/20121225/=
F002440.dat&amp;hit=3D5"=20
      =
target=3D_blank>gi|77549680</A>&nbsp;&nbsp;&nbsp;&nbsp;<B>Mass:</B>&nbsp;=
5729&nbsp;&nbsp;&nbsp;&nbsp;&nbsp;<B>Score:</B>&nbsp;43&nbsp;&nbsp;&nbsp;=
&nbsp;&nbsp;<B>Expect:</B>&nbsp;1e+002&nbsp;&nbsp;<B>Matches:</B>&nbsp;4<=
/TT></TD></TR>
  <TR>
    <TD>&nbsp;</TD>
    <TD noWrap><TT>hypothetical protein LOC_Os11g15730 [Oryza sativa =
Japonica=20
      Group]</TT></TD></TR></TBODY></TABLE>
<TABLE border=3D0 cellSpacing=3D0 cellPadding=3D0>
  <TBODY>
  <TR>
    <TD><TT>&nbsp;&nbsp;&nbsp;&nbsp;&nbsp;&nbsp;</TT></TD>
    <TD align=3Dright><TT><B>Observed&nbsp;&nbsp;</B></TT></TD>
    <TD noWrap align=3Dright><TT><B>Mr(expt)&nbsp;&nbsp;</B></TT></TD>
    <TD noWrap align=3Dright><TT><B>Mr(calc)&nbsp;&nbsp;</B></TT></TD>
    <TD align=3Dright><TT><B>&nbsp;ppm&nbsp;&nbsp;</B></TT></TD>
    <TD align=3Dright><TT><B>Start&nbsp;</B></TT></TD>
    <TD align=3Dright><TT><B>&nbsp;</B></TT></TD>
    <TD align=3Dright><TT><B>End&nbsp;</B></TT></TD>
    <TD align=3Dright><TT><B>Miss&nbsp;</B></TT></TD>
    <TD align=3Dright><TT><B>Ions&nbsp;</B></TT></TD>
    <TD><TT><B>&nbsp;Peptide</B></TT></TD></TR>
  <TR>
    <TD align=3Dright>&nbsp;</TD>
    <TD align=3Dright><TT>1221.5375&nbsp;&nbsp;</TT></TD>
    <TD align=3Dright><TT>1220.5302&nbsp;&nbsp;</TT></TD>
    <TD align=3Dright><TT>1220.6513&nbsp;&nbsp;</TT></TD>
    <TD noWrap align=3Dright><TT>-99.21&nbsp;</TT></TD>
    <TD align=3Dright><TT>33&nbsp;</TT></TD>
    <TD noWrap align=3Dright><TT>-&nbsp;</TT></TD>
    <TD align=3Dright><TT>43&nbsp;</TT></TD>
    <TD align=3Dright><TT>1&nbsp;&nbsp;</TT></TD>
    <TD noWrap align=3Dright><TT>---&nbsp;&nbsp;</TT></TD>
    <TD noWrap><TT>&nbsp;K.LESITGFNGRK.F</TT></TD></TR>
  <TR>
    <TD align=3Dright>&nbsp;</TD>
    <TD align=3Dright><TT>1221.5375&nbsp;&nbsp;</TT></TD>
    <TD align=3Dright><TT>1220.5302&nbsp;&nbsp;</TT></TD>
    <TD align=3Dright><TT>1220.6513&nbsp;&nbsp;</TT></TD>
    <TD noWrap align=3Dright><TT>-99.21&nbsp;</TT></TD>
    <TD align=3Dright><TT>32&nbsp;</TT></TD>
    <TD noWrap align=3Dright><TT>-&nbsp;</TT></TD>
    <TD align=3Dright><TT>42&nbsp;</TT></TD>
    <TD align=3Dright><TT>1&nbsp;&nbsp;</TT></TD>
    <TD noWrap align=3Dright><TT>---&nbsp;&nbsp;</TT></TD>
    <TD noWrap><TT>&nbsp;R.KLESITGFNGR.K</TT></TD></TR>
  <TR>
    <TD align=3Dright>&nbsp;</TD>
    <TD align=3Dright><TT>1269.5375&nbsp;&nbsp;</TT></TD>
    <TD align=3Dright><TT>1268.5302&nbsp;&nbsp;</TT></TD>
    <TD align=3Dright><TT>1268.6248&nbsp;&nbsp;</TT></TD>
    <TD noWrap align=3Dright><TT>-74.58&nbsp;</TT></TD>
    <TD align=3Dright><TT>18&nbsp;</TT></TD>
    <TD noWrap align=3Dright><TT>-&nbsp;</TT></TD>
    <TD align=3Dright><TT>29&nbsp;</TT></TD>
    <TD align=3Dright><TT>1&nbsp;&nbsp;</TT></TD>
    <TD noWrap align=3Dright><TT>---&nbsp;&nbsp;</TT></TD>
    <TD noWrap><TT>&nbsp;K.ESTFLEGSSGKK.A</TT></TD></TR>
  <TR>
    <TD align=3Dright>&nbsp;</TD>
    <TD align=3Dright><TT>1269.5375&nbsp;&nbsp;</TT></TD>
    <TD align=3Dright><TT>1268.5302&nbsp;&nbsp;</TT></TD>
    <TD align=3Dright><TT>1268.6248&nbsp;&nbsp;</TT></TD>
    <TD noWrap align=3Dright><TT>-74.58&nbsp;</TT></TD>
    <TD align=3Dright><TT>17&nbsp;</TT></TD>
    <TD noWrap align=3Dright><TT>-&nbsp;</TT></TD>
    <TD align=3Dright><TT>28&nbsp;</TT></TD>
    <TD align=3Dright><TT>1&nbsp;&nbsp;</TT></TD>
    <TD noWrap align=3Dright><TT>---&nbsp;&nbsp;</TT></TD>
    <TD noWrap><TT>&nbsp;K.KESTFLEGSSGK.K</TT></TD></TR></TBODY></TABLE>
<TABLE border=3D0 cellSpacing=3D0>
  <TBODY>
  <TR>
    <TD><TT>&nbsp;&nbsp;&nbsp;&nbsp;&nbsp;&nbsp;</TT></TD>
    <TD><TT><B>No match to: </B>812.3162, 823.0623, 825.0485, 829.3371,=20
      841.0198, 842.4643, 861.0161, 870.4938, 994.0717, 1036.0731, =
1085.4249,=20
      1237.5297, 1276.5734, 1283.5719, 1285.5142, 1285.5142, 1301.5222,=20
      1303.4946, 1303.4946, 1383.6228, 1383.6228, 1405.6262, 1441.5985,=20
      1689.5706, 1689.5706, 1951.9116, 1951.9116, 1973.9050, 1975.8885,=20
      2056.7813, 2056.7813, 2078.7896, 2277.8972, 2438.1318, 2481.0630,=20
      2481.0630, 2663.2810, 2663.2810</TT></TD></TR></TBODY></TABLE><BR>
<TABLE border=3D0 cellSpacing=3D0>
  <TBODY>
  <TR>
    <TD><TT><B><A =
name=3DHit6>6.</A>&nbsp;&nbsp;&nbsp;&nbsp;</B></TT></TD>
    <TD noWrap><TT><A=20
      =
href=3D"http://zxw-pc/mascot/cgi/protein_view.pl?file=3D../data/20121225/=
F002440.dat&amp;hit=3D6"=20
      =
target=3D_blank>gi|62733807</A>&nbsp;&nbsp;&nbsp;&nbsp;<B>Mass:</B>&nbsp;=
5729&nbsp;&nbsp;&nbsp;&nbsp;&nbsp;<B>Score:</B>&nbsp;43&nbsp;&nbsp;&nbsp;=
&nbsp;&nbsp;<B>Expect:</B>&nbsp;1e+002&nbsp;&nbsp;<B>Matches:</B>&nbsp;4<=
/TT></TD></TR>
  <TR>
    <TD>&nbsp;</TD>
    <TD noWrap><TT>hypothetical protein LOC_Os11g15730 [Oryza sativa =
Japonica=20
      Group]</TT></TD></TR></TBODY></TABLE>
<TABLE border=3D0 cellSpacing=3D0 cellPadding=3D0>
  <TBODY>
  <TR>
    <TD><TT>&nbsp;&nbsp;&nbsp;&nbsp;&nbsp;&nbsp;</TT></TD>
    <TD align=3Dright><TT><B>Observed&nbsp;&nbsp;</B></TT></TD>
    <TD noWrap align=3Dright><TT><B>Mr(expt)&nbsp;&nbsp;</B></TT></TD>
    <TD noWrap align=3Dright><TT><B>Mr(calc)&nbsp;&nbsp;</B></TT></TD>
    <TD align=3Dright><TT><B>&nbsp;ppm&nbsp;&nbsp;</B></TT></TD>
    <TD align=3Dright><TT><B>Start&nbsp;</B></TT></TD>
    <TD align=3Dright><TT><B>&nbsp;</B></TT></TD>
    <TD align=3Dright><TT><B>End&nbsp;</B></TT></TD>
    <TD align=3Dright><TT><B>Miss&nbsp;</B></TT></TD>
    <TD align=3Dright><TT><B>Ions&nbsp;</B></TT></TD>
    <TD><TT><B>&nbsp;Peptide</B></TT></TD></TR>
  <TR>
    <TD align=3Dright>&nbsp;</TD>
    <TD align=3Dright><TT>1221.5375&nbsp;&nbsp;</TT></TD>
    <TD align=3Dright><TT>1220.5302&nbsp;&nbsp;</TT></TD>
    <TD align=3Dright><TT>1220.6513&nbsp;&nbsp;</TT></TD>
    <TD noWrap align=3Dright><TT>-99.21&nbsp;</TT></TD>
    <TD align=3Dright><TT>33&nbsp;</TT></TD>
    <TD noWrap align=3Dright><TT>-&nbsp;</TT></TD>
    <TD align=3Dright><TT>43&nbsp;</TT></TD>
    <TD align=3Dright><TT>1&nbsp;&nbsp;</TT></TD>
    <TD noWrap align=3Dright><TT>---&nbsp;&nbsp;</TT></TD>
    <TD noWrap><TT>&nbsp;K.LESITGFNGRK.F</TT></TD></TR>
  <TR>
    <TD align=3Dright>&nbsp;</TD>
    <TD align=3Dright><TT>1221.5375&nbsp;&nbsp;</TT></TD>
    <TD align=3Dright><TT>1220.5302&nbsp;&nbsp;</TT></TD>
    <TD align=3Dright><TT>1220.6513&nbsp;&nbsp;</TT></TD>
    <TD noWrap align=3Dright><TT>-99.21&nbsp;</TT></TD>
    <TD align=3Dright><TT>32&nbsp;</TT></TD>
    <TD noWrap align=3Dright><TT>-&nbsp;</TT></TD>
    <TD align=3Dright><TT>42&nbsp;</TT></TD>
    <TD align=3Dright><TT>1&nbsp;&nbsp;</TT></TD>
    <TD noWrap align=3Dright><TT>---&nbsp;&nbsp;</TT></TD>
    <TD noWrap><TT>&nbsp;R.KLESITGFNGR.K</TT></TD></TR>
  <TR>
    <TD align=3Dright>&nbsp;</TD>
    <TD align=3Dright><TT>1269.5375&nbsp;&nbsp;</TT></TD>
    <TD align=3Dright><TT>1268.5302&nbsp;&nbsp;</TT></TD>
    <TD align=3Dright><TT>1268.6248&nbsp;&nbsp;</TT></TD>
    <TD noWrap align=3Dright><TT>-74.58&nbsp;</TT></TD>
    <TD align=3Dright><TT>18&nbsp;</TT></TD>
    <TD noWrap align=3Dright><TT>-&nbsp;</TT></TD>
    <TD align=3Dright><TT>29&nbsp;</TT></TD>
    <TD align=3Dright><TT>1&nbsp;&nbsp;</TT></TD>
    <TD noWrap align=3Dright><TT>---&nbsp;&nbsp;</TT></TD>
    <TD noWrap><TT>&nbsp;K.ESTFLEGSSGKK.A</TT></TD></TR>
  <TR>
    <TD align=3Dright>&nbsp;</TD>
    <TD align=3Dright><TT>1269.5375&nbsp;&nbsp;</TT></TD>
    <TD align=3Dright><TT>1268.5302&nbsp;&nbsp;</TT></TD>
    <TD align=3Dright><TT>1268.6248&nbsp;&nbsp;</TT></TD>
    <TD noWrap align=3Dright><TT>-74.58&nbsp;</TT></TD>
    <TD align=3Dright><TT>17&nbsp;</TT></TD>
    <TD noWrap align=3Dright><TT>-&nbsp;</TT></TD>
    <TD align=3Dright><TT>28&nbsp;</TT></TD>
    <TD align=3Dright><TT>1&nbsp;&nbsp;</TT></TD>
    <TD noWrap align=3Dright><TT>---&nbsp;&nbsp;</TT></TD>
    <TD noWrap><TT>&nbsp;K.KESTFLEGSSGK.K</TT></TD></TR></TBODY></TABLE>
<TABLE border=3D0 cellSpacing=3D0>
  <TBODY>
  <TR>
    <TD><TT>&nbsp;&nbsp;&nbsp;&nbsp;&nbsp;&nbsp;</TT></TD>
    <TD><TT><B>No match to: </B>812.3162, 823.0623, 825.0485, 829.3371,=20
      841.0198, 842.4643, 861.0161, 870.4938, 994.0717, 1036.0731, =
1085.4249,=20
      1237.5297, 1276.5734, 1283.5719, 1285.5142, 1285.5142, 1301.5222,=20
      1303.4946, 1303.4946, 1383.6228, 1383.6228, 1405.6262, 1441.5985,=20
      1689.5706, 1689.5706, 1951.9116, 1951.9116, 1973.9050, 1975.8885,=20
      2056.7813, 2056.7813, 2078.7896, 2277.8972, 2438.1318, 2481.0630,=20
      2481.0630, 2663.2810, 2663.2810</TT></TD></TR></TBODY></TABLE><BR>
<TABLE border=3D0 cellSpacing=3D0>
  <TBODY>
  <TR>
    <TD><TT><B><A =
name=3DHit7>7.</A>&nbsp;&nbsp;&nbsp;&nbsp;</B></TT></TD>
    <TD noWrap><TT><A=20
      =
href=3D"http://zxw-pc/mascot/cgi/protein_view.pl?file=3D../data/20121225/=
F002440.dat&amp;hit=3D7"=20
      =
target=3D_blank>gi|15451062</A>&nbsp;&nbsp;&nbsp;&nbsp;<B>Mass:</B>&nbsp;=
6787&nbsp;&nbsp;&nbsp;&nbsp;&nbsp;<B>Score:</B>&nbsp;39&nbsp;&nbsp;&nbsp;=
&nbsp;&nbsp;<B>Expect:</B>&nbsp;2.3e+002&nbsp;&nbsp;<B>Matches:</B>&nbsp;=
3</TT></TD></TR>
  <TR>
    <TD>&nbsp;</TD>
    <TD noWrap><TT>Unknown protein [Arabidopsis=20
thaliana]</TT></TD></TR></TBODY></TABLE>
<TABLE border=3D0 cellSpacing=3D0 cellPadding=3D0>
  <TBODY>
  <TR>
    <TD><TT>&nbsp;&nbsp;&nbsp;&nbsp;&nbsp;&nbsp;</TT></TD>
    <TD align=3Dright><TT><B>Observed&nbsp;&nbsp;</B></TT></TD>
    <TD noWrap align=3Dright><TT><B>Mr(expt)&nbsp;&nbsp;</B></TT></TD>
    <TD noWrap align=3Dright><TT><B>Mr(calc)&nbsp;&nbsp;</B></TT></TD>
    <TD align=3Dright><TT><B>&nbsp;ppm&nbsp;&nbsp;</B></TT></TD>
    <TD align=3Dright><TT><B>Start&nbsp;</B></TT></TD>
    <TD align=3Dright><TT><B>&nbsp;</B></TT></TD>
    <TD align=3Dright><TT><B>End&nbsp;</B></TT></TD>
    <TD align=3Dright><TT><B>Miss&nbsp;</B></TT></TD>
    <TD align=3Dright><TT><B>Ions&nbsp;</B></TT></TD>
    <TD><TT><B>&nbsp;Peptide</B></TT></TD></TR>
  <TR>
    <TD align=3Dright>&nbsp;</TD>
    <TD align=3Dright><TT>1283.5719&nbsp;&nbsp;</TT></TD>
    <TD align=3Dright><TT>1282.5646&nbsp;&nbsp;</TT></TD>
    <TD align=3Dright><TT>1282.6234&nbsp;&nbsp;</TT></TD>
    <TD noWrap align=3Dright><TT>-45.82&nbsp;</TT></TD>
    <TD align=3Dright><TT>51&nbsp;</TT></TD>
    <TD noWrap align=3Dright><TT>-&nbsp;</TT></TD>
    <TD align=3Dright><TT>60&nbsp;</TT></TD>
    <TD align=3Dright><TT>0&nbsp;&nbsp;</TT></TD>
    <TD noWrap align=3Dright><TT>---&nbsp;&nbsp;</TT></TD>
    <TD noWrap><TT>&nbsp;K.VYIDEFTFHI.-</TT></TD></TR>
  <TR>
    <TD align=3Dright>&nbsp;</TD>
    <TD align=3Dright><TT>2663.2810&nbsp;&nbsp;</TT></TD>
    <TD align=3Dright><TT>2662.2737&nbsp;&nbsp;</TT></TD>
    <TD align=3Dright><TT>2662.3676&nbsp;&nbsp;</TT></TD>
    <TD noWrap align=3Dright><TT>-35.26&nbsp;</TT></TD>
    <TD align=3Dright><TT>26&nbsp;</TT></TD>
    <TD noWrap align=3Dright><TT>-&nbsp;</TT></TD>
    <TD align=3Dright><TT>50&nbsp;</TT></TD>
    <TD align=3Dright><TT>1&nbsp;&nbsp;</TT></TD>
    <TD noWrap align=3Dright><TT>---&nbsp;&nbsp;</TT></TD>
    <TD noWrap><TT>&nbsp;K.IISEAVSCAQGIGNPFPYEVAEIKK.V</TT></TD></TR>
  <TR>
    <TD align=3Dright>&nbsp;</TD>
    <TD align=3Dright><TT>2663.2810&nbsp;&nbsp;</TT></TD>
    <TD align=3Dright><TT>2662.2737&nbsp;&nbsp;</TT></TD>
    <TD align=3Dright><TT>2662.3676&nbsp;&nbsp;</TT></TD>
    <TD noWrap align=3Dright><TT>-35.26&nbsp;</TT></TD>
    <TD align=3Dright><TT>25&nbsp;</TT></TD>
    <TD noWrap align=3Dright><TT>-&nbsp;</TT></TD>
    <TD align=3Dright><TT>49&nbsp;</TT></TD>
    <TD align=3Dright><TT>1&nbsp;&nbsp;</TT></TD>
    <TD noWrap align=3Dright><TT>---&nbsp;&nbsp;</TT></TD>
    <TD=20
noWrap><TT>&nbsp;R.KIISEAVSCAQGIGNPFPYEVAEIK.K</TT></TD></TR></TBODY></TA=
BLE>
<TABLE border=3D0 cellSpacing=3D0>
  <TBODY>
  <TR>
    <TD><TT>&nbsp;&nbsp;&nbsp;&nbsp;&nbsp;&nbsp;</TT></TD>
    <TD><TT><B>No match to: </B>812.3162, 823.0623, 825.0485, 829.3371,=20
      841.0198, 842.4643, 861.0161, 870.4938, 994.0717, 1036.0731, =
1085.4249,=20
      1221.5375, 1221.5375, 1237.5297, 1269.5375, 1269.5375, 1276.5734,=20
      1285.5142, 1285.5142, 1301.5222, 1303.4946, 1303.4946, 1383.6228,=20
      1383.6228, 1405.6262, 1441.5985, 1689.5706, 1689.5706, 1951.9116,=20
      1951.9116, 1973.9050, 1975.8885, 2056.7813, 2056.7813, 2078.7896,=20
      2277.8972, 2438.1318, 2481.0630, =
2481.0630</TT></TD></TR></TBODY></TABLE><BR>
<TABLE border=3D0 cellSpacing=3D0>
  <TBODY>
  <TR>
    <TD><TT><B><A =
name=3DHit8>8.</A>&nbsp;&nbsp;&nbsp;&nbsp;</B></TT></TD>
    <TD noWrap><TT><A=20
      =
href=3D"http://zxw-pc/mascot/cgi/protein_view.pl?file=3D../data/20121225/=
F002440.dat&amp;hit=3D8"=20
      =
target=3D_blank>gi|30102770</A>&nbsp;&nbsp;&nbsp;&nbsp;<B>Mass:</B>&nbsp;=
6787&nbsp;&nbsp;&nbsp;&nbsp;&nbsp;<B>Score:</B>&nbsp;39&nbsp;&nbsp;&nbsp;=
&nbsp;&nbsp;<B>Expect:</B>&nbsp;2.3e+002&nbsp;&nbsp;<B>Matches:</B>&nbsp;=
3</TT></TD></TR>
  <TR>
    <TD>&nbsp;</TD>
    <TD noWrap><TT>At2g32160 [Arabidopsis =
thaliana]</TT></TD></TR></TBODY></TABLE>
<TABLE border=3D0 cellSpacing=3D0 cellPadding=3D0>
  <TBODY>
  <TR>
    <TD><TT>&nbsp;&nbsp;&nbsp;&nbsp;&nbsp;&nbsp;</TT></TD>
    <TD align=3Dright><TT><B>Observed&nbsp;&nbsp;</B></TT></TD>
    <TD noWrap align=3Dright><TT><B>Mr(expt)&nbsp;&nbsp;</B></TT></TD>
    <TD noWrap align=3Dright><TT><B>Mr(calc)&nbsp;&nbsp;</B></TT></TD>
    <TD align=3Dright><TT><B>&nbsp;ppm&nbsp;&nbsp;</B></TT></TD>
    <TD align=3Dright><TT><B>Start&nbsp;</B></TT></TD>
    <TD align=3Dright><TT><B>&nbsp;</B></TT></TD>
    <TD align=3Dright><TT><B>End&nbsp;</B></TT></TD>
    <TD align=3Dright><TT><B>Miss&nbsp;</B></TT></TD>
    <TD align=3Dright><TT><B>Ions&nbsp;</B></TT></TD>
    <TD><TT><B>&nbsp;Peptide</B></TT></TD></TR>
  <TR>
    <TD align=3Dright>&nbsp;</TD>
    <TD align=3Dright><TT>1283.5719&nbsp;&nbsp;</TT></TD>
    <TD align=3Dright><TT>1282.5646&nbsp;&nbsp;</TT></TD>
    <TD align=3Dright><TT>1282.6234&nbsp;&nbsp;</TT></TD>
    <TD noWrap align=3Dright><TT>-45.82&nbsp;</TT></TD>
    <TD align=3Dright><TT>51&nbsp;</TT></TD>
    <TD noWrap align=3Dright><TT>-&nbsp;</TT></TD>
    <TD align=3Dright><TT>60&nbsp;</TT></TD>
    <TD align=3Dright><TT>0&nbsp;&nbsp;</TT></TD>
    <TD noWrap align=3Dright><TT>---&nbsp;&nbsp;</TT></TD>
    <TD noWrap><TT>&nbsp;K.VYIDEFTFHI.-</TT></TD></TR>
  <TR>
    <TD align=3Dright>&nbsp;</TD>
    <TD align=3Dright><TT>2663.2810&nbsp;&nbsp;</TT></TD>
    <TD align=3Dright><TT>2662.2737&nbsp;&nbsp;</TT></TD>
    <TD align=3Dright><TT>2662.3676&nbsp;&nbsp;</TT></TD>
    <TD noWrap align=3Dright><TT>-35.26&nbsp;</TT></TD>
    <TD align=3Dright><TT>26&nbsp;</TT></TD>
    <TD noWrap align=3Dright><TT>-&nbsp;</TT></TD>
    <TD align=3Dright><TT>50&nbsp;</TT></TD>
    <TD align=3Dright><TT>1&nbsp;&nbsp;</TT></TD>
    <TD noWrap align=3Dright><TT>---&nbsp;&nbsp;</TT></TD>
    <TD noWrap><TT>&nbsp;K.IISEAVSCAQGIGNPFPYEVAEIKK.V</TT></TD></TR>
  <TR>
    <TD align=3Dright>&nbsp;</TD>
    <TD align=3Dright><TT>2663.2810&nbsp;&nbsp;</TT></TD>
    <TD align=3Dright><TT>2662.2737&nbsp;&nbsp;</TT></TD>
    <TD align=3Dright><TT>2662.3676&nbsp;&nbsp;</TT></TD>
    <TD noWrap align=3Dright><TT>-35.26&nbsp;</TT></TD>
    <TD align=3Dright><TT>25&nbsp;</TT></TD>
    <TD noWrap align=3Dright><TT>-&nbsp;</TT></TD>
    <TD align=3Dright><TT>49&nbsp;</TT></TD>
    <TD align=3Dright><TT>1&nbsp;&nbsp;</TT></TD>
    <TD noWrap align=3Dright><TT>---&nbsp;&nbsp;</TT></TD>
    <TD=20
noWrap><TT>&nbsp;R.KIISEAVSCAQGIGNPFPYEVAEIK.K</TT></TD></TR></TBODY></TA=
BLE>
<TABLE border=3D0 cellSpacing=3D0>
  <TBODY>
  <TR>
    <TD><TT>&nbsp;&nbsp;&nbsp;&nbsp;&nbsp;&nbsp;</TT></TD>
    <TD><TT><B>No match to: </B>812.3162, 823.0623, 825.0485, 829.3371,=20
      841.0198, 842.4643, 861.0161, 870.4938, 994.0717, 1036.0731, =
1085.4249,=20
      1221.5375, 1221.5375, 1237.5297, 1269.5375, 1269.5375, 1276.5734,=20
      1285.5142, 1285.5142, 1301.5222, 1303.4946, 1303.4946, 1383.6228,=20
      1383.6228, 1405.6262, 1441.5985, 1689.5706, 1689.5706, 1951.9116,=20
      1951.9116, 1973.9050, 1975.8885, 2056.7813, 2056.7813, 2078.7896,=20
      2277.8972, 2438.1318, 2481.0630, =
2481.0630</TT></TD></TR></TBODY></TABLE><BR>
<TABLE border=3D0 cellSpacing=3D0>
  <TBODY>
  <TR>
    <TD><TT><B><A =
name=3DHit9>9.</A>&nbsp;&nbsp;&nbsp;&nbsp;</B></TT></TD>
    <TD noWrap><TT><A=20
      =
href=3D"http://zxw-pc/mascot/cgi/protein_view.pl?file=3D../data/20121225/=
F002440.dat&amp;hit=3D9"=20
      =
target=3D_blank>gi|226506642</A>&nbsp;&nbsp;&nbsp;&nbsp;<B>Mass:</B>&nbsp=
;31457&nbsp;&nbsp;&nbsp;&nbsp;<B>Score:</B>&nbsp;39&nbsp;&nbsp;&nbsp;&nbs=
p;&nbsp;<B>Expect:</B>&nbsp;2.4e+002&nbsp;&nbsp;<B>Matches:</B>&nbsp;7</T=
T></TD></TR>
  <TR>
    <TD>&nbsp;</TD>
    <TD noWrap><TT>hypothetical protein LOC100277536 [Zea=20
  mays]</TT></TD></TR></TBODY></TABLE>
<TABLE border=3D0 cellSpacing=3D0 cellPadding=3D0>
  <TBODY>
  <TR>
    <TD><TT>&nbsp;&nbsp;&nbsp;&nbsp;&nbsp;&nbsp;</TT></TD>
    <TD align=3Dright><TT><B>Observed&nbsp;&nbsp;</B></TT></TD>
    <TD noWrap align=3Dright><TT><B>Mr(expt)&nbsp;&nbsp;</B></TT></TD>
    <TD noWrap align=3Dright><TT><B>Mr(calc)&nbsp;&nbsp;</B></TT></TD>
    <TD align=3Dright><TT><B>&nbsp;ppm&nbsp;&nbsp;</B></TT></TD>
    <TD align=3Dright><TT><B>Start&nbsp;</B></TT></TD>
    <TD align=3Dright><TT><B>&nbsp;</B></TT></TD>
    <TD align=3Dright><TT><B>End&nbsp;</B></TT></TD>
    <TD align=3Dright><TT><B>Miss&nbsp;</B></TT></TD>
    <TD align=3Dright><TT><B>Ions&nbsp;</B></TT></TD>
    <TD><TT><B>&nbsp;Peptide</B></TT></TD></TR>
  <TR>
    <TD align=3Dright>&nbsp;</TD>
    <TD align=3Dright><TT>1221.5375&nbsp;&nbsp;</TT></TD>
    <TD align=3Dright><TT>1220.5302&nbsp;&nbsp;</TT></TD>
    <TD align=3Dright><TT>1220.5828&nbsp;&nbsp;</TT></TD>
    <TD noWrap align=3Dright><TT>-43.07&nbsp;</TT></TD>
    <TD align=3Dright><TT>1&nbsp;</TT></TD>
    <TD noWrap align=3Dright><TT>-&nbsp;</TT></TD>
    <TD align=3Dright><TT>12&nbsp;</TT></TD>
    <TD align=3Dright><TT>0&nbsp;&nbsp;</TT></TD>
    <TD noWrap align=3Dright><TT>---&nbsp;&nbsp;</TT></TD>
    <TD noWrap><TT>&nbsp;-.MAMVQAGMGLGR.I</TT></TD></TR>
  <TR>
    <TD align=3Dright>&nbsp;</TD>
    <TD align=3Dright><TT>1221.5375&nbsp;&nbsp;</TT></TD>
    <TD align=3Dright><TT>1220.5302&nbsp;&nbsp;</TT></TD>
    <TD align=3Dright><TT>1220.5828&nbsp;&nbsp;</TT></TD>
    <TD noWrap align=3Dright><TT>-43.07&nbsp;</TT></TD>
    <TD align=3Dright><TT>1&nbsp;</TT></TD>
    <TD noWrap align=3Dright><TT>-&nbsp;</TT></TD>
    <TD align=3Dright><TT>12&nbsp;</TT></TD>
    <TD align=3Dright><TT>0&nbsp;&nbsp;</TT></TD>
    <TD noWrap align=3Dright><TT>0&nbsp;&nbsp;</TT></TD>
    <TD noWrap><TT>&nbsp;-.MAMVQAGMGLGR.I</TT></TD></TR>
  <TR>
    <TD align=3Dright>&nbsp;</TD>
    <TD align=3Dright><TT>1237.5297&nbsp;&nbsp;</TT></TD>
    <TD align=3Dright><TT>1236.5224&nbsp;&nbsp;</TT></TD>
    <TD align=3Dright><TT>1236.5777&nbsp;&nbsp;</TT></TD>
    <TD noWrap align=3Dright><TT>-44.71&nbsp;</TT></TD>
    <TD align=3Dright><TT>1&nbsp;</TT></TD>
    <TD noWrap align=3Dright><TT>-&nbsp;</TT></TD>
    <TD align=3Dright><TT>12&nbsp;</TT></TD>
    <TD align=3Dright><TT>0&nbsp;&nbsp;</TT></TD>
    <TD noWrap align=3Dright><TT>---&nbsp;&nbsp;</TT></TD>
    <TD noWrap><TT>&nbsp;-.MAMVQAGMGLGR.I + Oxidation (M)</TT></TD></TR>
  <TR>
    <TD align=3Dright>&nbsp;</TD>
    <TD align=3Dright><TT>1269.5375&nbsp;&nbsp;</TT></TD>
    <TD align=3Dright><TT>1268.5302&nbsp;&nbsp;</TT></TD>
    <TD align=3Dright><TT>1268.5676&nbsp;&nbsp;</TT></TD>
    <TD noWrap align=3Dright><TT>-29.42&nbsp;</TT></TD>
    <TD align=3Dright><TT>1&nbsp;</TT></TD>
    <TD noWrap align=3Dright><TT>-&nbsp;</TT></TD>
    <TD align=3Dright><TT>12&nbsp;</TT></TD>
    <TD align=3Dright><TT>0&nbsp;&nbsp;</TT></TD>
    <TD noWrap align=3Dright><TT>---&nbsp;&nbsp;</TT></TD>
    <TD noWrap><TT>&nbsp;-.MAMVQAGMGLGR.I + 3 Oxidation =
(M)</TT></TD></TR>
  <TR>
    <TD align=3Dright>&nbsp;</TD>
    <TD align=3Dright><TT>1269.5375&nbsp;&nbsp;</TT></TD>
    <TD align=3Dright><TT>1268.5302&nbsp;&nbsp;</TT></TD>
    <TD align=3Dright><TT>1268.5676&nbsp;&nbsp;</TT></TD>
    <TD noWrap align=3Dright><TT>-29.42&nbsp;</TT></TD>
    <TD align=3Dright><TT>1&nbsp;</TT></TD>
    <TD noWrap align=3Dright><TT>-&nbsp;</TT></TD>
    <TD align=3Dright><TT>12&nbsp;</TT></TD>
    <TD align=3Dright><TT>0&nbsp;&nbsp;</TT></TD>
    <TD noWrap align=3Dright><TT>---&nbsp;&nbsp;</TT></TD>
    <TD noWrap><TT>&nbsp;-.MAMVQAGMGLGR.I + 3 Oxidation =
(M)</TT></TD></TR>
  <TR>
    <TD align=3Dright>&nbsp;</TD>
    <TD align=3Dright><TT>1383.6228&nbsp;&nbsp;</TT></TD>
    <TD align=3Dright><TT>1382.6155&nbsp;&nbsp;</TT></TD>
    <TD align=3Dright><TT>1382.6282&nbsp;&nbsp;</TT></TD>
    <TD noWrap align=3Dright><TT>-9.17&nbsp;</TT></TD>
    <TD align=3Dright><TT>127&nbsp;</TT></TD>
    <TD noWrap align=3Dright><TT>-&nbsp;</TT></TD>
    <TD align=3Dright><TT>138&nbsp;</TT></TD>
    <TD align=3Dright><TT>1&nbsp;&nbsp;</TT></TD>
    <TD noWrap align=3Dright><TT>---&nbsp;&nbsp;</TT></TD>
    <TD noWrap><TT>&nbsp;K.RNMANAVESMTK.H + 2 Oxidation =
(M)</TT></TD></TR>
  <TR>
    <TD align=3Dright>&nbsp;</TD>
    <TD align=3Dright><TT>1383.6228&nbsp;&nbsp;</TT></TD>
    <TD align=3Dright><TT>1382.6155&nbsp;&nbsp;</TT></TD>
    <TD align=3Dright><TT>1382.6282&nbsp;&nbsp;</TT></TD>
    <TD noWrap align=3Dright><TT>-9.17&nbsp;</TT></TD>
    <TD align=3Dright><TT>127&nbsp;</TT></TD>
    <TD noWrap align=3Dright><TT>-&nbsp;</TT></TD>
    <TD align=3Dright><TT>138&nbsp;</TT></TD>
    <TD align=3Dright><TT>1&nbsp;&nbsp;</TT></TD>
    <TD noWrap align=3Dright><TT>28&nbsp;&nbsp;</TT></TD>
    <TD noWrap><TT>&nbsp;K.RNMANAVESMTK.H + 2 Oxidation=20
(M)</TT></TD></TR></TBODY></TABLE>
<TABLE border=3D0 cellSpacing=3D0>
  <TBODY>
  <TR>
    <TD><TT>&nbsp;&nbsp;&nbsp;&nbsp;&nbsp;&nbsp;</TT></TD>
    <TD><TT><B>No match to: </B>812.3162, 823.0623, 825.0485, 829.3371,=20
      841.0198, 842.4643, 861.0161, 870.4938, 994.0717, 1036.0731, =
1085.4249,=20
      1276.5734, 1283.5719, 1285.5142, 1285.5142, 1301.5222, 1303.4946,=20
      1303.4946, 1405.6262, 1441.5985, 1689.5706, 1689.5706, 1951.9116,=20
      1951.9116, 1973.9050, 1975.8885, 2056.7813, 2056.7813, 2078.7896,=20
      2277.8972, 2438.1318, 2481.0630, 2481.0630, 2663.2810,=20
  2663.2810</TT></TD></TR></TBODY></TABLE><BR>
<TABLE border=3D0 cellSpacing=3D0>
  <TBODY>
  <TR>
    <TD><TT><B><A name=3DHit10>10.</A>&nbsp;&nbsp;&nbsp;</B></TT></TD>
    <TD noWrap><TT><A=20
      =
href=3D"http://zxw-pc/mascot/cgi/protein_view.pl?file=3D../data/20121225/=
F002440.dat&amp;hit=3D10"=20
      =
target=3D_blank>gi|195643592</A>&nbsp;&nbsp;&nbsp;&nbsp;<B>Mass:</B>&nbsp=
;31457&nbsp;&nbsp;&nbsp;&nbsp;<B>Score:</B>&nbsp;39&nbsp;&nbsp;&nbsp;&nbs=
p;&nbsp;<B>Expect:</B>&nbsp;2.4e+002&nbsp;&nbsp;<B>Matches:</B>&nbsp;7</T=
T></TD></TR>
  <TR>
    <TD>&nbsp;</TD>
    <TD noWrap><TT>hypothetical protein [Zea =
mays]</TT></TD></TR></TBODY></TABLE>
<TABLE border=3D0 cellSpacing=3D0 cellPadding=3D0>
  <TBODY>
  <TR>
    <TD><TT>&nbsp;&nbsp;&nbsp;&nbsp;&nbsp;&nbsp;</TT></TD>
    <TD align=3Dright><TT><B>Observed&nbsp;&nbsp;</B></TT></TD>
    <TD noWrap align=3Dright><TT><B>Mr(expt)&nbsp;&nbsp;</B></TT></TD>
    <TD noWrap align=3Dright><TT><B>Mr(calc)&nbsp;&nbsp;</B></TT></TD>
    <TD align=3Dright><TT><B>&nbsp;ppm&nbsp;&nbsp;</B></TT></TD>
    <TD align=3Dright><TT><B>Start&nbsp;</B></TT></TD>
    <TD align=3Dright><TT><B>&nbsp;</B></TT></TD>
    <TD align=3Dright><TT><B>End&nbsp;</B></TT></TD>
    <TD align=3Dright><TT><B>Miss&nbsp;</B></TT></TD>
    <TD align=3Dright><TT><B>Ions&nbsp;</B></TT></TD>
    <TD><TT><B>&nbsp;Peptide</B></TT></TD></TR>
  <TR>
    <TD align=3Dright>&nbsp;</TD>
    <TD align=3Dright><TT>1221.5375&nbsp;&nbsp;</TT></TD>
    <TD align=3Dright><TT>1220.5302&nbsp;&nbsp;</TT></TD>
    <TD align=3Dright><TT>1220.5828&nbsp;&nbsp;</TT></TD>
    <TD noWrap align=3Dright><TT>-43.07&nbsp;</TT></TD>
    <TD align=3Dright><TT>1&nbsp;</TT></TD>
    <TD noWrap align=3Dright><TT>-&nbsp;</TT></TD>
    <TD align=3Dright><TT>12&nbsp;</TT></TD>
    <TD align=3Dright><TT>0&nbsp;&nbsp;</TT></TD>
    <TD noWrap align=3Dright><TT>---&nbsp;&nbsp;</TT></TD>
    <TD noWrap><TT>&nbsp;-.MAMVQAGMGLGR.I</TT></TD></TR>
  <TR>
    <TD align=3Dright>&nbsp;</TD>
    <TD align=3Dright><TT>1221.5375&nbsp;&nbsp;</TT></TD>
    <TD align=3Dright><TT>1220.5302&nbsp;&nbsp;</TT></TD>
    <TD align=3Dright><TT>1220.5828&nbsp;&nbsp;</TT></TD>
    <TD noWrap align=3Dright><TT>-43.07&nbsp;</TT></TD>
    <TD align=3Dright><TT>1&nbsp;</TT></TD>
    <TD noWrap align=3Dright><TT>-&nbsp;</TT></TD>
    <TD align=3Dright><TT>12&nbsp;</TT></TD>
    <TD align=3Dright><TT>0&nbsp;&nbsp;</TT></TD>
    <TD noWrap align=3Dright><TT>0&nbsp;&nbsp;</TT></TD>
    <TD noWrap><TT>&nbsp;-.MAMVQAGMGLGR.I</TT></TD></TR>
  <TR>
    <TD align=3Dright>&nbsp;</TD>
    <TD align=3Dright><TT>1237.5297&nbsp;&nbsp;</TT></TD>
    <TD align=3Dright><TT>1236.5224&nbsp;&nbsp;</TT></TD>
    <TD align=3Dright><TT>1236.5777&nbsp;&nbsp;</TT></TD>
    <TD noWrap align=3Dright><TT>-44.71&nbsp;</TT></TD>
    <TD align=3Dright><TT>1&nbsp;</TT></TD>
    <TD noWrap align=3Dright><TT>-&nbsp;</TT></TD>
    <TD align=3Dright><TT>12&nbsp;</TT></TD>
    <TD align=3Dright><TT>0&nbsp;&nbsp;</TT></TD>
    <TD noWrap align=3Dright><TT>---&nbsp;&nbsp;</TT></TD>
    <TD noWrap><TT>&nbsp;-.MAMVQAGMGLGR.I + Oxidation (M)</TT></TD></TR>
  <TR>
    <TD align=3Dright>&nbsp;</TD>
    <TD align=3Dright><TT>1269.5375&nbsp;&nbsp;</TT></TD>
    <TD align=3Dright><TT>1268.5302&nbsp;&nbsp;</TT></TD>
    <TD align=3Dright><TT>1268.5676&nbsp;&nbsp;</TT></TD>
    <TD noWrap align=3Dright><TT>-29.42&nbsp;</TT></TD>
    <TD align=3Dright><TT>1&nbsp;</TT></TD>
    <TD noWrap align=3Dright><TT>-&nbsp;</TT></TD>
    <TD align=3Dright><TT>12&nbsp;</TT></TD>
    <TD align=3Dright><TT>0&nbsp;&nbsp;</TT></TD>
    <TD noWrap align=3Dright><TT>---&nbsp;&nbsp;</TT></TD>
    <TD noWrap><TT>&nbsp;-.MAMVQAGMGLGR.I + 3 Oxidation =
(M)</TT></TD></TR>
  <TR>
    <TD align=3Dright>&nbsp;</TD>
    <TD align=3Dright><TT>1269.5375&nbsp;&nbsp;</TT></TD>
    <TD align=3Dright><TT>1268.5302&nbsp;&nbsp;</TT></TD>
    <TD align=3Dright><TT>1268.5676&nbsp;&nbsp;</TT></TD>
    <TD noWrap align=3Dright><TT>-29.42&nbsp;</TT></TD>
    <TD align=3Dright><TT>1&nbsp;</TT></TD>
    <TD noWrap align=3Dright><TT>-&nbsp;</TT></TD>
    <TD align=3Dright><TT>12&nbsp;</TT></TD>
    <TD align=3Dright><TT>0&nbsp;&nbsp;</TT></TD>
    <TD noWrap align=3Dright><TT>---&nbsp;&nbsp;</TT></TD>
    <TD noWrap><TT>&nbsp;-.MAMVQAGMGLGR.I + 3 Oxidation =
(M)</TT></TD></TR>
  <TR>
    <TD align=3Dright>&nbsp;</TD>
    <TD align=3Dright><TT>1383.6228&nbsp;&nbsp;</TT></TD>
    <TD align=3Dright><TT>1382.6155&nbsp;&nbsp;</TT></TD>
    <TD align=3Dright><TT>1382.6282&nbsp;&nbsp;</TT></TD>
    <TD noWrap align=3Dright><TT>-9.17&nbsp;</TT></TD>
    <TD align=3Dright><TT>127&nbsp;</TT></TD>
    <TD noWrap align=3Dright><TT>-&nbsp;</TT></TD>
    <TD align=3Dright><TT>138&nbsp;</TT></TD>
    <TD align=3Dright><TT>1&nbsp;&nbsp;</TT></TD>
    <TD noWrap align=3Dright><TT>---&nbsp;&nbsp;</TT></TD>
    <TD noWrap><TT>&nbsp;K.RNMANAVESMTK.H + 2 Oxidation =
(M)</TT></TD></TR>
  <TR>
    <TD align=3Dright>&nbsp;</TD>
    <TD align=3Dright><TT>1383.6228&nbsp;&nbsp;</TT></TD>
    <TD align=3Dright><TT>1382.6155&nbsp;&nbsp;</TT></TD>
    <TD align=3Dright><TT>1382.6282&nbsp;&nbsp;</TT></TD>
    <TD noWrap align=3Dright><TT>-9.17&nbsp;</TT></TD>
    <TD align=3Dright><TT>127&nbsp;</TT></TD>
    <TD noWrap align=3Dright><TT>-&nbsp;</TT></TD>
    <TD align=3Dright><TT>138&nbsp;</TT></TD>
    <TD align=3Dright><TT>1&nbsp;&nbsp;</TT></TD>
    <TD noWrap align=3Dright><TT>28&nbsp;&nbsp;</TT></TD>
    <TD noWrap><TT>&nbsp;K.RNMANAVESMTK.H + 2 Oxidation=20
(M)</TT></TD></TR></TBODY></TABLE>
<TABLE border=3D0 cellSpacing=3D0>
  <TBODY>
  <TR>
    <TD><TT>&nbsp;&nbsp;&nbsp;&nbsp;&nbsp;&nbsp;</TT></TD>
    <TD><TT><B>No match to: </B>812.3162, 823.0623, 825.0485, 829.3371,=20
      841.0198, 842.4643, 861.0161, 870.4938, 994.0717, 1036.0731, =
1085.4249,=20
      1276.5734, 1283.5719, 1285.5142, 1285.5142, 1301.5222, 1303.4946,=20
      1303.4946, 1405.6262, 1441.5985, 1689.5706, 1689.5706, 1951.9116,=20
      1951.9116, 1973.9050, 1975.8885, 2056.7813, 2056.7813, 2078.7896,=20
      2277.8972, 2438.1318, 2481.0630, 2481.0630, 2663.2810,=20
  2663.2810</TT></TD></TR></TBODY></TABLE><BR>
<TABLE border=3D0 cellSpacing=3D0>
  <TBODY>
  <TR>
    <TD><TT><B><A name=3DHit11>11.</A>&nbsp;&nbsp;&nbsp;</B></TT></TD>
    <TD noWrap><TT><A=20
      =
href=3D"http://zxw-pc/mascot/cgi/protein_view.pl?file=3D../data/20121225/=
F002440.dat&amp;hit=3D11"=20
      =
target=3D_blank>gi|195616282</A>&nbsp;&nbsp;&nbsp;&nbsp;<B>Mass:</B>&nbsp=
;6069&nbsp;&nbsp;&nbsp;&nbsp;&nbsp;<B>Score:</B>&nbsp;39&nbsp;&nbsp;&nbsp=
;&nbsp;&nbsp;<B>Expect:</B>&nbsp;2.5e+002&nbsp;&nbsp;<B>Matches:</B>&nbsp=
;4</TT></TD></TR>
  <TR>
    <TD>&nbsp;</TD>
    <TD noWrap><TT>hypothetical protein [Zea =
mays]</TT></TD></TR></TBODY></TABLE>
<TABLE border=3D0 cellSpacing=3D0 cellPadding=3D0>
  <TBODY>
  <TR>
    <TD><TT>&nbsp;&nbsp;&nbsp;&nbsp;&nbsp;&nbsp;</TT></TD>
    <TD align=3Dright><TT><B>Observed&nbsp;&nbsp;</B></TT></TD>
    <TD noWrap align=3Dright><TT><B>Mr(expt)&nbsp;&nbsp;</B></TT></TD>
    <TD noWrap align=3Dright><TT><B>Mr(calc)&nbsp;&nbsp;</B></TT></TD>
    <TD align=3Dright><TT><B>&nbsp;ppm&nbsp;&nbsp;</B></TT></TD>
    <TD align=3Dright><TT><B>Start&nbsp;</B></TT></TD>
    <TD align=3Dright><TT><B>&nbsp;</B></TT></TD>
    <TD align=3Dright><TT><B>End&nbsp;</B></TT></TD>
    <TD align=3Dright><TT><B>Miss&nbsp;</B></TT></TD>
    <TD align=3Dright><TT><B>Ions&nbsp;</B></TT></TD>
    <TD><TT><B>&nbsp;Peptide</B></TT></TD></TR>
  <TR>
    <TD align=3Dright>&nbsp;</TD>
    <TD align=3Dright><TT>812.3162&nbsp;&nbsp;</TT></TD>
    <TD align=3Dright><TT>811.3089&nbsp;&nbsp;</TT></TD>
    <TD align=3Dright><TT>811.3759&nbsp;&nbsp;</TT></TD>
    <TD noWrap align=3Dright><TT>-82.50&nbsp;</TT></TD>
    <TD align=3Dright><TT>32&nbsp;</TT></TD>
    <TD noWrap align=3Dright><TT>-&nbsp;</TT></TD>
    <TD align=3Dright><TT>37&nbsp;</TT></TD>
    <TD align=3Dright><TT>1&nbsp;&nbsp;</TT></TD>
    <TD noWrap align=3Dright><TT>---&nbsp;&nbsp;</TT></TD>
    <TD noWrap><TT>&nbsp;R.TCRYNR.H</TT></TD></TR>
  <TR>
    <TD align=3Dright>&nbsp;</TD>
    <TD align=3Dright><TT>2078.7896&nbsp;&nbsp;</TT></TD>
    <TD align=3Dright><TT>2077.7823&nbsp;&nbsp;</TT></TD>
    <TD align=3Dright><TT>2077.9707&nbsp;&nbsp;</TT></TD>
    <TD noWrap align=3Dright><TT>-90.66&nbsp;</TT></TD>
    <TD align=3Dright><TT>15&nbsp;</TT></TD>
    <TD noWrap align=3Dright><TT>-&nbsp;</TT></TD>
    <TD align=3Dright><TT>34&nbsp;</TT></TD>
    <TD align=3Dright><TT>1&nbsp;&nbsp;</TT></TD>
    <TD noWrap align=3Dright><TT>---&nbsp;&nbsp;</TT></TD>
    <TD noWrap><TT>&nbsp;R.SPNAAGILVLEDGTCCRTCR.Y</TT></TD></TR>
  <TR>
    <TD align=3Dright>&nbsp;</TD>
    <TD align=3Dright><TT>2481.0630&nbsp;&nbsp;</TT></TD>
    <TD align=3Dright><TT>2480.0557&nbsp;&nbsp;</TT></TD>
    <TD align=3Dright><TT>2480.1763&nbsp;&nbsp;</TT></TD>
    <TD noWrap align=3Dright><TT>-48.61&nbsp;</TT></TD>
    <TD align=3Dright><TT>9&nbsp;</TT></TD>
    <TD noWrap align=3Dright><TT>-&nbsp;</TT></TD>
    <TD align=3Dright><TT>31&nbsp;</TT></TD>
    <TD align=3Dright><TT>1&nbsp;&nbsp;</TT></TD>
    <TD noWrap align=3Dright><TT>---&nbsp;&nbsp;</TT></TD>
    <TD noWrap><TT>&nbsp;R.CWLGFRSPNAAGILVLEDGTCCR.T</TT></TD></TR>
  <TR>
    <TD align=3Dright>&nbsp;</TD>
    <TD align=3Dright><TT>2481.0630&nbsp;&nbsp;</TT></TD>
    <TD align=3Dright><TT>2480.0557&nbsp;&nbsp;</TT></TD>
    <TD align=3Dright><TT>2480.1763&nbsp;&nbsp;</TT></TD>
    <TD noWrap align=3Dright><TT>-48.61&nbsp;</TT></TD>
    <TD align=3Dright><TT>9&nbsp;</TT></TD>
    <TD noWrap align=3Dright><TT>-&nbsp;</TT></TD>
    <TD align=3Dright><TT>31&nbsp;</TT></TD>
    <TD align=3Dright><TT>1&nbsp;&nbsp;</TT></TD>
    <TD noWrap align=3Dright><TT>---&nbsp;&nbsp;</TT></TD>
    <TD =
noWrap><TT>&nbsp;R.CWLGFRSPNAAGILVLEDGTCCR.T</TT></TD></TR></TBODY></TABL=
E>
<TABLE border=3D0 cellSpacing=3D0>
  <TBODY>
  <TR>
    <TD><TT>&nbsp;&nbsp;&nbsp;&nbsp;&nbsp;&nbsp;</TT></TD>
    <TD><TT><B>No match to: </B>823.0623, 825.0485, 829.3371, 841.0198,=20
      842.4643, 861.0161, 870.4938, 994.0717, 1036.0731, 1085.4249, =
1221.5375,=20
      1221.5375, 1237.5297, 1269.5375, 1269.5375, 1276.5734, 1283.5719,=20
      1285.5142, 1285.5142, 1301.5222, 1303.4946, 1303.4946, 1383.6228,=20
      1383.6228, 1405.6262, 1441.5985, 1689.5706, 1689.5706, 1951.9116,=20
      1951.9116, 1973.9050, 1975.8885, 2056.7813, 2056.7813, 2277.8972,=20
      2438.1318, 2663.2810, 2663.2810</TT></TD></TR></TBODY></TABLE><BR>
<TABLE border=3D0 cellSpacing=3D0>
  <TBODY>
  <TR>
    <TD><TT><B><A name=3DHit12>12.</A>&nbsp;&nbsp;&nbsp;</B></TT></TD>
    <TD noWrap><TT><A=20
      =
href=3D"http://zxw-pc/mascot/cgi/protein_view.pl?file=3D../data/20121225/=
F002440.dat&amp;hit=3D12"=20
      =
target=3D_blank>gi|26453070</A>&nbsp;&nbsp;&nbsp;&nbsp;<B>Mass:</B>&nbsp;=
6145&nbsp;&nbsp;&nbsp;&nbsp;&nbsp;<B>Score:</B>&nbsp;38&nbsp;&nbsp;&nbsp;=
&nbsp;&nbsp;<B>Expect:</B>&nbsp;2.7e+002&nbsp;&nbsp;<B>Matches:</B>&nbsp;=
6</TT></TD></TR>
  <TR>
    <TD>&nbsp;</TD>
    <TD noWrap><TT>unknown protein [Arabidopsis=20
thaliana]</TT></TD></TR></TBODY></TABLE>
<TABLE border=3D0 cellSpacing=3D0 cellPadding=3D0>
  <TBODY>
  <TR>
    <TD><TT>&nbsp;&nbsp;&nbsp;&nbsp;&nbsp;&nbsp;</TT></TD>
    <TD align=3Dright><TT><B>Observed&nbsp;&nbsp;</B></TT></TD>
    <TD noWrap align=3Dright><TT><B>Mr(expt)&nbsp;&nbsp;</B></TT></TD>
    <TD noWrap align=3Dright><TT><B>Mr(calc)&nbsp;&nbsp;</B></TT></TD>
    <TD align=3Dright><TT><B>&nbsp;ppm&nbsp;&nbsp;</B></TT></TD>
    <TD align=3Dright><TT><B>Start&nbsp;</B></TT></TD>
    <TD align=3Dright><TT><B>&nbsp;</B></TT></TD>
    <TD align=3Dright><TT><B>End&nbsp;</B></TT></TD>
    <TD align=3Dright><TT><B>Miss&nbsp;</B></TT></TD>
    <TD align=3Dright><TT><B>Ions&nbsp;</B></TT></TD>
    <TD><TT><B>&nbsp;Peptide</B></TT></TD></TR>
  <TR>
    <TD align=3Dright>&nbsp;</TD>
    <TD align=3Dright><TT>1269.5375&nbsp;&nbsp;</TT></TD>
    <TD align=3Dright><TT>1268.5302&nbsp;&nbsp;</TT></TD>
    <TD align=3Dright><TT>1268.5972&nbsp;&nbsp;</TT></TD>
    <TD noWrap align=3Dright><TT>-52.78&nbsp;</TT></TD>
    <TD align=3Dright><TT>18&nbsp;</TT></TD>
    <TD noWrap align=3Dright><TT>-&nbsp;</TT></TD>
    <TD align=3Dright><TT>28&nbsp;</TT></TD>
    <TD align=3Dright><TT>0&nbsp;&nbsp;</TT></TD>
    <TD noWrap align=3Dright><TT>---&nbsp;&nbsp;</TT></TD>
    <TD noWrap><TT>&nbsp;R.QMQAFSPSAFR.V</TT></TD></TR>
  <TR>
    <TD align=3Dright>&nbsp;</TD>
    <TD align=3Dright><TT>1269.5375&nbsp;&nbsp;</TT></TD>
    <TD align=3Dright><TT>1268.5302&nbsp;&nbsp;</TT></TD>
    <TD align=3Dright><TT>1268.5972&nbsp;&nbsp;</TT></TD>
    <TD noWrap align=3Dright><TT>-52.78&nbsp;</TT></TD>
    <TD align=3Dright><TT>18&nbsp;</TT></TD>
    <TD noWrap align=3Dright><TT>-&nbsp;</TT></TD>
    <TD align=3Dright><TT>28&nbsp;</TT></TD>
    <TD align=3Dright><TT>0&nbsp;&nbsp;</TT></TD>
    <TD noWrap align=3Dright><TT>---&nbsp;&nbsp;</TT></TD>
    <TD noWrap><TT>&nbsp;R.QMQAFSPSAFR.V</TT></TD></TR>
  <TR>
    <TD align=3Dright>&nbsp;</TD>
    <TD align=3Dright><TT>1285.5142&nbsp;&nbsp;</TT></TD>
    <TD align=3Dright><TT>1284.5069&nbsp;&nbsp;</TT></TD>
    <TD align=3Dright><TT>1284.5921&nbsp;&nbsp;</TT></TD>
    <TD noWrap align=3Dright><TT>-66.31&nbsp;</TT></TD>
    <TD align=3Dright><TT>18&nbsp;</TT></TD>
    <TD noWrap align=3Dright><TT>-&nbsp;</TT></TD>
    <TD align=3Dright><TT>28&nbsp;</TT></TD>
    <TD align=3Dright><TT>0&nbsp;&nbsp;</TT></TD>
    <TD noWrap align=3Dright><TT>---&nbsp;&nbsp;</TT></TD>
    <TD noWrap><TT>&nbsp;R.QMQAFSPSAFR.V + Oxidation (M)</TT></TD></TR>
  <TR>
    <TD align=3Dright>&nbsp;</TD>
    <TD align=3Dright><TT>1285.5142&nbsp;&nbsp;</TT></TD>
    <TD align=3Dright><TT>1284.5069&nbsp;&nbsp;</TT></TD>
    <TD align=3Dright><TT>1284.5921&nbsp;&nbsp;</TT></TD>
    <TD noWrap align=3Dright><TT>-66.31&nbsp;</TT></TD>
    <TD align=3Dright><TT>18&nbsp;</TT></TD>
    <TD noWrap align=3Dright><TT>-&nbsp;</TT></TD>
    <TD align=3Dright><TT>28&nbsp;</TT></TD>
    <TD align=3Dright><TT>0&nbsp;&nbsp;</TT></TD>
    <TD noWrap align=3Dright><TT>---&nbsp;&nbsp;</TT></TD>
    <TD noWrap><TT>&nbsp;R.QMQAFSPSAFR.V + Oxidation (M)</TT></TD></TR>
  <TR>
    <TD align=3Dright>&nbsp;</TD>
    <TD align=3Dright><TT>1441.5985&nbsp;&nbsp;</TT></TD>
    <TD align=3Dright><TT>1440.5912&nbsp;&nbsp;</TT></TD>
    <TD align=3Dright><TT>1440.6932&nbsp;&nbsp;</TT></TD>
    <TD noWrap align=3Dright><TT>-70.79&nbsp;</TT></TD>
    <TD align=3Dright><TT>17&nbsp;</TT></TD>
    <TD noWrap align=3Dright><TT>-&nbsp;</TT></TD>
    <TD align=3Dright><TT>28&nbsp;</TT></TD>
    <TD align=3Dright><TT>1&nbsp;&nbsp;</TT></TD>
    <TD noWrap align=3Dright><TT>---&nbsp;&nbsp;</TT></TD>
    <TD noWrap><TT>&nbsp;R.RQMQAFSPSAFR.V + Oxidation (M)</TT></TD></TR>
  <TR>
    <TD align=3Dright>&nbsp;</TD>
    <TD align=3Dright><TT>2078.7896&nbsp;&nbsp;</TT></TD>
    <TD align=3Dright><TT>2077.7823&nbsp;&nbsp;</TT></TD>
    <TD align=3Dright><TT>2077.9593&nbsp;&nbsp;</TT></TD>
    <TD noWrap align=3Dright><TT>-85.16&nbsp;</TT></TD>
    <TD align=3Dright><TT>29&nbsp;</TT></TD>
    <TD noWrap align=3Dright><TT>-&nbsp;</TT></TD>
    <TD align=3Dright><TT>47&nbsp;</TT></TD>
    <TD align=3Dright><TT>0&nbsp;&nbsp;</TT></TD>
    <TD noWrap align=3Dright><TT>---&nbsp;&nbsp;</TT></TD>
    <TD =
noWrap><TT>&nbsp;R.VYSPDLVFFGDSTSSSTNR.T</TT></TD></TR></TBODY></TABLE>
<TABLE border=3D0 cellSpacing=3D0>
  <TBODY>
  <TR>
    <TD><TT>&nbsp;&nbsp;&nbsp;&nbsp;&nbsp;&nbsp;</TT></TD>
    <TD><TT><B>No match to: </B>812.3162, 823.0623, 825.0485, 829.3371,=20
      841.0198, 842.4643, 861.0161, 870.4938, 994.0717, 1036.0731, =
1085.4249,=20
      1221.5375, 1221.5375, 1237.5297, 1276.5734, 1283.5719, 1301.5222,=20
      1303.4946, 1303.4946, 1383.6228, 1383.6228, 1405.6262, 1689.5706,=20
      1689.5706, 1951.9116, 1951.9116, 1973.9050, 1975.8885, 2056.7813,=20
      2056.7813, 2277.8972, 2438.1318, 2481.0630, 2481.0630, 2663.2810,=20
      2663.2810</TT></TD></TR></TBODY></TABLE><BR>
<TABLE border=3D0 cellSpacing=3D0>
  <TBODY>
  <TR>
    <TD><TT><B><A name=3DHit13>13.</A>&nbsp;&nbsp;&nbsp;</B></TT></TD>
    <TD noWrap><TT><A=20
      =
href=3D"http://zxw-pc/mascot/cgi/protein_view.pl?file=3D../data/20121225/=
F002440.dat&amp;hit=3D13"=20
      =
target=3D_blank>gi|125591273</A>&nbsp;&nbsp;&nbsp;&nbsp;<B>Mass:</B>&nbsp=
;53614&nbsp;&nbsp;&nbsp;&nbsp;<B>Score:</B>&nbsp;37&nbsp;&nbsp;&nbsp;&nbs=
p;&nbsp;<B>Expect:</B>&nbsp;4e+002&nbsp;&nbsp;<B>Matches:</B>&nbsp;8</TT>=
</TD></TR>
  <TR>
    <TD>&nbsp;</TD>
    <TD noWrap><TT>hypothetical protein OsJ_15767 [Oryza sativa Japonica =

      Group]</TT></TD></TR></TBODY></TABLE>
<TABLE border=3D0 cellSpacing=3D0 cellPadding=3D0>
  <TBODY>
  <TR>
    <TD><TT>&nbsp;&nbsp;&nbsp;&nbsp;&nbsp;&nbsp;</TT></TD>
    <TD align=3Dright><TT><B>Observed&nbsp;&nbsp;</B></TT></TD>
    <TD noWrap align=3Dright><TT><B>Mr(expt)&nbsp;&nbsp;</B></TT></TD>
    <TD noWrap align=3Dright><TT><B>Mr(calc)&nbsp;&nbsp;</B></TT></TD>
    <TD align=3Dright><TT><B>&nbsp;ppm&nbsp;&nbsp;</B></TT></TD>
    <TD align=3Dright><TT><B>Start&nbsp;</B></TT></TD>
    <TD align=3Dright><TT><B>&nbsp;</B></TT></TD>
    <TD align=3Dright><TT><B>End&nbsp;</B></TT></TD>
    <TD align=3Dright><TT><B>Miss&nbsp;</B></TT></TD>
    <TD align=3Dright><TT><B>Ions&nbsp;</B></TT></TD>
    <TD><TT><B>&nbsp;Peptide</B></TT></TD></TR>
  <TR>
    <TD align=3Dright>&nbsp;</TD>
    <TD align=3Dright><TT>829.3371&nbsp;&nbsp;</TT></TD>
    <TD align=3Dright><TT>828.3298&nbsp;&nbsp;</TT></TD>
    <TD align=3Dright><TT>828.3436&nbsp;&nbsp;</TT></TD>
    <TD noWrap align=3Dright><TT>-16.61&nbsp;</TT></TD>
    <TD align=3Dright><TT>178&nbsp;</TT></TD>
    <TD noWrap align=3Dright><TT>-&nbsp;</TT></TD>
    <TD align=3Dright><TT>184&nbsp;</TT></TD>
    <TD align=3Dright><TT>0&nbsp;&nbsp;</TT></TD>
    <TD noWrap align=3Dright><TT>---&nbsp;&nbsp;</TT></TD>
    <TD noWrap><TT>&nbsp;K.YDAMSAR.D + Oxidation (M)</TT></TD></TR>
  <TR>
    <TD align=3Dright>&nbsp;</TD>
    <TD align=3Dright><TT>1283.5719&nbsp;&nbsp;</TT></TD>
    <TD align=3Dright><TT>1282.5646&nbsp;&nbsp;</TT></TD>
    <TD align=3Dright><TT>1282.6016&nbsp;&nbsp;</TT></TD>
    <TD noWrap align=3Dright><TT>-28.84&nbsp;</TT></TD>
    <TD align=3Dright><TT>383&nbsp;</TT></TD>
    <TD noWrap align=3Dright><TT>-&nbsp;</TT></TD>
    <TD align=3Dright><TT>393&nbsp;</TT></TD>
    <TD align=3Dright><TT>0&nbsp;&nbsp;</TT></TD>
    <TD noWrap align=3Dright><TT>---&nbsp;&nbsp;</TT></TD>
    <TD noWrap><TT>&nbsp;K.STMHFLPGSYK.Y + Oxidation (M)</TT></TD></TR>
  <TR>
    <TD align=3Dright>&nbsp;</TD>
    <TD align=3Dright><TT>1285.5142&nbsp;&nbsp;</TT></TD>
    <TD align=3Dright><TT>1284.5069&nbsp;&nbsp;</TT></TD>
    <TD align=3Dright><TT>1284.5946&nbsp;&nbsp;</TT></TD>
    <TD noWrap align=3Dright><TT>-68.25&nbsp;</TT></TD>
    <TD align=3Dright><TT>34&nbsp;</TT></TD>
    <TD noWrap align=3Dright><TT>-&nbsp;</TT></TD>
    <TD align=3Dright><TT>45&nbsp;</TT></TD>
    <TD align=3Dright><TT>0&nbsp;&nbsp;</TT></TD>
    <TD noWrap align=3Dright><TT>---&nbsp;&nbsp;</TT></TD>
    <TD noWrap><TT>&nbsp;R.ADASPEPVDTQR.K</TT></TD></TR>
  <TR>
    <TD align=3Dright>&nbsp;</TD>
    <TD align=3Dright><TT>1285.5142&nbsp;&nbsp;</TT></TD>
    <TD align=3Dright><TT>1284.5069&nbsp;&nbsp;</TT></TD>
    <TD align=3Dright><TT>1284.5946&nbsp;&nbsp;</TT></TD>
    <TD noWrap align=3Dright><TT>-68.25&nbsp;</TT></TD>
    <TD align=3Dright><TT>34&nbsp;</TT></TD>
    <TD noWrap align=3Dright><TT>-&nbsp;</TT></TD>
    <TD align=3Dright><TT>45&nbsp;</TT></TD>
    <TD align=3Dright><TT>0&nbsp;&nbsp;</TT></TD>
    <TD noWrap align=3Dright><TT>---&nbsp;&nbsp;</TT></TD>
    <TD noWrap><TT>&nbsp;R.ADASPEPVDTQR.K</TT></TD></TR>
  <TR>
    <TD align=3Dright>&nbsp;</TD>
    <TD align=3Dright><TT>1303.4946&nbsp;&nbsp;</TT></TD>
    <TD align=3Dright><TT>1302.4873&nbsp;&nbsp;</TT></TD>
    <TD align=3Dright><TT>1302.6101&nbsp;&nbsp;</TT></TD>
    <TD noWrap align=3Dright><TT>-94.22&nbsp;</TT></TD>
    <TD align=3Dright><TT>185&nbsp;</TT></TD>
    <TD noWrap align=3Dright><TT>-&nbsp;</TT></TD>
    <TD align=3Dright><TT>195&nbsp;</TT></TD>
    <TD align=3Dright><TT>1&nbsp;&nbsp;</TT></TD>
    <TD noWrap align=3Dright><TT>---&nbsp;&nbsp;</TT></TD>
    <TD noWrap><TT>&nbsp;R.DLFKMFGCSQK.L</TT></TD></TR>
  <TR>
    <TD align=3Dright>&nbsp;</TD>
    <TD align=3Dright><TT>1303.4946&nbsp;&nbsp;</TT></TD>
    <TD align=3Dright><TT>1302.4873&nbsp;&nbsp;</TT></TD>
    <TD align=3Dright><TT>1302.6101&nbsp;&nbsp;</TT></TD>
    <TD noWrap align=3Dright><TT>-94.22&nbsp;</TT></TD>
    <TD align=3Dright><TT>185&nbsp;</TT></TD>
    <TD noWrap align=3Dright><TT>-&nbsp;</TT></TD>
    <TD align=3Dright><TT>195&nbsp;</TT></TD>
    <TD align=3Dright><TT>1&nbsp;&nbsp;</TT></TD>
    <TD noWrap align=3Dright><TT>---&nbsp;&nbsp;</TT></TD>
    <TD noWrap><TT>&nbsp;R.DLFKMFGCSQK.L</TT></TD></TR>
  <TR>
    <TD align=3Dright>&nbsp;</TD>
    <TD align=3Dright><TT>1973.9050&nbsp;&nbsp;</TT></TD>
    <TD align=3Dright><TT>1972.8977&nbsp;&nbsp;</TT></TD>
    <TD align=3Dright><TT>1973.0371&nbsp;&nbsp;</TT></TD>
    <TD noWrap align=3Dright><TT>-70.62&nbsp;</TT></TD>
    <TD align=3Dright><TT>398&nbsp;</TT></TD>
    <TD noWrap align=3Dright><TT>-&nbsp;</TT></TD>
    <TD align=3Dright><TT>415&nbsp;</TT></TD>
    <TD align=3Dright><TT>0&nbsp;&nbsp;</TT></TD>
    <TD noWrap align=3Dright><TT>---&nbsp;&nbsp;</TT></TD>
    <TD noWrap><TT>&nbsp;R.GSTTLPNLFIAGDWIVNR.H</TT></TD></TR>
  <TR>
    <TD align=3Dright>&nbsp;</TD>
    <TD align=3Dright><TT>2438.1318&nbsp;&nbsp;</TT></TD>
    <TD align=3Dright><TT>2437.1245&nbsp;&nbsp;</TT></TD>
    <TD align=3Dright><TT>2437.2021&nbsp;&nbsp;</TT></TD>
    <TD noWrap align=3Dright><TT>-31.85&nbsp;</TT></TD>
    <TD align=3Dright><TT>156&nbsp;</TT></TD>
    <TD noWrap align=3Dright><TT>-&nbsp;</TT></TD>
    <TD align=3Dright><TT>177&nbsp;</TT></TD>
    <TD align=3Dright><TT>0&nbsp;&nbsp;</TT></TD>
    <TD noWrap align=3Dright><TT>---&nbsp;&nbsp;</TT></TD>
    <TD =
noWrap><TT>&nbsp;R.LTSIPVMAAVIDFNNTDTAWMK.Y</TT></TD></TR></TBODY></TABLE=
>
<TABLE border=3D0 cellSpacing=3D0>
  <TBODY>
  <TR>
    <TD><TT>&nbsp;&nbsp;&nbsp;&nbsp;&nbsp;&nbsp;</TT></TD>
    <TD><TT><B>No match to: </B>812.3162, 823.0623, 825.0485, 841.0198,=20
      842.4643, 861.0161, 870.4938, 994.0717, 1036.0731, 1085.4249, =
1221.5375,=20
      1221.5375, 1237.5297, 1269.5375, 1269.5375, 1276.5734, 1301.5222,=20
      1383.6228, 1383.6228, 1405.6262, 1441.5985, 1689.5706, 1689.5706,=20
      1951.9116, 1951.9116, 1975.8885, 2056.7813, 2056.7813, 2078.7896,=20
      2277.8972, 2481.0630, 2481.0630, 2663.2810,=20
2663.2810</TT></TD></TR></TBODY></TABLE><BR>
<TABLE border=3D0 cellSpacing=3D0>
  <TBODY>
  <TR>
    <TD><TT><B><A name=3DHit14>14.</A>&nbsp;&nbsp;&nbsp;</B></TT></TD>
    <TD noWrap><TT><A=20
      =
href=3D"http://zxw-pc/mascot/cgi/protein_view.pl?file=3D../data/20121225/=
F002440.dat&amp;hit=3D14"=20
      =
target=3D_blank>gi|68509984</A>&nbsp;&nbsp;&nbsp;&nbsp;<B>Mass:</B>&nbsp;=
42509&nbsp;&nbsp;&nbsp;&nbsp;<B>Score:</B>&nbsp;36&nbsp;&nbsp;&nbsp;&nbsp=
;&nbsp;<B>Expect:</B>&nbsp;4.4e+002&nbsp;&nbsp;<B>Matches:</B>&nbsp;8</TT=
></TD></TR>
  <TR>
    <TD>&nbsp;</TD>
    <TD noWrap><TT>GA 20-oxidase [Sesbania =
rostrata]</TT></TD></TR></TBODY></TABLE>
<TABLE border=3D0 cellSpacing=3D0 cellPadding=3D0>
  <TBODY>
  <TR>
    <TD><TT>&nbsp;&nbsp;&nbsp;&nbsp;&nbsp;&nbsp;</TT></TD>
    <TD align=3Dright><TT><B>Observed&nbsp;&nbsp;</B></TT></TD>
    <TD noWrap align=3Dright><TT><B>Mr(expt)&nbsp;&nbsp;</B></TT></TD>
    <TD noWrap align=3Dright><TT><B>Mr(calc)&nbsp;&nbsp;</B></TT></TD>
    <TD align=3Dright><TT><B>&nbsp;ppm&nbsp;&nbsp;</B></TT></TD>
    <TD align=3Dright><TT><B>Start&nbsp;</B></TT></TD>
    <TD align=3Dright><TT><B>&nbsp;</B></TT></TD>
    <TD align=3Dright><TT><B>End&nbsp;</B></TT></TD>
    <TD align=3Dright><TT><B>Miss&nbsp;</B></TT></TD>
    <TD align=3Dright><TT><B>Ions&nbsp;</B></TT></TD>
    <TD><TT><B>&nbsp;Peptide</B></TT></TD></TR>
  <TR>
    <TD align=3Dright>&nbsp;</TD>
    <TD align=3Dright><TT>1285.5142&nbsp;&nbsp;</TT></TD>
    <TD align=3Dright><TT>1284.5069&nbsp;&nbsp;</TT></TD>
    <TD align=3Dright><TT>1284.5479&nbsp;&nbsp;</TT></TD>
    <TD noWrap align=3Dright><TT>-31.86&nbsp;</TT></TD>
    <TD align=3Dright><TT>209&nbsp;</TT></TD>
    <TD noWrap align=3Dright><TT>-&nbsp;</TT></TD>
    <TD align=3Dright><TT>219&nbsp;</TT></TD>
    <TD align=3Dright><TT>0&nbsp;&nbsp;</TT></TD>
    <TD noWrap align=3Dright><TT>---&nbsp;&nbsp;</TT></TD>
    <TD noWrap><TT>&nbsp;K.DLFEDGCSIMR.C</TT></TD></TR>
  <TR>
    <TD align=3Dright>&nbsp;</TD>
    <TD align=3Dright><TT>1285.5142&nbsp;&nbsp;</TT></TD>
    <TD align=3Dright><TT>1284.5069&nbsp;&nbsp;</TT></TD>
    <TD align=3Dright><TT>1284.5479&nbsp;&nbsp;</TT></TD>
    <TD noWrap align=3Dright><TT>-31.86&nbsp;</TT></TD>
    <TD align=3Dright><TT>209&nbsp;</TT></TD>
    <TD noWrap align=3Dright><TT>-&nbsp;</TT></TD>
    <TD align=3Dright><TT>219&nbsp;</TT></TD>
    <TD align=3Dright><TT>0&nbsp;&nbsp;</TT></TD>
    <TD noWrap align=3Dright><TT>13&nbsp;&nbsp;</TT></TD>
    <TD noWrap><TT>&nbsp;K.DLFEDGCSIMR.C</TT></TD></TR>
  <TR>
    <TD align=3Dright>&nbsp;</TD>
    <TD align=3Dright><TT>1301.5222&nbsp;&nbsp;</TT></TD>
    <TD align=3Dright><TT>1300.5149&nbsp;&nbsp;</TT></TD>
    <TD align=3Dright><TT>1300.5428&nbsp;&nbsp;</TT></TD>
    <TD noWrap align=3Dright><TT>-21.41&nbsp;</TT></TD>
    <TD align=3Dright><TT>209&nbsp;</TT></TD>
    <TD noWrap align=3Dright><TT>-&nbsp;</TT></TD>
    <TD align=3Dright><TT>219&nbsp;</TT></TD>
    <TD align=3Dright><TT>0&nbsp;&nbsp;</TT></TD>
    <TD noWrap align=3Dright><TT>---&nbsp;&nbsp;</TT></TD>
    <TD noWrap><TT>&nbsp;K.DLFEDGCSIMR.C + Oxidation (M)</TT></TD></TR>
  <TR>
    <TD align=3Dright>&nbsp;</TD>
    <TD align=3Dright><TT>1383.6228&nbsp;&nbsp;</TT></TD>
    <TD align=3Dright><TT>1382.6155&nbsp;&nbsp;</TT></TD>
    <TD align=3Dright><TT>1382.6904&nbsp;&nbsp;</TT></TD>
    <TD noWrap align=3Dright><TT>-54.16&nbsp;</TT></TD>
    <TD align=3Dright><TT>306&nbsp;</TT></TD>
    <TD noWrap align=3Dright><TT>-&nbsp;</TT></TD>
    <TD align=3Dright><TT>317&nbsp;</TT></TD>
    <TD align=3Dright><TT>1&nbsp;&nbsp;</TT></TD>
    <TD noWrap align=3Dright><TT>---&nbsp;&nbsp;</TT></TD>
    <TD noWrap><TT>&nbsp;R.SLAFFVCPKEDK.V</TT></TD></TR>
  <TR>
    <TD align=3Dright>&nbsp;</TD>
    <TD align=3Dright><TT>1383.6228&nbsp;&nbsp;</TT></TD>
    <TD align=3Dright><TT>1382.6155&nbsp;&nbsp;</TT></TD>
    <TD align=3Dright><TT>1382.6904&nbsp;&nbsp;</TT></TD>
    <TD noWrap align=3Dright><TT>-54.16&nbsp;</TT></TD>
    <TD align=3Dright><TT>306&nbsp;</TT></TD>
    <TD noWrap align=3Dright><TT>-&nbsp;</TT></TD>
    <TD align=3Dright><TT>317&nbsp;</TT></TD>
    <TD align=3Dright><TT>1&nbsp;&nbsp;</TT></TD>
    <TD noWrap align=3Dright><TT>---&nbsp;&nbsp;</TT></TD>
    <TD noWrap><TT>&nbsp;R.SLAFFVCPKEDK.V</TT></TD></TR>
  <TR>
    <TD align=3Dright>&nbsp;</TD>
    <TD align=3Dright><TT>1973.9050&nbsp;&nbsp;</TT></TD>
    <TD align=3Dright><TT>1972.8977&nbsp;&nbsp;</TT></TD>
    <TD align=3Dright><TT>1973.0689&nbsp;&nbsp;</TT></TD>
    <TD noWrap align=3Dright><TT>-86.77&nbsp;</TT></TD>
    <TD align=3Dright><TT>187&nbsp;</TT></TD>
    <TD noWrap align=3Dright><TT>-&nbsp;</TT></TD>
    <TD align=3Dright><TT>204&nbsp;</TT></TD>
    <TD align=3Dright><TT>1&nbsp;&nbsp;</TT></TD>
    <TD noWrap align=3Dright><TT>---&nbsp;&nbsp;</TT></TD>
    <TD noWrap><TT>&nbsp;K.GLGMKLMELLAISLDVDR.F</TT></TD></TR>
  <TR>
    <TD align=3Dright>&nbsp;</TD>
    <TD align=3Dright><TT>2481.0630&nbsp;&nbsp;</TT></TD>
    <TD align=3Dright><TT>2480.0557&nbsp;&nbsp;</TT></TD>
    <TD align=3Dright><TT>2480.2369&nbsp;&nbsp;</TT></TD>
    <TD noWrap align=3Dright><TT>-73.06&nbsp;</TT></TD>
    <TD align=3Dright><TT>41&nbsp;</TT></TD>
    <TD noWrap align=3Dright><TT>-&nbsp;</TT></TD>
    <TD align=3Dright><TT>62&nbsp;</TT></TD>
    <TD align=3Dright><TT>0&nbsp;&nbsp;</TT></TD>
    <TD noWrap align=3Dright><TT>---&nbsp;&nbsp;</TT></TD>
    <TD noWrap><TT>&nbsp;K.ECLVNAHEELQAPLVDLDGFLR.G</TT></TD></TR>
  <TR>
    <TD align=3Dright>&nbsp;</TD>
    <TD align=3Dright><TT>2481.0630&nbsp;&nbsp;</TT></TD>
    <TD align=3Dright><TT>2480.0557&nbsp;&nbsp;</TT></TD>
    <TD align=3Dright><TT>2480.2369&nbsp;&nbsp;</TT></TD>
    <TD noWrap align=3Dright><TT>-73.06&nbsp;</TT></TD>
    <TD align=3Dright><TT>41&nbsp;</TT></TD>
    <TD noWrap align=3Dright><TT>-&nbsp;</TT></TD>
    <TD align=3Dright><TT>62&nbsp;</TT></TD>
    <TD align=3Dright><TT>0&nbsp;&nbsp;</TT></TD>
    <TD noWrap align=3Dright><TT>---&nbsp;&nbsp;</TT></TD>
    <TD =
noWrap><TT>&nbsp;K.ECLVNAHEELQAPLVDLDGFLR.G</TT></TD></TR></TBODY></TABLE=
>
<TABLE border=3D0 cellSpacing=3D0>
  <TBODY>
  <TR>
    <TD><TT>&nbsp;&nbsp;&nbsp;&nbsp;&nbsp;&nbsp;</TT></TD>
    <TD><TT><B>No match to: </B>812.3162, 823.0623, 825.0485, 829.3371,=20
      841.0198, 842.4643, 861.0161, 870.4938, 994.0717, 1036.0731, =
1085.4249,=20
      1221.5375, 1221.5375, 1237.5297, 1269.5375, 1269.5375, 1276.5734,=20
      1283.5719, 1303.4946, 1303.4946, 1405.6262, 1441.5985, 1689.5706,=20
      1689.5706, 1951.9116, 1951.9116, 1975.8885, 2056.7813, 2056.7813,=20
      2078.7896, 2277.8972, 2438.1318, 2663.2810,=20
2663.2810</TT></TD></TR></TBODY></TABLE><BR>
<TABLE border=3D0 cellSpacing=3D0>
  <TBODY>
  <TR>
    <TD><TT><B><A name=3DHit15>15.</A>&nbsp;&nbsp;&nbsp;</B></TT></TD>
    <TD noWrap><TT><A=20
      =
href=3D"http://zxw-pc/mascot/cgi/protein_view.pl?file=3D../data/20121225/=
F002440.dat&amp;hit=3D15"=20
      =
target=3D_blank>gi|222631876</A>&nbsp;&nbsp;&nbsp;&nbsp;<B>Mass:</B>&nbsp=
;116356&nbsp;&nbsp;&nbsp;<B>Score:</B>&nbsp;36&nbsp;&nbsp;&nbsp;&nbsp;&nb=
sp;<B>Expect:</B>&nbsp;4.5e+002&nbsp;&nbsp;<B>Matches:</B>&nbsp;12</TT></=
TD></TR>
  <TR>
    <TD>&nbsp;</TD>
    <TD noWrap><TT>hypothetical protein OsJ_18837 [Oryza sativa Japonica =

      Group]</TT></TD></TR></TBODY></TABLE>
<TABLE border=3D0 cellSpacing=3D0 cellPadding=3D0>
  <TBODY>
  <TR>
    <TD><TT>&nbsp;&nbsp;&nbsp;&nbsp;&nbsp;&nbsp;</TT></TD>
    <TD align=3Dright><TT><B>Observed&nbsp;&nbsp;</B></TT></TD>
    <TD noWrap align=3Dright><TT><B>Mr(expt)&nbsp;&nbsp;</B></TT></TD>
    <TD noWrap align=3Dright><TT><B>Mr(calc)&nbsp;&nbsp;</B></TT></TD>
    <TD align=3Dright><TT><B>&nbsp;ppm&nbsp;&nbsp;</B></TT></TD>
    <TD align=3Dright><TT><B>Start&nbsp;</B></TT></TD>
    <TD align=3Dright><TT><B>&nbsp;</B></TT></TD>
    <TD align=3Dright><TT><B>End&nbsp;</B></TT></TD>
    <TD align=3Dright><TT><B>Miss&nbsp;</B></TT></TD>
    <TD align=3Dright><TT><B>Ions&nbsp;</B></TT></TD>
    <TD><TT><B>&nbsp;Peptide</B></TT></TD></TR>
  <TR>
    <TD align=3Dright>&nbsp;</TD>
    <TD align=3Dright><TT>1269.5375&nbsp;&nbsp;</TT></TD>
    <TD align=3Dright><TT>1268.5302&nbsp;&nbsp;</TT></TD>
    <TD align=3Dright><TT>1268.5893&nbsp;&nbsp;</TT></TD>
    <TD noWrap align=3Dright><TT>-46.58&nbsp;</TT></TD>
    <TD align=3Dright><TT>120&nbsp;</TT></TD>
    <TD noWrap align=3Dright><TT>-&nbsp;</TT></TD>
    <TD align=3Dright><TT>130&nbsp;</TT></TD>
    <TD align=3Dright><TT>0&nbsp;&nbsp;</TT></TD>
    <TD noWrap align=3Dright><TT>---&nbsp;&nbsp;</TT></TD>
    <TD noWrap><TT>&nbsp;R.AITYLCDAMPR.A + Oxidation (M)</TT></TD></TR>
  <TR>
    <TD align=3Dright>&nbsp;</TD>
    <TD align=3Dright><TT>1269.5375&nbsp;&nbsp;</TT></TD>
    <TD align=3Dright><TT>1268.5302&nbsp;&nbsp;</TT></TD>
    <TD align=3Dright><TT>1268.5893&nbsp;&nbsp;</TT></TD>
    <TD noWrap align=3Dright><TT>-46.58&nbsp;</TT></TD>
    <TD align=3Dright><TT>120&nbsp;</TT></TD>
    <TD noWrap align=3Dright><TT>-&nbsp;</TT></TD>
    <TD align=3Dright><TT>130&nbsp;</TT></TD>
    <TD align=3Dright><TT>0&nbsp;&nbsp;</TT></TD>
    <TD noWrap align=3Dright><TT>9&nbsp;&nbsp;</TT></TD>
    <TD noWrap><TT>&nbsp;R.AITYLCDAMPR.A + Oxidation (M)</TT></TD></TR>
  <TR>
    <TD align=3Dright>&nbsp;</TD>
    <TD align=3Dright><TT>1285.5142&nbsp;&nbsp;</TT></TD>
    <TD align=3Dright><TT>1284.5069&nbsp;&nbsp;</TT></TD>
    <TD align=3Dright><TT>1284.5447&nbsp;&nbsp;</TT></TD>
    <TD noWrap align=3Dright><TT>-29.43&nbsp;</TT></TD>
    <TD align=3Dright><TT>14&nbsp;</TT></TD>
    <TD noWrap align=3Dright><TT>-&nbsp;</TT></TD>
    <TD align=3Dright><TT>26&nbsp;</TT></TD>
    <TD align=3Dright><TT>0&nbsp;&nbsp;</TT></TD>
    <TD noWrap align=3Dright><TT>---&nbsp;&nbsp;</TT></TD>
    <TD noWrap><TT>&nbsp;K.GMVTMMGMGTGGR.R</TT></TD></TR>
  <TR>
    <TD align=3Dright>&nbsp;</TD>
    <TD align=3Dright><TT>1285.5142&nbsp;&nbsp;</TT></TD>
    <TD align=3Dright><TT>1284.5069&nbsp;&nbsp;</TT></TD>
    <TD align=3Dright><TT>1284.5447&nbsp;&nbsp;</TT></TD>
    <TD noWrap align=3Dright><TT>-29.43&nbsp;</TT></TD>
    <TD align=3Dright><TT>14&nbsp;</TT></TD>
    <TD noWrap align=3Dright><TT>-&nbsp;</TT></TD>
    <TD align=3Dright><TT>26&nbsp;</TT></TD>
    <TD align=3Dright><TT>0&nbsp;&nbsp;</TT></TD>
    <TD noWrap align=3Dright><TT>---&nbsp;&nbsp;</TT></TD>
    <TD noWrap><TT>&nbsp;K.GMVTMMGMGTGGR.R</TT></TD></TR>
  <TR>
    <TD align=3Dright>&nbsp;</TD>
    <TD align=3Dright><TT>1301.5222&nbsp;&nbsp;</TT></TD>
    <TD align=3Dright><TT>1300.5149&nbsp;&nbsp;</TT></TD>
    <TD align=3Dright><TT>1300.5396&nbsp;&nbsp;</TT></TD>
    <TD noWrap align=3Dright><TT>-19.01&nbsp;</TT></TD>
    <TD align=3Dright><TT>14&nbsp;</TT></TD>
    <TD noWrap align=3Dright><TT>-&nbsp;</TT></TD>
    <TD align=3Dright><TT>26&nbsp;</TT></TD>
    <TD align=3Dright><TT>0&nbsp;&nbsp;</TT></TD>
    <TD noWrap align=3Dright><TT>---&nbsp;&nbsp;</TT></TD>
    <TD noWrap><TT>&nbsp;K.GMVTMMGMGTGGR.R + Oxidation =
(M)</TT></TD></TR>
  <TR>
    <TD align=3Dright>&nbsp;</TD>
    <TD align=3Dright><TT>1303.4946&nbsp;&nbsp;</TT></TD>
    <TD align=3Dright><TT>1302.4873&nbsp;&nbsp;</TT></TD>
    <TD align=3Dright><TT>1302.5762&nbsp;&nbsp;</TT></TD>
    <TD noWrap align=3Dright><TT>-68.20&nbsp;</TT></TD>
    <TD align=3Dright><TT>836&nbsp;</TT></TD>
    <TD noWrap align=3Dright><TT>-&nbsp;</TT></TD>
    <TD align=3Dright><TT>847&nbsp;</TT></TD>
    <TD align=3Dright><TT>1&nbsp;&nbsp;</TT></TD>
    <TD noWrap align=3Dright><TT>---&nbsp;&nbsp;</TT></TD>
    <TD noWrap><TT>&nbsp;R.KYLESSSSGDCK.S</TT></TD></TR>
  <TR>
    <TD align=3Dright>&nbsp;</TD>
    <TD align=3Dright><TT>1303.4946&nbsp;&nbsp;</TT></TD>
    <TD align=3Dright><TT>1302.4873&nbsp;&nbsp;</TT></TD>
    <TD align=3Dright><TT>1302.5762&nbsp;&nbsp;</TT></TD>
    <TD noWrap align=3Dright><TT>-68.20&nbsp;</TT></TD>
    <TD align=3Dright><TT>836&nbsp;</TT></TD>
    <TD noWrap align=3Dright><TT>-&nbsp;</TT></TD>
    <TD align=3Dright><TT>847&nbsp;</TT></TD>
    <TD align=3Dright><TT>1&nbsp;&nbsp;</TT></TD>
    <TD noWrap align=3Dright><TT>---&nbsp;&nbsp;</TT></TD>
    <TD noWrap><TT>&nbsp;R.KYLESSSSGDCK.S</TT></TD></TR>
  <TR>
    <TD align=3Dright>&nbsp;</TD>
    <TD align=3Dright><TT>1441.5985&nbsp;&nbsp;</TT></TD>
    <TD align=3Dright><TT>1440.5912&nbsp;&nbsp;</TT></TD>
    <TD align=3Dright><TT>1440.6458&nbsp;&nbsp;</TT></TD>
    <TD noWrap align=3Dright><TT>-37.90&nbsp;</TT></TD>
    <TD align=3Dright><TT>14&nbsp;</TT></TD>
    <TD noWrap align=3Dright><TT>-&nbsp;</TT></TD>
    <TD align=3Dright><TT>27&nbsp;</TT></TD>
    <TD align=3Dright><TT>1&nbsp;&nbsp;</TT></TD>
    <TD noWrap align=3Dright><TT>---&nbsp;&nbsp;</TT></TD>
    <TD noWrap><TT>&nbsp;K.GMVTMMGMGTGGRR.A</TT></TD></TR>
  <TR>
    <TD align=3Dright>&nbsp;</TD>
    <TD align=3Dright><TT>1951.9116&nbsp;&nbsp;</TT></TD>
    <TD align=3Dright><TT>1950.9043&nbsp;&nbsp;</TT></TD>
    <TD align=3Dright><TT>1950.9655&nbsp;&nbsp;</TT></TD>
    <TD noWrap align=3Dright><TT>-31.37&nbsp;</TT></TD>
    <TD align=3Dright><TT>120&nbsp;</TT></TD>
    <TD noWrap align=3Dright><TT>-&nbsp;</TT></TD>
    <TD align=3Dright><TT>137&nbsp;</TT></TD>
    <TD align=3Dright><TT>1&nbsp;&nbsp;</TT></TD>
    <TD noWrap align=3Dright><TT>---&nbsp;&nbsp;</TT></TD>
    <TD noWrap><TT>&nbsp;R.AITYLCDAMPRAADAVVR.H + Oxidation =
(M)</TT></TD></TR>
  <TR>
    <TD align=3Dright>&nbsp;</TD>
    <TD align=3Dright><TT>1951.9116&nbsp;&nbsp;</TT></TD>
    <TD align=3Dright><TT>1950.9043&nbsp;&nbsp;</TT></TD>
    <TD align=3Dright><TT>1950.8391&nbsp;&nbsp;</TT></TD>
    <TD noWrap align=3Dright><TT>33.4&nbsp;</TT></TD>
    <TD align=3Dright><TT>31&nbsp;</TT></TD>
    <TD noWrap align=3Dright><TT>-&nbsp;</TT></TD>
    <TD align=3Dright><TT>50&nbsp;</TT></TD>
    <TD align=3Dright><TT>1&nbsp;&nbsp;</TT></TD>
    <TD noWrap align=3Dright><TT>---&nbsp;&nbsp;</TT></TD>
    <TD noWrap><TT>&nbsp;R.MGEGARGGAAGEGGSSGWWR.R + Oxidation =
(M)</TT></TD></TR>
  <TR>
    <TD align=3Dright>&nbsp;</TD>
    <TD align=3Dright><TT>2481.0630&nbsp;&nbsp;</TT></TD>
    <TD align=3Dright><TT>2480.0557&nbsp;&nbsp;</TT></TD>
    <TD align=3Dright><TT>2480.0584&nbsp;&nbsp;</TT></TD>
    <TD noWrap align=3Dright><TT>-1.07&nbsp;</TT></TD>
    <TD align=3Dright><TT>1013&nbsp;</TT></TD>
    <TD noWrap align=3Dright><TT>-&nbsp;</TT></TD>
    <TD align=3Dright><TT>1034&nbsp;</TT></TD>
    <TD align=3Dright><TT>0&nbsp;&nbsp;</TT></TD>
    <TD noWrap align=3Dright><TT>---&nbsp;&nbsp;</TT></TD>
    <TD noWrap><TT>&nbsp;K.QHNSNEADDDLPSVMTCANYLK.L + Oxidation =
(M)</TT></TD></TR>
  <TR>
    <TD align=3Dright>&nbsp;</TD>
    <TD align=3Dright><TT>2481.0630&nbsp;&nbsp;</TT></TD>
    <TD align=3Dright><TT>2480.0557&nbsp;&nbsp;</TT></TD>
    <TD align=3Dright><TT>2480.0584&nbsp;&nbsp;</TT></TD>
    <TD noWrap align=3Dright><TT>-1.07&nbsp;</TT></TD>
    <TD align=3Dright><TT>1013&nbsp;</TT></TD>
    <TD noWrap align=3Dright><TT>-&nbsp;</TT></TD>
    <TD align=3Dright><TT>1034&nbsp;</TT></TD>
    <TD align=3Dright><TT>0&nbsp;&nbsp;</TT></TD>
    <TD noWrap align=3Dright><TT>---&nbsp;&nbsp;</TT></TD>
    <TD noWrap><TT>&nbsp;K.QHNSNEADDDLPSVMTCANYLK.L + Oxidation=20
  (M)</TT></TD></TR></TBODY></TABLE>
<TABLE border=3D0 cellSpacing=3D0>
  <TBODY>
  <TR>
    <TD><TT>&nbsp;&nbsp;&nbsp;&nbsp;&nbsp;&nbsp;</TT></TD>
    <TD><TT><B>No match to: </B>812.3162, 823.0623, 825.0485, 829.3371,=20
      841.0198, 842.4643, 861.0161, 870.4938, 994.0717, 1036.0731, =
1085.4249,=20
      1221.5375, 1221.5375, 1237.5297, 1276.5734, 1283.5719, 1383.6228,=20
      1383.6228, 1405.6262, 1689.5706, 1689.5706, 1973.9050, 1975.8885,=20
      2056.7813, 2056.7813, 2078.7896, 2277.8972, 2438.1318, 2663.2810,=20
      2663.2810</TT></TD></TR></TBODY></TABLE><BR>
<TABLE border=3D0 cellSpacing=3D0>
  <TBODY>
  <TR>
    <TD><TT><B><A name=3DHit16>16.</A>&nbsp;&nbsp;&nbsp;</B></TT></TD>
    <TD noWrap><TT><A=20
      =
href=3D"http://zxw-pc/mascot/cgi/protein_view.pl?file=3D../data/20121225/=
F002440.dat&amp;hit=3D16"=20
      =
target=3D_blank>gi|308799333</A>&nbsp;&nbsp;&nbsp;&nbsp;<B>Mass:</B>&nbsp=
;17780&nbsp;&nbsp;&nbsp;&nbsp;<B>Score:</B>&nbsp;36&nbsp;&nbsp;&nbsp;&nbs=
p;&nbsp;<B>Expect:</B>&nbsp;4.9e+002&nbsp;&nbsp;<B>Matches:</B>&nbsp;5</T=
T></TD></TR>
  <TR>
    <TD>&nbsp;</TD>
    <TD noWrap><TT>prefoldin, putative (ISS) [Ostreococcus=20
  tauri]</TT></TD></TR></TBODY></TABLE>
<TABLE border=3D0 cellSpacing=3D0 cellPadding=3D0>
  <TBODY>
  <TR>
    <TD><TT>&nbsp;&nbsp;&nbsp;&nbsp;&nbsp;&nbsp;</TT></TD>
    <TD align=3Dright><TT><B>Observed&nbsp;&nbsp;</B></TT></TD>
    <TD noWrap align=3Dright><TT><B>Mr(expt)&nbsp;&nbsp;</B></TT></TD>
    <TD noWrap align=3Dright><TT><B>Mr(calc)&nbsp;&nbsp;</B></TT></TD>
    <TD align=3Dright><TT><B>&nbsp;ppm&nbsp;&nbsp;</B></TT></TD>
    <TD align=3Dright><TT><B>Start&nbsp;</B></TT></TD>
    <TD align=3Dright><TT><B>&nbsp;</B></TT></TD>
    <TD align=3Dright><TT><B>End&nbsp;</B></TT></TD>
    <TD align=3Dright><TT><B>Miss&nbsp;</B></TT></TD>
    <TD align=3Dright><TT><B>Ions&nbsp;</B></TT></TD>
    <TD><TT><B>&nbsp;Peptide</B></TT></TD></TR>
  <TR>
    <TD align=3Dright>&nbsp;</TD>
    <TD align=3Dright><TT>870.4938&nbsp;&nbsp;</TT></TD>
    <TD align=3Dright><TT>869.4866&nbsp;&nbsp;</TT></TD>
    <TD align=3Dright><TT>869.5408&nbsp;&nbsp;</TT></TD>
    <TD noWrap align=3Dright><TT>-62.41&nbsp;</TT></TD>
    <TD align=3Dright><TT>92&nbsp;</TT></TD>
    <TD noWrap align=3Dright><TT>-&nbsp;</TT></TD>
    <TD align=3Dright><TT>99&nbsp;</TT></TD>
    <TD align=3Dright><TT>0&nbsp;&nbsp;</TT></TD>
    <TD noWrap align=3Dright><TT>---&nbsp;&nbsp;</TT></TD>
    <TD noWrap><TT>&nbsp;K.LIGPVLMK.Q</TT></TD></TR>
  <TR>
    <TD align=3Dright>&nbsp;</TD>
    <TD align=3Dright><TT>1276.5734&nbsp;&nbsp;</TT></TD>
    <TD align=3Dright><TT>1275.5661&nbsp;&nbsp;</TT></TD>
    <TD align=3Dright><TT>1275.6493&nbsp;&nbsp;</TT></TD>
    <TD noWrap align=3Dright><TT>-65.17&nbsp;</TT></TD>
    <TD align=3Dright><TT>138&nbsp;</TT></TD>
    <TD noWrap align=3Dright><TT>-&nbsp;</TT></TD>
    <TD align=3Dright><TT>147&nbsp;</TT></TD>
    <TD align=3Dright><TT>1&nbsp;&nbsp;</TT></TD>
    <TD noWrap align=3Dright><TT>---&nbsp;&nbsp;</TT></TD>
    <TD noWrap><TT>&nbsp;K.QKDIMELQQK.M + Oxidation (M)</TT></TD></TR>
  <TR>
    <TD align=3Dright>&nbsp;</TD>
    <TD align=3Dright><TT>1441.5985&nbsp;&nbsp;</TT></TD>
    <TD align=3Dright><TT>1440.5912&nbsp;&nbsp;</TT></TD>
    <TD align=3Dright><TT>1440.6563&nbsp;&nbsp;</TT></TD>
    <TD noWrap align=3Dright><TT>-45.20&nbsp;</TT></TD>
    <TD align=3Dright><TT>1&nbsp;</TT></TD>
    <TD noWrap align=3Dright><TT>-&nbsp;</TT></TD>
    <TD align=3Dright><TT>13&nbsp;</TT></TD>
    <TD align=3Dright><TT>0&nbsp;&nbsp;</TT></TD>
    <TD noWrap align=3Dright><TT>---&nbsp;&nbsp;</TT></TD>
    <TD noWrap><TT>&nbsp;-.MATPQAMFAAMQK.K + Oxidation =
(M)</TT></TD></TR>
  <TR>
    <TD align=3Dright>&nbsp;</TD>
    <TD align=3Dright><TT>1975.8885&nbsp;&nbsp;</TT></TD>
    <TD align=3Dright><TT>1974.8812&nbsp;&nbsp;</TT></TD>
    <TD align=3Dright><TT>1974.9979&nbsp;&nbsp;</TT></TD>
    <TD noWrap align=3Dright><TT>-59.06&nbsp;</TT></TD>
    <TD align=3Dright><TT>36&nbsp;</TT></TD>
    <TD noWrap align=3Dright><TT>-&nbsp;</TT></TD>
    <TD align=3Dright><TT>54&nbsp;</TT></TD>
    <TD align=3Dright><TT>1&nbsp;&nbsp;</TT></TD>
    <TD noWrap align=3Dright><TT>---&nbsp;&nbsp;</TT></TD>
    <TD noWrap><TT>&nbsp;R.ARAMIDVSGLEMSANAIAR.Q</TT></TD></TR>
  <TR>
    <TD align=3Dright>&nbsp;</TD>
    <TD align=3Dright><TT>2078.7896&nbsp;&nbsp;</TT></TD>
    <TD align=3Dright><TT>2077.7823&nbsp;&nbsp;</TT></TD>
    <TD align=3Dright><TT>2077.9482&nbsp;&nbsp;</TT></TD>
    <TD noWrap align=3Dright><TT>-79.83&nbsp;</TT></TD>
    <TD align=3Dright><TT>140&nbsp;</TT></TD>
    <TD noWrap align=3Dright><TT>-&nbsp;</TT></TD>
    <TD align=3Dright><TT>158&nbsp;</TT></TD>
    <TD align=3Dright><TT>1&nbsp;&nbsp;</TT></TD>
    <TD noWrap align=3Dright><TT>---&nbsp;&nbsp;</TT></TD>
    <TD noWrap><TT>&nbsp;K.DIMELQQKMMALANPSGGE.- + Oxidation=20
  (M)</TT></TD></TR></TBODY></TABLE>
<TABLE border=3D0 cellSpacing=3D0>
  <TBODY>
  <TR>
    <TD><TT>&nbsp;&nbsp;&nbsp;&nbsp;&nbsp;&nbsp;</TT></TD>
    <TD><TT><B>No match to: </B>812.3162, 823.0623, 825.0485, 829.3371,=20
      841.0198, 842.4643, 861.0161, 994.0717, 1036.0731, 1085.4249, =
1221.5375,=20
      1221.5375, 1237.5297, 1269.5375, 1269.5375, 1283.5719, 1285.5142,=20
      1285.5142, 1301.5222, 1303.4946, 1303.4946, 1383.6228, 1383.6228,=20
      1405.6262, 1689.5706, 1689.5706, 1951.9116, 1951.9116, 1973.9050,=20
      2056.7813, 2056.7813, 2277.8972, 2438.1318, 2481.0630, 2481.0630,=20
      2663.2810, 2663.2810</TT></TD></TR></TBODY></TABLE><BR>
<TABLE border=3D0 cellSpacing=3D0>
  <TBODY>
  <TR>
    <TD><TT><B><A name=3DHit17>17.</A>&nbsp;&nbsp;&nbsp;</B></TT></TD>
    <TD noWrap><TT><A=20
      =
href=3D"http://zxw-pc/mascot/cgi/protein_view.pl?file=3D../data/20121225/=
F002440.dat&amp;hit=3D17"=20
      =
target=3D_blank>gi|116000618</A>&nbsp;&nbsp;&nbsp;&nbsp;<B>Mass:</B>&nbsp=
;17780&nbsp;&nbsp;&nbsp;&nbsp;<B>Score:</B>&nbsp;36&nbsp;&nbsp;&nbsp;&nbs=
p;&nbsp;<B>Expect:</B>&nbsp;4.9e+002&nbsp;&nbsp;<B>Matches:</B>&nbsp;5</T=
T></TD></TR>
  <TR>
    <TD>&nbsp;</TD>
    <TD noWrap><TT>prefoldin, putative (ISS) [Ostreococcus=20
  tauri]</TT></TD></TR></TBODY></TABLE>
<TABLE border=3D0 cellSpacing=3D0 cellPadding=3D0>
  <TBODY>
  <TR>
    <TD><TT>&nbsp;&nbsp;&nbsp;&nbsp;&nbsp;&nbsp;</TT></TD>
    <TD align=3Dright><TT><B>Observed&nbsp;&nbsp;</B></TT></TD>
    <TD noWrap align=3Dright><TT><B>Mr(expt)&nbsp;&nbsp;</B></TT></TD>
    <TD noWrap align=3Dright><TT><B>Mr(calc)&nbsp;&nbsp;</B></TT></TD>
    <TD align=3Dright><TT><B>&nbsp;ppm&nbsp;&nbsp;</B></TT></TD>
    <TD align=3Dright><TT><B>Start&nbsp;</B></TT></TD>
    <TD align=3Dright><TT><B>&nbsp;</B></TT></TD>
    <TD align=3Dright><TT><B>End&nbsp;</B></TT></TD>
    <TD align=3Dright><TT><B>Miss&nbsp;</B></TT></TD>
    <TD align=3Dright><TT><B>Ions&nbsp;</B></TT></TD>
    <TD><TT><B>&nbsp;Peptide</B></TT></TD></TR>
  <TR>
    <TD align=3Dright>&nbsp;</TD>
    <TD align=3Dright><TT>870.4938&nbsp;&nbsp;</TT></TD>
    <TD align=3Dright><TT>869.4866&nbsp;&nbsp;</TT></TD>
    <TD align=3Dright><TT>869.5408&nbsp;&nbsp;</TT></TD>
    <TD noWrap align=3Dright><TT>-62.41&nbsp;</TT></TD>
    <TD align=3Dright><TT>92&nbsp;</TT></TD>
    <TD noWrap align=3Dright><TT>-&nbsp;</TT></TD>
    <TD align=3Dright><TT>99&nbsp;</TT></TD>
    <TD align=3Dright><TT>0&nbsp;&nbsp;</TT></TD>
    <TD noWrap align=3Dright><TT>---&nbsp;&nbsp;</TT></TD>
    <TD noWrap><TT>&nbsp;K.LIGPVLMK.Q</TT></TD></TR>
  <TR>
    <TD align=3Dright>&nbsp;</TD>
    <TD align=3Dright><TT>1276.5734&nbsp;&nbsp;</TT></TD>
    <TD align=3Dright><TT>1275.5661&nbsp;&nbsp;</TT></TD>
    <TD align=3Dright><TT>1275.6493&nbsp;&nbsp;</TT></TD>
    <TD noWrap align=3Dright><TT>-65.17&nbsp;</TT></TD>
    <TD align=3Dright><TT>138&nbsp;</TT></TD>
    <TD noWrap align=3Dright><TT>-&nbsp;</TT></TD>
    <TD align=3Dright><TT>147&nbsp;</TT></TD>
    <TD align=3Dright><TT>1&nbsp;&nbsp;</TT></TD>
    <TD noWrap align=3Dright><TT>---&nbsp;&nbsp;</TT></TD>
    <TD noWrap><TT>&nbsp;K.QKDIMELQQK.M + Oxidation (M)</TT></TD></TR>
  <TR>
    <TD align=3Dright>&nbsp;</TD>
    <TD align=3Dright><TT>1441.5985&nbsp;&nbsp;</TT></TD>
    <TD align=3Dright><TT>1440.5912&nbsp;&nbsp;</TT></TD>
    <TD align=3Dright><TT>1440.6563&nbsp;&nbsp;</TT></TD>
    <TD noWrap align=3Dright><TT>-45.20&nbsp;</TT></TD>
    <TD align=3Dright><TT>1&nbsp;</TT></TD>
    <TD noWrap align=3Dright><TT>-&nbsp;</TT></TD>
    <TD align=3Dright><TT>13&nbsp;</TT></TD>
    <TD align=3Dright><TT>0&nbsp;&nbsp;</TT></TD>
    <TD noWrap align=3Dright><TT>---&nbsp;&nbsp;</TT></TD>
    <TD noWrap><TT>&nbsp;-.MATPQAMFAAMQK.K + Oxidation =
(M)</TT></TD></TR>
  <TR>
    <TD align=3Dright>&nbsp;</TD>
    <TD align=3Dright><TT>1975.8885&nbsp;&nbsp;</TT></TD>
    <TD align=3Dright><TT>1974.8812&nbsp;&nbsp;</TT></TD>
    <TD align=3Dright><TT>1974.9979&nbsp;&nbsp;</TT></TD>
    <TD noWrap align=3Dright><TT>-59.06&nbsp;</TT></TD>
    <TD align=3Dright><TT>36&nbsp;</TT></TD>
    <TD noWrap align=3Dright><TT>-&nbsp;</TT></TD>
    <TD align=3Dright><TT>54&nbsp;</TT></TD>
    <TD align=3Dright><TT>1&nbsp;&nbsp;</TT></TD>
    <TD noWrap align=3Dright><TT>---&nbsp;&nbsp;</TT></TD>
    <TD noWrap><TT>&nbsp;R.ARAMIDVSGLEMSANAIAR.Q</TT></TD></TR>
  <TR>
    <TD align=3Dright>&nbsp;</TD>
    <TD align=3Dright><TT>2078.7896&nbsp;&nbsp;</TT></TD>
    <TD align=3Dright><TT>2077.7823&nbsp;&nbsp;</TT></TD>
    <TD align=3Dright><TT>2077.9482&nbsp;&nbsp;</TT></TD>
    <TD noWrap align=3Dright><TT>-79.83&nbsp;</TT></TD>
    <TD align=3Dright><TT>140&nbsp;</TT></TD>
    <TD noWrap align=3Dright><TT>-&nbsp;</TT></TD>
    <TD align=3Dright><TT>158&nbsp;</TT></TD>
    <TD align=3Dright><TT>1&nbsp;&nbsp;</TT></TD>
    <TD noWrap align=3Dright><TT>---&nbsp;&nbsp;</TT></TD>
    <TD noWrap><TT>&nbsp;K.DIMELQQKMMALANPSGGE.- + Oxidation=20
  (M)</TT></TD></TR></TBODY></TABLE>
<TABLE border=3D0 cellSpacing=3D0>
  <TBODY>
  <TR>
    <TD><TT>&nbsp;&nbsp;&nbsp;&nbsp;&nbsp;&nbsp;</TT></TD>
    <TD><TT><B>No match to: </B>812.3162, 823.0623, 825.0485, 829.3371,=20
      841.0198, 842.4643, 861.0161, 994.0717, 1036.0731, 1085.4249, =
1221.5375,=20
      1221.5375, 1237.5297, 1269.5375, 1269.5375, 1283.5719, 1285.5142,=20
      1285.5142, 1301.5222, 1303.4946, 1303.4946, 1383.6228, 1383.6228,=20
      1405.6262, 1689.5706, 1689.5706, 1951.9116, 1951.9116, 1973.9050,=20
      2056.7813, 2056.7813, 2277.8972, 2438.1318, 2481.0630, 2481.0630,=20
      2663.2810, 2663.2810</TT></TD></TR></TBODY></TABLE><BR>
<TABLE border=3D0 cellSpacing=3D0>
  <TBODY>
  <TR>
    <TD><TT><B><A name=3DHit18>18.</A>&nbsp;&nbsp;&nbsp;</B></TT></TD>
    <TD noWrap><TT><A=20
      =
href=3D"http://zxw-pc/mascot/cgi/protein_view.pl?file=3D../data/20121225/=
F002440.dat&amp;hit=3D18"=20
      =
target=3D_blank>gi|168049906</A>&nbsp;&nbsp;&nbsp;&nbsp;<B>Mass:</B>&nbsp=
;26056&nbsp;&nbsp;&nbsp;&nbsp;<B>Score:</B>&nbsp;36&nbsp;&nbsp;&nbsp;&nbs=
p;&nbsp;<B>Expect:</B>&nbsp;5.2e+002&nbsp;&nbsp;<B>Matches:</B>&nbsp;4</T=
T></TD></TR>
  <TR>
    <TD>&nbsp;</TD>
    <TD noWrap><TT>predicted protein [Physcomitrella patens subsp.=20
    patens]</TT></TD></TR></TBODY></TABLE>
<TABLE border=3D0 cellSpacing=3D0 cellPadding=3D0>
  <TBODY>
  <TR>
    <TD><TT>&nbsp;&nbsp;&nbsp;&nbsp;&nbsp;&nbsp;</TT></TD>
    <TD align=3Dright><TT><B>Observed&nbsp;&nbsp;</B></TT></TD>
    <TD noWrap align=3Dright><TT><B>Mr(expt)&nbsp;&nbsp;</B></TT></TD>
    <TD noWrap align=3Dright><TT><B>Mr(calc)&nbsp;&nbsp;</B></TT></TD>
    <TD align=3Dright><TT><B>&nbsp;ppm&nbsp;&nbsp;</B></TT></TD>
    <TD align=3Dright><TT><B>Start&nbsp;</B></TT></TD>
    <TD align=3Dright><TT><B>&nbsp;</B></TT></TD>
    <TD align=3Dright><TT><B>End&nbsp;</B></TT></TD>
    <TD align=3Dright><TT><B>Miss&nbsp;</B></TT></TD>
    <TD align=3Dright><TT><B>Ions&nbsp;</B></TT></TD>
    <TD><TT><B>&nbsp;Peptide</B></TT></TD></TR>
  <TR>
    <TD align=3Dright>&nbsp;</TD>
    <TD align=3Dright><TT>842.4643&nbsp;&nbsp;</TT></TD>
    <TD align=3Dright><TT>841.4570&nbsp;&nbsp;</TT></TD>
    <TD align=3Dright><TT>841.5134&nbsp;&nbsp;</TT></TD>
    <TD noWrap align=3Dright><TT>-66.97&nbsp;</TT></TD>
    <TD align=3Dright><TT>171&nbsp;</TT></TD>
    <TD noWrap align=3Dright><TT>-&nbsp;</TT></TD>
    <TD align=3Dright><TT>177&nbsp;</TT></TD>
    <TD align=3Dright><TT>1&nbsp;&nbsp;</TT></TD>
    <TD noWrap align=3Dright><TT>---&nbsp;&nbsp;</TT></TD>
    <TD noWrap><TT>&nbsp;K.LPRTLSR.N</TT></TD></TR>
  <TR>
    <TD align=3Dright>&nbsp;</TD>
    <TD align=3Dright><TT>1283.5719&nbsp;&nbsp;</TT></TD>
    <TD align=3Dright><TT>1282.5646&nbsp;&nbsp;</TT></TD>
    <TD align=3Dright><TT>1282.5170&nbsp;&nbsp;</TT></TD>
    <TD noWrap align=3Dright><TT>37.2&nbsp;</TT></TD>
    <TD align=3Dright><TT>48&nbsp;</TT></TD>
    <TD noWrap align=3Dright><TT>-&nbsp;</TT></TD>
    <TD align=3Dright><TT>59&nbsp;</TT></TD>
    <TD align=3Dright><TT>0&nbsp;&nbsp;</TT></TD>
    <TD noWrap align=3Dright><TT>---&nbsp;&nbsp;</TT></TD>
    <TD noWrap><TT>&nbsp;R.DVQSCDTPCTSK.L</TT></TD></TR>
  <TR>
    <TD align=3Dright>&nbsp;</TD>
    <TD align=3Dright><TT>1383.6228&nbsp;&nbsp;</TT></TD>
    <TD align=3Dright><TT>1382.6155&nbsp;&nbsp;</TT></TD>
    <TD align=3Dright><TT>1382.6500&nbsp;&nbsp;</TT></TD>
    <TD noWrap align=3Dright><TT>-24.94&nbsp;</TT></TD>
    <TD align=3Dright><TT>146&nbsp;</TT></TD>
    <TD noWrap align=3Dright><TT>-&nbsp;</TT></TD>
    <TD align=3Dright><TT>158&nbsp;</TT></TD>
    <TD align=3Dright><TT>0&nbsp;&nbsp;</TT></TD>
    <TD noWrap align=3Dright><TT>---&nbsp;&nbsp;</TT></TD>
    <TD noWrap><TT>&nbsp;R.LHSPDEGLVDACK.I</TT></TD></TR>
  <TR>
    <TD align=3Dright>&nbsp;</TD>
    <TD align=3Dright><TT>1383.6228&nbsp;&nbsp;</TT></TD>
    <TD align=3Dright><TT>1382.6155&nbsp;&nbsp;</TT></TD>
    <TD align=3Dright><TT>1382.6500&nbsp;&nbsp;</TT></TD>
    <TD noWrap align=3Dright><TT>-24.94&nbsp;</TT></TD>
    <TD align=3Dright><TT>146&nbsp;</TT></TD>
    <TD noWrap align=3Dright><TT>-&nbsp;</TT></TD>
    <TD align=3Dright><TT>158&nbsp;</TT></TD>
    <TD align=3Dright><TT>0&nbsp;&nbsp;</TT></TD>
    <TD noWrap align=3Dright><TT>17&nbsp;&nbsp;</TT></TD>
    <TD =
noWrap><TT>&nbsp;R.LHSPDEGLVDACK.I</TT></TD></TR></TBODY></TABLE>
<TABLE border=3D0 cellSpacing=3D0>
  <TBODY>
  <TR>
    <TD><TT>&nbsp;&nbsp;&nbsp;&nbsp;&nbsp;&nbsp;</TT></TD>
    <TD><TT><B>No match to: </B>812.3162, 823.0623, 825.0485, 829.3371,=20
      841.0198, 861.0161, 870.4938, 994.0717, 1036.0731, 1085.4249, =
1221.5375,=20
      1221.5375, 1237.5297, 1269.5375, 1269.5375, 1276.5734, 1285.5142,=20
      1285.5142, 1301.5222, 1303.4946, 1303.4946, 1405.6262, 1441.5985,=20
      1689.5706, 1689.5706, 1951.9116, 1951.9116, 1973.9050, 1975.8885,=20
      2056.7813, 2056.7813, 2078.7896, 2277.8972, 2438.1318, 2481.0630,=20
      2481.0630, 2663.2810, 2663.2810</TT></TD></TR></TBODY></TABLE><BR>
<TABLE border=3D0 cellSpacing=3D0>
  <TBODY>
  <TR>
    <TD><TT><B><A name=3DHit19>19.</A>&nbsp;&nbsp;&nbsp;</B></TT></TD>
    <TD noWrap><TT><A=20
      =
href=3D"http://zxw-pc/mascot/cgi/protein_view.pl?file=3D../data/20121225/=
F002440.dat&amp;hit=3D19"=20
      =
target=3D_blank>gi|162671251</A>&nbsp;&nbsp;&nbsp;&nbsp;<B>Mass:</B>&nbsp=
;26056&nbsp;&nbsp;&nbsp;&nbsp;<B>Score:</B>&nbsp;36&nbsp;&nbsp;&nbsp;&nbs=
p;&nbsp;<B>Expect:</B>&nbsp;5.2e+002&nbsp;&nbsp;<B>Matches:</B>&nbsp;4</T=
T></TD></TR>
  <TR>
    <TD>&nbsp;</TD>
    <TD noWrap><TT>predicted protein [Physcomitrella patens subsp.=20
    patens]</TT></TD></TR></TBODY></TABLE>
<TABLE border=3D0 cellSpacing=3D0 cellPadding=3D0>
  <TBODY>
  <TR>
    <TD><TT>&nbsp;&nbsp;&nbsp;&nbsp;&nbsp;&nbsp;</TT></TD>
    <TD align=3Dright><TT><B>Observed&nbsp;&nbsp;</B></TT></TD>
    <TD noWrap align=3Dright><TT><B>Mr(expt)&nbsp;&nbsp;</B></TT></TD>
    <TD noWrap align=3Dright><TT><B>Mr(calc)&nbsp;&nbsp;</B></TT></TD>
    <TD align=3Dright><TT><B>&nbsp;ppm&nbsp;&nbsp;</B></TT></TD>
    <TD align=3Dright><TT><B>Start&nbsp;</B></TT></TD>
    <TD align=3Dright><TT><B>&nbsp;</B></TT></TD>
    <TD align=3Dright><TT><B>End&nbsp;</B></TT></TD>
    <TD align=3Dright><TT><B>Miss&nbsp;</B></TT></TD>
    <TD align=3Dright><TT><B>Ions&nbsp;</B></TT></TD>
    <TD><TT><B>&nbsp;Peptide</B></TT></TD></TR>
  <TR>
    <TD align=3Dright>&nbsp;</TD>
    <TD align=3Dright><TT>842.4643&nbsp;&nbsp;</TT></TD>
    <TD align=3Dright><TT>841.4570&nbsp;&nbsp;</TT></TD>
    <TD align=3Dright><TT>841.5134&nbsp;&nbsp;</TT></TD>
    <TD noWrap align=3Dright><TT>-66.97&nbsp;</TT></TD>
    <TD align=3Dright><TT>171&nbsp;</TT></TD>
    <TD noWrap align=3Dright><TT>-&nbsp;</TT></TD>
    <TD align=3Dright><TT>177&nbsp;</TT></TD>
    <TD align=3Dright><TT>1&nbsp;&nbsp;</TT></TD>
    <TD noWrap align=3Dright><TT>---&nbsp;&nbsp;</TT></TD>
    <TD noWrap><TT>&nbsp;K.LPRTLSR.N</TT></TD></TR>
  <TR>
    <TD align=3Dright>&nbsp;</TD>
    <TD align=3Dright><TT>1283.5719&nbsp;&nbsp;</TT></TD>
    <TD align=3Dright><TT>1282.5646&nbsp;&nbsp;</TT></TD>
    <TD align=3Dright><TT>1282.5170&nbsp;&nbsp;</TT></TD>
    <TD noWrap align=3Dright><TT>37.2&nbsp;</TT></TD>
    <TD align=3Dright><TT>48&nbsp;</TT></TD>
    <TD noWrap align=3Dright><TT>-&nbsp;</TT></TD>
    <TD align=3Dright><TT>59&nbsp;</TT></TD>
    <TD align=3Dright><TT>0&nbsp;&nbsp;</TT></TD>
    <TD noWrap align=3Dright><TT>---&nbsp;&nbsp;</TT></TD>
    <TD noWrap><TT>&nbsp;R.DVQSCDTPCTSK.L</TT></TD></TR>
  <TR>
    <TD align=3Dright>&nbsp;</TD>
    <TD align=3Dright><TT>1383.6228&nbsp;&nbsp;</TT></TD>
    <TD align=3Dright><TT>1382.6155&nbsp;&nbsp;</TT></TD>
    <TD align=3Dright><TT>1382.6500&nbsp;&nbsp;</TT></TD>
    <TD noWrap align=3Dright><TT>-24.94&nbsp;</TT></TD>
    <TD align=3Dright><TT>146&nbsp;</TT></TD>
    <TD noWrap align=3Dright><TT>-&nbsp;</TT></TD>
    <TD align=3Dright><TT>158&nbsp;</TT></TD>
    <TD align=3Dright><TT>0&nbsp;&nbsp;</TT></TD>
    <TD noWrap align=3Dright><TT>---&nbsp;&nbsp;</TT></TD>
    <TD noWrap><TT>&nbsp;R.LHSPDEGLVDACK.I</TT></TD></TR>
  <TR>
    <TD align=3Dright>&nbsp;</TD>
    <TD align=3Dright><TT>1383.6228&nbsp;&nbsp;</TT></TD>
    <TD align=3Dright><TT>1382.6155&nbsp;&nbsp;</TT></TD>
    <TD align=3Dright><TT>1382.6500&nbsp;&nbsp;</TT></TD>
    <TD noWrap align=3Dright><TT>-24.94&nbsp;</TT></TD>
    <TD align=3Dright><TT>146&nbsp;</TT></TD>
    <TD noWrap align=3Dright><TT>-&nbsp;</TT></TD>
    <TD align=3Dright><TT>158&nbsp;</TT></TD>
    <TD align=3Dright><TT>0&nbsp;&nbsp;</TT></TD>
    <TD noWrap align=3Dright><TT>17&nbsp;&nbsp;</TT></TD>
    <TD =
noWrap><TT>&nbsp;R.LHSPDEGLVDACK.I</TT></TD></TR></TBODY></TABLE>
<TABLE border=3D0 cellSpacing=3D0>
  <TBODY>
  <TR>
    <TD><TT>&nbsp;&nbsp;&nbsp;&nbsp;&nbsp;&nbsp;</TT></TD>
    <TD><TT><B>No match to: </B>812.3162, 823.0623, 825.0485, 829.3371,=20
      841.0198, 861.0161, 870.4938, 994.0717, 1036.0731, 1085.4249, =
1221.5375,=20
      1221.5375, 1237.5297, 1269.5375, 1269.5375, 1276.5734, 1285.5142,=20
      1285.5142, 1301.5222, 1303.4946, 1303.4946, 1405.6262, 1441.5985,=20
      1689.5706, 1689.5706, 1951.9116, 1951.9116, 1973.9050, 1975.8885,=20
      2056.7813, 2056.7813, 2078.7896, 2277.8972, 2438.1318, 2481.0630,=20
      2481.0630, 2663.2810, 2663.2810</TT></TD></TR></TBODY></TABLE><BR>
<TABLE border=3D0 cellSpacing=3D0>
  <TBODY>
  <TR>
    <TD><TT><B><A name=3DHit20>20.</A>&nbsp;&nbsp;&nbsp;</B></TT></TD>
    <TD noWrap><TT><A=20
      =
href=3D"http://zxw-pc/mascot/cgi/protein_view.pl?file=3D../data/20121225/=
F002440.dat&amp;hit=3D20"=20
      =
target=3D_blank>gi|308807266</A>&nbsp;&nbsp;&nbsp;&nbsp;<B>Mass:</B>&nbsp=
;64363&nbsp;&nbsp;&nbsp;&nbsp;<B>Score:</B>&nbsp;35&nbsp;&nbsp;&nbsp;&nbs=
p;&nbsp;<B>Expect:</B>&nbsp;5.3e+002&nbsp;&nbsp;<B>Matches:</B>&nbsp;10</=
TT></TD></TR>
  <TR>
    <TD>&nbsp;</TD>
    <TD noWrap><TT>unnamed protein product [Ostreococcus=20
  tauri]</TT></TD></TR></TBODY></TABLE>
<TABLE border=3D0 cellSpacing=3D0 cellPadding=3D0>
  <TBODY>
  <TR>
    <TD><TT>&nbsp;&nbsp;&nbsp;&nbsp;&nbsp;&nbsp;</TT></TD>
    <TD align=3Dright><TT><B>Observed&nbsp;&nbsp;</B></TT></TD>
    <TD noWrap align=3Dright><TT><B>Mr(expt)&nbsp;&nbsp;</B></TT></TD>
    <TD noWrap align=3Dright><TT><B>Mr(calc)&nbsp;&nbsp;</B></TT></TD>
    <TD align=3Dright><TT><B>&nbsp;ppm&nbsp;&nbsp;</B></TT></TD>
    <TD align=3Dright><TT><B>Start&nbsp;</B></TT></TD>
    <TD align=3Dright><TT><B>&nbsp;</B></TT></TD>
    <TD align=3Dright><TT><B>End&nbsp;</B></TT></TD>
    <TD align=3Dright><TT><B>Miss&nbsp;</B></TT></TD>
    <TD align=3Dright><TT><B>Ions&nbsp;</B></TT></TD>
    <TD><TT><B>&nbsp;Peptide</B></TT></TD></TR>
  <TR>
    <TD align=3Dright>&nbsp;</TD>
    <TD align=3Dright><TT>1221.5375&nbsp;&nbsp;</TT></TD>
    <TD align=3Dright><TT>1220.5302&nbsp;&nbsp;</TT></TD>
    <TD align=3Dright><TT>1220.6360&nbsp;&nbsp;</TT></TD>
    <TD noWrap align=3Dright><TT>-86.69&nbsp;</TT></TD>
    <TD align=3Dright><TT>142&nbsp;</TT></TD>
    <TD noWrap align=3Dright><TT>-&nbsp;</TT></TD>
    <TD align=3Dright><TT>153&nbsp;</TT></TD>
    <TD align=3Dright><TT>1&nbsp;&nbsp;</TT></TD>
    <TD noWrap align=3Dright><TT>---&nbsp;&nbsp;</TT></TD>
    <TD noWrap><TT>&nbsp;R.STASAATSELKR.E</TT></TD></TR>
  <TR>
    <TD align=3Dright>&nbsp;</TD>
    <TD align=3Dright><TT>1221.5375&nbsp;&nbsp;</TT></TD>
    <TD align=3Dright><TT>1220.5302&nbsp;&nbsp;</TT></TD>
    <TD align=3Dright><TT>1220.6360&nbsp;&nbsp;</TT></TD>
    <TD noWrap align=3Dright><TT>-86.69&nbsp;</TT></TD>
    <TD align=3Dright><TT>142&nbsp;</TT></TD>
    <TD noWrap align=3Dright><TT>-&nbsp;</TT></TD>
    <TD align=3Dright><TT>153&nbsp;</TT></TD>
    <TD align=3Dright><TT>1&nbsp;&nbsp;</TT></TD>
    <TD noWrap align=3Dright><TT>---&nbsp;&nbsp;</TT></TD>
    <TD noWrap><TT>&nbsp;R.STASAATSELKR.E</TT></TD></TR>
  <TR>
    <TD align=3Dright>&nbsp;</TD>
    <TD align=3Dright><TT>1301.5222&nbsp;&nbsp;</TT></TD>
    <TD align=3Dright><TT>1300.5149&nbsp;&nbsp;</TT></TD>
    <TD align=3Dright><TT>1300.5466&nbsp;&nbsp;</TT></TD>
    <TD noWrap align=3Dright><TT>-24.36&nbsp;</TT></TD>
    <TD align=3Dright><TT>287&nbsp;</TT></TD>
    <TD noWrap align=3Dright><TT>-&nbsp;</TT></TD>
    <TD align=3Dright><TT>298&nbsp;</TT></TD>
    <TD align=3Dright><TT>0&nbsp;&nbsp;</TT></TD>
    <TD noWrap align=3Dright><TT>---&nbsp;&nbsp;</TT></TD>
    <TD noWrap><TT>&nbsp;R.SDEMASGHQPSR.S</TT></TD></TR>
  <TR>
    <TD align=3Dright>&nbsp;</TD>
    <TD align=3Dright><TT>1303.4946&nbsp;&nbsp;</TT></TD>
    <TD align=3Dright><TT>1302.4873&nbsp;&nbsp;</TT></TD>
    <TD align=3Dright><TT>1302.6125&nbsp;&nbsp;</TT></TD>
    <TD noWrap align=3Dright><TT>-96.11&nbsp;</TT></TD>
    <TD align=3Dright><TT>174&nbsp;</TT></TD>
    <TD noWrap align=3Dright><TT>-&nbsp;</TT></TD>
    <TD align=3Dright><TT>184&nbsp;</TT></TD>
    <TD align=3Dright><TT>0&nbsp;&nbsp;</TT></TD>
    <TD noWrap align=3Dright><TT>---&nbsp;&nbsp;</TT></TD>
    <TD noWrap><TT>&nbsp;R.EPMEALAEEIR.G + Oxidation (M)</TT></TD></TR>
  <TR>
    <TD align=3Dright>&nbsp;</TD>
    <TD align=3Dright><TT>1303.4946&nbsp;&nbsp;</TT></TD>
    <TD align=3Dright><TT>1302.4873&nbsp;&nbsp;</TT></TD>
    <TD align=3Dright><TT>1302.6125&nbsp;&nbsp;</TT></TD>
    <TD noWrap align=3Dright><TT>-96.11&nbsp;</TT></TD>
    <TD align=3Dright><TT>174&nbsp;</TT></TD>
    <TD noWrap align=3Dright><TT>-&nbsp;</TT></TD>
    <TD align=3Dright><TT>184&nbsp;</TT></TD>
    <TD align=3Dright><TT>0&nbsp;&nbsp;</TT></TD>
    <TD noWrap align=3Dright><TT>---&nbsp;&nbsp;</TT></TD>
    <TD noWrap><TT>&nbsp;R.EPMEALAEEIR.G + Oxidation (M)</TT></TD></TR>
  <TR>
    <TD align=3Dright>&nbsp;</TD>
    <TD align=3Dright><TT>1405.6262&nbsp;&nbsp;</TT></TD>
    <TD align=3Dright><TT>1404.6189&nbsp;&nbsp;</TT></TD>
    <TD align=3Dright><TT>1404.7547&nbsp;&nbsp;</TT></TD>
    <TD noWrap align=3Dright><TT>-96.69&nbsp;</TT></TD>
    <TD align=3Dright><TT>469&nbsp;</TT></TD>
    <TD noWrap align=3Dright><TT>-&nbsp;</TT></TD>
    <TD align=3Dright><TT>481&nbsp;</TT></TD>
    <TD align=3Dright><TT>1&nbsp;&nbsp;</TT></TD>
    <TD noWrap align=3Dright><TT>---&nbsp;&nbsp;</TT></TD>
    <TD noWrap><TT>&nbsp;R.GRVQAVLADMAFK.E</TT></TD></TR>
  <TR>
    <TD align=3Dright>&nbsp;</TD>
    <TD align=3Dright><TT>2481.0630&nbsp;&nbsp;</TT></TD>
    <TD align=3Dright><TT>2480.0557&nbsp;&nbsp;</TT></TD>
    <TD align=3Dright><TT>2480.2079&nbsp;&nbsp;</TT></TD>
    <TD noWrap align=3Dright><TT>-61.36&nbsp;</TT></TD>
    <TD align=3Dright><TT>586&nbsp;</TT></TD>
    <TD noWrap align=3Dright><TT>-&nbsp;</TT></TD>
    <TD align=3Dright><TT>609&nbsp;</TT></TD>
    <TD align=3Dright><TT>1&nbsp;&nbsp;</TT></TD>
    <TD noWrap align=3Dright><TT>---&nbsp;&nbsp;</TT></TD>
    <TD noWrap><TT>&nbsp;R.GCYAEALRLAPEYAPAIAALDAMT.-</TT></TD></TR>
  <TR>
    <TD align=3Dright>&nbsp;</TD>
    <TD align=3Dright><TT>2481.0630&nbsp;&nbsp;</TT></TD>
    <TD align=3Dright><TT>2480.0557&nbsp;&nbsp;</TT></TD>
    <TD align=3Dright><TT>2480.2079&nbsp;&nbsp;</TT></TD>
    <TD noWrap align=3Dright><TT>-61.36&nbsp;</TT></TD>
    <TD align=3Dright><TT>586&nbsp;</TT></TD>
    <TD noWrap align=3Dright><TT>-&nbsp;</TT></TD>
    <TD align=3Dright><TT>609&nbsp;</TT></TD>
    <TD align=3Dright><TT>1&nbsp;&nbsp;</TT></TD>
    <TD noWrap align=3Dright><TT>---&nbsp;&nbsp;</TT></TD>
    <TD noWrap><TT>&nbsp;R.GCYAEALRLAPEYAPAIAALDAMT.-</TT></TD></TR>
  <TR>
    <TD align=3Dright>&nbsp;</TD>
    <TD align=3Dright><TT>2663.2810&nbsp;&nbsp;</TT></TD>
    <TD align=3Dright><TT>2662.2737&nbsp;&nbsp;</TT></TD>
    <TD align=3Dright><TT>2662.2868&nbsp;&nbsp;</TT></TD>
    <TD noWrap align=3Dright><TT>-4.91&nbsp;</TT></TD>
    <TD align=3Dright><TT>193&nbsp;</TT></TD>
    <TD noWrap align=3Dright><TT>-&nbsp;</TT></TD>
    <TD align=3Dright><TT>219&nbsp;</TT></TD>
    <TD align=3Dright><TT>1&nbsp;&nbsp;</TT></TD>
    <TD noWrap align=3Dright><TT>---&nbsp;&nbsp;</TT></TD>
    <TD noWrap><TT>&nbsp;R.EIVASASVADGSAAGGRLTEDEMAALR.A + Oxidation=20
    (M)</TT></TD></TR>
  <TR>
    <TD align=3Dright>&nbsp;</TD>
    <TD align=3Dright><TT>2663.2810&nbsp;&nbsp;</TT></TD>
    <TD align=3Dright><TT>2662.2737&nbsp;&nbsp;</TT></TD>
    <TD align=3Dright><TT>2662.2868&nbsp;&nbsp;</TT></TD>
    <TD noWrap align=3Dright><TT>-4.91&nbsp;</TT></TD>
    <TD align=3Dright><TT>193&nbsp;</TT></TD>
    <TD noWrap align=3Dright><TT>-&nbsp;</TT></TD>
    <TD align=3Dright><TT>219&nbsp;</TT></TD>
    <TD align=3Dright><TT>1&nbsp;&nbsp;</TT></TD>
    <TD noWrap align=3Dright><TT>---&nbsp;&nbsp;</TT></TD>
    <TD noWrap><TT>&nbsp;R.EIVASASVADGSAAGGRLTEDEMAALR.A + Oxidation=20
    (M)</TT></TD></TR></TBODY></TABLE>
<TABLE border=3D0 cellSpacing=3D0>
  <TBODY>
  <TR>
    <TD><TT>&nbsp;&nbsp;&nbsp;&nbsp;&nbsp;&nbsp;</TT></TD>
    <TD><TT><B>No match to: </B>812.3162, 823.0623, 825.0485, 829.3371,=20
      841.0198, 842.4643, 861.0161, 870.4938, 994.0717, 1036.0731, =
1085.4249,=20
      1237.5297, 1269.5375, 1269.5375, 1276.5734, 1283.5719, 1285.5142,=20
      1285.5142, 1383.6228, 1383.6228, 1441.5985, 1689.5706, 1689.5706,=20
      1951.9116, 1951.9116, 1973.9050, 1975.8885, 2056.7813, 2056.7813,=20
      2078.7896, 2277.8972, 2438.1318</TT></TD></TR></TBODY></TABLE><BR>
<TABLE border=3D0 cellSpacing=3D0>
  <TBODY>
  <TR>
    <TD><TT><B><A name=3DHit21>21.</A>&nbsp;&nbsp;&nbsp;</B></TT></TD>
    <TD noWrap><TT><A=20
      =
href=3D"http://zxw-pc/mascot/cgi/protein_view.pl?file=3D../data/20121225/=
F002440.dat&amp;hit=3D21"=20
      =
target=3D_blank>gi|116059405</A>&nbsp;&nbsp;&nbsp;&nbsp;<B>Mass:</B>&nbsp=
;64363&nbsp;&nbsp;&nbsp;&nbsp;<B>Score:</B>&nbsp;35&nbsp;&nbsp;&nbsp;&nbs=
p;&nbsp;<B>Expect:</B>&nbsp;5.3e+002&nbsp;&nbsp;<B>Matches:</B>&nbsp;10</=
TT></TD></TR>
  <TR>
    <TD>&nbsp;</TD>
    <TD noWrap><TT>unnamed protein product [Ostreococcus=20
  tauri]</TT></TD></TR></TBODY></TABLE>
<TABLE border=3D0 cellSpacing=3D0 cellPadding=3D0>
  <TBODY>
  <TR>
    <TD><TT>&nbsp;&nbsp;&nbsp;&nbsp;&nbsp;&nbsp;</TT></TD>
    <TD align=3Dright><TT><B>Observed&nbsp;&nbsp;</B></TT></TD>
    <TD noWrap align=3Dright><TT><B>Mr(expt)&nbsp;&nbsp;</B></TT></TD>
    <TD noWrap align=3Dright><TT><B>Mr(calc)&nbsp;&nbsp;</B></TT></TD>
    <TD align=3Dright><TT><B>&nbsp;ppm&nbsp;&nbsp;</B></TT></TD>
    <TD align=3Dright><TT><B>Start&nbsp;</B></TT></TD>
    <TD align=3Dright><TT><B>&nbsp;</B></TT></TD>
    <TD align=3Dright><TT><B>End&nbsp;</B></TT></TD>
    <TD align=3Dright><TT><B>Miss&nbsp;</B></TT></TD>
    <TD align=3Dright><TT><B>Ions&nbsp;</B></TT></TD>
    <TD><TT><B>&nbsp;Peptide</B></TT></TD></TR>
  <TR>
    <TD align=3Dright>&nbsp;</TD>
    <TD align=3Dright><TT>1221.5375&nbsp;&nbsp;</TT></TD>
    <TD align=3Dright><TT>1220.5302&nbsp;&nbsp;</TT></TD>
    <TD align=3Dright><TT>1220.6360&nbsp;&nbsp;</TT></TD>
    <TD noWrap align=3Dright><TT>-86.69&nbsp;</TT></TD>
    <TD align=3Dright><TT>142&nbsp;</TT></TD>
    <TD noWrap align=3Dright><TT>-&nbsp;</TT></TD>
    <TD align=3Dright><TT>153&nbsp;</TT></TD>
    <TD align=3Dright><TT>1&nbsp;&nbsp;</TT></TD>
    <TD noWrap align=3Dright><TT>---&nbsp;&nbsp;</TT></TD>
    <TD noWrap><TT>&nbsp;R.STASAATSELKR.E</TT></TD></TR>
  <TR>
    <TD align=3Dright>&nbsp;</TD>
    <TD align=3Dright><TT>1221.5375&nbsp;&nbsp;</TT></TD>
    <TD align=3Dright><TT>1220.5302&nbsp;&nbsp;</TT></TD>
    <TD align=3Dright><TT>1220.6360&nbsp;&nbsp;</TT></TD>
    <TD noWrap align=3Dright><TT>-86.69&nbsp;</TT></TD>
    <TD align=3Dright><TT>142&nbsp;</TT></TD>
    <TD noWrap align=3Dright><TT>-&nbsp;</TT></TD>
    <TD align=3Dright><TT>153&nbsp;</TT></TD>
    <TD align=3Dright><TT>1&nbsp;&nbsp;</TT></TD>
    <TD noWrap align=3Dright><TT>---&nbsp;&nbsp;</TT></TD>
    <TD noWrap><TT>&nbsp;R.STASAATSELKR.E</TT></TD></TR>
  <TR>
    <TD align=3Dright>&nbsp;</TD>
    <TD align=3Dright><TT>1301.5222&nbsp;&nbsp;</TT></TD>
    <TD align=3Dright><TT>1300.5149&nbsp;&nbsp;</TT></TD>
    <TD align=3Dright><TT>1300.5466&nbsp;&nbsp;</TT></TD>
    <TD noWrap align=3Dright><TT>-24.36&nbsp;</TT></TD>
    <TD align=3Dright><TT>287&nbsp;</TT></TD>
    <TD noWrap align=3Dright><TT>-&nbsp;</TT></TD>
    <TD align=3Dright><TT>298&nbsp;</TT></TD>
    <TD align=3Dright><TT>0&nbsp;&nbsp;</TT></TD>
    <TD noWrap align=3Dright><TT>---&nbsp;&nbsp;</TT></TD>
    <TD noWrap><TT>&nbsp;R.SDEMASGHQPSR.S</TT></TD></TR>
  <TR>
    <TD align=3Dright>&nbsp;</TD>
    <TD align=3Dright><TT>1303.4946&nbsp;&nbsp;</TT></TD>
    <TD align=3Dright><TT>1302.4873&nbsp;&nbsp;</TT></TD>
    <TD align=3Dright><TT>1302.6125&nbsp;&nbsp;</TT></TD>
    <TD noWrap align=3Dright><TT>-96.11&nbsp;</TT></TD>
    <TD align=3Dright><TT>174&nbsp;</TT></TD>
    <TD noWrap align=3Dright><TT>-&nbsp;</TT></TD>
    <TD align=3Dright><TT>184&nbsp;</TT></TD>
    <TD align=3Dright><TT>0&nbsp;&nbsp;</TT></TD>
    <TD noWrap align=3Dright><TT>---&nbsp;&nbsp;</TT></TD>
    <TD noWrap><TT>&nbsp;R.EPMEALAEEIR.G + Oxidation (M)</TT></TD></TR>
  <TR>
    <TD align=3Dright>&nbsp;</TD>
    <TD align=3Dright><TT>1303.4946&nbsp;&nbsp;</TT></TD>
    <TD align=3Dright><TT>1302.4873&nbsp;&nbsp;</TT></TD>
    <TD align=3Dright><TT>1302.6125&nbsp;&nbsp;</TT></TD>
    <TD noWrap align=3Dright><TT>-96.11&nbsp;</TT></TD>
    <TD align=3Dright><TT>174&nbsp;</TT></TD>
    <TD noWrap align=3Dright><TT>-&nbsp;</TT></TD>
    <TD align=3Dright><TT>184&nbsp;</TT></TD>
    <TD align=3Dright><TT>0&nbsp;&nbsp;</TT></TD>
    <TD noWrap align=3Dright><TT>---&nbsp;&nbsp;</TT></TD>
    <TD noWrap><TT>&nbsp;R.EPMEALAEEIR.G + Oxidation (M)</TT></TD></TR>
  <TR>
    <TD align=3Dright>&nbsp;</TD>
    <TD align=3Dright><TT>1405.6262&nbsp;&nbsp;</TT></TD>
    <TD align=3Dright><TT>1404.6189&nbsp;&nbsp;</TT></TD>
    <TD align=3Dright><TT>1404.7547&nbsp;&nbsp;</TT></TD>
    <TD noWrap align=3Dright><TT>-96.69&nbsp;</TT></TD>
    <TD align=3Dright><TT>469&nbsp;</TT></TD>
    <TD noWrap align=3Dright><TT>-&nbsp;</TT></TD>
    <TD align=3Dright><TT>481&nbsp;</TT></TD>
    <TD align=3Dright><TT>1&nbsp;&nbsp;</TT></TD>
    <TD noWrap align=3Dright><TT>---&nbsp;&nbsp;</TT></TD>
    <TD noWrap><TT>&nbsp;R.GRVQAVLADMAFK.E</TT></TD></TR>
  <TR>
    <TD align=3Dright>&nbsp;</TD>
    <TD align=3Dright><TT>2481.0630&nbsp;&nbsp;</TT></TD>
    <TD align=3Dright><TT>2480.0557&nbsp;&nbsp;</TT></TD>
    <TD align=3Dright><TT>2480.2079&nbsp;&nbsp;</TT></TD>
    <TD noWrap align=3Dright><TT>-61.36&nbsp;</TT></TD>
    <TD align=3Dright><TT>586&nbsp;</TT></TD>
    <TD noWrap align=3Dright><TT>-&nbsp;</TT></TD>
    <TD align=3Dright><TT>609&nbsp;</TT></TD>
    <TD align=3Dright><TT>1&nbsp;&nbsp;</TT></TD>
    <TD noWrap align=3Dright><TT>---&nbsp;&nbsp;</TT></TD>
    <TD noWrap><TT>&nbsp;R.GCYAEALRLAPEYAPAIAALDAMT.-</TT></TD></TR>
  <TR>
    <TD align=3Dright>&nbsp;</TD>
    <TD align=3Dright><TT>2481.0630&nbsp;&nbsp;</TT></TD>
    <TD align=3Dright><TT>2480.0557&nbsp;&nbsp;</TT></TD>
    <TD align=3Dright><TT>2480.2079&nbsp;&nbsp;</TT></TD>
    <TD noWrap align=3Dright><TT>-61.36&nbsp;</TT></TD>
    <TD align=3Dright><TT>586&nbsp;</TT></TD>
    <TD noWrap align=3Dright><TT>-&nbsp;</TT></TD>
    <TD align=3Dright><TT>609&nbsp;</TT></TD>
    <TD align=3Dright><TT>1&nbsp;&nbsp;</TT></TD>
    <TD noWrap align=3Dright><TT>---&nbsp;&nbsp;</TT></TD>
    <TD noWrap><TT>&nbsp;R.GCYAEALRLAPEYAPAIAALDAMT.-</TT></TD></TR>
  <TR>
    <TD align=3Dright>&nbsp;</TD>
    <TD align=3Dright><TT>2663.2810&nbsp;&nbsp;</TT></TD>
    <TD align=3Dright><TT>2662.2737&nbsp;&nbsp;</TT></TD>
    <TD align=3Dright><TT>2662.2868&nbsp;&nbsp;</TT></TD>
    <TD noWrap align=3Dright><TT>-4.91&nbsp;</TT></TD>
    <TD align=3Dright><TT>193&nbsp;</TT></TD>
    <TD noWrap align=3Dright><TT>-&nbsp;</TT></TD>
    <TD align=3Dright><TT>219&nbsp;</TT></TD>
    <TD align=3Dright><TT>1&nbsp;&nbsp;</TT></TD>
    <TD noWrap align=3Dright><TT>---&nbsp;&nbsp;</TT></TD>
    <TD noWrap><TT>&nbsp;R.EIVASASVADGSAAGGRLTEDEMAALR.A + Oxidation=20
    (M)</TT></TD></TR>
  <TR>
    <TD align=3Dright>&nbsp;</TD>
    <TD align=3Dright><TT>2663.2810&nbsp;&nbsp;</TT></TD>
    <TD align=3Dright><TT>2662.2737&nbsp;&nbsp;</TT></TD>
    <TD align=3Dright><TT>2662.2868&nbsp;&nbsp;</TT></TD>
    <TD noWrap align=3Dright><TT>-4.91&nbsp;</TT></TD>
    <TD align=3Dright><TT>193&nbsp;</TT></TD>
    <TD noWrap align=3Dright><TT>-&nbsp;</TT></TD>
    <TD align=3Dright><TT>219&nbsp;</TT></TD>
    <TD align=3Dright><TT>1&nbsp;&nbsp;</TT></TD>
    <TD noWrap align=3Dright><TT>---&nbsp;&nbsp;</TT></TD>
    <TD noWrap><TT>&nbsp;R.EIVASASVADGSAAGGRLTEDEMAALR.A + Oxidation=20
    (M)</TT></TD></TR></TBODY></TABLE>
<TABLE border=3D0 cellSpacing=3D0>
  <TBODY>
  <TR>
    <TD><TT>&nbsp;&nbsp;&nbsp;&nbsp;&nbsp;&nbsp;</TT></TD>
    <TD><TT><B>No match to: </B>812.3162, 823.0623, 825.0485, 829.3371,=20
      841.0198, 842.4643, 861.0161, 870.4938, 994.0717, 1036.0731, =
1085.4249,=20
      1237.5297, 1269.5375, 1269.5375, 1276.5734, 1283.5719, 1285.5142,=20
      1285.5142, 1383.6228, 1383.6228, 1441.5985, 1689.5706, 1689.5706,=20
      1951.9116, 1951.9116, 1973.9050, 1975.8885, 2056.7813, 2056.7813,=20
      2078.7896, 2277.8972, 2438.1318</TT></TD></TR></TBODY></TABLE><BR>
<TABLE border=3D0 cellSpacing=3D0>
  <TBODY>
  <TR>
    <TD><TT><B><A name=3DHit22>22.</A>&nbsp;&nbsp;&nbsp;</B></TT></TD>
    <TD noWrap><TT><A=20
      =
href=3D"http://zxw-pc/mascot/cgi/protein_view.pl?file=3D../data/20121225/=
F002440.dat&amp;hit=3D22"=20
      =
target=3D_blank>gi|75300921</A>&nbsp;&nbsp;&nbsp;&nbsp;<B>Mass:</B>&nbsp;=
19420&nbsp;&nbsp;&nbsp;&nbsp;<B>Score:</B>&nbsp;35&nbsp;&nbsp;&nbsp;&nbsp=
;&nbsp;<B>Expect:</B>&nbsp;6e+002&nbsp;&nbsp;<B>Matches:</B>&nbsp;5</TT><=
/TD></TR>
  <TR>
    <TD>&nbsp;</TD>
    <TD noWrap><TT>RecName: Full=3DNAD(P)H-quinone oxidoreductase =
subunit I,=20
      chloroplastic; AltName: Full=3DNAD(P)H dehydrogenase subunit I; =
Short=3DNDH=20
      subunit I; AltName: Full=3DNADH-plastoquinone oxidoreductase =
subunit=20
    I</TT></TD></TR></TBODY></TABLE>
<TABLE border=3D0 cellSpacing=3D0 cellPadding=3D0>
  <TBODY>
  <TR>
    <TD><TT>&nbsp;&nbsp;&nbsp;&nbsp;&nbsp;&nbsp;</TT></TD>
    <TD align=3Dright><TT><B>Observed&nbsp;&nbsp;</B></TT></TD>
    <TD noWrap align=3Dright><TT><B>Mr(expt)&nbsp;&nbsp;</B></TT></TD>
    <TD noWrap align=3Dright><TT><B>Mr(calc)&nbsp;&nbsp;</B></TT></TD>
    <TD align=3Dright><TT><B>&nbsp;ppm&nbsp;&nbsp;</B></TT></TD>
    <TD align=3Dright><TT><B>Start&nbsp;</B></TT></TD>
    <TD align=3Dright><TT><B>&nbsp;</B></TT></TD>
    <TD align=3Dright><TT><B>End&nbsp;</B></TT></TD>
    <TD align=3Dright><TT><B>Miss&nbsp;</B></TT></TD>
    <TD align=3Dright><TT><B>Ions&nbsp;</B></TT></TD>
    <TD><TT><B>&nbsp;Peptide</B></TT></TD></TR>
  <TR>
    <TD align=3Dright>&nbsp;</TD>
    <TD align=3Dright><TT>1383.6228&nbsp;&nbsp;</TT></TD>
    <TD align=3Dright><TT>1382.6155&nbsp;&nbsp;</TT></TD>
    <TD align=3Dright><TT>1382.7268&nbsp;&nbsp;</TT></TD>
    <TD noWrap align=3Dright><TT>-80.49&nbsp;</TT></TD>
    <TD align=3Dright><TT>73&nbsp;</TT></TD>
    <TD noWrap align=3Dright><TT>-&nbsp;</TT></TD>
    <TD align=3Dright><TT>84&nbsp;</TT></TD>
    <TD align=3Dright><TT>0&nbsp;&nbsp;</TT></TD>
    <TD noWrap align=3Dright><TT>---&nbsp;&nbsp;</TT></TD>
    <TD noWrap><TT>&nbsp;R.VCPIDLPVVDWK.L</TT></TD></TR>
  <TR>
    <TD align=3Dright>&nbsp;</TD>
    <TD align=3Dright><TT>1383.6228&nbsp;&nbsp;</TT></TD>
    <TD align=3Dright><TT>1382.6155&nbsp;&nbsp;</TT></TD>
    <TD align=3Dright><TT>1382.7268&nbsp;&nbsp;</TT></TD>
    <TD noWrap align=3Dright><TT>-80.49&nbsp;</TT></TD>
    <TD align=3Dright><TT>73&nbsp;</TT></TD>
    <TD noWrap align=3Dright><TT>-&nbsp;</TT></TD>
    <TD align=3Dright><TT>84&nbsp;</TT></TD>
    <TD align=3Dright><TT>0&nbsp;&nbsp;</TT></TD>
    <TD noWrap align=3Dright><TT>---&nbsp;&nbsp;</TT></TD>
    <TD noWrap><TT>&nbsp;R.VCPIDLPVVDWK.L</TT></TD></TR>
  <TR>
    <TD align=3Dright>&nbsp;</TD>
    <TD align=3Dright><TT>1975.8885&nbsp;&nbsp;</TT></TD>
    <TD align=3Dright><TT>1974.8812&nbsp;&nbsp;</TT></TD>
    <TD align=3Dright><TT>1975.0388&nbsp;&nbsp;</TT></TD>
    <TD noWrap align=3Dright><TT>-79.77&nbsp;</TT></TD>
    <TD align=3Dright><TT>18&nbsp;</TT></TD>
    <TD noWrap align=3Dright><TT>-&nbsp;</TT></TD>
    <TD align=3Dright><TT>35&nbsp;</TT></TD>
    <TD align=3Dright><TT>1&nbsp;&nbsp;</TT></TD>
    <TD noWrap align=3Dright><TT>---&nbsp;&nbsp;</TT></TD>
    <TD noWrap><TT>&nbsp;R.AARYIGQGFTITLSHANR.L</TT></TD></TR>
  <TR>
    <TD align=3Dright>&nbsp;</TD>
    <TD align=3Dright><TT>2078.7896&nbsp;&nbsp;</TT></TD>
    <TD align=3Dright><TT>2077.7823&nbsp;&nbsp;</TT></TD>
    <TD align=3Dright><TT>2077.9424&nbsp;&nbsp;</TT></TD>
    <TD noWrap align=3Dright><TT>-77.03&nbsp;</TT></TD>
    <TD align=3Dright><TT>1&nbsp;</TT></TD>
    <TD noWrap align=3Dright><TT>-&nbsp;</TT></TD>
    <TD align=3Dright><TT>17&nbsp;</TT></TD>
    <TD align=3Dright><TT>0&nbsp;&nbsp;</TT></TD>
    <TD noWrap align=3Dright><TT>---&nbsp;&nbsp;</TT></TD>
    <TD noWrap><TT>&nbsp;-.MFPMVTEFMNYGQQTVR.A</TT></TD></TR>
  <TR>
    <TD align=3Dright>&nbsp;</TD>
    <TD align=3Dright><TT>2277.8972&nbsp;&nbsp;</TT></TD>
    <TD align=3Dright><TT>2276.8899&nbsp;&nbsp;</TT></TD>
    <TD align=3Dright><TT>2277.0671&nbsp;&nbsp;</TT></TD>
    <TD noWrap align=3Dright><TT>-77.79&nbsp;</TT></TD>
    <TD align=3Dright><TT>2&nbsp;</TT></TD>
    <TD noWrap align=3Dright><TT>-&nbsp;</TT></TD>
    <TD align=3Dright><TT>20&nbsp;</TT></TD>
    <TD align=3Dright><TT>1&nbsp;&nbsp;</TT></TD>
    <TD noWrap align=3Dright><TT>---&nbsp;&nbsp;</TT></TD>
    <TD noWrap><TT>&nbsp;M.FPMVTEFMNYGQQTVRAAR.Y + 2 Oxidation=20
  (M)</TT></TD></TR></TBODY></TABLE>
<TABLE border=3D0 cellSpacing=3D0>
  <TBODY>
  <TR>
    <TD><TT>&nbsp;&nbsp;&nbsp;&nbsp;&nbsp;&nbsp;</TT></TD>
    <TD><TT><B>No match to: </B>812.3162, 823.0623, 825.0485, 829.3371,=20
      841.0198, 842.4643, 861.0161, 870.4938, 994.0717, 1036.0731, =
1085.4249,=20
      1221.5375, 1221.5375, 1237.5297, 1269.5375, 1269.5375, 1276.5734,=20
      1283.5719, 1285.5142, 1285.5142, 1301.5222, 1303.4946, 1303.4946,=20
      1405.6262, 1441.5985, 1689.5706, 1689.5706, 1951.9116, 1951.9116,=20
      1973.9050, 2056.7813, 2056.7813, 2438.1318, 2481.0630, 2481.0630,=20
      2663.2810, 2663.2810</TT></TD></TR></TBODY></TABLE><BR>
<TABLE border=3D0 cellSpacing=3D0>
  <TBODY>
  <TR>
    <TD><TT><B><A name=3DHit23>23.</A>&nbsp;&nbsp;&nbsp;</B></TT></TD>
    <TD noWrap><TT><A=20
      =
href=3D"http://zxw-pc/mascot/cgi/protein_view.pl?file=3D../data/20121225/=
F002440.dat&amp;hit=3D23"=20
      =
target=3D_blank>gi|24460501</A>&nbsp;&nbsp;&nbsp;&nbsp;<B>Mass:</B>&nbsp;=
19420&nbsp;&nbsp;&nbsp;&nbsp;<B>Score:</B>&nbsp;35&nbsp;&nbsp;&nbsp;&nbsp=
;&nbsp;<B>Expect:</B>&nbsp;6e+002&nbsp;&nbsp;<B>Matches:</B>&nbsp;5</TT><=
/TD></TR>
  <TR>
    <TD>&nbsp;</TD>
    <TD noWrap><TT>NADH dehydrogenase subunit I [Acanthospermum=20
    australe]</TT></TD></TR></TBODY></TABLE>
<TABLE border=3D0 cellSpacing=3D0 cellPadding=3D0>
  <TBODY>
  <TR>
    <TD><TT>&nbsp;&nbsp;&nbsp;&nbsp;&nbsp;&nbsp;</TT></TD>
    <TD align=3Dright><TT><B>Observed&nbsp;&nbsp;</B></TT></TD>
    <TD noWrap align=3Dright><TT><B>Mr(expt)&nbsp;&nbsp;</B></TT></TD>
    <TD noWrap align=3Dright><TT><B>Mr(calc)&nbsp;&nbsp;</B></TT></TD>
    <TD align=3Dright><TT><B>&nbsp;ppm&nbsp;&nbsp;</B></TT></TD>
    <TD align=3Dright><TT><B>Start&nbsp;</B></TT></TD>
    <TD align=3Dright><TT><B>&nbsp;</B></TT></TD>
    <TD align=3Dright><TT><B>End&nbsp;</B></TT></TD>
    <TD align=3Dright><TT><B>Miss&nbsp;</B></TT></TD>
    <TD align=3Dright><TT><B>Ions&nbsp;</B></TT></TD>
    <TD><TT><B>&nbsp;Peptide</B></TT></TD></TR>
  <TR>
    <TD align=3Dright>&nbsp;</TD>
    <TD align=3Dright><TT>1383.6228&nbsp;&nbsp;</TT></TD>
    <TD align=3Dright><TT>1382.6155&nbsp;&nbsp;</TT></TD>
    <TD align=3Dright><TT>1382.7268&nbsp;&nbsp;</TT></TD>
    <TD noWrap align=3Dright><TT>-80.49&nbsp;</TT></TD>
    <TD align=3Dright><TT>73&nbsp;</TT></TD>
    <TD noWrap align=3Dright><TT>-&nbsp;</TT></TD>
    <TD align=3Dright><TT>84&nbsp;</TT></TD>
    <TD align=3Dright><TT>0&nbsp;&nbsp;</TT></TD>
    <TD noWrap align=3Dright><TT>---&nbsp;&nbsp;</TT></TD>
    <TD noWrap><TT>&nbsp;R.VCPIDLPVVDWK.L</TT></TD></TR>
  <TR>
    <TD align=3Dright>&nbsp;</TD>
    <TD align=3Dright><TT>1383.6228&nbsp;&nbsp;</TT></TD>
    <TD align=3Dright><TT>1382.6155&nbsp;&nbsp;</TT></TD>
    <TD align=3Dright><TT>1382.7268&nbsp;&nbsp;</TT></TD>
    <TD noWrap align=3Dright><TT>-80.49&nbsp;</TT></TD>
    <TD align=3Dright><TT>73&nbsp;</TT></TD>
    <TD noWrap align=3Dright><TT>-&nbsp;</TT></TD>
    <TD align=3Dright><TT>84&nbsp;</TT></TD>
    <TD align=3Dright><TT>0&nbsp;&nbsp;</TT></TD>
    <TD noWrap align=3Dright><TT>---&nbsp;&nbsp;</TT></TD>
    <TD noWrap><TT>&nbsp;R.VCPIDLPVVDWK.L</TT></TD></TR>
  <TR>
    <TD align=3Dright>&nbsp;</TD>
    <TD align=3Dright><TT>1975.8885&nbsp;&nbsp;</TT></TD>
    <TD align=3Dright><TT>1974.8812&nbsp;&nbsp;</TT></TD>
    <TD align=3Dright><TT>1975.0388&nbsp;&nbsp;</TT></TD>
    <TD noWrap align=3Dright><TT>-79.77&nbsp;</TT></TD>
    <TD align=3Dright><TT>18&nbsp;</TT></TD>
    <TD noWrap align=3Dright><TT>-&nbsp;</TT></TD>
    <TD align=3Dright><TT>35&nbsp;</TT></TD>
    <TD align=3Dright><TT>1&nbsp;&nbsp;</TT></TD>
    <TD noWrap align=3Dright><TT>---&nbsp;&nbsp;</TT></TD>
    <TD noWrap><TT>&nbsp;R.AARYIGQGFTITLSHANR.L</TT></TD></TR>
  <TR>
    <TD align=3Dright>&nbsp;</TD>
    <TD align=3Dright><TT>2078.7896&nbsp;&nbsp;</TT></TD>
    <TD align=3Dright><TT>2077.7823&nbsp;&nbsp;</TT></TD>
    <TD align=3Dright><TT>2077.9424&nbsp;&nbsp;</TT></TD>
    <TD noWrap align=3Dright><TT>-77.03&nbsp;</TT></TD>
    <TD align=3Dright><TT>1&nbsp;</TT></TD>
    <TD noWrap align=3Dright><TT>-&nbsp;</TT></TD>
    <TD align=3Dright><TT>17&nbsp;</TT></TD>
    <TD align=3Dright><TT>0&nbsp;&nbsp;</TT></TD>
    <TD noWrap align=3Dright><TT>---&nbsp;&nbsp;</TT></TD>
    <TD noWrap><TT>&nbsp;-.MFPMVTEFMNYGQQTVR.A</TT></TD></TR>
  <TR>
    <TD align=3Dright>&nbsp;</TD>
    <TD align=3Dright><TT>2277.8972&nbsp;&nbsp;</TT></TD>
    <TD align=3Dright><TT>2276.8899&nbsp;&nbsp;</TT></TD>
    <TD align=3Dright><TT>2277.0671&nbsp;&nbsp;</TT></TD>
    <TD noWrap align=3Dright><TT>-77.79&nbsp;</TT></TD>
    <TD align=3Dright><TT>2&nbsp;</TT></TD>
    <TD noWrap align=3Dright><TT>-&nbsp;</TT></TD>
    <TD align=3Dright><TT>20&nbsp;</TT></TD>
    <TD align=3Dright><TT>1&nbsp;&nbsp;</TT></TD>
    <TD noWrap align=3Dright><TT>---&nbsp;&nbsp;</TT></TD>
    <TD noWrap><TT>&nbsp;M.FPMVTEFMNYGQQTVRAAR.Y + 2 Oxidation=20
  (M)</TT></TD></TR></TBODY></TABLE>
<TABLE border=3D0 cellSpacing=3D0>
  <TBODY>
  <TR>
    <TD><TT>&nbsp;&nbsp;&nbsp;&nbsp;&nbsp;&nbsp;</TT></TD>
    <TD><TT><B>No match to: </B>812.3162, 823.0623, 825.0485, 829.3371,=20
      841.0198, 842.4643, 861.0161, 870.4938, 994.0717, 1036.0731, =
1085.4249,=20
      1221.5375, 1221.5375, 1237.5297, 1269.5375, 1269.5375, 1276.5734,=20
      1283.5719, 1285.5142, 1285.5142, 1301.5222, 1303.4946, 1303.4946,=20
      1405.6262, 1441.5985, 1689.5706, 1689.5706, 1951.9116, 1951.9116,=20
      1973.9050, 2056.7813, 2056.7813, 2438.1318, 2481.0630, 2481.0630,=20
      2663.2810, 2663.2810</TT></TD></TR></TBODY></TABLE><BR>
<TABLE border=3D0 cellSpacing=3D0>
  <TBODY>
  <TR>
    <TD><TT><B><A name=3DHit24>24.</A>&nbsp;&nbsp;&nbsp;</B></TT></TD>
    <TD noWrap><TT><A=20
      =
href=3D"http://zxw-pc/mascot/cgi/protein_view.pl?file=3D../data/20121225/=
F002440.dat&amp;hit=3D24"=20
      =
target=3D_blank>gi|302819001</A>&nbsp;&nbsp;&nbsp;&nbsp;<B>Mass:</B>&nbsp=
;30944&nbsp;&nbsp;&nbsp;&nbsp;<B>Score:</B>&nbsp;35&nbsp;&nbsp;&nbsp;&nbs=
p;&nbsp;<B>Expect:</B>&nbsp;6.1e+002&nbsp;&nbsp;<B>Matches:</B>&nbsp;7</T=
T></TD></TR>
  <TR>
    <TD>&nbsp;</TD>
    <TD noWrap><TT>hypothetical protein SELMODRAFT_133094 [Selaginella=20
      moellendorffii]</TT></TD></TR></TBODY></TABLE>
<TABLE border=3D0 cellSpacing=3D0 cellPadding=3D0>
  <TBODY>
  <TR>
    <TD><TT>&nbsp;&nbsp;&nbsp;&nbsp;&nbsp;&nbsp;</TT></TD>
    <TD align=3Dright><TT><B>Observed&nbsp;&nbsp;</B></TT></TD>
    <TD noWrap align=3Dright><TT><B>Mr(expt)&nbsp;&nbsp;</B></TT></TD>
    <TD noWrap align=3Dright><TT><B>Mr(calc)&nbsp;&nbsp;</B></TT></TD>
    <TD align=3Dright><TT><B>&nbsp;ppm&nbsp;&nbsp;</B></TT></TD>
    <TD align=3Dright><TT><B>Start&nbsp;</B></TT></TD>
    <TD align=3Dright><TT><B>&nbsp;</B></TT></TD>
    <TD align=3Dright><TT><B>End&nbsp;</B></TT></TD>
    <TD align=3Dright><TT><B>Miss&nbsp;</B></TT></TD>
    <TD align=3Dright><TT><B>Ions&nbsp;</B></TT></TD>
    <TD><TT><B>&nbsp;Peptide</B></TT></TD></TR>
  <TR>
    <TD align=3Dright>&nbsp;</TD>
    <TD align=3Dright><TT>1269.5375&nbsp;&nbsp;</TT></TD>
    <TD align=3Dright><TT>1268.5302&nbsp;&nbsp;</TT></TD>
    <TD align=3Dright><TT>1268.6295&nbsp;&nbsp;</TT></TD>
    <TD noWrap align=3Dright><TT>-78.28&nbsp;</TT></TD>
    <TD align=3Dright><TT>149&nbsp;</TT></TD>
    <TD noWrap align=3Dright><TT>-&nbsp;</TT></TD>
    <TD align=3Dright><TT>160&nbsp;</TT></TD>
    <TD align=3Dright><TT>0&nbsp;&nbsp;</TT></TD>
    <TD noWrap align=3Dright><TT>---&nbsp;&nbsp;</TT></TD>
    <TD noWrap><TT>&nbsp;R.NGHTDAAIAMLR.R</TT></TD></TR>
  <TR>
    <TD align=3Dright>&nbsp;</TD>
    <TD align=3Dright><TT>1269.5375&nbsp;&nbsp;</TT></TD>
    <TD align=3Dright><TT>1268.5302&nbsp;&nbsp;</TT></TD>
    <TD align=3Dright><TT>1268.6295&nbsp;&nbsp;</TT></TD>
    <TD noWrap align=3Dright><TT>-78.28&nbsp;</TT></TD>
    <TD align=3Dright><TT>149&nbsp;</TT></TD>
    <TD noWrap align=3Dright><TT>-&nbsp;</TT></TD>
    <TD align=3Dright><TT>160&nbsp;</TT></TD>
    <TD align=3Dright><TT>0&nbsp;&nbsp;</TT></TD>
    <TD noWrap align=3Dright><TT>(3)&nbsp;</TT></TD>
    <TD noWrap><TT>&nbsp;R.NGHTDAAIAMLR.R</TT></TD></TR>
  <TR>
    <TD align=3Dright>&nbsp;</TD>
    <TD align=3Dright><TT>1285.5142&nbsp;&nbsp;</TT></TD>
    <TD align=3Dright><TT>1284.5069&nbsp;&nbsp;</TT></TD>
    <TD align=3Dright><TT>1284.6245&nbsp;&nbsp;</TT></TD>
    <TD noWrap align=3Dright><TT>-91.49&nbsp;</TT></TD>
    <TD align=3Dright><TT>149&nbsp;</TT></TD>
    <TD noWrap align=3Dright><TT>-&nbsp;</TT></TD>
    <TD align=3Dright><TT>160&nbsp;</TT></TD>
    <TD align=3Dright><TT>0&nbsp;&nbsp;</TT></TD>
    <TD noWrap align=3Dright><TT>---&nbsp;&nbsp;</TT></TD>
    <TD noWrap><TT>&nbsp;R.NGHTDAAIAMLR.R + Oxidation (M)</TT></TD></TR>
  <TR>
    <TD align=3Dright>&nbsp;</TD>
    <TD align=3Dright><TT>1285.5142&nbsp;&nbsp;</TT></TD>
    <TD align=3Dright><TT>1284.5069&nbsp;&nbsp;</TT></TD>
    <TD align=3Dright><TT>1284.6245&nbsp;&nbsp;</TT></TD>
    <TD noWrap align=3Dright><TT>-91.49&nbsp;</TT></TD>
    <TD align=3Dright><TT>149&nbsp;</TT></TD>
    <TD noWrap align=3Dright><TT>-&nbsp;</TT></TD>
    <TD align=3Dright><TT>160&nbsp;</TT></TD>
    <TD align=3Dright><TT>0&nbsp;&nbsp;</TT></TD>
    <TD noWrap align=3Dright><TT>15&nbsp;&nbsp;</TT></TD>
    <TD noWrap><TT>&nbsp;R.NGHTDAAIAMLR.R + Oxidation (M)</TT></TD></TR>
  <TR>
    <TD align=3Dright>&nbsp;</TD>
    <TD align=3Dright><TT>1441.5985&nbsp;&nbsp;</TT></TD>
    <TD align=3Dright><TT>1440.5912&nbsp;&nbsp;</TT></TD>
    <TD align=3Dright><TT>1440.7256&nbsp;&nbsp;</TT></TD>
    <TD noWrap align=3Dright><TT>-93.24&nbsp;</TT></TD>
    <TD align=3Dright><TT>149&nbsp;</TT></TD>
    <TD noWrap align=3Dright><TT>-&nbsp;</TT></TD>
    <TD align=3Dright><TT>161&nbsp;</TT></TD>
    <TD align=3Dright><TT>1&nbsp;&nbsp;</TT></TD>
    <TD noWrap align=3Dright><TT>---&nbsp;&nbsp;</TT></TD>
    <TD noWrap><TT>&nbsp;R.NGHTDAAIAMLRR.L + Oxidation =
(M)</TT></TD></TR>
  <TR>
    <TD align=3Dright>&nbsp;</TD>
    <TD align=3Dright><TT>2481.0630&nbsp;&nbsp;</TT></TD>
    <TD align=3Dright><TT>2480.0557&nbsp;&nbsp;</TT></TD>
    <TD align=3Dright><TT>2480.1352&nbsp;&nbsp;</TT></TD>
    <TD noWrap align=3Dright><TT>-32.04&nbsp;</TT></TD>
    <TD align=3Dright><TT>265&nbsp;</TT></TD>
    <TD noWrap align=3Dright><TT>-&nbsp;</TT></TD>
    <TD align=3Dright><TT>285&nbsp;</TT></TD>
    <TD align=3Dright><TT>1&nbsp;&nbsp;</TT></TD>
    <TD noWrap align=3Dright><TT>---&nbsp;&nbsp;</TT></TD>
    <TD noWrap><TT>&nbsp;R.VAEFESWQSSTYVMLSSIMRN.- + Oxidation =
(M)</TT></TD></TR>
  <TR>
    <TD align=3Dright>&nbsp;</TD>
    <TD align=3Dright><TT>2481.0630&nbsp;&nbsp;</TT></TD>
    <TD align=3Dright><TT>2480.0557&nbsp;&nbsp;</TT></TD>
    <TD align=3Dright><TT>2480.1352&nbsp;&nbsp;</TT></TD>
    <TD noWrap align=3Dright><TT>-32.04&nbsp;</TT></TD>
    <TD align=3Dright><TT>265&nbsp;</TT></TD>
    <TD noWrap align=3Dright><TT>-&nbsp;</TT></TD>
    <TD align=3Dright><TT>285&nbsp;</TT></TD>
    <TD align=3Dright><TT>1&nbsp;&nbsp;</TT></TD>
    <TD noWrap align=3Dright><TT>---&nbsp;&nbsp;</TT></TD>
    <TD noWrap><TT>&nbsp;R.VAEFESWQSSTYVMLSSIMRN.- + Oxidation=20
  (M)</TT></TD></TR></TBODY></TABLE>
<TABLE border=3D0 cellSpacing=3D0>
  <TBODY>
  <TR>
    <TD><TT>&nbsp;&nbsp;&nbsp;&nbsp;&nbsp;&nbsp;</TT></TD>
    <TD><TT><B>No match to: </B>812.3162, 823.0623, 825.0485, 829.3371,=20
      841.0198, 842.4643, 861.0161, 870.4938, 994.0717, 1036.0731, =
1085.4249,=20
      1221.5375, 1221.5375, 1237.5297, 1276.5734, 1283.5719, 1301.5222,=20
      1303.4946, 1303.4946, 1383.6228, 1383.6228, 1405.6262, 1689.5706,=20
      1689.5706, 1951.9116, 1951.9116, 1973.9050, 1975.8885, 2056.7813,=20
      2056.7813, 2078.7896, 2277.8972, 2438.1318, 2663.2810,=20
  2663.2810</TT></TD></TR></TBODY></TABLE><BR>
<TABLE border=3D0 cellSpacing=3D0>
  <TBODY>
  <TR>
    <TD><TT><B><A name=3DHit25>25.</A>&nbsp;&nbsp;&nbsp;</B></TT></TD>
    <TD noWrap><TT><A=20
      =
href=3D"http://zxw-pc/mascot/cgi/protein_view.pl?file=3D../data/20121225/=
F002440.dat&amp;hit=3D25"=20
      =
target=3D_blank>gi|300141000</A>&nbsp;&nbsp;&nbsp;&nbsp;<B>Mass:</B>&nbsp=
;30944&nbsp;&nbsp;&nbsp;&nbsp;<B>Score:</B>&nbsp;35&nbsp;&nbsp;&nbsp;&nbs=
p;&nbsp;<B>Expect:</B>&nbsp;6.1e+002&nbsp;&nbsp;<B>Matches:</B>&nbsp;7</T=
T></TD></TR>
  <TR>
    <TD>&nbsp;</TD>
    <TD noWrap><TT>hypothetical protein SELMODRAFT_133094 [Selaginella=20
      moellendorffii]</TT></TD></TR></TBODY></TABLE>
<TABLE border=3D0 cellSpacing=3D0 cellPadding=3D0>
  <TBODY>
  <TR>
    <TD><TT>&nbsp;&nbsp;&nbsp;&nbsp;&nbsp;&nbsp;</TT></TD>
    <TD align=3Dright><TT><B>Observed&nbsp;&nbsp;</B></TT></TD>
    <TD noWrap align=3Dright><TT><B>Mr(expt)&nbsp;&nbsp;</B></TT></TD>
    <TD noWrap align=3Dright><TT><B>Mr(calc)&nbsp;&nbsp;</B></TT></TD>
    <TD align=3Dright><TT><B>&nbsp;ppm&nbsp;&nbsp;</B></TT></TD>
    <TD align=3Dright><TT><B>Start&nbsp;</B></TT></TD>
    <TD align=3Dright><TT><B>&nbsp;</B></TT></TD>
    <TD align=3Dright><TT><B>End&nbsp;</B></TT></TD>
    <TD align=3Dright><TT><B>Miss&nbsp;</B></TT></TD>
    <TD align=3Dright><TT><B>Ions&nbsp;</B></TT></TD>
    <TD><TT><B>&nbsp;Peptide</B></TT></TD></TR>
  <TR>
    <TD align=3Dright>&nbsp;</TD>
    <TD align=3Dright><TT>1269.5375&nbsp;&nbsp;</TT></TD>
    <TD align=3Dright><TT>1268.5302&nbsp;&nbsp;</TT></TD>
    <TD align=3Dright><TT>1268.6295&nbsp;&nbsp;</TT></TD>
    <TD noWrap align=3Dright><TT>-78.28&nbsp;</TT></TD>
    <TD align=3Dright><TT>149&nbsp;</TT></TD>
    <TD noWrap align=3Dright><TT>-&nbsp;</TT></TD>
    <TD align=3Dright><TT>160&nbsp;</TT></TD>
    <TD align=3Dright><TT>0&nbsp;&nbsp;</TT></TD>
    <TD noWrap align=3Dright><TT>---&nbsp;&nbsp;</TT></TD>
    <TD noWrap><TT>&nbsp;R.NGHTDAAIAMLR.R</TT></TD></TR>
  <TR>
    <TD align=3Dright>&nbsp;</TD>
    <TD align=3Dright><TT>1269.5375&nbsp;&nbsp;</TT></TD>
    <TD align=3Dright><TT>1268.5302&nbsp;&nbsp;</TT></TD>
    <TD align=3Dright><TT>1268.6295&nbsp;&nbsp;</TT></TD>
    <TD noWrap align=3Dright><TT>-78.28&nbsp;</TT></TD>
    <TD align=3Dright><TT>149&nbsp;</TT></TD>
    <TD noWrap align=3Dright><TT>-&nbsp;</TT></TD>
    <TD align=3Dright><TT>160&nbsp;</TT></TD>
    <TD align=3Dright><TT>0&nbsp;&nbsp;</TT></TD>
    <TD noWrap align=3Dright><TT>(3)&nbsp;</TT></TD>
    <TD noWrap><TT>&nbsp;R.NGHTDAAIAMLR.R</TT></TD></TR>
  <TR>
    <TD align=3Dright>&nbsp;</TD>
    <TD align=3Dright><TT>1285.5142&nbsp;&nbsp;</TT></TD>
    <TD align=3Dright><TT>1284.5069&nbsp;&nbsp;</TT></TD>
    <TD align=3Dright><TT>1284.6245&nbsp;&nbsp;</TT></TD>
    <TD noWrap align=3Dright><TT>-91.49&nbsp;</TT></TD>
    <TD align=3Dright><TT>149&nbsp;</TT></TD>
    <TD noWrap align=3Dright><TT>-&nbsp;</TT></TD>
    <TD align=3Dright><TT>160&nbsp;</TT></TD>
    <TD align=3Dright><TT>0&nbsp;&nbsp;</TT></TD>
    <TD noWrap align=3Dright><TT>---&nbsp;&nbsp;</TT></TD>
    <TD noWrap><TT>&nbsp;R.NGHTDAAIAMLR.R + Oxidation (M)</TT></TD></TR>
  <TR>
    <TD align=3Dright>&nbsp;</TD>
    <TD align=3Dright><TT>1285.5142&nbsp;&nbsp;</TT></TD>
    <TD align=3Dright><TT>1284.5069&nbsp;&nbsp;</TT></TD>
    <TD align=3Dright><TT>1284.6245&nbsp;&nbsp;</TT></TD>
    <TD noWrap align=3Dright><TT>-91.49&nbsp;</TT></TD>
    <TD align=3Dright><TT>149&nbsp;</TT></TD>
    <TD noWrap align=3Dright><TT>-&nbsp;</TT></TD>
    <TD align=3Dright><TT>160&nbsp;</TT></TD>
    <TD align=3Dright><TT>0&nbsp;&nbsp;</TT></TD>
    <TD noWrap align=3Dright><TT>15&nbsp;&nbsp;</TT></TD>
    <TD noWrap><TT>&nbsp;R.NGHTDAAIAMLR.R + Oxidation (M)</TT></TD></TR>
  <TR>
    <TD align=3Dright>&nbsp;</TD>
    <TD align=3Dright><TT>1441.5985&nbsp;&nbsp;</TT></TD>
    <TD align=3Dright><TT>1440.5912&nbsp;&nbsp;</TT></TD>
    <TD align=3Dright><TT>1440.7256&nbsp;&nbsp;</TT></TD>
    <TD noWrap align=3Dright><TT>-93.24&nbsp;</TT></TD>
    <TD align=3Dright><TT>149&nbsp;</TT></TD>
    <TD noWrap align=3Dright><TT>-&nbsp;</TT></TD>
    <TD align=3Dright><TT>161&nbsp;</TT></TD>
    <TD align=3Dright><TT>1&nbsp;&nbsp;</TT></TD>
    <TD noWrap align=3Dright><TT>---&nbsp;&nbsp;</TT></TD>
    <TD noWrap><TT>&nbsp;R.NGHTDAAIAMLRR.L + Oxidation =
(M)</TT></TD></TR>
  <TR>
    <TD align=3Dright>&nbsp;</TD>
    <TD align=3Dright><TT>2481.0630&nbsp;&nbsp;</TT></TD>
    <TD align=3Dright><TT>2480.0557&nbsp;&nbsp;</TT></TD>
    <TD align=3Dright><TT>2480.1352&nbsp;&nbsp;</TT></TD>
    <TD noWrap align=3Dright><TT>-32.04&nbsp;</TT></TD>
    <TD align=3Dright><TT>265&nbsp;</TT></TD>
    <TD noWrap align=3Dright><TT>-&nbsp;</TT></TD>
    <TD align=3Dright><TT>285&nbsp;</TT></TD>
    <TD align=3Dright><TT>1&nbsp;&nbsp;</TT></TD>
    <TD noWrap align=3Dright><TT>---&nbsp;&nbsp;</TT></TD>
    <TD noWrap><TT>&nbsp;R.VAEFESWQSSTYVMLSSIMRN.- + Oxidation =
(M)</TT></TD></TR>
  <TR>
    <TD align=3Dright>&nbsp;</TD>
    <TD align=3Dright><TT>2481.0630&nbsp;&nbsp;</TT></TD>
    <TD align=3Dright><TT>2480.0557&nbsp;&nbsp;</TT></TD>
    <TD align=3Dright><TT>2480.1352&nbsp;&nbsp;</TT></TD>
    <TD noWrap align=3Dright><TT>-32.04&nbsp;</TT></TD>
    <TD align=3Dright><TT>265&nbsp;</TT></TD>
    <TD noWrap align=3Dright><TT>-&nbsp;</TT></TD>
    <TD align=3Dright><TT>285&nbsp;</TT></TD>
    <TD align=3Dright><TT>1&nbsp;&nbsp;</TT></TD>
    <TD noWrap align=3Dright><TT>---&nbsp;&nbsp;</TT></TD>
    <TD noWrap><TT>&nbsp;R.VAEFESWQSSTYVMLSSIMRN.- + Oxidation=20
  (M)</TT></TD></TR></TBODY></TABLE>
<TABLE border=3D0 cellSpacing=3D0>
  <TBODY>
  <TR>
    <TD><TT>&nbsp;&nbsp;&nbsp;&nbsp;&nbsp;&nbsp;</TT></TD>
    <TD><TT><B>No match to: </B>812.3162, 823.0623, 825.0485, 829.3371,=20
      841.0198, 842.4643, 861.0161, 870.4938, 994.0717, 1036.0731, =
1085.4249,=20
      1221.5375, 1221.5375, 1237.5297, 1276.5734, 1283.5719, 1301.5222,=20
      1303.4946, 1303.4946, 1383.6228, 1383.6228, 1405.6262, 1689.5706,=20
      1689.5706, 1951.9116, 1951.9116, 1973.9050, 1975.8885, 2056.7813,=20
      2056.7813, 2078.7896, 2277.8972, 2438.1318, 2663.2810,=20
  2663.2810</TT></TD></TR></TBODY></TABLE><BR>
<TABLE border=3D0 cellSpacing=3D0>
  <TBODY>
  <TR>
    <TD><TT><B><A name=3DHit26>26.</A>&nbsp;&nbsp;&nbsp;</B></TT></TD>
    <TD noWrap><TT><A=20
      =
href=3D"http://zxw-pc/mascot/cgi/protein_view.pl?file=3D../data/20121225/=
F002440.dat&amp;hit=3D26"=20
      =
target=3D_blank>gi|38345844</A>&nbsp;&nbsp;&nbsp;&nbsp;<B>Mass:</B>&nbsp;=
59034&nbsp;&nbsp;&nbsp;&nbsp;<B>Score:</B>&nbsp;35&nbsp;&nbsp;&nbsp;&nbsp=
;&nbsp;<B>Expect:</B>&nbsp;6.3e+002&nbsp;&nbsp;<B>Matches:</B>&nbsp;8</TT=
></TD></TR>
  <TR>
    <TD>&nbsp;</TD>
    <TD noWrap><TT>OSJNBa0084K11.8 [Oryza sativa Japonica=20
  Group]</TT></TD></TR></TBODY></TABLE>
<TABLE border=3D0 cellSpacing=3D0 cellPadding=3D0>
  <TBODY>
  <TR>
    <TD><TT>&nbsp;&nbsp;&nbsp;&nbsp;&nbsp;&nbsp;</TT></TD>
    <TD align=3Dright><TT><B>Observed&nbsp;&nbsp;</B></TT></TD>
    <TD noWrap align=3Dright><TT><B>Mr(expt)&nbsp;&nbsp;</B></TT></TD>
    <TD noWrap align=3Dright><TT><B>Mr(calc)&nbsp;&nbsp;</B></TT></TD>
    <TD align=3Dright><TT><B>&nbsp;ppm&nbsp;&nbsp;</B></TT></TD>
    <TD align=3Dright><TT><B>Start&nbsp;</B></TT></TD>
    <TD align=3Dright><TT><B>&nbsp;</B></TT></TD>
    <TD align=3Dright><TT><B>End&nbsp;</B></TT></TD>
    <TD align=3Dright><TT><B>Miss&nbsp;</B></TT></TD>
    <TD align=3Dright><TT><B>Ions&nbsp;</B></TT></TD>
    <TD><TT><B>&nbsp;Peptide</B></TT></TD></TR>
  <TR>
    <TD align=3Dright>&nbsp;</TD>
    <TD align=3Dright><TT>829.3371&nbsp;&nbsp;</TT></TD>
    <TD align=3Dright><TT>828.3298&nbsp;&nbsp;</TT></TD>
    <TD align=3Dright><TT>828.3436&nbsp;&nbsp;</TT></TD>
    <TD noWrap align=3Dright><TT>-16.61&nbsp;</TT></TD>
    <TD align=3Dright><TT>178&nbsp;</TT></TD>
    <TD noWrap align=3Dright><TT>-&nbsp;</TT></TD>
    <TD align=3Dright><TT>184&nbsp;</TT></TD>
    <TD align=3Dright><TT>0&nbsp;&nbsp;</TT></TD>
    <TD noWrap align=3Dright><TT>---&nbsp;&nbsp;</TT></TD>
    <TD noWrap><TT>&nbsp;K.YDAMSAR.D + Oxidation (M)</TT></TD></TR>
  <TR>
    <TD align=3Dright>&nbsp;</TD>
    <TD align=3Dright><TT>1283.5719&nbsp;&nbsp;</TT></TD>
    <TD align=3Dright><TT>1282.5646&nbsp;&nbsp;</TT></TD>
    <TD align=3Dright><TT>1282.6016&nbsp;&nbsp;</TT></TD>
    <TD noWrap align=3Dright><TT>-28.84&nbsp;</TT></TD>
    <TD align=3Dright><TT>431&nbsp;</TT></TD>
    <TD noWrap align=3Dright><TT>-&nbsp;</TT></TD>
    <TD align=3Dright><TT>441&nbsp;</TT></TD>
    <TD align=3Dright><TT>0&nbsp;&nbsp;</TT></TD>
    <TD noWrap align=3Dright><TT>---&nbsp;&nbsp;</TT></TD>
    <TD noWrap><TT>&nbsp;K.STMHFLPGSYK.Y + Oxidation (M)</TT></TD></TR>
  <TR>
    <TD align=3Dright>&nbsp;</TD>
    <TD align=3Dright><TT>1285.5142&nbsp;&nbsp;</TT></TD>
    <TD align=3Dright><TT>1284.5069&nbsp;&nbsp;</TT></TD>
    <TD align=3Dright><TT>1284.5946&nbsp;&nbsp;</TT></TD>
    <TD noWrap align=3Dright><TT>-68.25&nbsp;</TT></TD>
    <TD align=3Dright><TT>34&nbsp;</TT></TD>
    <TD noWrap align=3Dright><TT>-&nbsp;</TT></TD>
    <TD align=3Dright><TT>45&nbsp;</TT></TD>
    <TD align=3Dright><TT>0&nbsp;&nbsp;</TT></TD>
    <TD noWrap align=3Dright><TT>---&nbsp;&nbsp;</TT></TD>
    <TD noWrap><TT>&nbsp;R.ADASPEPVDTQR.K</TT></TD></TR>
  <TR>
    <TD align=3Dright>&nbsp;</TD>
    <TD align=3Dright><TT>1285.5142&nbsp;&nbsp;</TT></TD>
    <TD align=3Dright><TT>1284.5069&nbsp;&nbsp;</TT></TD>
    <TD align=3Dright><TT>1284.5946&nbsp;&nbsp;</TT></TD>
    <TD noWrap align=3Dright><TT>-68.25&nbsp;</TT></TD>
    <TD align=3Dright><TT>34&nbsp;</TT></TD>
    <TD noWrap align=3Dright><TT>-&nbsp;</TT></TD>
    <TD align=3Dright><TT>45&nbsp;</TT></TD>
    <TD align=3Dright><TT>0&nbsp;&nbsp;</TT></TD>
    <TD noWrap align=3Dright><TT>---&nbsp;&nbsp;</TT></TD>
    <TD noWrap><TT>&nbsp;R.ADASPEPVDTQR.K</TT></TD></TR>
  <TR>
    <TD align=3Dright>&nbsp;</TD>
    <TD align=3Dright><TT>1303.4946&nbsp;&nbsp;</TT></TD>
    <TD align=3Dright><TT>1302.4873&nbsp;&nbsp;</TT></TD>
    <TD align=3Dright><TT>1302.6101&nbsp;&nbsp;</TT></TD>
    <TD noWrap align=3Dright><TT>-94.22&nbsp;</TT></TD>
    <TD align=3Dright><TT>185&nbsp;</TT></TD>
    <TD noWrap align=3Dright><TT>-&nbsp;</TT></TD>
    <TD align=3Dright><TT>195&nbsp;</TT></TD>
    <TD align=3Dright><TT>1&nbsp;&nbsp;</TT></TD>
    <TD noWrap align=3Dright><TT>---&nbsp;&nbsp;</TT></TD>
    <TD noWrap><TT>&nbsp;R.DLFKMFGCSQK.L</TT></TD></TR>
  <TR>
    <TD align=3Dright>&nbsp;</TD>
    <TD align=3Dright><TT>1303.4946&nbsp;&nbsp;</TT></TD>
    <TD align=3Dright><TT>1302.4873&nbsp;&nbsp;</TT></TD>
    <TD align=3Dright><TT>1302.6101&nbsp;&nbsp;</TT></TD>
    <TD noWrap align=3Dright><TT>-94.22&nbsp;</TT></TD>
    <TD align=3Dright><TT>185&nbsp;</TT></TD>
    <TD noWrap align=3Dright><TT>-&nbsp;</TT></TD>
    <TD align=3Dright><TT>195&nbsp;</TT></TD>
    <TD align=3Dright><TT>1&nbsp;&nbsp;</TT></TD>
    <TD noWrap align=3Dright><TT>---&nbsp;&nbsp;</TT></TD>
    <TD noWrap><TT>&nbsp;R.DLFKMFGCSQK.L</TT></TD></TR>
  <TR>
    <TD align=3Dright>&nbsp;</TD>
    <TD align=3Dright><TT>1973.9050&nbsp;&nbsp;</TT></TD>
    <TD align=3Dright><TT>1972.8977&nbsp;&nbsp;</TT></TD>
    <TD align=3Dright><TT>1973.0371&nbsp;&nbsp;</TT></TD>
    <TD noWrap align=3Dright><TT>-70.62&nbsp;</TT></TD>
    <TD align=3Dright><TT>446&nbsp;</TT></TD>
    <TD noWrap align=3Dright><TT>-&nbsp;</TT></TD>
    <TD align=3Dright><TT>463&nbsp;</TT></TD>
    <TD align=3Dright><TT>0&nbsp;&nbsp;</TT></TD>
    <TD noWrap align=3Dright><TT>---&nbsp;&nbsp;</TT></TD>
    <TD noWrap><TT>&nbsp;R.GSTTLPNLFIAGDWIVNR.H</TT></TD></TR>
  <TR>
    <TD align=3Dright>&nbsp;</TD>
    <TD align=3Dright><TT>2438.1318&nbsp;&nbsp;</TT></TD>
    <TD align=3Dright><TT>2437.1245&nbsp;&nbsp;</TT></TD>
    <TD align=3Dright><TT>2437.2021&nbsp;&nbsp;</TT></TD>
    <TD noWrap align=3Dright><TT>-31.85&nbsp;</TT></TD>
    <TD align=3Dright><TT>156&nbsp;</TT></TD>
    <TD noWrap align=3Dright><TT>-&nbsp;</TT></TD>
    <TD align=3Dright><TT>177&nbsp;</TT></TD>
    <TD align=3Dright><TT>0&nbsp;&nbsp;</TT></TD>
    <TD noWrap align=3Dright><TT>---&nbsp;&nbsp;</TT></TD>
    <TD =
noWrap><TT>&nbsp;R.LTSIPVMAAVIDFNNTDTAWMK.Y</TT></TD></TR></TBODY></TABLE=
>
<TABLE border=3D0 cellSpacing=3D0>
  <TBODY>
  <TR>
    <TD><TT>&nbsp;&nbsp;&nbsp;&nbsp;&nbsp;&nbsp;</TT></TD>
    <TD><TT><B>No match to: </B>812.3162, 823.0623, 825.0485, 841.0198,=20
      842.4643, 861.0161, 870.4938, 994.0717, 1036.0731, 1085.4249, =
1221.5375,=20
      1221.5375, 1237.5297, 1269.5375, 1269.5375, 1276.5734, 1301.5222,=20
      1383.6228, 1383.6228, 1405.6262, 1441.5985, 1689.5706, 1689.5706,=20
      1951.9116, 1951.9116, 1975.8885, 2056.7813, 2056.7813, 2078.7896,=20
      2277.8972, 2481.0630, 2481.0630, 2663.2810,=20
2663.2810</TT></TD></TR></TBODY></TABLE><BR>
<TABLE border=3D0 cellSpacing=3D0>
  <TBODY>
  <TR>
    <TD><TT><B><A name=3DHit27>27.</A>&nbsp;&nbsp;&nbsp;</B></TT></TD>
    <TD noWrap><TT><A=20
      =
href=3D"http://zxw-pc/mascot/cgi/protein_view.pl?file=3D../data/20121225/=
F002440.dat&amp;hit=3D27"=20
      =
target=3D_blank>gi|303282879</A>&nbsp;&nbsp;&nbsp;&nbsp;<B>Mass:</B>&nbsp=
;40900&nbsp;&nbsp;&nbsp;&nbsp;<B>Score:</B>&nbsp;35&nbsp;&nbsp;&nbsp;&nbs=
p;&nbsp;<B>Expect:</B>&nbsp;6.4e+002&nbsp;&nbsp;<B>Matches:</B>&nbsp;9</T=
T></TD></TR>
  <TR>
    <TD>&nbsp;</TD>
    <TD noWrap><TT>predicted protein [Micromonas pusilla=20
  CCMP1545]</TT></TD></TR></TBODY></TABLE>
<TABLE border=3D0 cellSpacing=3D0 cellPadding=3D0>
  <TBODY>
  <TR>
    <TD><TT>&nbsp;&nbsp;&nbsp;&nbsp;&nbsp;&nbsp;</TT></TD>
    <TD align=3Dright><TT><B>Observed&nbsp;&nbsp;</B></TT></TD>
    <TD noWrap align=3Dright><TT><B>Mr(expt)&nbsp;&nbsp;</B></TT></TD>
    <TD noWrap align=3Dright><TT><B>Mr(calc)&nbsp;&nbsp;</B></TT></TD>
    <TD align=3Dright><TT><B>&nbsp;ppm&nbsp;&nbsp;</B></TT></TD>
    <TD align=3Dright><TT><B>Start&nbsp;</B></TT></TD>
    <TD align=3Dright><TT><B>&nbsp;</B></TT></TD>
    <TD align=3Dright><TT><B>End&nbsp;</B></TT></TD>
    <TD align=3Dright><TT><B>Miss&nbsp;</B></TT></TD>
    <TD align=3Dright><TT><B>Ions&nbsp;</B></TT></TD>
    <TD><TT><B>&nbsp;Peptide</B></TT></TD></TR>
  <TR>
    <TD align=3Dright>&nbsp;</TD>
    <TD align=3Dright><TT>1221.5375&nbsp;&nbsp;</TT></TD>
    <TD align=3Dright><TT>1220.5302&nbsp;&nbsp;</TT></TD>
    <TD align=3Dright><TT>1220.5608&nbsp;&nbsp;</TT></TD>
    <TD noWrap align=3Dright><TT>-25.04&nbsp;</TT></TD>
    <TD align=3Dright><TT>101&nbsp;</TT></TD>
    <TD noWrap align=3Dright><TT>-&nbsp;</TT></TD>
    <TD align=3Dright><TT>110&nbsp;</TT></TD>
    <TD align=3Dright><TT>1&nbsp;&nbsp;</TT></TD>
    <TD noWrap align=3Dright><TT>---&nbsp;&nbsp;</TT></TD>
    <TD noWrap><TT>&nbsp;K.GMLKWDSNDR.D</TT></TD></TR>
  <TR>
    <TD align=3Dright>&nbsp;</TD>
    <TD align=3Dright><TT>1221.5375&nbsp;&nbsp;</TT></TD>
    <TD align=3Dright><TT>1220.5302&nbsp;&nbsp;</TT></TD>
    <TD align=3Dright><TT>1220.5608&nbsp;&nbsp;</TT></TD>
    <TD noWrap align=3Dright><TT>-25.04&nbsp;</TT></TD>
    <TD align=3Dright><TT>101&nbsp;</TT></TD>
    <TD noWrap align=3Dright><TT>-&nbsp;</TT></TD>
    <TD align=3Dright><TT>110&nbsp;</TT></TD>
    <TD align=3Dright><TT>1&nbsp;&nbsp;</TT></TD>
    <TD noWrap align=3Dright><TT>---&nbsp;&nbsp;</TT></TD>
    <TD noWrap><TT>&nbsp;K.GMLKWDSNDR.D</TT></TD></TR>
  <TR>
    <TD align=3Dright>&nbsp;</TD>
    <TD align=3Dright><TT>1237.5297&nbsp;&nbsp;</TT></TD>
    <TD align=3Dright><TT>1236.5224&nbsp;&nbsp;</TT></TD>
    <TD align=3Dright><TT>1236.5557&nbsp;&nbsp;</TT></TD>
    <TD noWrap align=3Dright><TT>-26.92&nbsp;</TT></TD>
    <TD align=3Dright><TT>101&nbsp;</TT></TD>
    <TD noWrap align=3Dright><TT>-&nbsp;</TT></TD>
    <TD align=3Dright><TT>110&nbsp;</TT></TD>
    <TD align=3Dright><TT>1&nbsp;&nbsp;</TT></TD>
    <TD noWrap align=3Dright><TT>---&nbsp;&nbsp;</TT></TD>
    <TD noWrap><TT>&nbsp;K.GMLKWDSNDR.D + Oxidation (M)</TT></TD></TR>
  <TR>
    <TD align=3Dright>&nbsp;</TD>
    <TD align=3Dright><TT>1301.5222&nbsp;&nbsp;</TT></TD>
    <TD align=3Dright><TT>1300.5149&nbsp;&nbsp;</TT></TD>
    <TD align=3Dright><TT>1300.6371&nbsp;&nbsp;</TT></TD>
    <TD noWrap align=3Dright><TT>-93.95&nbsp;</TT></TD>
    <TD align=3Dright><TT>177&nbsp;</TT></TD>
    <TD noWrap align=3Dright><TT>-&nbsp;</TT></TD>
    <TD align=3Dright><TT>188&nbsp;</TT></TD>
    <TD align=3Dright><TT>1&nbsp;&nbsp;</TT></TD>
    <TD noWrap align=3Dright><TT>---&nbsp;&nbsp;</TT></TD>
    <TD noWrap><TT>&nbsp;R.STPREGEGAIER.E</TT></TD></TR>
  <TR>
    <TD align=3Dright>&nbsp;</TD>
    <TD align=3Dright><TT>1303.4946&nbsp;&nbsp;</TT></TD>
    <TD align=3Dright><TT>1302.4873&nbsp;&nbsp;</TT></TD>
    <TD align=3Dright><TT>1302.5840&nbsp;&nbsp;</TT></TD>
    <TD noWrap align=3Dright><TT>-74.23&nbsp;</TT></TD>
    <TD align=3Dright><TT>2&nbsp;</TT></TD>
    <TD noWrap align=3Dright><TT>-&nbsp;</TT></TD>
    <TD align=3Dright><TT>11&nbsp;</TT></TD>
    <TD align=3Dright><TT>1&nbsp;&nbsp;</TT></TD>
    <TD noWrap align=3Dright><TT>---&nbsp;&nbsp;</TT></TD>
    <TD noWrap><TT>&nbsp;M.QTENDSRYYK.N</TT></TD></TR>
  <TR>
    <TD align=3Dright>&nbsp;</TD>
    <TD align=3Dright><TT>1303.4946&nbsp;&nbsp;</TT></TD>
    <TD align=3Dright><TT>1302.4873&nbsp;&nbsp;</TT></TD>
    <TD align=3Dright><TT>1302.5840&nbsp;&nbsp;</TT></TD>
    <TD noWrap align=3Dright><TT>-74.23&nbsp;</TT></TD>
    <TD align=3Dright><TT>2&nbsp;</TT></TD>
    <TD noWrap align=3Dright><TT>-&nbsp;</TT></TD>
    <TD align=3Dright><TT>11&nbsp;</TT></TD>
    <TD align=3Dright><TT>1&nbsp;&nbsp;</TT></TD>
    <TD noWrap align=3Dright><TT>---&nbsp;&nbsp;</TT></TD>
    <TD noWrap><TT>&nbsp;M.QTENDSRYYK.N</TT></TD></TR>
  <TR>
    <TD align=3Dright>&nbsp;</TD>
    <TD align=3Dright><TT>1973.9050&nbsp;&nbsp;</TT></TD>
    <TD align=3Dright><TT>1972.8977&nbsp;&nbsp;</TT></TD>
    <TD align=3Dright><TT>1972.9676&nbsp;&nbsp;</TT></TD>
    <TD noWrap align=3Dright><TT>-35.43&nbsp;</TT></TD>
    <TD align=3Dright><TT>9&nbsp;</TT></TD>
    <TD noWrap align=3Dright><TT>-&nbsp;</TT></TD>
    <TD align=3Dright><TT>26&nbsp;</TT></TD>
    <TD align=3Dright><TT>1&nbsp;&nbsp;</TT></TD>
    <TD noWrap align=3Dright><TT>---&nbsp;&nbsp;</TT></TD>
    <TD noWrap><TT>&nbsp;R.YYKNSSVSVMAAVEAAQR.G</TT></TD></TR>
  <TR>
    <TD align=3Dright>&nbsp;</TD>
    <TD align=3Dright><TT>2481.0630&nbsp;&nbsp;</TT></TD>
    <TD align=3Dright><TT>2480.0557&nbsp;&nbsp;</TT></TD>
    <TD align=3Dright><TT>2480.2218&nbsp;&nbsp;</TT></TD>
    <TD noWrap align=3Dright><TT>-66.94&nbsp;</TT></TD>
    <TD align=3Dright><TT>320&nbsp;</TT></TD>
    <TD noWrap align=3Dright><TT>-&nbsp;</TT></TD>
    <TD align=3Dright><TT>345&nbsp;</TT></TD>
    <TD align=3Dright><TT>0&nbsp;&nbsp;</TT></TD>
    <TD noWrap align=3Dright><TT>---&nbsp;&nbsp;</TT></TD>
    <TD noWrap><TT>&nbsp;R.TTHPAGADEEVTVVCGIVAGDVVGGK.A</TT></TD></TR>
  <TR>
    <TD align=3Dright>&nbsp;</TD>
    <TD align=3Dright><TT>2481.0630&nbsp;&nbsp;</TT></TD>
    <TD align=3Dright><TT>2480.0557&nbsp;&nbsp;</TT></TD>
    <TD align=3Dright><TT>2480.2218&nbsp;&nbsp;</TT></TD>
    <TD noWrap align=3Dright><TT>-66.94&nbsp;</TT></TD>
    <TD align=3Dright><TT>320&nbsp;</TT></TD>
    <TD noWrap align=3Dright><TT>-&nbsp;</TT></TD>
    <TD align=3Dright><TT>345&nbsp;</TT></TD>
    <TD align=3Dright><TT>0&nbsp;&nbsp;</TT></TD>
    <TD noWrap align=3Dright><TT>---&nbsp;&nbsp;</TT></TD>
    <TD=20
noWrap><TT>&nbsp;R.TTHPAGADEEVTVVCGIVAGDVVGGK.A</TT></TD></TR></TBODY></T=
ABLE>
<TABLE border=3D0 cellSpacing=3D0>
  <TBODY>
  <TR>
    <TD><TT>&nbsp;&nbsp;&nbsp;&nbsp;&nbsp;&nbsp;</TT></TD>
    <TD><TT><B>No match to: </B>812.3162, 823.0623, 825.0485, 829.3371,=20
      841.0198, 842.4643, 861.0161, 870.4938, 994.0717, 1036.0731, =
1085.4249,=20
      1269.5375, 1269.5375, 1276.5734, 1283.5719, 1285.5142, 1285.5142,=20
      1383.6228, 1383.6228, 1405.6262, 1441.5985, 1689.5706, 1689.5706,=20
      1951.9116, 1951.9116, 1975.8885, 2056.7813, 2056.7813, 2078.7896,=20
      2277.8972, 2438.1318, 2663.2810, =
2663.2810</TT></TD></TR></TBODY></TABLE><BR>
<TABLE border=3D0 cellSpacing=3D0>
  <TBODY>
  <TR>
    <TD><TT><B><A name=3DHit28>28.</A>&nbsp;&nbsp;&nbsp;</B></TT></TD>
    <TD noWrap><TT><A=20
      =
href=3D"http://zxw-pc/mascot/cgi/protein_view.pl?file=3D../data/20121225/=
F002440.dat&amp;hit=3D28"=20
      =
target=3D_blank>gi|226458202</A>&nbsp;&nbsp;&nbsp;&nbsp;<B>Mass:</B>&nbsp=
;40900&nbsp;&nbsp;&nbsp;&nbsp;<B>Score:</B>&nbsp;35&nbsp;&nbsp;&nbsp;&nbs=
p;&nbsp;<B>Expect:</B>&nbsp;6.4e+002&nbsp;&nbsp;<B>Matches:</B>&nbsp;9</T=
T></TD></TR>
  <TR>
    <TD>&nbsp;</TD>
    <TD noWrap><TT>predicted protein [Micromonas pusilla=20
  CCMP1545]</TT></TD></TR></TBODY></TABLE>
<TABLE border=3D0 cellSpacing=3D0 cellPadding=3D0>
  <TBODY>
  <TR>
    <TD><TT>&nbsp;&nbsp;&nbsp;&nbsp;&nbsp;&nbsp;</TT></TD>
    <TD align=3Dright><TT><B>Observed&nbsp;&nbsp;</B></TT></TD>
    <TD noWrap align=3Dright><TT><B>Mr(expt)&nbsp;&nbsp;</B></TT></TD>
    <TD noWrap align=3Dright><TT><B>Mr(calc)&nbsp;&nbsp;</B></TT></TD>
    <TD align=3Dright><TT><B>&nbsp;ppm&nbsp;&nbsp;</B></TT></TD>
    <TD align=3Dright><TT><B>Start&nbsp;</B></TT></TD>
    <TD align=3Dright><TT><B>&nbsp;</B></TT></TD>
    <TD align=3Dright><TT><B>End&nbsp;</B></TT></TD>
    <TD align=3Dright><TT><B>Miss&nbsp;</B></TT></TD>
    <TD align=3Dright><TT><B>Ions&nbsp;</B></TT></TD>
    <TD><TT><B>&nbsp;Peptide</B></TT></TD></TR>
  <TR>
    <TD align=3Dright>&nbsp;</TD>
    <TD align=3Dright><TT>1221.5375&nbsp;&nbsp;</TT></TD>
    <TD align=3Dright><TT>1220.5302&nbsp;&nbsp;</TT></TD>
    <TD align=3Dright><TT>1220.5608&nbsp;&nbsp;</TT></TD>
    <TD noWrap align=3Dright><TT>-25.04&nbsp;</TT></TD>
    <TD align=3Dright><TT>101&nbsp;</TT></TD>
    <TD noWrap align=3Dright><TT>-&nbsp;</TT></TD>
    <TD align=3Dright><TT>110&nbsp;</TT></TD>
    <TD align=3Dright><TT>1&nbsp;&nbsp;</TT></TD>
    <TD noWrap align=3Dright><TT>---&nbsp;&nbsp;</TT></TD>
    <TD noWrap><TT>&nbsp;K.GMLKWDSNDR.D</TT></TD></TR>
  <TR>
    <TD align=3Dright>&nbsp;</TD>
    <TD align=3Dright><TT>1221.5375&nbsp;&nbsp;</TT></TD>
    <TD align=3Dright><TT>1220.5302&nbsp;&nbsp;</TT></TD>
    <TD align=3Dright><TT>1220.5608&nbsp;&nbsp;</TT></TD>
    <TD noWrap align=3Dright><TT>-25.04&nbsp;</TT></TD>
    <TD align=3Dright><TT>101&nbsp;</TT></TD>
    <TD noWrap align=3Dright><TT>-&nbsp;</TT></TD>
    <TD align=3Dright><TT>110&nbsp;</TT></TD>
    <TD align=3Dright><TT>1&nbsp;&nbsp;</TT></TD>
    <TD noWrap align=3Dright><TT>---&nbsp;&nbsp;</TT></TD>
    <TD noWrap><TT>&nbsp;K.GMLKWDSNDR.D</TT></TD></TR>
  <TR>
    <TD align=3Dright>&nbsp;</TD>
    <TD align=3Dright><TT>1237.5297&nbsp;&nbsp;</TT></TD>
    <TD align=3Dright><TT>1236.5224&nbsp;&nbsp;</TT></TD>
    <TD align=3Dright><TT>1236.5557&nbsp;&nbsp;</TT></TD>
    <TD noWrap align=3Dright><TT>-26.92&nbsp;</TT></TD>
    <TD align=3Dright><TT>101&nbsp;</TT></TD>
    <TD noWrap align=3Dright><TT>-&nbsp;</TT></TD>
    <TD align=3Dright><TT>110&nbsp;</TT></TD>
    <TD align=3Dright><TT>1&nbsp;&nbsp;</TT></TD>
    <TD noWrap align=3Dright><TT>---&nbsp;&nbsp;</TT></TD>
    <TD noWrap><TT>&nbsp;K.GMLKWDSNDR.D + Oxidation (M)</TT></TD></TR>
  <TR>
    <TD align=3Dright>&nbsp;</TD>
    <TD align=3Dright><TT>1301.5222&nbsp;&nbsp;</TT></TD>
    <TD align=3Dright><TT>1300.5149&nbsp;&nbsp;</TT></TD>
    <TD align=3Dright><TT>1300.6371&nbsp;&nbsp;</TT></TD>
    <TD noWrap align=3Dright><TT>-93.95&nbsp;</TT></TD>
    <TD align=3Dright><TT>177&nbsp;</TT></TD>
    <TD noWrap align=3Dright><TT>-&nbsp;</TT></TD>
    <TD align=3Dright><TT>188&nbsp;</TT></TD>
    <TD align=3Dright><TT>1&nbsp;&nbsp;</TT></TD>
    <TD noWrap align=3Dright><TT>---&nbsp;&nbsp;</TT></TD>
    <TD noWrap><TT>&nbsp;R.STPREGEGAIER.E</TT></TD></TR>
  <TR>
    <TD align=3Dright>&nbsp;</TD>
    <TD align=3Dright><TT>1303.4946&nbsp;&nbsp;</TT></TD>
    <TD align=3Dright><TT>1302.4873&nbsp;&nbsp;</TT></TD>
    <TD align=3Dright><TT>1302.5840&nbsp;&nbsp;</TT></TD>
    <TD noWrap align=3Dright><TT>-74.23&nbsp;</TT></TD>
    <TD align=3Dright><TT>2&nbsp;</TT></TD>
    <TD noWrap align=3Dright><TT>-&nbsp;</TT></TD>
    <TD align=3Dright><TT>11&nbsp;</TT></TD>
    <TD align=3Dright><TT>1&nbsp;&nbsp;</TT></TD>
    <TD noWrap align=3Dright><TT>---&nbsp;&nbsp;</TT></TD>
    <TD noWrap><TT>&nbsp;M.QTENDSRYYK.N</TT></TD></TR>
  <TR>
    <TD align=3Dright>&nbsp;</TD>
    <TD align=3Dright><TT>1303.4946&nbsp;&nbsp;</TT></TD>
    <TD align=3Dright><TT>1302.4873&nbsp;&nbsp;</TT></TD>
    <TD align=3Dright><TT>1302.5840&nbsp;&nbsp;</TT></TD>
    <TD noWrap align=3Dright><TT>-74.23&nbsp;</TT></TD>
    <TD align=3Dright><TT>2&nbsp;</TT></TD>
    <TD noWrap align=3Dright><TT>-&nbsp;</TT></TD>
    <TD align=3Dright><TT>11&nbsp;</TT></TD>
    <TD align=3Dright><TT>1&nbsp;&nbsp;</TT></TD>
    <TD noWrap align=3Dright><TT>---&nbsp;&nbsp;</TT></TD>
    <TD noWrap><TT>&nbsp;M.QTENDSRYYK.N</TT></TD></TR>
  <TR>
    <TD align=3Dright>&nbsp;</TD>
    <TD align=3Dright><TT>1973.9050&nbsp;&nbsp;</TT></TD>
    <TD align=3Dright><TT>1972.8977&nbsp;&nbsp;</TT></TD>
    <TD align=3Dright><TT>1972.9676&nbsp;&nbsp;</TT></TD>
    <TD noWrap align=3Dright><TT>-35.43&nbsp;</TT></TD>
    <TD align=3Dright><TT>9&nbsp;</TT></TD>
    <TD noWrap align=3Dright><TT>-&nbsp;</TT></TD>
    <TD align=3Dright><TT>26&nbsp;</TT></TD>
    <TD align=3Dright><TT>1&nbsp;&nbsp;</TT></TD>
    <TD noWrap align=3Dright><TT>---&nbsp;&nbsp;</TT></TD>
    <TD noWrap><TT>&nbsp;R.YYKNSSVSVMAAVEAAQR.G</TT></TD></TR>
  <TR>
    <TD align=3Dright>&nbsp;</TD>
    <TD align=3Dright><TT>2481.0630&nbsp;&nbsp;</TT></TD>
    <TD align=3Dright><TT>2480.0557&nbsp;&nbsp;</TT></TD>
    <TD align=3Dright><TT>2480.2218&nbsp;&nbsp;</TT></TD>
    <TD noWrap align=3Dright><TT>-66.94&nbsp;</TT></TD>
    <TD align=3Dright><TT>320&nbsp;</TT></TD>
    <TD noWrap align=3Dright><TT>-&nbsp;</TT></TD>
    <TD align=3Dright><TT>345&nbsp;</TT></TD>
    <TD align=3Dright><TT>0&nbsp;&nbsp;</TT></TD>
    <TD noWrap align=3Dright><TT>---&nbsp;&nbsp;</TT></TD>
    <TD noWrap><TT>&nbsp;R.TTHPAGADEEVTVVCGIVAGDVVGGK.A</TT></TD></TR>
  <TR>
    <TD align=3Dright>&nbsp;</TD>
    <TD align=3Dright><TT>2481.0630&nbsp;&nbsp;</TT></TD>
    <TD align=3Dright><TT>2480.0557&nbsp;&nbsp;</TT></TD>
    <TD align=3Dright><TT>2480.2218&nbsp;&nbsp;</TT></TD>
    <TD noWrap align=3Dright><TT>-66.94&nbsp;</TT></TD>
    <TD align=3Dright><TT>320&nbsp;</TT></TD>
    <TD noWrap align=3Dright><TT>-&nbsp;</TT></TD>
    <TD align=3Dright><TT>345&nbsp;</TT></TD>
    <TD align=3Dright><TT>0&nbsp;&nbsp;</TT></TD>
    <TD noWrap align=3Dright><TT>---&nbsp;&nbsp;</TT></TD>
    <TD=20
noWrap><TT>&nbsp;R.TTHPAGADEEVTVVCGIVAGDVVGGK.A</TT></TD></TR></TBODY></T=
ABLE>
<TABLE border=3D0 cellSpacing=3D0>
  <TBODY>
  <TR>
    <TD><TT>&nbsp;&nbsp;&nbsp;&nbsp;&nbsp;&nbsp;</TT></TD>
    <TD><TT><B>No match to: </B>812.3162, 823.0623, 825.0485, 829.3371,=20
      841.0198, 842.4643, 861.0161, 870.4938, 994.0717, 1036.0731, =
1085.4249,=20
      1269.5375, 1269.5375, 1276.5734, 1283.5719, 1285.5142, 1285.5142,=20
      1383.6228, 1383.6228, 1405.6262, 1441.5985, 1689.5706, 1689.5706,=20
      1951.9116, 1951.9116, 1975.8885, 2056.7813, 2056.7813, 2078.7896,=20
      2277.8972, 2438.1318, 2663.2810, =
2663.2810</TT></TD></TR></TBODY></TABLE><BR>
<TABLE border=3D0 cellSpacing=3D0>
  <TBODY>
  <TR>
    <TD><TT><B><A name=3DHit29>29.</A>&nbsp;&nbsp;&nbsp;</B></TT></TD>
    <TD noWrap><TT><A=20
      =
href=3D"http://zxw-pc/mascot/cgi/protein_view.pl?file=3D../data/20121225/=
F002440.dat&amp;hit=3D29"=20
      =
target=3D_blank>gi|37806253</A>&nbsp;&nbsp;&nbsp;&nbsp;<B>Mass:</B>&nbsp;=
20039&nbsp;&nbsp;&nbsp;&nbsp;<B>Score:</B>&nbsp;34&nbsp;&nbsp;&nbsp;&nbsp=
;&nbsp;<B>Expect:</B>&nbsp;6.6e+002&nbsp;&nbsp;<B>Matches:</B>&nbsp;6</TT=
></TD></TR>
  <TR>
    <TD>&nbsp;</TD>
    <TD noWrap><TT>hypothetical protein [Oryza sativa Japonica=20
  Group]</TT></TD></TR></TBODY></TABLE>
<TABLE border=3D0 cellSpacing=3D0 cellPadding=3D0>
  <TBODY>
  <TR>
    <TD><TT>&nbsp;&nbsp;&nbsp;&nbsp;&nbsp;&nbsp;</TT></TD>
    <TD align=3Dright><TT><B>Observed&nbsp;&nbsp;</B></TT></TD>
    <TD noWrap align=3Dright><TT><B>Mr(expt)&nbsp;&nbsp;</B></TT></TD>
    <TD noWrap align=3Dright><TT><B>Mr(calc)&nbsp;&nbsp;</B></TT></TD>
    <TD align=3Dright><TT><B>&nbsp;ppm&nbsp;&nbsp;</B></TT></TD>
    <TD align=3Dright><TT><B>Start&nbsp;</B></TT></TD>
    <TD align=3Dright><TT><B>&nbsp;</B></TT></TD>
    <TD align=3Dright><TT><B>End&nbsp;</B></TT></TD>
    <TD align=3Dright><TT><B>Miss&nbsp;</B></TT></TD>
    <TD align=3Dright><TT><B>Ions&nbsp;</B></TT></TD>
    <TD><TT><B>&nbsp;Peptide</B></TT></TD></TR>
  <TR>
    <TD align=3Dright>&nbsp;</TD>
    <TD align=3Dright><TT>842.4643&nbsp;&nbsp;</TT></TD>
    <TD align=3Dright><TT>841.4570&nbsp;&nbsp;</TT></TD>
    <TD align=3Dright><TT>841.5134&nbsp;&nbsp;</TT></TD>
    <TD noWrap align=3Dright><TT>-66.97&nbsp;</TT></TD>
    <TD align=3Dright><TT>164&nbsp;</TT></TD>
    <TD noWrap align=3Dright><TT>-&nbsp;</TT></TD>
    <TD align=3Dright><TT>170&nbsp;</TT></TD>
    <TD align=3Dright><TT>1&nbsp;&nbsp;</TT></TD>
    <TD noWrap align=3Dright><TT>---&nbsp;&nbsp;</TT></TD>
    <TD noWrap><TT>&nbsp;R.EVVARLR.G</TT></TD></TR>
  <TR>
    <TD align=3Dright>&nbsp;</TD>
    <TD align=3Dright><TT>1285.5142&nbsp;&nbsp;</TT></TD>
    <TD align=3Dright><TT>1284.5069&nbsp;&nbsp;</TT></TD>
    <TD align=3Dright><TT>1284.5556&nbsp;&nbsp;</TT></TD>
    <TD noWrap align=3Dright><TT>-37.91&nbsp;</TT></TD>
    <TD align=3Dright><TT>171&nbsp;</TT></TD>
    <TD noWrap align=3Dright><TT>-&nbsp;</TT></TD>
    <TD align=3Dright><TT>189&nbsp;</TT></TD>
    <TD align=3Dright><TT>0&nbsp;&nbsp;</TT></TD>
    <TD noWrap align=3Dright><TT>---&nbsp;&nbsp;</TT></TD>
    <TD noWrap><TT>&nbsp;R.GGGGGGGGGGGTGGGGGPR.R</TT></TD></TR>
  <TR>
    <TD align=3Dright>&nbsp;</TD>
    <TD align=3Dright><TT>1285.5142&nbsp;&nbsp;</TT></TD>
    <TD align=3Dright><TT>1284.5069&nbsp;&nbsp;</TT></TD>
    <TD align=3Dright><TT>1284.5556&nbsp;&nbsp;</TT></TD>
    <TD noWrap align=3Dright><TT>-37.91&nbsp;</TT></TD>
    <TD align=3Dright><TT>171&nbsp;</TT></TD>
    <TD noWrap align=3Dright><TT>-&nbsp;</TT></TD>
    <TD align=3Dright><TT>189&nbsp;</TT></TD>
    <TD align=3Dright><TT>0&nbsp;&nbsp;</TT></TD>
    <TD noWrap align=3Dright><TT>---&nbsp;&nbsp;</TT></TD>
    <TD noWrap><TT>&nbsp;R.GGGGGGGGGGGTGGGGGPR.R</TT></TD></TR>
  <TR>
    <TD align=3Dright>&nbsp;</TD>
    <TD align=3Dright><TT>1303.4946&nbsp;&nbsp;</TT></TD>
    <TD align=3Dright><TT>1302.4873&nbsp;&nbsp;</TT></TD>
    <TD align=3Dright><TT>1302.6099&nbsp;&nbsp;</TT></TD>
    <TD noWrap align=3Dright><TT>-94.08&nbsp;</TT></TD>
    <TD align=3Dright><TT>85&nbsp;</TT></TD>
    <TD noWrap align=3Dright><TT>-&nbsp;</TT></TD>
    <TD align=3Dright><TT>98&nbsp;</TT></TD>
    <TD align=3Dright><TT>1&nbsp;&nbsp;</TT></TD>
    <TD noWrap align=3Dright><TT>---&nbsp;&nbsp;</TT></TD>
    <TD noWrap><TT>&nbsp;K.MGGAAGIGERGDGR.G</TT></TD></TR>
  <TR>
    <TD align=3Dright>&nbsp;</TD>
    <TD align=3Dright><TT>1303.4946&nbsp;&nbsp;</TT></TD>
    <TD align=3Dright><TT>1302.4873&nbsp;&nbsp;</TT></TD>
    <TD align=3Dright><TT>1302.6099&nbsp;&nbsp;</TT></TD>
    <TD noWrap align=3Dright><TT>-94.08&nbsp;</TT></TD>
    <TD align=3Dright><TT>85&nbsp;</TT></TD>
    <TD noWrap align=3Dright><TT>-&nbsp;</TT></TD>
    <TD align=3Dright><TT>98&nbsp;</TT></TD>
    <TD align=3Dright><TT>1&nbsp;&nbsp;</TT></TD>
    <TD noWrap align=3Dright><TT>---&nbsp;&nbsp;</TT></TD>
    <TD noWrap><TT>&nbsp;K.MGGAAGIGERGDGR.G</TT></TD></TR>
  <TR>
    <TD align=3Dright>&nbsp;</TD>
    <TD align=3Dright><TT>1441.5985&nbsp;&nbsp;</TT></TD>
    <TD align=3Dright><TT>1440.5912&nbsp;&nbsp;</TT></TD>
    <TD align=3Dright><TT>1440.6567&nbsp;&nbsp;</TT></TD>
    <TD noWrap align=3Dright><TT>-45.46&nbsp;</TT></TD>
    <TD align=3Dright><TT>171&nbsp;</TT></TD>
    <TD noWrap align=3Dright><TT>-&nbsp;</TT></TD>
    <TD align=3Dright><TT>190&nbsp;</TT></TD>
    <TD align=3Dright><TT>1&nbsp;&nbsp;</TT></TD>
    <TD noWrap align=3Dright><TT>---&nbsp;&nbsp;</TT></TD>
    <TD =
noWrap><TT>&nbsp;R.GGGGGGGGGGGTGGGGGPRR.G</TT></TD></TR></TBODY></TABLE>
<TABLE border=3D0 cellSpacing=3D0>
  <TBODY>
  <TR>
    <TD><TT>&nbsp;&nbsp;&nbsp;&nbsp;&nbsp;&nbsp;</TT></TD>
    <TD><TT><B>No match to: </B>812.3162, 823.0623, 825.0485, 829.3371,=20
      841.0198, 861.0161, 870.4938, 994.0717, 1036.0731, 1085.4249, =
1221.5375,=20
      1221.5375, 1237.5297, 1269.5375, 1269.5375, 1276.5734, 1283.5719,=20
      1301.5222, 1383.6228, 1383.6228, 1405.6262, 1689.5706, 1689.5706,=20
      1951.9116, 1951.9116, 1973.9050, 1975.8885, 2056.7813, 2056.7813,=20
      2078.7896, 2277.8972, 2438.1318, 2481.0630, 2481.0630, 2663.2810,=20
      2663.2810</TT></TD></TR></TBODY></TABLE><BR>
<TABLE border=3D0 cellSpacing=3D0>
  <TBODY>
  <TR>
    <TD><TT><B><A name=3DHit30>30.</A>&nbsp;&nbsp;&nbsp;</B></TT></TD>
    <TD noWrap><TT><A=20
      =
href=3D"http://zxw-pc/mascot/cgi/protein_view.pl?file=3D../data/20121225/=
F002440.dat&amp;hit=3D30"=20
      =
target=3D_blank>gi|37806006</A>&nbsp;&nbsp;&nbsp;&nbsp;<B>Mass:</B>&nbsp;=
20039&nbsp;&nbsp;&nbsp;&nbsp;<B>Score:</B>&nbsp;34&nbsp;&nbsp;&nbsp;&nbsp=
;&nbsp;<B>Expect:</B>&nbsp;6.6e+002&nbsp;&nbsp;<B>Matches:</B>&nbsp;6</TT=
></TD></TR>
  <TR>
    <TD>&nbsp;</TD>
    <TD noWrap><TT>hypothetical protein [Oryza sativa Japonica=20
  Group]</TT></TD></TR></TBODY></TABLE>
<TABLE border=3D0 cellSpacing=3D0 cellPadding=3D0>
  <TBODY>
  <TR>
    <TD><TT>&nbsp;&nbsp;&nbsp;&nbsp;&nbsp;&nbsp;</TT></TD>
    <TD align=3Dright><TT><B>Observed&nbsp;&nbsp;</B></TT></TD>
    <TD noWrap align=3Dright><TT><B>Mr(expt)&nbsp;&nbsp;</B></TT></TD>
    <TD noWrap align=3Dright><TT><B>Mr(calc)&nbsp;&nbsp;</B></TT></TD>
    <TD align=3Dright><TT><B>&nbsp;ppm&nbsp;&nbsp;</B></TT></TD>
    <TD align=3Dright><TT><B>Start&nbsp;</B></TT></TD>
    <TD align=3Dright><TT><B>&nbsp;</B></TT></TD>
    <TD align=3Dright><TT><B>End&nbsp;</B></TT></TD>
    <TD align=3Dright><TT><B>Miss&nbsp;</B></TT></TD>
    <TD align=3Dright><TT><B>Ions&nbsp;</B></TT></TD>
    <TD><TT><B>&nbsp;Peptide</B></TT></TD></TR>
  <TR>
    <TD align=3Dright>&nbsp;</TD>
    <TD align=3Dright><TT>842.4643&nbsp;&nbsp;</TT></TD>
    <TD align=3Dright><TT>841.4570&nbsp;&nbsp;</TT></TD>
    <TD align=3Dright><TT>841.5134&nbsp;&nbsp;</TT></TD>
    <TD noWrap align=3Dright><TT>-66.97&nbsp;</TT></TD>
    <TD align=3Dright><TT>164&nbsp;</TT></TD>
    <TD noWrap align=3Dright><TT>-&nbsp;</TT></TD>
    <TD align=3Dright><TT>170&nbsp;</TT></TD>
    <TD align=3Dright><TT>1&nbsp;&nbsp;</TT></TD>
    <TD noWrap align=3Dright><TT>---&nbsp;&nbsp;</TT></TD>
    <TD noWrap><TT>&nbsp;R.EVVARLR.G</TT></TD></TR>
  <TR>
    <TD align=3Dright>&nbsp;</TD>
    <TD align=3Dright><TT>1285.5142&nbsp;&nbsp;</TT></TD>
    <TD align=3Dright><TT>1284.5069&nbsp;&nbsp;</TT></TD>
    <TD align=3Dright><TT>1284.5556&nbsp;&nbsp;</TT></TD>
    <TD noWrap align=3Dright><TT>-37.91&nbsp;</TT></TD>
    <TD align=3Dright><TT>171&nbsp;</TT></TD>
    <TD noWrap align=3Dright><TT>-&nbsp;</TT></TD>
    <TD align=3Dright><TT>189&nbsp;</TT></TD>
    <TD align=3Dright><TT>0&nbsp;&nbsp;</TT></TD>
    <TD noWrap align=3Dright><TT>---&nbsp;&nbsp;</TT></TD>
    <TD noWrap><TT>&nbsp;R.GGGGGGGGGGGTGGGGGPR.R</TT></TD></TR>
  <TR>
    <TD align=3Dright>&nbsp;</TD>
    <TD align=3Dright><TT>1285.5142&nbsp;&nbsp;</TT></TD>
    <TD align=3Dright><TT>1284.5069&nbsp;&nbsp;</TT></TD>
    <TD align=3Dright><TT>1284.5556&nbsp;&nbsp;</TT></TD>
    <TD noWrap align=3Dright><TT>-37.91&nbsp;</TT></TD>
    <TD align=3Dright><TT>171&nbsp;</TT></TD>
    <TD noWrap align=3Dright><TT>-&nbsp;</TT></TD>
    <TD align=3Dright><TT>189&nbsp;</TT></TD>
    <TD align=3Dright><TT>0&nbsp;&nbsp;</TT></TD>
    <TD noWrap align=3Dright><TT>---&nbsp;&nbsp;</TT></TD>
    <TD noWrap><TT>&nbsp;R.GGGGGGGGGGGTGGGGGPR.R</TT></TD></TR>
  <TR>
    <TD align=3Dright>&nbsp;</TD>
    <TD align=3Dright><TT>1303.4946&nbsp;&nbsp;</TT></TD>
    <TD align=3Dright><TT>1302.4873&nbsp;&nbsp;</TT></TD>
    <TD align=3Dright><TT>1302.6099&nbsp;&nbsp;</TT></TD>
    <TD noWrap align=3Dright><TT>-94.08&nbsp;</TT></TD>
    <TD align=3Dright><TT>85&nbsp;</TT></TD>
    <TD noWrap align=3Dright><TT>-&nbsp;</TT></TD>
    <TD align=3Dright><TT>98&nbsp;</TT></TD>
    <TD align=3Dright><TT>1&nbsp;&nbsp;</TT></TD>
    <TD noWrap align=3Dright><TT>---&nbsp;&nbsp;</TT></TD>
    <TD noWrap><TT>&nbsp;K.MGGAAGIGERGDGR.G</TT></TD></TR>
  <TR>
    <TD align=3Dright>&nbsp;</TD>
    <TD align=3Dright><TT>1303.4946&nbsp;&nbsp;</TT></TD>
    <TD align=3Dright><TT>1302.4873&nbsp;&nbsp;</TT></TD>
    <TD align=3Dright><TT>1302.6099&nbsp;&nbsp;</TT></TD>
    <TD noWrap align=3Dright><TT>-94.08&nbsp;</TT></TD>
    <TD align=3Dright><TT>85&nbsp;</TT></TD>
    <TD noWrap align=3Dright><TT>-&nbsp;</TT></TD>
    <TD align=3Dright><TT>98&nbsp;</TT></TD>
    <TD align=3Dright><TT>1&nbsp;&nbsp;</TT></TD>
    <TD noWrap align=3Dright><TT>---&nbsp;&nbsp;</TT></TD>
    <TD noWrap><TT>&nbsp;K.MGGAAGIGERGDGR.G</TT></TD></TR>
  <TR>
    <TD align=3Dright>&nbsp;</TD>
    <TD align=3Dright><TT>1441.5985&nbsp;&nbsp;</TT></TD>
    <TD align=3Dright><TT>1440.5912&nbsp;&nbsp;</TT></TD>
    <TD align=3Dright><TT>1440.6567&nbsp;&nbsp;</TT></TD>
    <TD noWrap align=3Dright><TT>-45.46&nbsp;</TT></TD>
    <TD align=3Dright><TT>171&nbsp;</TT></TD>
    <TD noWrap align=3Dright><TT>-&nbsp;</TT></TD>
    <TD align=3Dright><TT>190&nbsp;</TT></TD>
    <TD align=3Dright><TT>1&nbsp;&nbsp;</TT></TD>
    <TD noWrap align=3Dright><TT>---&nbsp;&nbsp;</TT></TD>
    <TD =
noWrap><TT>&nbsp;R.GGGGGGGGGGGTGGGGGPRR.G</TT></TD></TR></TBODY></TABLE>
<TABLE border=3D0 cellSpacing=3D0>
  <TBODY>
  <TR>
    <TD><TT>&nbsp;&nbsp;&nbsp;&nbsp;&nbsp;&nbsp;</TT></TD>
    <TD><TT><B>No match to: </B>812.3162, 823.0623, 825.0485, 829.3371,=20
      841.0198, 861.0161, 870.4938, 994.0717, 1036.0731, 1085.4249, =
1221.5375,=20
      1221.5375, 1237.5297, 1269.5375, 1269.5375, 1276.5734, 1283.5719,=20
      1301.5222, 1383.6228, 1383.6228, 1405.6262, 1689.5706, 1689.5706,=20
      1951.9116, 1951.9116, 1973.9050, 1975.8885, 2056.7813, 2056.7813,=20
      2078.7896, 2277.8972, 2438.1318, 2481.0630, 2481.0630, 2663.2810,=20
      2663.2810</TT></TD></TR></TBODY></TABLE><BR>
<TABLE border=3D0 cellSpacing=3D0>
  <TBODY>
  <TR>
    <TD><TT><B><A name=3DHit31>31.</A>&nbsp;&nbsp;&nbsp;</B></TT></TD>
    <TD noWrap><TT><A=20
      =
href=3D"http://zxw-pc/mascot/cgi/protein_view.pl?file=3D../data/20121225/=
F002440.dat&amp;hit=3D31"=20
      =
target=3D_blank>gi|115465922</A>&nbsp;&nbsp;&nbsp;&nbsp;<B>Mass:</B>&nbsp=
;110698&nbsp;&nbsp;&nbsp;<B>Score:</B>&nbsp;34&nbsp;&nbsp;&nbsp;&nbsp;&nb=
sp;<B>Expect:</B>&nbsp;7e+002&nbsp;&nbsp;<B>Matches:</B>&nbsp;11</TT></TD=
></TR>
  <TR>
    <TD>&nbsp;</TD>
    <TD noWrap><TT>Os06g0105900 [Oryza sativa Japonica=20
  Group]</TT></TD></TR></TBODY></TABLE>
<TABLE border=3D0 cellSpacing=3D0 cellPadding=3D0>
  <TBODY>
  <TR>
    <TD><TT>&nbsp;&nbsp;&nbsp;&nbsp;&nbsp;&nbsp;</TT></TD>
    <TD align=3Dright><TT><B>Observed&nbsp;&nbsp;</B></TT></TD>
    <TD noWrap align=3Dright><TT><B>Mr(expt)&nbsp;&nbsp;</B></TT></TD>
    <TD noWrap align=3Dright><TT><B>Mr(calc)&nbsp;&nbsp;</B></TT></TD>
    <TD align=3Dright><TT><B>&nbsp;ppm&nbsp;&nbsp;</B></TT></TD>
    <TD align=3Dright><TT><B>Start&nbsp;</B></TT></TD>
    <TD align=3Dright><TT><B>&nbsp;</B></TT></TD>
    <TD align=3Dright><TT><B>End&nbsp;</B></TT></TD>
    <TD align=3Dright><TT><B>Miss&nbsp;</B></TT></TD>
    <TD align=3Dright><TT><B>Ions&nbsp;</B></TT></TD>
    <TD><TT><B>&nbsp;Peptide</B></TT></TD></TR>
  <TR>
    <TD align=3Dright>&nbsp;</TD>
    <TD align=3Dright><TT>1269.5375&nbsp;&nbsp;</TT></TD>
    <TD align=3Dright><TT>1268.5302&nbsp;&nbsp;</TT></TD>
    <TD align=3Dright><TT>1268.5707&nbsp;&nbsp;</TT></TD>
    <TD noWrap align=3Dright><TT>-31.91&nbsp;</TT></TD>
    <TD align=3Dright><TT>22&nbsp;</TT></TD>
    <TD noWrap align=3Dright><TT>-&nbsp;</TT></TD>
    <TD align=3Dright><TT>32&nbsp;</TT></TD>
    <TD align=3Dright><TT>0&nbsp;&nbsp;</TT></TD>
    <TD noWrap align=3Dright><TT>---&nbsp;&nbsp;</TT></TD>
    <TD noWrap><TT>&nbsp;R.DFMISVGETDR.C</TT></TD></TR>
  <TR>
    <TD align=3Dright>&nbsp;</TD>
    <TD align=3Dright><TT>1269.5375&nbsp;&nbsp;</TT></TD>
    <TD align=3Dright><TT>1268.5302&nbsp;&nbsp;</TT></TD>
    <TD align=3Dright><TT>1268.5707&nbsp;&nbsp;</TT></TD>
    <TD noWrap align=3Dright><TT>-31.91&nbsp;</TT></TD>
    <TD align=3Dright><TT>22&nbsp;</TT></TD>
    <TD noWrap align=3Dright><TT>-&nbsp;</TT></TD>
    <TD align=3Dright><TT>32&nbsp;</TT></TD>
    <TD align=3Dright><TT>0&nbsp;&nbsp;</TT></TD>
    <TD noWrap align=3Dright><TT>---&nbsp;&nbsp;</TT></TD>
    <TD noWrap><TT>&nbsp;R.DFMISVGETDR.C</TT></TD></TR>
  <TR>
    <TD align=3Dright>&nbsp;</TD>
    <TD align=3Dright><TT>1283.5719&nbsp;&nbsp;</TT></TD>
    <TD align=3Dright><TT>1282.5646&nbsp;&nbsp;</TT></TD>
    <TD align=3Dright><TT>1282.4772&nbsp;&nbsp;</TT></TD>
    <TD noWrap align=3Dright><TT>68.2&nbsp;</TT></TD>
    <TD align=3Dright><TT>382&nbsp;</TT></TD>
    <TD noWrap align=3Dright><TT>-&nbsp;</TT></TD>
    <TD align=3Dright><TT>393&nbsp;</TT></TD>
    <TD align=3Dright><TT>0&nbsp;&nbsp;</TT></TD>
    <TD noWrap align=3Dright><TT>---&nbsp;&nbsp;</TT></TD>
    <TD noWrap><TT>&nbsp;K.GSGDWEGDAMDK.Y + Oxidation (M)</TT></TD></TR>
  <TR>
    <TD align=3Dright>&nbsp;</TD>
    <TD align=3Dright><TT>1285.5142&nbsp;&nbsp;</TT></TD>
    <TD align=3Dright><TT>1284.5069&nbsp;&nbsp;</TT></TD>
    <TD align=3Dright><TT>1284.5656&nbsp;&nbsp;</TT></TD>
    <TD noWrap align=3Dright><TT>-45.70&nbsp;</TT></TD>
    <TD align=3Dright><TT>22&nbsp;</TT></TD>
    <TD noWrap align=3Dright><TT>-&nbsp;</TT></TD>
    <TD align=3Dright><TT>32&nbsp;</TT></TD>
    <TD align=3Dright><TT>0&nbsp;&nbsp;</TT></TD>
    <TD noWrap align=3Dright><TT>---&nbsp;&nbsp;</TT></TD>
    <TD noWrap><TT>&nbsp;R.DFMISVGETDR.C + Oxidation (M)</TT></TD></TR>
  <TR>
    <TD align=3Dright>&nbsp;</TD>
    <TD align=3Dright><TT>1285.5142&nbsp;&nbsp;</TT></TD>
    <TD align=3Dright><TT>1284.5069&nbsp;&nbsp;</TT></TD>
    <TD align=3Dright><TT>1284.5656&nbsp;&nbsp;</TT></TD>
    <TD noWrap align=3Dright><TT>-45.70&nbsp;</TT></TD>
    <TD align=3Dright><TT>22&nbsp;</TT></TD>
    <TD noWrap align=3Dright><TT>-&nbsp;</TT></TD>
    <TD align=3Dright><TT>32&nbsp;</TT></TD>
    <TD align=3Dright><TT>0&nbsp;&nbsp;</TT></TD>
    <TD noWrap align=3Dright><TT>14&nbsp;&nbsp;</TT></TD>
    <TD noWrap><TT>&nbsp;R.DFMISVGETDR.C + Oxidation (M)</TT></TD></TR>
  <TR>
    <TD align=3Dright>&nbsp;</TD>
    <TD align=3Dright><TT>1951.9116&nbsp;&nbsp;</TT></TD>
    <TD align=3Dright><TT>1950.9043&nbsp;&nbsp;</TT></TD>
    <TD align=3Dright><TT>1950.9032&nbsp;&nbsp;</TT></TD>
    <TD noWrap align=3Dright><TT>0.60&nbsp;</TT></TD>
    <TD align=3Dright><TT>608&nbsp;</TT></TD>
    <TD noWrap align=3Dright><TT>-&nbsp;</TT></TD>
    <TD align=3Dright><TT>626&nbsp;</TT></TD>
    <TD align=3Dright><TT>1&nbsp;&nbsp;</TT></TD>
    <TD noWrap align=3Dright><TT>---&nbsp;&nbsp;</TT></TD>
    <TD noWrap><TT>&nbsp;K.STDNKGSSSFGLHIGSSDR.S</TT></TD></TR>
  <TR>
    <TD align=3Dright>&nbsp;</TD>
    <TD align=3Dright><TT>1951.9116&nbsp;&nbsp;</TT></TD>
    <TD align=3Dright><TT>1950.9043&nbsp;&nbsp;</TT></TD>
    <TD align=3Dright><TT>1950.9032&nbsp;&nbsp;</TT></TD>
    <TD noWrap align=3Dright><TT>0.60&nbsp;</TT></TD>
    <TD align=3Dright><TT>608&nbsp;</TT></TD>
    <TD noWrap align=3Dright><TT>-&nbsp;</TT></TD>
    <TD align=3Dright><TT>626&nbsp;</TT></TD>
    <TD align=3Dright><TT>1&nbsp;&nbsp;</TT></TD>
    <TD noWrap align=3Dright><TT>---&nbsp;&nbsp;</TT></TD>
    <TD noWrap><TT>&nbsp;K.STDNKGSSSFGLHIGSSDR.S</TT></TD></TR>
  <TR>
    <TD align=3Dright>&nbsp;</TD>
    <TD align=3Dright><TT>2481.0630&nbsp;&nbsp;</TT></TD>
    <TD align=3Dright><TT>2480.0557&nbsp;&nbsp;</TT></TD>
    <TD align=3Dright><TT>2480.2224&nbsp;&nbsp;</TT></TD>
    <TD noWrap align=3Dright><TT>-67.18&nbsp;</TT></TD>
    <TD align=3Dright><TT>698&nbsp;</TT></TD>
    <TD noWrap align=3Dright><TT>-&nbsp;</TT></TD>
    <TD align=3Dright><TT>720&nbsp;</TT></TD>
    <TD align=3Dright><TT>0&nbsp;&nbsp;</TT></TD>
    <TD noWrap align=3Dright><TT>---&nbsp;&nbsp;</TT></TD>
    <TD noWrap><TT>&nbsp;K.TSIASSHEGYYPGEQVLPFGTIK.D</TT></TD></TR>
  <TR>
    <TD align=3Dright>&nbsp;</TD>
    <TD align=3Dright><TT>2481.0630&nbsp;&nbsp;</TT></TD>
    <TD align=3Dright><TT>2480.0557&nbsp;&nbsp;</TT></TD>
    <TD align=3Dright><TT>2480.2224&nbsp;&nbsp;</TT></TD>
    <TD noWrap align=3Dright><TT>-67.18&nbsp;</TT></TD>
    <TD align=3Dright><TT>698&nbsp;</TT></TD>
    <TD noWrap align=3Dright><TT>-&nbsp;</TT></TD>
    <TD align=3Dright><TT>720&nbsp;</TT></TD>
    <TD align=3Dright><TT>0&nbsp;&nbsp;</TT></TD>
    <TD noWrap align=3Dright><TT>---&nbsp;&nbsp;</TT></TD>
    <TD noWrap><TT>&nbsp;K.TSIASSHEGYYPGEQVLPFGTIK.D</TT></TD></TR>
  <TR>
    <TD align=3Dright>&nbsp;</TD>
    <TD align=3Dright><TT>2663.2810&nbsp;&nbsp;</TT></TD>
    <TD align=3Dright><TT>2662.2737&nbsp;&nbsp;</TT></TD>
    <TD align=3Dright><TT>2662.3198&nbsp;&nbsp;</TT></TD>
    <TD noWrap align=3Dright><TT>-17.30&nbsp;</TT></TD>
    <TD align=3Dright><TT>225&nbsp;</TT></TD>
    <TD noWrap align=3Dright><TT>-&nbsp;</TT></TD>
    <TD align=3Dright><TT>248&nbsp;</TT></TD>
    <TD align=3Dright><TT>1&nbsp;&nbsp;</TT></TD>
    <TD noWrap align=3Dright><TT>---&nbsp;&nbsp;</TT></TD>
    <TD noWrap><TT>&nbsp;K.NGPEIEKENSGHDIISLLQTPSER.T</TT></TD></TR>
  <TR>
    <TD align=3Dright>&nbsp;</TD>
    <TD align=3Dright><TT>2663.2810&nbsp;&nbsp;</TT></TD>
    <TD align=3Dright><TT>2662.2737&nbsp;&nbsp;</TT></TD>
    <TD align=3Dright><TT>2662.3198&nbsp;&nbsp;</TT></TD>
    <TD noWrap align=3Dright><TT>-17.30&nbsp;</TT></TD>
    <TD align=3Dright><TT>225&nbsp;</TT></TD>
    <TD noWrap align=3Dright><TT>-&nbsp;</TT></TD>
    <TD align=3Dright><TT>248&nbsp;</TT></TD>
    <TD align=3Dright><TT>1&nbsp;&nbsp;</TT></TD>
    <TD noWrap align=3Dright><TT>---&nbsp;&nbsp;</TT></TD>
    <TD =
noWrap><TT>&nbsp;K.NGPEIEKENSGHDIISLLQTPSER.T</TT></TD></TR></TBODY></TAB=
LE>
<TABLE border=3D0 cellSpacing=3D0>
  <TBODY>
  <TR>
    <TD><TT>&nbsp;&nbsp;&nbsp;&nbsp;&nbsp;&nbsp;</TT></TD>
    <TD><TT><B>No match to: </B>812.3162, 823.0623, 825.0485, 829.3371,=20
      841.0198, 842.4643, 861.0161, 870.4938, 994.0717, 1036.0731, =
1085.4249,=20
      1221.5375, 1221.5375, 1237.5297, 1276.5734, 1301.5222, 1303.4946,=20
      1303.4946, 1383.6228, 1383.6228, 1405.6262, 1441.5985, 1689.5706,=20
      1689.5706, 1973.9050, 1975.8885, 2056.7813, 2056.7813, 2078.7896,=20
      2277.8972, 2438.1318</TT></TD></TR></TBODY></TABLE><BR>
<TABLE border=3D0 cellSpacing=3D0>
  <TBODY>
  <TR>
    <TD><TT><B><A name=3DHit32>32.</A>&nbsp;&nbsp;&nbsp;</B></TT></TD>
    <TD noWrap><TT><A=20
      =
href=3D"http://zxw-pc/mascot/cgi/protein_view.pl?file=3D../data/20121225/=
F002440.dat&amp;hit=3D32"=20
      =
target=3D_blank>gi|113594600</A>&nbsp;&nbsp;&nbsp;&nbsp;<B>Mass:</B>&nbsp=
;110698&nbsp;&nbsp;&nbsp;<B>Score:</B>&nbsp;34&nbsp;&nbsp;&nbsp;&nbsp;&nb=
sp;<B>Expect:</B>&nbsp;7e+002&nbsp;&nbsp;<B>Matches:</B>&nbsp;11</TT></TD=
></TR>
  <TR>
    <TD>&nbsp;</TD>
    <TD noWrap><TT>Os06g0105900 [Oryza sativa Japonica=20
  Group]</TT></TD></TR></TBODY></TABLE>
<TABLE border=3D0 cellSpacing=3D0 cellPadding=3D0>
  <TBODY>
  <TR>
    <TD><TT>&nbsp;&nbsp;&nbsp;&nbsp;&nbsp;&nbsp;</TT></TD>
    <TD align=3Dright><TT><B>Observed&nbsp;&nbsp;</B></TT></TD>
    <TD noWrap align=3Dright><TT><B>Mr(expt)&nbsp;&nbsp;</B></TT></TD>
    <TD noWrap align=3Dright><TT><B>Mr(calc)&nbsp;&nbsp;</B></TT></TD>
    <TD align=3Dright><TT><B>&nbsp;ppm&nbsp;&nbsp;</B></TT></TD>
    <TD align=3Dright><TT><B>Start&nbsp;</B></TT></TD>
    <TD align=3Dright><TT><B>&nbsp;</B></TT></TD>
    <TD align=3Dright><TT><B>End&nbsp;</B></TT></TD>
    <TD align=3Dright><TT><B>Miss&nbsp;</B></TT></TD>
    <TD align=3Dright><TT><B>Ions&nbsp;</B></TT></TD>
    <TD><TT><B>&nbsp;Peptide</B></TT></TD></TR>
  <TR>
    <TD align=3Dright>&nbsp;</TD>
    <TD align=3Dright><TT>1269.5375&nbsp;&nbsp;</TT></TD>
    <TD align=3Dright><TT>1268.5302&nbsp;&nbsp;</TT></TD>
    <TD align=3Dright><TT>1268.5707&nbsp;&nbsp;</TT></TD>
    <TD noWrap align=3Dright><TT>-31.91&nbsp;</TT></TD>
    <TD align=3Dright><TT>22&nbsp;</TT></TD>
    <TD noWrap align=3Dright><TT>-&nbsp;</TT></TD>
    <TD align=3Dright><TT>32&nbsp;</TT></TD>
    <TD align=3Dright><TT>0&nbsp;&nbsp;</TT></TD>
    <TD noWrap align=3Dright><TT>---&nbsp;&nbsp;</TT></TD>
    <TD noWrap><TT>&nbsp;R.DFMISVGETDR.C</TT></TD></TR>
  <TR>
    <TD align=3Dright>&nbsp;</TD>
    <TD align=3Dright><TT>1269.5375&nbsp;&nbsp;</TT></TD>
    <TD align=3Dright><TT>1268.5302&nbsp;&nbsp;</TT></TD>
    <TD align=3Dright><TT>1268.5707&nbsp;&nbsp;</TT></TD>
    <TD noWrap align=3Dright><TT>-31.91&nbsp;</TT></TD>
    <TD align=3Dright><TT>22&nbsp;</TT></TD>
    <TD noWrap align=3Dright><TT>-&nbsp;</TT></TD>
    <TD align=3Dright><TT>32&nbsp;</TT></TD>
    <TD align=3Dright><TT>0&nbsp;&nbsp;</TT></TD>
    <TD noWrap align=3Dright><TT>---&nbsp;&nbsp;</TT></TD>
    <TD noWrap><TT>&nbsp;R.DFMISVGETDR.C</TT></TD></TR>
  <TR>
    <TD align=3Dright>&nbsp;</TD>
    <TD align=3Dright><TT>1283.5719&nbsp;&nbsp;</TT></TD>
    <TD align=3Dright><TT>1282.5646&nbsp;&nbsp;</TT></TD>
    <TD align=3Dright><TT>1282.4772&nbsp;&nbsp;</TT></TD>
    <TD noWrap align=3Dright><TT>68.2&nbsp;</TT></TD>
    <TD align=3Dright><TT>382&nbsp;</TT></TD>
    <TD noWrap align=3Dright><TT>-&nbsp;</TT></TD>
    <TD align=3Dright><TT>393&nbsp;</TT></TD>
    <TD align=3Dright><TT>0&nbsp;&nbsp;</TT></TD>
    <TD noWrap align=3Dright><TT>---&nbsp;&nbsp;</TT></TD>
    <TD noWrap><TT>&nbsp;K.GSGDWEGDAMDK.Y + Oxidation (M)</TT></TD></TR>
  <TR>
    <TD align=3Dright>&nbsp;</TD>
    <TD align=3Dright><TT>1285.5142&nbsp;&nbsp;</TT></TD>
    <TD align=3Dright><TT>1284.5069&nbsp;&nbsp;</TT></TD>
    <TD align=3Dright><TT>1284.5656&nbsp;&nbsp;</TT></TD>
    <TD noWrap align=3Dright><TT>-45.70&nbsp;</TT></TD>
    <TD align=3Dright><TT>22&nbsp;</TT></TD>
    <TD noWrap align=3Dright><TT>-&nbsp;</TT></TD>
    <TD align=3Dright><TT>32&nbsp;</TT></TD>
    <TD align=3Dright><TT>0&nbsp;&nbsp;</TT></TD>
    <TD noWrap align=3Dright><TT>---&nbsp;&nbsp;</TT></TD>
    <TD noWrap><TT>&nbsp;R.DFMISVGETDR.C + Oxidation (M)</TT></TD></TR>
  <TR>
    <TD align=3Dright>&nbsp;</TD>
    <TD align=3Dright><TT>1285.5142&nbsp;&nbsp;</TT></TD>
    <TD align=3Dright><TT>1284.5069&nbsp;&nbsp;</TT></TD>
    <TD align=3Dright><TT>1284.5656&nbsp;&nbsp;</TT></TD>
    <TD noWrap align=3Dright><TT>-45.70&nbsp;</TT></TD>
    <TD align=3Dright><TT>22&nbsp;</TT></TD>
    <TD noWrap align=3Dright><TT>-&nbsp;</TT></TD>
    <TD align=3Dright><TT>32&nbsp;</TT></TD>
    <TD align=3Dright><TT>0&nbsp;&nbsp;</TT></TD>
    <TD noWrap align=3Dright><TT>14&nbsp;&nbsp;</TT></TD>
    <TD noWrap><TT>&nbsp;R.DFMISVGETDR.C + Oxidation (M)</TT></TD></TR>
  <TR>
    <TD align=3Dright>&nbsp;</TD>
    <TD align=3Dright><TT>1951.9116&nbsp;&nbsp;</TT></TD>
    <TD align=3Dright><TT>1950.9043&nbsp;&nbsp;</TT></TD>
    <TD align=3Dright><TT>1950.9032&nbsp;&nbsp;</TT></TD>
    <TD noWrap align=3Dright><TT>0.60&nbsp;</TT></TD>
    <TD align=3Dright><TT>608&nbsp;</TT></TD>
    <TD noWrap align=3Dright><TT>-&nbsp;</TT></TD>
    <TD align=3Dright><TT>626&nbsp;</TT></TD>
    <TD align=3Dright><TT>1&nbsp;&nbsp;</TT></TD>
    <TD noWrap align=3Dright><TT>---&nbsp;&nbsp;</TT></TD>
    <TD noWrap><TT>&nbsp;K.STDNKGSSSFGLHIGSSDR.S</TT></TD></TR>
  <TR>
    <TD align=3Dright>&nbsp;</TD>
    <TD align=3Dright><TT>1951.9116&nbsp;&nbsp;</TT></TD>
    <TD align=3Dright><TT>1950.9043&nbsp;&nbsp;</TT></TD>
    <TD align=3Dright><TT>1950.9032&nbsp;&nbsp;</TT></TD>
    <TD noWrap align=3Dright><TT>0.60&nbsp;</TT></TD>
    <TD align=3Dright><TT>608&nbsp;</TT></TD>
    <TD noWrap align=3Dright><TT>-&nbsp;</TT></TD>
    <TD align=3Dright><TT>626&nbsp;</TT></TD>
    <TD align=3Dright><TT>1&nbsp;&nbsp;</TT></TD>
    <TD noWrap align=3Dright><TT>---&nbsp;&nbsp;</TT></TD>
    <TD noWrap><TT>&nbsp;K.STDNKGSSSFGLHIGSSDR.S</TT></TD></TR>
  <TR>
    <TD align=3Dright>&nbsp;</TD>
    <TD align=3Dright><TT>2481.0630&nbsp;&nbsp;</TT></TD>
    <TD align=3Dright><TT>2480.0557&nbsp;&nbsp;</TT></TD>
    <TD align=3Dright><TT>2480.2224&nbsp;&nbsp;</TT></TD>
    <TD noWrap align=3Dright><TT>-67.18&nbsp;</TT></TD>
    <TD align=3Dright><TT>698&nbsp;</TT></TD>
    <TD noWrap align=3Dright><TT>-&nbsp;</TT></TD>
    <TD align=3Dright><TT>720&nbsp;</TT></TD>
    <TD align=3Dright><TT>0&nbsp;&nbsp;</TT></TD>
    <TD noWrap align=3Dright><TT>---&nbsp;&nbsp;</TT></TD>
    <TD noWrap><TT>&nbsp;K.TSIASSHEGYYPGEQVLPFGTIK.D</TT></TD></TR>
  <TR>
    <TD align=3Dright>&nbsp;</TD>
    <TD align=3Dright><TT>2481.0630&nbsp;&nbsp;</TT></TD>
    <TD align=3Dright><TT>2480.0557&nbsp;&nbsp;</TT></TD>
    <TD align=3Dright><TT>2480.2224&nbsp;&nbsp;</TT></TD>
    <TD noWrap align=3Dright><TT>-67.18&nbsp;</TT></TD>
    <TD align=3Dright><TT>698&nbsp;</TT></TD>
    <TD noWrap align=3Dright><TT>-&nbsp;</TT></TD>
    <TD align=3Dright><TT>720&nbsp;</TT></TD>
    <TD align=3Dright><TT>0&nbsp;&nbsp;</TT></TD>
    <TD noWrap align=3Dright><TT>---&nbsp;&nbsp;</TT></TD>
    <TD noWrap><TT>&nbsp;K.TSIASSHEGYYPGEQVLPFGTIK.D</TT></TD></TR>
  <TR>
    <TD align=3Dright>&nbsp;</TD>
    <TD align=3Dright><TT>2663.2810&nbsp;&nbsp;</TT></TD>
    <TD align=3Dright><TT>2662.2737&nbsp;&nbsp;</TT></TD>
    <TD align=3Dright><TT>2662.3198&nbsp;&nbsp;</TT></TD>
    <TD noWrap align=3Dright><TT>-17.30&nbsp;</TT></TD>
    <TD align=3Dright><TT>225&nbsp;</TT></TD>
    <TD noWrap align=3Dright><TT>-&nbsp;</TT></TD>
    <TD align=3Dright><TT>248&nbsp;</TT></TD>
    <TD align=3Dright><TT>1&nbsp;&nbsp;</TT></TD>
    <TD noWrap align=3Dright><TT>---&nbsp;&nbsp;</TT></TD>
    <TD noWrap><TT>&nbsp;K.NGPEIEKENSGHDIISLLQTPSER.T</TT></TD></TR>
  <TR>
    <TD align=3Dright>&nbsp;</TD>
    <TD align=3Dright><TT>2663.2810&nbsp;&nbsp;</TT></TD>
    <TD align=3Dright><TT>2662.2737&nbsp;&nbsp;</TT></TD>
    <TD align=3Dright><TT>2662.3198&nbsp;&nbsp;</TT></TD>
    <TD noWrap align=3Dright><TT>-17.30&nbsp;</TT></TD>
    <TD align=3Dright><TT>225&nbsp;</TT></TD>
    <TD noWrap align=3Dright><TT>-&nbsp;</TT></TD>
    <TD align=3Dright><TT>248&nbsp;</TT></TD>
    <TD align=3Dright><TT>1&nbsp;&nbsp;</TT></TD>
    <TD noWrap align=3Dright><TT>---&nbsp;&nbsp;</TT></TD>
    <TD =
noWrap><TT>&nbsp;K.NGPEIEKENSGHDIISLLQTPSER.T</TT></TD></TR></TBODY></TAB=
LE>
<TABLE border=3D0 cellSpacing=3D0>
  <TBODY>
  <TR>
    <TD><TT>&nbsp;&nbsp;&nbsp;&nbsp;&nbsp;&nbsp;</TT></TD>
    <TD><TT><B>No match to: </B>812.3162, 823.0623, 825.0485, 829.3371,=20
      841.0198, 842.4643, 861.0161, 870.4938, 994.0717, 1036.0731, =
1085.4249,=20
      1221.5375, 1221.5375, 1237.5297, 1276.5734, 1301.5222, 1303.4946,=20
      1303.4946, 1383.6228, 1383.6228, 1405.6262, 1441.5985, 1689.5706,=20
      1689.5706, 1973.9050, 1975.8885, 2056.7813, 2056.7813, 2078.7896,=20
      2277.8972, 2438.1318</TT></TD></TR></TBODY></TABLE><BR>
<TABLE border=3D0 cellSpacing=3D0>
  <TBODY>
  <TR>
    <TD><TT><B><A name=3DHit33>33.</A>&nbsp;&nbsp;&nbsp;</B></TT></TD>
    <TD noWrap><TT><A=20
      =
href=3D"http://zxw-pc/mascot/cgi/protein_view.pl?file=3D../data/20121225/=
F002440.dat&amp;hit=3D33"=20
      =
target=3D_blank>gi|55295839</A>&nbsp;&nbsp;&nbsp;&nbsp;<B>Mass:</B>&nbsp;=
110698&nbsp;&nbsp;&nbsp;<B>Score:</B>&nbsp;34&nbsp;&nbsp;&nbsp;&nbsp;&nbs=
p;<B>Expect:</B>&nbsp;7e+002&nbsp;&nbsp;<B>Matches:</B>&nbsp;11</TT></TD>=
</TR>
  <TR>
    <TD>&nbsp;</TD>
    <TD noWrap><TT>unknown protein [Oryza sativa Japonica=20
  Group]</TT></TD></TR></TBODY></TABLE>
<TABLE border=3D0 cellSpacing=3D0 cellPadding=3D0>
  <TBODY>
  <TR>
    <TD><TT>&nbsp;&nbsp;&nbsp;&nbsp;&nbsp;&nbsp;</TT></TD>
    <TD align=3Dright><TT><B>Observed&nbsp;&nbsp;</B></TT></TD>
    <TD noWrap align=3Dright><TT><B>Mr(expt)&nbsp;&nbsp;</B></TT></TD>
    <TD noWrap align=3Dright><TT><B>Mr(calc)&nbsp;&nbsp;</B></TT></TD>
    <TD align=3Dright><TT><B>&nbsp;ppm&nbsp;&nbsp;</B></TT></TD>
    <TD align=3Dright><TT><B>Start&nbsp;</B></TT></TD>
    <TD align=3Dright><TT><B>&nbsp;</B></TT></TD>
    <TD align=3Dright><TT><B>End&nbsp;</B></TT></TD>
    <TD align=3Dright><TT><B>Miss&nbsp;</B></TT></TD>
    <TD align=3Dright><TT><B>Ions&nbsp;</B></TT></TD>
    <TD><TT><B>&nbsp;Peptide</B></TT></TD></TR>
  <TR>
    <TD align=3Dright>&nbsp;</TD>
    <TD align=3Dright><TT>1269.5375&nbsp;&nbsp;</TT></TD>
    <TD align=3Dright><TT>1268.5302&nbsp;&nbsp;</TT></TD>
    <TD align=3Dright><TT>1268.5707&nbsp;&nbsp;</TT></TD>
    <TD noWrap align=3Dright><TT>-31.91&nbsp;</TT></TD>
    <TD align=3Dright><TT>22&nbsp;</TT></TD>
    <TD noWrap align=3Dright><TT>-&nbsp;</TT></TD>
    <TD align=3Dright><TT>32&nbsp;</TT></TD>
    <TD align=3Dright><TT>0&nbsp;&nbsp;</TT></TD>
    <TD noWrap align=3Dright><TT>---&nbsp;&nbsp;</TT></TD>
    <TD noWrap><TT>&nbsp;R.DFMISVGETDR.C</TT></TD></TR>
  <TR>
    <TD align=3Dright>&nbsp;</TD>
    <TD align=3Dright><TT>1269.5375&nbsp;&nbsp;</TT></TD>
    <TD align=3Dright><TT>1268.5302&nbsp;&nbsp;</TT></TD>
    <TD align=3Dright><TT>1268.5707&nbsp;&nbsp;</TT></TD>
    <TD noWrap align=3Dright><TT>-31.91&nbsp;</TT></TD>
    <TD align=3Dright><TT>22&nbsp;</TT></TD>
    <TD noWrap align=3Dright><TT>-&nbsp;</TT></TD>
    <TD align=3Dright><TT>32&nbsp;</TT></TD>
    <TD align=3Dright><TT>0&nbsp;&nbsp;</TT></TD>
    <TD noWrap align=3Dright><TT>---&nbsp;&nbsp;</TT></TD>
    <TD noWrap><TT>&nbsp;R.DFMISVGETDR.C</TT></TD></TR>
  <TR>
    <TD align=3Dright>&nbsp;</TD>
    <TD align=3Dright><TT>1283.5719&nbsp;&nbsp;</TT></TD>
    <TD align=3Dright><TT>1282.5646&nbsp;&nbsp;</TT></TD>
    <TD align=3Dright><TT>1282.4772&nbsp;&nbsp;</TT></TD>
    <TD noWrap align=3Dright><TT>68.2&nbsp;</TT></TD>
    <TD align=3Dright><TT>382&nbsp;</TT></TD>
    <TD noWrap align=3Dright><TT>-&nbsp;</TT></TD>
    <TD align=3Dright><TT>393&nbsp;</TT></TD>
    <TD align=3Dright><TT>0&nbsp;&nbsp;</TT></TD>
    <TD noWrap align=3Dright><TT>---&nbsp;&nbsp;</TT></TD>
    <TD noWrap><TT>&nbsp;K.GSGDWEGDAMDK.Y + Oxidation (M)</TT></TD></TR>
  <TR>
    <TD align=3Dright>&nbsp;</TD>
    <TD align=3Dright><TT>1285.5142&nbsp;&nbsp;</TT></TD>
    <TD align=3Dright><TT>1284.5069&nbsp;&nbsp;</TT></TD>
    <TD align=3Dright><TT>1284.5656&nbsp;&nbsp;</TT></TD>
    <TD noWrap align=3Dright><TT>-45.70&nbsp;</TT></TD>
    <TD align=3Dright><TT>22&nbsp;</TT></TD>
    <TD noWrap align=3Dright><TT>-&nbsp;</TT></TD>
    <TD align=3Dright><TT>32&nbsp;</TT></TD>
    <TD align=3Dright><TT>0&nbsp;&nbsp;</TT></TD>
    <TD noWrap align=3Dright><TT>---&nbsp;&nbsp;</TT></TD>
    <TD noWrap><TT>&nbsp;R.DFMISVGETDR.C + Oxidation (M)</TT></TD></TR>
  <TR>
    <TD align=3Dright>&nbsp;</TD>
    <TD align=3Dright><TT>1285.5142&nbsp;&nbsp;</TT></TD>
    <TD align=3Dright><TT>1284.5069&nbsp;&nbsp;</TT></TD>
    <TD align=3Dright><TT>1284.5656&nbsp;&nbsp;</TT></TD>
    <TD noWrap align=3Dright><TT>-45.70&nbsp;</TT></TD>
    <TD align=3Dright><TT>22&nbsp;</TT></TD>
    <TD noWrap align=3Dright><TT>-&nbsp;</TT></TD>
    <TD align=3Dright><TT>32&nbsp;</TT></TD>
    <TD align=3Dright><TT>0&nbsp;&nbsp;</TT></TD>
    <TD noWrap align=3Dright><TT>14&nbsp;&nbsp;</TT></TD>
    <TD noWrap><TT>&nbsp;R.DFMISVGETDR.C + Oxidation (M)</TT></TD></TR>
  <TR>
    <TD align=3Dright>&nbsp;</TD>
    <TD align=3Dright><TT>1951.9116&nbsp;&nbsp;</TT></TD>
    <TD align=3Dright><TT>1950.9043&nbsp;&nbsp;</TT></TD>
    <TD align=3Dright><TT>1950.9032&nbsp;&nbsp;</TT></TD>
    <TD noWrap align=3Dright><TT>0.60&nbsp;</TT></TD>
    <TD align=3Dright><TT>608&nbsp;</TT></TD>
    <TD noWrap align=3Dright><TT>-&nbsp;</TT></TD>
    <TD align=3Dright><TT>626&nbsp;</TT></TD>
    <TD align=3Dright><TT>1&nbsp;&nbsp;</TT></TD>
    <TD noWrap align=3Dright><TT>---&nbsp;&nbsp;</TT></TD>
    <TD noWrap><TT>&nbsp;K.STDNKGSSSFGLHIGSSDR.S</TT></TD></TR>
  <TR>
    <TD align=3Dright>&nbsp;</TD>
    <TD align=3Dright><TT>1951.9116&nbsp;&nbsp;</TT></TD>
    <TD align=3Dright><TT>1950.9043&nbsp;&nbsp;</TT></TD>
    <TD align=3Dright><TT>1950.9032&nbsp;&nbsp;</TT></TD>
    <TD noWrap align=3Dright><TT>0.60&nbsp;</TT></TD>
    <TD align=3Dright><TT>608&nbsp;</TT></TD>
    <TD noWrap align=3Dright><TT>-&nbsp;</TT></TD>
    <TD align=3Dright><TT>626&nbsp;</TT></TD>
    <TD align=3Dright><TT>1&nbsp;&nbsp;</TT></TD>
    <TD noWrap align=3Dright><TT>---&nbsp;&nbsp;</TT></TD>
    <TD noWrap><TT>&nbsp;K.STDNKGSSSFGLHIGSSDR.S</TT></TD></TR>
  <TR>
    <TD align=3Dright>&nbsp;</TD>
    <TD align=3Dright><TT>2481.0630&nbsp;&nbsp;</TT></TD>
    <TD align=3Dright><TT>2480.0557&nbsp;&nbsp;</TT></TD>
    <TD align=3Dright><TT>2480.2224&nbsp;&nbsp;</TT></TD>
    <TD noWrap align=3Dright><TT>-67.18&nbsp;</TT></TD>
    <TD align=3Dright><TT>698&nbsp;</TT></TD>
    <TD noWrap align=3Dright><TT>-&nbsp;</TT></TD>
    <TD align=3Dright><TT>720&nbsp;</TT></TD>
    <TD align=3Dright><TT>0&nbsp;&nbsp;</TT></TD>
    <TD noWrap align=3Dright><TT>---&nbsp;&nbsp;</TT></TD>
    <TD noWrap><TT>&nbsp;K.TSIASSHEGYYPGEQVLPFGTIK.D</TT></TD></TR>
  <TR>
    <TD align=3Dright>&nbsp;</TD>
    <TD align=3Dright><TT>2481.0630&nbsp;&nbsp;</TT></TD>
    <TD align=3Dright><TT>2480.0557&nbsp;&nbsp;</TT></TD>
    <TD align=3Dright><TT>2480.2224&nbsp;&nbsp;</TT></TD>
    <TD noWrap align=3Dright><TT>-67.18&nbsp;</TT></TD>
    <TD align=3Dright><TT>698&nbsp;</TT></TD>
    <TD noWrap align=3Dright><TT>-&nbsp;</TT></TD>
    <TD align=3Dright><TT>720&nbsp;</TT></TD>
    <TD align=3Dright><TT>0&nbsp;&nbsp;</TT></TD>
    <TD noWrap align=3Dright><TT>---&nbsp;&nbsp;</TT></TD>
    <TD noWrap><TT>&nbsp;K.TSIASSHEGYYPGEQVLPFGTIK.D</TT></TD></TR>
  <TR>
    <TD align=3Dright>&nbsp;</TD>
    <TD align=3Dright><TT>2663.2810&nbsp;&nbsp;</TT></TD>
    <TD align=3Dright><TT>2662.2737&nbsp;&nbsp;</TT></TD>
    <TD align=3Dright><TT>2662.3198&nbsp;&nbsp;</TT></TD>
    <TD noWrap align=3Dright><TT>-17.30&nbsp;</TT></TD>
    <TD align=3Dright><TT>225&nbsp;</TT></TD>
    <TD noWrap align=3Dright><TT>-&nbsp;</TT></TD>
    <TD align=3Dright><TT>248&nbsp;</TT></TD>
    <TD align=3Dright><TT>1&nbsp;&nbsp;</TT></TD>
    <TD noWrap align=3Dright><TT>---&nbsp;&nbsp;</TT></TD>
    <TD noWrap><TT>&nbsp;K.NGPEIEKENSGHDIISLLQTPSER.T</TT></TD></TR>
  <TR>
    <TD align=3Dright>&nbsp;</TD>
    <TD align=3Dright><TT>2663.2810&nbsp;&nbsp;</TT></TD>
    <TD align=3Dright><TT>2662.2737&nbsp;&nbsp;</TT></TD>
    <TD align=3Dright><TT>2662.3198&nbsp;&nbsp;</TT></TD>
    <TD noWrap align=3Dright><TT>-17.30&nbsp;</TT></TD>
    <TD align=3Dright><TT>225&nbsp;</TT></TD>
    <TD noWrap align=3Dright><TT>-&nbsp;</TT></TD>
    <TD align=3Dright><TT>248&nbsp;</TT></TD>
    <TD align=3Dright><TT>1&nbsp;&nbsp;</TT></TD>
    <TD noWrap align=3Dright><TT>---&nbsp;&nbsp;</TT></TD>
    <TD =
noWrap><TT>&nbsp;K.NGPEIEKENSGHDIISLLQTPSER.T</TT></TD></TR></TBODY></TAB=
LE>
<TABLE border=3D0 cellSpacing=3D0>
  <TBODY>
  <TR>
    <TD><TT>&nbsp;&nbsp;&nbsp;&nbsp;&nbsp;&nbsp;</TT></TD>
    <TD><TT><B>No match to: </B>812.3162, 823.0623, 825.0485, 829.3371,=20
      841.0198, 842.4643, 861.0161, 870.4938, 994.0717, 1036.0731, =
1085.4249,=20
      1221.5375, 1221.5375, 1237.5297, 1276.5734, 1301.5222, 1303.4946,=20
      1303.4946, 1383.6228, 1383.6228, 1405.6262, 1441.5985, 1689.5706,=20
      1689.5706, 1973.9050, 1975.8885, 2056.7813, 2056.7813, 2078.7896,=20
      2277.8972, 2438.1318</TT></TD></TR></TBODY></TABLE><BR>
<TABLE border=3D0 cellSpacing=3D0>
  <TBODY>
  <TR>
    <TD><TT><B><A name=3DHit34>34.</A>&nbsp;&nbsp;&nbsp;</B></TT></TD>
    <TD noWrap><TT><A=20
      =
href=3D"http://zxw-pc/mascot/cgi/protein_view.pl?file=3D../data/20121225/=
F002440.dat&amp;hit=3D34"=20
      =
target=3D_blank>gi|302850416</A>&nbsp;&nbsp;&nbsp;&nbsp;<B>Mass:</B>&nbsp=
;23002&nbsp;&nbsp;&nbsp;&nbsp;<B>Score:</B>&nbsp;34&nbsp;&nbsp;&nbsp;&nbs=
p;&nbsp;<B>Expect:</B>&nbsp;7.4e+002&nbsp;&nbsp;<B>Matches:</B>&nbsp;6</T=
T></TD></TR>
  <TR>
    <TD>&nbsp;</TD>
    <TD noWrap><TT>hypothetical protein VOLCADRAFT_97727 [Volvox carteri =
f.=20
      nagariensis]</TT></TD></TR></TBODY></TABLE>
<TABLE border=3D0 cellSpacing=3D0 cellPadding=3D0>
  <TBODY>
  <TR>
    <TD><TT>&nbsp;&nbsp;&nbsp;&nbsp;&nbsp;&nbsp;</TT></TD>
    <TD align=3Dright><TT><B>Observed&nbsp;&nbsp;</B></TT></TD>
    <TD noWrap align=3Dright><TT><B>Mr(expt)&nbsp;&nbsp;</B></TT></TD>
    <TD noWrap align=3Dright><TT><B>Mr(calc)&nbsp;&nbsp;</B></TT></TD>
    <TD align=3Dright><TT><B>&nbsp;ppm&nbsp;&nbsp;</B></TT></TD>
    <TD align=3Dright><TT><B>Start&nbsp;</B></TT></TD>
    <TD align=3Dright><TT><B>&nbsp;</B></TT></TD>
    <TD align=3Dright><TT><B>End&nbsp;</B></TT></TD>
    <TD align=3Dright><TT><B>Miss&nbsp;</B></TT></TD>
    <TD align=3Dright><TT><B>Ions&nbsp;</B></TT></TD>
    <TD><TT><B>&nbsp;Peptide</B></TT></TD></TR>
  <TR>
    <TD align=3Dright>&nbsp;</TD>
    <TD align=3Dright><TT>842.4643&nbsp;&nbsp;</TT></TD>
    <TD align=3Dright><TT>841.4570&nbsp;&nbsp;</TT></TD>
    <TD align=3Dright><TT>841.4657&nbsp;&nbsp;</TT></TD>
    <TD noWrap align=3Dright><TT>-10.37&nbsp;</TT></TD>
    <TD align=3Dright><TT>31&nbsp;</TT></TD>
    <TD noWrap align=3Dright><TT>-&nbsp;</TT></TD>
    <TD align=3Dright><TT>38&nbsp;</TT></TD>
    <TD align=3Dright><TT>0&nbsp;&nbsp;</TT></TD>
    <TD noWrap align=3Dright><TT>---&nbsp;&nbsp;</TT></TD>
    <TD noWrap><TT>&nbsp;R.SAAVPELR.L</TT></TD></TR>
  <TR>
    <TD align=3Dright>&nbsp;</TD>
    <TD align=3Dright><TT>1269.5375&nbsp;&nbsp;</TT></TD>
    <TD align=3Dright><TT>1268.5302&nbsp;&nbsp;</TT></TD>
    <TD align=3Dright><TT>1268.5244&nbsp;&nbsp;</TT></TD>
    <TD noWrap align=3Dright><TT>4.58&nbsp;</TT></TD>
    <TD align=3Dright><TT>175&nbsp;</TT></TD>
    <TD noWrap align=3Dright><TT>-&nbsp;</TT></TD>
    <TD align=3Dright><TT>184&nbsp;</TT></TD>
    <TD align=3Dright><TT>0&nbsp;&nbsp;</TT></TD>
    <TD noWrap align=3Dright><TT>---&nbsp;&nbsp;</TT></TD>
    <TD noWrap><TT>&nbsp;R.DFNHDYSCLR.E</TT></TD></TR>
  <TR>
    <TD align=3Dright>&nbsp;</TD>
    <TD align=3Dright><TT>1269.5375&nbsp;&nbsp;</TT></TD>
    <TD align=3Dright><TT>1268.5302&nbsp;&nbsp;</TT></TD>
    <TD align=3Dright><TT>1268.5244&nbsp;&nbsp;</TT></TD>
    <TD noWrap align=3Dright><TT>4.58&nbsp;</TT></TD>
    <TD align=3Dright><TT>175&nbsp;</TT></TD>
    <TD noWrap align=3Dright><TT>-&nbsp;</TT></TD>
    <TD align=3Dright><TT>184&nbsp;</TT></TD>
    <TD align=3Dright><TT>0&nbsp;&nbsp;</TT></TD>
    <TD noWrap align=3Dright><TT>3&nbsp;&nbsp;</TT></TD>
    <TD noWrap><TT>&nbsp;R.DFNHDYSCLR.E</TT></TD></TR>
  <TR>
    <TD align=3Dright>&nbsp;</TD>
    <TD align=3Dright><TT>1975.8885&nbsp;&nbsp;</TT></TD>
    <TD align=3Dright><TT>1974.8812&nbsp;&nbsp;</TT></TD>
    <TD align=3Dright><TT>1974.9959&nbsp;&nbsp;</TT></TD>
    <TD noWrap align=3Dright><TT>-58.05&nbsp;</TT></TD>
    <TD align=3Dright><TT>128&nbsp;</TT></TD>
    <TD noWrap align=3Dright><TT>-&nbsp;</TT></TD>
    <TD align=3Dright><TT>144&nbsp;</TT></TD>
    <TD align=3Dright><TT>1&nbsp;&nbsp;</TT></TD>
    <TD noWrap align=3Dright><TT>---&nbsp;&nbsp;</TT></TD>
    <TD noWrap><TT>&nbsp;K.HHANMPVARAVLTSNWR.S + Oxidation =
(M)</TT></TD></TR>
  <TR>
    <TD align=3Dright>&nbsp;</TD>
    <TD align=3Dright><TT>2056.7813&nbsp;&nbsp;</TT></TD>
    <TD align=3Dright><TT>2055.7740&nbsp;&nbsp;</TT></TD>
    <TD align=3Dright><TT>2055.8567&nbsp;&nbsp;</TT></TD>
    <TD noWrap align=3Dright><TT>-40.22&nbsp;</TT></TD>
    <TD align=3Dright><TT>169&nbsp;</TT></TD>
    <TD noWrap align=3Dright><TT>-&nbsp;</TT></TD>
    <TD align=3Dright><TT>184&nbsp;</TT></TD>
    <TD align=3Dright><TT>1&nbsp;&nbsp;</TT></TD>
    <TD noWrap align=3Dright><TT>---&nbsp;&nbsp;</TT></TD>
    <TD noWrap><TT>&nbsp;R.YSSMFRDFNHDYSCLR.E + Oxidation =
(M)</TT></TD></TR>
  <TR>
    <TD align=3Dright>&nbsp;</TD>
    <TD align=3Dright><TT>2056.7813&nbsp;&nbsp;</TT></TD>
    <TD align=3Dright><TT>2055.7740&nbsp;&nbsp;</TT></TD>
    <TD align=3Dright><TT>2055.8567&nbsp;&nbsp;</TT></TD>
    <TD noWrap align=3Dright><TT>-40.22&nbsp;</TT></TD>
    <TD align=3Dright><TT>169&nbsp;</TT></TD>
    <TD noWrap align=3Dright><TT>-&nbsp;</TT></TD>
    <TD align=3Dright><TT>184&nbsp;</TT></TD>
    <TD align=3Dright><TT>1&nbsp;&nbsp;</TT></TD>
    <TD noWrap align=3Dright><TT>---&nbsp;&nbsp;</TT></TD>
    <TD noWrap><TT>&nbsp;R.YSSMFRDFNHDYSCLR.E + Oxidation=20
  (M)</TT></TD></TR></TBODY></TABLE>
<TABLE border=3D0 cellSpacing=3D0>
  <TBODY>
  <TR>
    <TD><TT>&nbsp;&nbsp;&nbsp;&nbsp;&nbsp;&nbsp;</TT></TD>
    <TD><TT><B>No match to: </B>812.3162, 823.0623, 825.0485, 829.3371,=20
      841.0198, 861.0161, 870.4938, 994.0717, 1036.0731, 1085.4249, =
1221.5375,=20
      1221.5375, 1237.5297, 1276.5734, 1283.5719, 1285.5142, 1285.5142,=20
      1301.5222, 1303.4946, 1303.4946, 1383.6228, 1383.6228, 1405.6262,=20
      1441.5985, 1689.5706, 1689.5706, 1951.9116, 1951.9116, 1973.9050,=20
      2078.7896, 2277.8972, 2438.1318, 2481.0630, 2481.0630, 2663.2810,=20
      2663.2810</TT></TD></TR></TBODY></TABLE><BR>
<TABLE border=3D0 cellSpacing=3D0>
  <TBODY>
  <TR>
    <TD><TT><B><A name=3DHit35>35.</A>&nbsp;&nbsp;&nbsp;</B></TT></TD>
    <TD noWrap><TT><A=20
      =
href=3D"http://zxw-pc/mascot/cgi/protein_view.pl?file=3D../data/20121225/=
F002440.dat&amp;hit=3D35"=20
      =
target=3D_blank>gi|300257950</A>&nbsp;&nbsp;&nbsp;&nbsp;<B>Mass:</B>&nbsp=
;23002&nbsp;&nbsp;&nbsp;&nbsp;<B>Score:</B>&nbsp;34&nbsp;&nbsp;&nbsp;&nbs=
p;&nbsp;<B>Expect:</B>&nbsp;7.4e+002&nbsp;&nbsp;<B>Matches:</B>&nbsp;6</T=
T></TD></TR>
  <TR>
    <TD>&nbsp;</TD>
    <TD noWrap><TT>hypothetical protein VOLCADRAFT_97727 [Volvox carteri =
f.=20
      nagariensis]</TT></TD></TR></TBODY></TABLE>
<TABLE border=3D0 cellSpacing=3D0 cellPadding=3D0>
  <TBODY>
  <TR>
    <TD><TT>&nbsp;&nbsp;&nbsp;&nbsp;&nbsp;&nbsp;</TT></TD>
    <TD align=3Dright><TT><B>Observed&nbsp;&nbsp;</B></TT></TD>
    <TD noWrap align=3Dright><TT><B>Mr(expt)&nbsp;&nbsp;</B></TT></TD>
    <TD noWrap align=3Dright><TT><B>Mr(calc)&nbsp;&nbsp;</B></TT></TD>
    <TD align=3Dright><TT><B>&nbsp;ppm&nbsp;&nbsp;</B></TT></TD>
    <TD align=3Dright><TT><B>Start&nbsp;</B></TT></TD>
    <TD align=3Dright><TT><B>&nbsp;</B></TT></TD>
    <TD align=3Dright><TT><B>End&nbsp;</B></TT></TD>
    <TD align=3Dright><TT><B>Miss&nbsp;</B></TT></TD>
    <TD align=3Dright><TT><B>Ions&nbsp;</B></TT></TD>
    <TD><TT><B>&nbsp;Peptide</B></TT></TD></TR>
  <TR>
    <TD align=3Dright>&nbsp;</TD>
    <TD align=3Dright><TT>842.4643&nbsp;&nbsp;</TT></TD>
    <TD align=3Dright><TT>841.4570&nbsp;&nbsp;</TT></TD>
    <TD align=3Dright><TT>841.4657&nbsp;&nbsp;</TT></TD>
    <TD noWrap align=3Dright><TT>-10.37&nbsp;</TT></TD>
    <TD align=3Dright><TT>31&nbsp;</TT></TD>
    <TD noWrap align=3Dright><TT>-&nbsp;</TT></TD>
    <TD align=3Dright><TT>38&nbsp;</TT></TD>
    <TD align=3Dright><TT>0&nbsp;&nbsp;</TT></TD>
    <TD noWrap align=3Dright><TT>---&nbsp;&nbsp;</TT></TD>
    <TD noWrap><TT>&nbsp;R.SAAVPELR.L</TT></TD></TR>
  <TR>
    <TD align=3Dright>&nbsp;</TD>
    <TD align=3Dright><TT>1269.5375&nbsp;&nbsp;</TT></TD>
    <TD align=3Dright><TT>1268.5302&nbsp;&nbsp;</TT></TD>
    <TD align=3Dright><TT>1268.5244&nbsp;&nbsp;</TT></TD>
    <TD noWrap align=3Dright><TT>4.58&nbsp;</TT></TD>
    <TD align=3Dright><TT>175&nbsp;</TT></TD>
    <TD noWrap align=3Dright><TT>-&nbsp;</TT></TD>
    <TD align=3Dright><TT>184&nbsp;</TT></TD>
    <TD align=3Dright><TT>0&nbsp;&nbsp;</TT></TD>
    <TD noWrap align=3Dright><TT>---&nbsp;&nbsp;</TT></TD>
    <TD noWrap><TT>&nbsp;R.DFNHDYSCLR.E</TT></TD></TR>
  <TR>
    <TD align=3Dright>&nbsp;</TD>
    <TD align=3Dright><TT>1269.5375&nbsp;&nbsp;</TT></TD>
    <TD align=3Dright><TT>1268.5302&nbsp;&nbsp;</TT></TD>
    <TD align=3Dright><TT>1268.5244&nbsp;&nbsp;</TT></TD>
    <TD noWrap align=3Dright><TT>4.58&nbsp;</TT></TD>
    <TD align=3Dright><TT>175&nbsp;</TT></TD>
    <TD noWrap align=3Dright><TT>-&nbsp;</TT></TD>
    <TD align=3Dright><TT>184&nbsp;</TT></TD>
    <TD align=3Dright><TT>0&nbsp;&nbsp;</TT></TD>
    <TD noWrap align=3Dright><TT>3&nbsp;&nbsp;</TT></TD>
    <TD noWrap><TT>&nbsp;R.DFNHDYSCLR.E</TT></TD></TR>
  <TR>
    <TD align=3Dright>&nbsp;</TD>
    <TD align=3Dright><TT>1975.8885&nbsp;&nbsp;</TT></TD>
    <TD align=3Dright><TT>1974.8812&nbsp;&nbsp;</TT></TD>
    <TD align=3Dright><TT>1974.9959&nbsp;&nbsp;</TT></TD>
    <TD noWrap align=3Dright><TT>-58.05&nbsp;</TT></TD>
    <TD align=3Dright><TT>128&nbsp;</TT></TD>
    <TD noWrap align=3Dright><TT>-&nbsp;</TT></TD>
    <TD align=3Dright><TT>144&nbsp;</TT></TD>
    <TD align=3Dright><TT>1&nbsp;&nbsp;</TT></TD>
    <TD noWrap align=3Dright><TT>---&nbsp;&nbsp;</TT></TD>
    <TD noWrap><TT>&nbsp;K.HHANMPVARAVLTSNWR.S + Oxidation =
(M)</TT></TD></TR>
  <TR>
    <TD align=3Dright>&nbsp;</TD>
    <TD align=3Dright><TT>2056.7813&nbsp;&nbsp;</TT></TD>
    <TD align=3Dright><TT>2055.7740&nbsp;&nbsp;</TT></TD>
    <TD align=3Dright><TT>2055.8567&nbsp;&nbsp;</TT></TD>
    <TD noWrap align=3Dright><TT>-40.22&nbsp;</TT></TD>
    <TD align=3Dright><TT>169&nbsp;</TT></TD>
    <TD noWrap align=3Dright><TT>-&nbsp;</TT></TD>
    <TD align=3Dright><TT>184&nbsp;</TT></TD>
    <TD align=3Dright><TT>1&nbsp;&nbsp;</TT></TD>
    <TD noWrap align=3Dright><TT>---&nbsp;&nbsp;</TT></TD>
    <TD noWrap><TT>&nbsp;R.YSSMFRDFNHDYSCLR.E + Oxidation =
(M)</TT></TD></TR>
  <TR>
    <TD align=3Dright>&nbsp;</TD>
    <TD align=3Dright><TT>2056.7813&nbsp;&nbsp;</TT></TD>
    <TD align=3Dright><TT>2055.7740&nbsp;&nbsp;</TT></TD>
    <TD align=3Dright><TT>2055.8567&nbsp;&nbsp;</TT></TD>
    <TD noWrap align=3Dright><TT>-40.22&nbsp;</TT></TD>
    <TD align=3Dright><TT>169&nbsp;</TT></TD>
    <TD noWrap align=3Dright><TT>-&nbsp;</TT></TD>
    <TD align=3Dright><TT>184&nbsp;</TT></TD>
    <TD align=3Dright><TT>1&nbsp;&nbsp;</TT></TD>
    <TD noWrap align=3Dright><TT>---&nbsp;&nbsp;</TT></TD>
    <TD noWrap><TT>&nbsp;R.YSSMFRDFNHDYSCLR.E + Oxidation=20
  (M)</TT></TD></TR></TBODY></TABLE>
<TABLE border=3D0 cellSpacing=3D0>
  <TBODY>
  <TR>
    <TD><TT>&nbsp;&nbsp;&nbsp;&nbsp;&nbsp;&nbsp;</TT></TD>
    <TD><TT><B>No match to: </B>812.3162, 823.0623, 825.0485, 829.3371,=20
      841.0198, 861.0161, 870.4938, 994.0717, 1036.0731, 1085.4249, =
1221.5375,=20
      1221.5375, 1237.5297, 1276.5734, 1283.5719, 1285.5142, 1285.5142,=20
      1301.5222, 1303.4946, 1303.4946, 1383.6228, 1383.6228, 1405.6262,=20
      1441.5985, 1689.5706, 1689.5706, 1951.9116, 1951.9116, 1973.9050,=20
      2078.7896, 2277.8972, 2438.1318, 2481.0630, 2481.0630, 2663.2810,=20
      2663.2810</TT></TD></TR></TBODY></TABLE><BR>
<TABLE border=3D0 cellSpacing=3D0>
  <TBODY>
  <TR>
    <TD><TT><B><A name=3DHit36>36.</A>&nbsp;&nbsp;&nbsp;</B></TT></TD>
    <TD noWrap><TT><A=20
      =
href=3D"http://zxw-pc/mascot/cgi/protein_view.pl?file=3D../data/20121225/=
F002440.dat&amp;hit=3D36"=20
      =
target=3D_blank>gi|32489972</A>&nbsp;&nbsp;&nbsp;&nbsp;<B>Mass:</B>&nbsp;=
20390&nbsp;&nbsp;&nbsp;&nbsp;<B>Score:</B>&nbsp;34&nbsp;&nbsp;&nbsp;&nbsp=
;&nbsp;<B>Expect:</B>&nbsp;7.5e+002&nbsp;&nbsp;<B>Matches:</B>&nbsp;7</TT=
></TD></TR>
  <TR>
    <TD>&nbsp;</TD>
    <TD noWrap><TT>OSJNBa0032N05.20 [Oryza sativa Japonica=20
  Group]</TT></TD></TR></TBODY></TABLE>
<TABLE border=3D0 cellSpacing=3D0 cellPadding=3D0>
  <TBODY>
  <TR>
    <TD><TT>&nbsp;&nbsp;&nbsp;&nbsp;&nbsp;&nbsp;</TT></TD>
    <TD align=3Dright><TT><B>Observed&nbsp;&nbsp;</B></TT></TD>
    <TD noWrap align=3Dright><TT><B>Mr(expt)&nbsp;&nbsp;</B></TT></TD>
    <TD noWrap align=3Dright><TT><B>Mr(calc)&nbsp;&nbsp;</B></TT></TD>
    <TD align=3Dright><TT><B>&nbsp;ppm&nbsp;&nbsp;</B></TT></TD>
    <TD align=3Dright><TT><B>Start&nbsp;</B></TT></TD>
    <TD align=3Dright><TT><B>&nbsp;</B></TT></TD>
    <TD align=3Dright><TT><B>End&nbsp;</B></TT></TD>
    <TD align=3Dright><TT><B>Miss&nbsp;</B></TT></TD>
    <TD align=3Dright><TT><B>Ions&nbsp;</B></TT></TD>
    <TD><TT><B>&nbsp;Peptide</B></TT></TD></TR>
  <TR>
    <TD align=3Dright>&nbsp;</TD>
    <TD align=3Dright><TT>1221.5375&nbsp;&nbsp;</TT></TD>
    <TD align=3Dright><TT>1220.5302&nbsp;&nbsp;</TT></TD>
    <TD align=3Dright><TT>1220.5893&nbsp;&nbsp;</TT></TD>
    <TD noWrap align=3Dright><TT>-48.41&nbsp;</TT></TD>
    <TD align=3Dright><TT>156&nbsp;</TT></TD>
    <TD noWrap align=3Dright><TT>-&nbsp;</TT></TD>
    <TD align=3Dright><TT>167&nbsp;</TT></TD>
    <TD align=3Dright><TT>1&nbsp;&nbsp;</TT></TD>
    <TD noWrap align=3Dright><TT>---&nbsp;&nbsp;</TT></TD>
    <TD noWrap><TT>&nbsp;K.LSMGACDAPTKK.I</TT></TD></TR>
  <TR>
    <TD align=3Dright>&nbsp;</TD>
    <TD align=3Dright><TT>1221.5375&nbsp;&nbsp;</TT></TD>
    <TD align=3Dright><TT>1220.5302&nbsp;&nbsp;</TT></TD>
    <TD align=3Dright><TT>1220.5893&nbsp;&nbsp;</TT></TD>
    <TD noWrap align=3Dright><TT>-48.41&nbsp;</TT></TD>
    <TD align=3Dright><TT>156&nbsp;</TT></TD>
    <TD noWrap align=3Dright><TT>-&nbsp;</TT></TD>
    <TD align=3Dright><TT>167&nbsp;</TT></TD>
    <TD align=3Dright><TT>1&nbsp;&nbsp;</TT></TD>
    <TD noWrap align=3Dright><TT>---&nbsp;&nbsp;</TT></TD>
    <TD noWrap><TT>&nbsp;K.LSMGACDAPTKK.I</TT></TD></TR>
  <TR>
    <TD align=3Dright>&nbsp;</TD>
    <TD align=3Dright><TT>1237.5297&nbsp;&nbsp;</TT></TD>
    <TD align=3Dright><TT>1236.5224&nbsp;&nbsp;</TT></TD>
    <TD align=3Dright><TT>1236.5842&nbsp;&nbsp;</TT></TD>
    <TD noWrap align=3Dright><TT>-49.98&nbsp;</TT></TD>
    <TD align=3Dright><TT>156&nbsp;</TT></TD>
    <TD noWrap align=3Dright><TT>-&nbsp;</TT></TD>
    <TD align=3Dright><TT>167&nbsp;</TT></TD>
    <TD align=3Dright><TT>1&nbsp;&nbsp;</TT></TD>
    <TD noWrap align=3Dright><TT>---&nbsp;&nbsp;</TT></TD>
    <TD noWrap><TT>&nbsp;K.LSMGACDAPTKK.I + Oxidation (M)</TT></TD></TR>
  <TR>
    <TD align=3Dright>&nbsp;</TD>
    <TD align=3Dright><TT>1276.5734&nbsp;&nbsp;</TT></TD>
    <TD align=3Dright><TT>1275.5661&nbsp;&nbsp;</TT></TD>
    <TD align=3Dright><TT>1275.6645&nbsp;&nbsp;</TT></TD>
    <TD noWrap align=3Dright><TT>-77.13&nbsp;</TT></TD>
    <TD align=3Dright><TT>27&nbsp;</TT></TD>
    <TD noWrap align=3Dright><TT>-&nbsp;</TT></TD>
    <TD align=3Dright><TT>37&nbsp;</TT></TD>
    <TD align=3Dright><TT>1&nbsp;&nbsp;</TT></TD>
    <TD noWrap align=3Dright><TT>---&nbsp;&nbsp;</TT></TD>
    <TD noWrap><TT>&nbsp;R.DKGLPYSMLPR.K</TT></TD></TR>
  <TR>
    <TD align=3Dright>&nbsp;</TD>
    <TD align=3Dright><TT>1405.6262&nbsp;&nbsp;</TT></TD>
    <TD align=3Dright><TT>1404.6189&nbsp;&nbsp;</TT></TD>
    <TD align=3Dright><TT>1404.6741&nbsp;&nbsp;</TT></TD>
    <TD noWrap align=3Dright><TT>-39.28&nbsp;</TT></TD>
    <TD align=3Dright><TT>153&nbsp;</TT></TD>
    <TD noWrap align=3Dright><TT>-&nbsp;</TT></TD>
    <TD align=3Dright><TT>166&nbsp;</TT></TD>
    <TD align=3Dright><TT>1&nbsp;&nbsp;</TT></TD>
    <TD noWrap align=3Dright><TT>---&nbsp;&nbsp;</TT></TD>
    <TD noWrap><TT>&nbsp;K.APKLSMGACDAPTK.K + Oxidation =
(M)</TT></TD></TR>
  <TR>
    <TD align=3Dright>&nbsp;</TD>
    <TD align=3Dright><TT>2481.0630&nbsp;&nbsp;</TT></TD>
    <TD align=3Dright><TT>2480.0557&nbsp;&nbsp;</TT></TD>
    <TD align=3Dright><TT>2480.1915&nbsp;&nbsp;</TT></TD>
    <TD noWrap align=3Dright><TT>-54.76&nbsp;</TT></TD>
    <TD align=3Dright><TT>1&nbsp;</TT></TD>
    <TD noWrap align=3Dright><TT>-&nbsp;</TT></TD>
    <TD align=3Dright><TT>21&nbsp;</TT></TD>
    <TD align=3Dright><TT>1&nbsp;&nbsp;</TT></TD>
    <TD noWrap align=3Dright><TT>---&nbsp;&nbsp;</TT></TD>
    <TD noWrap><TT>&nbsp;-.MARMGWELCHVFRPYAVVGDK.C + Oxidation =
(M)</TT></TD></TR>
  <TR>
    <TD align=3Dright>&nbsp;</TD>
    <TD align=3Dright><TT>2481.0630&nbsp;&nbsp;</TT></TD>
    <TD align=3Dright><TT>2480.0557&nbsp;&nbsp;</TT></TD>
    <TD align=3Dright><TT>2480.1915&nbsp;&nbsp;</TT></TD>
    <TD noWrap align=3Dright><TT>-54.76&nbsp;</TT></TD>
    <TD align=3Dright><TT>1&nbsp;</TT></TD>
    <TD noWrap align=3Dright><TT>-&nbsp;</TT></TD>
    <TD align=3Dright><TT>21&nbsp;</TT></TD>
    <TD align=3Dright><TT>1&nbsp;&nbsp;</TT></TD>
    <TD noWrap align=3Dright><TT>---&nbsp;&nbsp;</TT></TD>
    <TD noWrap><TT>&nbsp;-.MARMGWELCHVFRPYAVVGDK.C + Oxidation=20
  (M)</TT></TD></TR></TBODY></TABLE>
<TABLE border=3D0 cellSpacing=3D0>
  <TBODY>
  <TR>
    <TD><TT>&nbsp;&nbsp;&nbsp;&nbsp;&nbsp;&nbsp;</TT></TD>
    <TD><TT><B>No match to: </B>812.3162, 823.0623, 825.0485, 829.3371,=20
      841.0198, 842.4643, 861.0161, 870.4938, 994.0717, 1036.0731, =
1085.4249,=20
      1269.5375, 1269.5375, 1283.5719, 1285.5142, 1285.5142, 1301.5222,=20
      1303.4946, 1303.4946, 1383.6228, 1383.6228, 1441.5985, 1689.5706,=20
      1689.5706, 1951.9116, 1951.9116, 1973.9050, 1975.8885, 2056.7813,=20
      2056.7813, 2078.7896, 2277.8972, 2438.1318, 2663.2810,=20
  2663.2810</TT></TD></TR></TBODY></TABLE><BR>
<TABLE border=3D0 cellSpacing=3D0>
  <TBODY>
  <TR>
    <TD><TT><B><A name=3DHit37>37.</A>&nbsp;&nbsp;&nbsp;</B></TT></TD>
    <TD noWrap><TT><A=20
      =
href=3D"http://zxw-pc/mascot/cgi/protein_view.pl?file=3D../data/20121225/=
F002440.dat&amp;hit=3D37"=20
      =
target=3D_blank>gi|50508722</A>&nbsp;&nbsp;&nbsp;&nbsp;<B>Mass:</B>&nbsp;=
8769&nbsp;&nbsp;&nbsp;&nbsp;&nbsp;<B>Score:</B>&nbsp;34&nbsp;&nbsp;&nbsp;=
&nbsp;&nbsp;<B>Expect:</B>&nbsp;7.5e+002&nbsp;&nbsp;<B>Matches:</B>&nbsp;=
5</TT></TD></TR>
  <TR>
    <TD>&nbsp;</TD>
    <TD noWrap><TT>hypothetical protein [Oryza sativa Japonica=20
  Group]</TT></TD></TR></TBODY></TABLE>
<TABLE border=3D0 cellSpacing=3D0 cellPadding=3D0>
  <TBODY>
  <TR>
    <TD><TT>&nbsp;&nbsp;&nbsp;&nbsp;&nbsp;&nbsp;</TT></TD>
    <TD align=3Dright><TT><B>Observed&nbsp;&nbsp;</B></TT></TD>
    <TD noWrap align=3Dright><TT><B>Mr(expt)&nbsp;&nbsp;</B></TT></TD>
    <TD noWrap align=3Dright><TT><B>Mr(calc)&nbsp;&nbsp;</B></TT></TD>
    <TD align=3Dright><TT><B>&nbsp;ppm&nbsp;&nbsp;</B></TT></TD>
    <TD align=3Dright><TT><B>Start&nbsp;</B></TT></TD>
    <TD align=3Dright><TT><B>&nbsp;</B></TT></TD>
    <TD align=3Dright><TT><B>End&nbsp;</B></TT></TD>
    <TD align=3Dright><TT><B>Miss&nbsp;</B></TT></TD>
    <TD align=3Dright><TT><B>Ions&nbsp;</B></TT></TD>
    <TD><TT><B>&nbsp;Peptide</B></TT></TD></TR>
  <TR>
    <TD align=3Dright>&nbsp;</TD>
    <TD align=3Dright><TT>1285.5142&nbsp;&nbsp;</TT></TD>
    <TD align=3Dright><TT>1284.5069&nbsp;&nbsp;</TT></TD>
    <TD align=3Dright><TT>1284.6171&nbsp;&nbsp;</TT></TD>
    <TD noWrap align=3Dright><TT>-85.75&nbsp;</TT></TD>
    <TD align=3Dright><TT>20&nbsp;</TT></TD>
    <TD noWrap align=3Dright><TT>-&nbsp;</TT></TD>
    <TD align=3Dright><TT>33&nbsp;</TT></TD>
    <TD align=3Dright><TT>0&nbsp;&nbsp;</TT></TD>
    <TD noWrap align=3Dright><TT>---&nbsp;&nbsp;</TT></TD>
    <TD noWrap><TT>&nbsp;R.RPGDGGSGVEAAGR.R</TT></TD></TR>
  <TR>
    <TD align=3Dright>&nbsp;</TD>
    <TD align=3Dright><TT>1285.5142&nbsp;&nbsp;</TT></TD>
    <TD align=3Dright><TT>1284.5069&nbsp;&nbsp;</TT></TD>
    <TD align=3Dright><TT>1284.6171&nbsp;&nbsp;</TT></TD>
    <TD noWrap align=3Dright><TT>-85.75&nbsp;</TT></TD>
    <TD align=3Dright><TT>20&nbsp;</TT></TD>
    <TD noWrap align=3Dright><TT>-&nbsp;</TT></TD>
    <TD align=3Dright><TT>33&nbsp;</TT></TD>
    <TD align=3Dright><TT>0&nbsp;&nbsp;</TT></TD>
    <TD noWrap align=3Dright><TT>---&nbsp;&nbsp;</TT></TD>
    <TD noWrap><TT>&nbsp;R.RPGDGGSGVEAAGR.R</TT></TD></TR>
  <TR>
    <TD align=3Dright>&nbsp;</TD>
    <TD align=3Dright><TT>1441.5985&nbsp;&nbsp;</TT></TD>
    <TD align=3Dright><TT>1440.5912&nbsp;&nbsp;</TT></TD>
    <TD align=3Dright><TT>1440.7182&nbsp;&nbsp;</TT></TD>
    <TD noWrap align=3Dright><TT>-88.12&nbsp;</TT></TD>
    <TD align=3Dright><TT>20&nbsp;</TT></TD>
    <TD noWrap align=3Dright><TT>-&nbsp;</TT></TD>
    <TD align=3Dright><TT>34&nbsp;</TT></TD>
    <TD align=3Dright><TT>1&nbsp;&nbsp;</TT></TD>
    <TD noWrap align=3Dright><TT>---&nbsp;&nbsp;</TT></TD>
    <TD noWrap><TT>&nbsp;R.RPGDGGSGVEAAGRR.R</TT></TD></TR>
  <TR>
    <TD align=3Dright>&nbsp;</TD>
    <TD align=3Dright><TT>1951.9116&nbsp;&nbsp;</TT></TD>
    <TD align=3Dright><TT>1950.9043&nbsp;&nbsp;</TT></TD>
    <TD align=3Dright><TT>1950.9119&nbsp;&nbsp;</TT></TD>
    <TD noWrap align=3Dright><TT>-3.87&nbsp;</TT></TD>
    <TD align=3Dright><TT>1&nbsp;</TT></TD>
    <TD noWrap align=3Dright><TT>-&nbsp;</TT></TD>
    <TD align=3Dright><TT>19&nbsp;</TT></TD>
    <TD align=3Dright><TT>1&nbsp;&nbsp;</TT></TD>
    <TD noWrap align=3Dright><TT>---&nbsp;&nbsp;</TT></TD>
    <TD noWrap><TT>&nbsp;-.MHVGEDEWPGGGGGALARR.R</TT></TD></TR>
  <TR>
    <TD align=3Dright>&nbsp;</TD>
    <TD align=3Dright><TT>1951.9116&nbsp;&nbsp;</TT></TD>
    <TD align=3Dright><TT>1950.9043&nbsp;&nbsp;</TT></TD>
    <TD align=3Dright><TT>1950.9119&nbsp;&nbsp;</TT></TD>
    <TD noWrap align=3Dright><TT>-3.87&nbsp;</TT></TD>
    <TD align=3Dright><TT>1&nbsp;</TT></TD>
    <TD noWrap align=3Dright><TT>-&nbsp;</TT></TD>
    <TD align=3Dright><TT>19&nbsp;</TT></TD>
    <TD align=3Dright><TT>1&nbsp;&nbsp;</TT></TD>
    <TD noWrap align=3Dright><TT>---&nbsp;&nbsp;</TT></TD>
    <TD =
noWrap><TT>&nbsp;-.MHVGEDEWPGGGGGALARR.R</TT></TD></TR></TBODY></TABLE>
<TABLE border=3D0 cellSpacing=3D0>
  <TBODY>
  <TR>
    <TD><TT>&nbsp;&nbsp;&nbsp;&nbsp;&nbsp;&nbsp;</TT></TD>
    <TD><TT><B>No match to: </B>812.3162, 823.0623, 825.0485, 829.3371,=20
      841.0198, 842.4643, 861.0161, 870.4938, 994.0717, 1036.0731, =
1085.4249,=20
      1221.5375, 1221.5375, 1237.5297, 1269.5375, 1269.5375, 1276.5734,=20
      1283.5719, 1301.5222, 1303.4946, 1303.4946, 1383.6228, 1383.6228,=20
      1405.6262, 1689.5706, 1689.5706, 1973.9050, 1975.8885, 2056.7813,=20
      2056.7813, 2078.7896, 2277.8972, 2438.1318, 2481.0630, 2481.0630,=20
      2663.2810, 2663.2810</TT></TD></TR></TBODY></TABLE><BR>
<TABLE border=3D0 cellSpacing=3D0>
  <TBODY>
  <TR>
    <TD><TT><B><A name=3DHit38>38.</A>&nbsp;&nbsp;&nbsp;</B></TT></TD>
    <TD noWrap><TT><A=20
      =
href=3D"http://zxw-pc/mascot/cgi/protein_view.pl?file=3D../data/20121225/=
F002440.dat&amp;hit=3D38"=20
      =
target=3D_blank>gi|50508248</A>&nbsp;&nbsp;&nbsp;&nbsp;<B>Mass:</B>&nbsp;=
8769&nbsp;&nbsp;&nbsp;&nbsp;&nbsp;<B>Score:</B>&nbsp;34&nbsp;&nbsp;&nbsp;=
&nbsp;&nbsp;<B>Expect:</B>&nbsp;7.5e+002&nbsp;&nbsp;<B>Matches:</B>&nbsp;=
5</TT></TD></TR>
  <TR>
    <TD>&nbsp;</TD>
    <TD noWrap><TT>hypothetical protein [Oryza sativa Japonica=20
  Group]</TT></TD></TR></TBODY></TABLE>
<TABLE border=3D0 cellSpacing=3D0 cellPadding=3D0>
  <TBODY>
  <TR>
    <TD><TT>&nbsp;&nbsp;&nbsp;&nbsp;&nbsp;&nbsp;</TT></TD>
    <TD align=3Dright><TT><B>Observed&nbsp;&nbsp;</B></TT></TD>
    <TD noWrap align=3Dright><TT><B>Mr(expt)&nbsp;&nbsp;</B></TT></TD>
    <TD noWrap align=3Dright><TT><B>Mr(calc)&nbsp;&nbsp;</B></TT></TD>
    <TD align=3Dright><TT><B>&nbsp;ppm&nbsp;&nbsp;</B></TT></TD>
    <TD align=3Dright><TT><B>Start&nbsp;</B></TT></TD>
    <TD align=3Dright><TT><B>&nbsp;</B></TT></TD>
    <TD align=3Dright><TT><B>End&nbsp;</B></TT></TD>
    <TD align=3Dright><TT><B>Miss&nbsp;</B></TT></TD>
    <TD align=3Dright><TT><B>Ions&nbsp;</B></TT></TD>
    <TD><TT><B>&nbsp;Peptide</B></TT></TD></TR>
  <TR>
    <TD align=3Dright>&nbsp;</TD>
    <TD align=3Dright><TT>1285.5142&nbsp;&nbsp;</TT></TD>
    <TD align=3Dright><TT>1284.5069&nbsp;&nbsp;</TT></TD>
    <TD align=3Dright><TT>1284.6171&nbsp;&nbsp;</TT></TD>
    <TD noWrap align=3Dright><TT>-85.75&nbsp;</TT></TD>
    <TD align=3Dright><TT>20&nbsp;</TT></TD>
    <TD noWrap align=3Dright><TT>-&nbsp;</TT></TD>
    <TD align=3Dright><TT>33&nbsp;</TT></TD>
    <TD align=3Dright><TT>0&nbsp;&nbsp;</TT></TD>
    <TD noWrap align=3Dright><TT>---&nbsp;&nbsp;</TT></TD>
    <TD noWrap><TT>&nbsp;R.RPGDGGSGVEAAGR.R</TT></TD></TR>
  <TR>
    <TD align=3Dright>&nbsp;</TD>
    <TD align=3Dright><TT>1285.5142&nbsp;&nbsp;</TT></TD>
    <TD align=3Dright><TT>1284.5069&nbsp;&nbsp;</TT></TD>
    <TD align=3Dright><TT>1284.6171&nbsp;&nbsp;</TT></TD>
    <TD noWrap align=3Dright><TT>-85.75&nbsp;</TT></TD>
    <TD align=3Dright><TT>20&nbsp;</TT></TD>
    <TD noWrap align=3Dright><TT>-&nbsp;</TT></TD>
    <TD align=3Dright><TT>33&nbsp;</TT></TD>
    <TD align=3Dright><TT>0&nbsp;&nbsp;</TT></TD>
    <TD noWrap align=3Dright><TT>---&nbsp;&nbsp;</TT></TD>
    <TD noWrap><TT>&nbsp;R.RPGDGGSGVEAAGR.R</TT></TD></TR>
  <TR>
    <TD align=3Dright>&nbsp;</TD>
    <TD align=3Dright><TT>1441.5985&nbsp;&nbsp;</TT></TD>
    <TD align=3Dright><TT>1440.5912&nbsp;&nbsp;</TT></TD>
    <TD align=3Dright><TT>1440.7182&nbsp;&nbsp;</TT></TD>
    <TD noWrap align=3Dright><TT>-88.12&nbsp;</TT></TD>
    <TD align=3Dright><TT>20&nbsp;</TT></TD>
    <TD noWrap align=3Dright><TT>-&nbsp;</TT></TD>
    <TD align=3Dright><TT>34&nbsp;</TT></TD>
    <TD align=3Dright><TT>1&nbsp;&nbsp;</TT></TD>
    <TD noWrap align=3Dright><TT>---&nbsp;&nbsp;</TT></TD>
    <TD noWrap><TT>&nbsp;R.RPGDGGSGVEAAGRR.R</TT></TD></TR>
  <TR>
    <TD align=3Dright>&nbsp;</TD>
    <TD align=3Dright><TT>1951.9116&nbsp;&nbsp;</TT></TD>
    <TD align=3Dright><TT>1950.9043&nbsp;&nbsp;</TT></TD>
    <TD align=3Dright><TT>1950.9119&nbsp;&nbsp;</TT></TD>
    <TD noWrap align=3Dright><TT>-3.87&nbsp;</TT></TD>
    <TD align=3Dright><TT>1&nbsp;</TT></TD>
    <TD noWrap align=3Dright><TT>-&nbsp;</TT></TD>
    <TD align=3Dright><TT>19&nbsp;</TT></TD>
    <TD align=3Dright><TT>1&nbsp;&nbsp;</TT></TD>
    <TD noWrap align=3Dright><TT>---&nbsp;&nbsp;</TT></TD>
    <TD noWrap><TT>&nbsp;-.MHVGEDEWPGGGGGALARR.R</TT></TD></TR>
  <TR>
    <TD align=3Dright>&nbsp;</TD>
    <TD align=3Dright><TT>1951.9116&nbsp;&nbsp;</TT></TD>
    <TD align=3Dright><TT>1950.9043&nbsp;&nbsp;</TT></TD>
    <TD align=3Dright><TT>1950.9119&nbsp;&nbsp;</TT></TD>
    <TD noWrap align=3Dright><TT>-3.87&nbsp;</TT></TD>
    <TD align=3Dright><TT>1&nbsp;</TT></TD>
    <TD noWrap align=3Dright><TT>-&nbsp;</TT></TD>
    <TD align=3Dright><TT>19&nbsp;</TT></TD>
    <TD align=3Dright><TT>1&nbsp;&nbsp;</TT></TD>
    <TD noWrap align=3Dright><TT>---&nbsp;&nbsp;</TT></TD>
    <TD =
noWrap><TT>&nbsp;-.MHVGEDEWPGGGGGALARR.R</TT></TD></TR></TBODY></TABLE>
<TABLE border=3D0 cellSpacing=3D0>
  <TBODY>
  <TR>
    <TD><TT>&nbsp;&nbsp;&nbsp;&nbsp;&nbsp;&nbsp;</TT></TD>
    <TD><TT><B>No match to: </B>812.3162, 823.0623, 825.0485, 829.3371,=20
      841.0198, 842.4643, 861.0161, 870.4938, 994.0717, 1036.0731, =
1085.4249,=20
      1221.5375, 1221.5375, 1237.5297, 1269.5375, 1269.5375, 1276.5734,=20
      1283.5719, 1301.5222, 1303.4946, 1303.4946, 1383.6228, 1383.6228,=20
      1405.6262, 1689.5706, 1689.5706, 1973.9050, 1975.8885, 2056.7813,=20
      2056.7813, 2078.7896, 2277.8972, 2438.1318, 2481.0630, 2481.0630,=20
      2663.2810, 2663.2810</TT></TD></TR></TBODY></TABLE><BR>
<TABLE border=3D0 cellSpacing=3D0>
  <TBODY>
  <TR>
    <TD><TT><B><A name=3DHit39>39.</A>&nbsp;&nbsp;&nbsp;</B></TT></TD>
    <TD noWrap><TT><A=20
      =
href=3D"http://zxw-pc/mascot/cgi/protein_view.pl?file=3D../data/20121225/=
F002440.dat&amp;hit=3D39"=20
      =
target=3D_blank>gi|222842683</A>&nbsp;&nbsp;&nbsp;&nbsp;<B>Mass:</B>&nbsp=
;47689&nbsp;&nbsp;&nbsp;&nbsp;<B>Score:</B>&nbsp;33&nbsp;&nbsp;&nbsp;&nbs=
p;&nbsp;<B>Expect:</B>&nbsp;8.5e+002&nbsp;&nbsp;<B>Matches:</B>&nbsp;8</T=
T></TD></TR>
  <TR>
    <TD>&nbsp;</TD>
    <TD noWrap><TT>predicted protein [Populus=20
trichocarpa]</TT></TD></TR></TBODY></TABLE>
<TABLE border=3D0 cellSpacing=3D0 cellPadding=3D0>
  <TBODY>
  <TR>
    <TD><TT>&nbsp;&nbsp;&nbsp;&nbsp;&nbsp;&nbsp;</TT></TD>
    <TD align=3Dright><TT><B>Observed&nbsp;&nbsp;</B></TT></TD>
    <TD noWrap align=3Dright><TT><B>Mr(expt)&nbsp;&nbsp;</B></TT></TD>
    <TD noWrap align=3Dright><TT><B>Mr(calc)&nbsp;&nbsp;</B></TT></TD>
    <TD align=3Dright><TT><B>&nbsp;ppm&nbsp;&nbsp;</B></TT></TD>
    <TD align=3Dright><TT><B>Start&nbsp;</B></TT></TD>
    <TD align=3Dright><TT><B>&nbsp;</B></TT></TD>
    <TD align=3Dright><TT><B>End&nbsp;</B></TT></TD>
    <TD align=3Dright><TT><B>Miss&nbsp;</B></TT></TD>
    <TD align=3Dright><TT><B>Ions&nbsp;</B></TT></TD>
    <TD><TT><B>&nbsp;Peptide</B></TT></TD></TR>
  <TR>
    <TD align=3Dright>&nbsp;</TD>
    <TD align=3Dright><TT>842.4643&nbsp;&nbsp;</TT></TD>
    <TD align=3Dright><TT>841.4570&nbsp;&nbsp;</TT></TD>
    <TD align=3Dright><TT>841.4658&nbsp;&nbsp;</TT></TD>
    <TD noWrap align=3Dright><TT>-10.41&nbsp;</TT></TD>
    <TD align=3Dright><TT>200&nbsp;</TT></TD>
    <TD noWrap align=3Dright><TT>-&nbsp;</TT></TD>
    <TD align=3Dright><TT>207&nbsp;</TT></TD>
    <TD align=3Dright><TT>0&nbsp;&nbsp;</TT></TD>
    <TD noWrap align=3Dright><TT>---&nbsp;&nbsp;</TT></TD>
    <TD noWrap><TT>&nbsp;K.VPVDASVR.G</TT></TD></TR>
  <TR>
    <TD align=3Dright>&nbsp;</TD>
    <TD align=3Dright><TT>870.4938&nbsp;&nbsp;</TT></TD>
    <TD align=3Dright><TT>869.4866&nbsp;&nbsp;</TT></TD>
    <TD align=3Dright><TT>869.5334&nbsp;&nbsp;</TT></TD>
    <TD noWrap align=3Dright><TT>-53.88&nbsp;</TT></TD>
    <TD align=3Dright><TT>97&nbsp;</TT></TD>
    <TD noWrap align=3Dright><TT>-&nbsp;</TT></TD>
    <TD align=3Dright><TT>103&nbsp;</TT></TD>
    <TD align=3Dright><TT>0&nbsp;&nbsp;</TT></TD>
    <TD noWrap align=3Dright><TT>---&nbsp;&nbsp;</TT></TD>
    <TD noWrap><TT>&nbsp;K.LLLELNR.V</TT></TD></TR>
  <TR>
    <TD align=3Dright>&nbsp;</TD>
    <TD align=3Dright><TT>1269.5375&nbsp;&nbsp;</TT></TD>
    <TD align=3Dright><TT>1268.5302&nbsp;&nbsp;</TT></TD>
    <TD align=3Dright><TT>1268.5972&nbsp;&nbsp;</TT></TD>
    <TD noWrap align=3Dright><TT>-52.78&nbsp;</TT></TD>
    <TD align=3Dright><TT>2&nbsp;</TT></TD>
    <TD noWrap align=3Dright><TT>-&nbsp;</TT></TD>
    <TD align=3Dright><TT>12&nbsp;</TT></TD>
    <TD align=3Dright><TT>0&nbsp;&nbsp;</TT></TD>
    <TD noWrap align=3Dright><TT>---&nbsp;&nbsp;</TT></TD>
    <TD noWrap><TT>&nbsp;M.MQSHPDIAWGK.R</TT></TD></TR>
  <TR>
    <TD align=3Dright>&nbsp;</TD>
    <TD align=3Dright><TT>1269.5375&nbsp;&nbsp;</TT></TD>
    <TD align=3Dright><TT>1268.5302&nbsp;&nbsp;</TT></TD>
    <TD align=3Dright><TT>1268.5972&nbsp;&nbsp;</TT></TD>
    <TD noWrap align=3Dright><TT>-52.78&nbsp;</TT></TD>
    <TD align=3Dright><TT>2&nbsp;</TT></TD>
    <TD noWrap align=3Dright><TT>-&nbsp;</TT></TD>
    <TD align=3Dright><TT>12&nbsp;</TT></TD>
    <TD align=3Dright><TT>0&nbsp;&nbsp;</TT></TD>
    <TD noWrap align=3Dright><TT>---&nbsp;&nbsp;</TT></TD>
    <TD noWrap><TT>&nbsp;M.MQSHPDIAWGK.R</TT></TD></TR>
  <TR>
    <TD align=3Dright>&nbsp;</TD>
    <TD align=3Dright><TT>1285.5142&nbsp;&nbsp;</TT></TD>
    <TD align=3Dright><TT>1284.5069&nbsp;&nbsp;</TT></TD>
    <TD align=3Dright><TT>1284.5921&nbsp;&nbsp;</TT></TD>
    <TD noWrap align=3Dright><TT>-66.31&nbsp;</TT></TD>
    <TD align=3Dright><TT>2&nbsp;</TT></TD>
    <TD noWrap align=3Dright><TT>-&nbsp;</TT></TD>
    <TD align=3Dright><TT>12&nbsp;</TT></TD>
    <TD align=3Dright><TT>0&nbsp;&nbsp;</TT></TD>
    <TD noWrap align=3Dright><TT>---&nbsp;&nbsp;</TT></TD>
    <TD noWrap><TT>&nbsp;M.MQSHPDIAWGK.R + Oxidation (M)</TT></TD></TR>
  <TR>
    <TD align=3Dright>&nbsp;</TD>
    <TD align=3Dright><TT>1285.5142&nbsp;&nbsp;</TT></TD>
    <TD align=3Dright><TT>1284.5069&nbsp;&nbsp;</TT></TD>
    <TD align=3Dright><TT>1284.5921&nbsp;&nbsp;</TT></TD>
    <TD noWrap align=3Dright><TT>-66.31&nbsp;</TT></TD>
    <TD align=3Dright><TT>2&nbsp;</TT></TD>
    <TD noWrap align=3Dright><TT>-&nbsp;</TT></TD>
    <TD align=3Dright><TT>12&nbsp;</TT></TD>
    <TD align=3Dright><TT>0&nbsp;&nbsp;</TT></TD>
    <TD noWrap align=3Dright><TT>6&nbsp;&nbsp;</TT></TD>
    <TD noWrap><TT>&nbsp;M.MQSHPDIAWGK.R + Oxidation (M)</TT></TD></TR>
  <TR>
    <TD align=3Dright>&nbsp;</TD>
    <TD align=3Dright><TT>1441.5985&nbsp;&nbsp;</TT></TD>
    <TD align=3Dright><TT>1440.5912&nbsp;&nbsp;</TT></TD>
    <TD align=3Dright><TT>1440.6932&nbsp;&nbsp;</TT></TD>
    <TD noWrap align=3Dright><TT>-70.79&nbsp;</TT></TD>
    <TD align=3Dright><TT>2&nbsp;</TT></TD>
    <TD noWrap align=3Dright><TT>-&nbsp;</TT></TD>
    <TD align=3Dright><TT>13&nbsp;</TT></TD>
    <TD align=3Dright><TT>1&nbsp;&nbsp;</TT></TD>
    <TD noWrap align=3Dright><TT>---&nbsp;&nbsp;</TT></TD>
    <TD noWrap><TT>&nbsp;M.MQSHPDIAWGKR.S + Oxidation (M)</TT></TD></TR>
  <TR>
    <TD align=3Dright>&nbsp;</TD>
    <TD align=3Dright><TT>1973.9050&nbsp;&nbsp;</TT></TD>
    <TD align=3Dright><TT>1972.8977&nbsp;&nbsp;</TT></TD>
    <TD align=3Dright><TT>1972.9764&nbsp;&nbsp;</TT></TD>
    <TD noWrap align=3Dright><TT>-39.87&nbsp;</TT></TD>
    <TD align=3Dright><TT>71&nbsp;</TT></TD>
    <TD noWrap align=3Dright><TT>-&nbsp;</TT></TD>
    <TD align=3Dright><TT>87&nbsp;</TT></TD>
    <TD align=3Dright><TT>1&nbsp;&nbsp;</TT></TD>
    <TD noWrap align=3Dright><TT>---&nbsp;&nbsp;</TT></TD>
    <TD =
noWrap><TT>&nbsp;R.LPFPNSVFDLVHCARCR.V</TT></TD></TR></TBODY></TABLE>
<TABLE border=3D0 cellSpacing=3D0>
  <TBODY>
  <TR>
    <TD><TT>&nbsp;&nbsp;&nbsp;&nbsp;&nbsp;&nbsp;</TT></TD>
    <TD><TT><B>No match to: </B>812.3162, 823.0623, 825.0485, 829.3371,=20
      841.0198, 861.0161, 994.0717, 1036.0731, 1085.4249, 1221.5375, =
1221.5375,=20
      1237.5297, 1276.5734, 1283.5719, 1301.5222, 1303.4946, 1303.4946,=20
      1383.6228, 1383.6228, 1405.6262, 1689.5706, 1689.5706, 1951.9116,=20
      1951.9116, 1975.8885, 2056.7813, 2056.7813, 2078.7896, 2277.8972,=20
      2438.1318, 2481.0630, 2481.0630, 2663.2810,=20
2663.2810</TT></TD></TR></TBODY></TABLE><BR>
<TABLE border=3D0 cellSpacing=3D0>
  <TBODY>
  <TR>
    <TD><TT><B><A name=3DHit40>40.</A>&nbsp;&nbsp;&nbsp;</B></TT></TD>
    <TD noWrap><TT><A=20
      =
href=3D"http://zxw-pc/mascot/cgi/protein_view.pl?file=3D../data/20121225/=
F002440.dat&amp;hit=3D40"=20
      =
target=3D_blank>gi|224062976</A>&nbsp;&nbsp;&nbsp;&nbsp;<B>Mass:</B>&nbsp=
;47689&nbsp;&nbsp;&nbsp;&nbsp;<B>Score:</B>&nbsp;33&nbsp;&nbsp;&nbsp;&nbs=
p;&nbsp;<B>Expect:</B>&nbsp;8.5e+002&nbsp;&nbsp;<B>Matches:</B>&nbsp;8</T=
T></TD></TR>
  <TR>
    <TD>&nbsp;</TD>
    <TD noWrap><TT>predicted protein [Populus=20
trichocarpa]</TT></TD></TR></TBODY></TABLE>
<TABLE border=3D0 cellSpacing=3D0 cellPadding=3D0>
  <TBODY>
  <TR>
    <TD><TT>&nbsp;&nbsp;&nbsp;&nbsp;&nbsp;&nbsp;</TT></TD>
    <TD align=3Dright><TT><B>Observed&nbsp;&nbsp;</B></TT></TD>
    <TD noWrap align=3Dright><TT><B>Mr(expt)&nbsp;&nbsp;</B></TT></TD>
    <TD noWrap align=3Dright><TT><B>Mr(calc)&nbsp;&nbsp;</B></TT></TD>
    <TD align=3Dright><TT><B>&nbsp;ppm&nbsp;&nbsp;</B></TT></TD>
    <TD align=3Dright><TT><B>Start&nbsp;</B></TT></TD>
    <TD align=3Dright><TT><B>&nbsp;</B></TT></TD>
    <TD align=3Dright><TT><B>End&nbsp;</B></TT></TD>
    <TD align=3Dright><TT><B>Miss&nbsp;</B></TT></TD>
    <TD align=3Dright><TT><B>Ions&nbsp;</B></TT></TD>
    <TD><TT><B>&nbsp;Peptide</B></TT></TD></TR>
  <TR>
    <TD align=3Dright>&nbsp;</TD>
    <TD align=3Dright><TT>842.4643&nbsp;&nbsp;</TT></TD>
    <TD align=3Dright><TT>841.4570&nbsp;&nbsp;</TT></TD>
    <TD align=3Dright><TT>841.4658&nbsp;&nbsp;</TT></TD>
    <TD noWrap align=3Dright><TT>-10.41&nbsp;</TT></TD>
    <TD align=3Dright><TT>200&nbsp;</TT></TD>
    <TD noWrap align=3Dright><TT>-&nbsp;</TT></TD>
    <TD align=3Dright><TT>207&nbsp;</TT></TD>
    <TD align=3Dright><TT>0&nbsp;&nbsp;</TT></TD>
    <TD noWrap align=3Dright><TT>---&nbsp;&nbsp;</TT></TD>
    <TD noWrap><TT>&nbsp;K.VPVDASVR.G</TT></TD></TR>
  <TR>
    <TD align=3Dright>&nbsp;</TD>
    <TD align=3Dright><TT>870.4938&nbsp;&nbsp;</TT></TD>
    <TD align=3Dright><TT>869.4866&nbsp;&nbsp;</TT></TD>
    <TD align=3Dright><TT>869.5334&nbsp;&nbsp;</TT></TD>
    <TD noWrap align=3Dright><TT>-53.88&nbsp;</TT></TD>
    <TD align=3Dright><TT>97&nbsp;</TT></TD>
    <TD noWrap align=3Dright><TT>-&nbsp;</TT></TD>
    <TD align=3Dright><TT>103&nbsp;</TT></TD>
    <TD align=3Dright><TT>0&nbsp;&nbsp;</TT></TD>
    <TD noWrap align=3Dright><TT>---&nbsp;&nbsp;</TT></TD>
    <TD noWrap><TT>&nbsp;K.LLLELNR.V</TT></TD></TR>
  <TR>
    <TD align=3Dright>&nbsp;</TD>
    <TD align=3Dright><TT>1269.5375&nbsp;&nbsp;</TT></TD>
    <TD align=3Dright><TT>1268.5302&nbsp;&nbsp;</TT></TD>
    <TD align=3Dright><TT>1268.5972&nbsp;&nbsp;</TT></TD>
    <TD noWrap align=3Dright><TT>-52.78&nbsp;</TT></TD>
    <TD align=3Dright><TT>2&nbsp;</TT></TD>
    <TD noWrap align=3Dright><TT>-&nbsp;</TT></TD>
    <TD align=3Dright><TT>12&nbsp;</TT></TD>
    <TD align=3Dright><TT>0&nbsp;&nbsp;</TT></TD>
    <TD noWrap align=3Dright><TT>---&nbsp;&nbsp;</TT></TD>
    <TD noWrap><TT>&nbsp;M.MQSHPDIAWGK.R</TT></TD></TR>
  <TR>
    <TD align=3Dright>&nbsp;</TD>
    <TD align=3Dright><TT>1269.5375&nbsp;&nbsp;</TT></TD>
    <TD align=3Dright><TT>1268.5302&nbsp;&nbsp;</TT></TD>
    <TD align=3Dright><TT>1268.5972&nbsp;&nbsp;</TT></TD>
    <TD noWrap align=3Dright><TT>-52.78&nbsp;</TT></TD>
    <TD align=3Dright><TT>2&nbsp;</TT></TD>
    <TD noWrap align=3Dright><TT>-&nbsp;</TT></TD>
    <TD align=3Dright><TT>12&nbsp;</TT></TD>
    <TD align=3Dright><TT>0&nbsp;&nbsp;</TT></TD>
    <TD noWrap align=3Dright><TT>---&nbsp;&nbsp;</TT></TD>
    <TD noWrap><TT>&nbsp;M.MQSHPDIAWGK.R</TT></TD></TR>
  <TR>
    <TD align=3Dright>&nbsp;</TD>
    <TD align=3Dright><TT>1285.5142&nbsp;&nbsp;</TT></TD>
    <TD align=3Dright><TT>1284.5069&nbsp;&nbsp;</TT></TD>
    <TD align=3Dright><TT>1284.5921&nbsp;&nbsp;</TT></TD>
    <TD noWrap align=3Dright><TT>-66.31&nbsp;</TT></TD>
    <TD align=3Dright><TT>2&nbsp;</TT></TD>
    <TD noWrap align=3Dright><TT>-&nbsp;</TT></TD>
    <TD align=3Dright><TT>12&nbsp;</TT></TD>
    <TD align=3Dright><TT>0&nbsp;&nbsp;</TT></TD>
    <TD noWrap align=3Dright><TT>---&nbsp;&nbsp;</TT></TD>
    <TD noWrap><TT>&nbsp;M.MQSHPDIAWGK.R + Oxidation (M)</TT></TD></TR>
  <TR>
    <TD align=3Dright>&nbsp;</TD>
    <TD align=3Dright><TT>1285.5142&nbsp;&nbsp;</TT></TD>
    <TD align=3Dright><TT>1284.5069&nbsp;&nbsp;</TT></TD>
    <TD align=3Dright><TT>1284.5921&nbsp;&nbsp;</TT></TD>
    <TD noWrap align=3Dright><TT>-66.31&nbsp;</TT></TD>
    <TD align=3Dright><TT>2&nbsp;</TT></TD>
    <TD noWrap align=3Dright><TT>-&nbsp;</TT></TD>
    <TD align=3Dright><TT>12&nbsp;</TT></TD>
    <TD align=3Dright><TT>0&nbsp;&nbsp;</TT></TD>
    <TD noWrap align=3Dright><TT>6&nbsp;&nbsp;</TT></TD>
    <TD noWrap><TT>&nbsp;M.MQSHPDIAWGK.R + Oxidation (M)</TT></TD></TR>
  <TR>
    <TD align=3Dright>&nbsp;</TD>
    <TD align=3Dright><TT>1441.5985&nbsp;&nbsp;</TT></TD>
    <TD align=3Dright><TT>1440.5912&nbsp;&nbsp;</TT></TD>
    <TD align=3Dright><TT>1440.6932&nbsp;&nbsp;</TT></TD>
    <TD noWrap align=3Dright><TT>-70.79&nbsp;</TT></TD>
    <TD align=3Dright><TT>2&nbsp;</TT></TD>
    <TD noWrap align=3Dright><TT>-&nbsp;</TT></TD>
    <TD align=3Dright><TT>13&nbsp;</TT></TD>
    <TD align=3Dright><TT>1&nbsp;&nbsp;</TT></TD>
    <TD noWrap align=3Dright><TT>---&nbsp;&nbsp;</TT></TD>
    <TD noWrap><TT>&nbsp;M.MQSHPDIAWGKR.S + Oxidation (M)</TT></TD></TR>
  <TR>
    <TD align=3Dright>&nbsp;</TD>
    <TD align=3Dright><TT>1973.9050&nbsp;&nbsp;</TT></TD>
    <TD align=3Dright><TT>1972.8977&nbsp;&nbsp;</TT></TD>
    <TD align=3Dright><TT>1972.9764&nbsp;&nbsp;</TT></TD>
    <TD noWrap align=3Dright><TT>-39.87&nbsp;</TT></TD>
    <TD align=3Dright><TT>71&nbsp;</TT></TD>
    <TD noWrap align=3Dright><TT>-&nbsp;</TT></TD>
    <TD align=3Dright><TT>87&nbsp;</TT></TD>
    <TD align=3Dright><TT>1&nbsp;&nbsp;</TT></TD>
    <TD noWrap align=3Dright><TT>---&nbsp;&nbsp;</TT></TD>
    <TD =
noWrap><TT>&nbsp;R.LPFPNSVFDLVHCARCR.V</TT></TD></TR></TBODY></TABLE>
<TABLE border=3D0 cellSpacing=3D0>
  <TBODY>
  <TR>
    <TD><TT>&nbsp;&nbsp;&nbsp;&nbsp;&nbsp;&nbsp;</TT></TD>
    <TD><TT><B>No match to: </B>812.3162, 823.0623, 825.0485, 829.3371,=20
      841.0198, 861.0161, 994.0717, 1036.0731, 1085.4249, 1221.5375, =
1221.5375,=20
      1237.5297, 1276.5734, 1283.5719, 1301.5222, 1303.4946, 1303.4946,=20
      1383.6228, 1383.6228, 1405.6262, 1689.5706, 1689.5706, 1951.9116,=20
      1951.9116, 1975.8885, 2056.7813, 2056.7813, 2078.7896, 2277.8972,=20
      2438.1318, 2481.0630, 2481.0630, 2663.2810,=20
2663.2810</TT></TD></TR></TBODY></TABLE><BR>
<TABLE border=3D0 cellSpacing=3D0>
  <TBODY>
  <TR>
    <TD><TT><B><A name=3DHit41>41.</A>&nbsp;&nbsp;&nbsp;</B></TT></TD>
    <TD noWrap><TT><A=20
      =
href=3D"http://zxw-pc/mascot/cgi/protein_view.pl?file=3D../data/20121225/=
F002440.dat&amp;hit=3D41"=20
      =
target=3D_blank>gi|218196837</A>&nbsp;&nbsp;&nbsp;&nbsp;<B>Mass:</B>&nbsp=
;10551&nbsp;&nbsp;&nbsp;&nbsp;<B>Score:</B>&nbsp;33&nbsp;&nbsp;&nbsp;&nbs=
p;&nbsp;<B>Expect:</B>&nbsp;8.7e+002&nbsp;&nbsp;<B>Matches:</B>&nbsp;2</T=
T></TD></TR>
  <TR>
    <TD>&nbsp;</TD>
    <TD noWrap><TT>hypothetical protein OsI_20045 [Oryza sativa Indica=20
      Group]</TT></TD></TR></TBODY></TABLE>
<TABLE border=3D0 cellSpacing=3D0 cellPadding=3D0>
  <TBODY>
  <TR>
    <TD><TT>&nbsp;&nbsp;&nbsp;&nbsp;&nbsp;&nbsp;</TT></TD>
    <TD align=3Dright><TT><B>Observed&nbsp;&nbsp;</B></TT></TD>
    <TD noWrap align=3Dright><TT><B>Mr(expt)&nbsp;&nbsp;</B></TT></TD>
    <TD noWrap align=3Dright><TT><B>Mr(calc)&nbsp;&nbsp;</B></TT></TD>
    <TD align=3Dright><TT><B>&nbsp;ppm&nbsp;&nbsp;</B></TT></TD>
    <TD align=3Dright><TT><B>Start&nbsp;</B></TT></TD>
    <TD align=3Dright><TT><B>&nbsp;</B></TT></TD>
    <TD align=3Dright><TT><B>End&nbsp;</B></TT></TD>
    <TD align=3Dright><TT><B>Miss&nbsp;</B></TT></TD>
    <TD align=3Dright><TT><B>Ions&nbsp;</B></TT></TD>
    <TD><TT><B>&nbsp;Peptide</B></TT></TD></TR>
  <TR>
    <TD align=3Dright>&nbsp;</TD>
    <TD align=3Dright><TT>1269.5375&nbsp;&nbsp;</TT></TD>
    <TD align=3Dright><TT>1268.5302&nbsp;&nbsp;</TT></TD>
    <TD align=3Dright><TT>1268.4914&nbsp;&nbsp;</TT></TD>
    <TD noWrap align=3Dright><TT>30.6&nbsp;</TT></TD>
    <TD align=3Dright><TT>80&nbsp;</TT></TD>
    <TD noWrap align=3Dright><TT>-&nbsp;</TT></TD>
    <TD align=3Dright><TT>91&nbsp;</TT></TD>
    <TD align=3Dright><TT>0&nbsp;&nbsp;</TT></TD>
    <TD noWrap align=3Dright><TT>---&nbsp;&nbsp;</TT></TD>
    <TD noWrap><TT>&nbsp;R.GGYPGEVCDNCR.R</TT></TD></TR>
  <TR>
    <TD align=3Dright>&nbsp;</TD>
    <TD align=3Dright><TT>1269.5375&nbsp;&nbsp;</TT></TD>
    <TD align=3Dright><TT>1268.5302&nbsp;&nbsp;</TT></TD>
    <TD align=3Dright><TT>1268.4914&nbsp;&nbsp;</TT></TD>
    <TD noWrap align=3Dright><TT>30.6&nbsp;</TT></TD>
    <TD align=3Dright><TT>80&nbsp;</TT></TD>
    <TD noWrap align=3Dright><TT>-&nbsp;</TT></TD>
    <TD align=3Dright><TT>91&nbsp;</TT></TD>
    <TD align=3Dright><TT>0&nbsp;&nbsp;</TT></TD>
    <TD noWrap align=3Dright><TT>26&nbsp;&nbsp;</TT></TD>
    <TD noWrap><TT>&nbsp;R.GGYPGEVCDNCR.R</TT></TD></TR></TBODY></TABLE>
<TABLE border=3D0 cellSpacing=3D0>
  <TBODY>
  <TR>
    <TD><TT>&nbsp;&nbsp;&nbsp;&nbsp;&nbsp;&nbsp;</TT></TD>
    <TD><TT><B>No match to: </B>812.3162, 823.0623, 825.0485, 829.3371,=20
      841.0198, 842.4643, 861.0161, 870.4938, 994.0717, 1036.0731, =
1085.4249,=20
      1221.5375, 1221.5375, 1237.5297, 1276.5734, 1283.5719, 1285.5142,=20
      1285.5142, 1301.5222, 1303.4946, 1303.4946, 1383.6228, 1383.6228,=20
      1405.6262, 1441.5985, 1689.5706, 1689.5706, 1951.9116, 1951.9116,=20
      1973.9050, 1975.8885, 2056.7813, 2056.7813, 2078.7896, 2277.8972,=20
      2438.1318, 2481.0630, 2481.0630, 2663.2810,=20
2663.2810</TT></TD></TR></TBODY></TABLE><BR>
<TABLE border=3D0 cellSpacing=3D0>
  <TBODY>
  <TR>
    <TD><TT><B><A name=3DHit42>42.</A>&nbsp;&nbsp;&nbsp;</B></TT></TD>
    <TD noWrap><TT><A=20
      =
href=3D"http://zxw-pc/mascot/cgi/protein_view.pl?file=3D../data/20121225/=
F002440.dat&amp;hit=3D42"=20
      =
target=3D_blank>gi|257734081</A>&nbsp;&nbsp;&nbsp;&nbsp;<B>Mass:</B>&nbsp=
;22963&nbsp;&nbsp;&nbsp;&nbsp;<B>Score:</B>&nbsp;33&nbsp;&nbsp;&nbsp;&nbs=
p;&nbsp;<B>Expect:</B>&nbsp;9.3e+002&nbsp;&nbsp;<B>Matches:</B>&nbsp;6</T=
T></TD></TR>
  <TR>
    <TD>&nbsp;</TD>
    <TD noWrap><TT>unnamed protein product [Sorghum=20
bicolor]</TT></TD></TR></TBODY></TABLE>
<TABLE border=3D0 cellSpacing=3D0 cellPadding=3D0>
  <TBODY>
  <TR>
    <TD><TT>&nbsp;&nbsp;&nbsp;&nbsp;&nbsp;&nbsp;</TT></TD>
    <TD align=3Dright><TT><B>Observed&nbsp;&nbsp;</B></TT></TD>
    <TD noWrap align=3Dright><TT><B>Mr(expt)&nbsp;&nbsp;</B></TT></TD>
    <TD noWrap align=3Dright><TT><B>Mr(calc)&nbsp;&nbsp;</B></TT></TD>
    <TD align=3Dright><TT><B>&nbsp;ppm&nbsp;&nbsp;</B></TT></TD>
    <TD align=3Dright><TT><B>Start&nbsp;</B></TT></TD>
    <TD align=3Dright><TT><B>&nbsp;</B></TT></TD>
    <TD align=3Dright><TT><B>End&nbsp;</B></TT></TD>
    <TD align=3Dright><TT><B>Miss&nbsp;</B></TT></TD>
    <TD align=3Dright><TT><B>Ions&nbsp;</B></TT></TD>
    <TD><TT><B>&nbsp;Peptide</B></TT></TD></TR>
  <TR>
    <TD align=3Dright>&nbsp;</TD>
    <TD align=3Dright><TT>1285.5142&nbsp;&nbsp;</TT></TD>
    <TD align=3Dright><TT>1284.5069&nbsp;&nbsp;</TT></TD>
    <TD align=3Dright><TT>1284.6058&nbsp;&nbsp;</TT></TD>
    <TD noWrap align=3Dright><TT>-76.97&nbsp;</TT></TD>
    <TD align=3Dright><TT>34&nbsp;</TT></TD>
    <TD noWrap align=3Dright><TT>-&nbsp;</TT></TD>
    <TD align=3Dright><TT>47&nbsp;</TT></TD>
    <TD align=3Dright><TT>0&nbsp;&nbsp;</TT></TD>
    <TD noWrap align=3Dright><TT>---&nbsp;&nbsp;</TT></TD>
    <TD noWrap><TT>&nbsp;R.ASAEGEAAAAQPGR.R</TT></TD></TR>
  <TR>
    <TD align=3Dright>&nbsp;</TD>
    <TD align=3Dright><TT>1285.5142&nbsp;&nbsp;</TT></TD>
    <TD align=3Dright><TT>1284.5069&nbsp;&nbsp;</TT></TD>
    <TD align=3Dright><TT>1284.6058&nbsp;&nbsp;</TT></TD>
    <TD noWrap align=3Dright><TT>-76.97&nbsp;</TT></TD>
    <TD align=3Dright><TT>34&nbsp;</TT></TD>
    <TD noWrap align=3Dright><TT>-&nbsp;</TT></TD>
    <TD align=3Dright><TT>47&nbsp;</TT></TD>
    <TD align=3Dright><TT>0&nbsp;&nbsp;</TT></TD>
    <TD noWrap align=3Dright><TT>---&nbsp;&nbsp;</TT></TD>
    <TD noWrap><TT>&nbsp;R.ASAEGEAAAAQPGR.R</TT></TD></TR>
  <TR>
    <TD align=3Dright>&nbsp;</TD>
    <TD align=3Dright><TT>1441.5985&nbsp;&nbsp;</TT></TD>
    <TD align=3Dright><TT>1440.5912&nbsp;&nbsp;</TT></TD>
    <TD align=3Dright><TT>1440.7069&nbsp;&nbsp;</TT></TD>
    <TD noWrap align=3Dright><TT>-80.30&nbsp;</TT></TD>
    <TD align=3Dright><TT>34&nbsp;</TT></TD>
    <TD noWrap align=3Dright><TT>-&nbsp;</TT></TD>
    <TD align=3Dright><TT>48&nbsp;</TT></TD>
    <TD align=3Dright><TT>1&nbsp;&nbsp;</TT></TD>
    <TD noWrap align=3Dright><TT>---&nbsp;&nbsp;</TT></TD>
    <TD noWrap><TT>&nbsp;R.ASAEGEAAAAQPGRR.A</TT></TD></TR>
  <TR>
    <TD align=3Dright>&nbsp;</TD>
    <TD align=3Dright><TT>1951.9116&nbsp;&nbsp;</TT></TD>
    <TD align=3Dright><TT>1950.9043&nbsp;&nbsp;</TT></TD>
    <TD align=3Dright><TT>1950.9325&nbsp;&nbsp;</TT></TD>
    <TD noWrap align=3Dright><TT>-14.46&nbsp;</TT></TD>
    <TD align=3Dright><TT>1&nbsp;</TT></TD>
    <TD noWrap align=3Dright><TT>-&nbsp;</TT></TD>
    <TD align=3Dright><TT>19&nbsp;</TT></TD>
    <TD align=3Dright><TT>0&nbsp;&nbsp;</TT></TD>
    <TD noWrap align=3Dright><TT>---&nbsp;&nbsp;</TT></TD>
    <TD noWrap><TT>&nbsp;-.MAQAMASMTGLSQGVLPSR.R + Oxidation =
(M)</TT></TD></TR>
  <TR>
    <TD align=3Dright>&nbsp;</TD>
    <TD align=3Dright><TT>1951.9116&nbsp;&nbsp;</TT></TD>
    <TD align=3Dright><TT>1950.9043&nbsp;&nbsp;</TT></TD>
    <TD align=3Dright><TT>1950.9325&nbsp;&nbsp;</TT></TD>
    <TD noWrap align=3Dright><TT>-14.46&nbsp;</TT></TD>
    <TD align=3Dright><TT>1&nbsp;</TT></TD>
    <TD noWrap align=3Dright><TT>-&nbsp;</TT></TD>
    <TD align=3Dright><TT>19&nbsp;</TT></TD>
    <TD align=3Dright><TT>0&nbsp;&nbsp;</TT></TD>
    <TD noWrap align=3Dright><TT>---&nbsp;&nbsp;</TT></TD>
    <TD noWrap><TT>&nbsp;-.MAQAMASMTGLSQGVLPSR.R + Oxidation =
(M)</TT></TD></TR>
  <TR>
    <TD align=3Dright>&nbsp;</TD>
    <TD align=3Dright><TT>1973.9050&nbsp;&nbsp;</TT></TD>
    <TD align=3Dright><TT>1972.8977&nbsp;&nbsp;</TT></TD>
    <TD align=3Dright><TT>1973.0106&nbsp;&nbsp;</TT></TD>
    <TD noWrap align=3Dright><TT>-57.19&nbsp;</TT></TD>
    <TD align=3Dright><TT>175&nbsp;</TT></TD>
    <TD noWrap align=3Dright><TT>-&nbsp;</TT></TD>
    <TD align=3Dright><TT>192&nbsp;</TT></TD>
    <TD align=3Dright><TT>1&nbsp;&nbsp;</TT></TD>
    <TD noWrap align=3Dright><TT>---&nbsp;&nbsp;</TT></TD>
    <TD =
noWrap><TT>&nbsp;K.ELTGKLFSTIDDLDHAAK.I</TT></TD></TR></TBODY></TABLE>
<TABLE border=3D0 cellSpacing=3D0>
  <TBODY>
  <TR>
    <TD><TT>&nbsp;&nbsp;&nbsp;&nbsp;&nbsp;&nbsp;</TT></TD>
    <TD><TT><B>No match to: </B>812.3162, 823.0623, 825.0485, 829.3371,=20
      841.0198, 842.4643, 861.0161, 870.4938, 994.0717, 1036.0731, =
1085.4249,=20
      1221.5375, 1221.5375, 1237.5297, 1269.5375, 1269.5375, 1276.5734,=20
      1283.5719, 1301.5222, 1303.4946, 1303.4946, 1383.6228, 1383.6228,=20
      1405.6262, 1689.5706, 1689.5706, 1975.8885, 2056.7813, 2056.7813,=20
      2078.7896, 2277.8972, 2438.1318, 2481.0630, 2481.0630, 2663.2810,=20
      2663.2810</TT></TD></TR></TBODY></TABLE><BR>
<TABLE border=3D0 cellSpacing=3D0>
  <TBODY>
  <TR>
    <TD><TT><B><A name=3DHit43>43.</A>&nbsp;&nbsp;&nbsp;</B></TT></TD>
    <TD noWrap><TT><A=20
      =
href=3D"http://zxw-pc/mascot/cgi/protein_view.pl?file=3D../data/20121225/=
F002440.dat&amp;hit=3D43"=20
      =
target=3D_blank>gi|257675915</A>&nbsp;&nbsp;&nbsp;&nbsp;<B>Mass:</B>&nbsp=
;22963&nbsp;&nbsp;&nbsp;&nbsp;<B>Score:</B>&nbsp;33&nbsp;&nbsp;&nbsp;&nbs=
p;&nbsp;<B>Expect:</B>&nbsp;9.3e+002&nbsp;&nbsp;<B>Matches:</B>&nbsp;6</T=
T></TD></TR>
  <TR>
    <TD>&nbsp;</TD>
    <TD noWrap><TT>unnamed protein product [Sorghum=20
bicolor]</TT></TD></TR></TBODY></TABLE>
<TABLE border=3D0 cellSpacing=3D0 cellPadding=3D0>
  <TBODY>
  <TR>
    <TD><TT>&nbsp;&nbsp;&nbsp;&nbsp;&nbsp;&nbsp;</TT></TD>
    <TD align=3Dright><TT><B>Observed&nbsp;&nbsp;</B></TT></TD>
    <TD noWrap align=3Dright><TT><B>Mr(expt)&nbsp;&nbsp;</B></TT></TD>
    <TD noWrap align=3Dright><TT><B>Mr(calc)&nbsp;&nbsp;</B></TT></TD>
    <TD align=3Dright><TT><B>&nbsp;ppm&nbsp;&nbsp;</B></TT></TD>
    <TD align=3Dright><TT><B>Start&nbsp;</B></TT></TD>
    <TD align=3Dright><TT><B>&nbsp;</B></TT></TD>
    <TD align=3Dright><TT><B>End&nbsp;</B></TT></TD>
    <TD align=3Dright><TT><B>Miss&nbsp;</B></TT></TD>
    <TD align=3Dright><TT><B>Ions&nbsp;</B></TT></TD>
    <TD><TT><B>&nbsp;Peptide</B></TT></TD></TR>
  <TR>
    <TD align=3Dright>&nbsp;</TD>
    <TD align=3Dright><TT>1285.5142&nbsp;&nbsp;</TT></TD>
    <TD align=3Dright><TT>1284.5069&nbsp;&nbsp;</TT></TD>
    <TD align=3Dright><TT>1284.6058&nbsp;&nbsp;</TT></TD>
    <TD noWrap align=3Dright><TT>-76.97&nbsp;</TT></TD>
    <TD align=3Dright><TT>34&nbsp;</TT></TD>
    <TD noWrap align=3Dright><TT>-&nbsp;</TT></TD>
    <TD align=3Dright><TT>47&nbsp;</TT></TD>
    <TD align=3Dright><TT>0&nbsp;&nbsp;</TT></TD>
    <TD noWrap align=3Dright><TT>---&nbsp;&nbsp;</TT></TD>
    <TD noWrap><TT>&nbsp;R.ASAEGEAAAAQPGR.R</TT></TD></TR>
  <TR>
    <TD align=3Dright>&nbsp;</TD>
    <TD align=3Dright><TT>1285.5142&nbsp;&nbsp;</TT></TD>
    <TD align=3Dright><TT>1284.5069&nbsp;&nbsp;</TT></TD>
    <TD align=3Dright><TT>1284.6058&nbsp;&nbsp;</TT></TD>
    <TD noWrap align=3Dright><TT>-76.97&nbsp;</TT></TD>
    <TD align=3Dright><TT>34&nbsp;</TT></TD>
    <TD noWrap align=3Dright><TT>-&nbsp;</TT></TD>
    <TD align=3Dright><TT>47&nbsp;</TT></TD>
    <TD align=3Dright><TT>0&nbsp;&nbsp;</TT></TD>
    <TD noWrap align=3Dright><TT>---&nbsp;&nbsp;</TT></TD>
    <TD noWrap><TT>&nbsp;R.ASAEGEAAAAQPGR.R</TT></TD></TR>
  <TR>
    <TD align=3Dright>&nbsp;</TD>
    <TD align=3Dright><TT>1441.5985&nbsp;&nbsp;</TT></TD>
    <TD align=3Dright><TT>1440.5912&nbsp;&nbsp;</TT></TD>
    <TD align=3Dright><TT>1440.7069&nbsp;&nbsp;</TT></TD>
    <TD noWrap align=3Dright><TT>-80.30&nbsp;</TT></TD>
    <TD align=3Dright><TT>34&nbsp;</TT></TD>
    <TD noWrap align=3Dright><TT>-&nbsp;</TT></TD>
    <TD align=3Dright><TT>48&nbsp;</TT></TD>
    <TD align=3Dright><TT>1&nbsp;&nbsp;</TT></TD>
    <TD noWrap align=3Dright><TT>---&nbsp;&nbsp;</TT></TD>
    <TD noWrap><TT>&nbsp;R.ASAEGEAAAAQPGRR.A</TT></TD></TR>
  <TR>
    <TD align=3Dright>&nbsp;</TD>
    <TD align=3Dright><TT>1951.9116&nbsp;&nbsp;</TT></TD>
    <TD align=3Dright><TT>1950.9043&nbsp;&nbsp;</TT></TD>
    <TD align=3Dright><TT>1950.9325&nbsp;&nbsp;</TT></TD>
    <TD noWrap align=3Dright><TT>-14.46&nbsp;</TT></TD>
    <TD align=3Dright><TT>1&nbsp;</TT></TD>
    <TD noWrap align=3Dright><TT>-&nbsp;</TT></TD>
    <TD align=3Dright><TT>19&nbsp;</TT></TD>
    <TD align=3Dright><TT>0&nbsp;&nbsp;</TT></TD>
    <TD noWrap align=3Dright><TT>---&nbsp;&nbsp;</TT></TD>
    <TD noWrap><TT>&nbsp;-.MAQAMASMTGLSQGVLPSR.R + Oxidation =
(M)</TT></TD></TR>
  <TR>
    <TD align=3Dright>&nbsp;</TD>
    <TD align=3Dright><TT>1951.9116&nbsp;&nbsp;</TT></TD>
    <TD align=3Dright><TT>1950.9043&nbsp;&nbsp;</TT></TD>
    <TD align=3Dright><TT>1950.9325&nbsp;&nbsp;</TT></TD>
    <TD noWrap align=3Dright><TT>-14.46&nbsp;</TT></TD>
    <TD align=3Dright><TT>1&nbsp;</TT></TD>
    <TD noWrap align=3Dright><TT>-&nbsp;</TT></TD>
    <TD align=3Dright><TT>19&nbsp;</TT></TD>
    <TD align=3Dright><TT>0&nbsp;&nbsp;</TT></TD>
    <TD noWrap align=3Dright><TT>---&nbsp;&nbsp;</TT></TD>
    <TD noWrap><TT>&nbsp;-.MAQAMASMTGLSQGVLPSR.R + Oxidation =
(M)</TT></TD></TR>
  <TR>
    <TD align=3Dright>&nbsp;</TD>
    <TD align=3Dright><TT>1973.9050&nbsp;&nbsp;</TT></TD>
    <TD align=3Dright><TT>1972.8977&nbsp;&nbsp;</TT></TD>
    <TD align=3Dright><TT>1973.0106&nbsp;&nbsp;</TT></TD>
    <TD noWrap align=3Dright><TT>-57.19&nbsp;</TT></TD>
    <TD align=3Dright><TT>175&nbsp;</TT></TD>
    <TD noWrap align=3Dright><TT>-&nbsp;</TT></TD>
    <TD align=3Dright><TT>192&nbsp;</TT></TD>
    <TD align=3Dright><TT>1&nbsp;&nbsp;</TT></TD>
    <TD noWrap align=3Dright><TT>---&nbsp;&nbsp;</TT></TD>
    <TD =
noWrap><TT>&nbsp;K.ELTGKLFSTIDDLDHAAK.I</TT></TD></TR></TBODY></TABLE>
<TABLE border=3D0 cellSpacing=3D0>
  <TBODY>
  <TR>
    <TD><TT>&nbsp;&nbsp;&nbsp;&nbsp;&nbsp;&nbsp;</TT></TD>
    <TD><TT><B>No match to: </B>812.3162, 823.0623, 825.0485, 829.3371,=20
      841.0198, 842.4643, 861.0161, 870.4938, 994.0717, 1036.0731, =
1085.4249,=20
      1221.5375, 1221.5375, 1237.5297, 1269.5375, 1269.5375, 1276.5734,=20
      1283.5719, 1301.5222, 1303.4946, 1303.4946, 1383.6228, 1383.6228,=20
      1405.6262, 1689.5706, 1689.5706, 1975.8885, 2056.7813, 2056.7813,=20
      2078.7896, 2277.8972, 2438.1318, 2481.0630, 2481.0630, 2663.2810,=20
      2663.2810</TT></TD></TR></TBODY></TABLE><BR>
<TABLE border=3D0 cellSpacing=3D0>
  <TBODY>
  <TR>
    <TD><TT><B><A name=3DHit44>44.</A>&nbsp;&nbsp;&nbsp;</B></TT></TD>
    <TD noWrap><TT><A=20
      =
href=3D"http://zxw-pc/mascot/cgi/protein_view.pl?file=3D../data/20121225/=
F002440.dat&amp;hit=3D44"=20
      =
target=3D_blank>gi|257629995</A>&nbsp;&nbsp;&nbsp;&nbsp;<B>Mass:</B>&nbsp=
;22963&nbsp;&nbsp;&nbsp;&nbsp;<B>Score:</B>&nbsp;33&nbsp;&nbsp;&nbsp;&nbs=
p;&nbsp;<B>Expect:</B>&nbsp;9.3e+002&nbsp;&nbsp;<B>Matches:</B>&nbsp;6</T=
T></TD></TR>
  <TR>
    <TD>&nbsp;</TD>
    <TD noWrap><TT>unnamed protein product [Sorghum=20
bicolor]</TT></TD></TR></TBODY></TABLE>
<TABLE border=3D0 cellSpacing=3D0 cellPadding=3D0>
  <TBODY>
  <TR>
    <TD><TT>&nbsp;&nbsp;&nbsp;&nbsp;&nbsp;&nbsp;</TT></TD>
    <TD align=3Dright><TT><B>Observed&nbsp;&nbsp;</B></TT></TD>
    <TD noWrap align=3Dright><TT><B>Mr(expt)&nbsp;&nbsp;</B></TT></TD>
    <TD noWrap align=3Dright><TT><B>Mr(calc)&nbsp;&nbsp;</B></TT></TD>
    <TD align=3Dright><TT><B>&nbsp;ppm&nbsp;&nbsp;</B></TT></TD>
    <TD align=3Dright><TT><B>Start&nbsp;</B></TT></TD>
    <TD align=3Dright><TT><B>&nbsp;</B></TT></TD>
    <TD align=3Dright><TT><B>End&nbsp;</B></TT></TD>
    <TD align=3Dright><TT><B>Miss&nbsp;</B></TT></TD>
    <TD align=3Dright><TT><B>Ions&nbsp;</B></TT></TD>
    <TD><TT><B>&nbsp;Peptide</B></TT></TD></TR>
  <TR>
    <TD align=3Dright>&nbsp;</TD>
    <TD align=3Dright><TT>1285.5142&nbsp;&nbsp;</TT></TD>
    <TD align=3Dright><TT>1284.5069&nbsp;&nbsp;</TT></TD>
    <TD align=3Dright><TT>1284.6058&nbsp;&nbsp;</TT></TD>
    <TD noWrap align=3Dright><TT>-76.97&nbsp;</TT></TD>
    <TD align=3Dright><TT>34&nbsp;</TT></TD>
    <TD noWrap align=3Dright><TT>-&nbsp;</TT></TD>
    <TD align=3Dright><TT>47&nbsp;</TT></TD>
    <TD align=3Dright><TT>0&nbsp;&nbsp;</TT></TD>
    <TD noWrap align=3Dright><TT>---&nbsp;&nbsp;</TT></TD>
    <TD noWrap><TT>&nbsp;R.ASAEGEAAAAQPGR.R</TT></TD></TR>
  <TR>
    <TD align=3Dright>&nbsp;</TD>
    <TD align=3Dright><TT>1285.5142&nbsp;&nbsp;</TT></TD>
    <TD align=3Dright><TT>1284.5069&nbsp;&nbsp;</TT></TD>
    <TD align=3Dright><TT>1284.6058&nbsp;&nbsp;</TT></TD>
    <TD noWrap align=3Dright><TT>-76.97&nbsp;</TT></TD>
    <TD align=3Dright><TT>34&nbsp;</TT></TD>
    <TD noWrap align=3Dright><TT>-&nbsp;</TT></TD>
    <TD align=3Dright><TT>47&nbsp;</TT></TD>
    <TD align=3Dright><TT>0&nbsp;&nbsp;</TT></TD>
    <TD noWrap align=3Dright><TT>---&nbsp;&nbsp;</TT></TD>
    <TD noWrap><TT>&nbsp;R.ASAEGEAAAAQPGR.R</TT></TD></TR>
  <TR>
    <TD align=3Dright>&nbsp;</TD>
    <TD align=3Dright><TT>1441.5985&nbsp;&nbsp;</TT></TD>
    <TD align=3Dright><TT>1440.5912&nbsp;&nbsp;</TT></TD>
    <TD align=3Dright><TT>1440.7069&nbsp;&nbsp;</TT></TD>
    <TD noWrap align=3Dright><TT>-80.30&nbsp;</TT></TD>
    <TD align=3Dright><TT>34&nbsp;</TT></TD>
    <TD noWrap align=3Dright><TT>-&nbsp;</TT></TD>
    <TD align=3Dright><TT>48&nbsp;</TT></TD>
    <TD align=3Dright><TT>1&nbsp;&nbsp;</TT></TD>
    <TD noWrap align=3Dright><TT>---&nbsp;&nbsp;</TT></TD>
    <TD noWrap><TT>&nbsp;R.ASAEGEAAAAQPGRR.A</TT></TD></TR>
  <TR>
    <TD align=3Dright>&nbsp;</TD>
    <TD align=3Dright><TT>1951.9116&nbsp;&nbsp;</TT></TD>
    <TD align=3Dright><TT>1950.9043&nbsp;&nbsp;</TT></TD>
    <TD align=3Dright><TT>1950.9325&nbsp;&nbsp;</TT></TD>
    <TD noWrap align=3Dright><TT>-14.46&nbsp;</TT></TD>
    <TD align=3Dright><TT>1&nbsp;</TT></TD>
    <TD noWrap align=3Dright><TT>-&nbsp;</TT></TD>
    <TD align=3Dright><TT>19&nbsp;</TT></TD>
    <TD align=3Dright><TT>0&nbsp;&nbsp;</TT></TD>
    <TD noWrap align=3Dright><TT>---&nbsp;&nbsp;</TT></TD>
    <TD noWrap><TT>&nbsp;-.MAQAMASMTGLSQGVLPSR.R + Oxidation =
(M)</TT></TD></TR>
  <TR>
    <TD align=3Dright>&nbsp;</TD>
    <TD align=3Dright><TT>1951.9116&nbsp;&nbsp;</TT></TD>
    <TD align=3Dright><TT>1950.9043&nbsp;&nbsp;</TT></TD>
    <TD align=3Dright><TT>1950.9325&nbsp;&nbsp;</TT></TD>
    <TD noWrap align=3Dright><TT>-14.46&nbsp;</TT></TD>
    <TD align=3Dright><TT>1&nbsp;</TT></TD>
    <TD noWrap align=3Dright><TT>-&nbsp;</TT></TD>
    <TD align=3Dright><TT>19&nbsp;</TT></TD>
    <TD align=3Dright><TT>0&nbsp;&nbsp;</TT></TD>
    <TD noWrap align=3Dright><TT>---&nbsp;&nbsp;</TT></TD>
    <TD noWrap><TT>&nbsp;-.MAQAMASMTGLSQGVLPSR.R + Oxidation =
(M)</TT></TD></TR>
  <TR>
    <TD align=3Dright>&nbsp;</TD>
    <TD align=3Dright><TT>1973.9050&nbsp;&nbsp;</TT></TD>
    <TD align=3Dright><TT>1972.8977&nbsp;&nbsp;</TT></TD>
    <TD align=3Dright><TT>1973.0106&nbsp;&nbsp;</TT></TD>
    <TD noWrap align=3Dright><TT>-57.19&nbsp;</TT></TD>
    <TD align=3Dright><TT>175&nbsp;</TT></TD>
    <TD noWrap align=3Dright><TT>-&nbsp;</TT></TD>
    <TD align=3Dright><TT>192&nbsp;</TT></TD>
    <TD align=3Dright><TT>1&nbsp;&nbsp;</TT></TD>
    <TD noWrap align=3Dright><TT>---&nbsp;&nbsp;</TT></TD>
    <TD =
noWrap><TT>&nbsp;K.ELTGKLFSTIDDLDHAAK.I</TT></TD></TR></TBODY></TABLE>
<TABLE border=3D0 cellSpacing=3D0>
  <TBODY>
  <TR>
    <TD><TT>&nbsp;&nbsp;&nbsp;&nbsp;&nbsp;&nbsp;</TT></TD>
    <TD><TT><B>No match to: </B>812.3162, 823.0623, 825.0485, 829.3371,=20
      841.0198, 842.4643, 861.0161, 870.4938, 994.0717, 1036.0731, =
1085.4249,=20
      1221.5375, 1221.5375, 1237.5297, 1269.5375, 1269.5375, 1276.5734,=20
      1283.5719, 1301.5222, 1303.4946, 1303.4946, 1383.6228, 1383.6228,=20
      1405.6262, 1689.5706, 1689.5706, 1975.8885, 2056.7813, 2056.7813,=20
      2078.7896, 2277.8972, 2438.1318, 2481.0630, 2481.0630, 2663.2810,=20
      2663.2810</TT></TD></TR></TBODY></TABLE><BR>
<TABLE border=3D0 cellSpacing=3D0>
  <TBODY>
  <TR>
    <TD><TT><B><A name=3DHit45>45.</A>&nbsp;&nbsp;&nbsp;</B></TT></TD>
    <TD noWrap><TT><A=20
      =
href=3D"http://zxw-pc/mascot/cgi/protein_view.pl?file=3D../data/20121225/=
F002440.dat&amp;hit=3D45"=20
      =
target=3D_blank>gi|242045898</A>&nbsp;&nbsp;&nbsp;&nbsp;<B>Mass:</B>&nbsp=
;22963&nbsp;&nbsp;&nbsp;&nbsp;<B>Score:</B>&nbsp;33&nbsp;&nbsp;&nbsp;&nbs=
p;&nbsp;<B>Expect:</B>&nbsp;9.3e+002&nbsp;&nbsp;<B>Matches:</B>&nbsp;6</T=
T></TD></TR>
  <TR>
    <TD>&nbsp;</TD>
    <TD noWrap><TT>hypothetical protein SORBIDRAFT_02g035610 [Sorghum=20
      bicolor]</TT></TD></TR></TBODY></TABLE>
<TABLE border=3D0 cellSpacing=3D0 cellPadding=3D0>
  <TBODY>
  <TR>
    <TD><TT>&nbsp;&nbsp;&nbsp;&nbsp;&nbsp;&nbsp;</TT></TD>
    <TD align=3Dright><TT><B>Observed&nbsp;&nbsp;</B></TT></TD>
    <TD noWrap align=3Dright><TT><B>Mr(expt)&nbsp;&nbsp;</B></TT></TD>
    <TD noWrap align=3Dright><TT><B>Mr(calc)&nbsp;&nbsp;</B></TT></TD>
    <TD align=3Dright><TT><B>&nbsp;ppm&nbsp;&nbsp;</B></TT></TD>
    <TD align=3Dright><TT><B>Start&nbsp;</B></TT></TD>
    <TD align=3Dright><TT><B>&nbsp;</B></TT></TD>
    <TD align=3Dright><TT><B>End&nbsp;</B></TT></TD>
    <TD align=3Dright><TT><B>Miss&nbsp;</B></TT></TD>
    <TD align=3Dright><TT><B>Ions&nbsp;</B></TT></TD>
    <TD><TT><B>&nbsp;Peptide</B></TT></TD></TR>
  <TR>
    <TD align=3Dright>&nbsp;</TD>
    <TD align=3Dright><TT>1285.5142&nbsp;&nbsp;</TT></TD>
    <TD align=3Dright><TT>1284.5069&nbsp;&nbsp;</TT></TD>
    <TD align=3Dright><TT>1284.6058&nbsp;&nbsp;</TT></TD>
    <TD noWrap align=3Dright><TT>-76.97&nbsp;</TT></TD>
    <TD align=3Dright><TT>34&nbsp;</TT></TD>
    <TD noWrap align=3Dright><TT>-&nbsp;</TT></TD>
    <TD align=3Dright><TT>47&nbsp;</TT></TD>
    <TD align=3Dright><TT>0&nbsp;&nbsp;</TT></TD>
    <TD noWrap align=3Dright><TT>---&nbsp;&nbsp;</TT></TD>
    <TD noWrap><TT>&nbsp;R.ASAEGEAAAAQPGR.R</TT></TD></TR>
  <TR>
    <TD align=3Dright>&nbsp;</TD>
    <TD align=3Dright><TT>1285.5142&nbsp;&nbsp;</TT></TD>
    <TD align=3Dright><TT>1284.5069&nbsp;&nbsp;</TT></TD>
    <TD align=3Dright><TT>1284.6058&nbsp;&nbsp;</TT></TD>
    <TD noWrap align=3Dright><TT>-76.97&nbsp;</TT></TD>
    <TD align=3Dright><TT>34&nbsp;</TT></TD>
    <TD noWrap align=3Dright><TT>-&nbsp;</TT></TD>
    <TD align=3Dright><TT>47&nbsp;</TT></TD>
    <TD align=3Dright><TT>0&nbsp;&nbsp;</TT></TD>
    <TD noWrap align=3Dright><TT>---&nbsp;&nbsp;</TT></TD>
    <TD noWrap><TT>&nbsp;R.ASAEGEAAAAQPGR.R</TT></TD></TR>
  <TR>
    <TD align=3Dright>&nbsp;</TD>
    <TD align=3Dright><TT>1441.5985&nbsp;&nbsp;</TT></TD>
    <TD align=3Dright><TT>1440.5912&nbsp;&nbsp;</TT></TD>
    <TD align=3Dright><TT>1440.7069&nbsp;&nbsp;</TT></TD>
    <TD noWrap align=3Dright><TT>-80.30&nbsp;</TT></TD>
    <TD align=3Dright><TT>34&nbsp;</TT></TD>
    <TD noWrap align=3Dright><TT>-&nbsp;</TT></TD>
    <TD align=3Dright><TT>48&nbsp;</TT></TD>
    <TD align=3Dright><TT>1&nbsp;&nbsp;</TT></TD>
    <TD noWrap align=3Dright><TT>---&nbsp;&nbsp;</TT></TD>
    <TD noWrap><TT>&nbsp;R.ASAEGEAAAAQPGRR.A</TT></TD></TR>
  <TR>
    <TD align=3Dright>&nbsp;</TD>
    <TD align=3Dright><TT>1951.9116&nbsp;&nbsp;</TT></TD>
    <TD align=3Dright><TT>1950.9043&nbsp;&nbsp;</TT></TD>
    <TD align=3Dright><TT>1950.9325&nbsp;&nbsp;</TT></TD>
    <TD noWrap align=3Dright><TT>-14.46&nbsp;</TT></TD>
    <TD align=3Dright><TT>1&nbsp;</TT></TD>
    <TD noWrap align=3Dright><TT>-&nbsp;</TT></TD>
    <TD align=3Dright><TT>19&nbsp;</TT></TD>
    <TD align=3Dright><TT>0&nbsp;&nbsp;</TT></TD>
    <TD noWrap align=3Dright><TT>---&nbsp;&nbsp;</TT></TD>
    <TD noWrap><TT>&nbsp;-.MAQAMASMTGLSQGVLPSR.R + Oxidation =
(M)</TT></TD></TR>
  <TR>
    <TD align=3Dright>&nbsp;</TD>
    <TD align=3Dright><TT>1951.9116&nbsp;&nbsp;</TT></TD>
    <TD align=3Dright><TT>1950.9043&nbsp;&nbsp;</TT></TD>
    <TD align=3Dright><TT>1950.9325&nbsp;&nbsp;</TT></TD>
    <TD noWrap align=3Dright><TT>-14.46&nbsp;</TT></TD>
    <TD align=3Dright><TT>1&nbsp;</TT></TD>
    <TD noWrap align=3Dright><TT>-&nbsp;</TT></TD>
    <TD align=3Dright><TT>19&nbsp;</TT></TD>
    <TD align=3Dright><TT>0&nbsp;&nbsp;</TT></TD>
    <TD noWrap align=3Dright><TT>---&nbsp;&nbsp;</TT></TD>
    <TD noWrap><TT>&nbsp;-.MAQAMASMTGLSQGVLPSR.R + Oxidation =
(M)</TT></TD></TR>
  <TR>
    <TD align=3Dright>&nbsp;</TD>
    <TD align=3Dright><TT>1973.9050&nbsp;&nbsp;</TT></TD>
    <TD align=3Dright><TT>1972.8977&nbsp;&nbsp;</TT></TD>
    <TD align=3Dright><TT>1973.0106&nbsp;&nbsp;</TT></TD>
    <TD noWrap align=3Dright><TT>-57.19&nbsp;</TT></TD>
    <TD align=3Dright><TT>175&nbsp;</TT></TD>
    <TD noWrap align=3Dright><TT>-&nbsp;</TT></TD>
    <TD align=3Dright><TT>192&nbsp;</TT></TD>
    <TD align=3Dright><TT>1&nbsp;&nbsp;</TT></TD>
    <TD noWrap align=3Dright><TT>---&nbsp;&nbsp;</TT></TD>
    <TD =
noWrap><TT>&nbsp;K.ELTGKLFSTIDDLDHAAK.I</TT></TD></TR></TBODY></TABLE>
<TABLE border=3D0 cellSpacing=3D0>
  <TBODY>
  <TR>
    <TD><TT>&nbsp;&nbsp;&nbsp;&nbsp;&nbsp;&nbsp;</TT></TD>
    <TD><TT><B>No match to: </B>812.3162, 823.0623, 825.0485, 829.3371,=20
      841.0198, 842.4643, 861.0161, 870.4938, 994.0717, 1036.0731, =
1085.4249,=20
      1221.5375, 1221.5375, 1237.5297, 1269.5375, 1269.5375, 1276.5734,=20
      1283.5719, 1301.5222, 1303.4946, 1303.4946, 1383.6228, 1383.6228,=20
      1405.6262, 1689.5706, 1689.5706, 1975.8885, 2056.7813, 2056.7813,=20
      2078.7896, 2277.8972, 2438.1318, 2481.0630, 2481.0630, 2663.2810,=20
      2663.2810</TT></TD></TR></TBODY></TABLE><BR>
<TABLE border=3D0 cellSpacing=3D0>
  <TBODY>
  <TR>
    <TD><TT><B><A name=3DHit46>46.</A>&nbsp;&nbsp;&nbsp;</B></TT></TD>
    <TD noWrap><TT><A=20
      =
href=3D"http://zxw-pc/mascot/cgi/protein_view.pl?file=3D../data/20121225/=
F002440.dat&amp;hit=3D46"=20
      =
target=3D_blank>gi|241924197</A>&nbsp;&nbsp;&nbsp;&nbsp;<B>Mass:</B>&nbsp=
;22963&nbsp;&nbsp;&nbsp;&nbsp;<B>Score:</B>&nbsp;33&nbsp;&nbsp;&nbsp;&nbs=
p;&nbsp;<B>Expect:</B>&nbsp;9.3e+002&nbsp;&nbsp;<B>Matches:</B>&nbsp;6</T=
T></TD></TR>
  <TR>
    <TD>&nbsp;</TD>
    <TD noWrap><TT>hypothetical protein SORBIDRAFT_02g035610 [Sorghum=20
      bicolor]</TT></TD></TR></TBODY></TABLE>
<TABLE border=3D0 cellSpacing=3D0 cellPadding=3D0>
  <TBODY>
  <TR>
    <TD><TT>&nbsp;&nbsp;&nbsp;&nbsp;&nbsp;&nbsp;</TT></TD>
    <TD align=3Dright><TT><B>Observed&nbsp;&nbsp;</B></TT></TD>
    <TD noWrap align=3Dright><TT><B>Mr(expt)&nbsp;&nbsp;</B></TT></TD>
    <TD noWrap align=3Dright><TT><B>Mr(calc)&nbsp;&nbsp;</B></TT></TD>
    <TD align=3Dright><TT><B>&nbsp;ppm&nbsp;&nbsp;</B></TT></TD>
    <TD align=3Dright><TT><B>Start&nbsp;</B></TT></TD>
    <TD align=3Dright><TT><B>&nbsp;</B></TT></TD>
    <TD align=3Dright><TT><B>End&nbsp;</B></TT></TD>
    <TD align=3Dright><TT><B>Miss&nbsp;</B></TT></TD>
    <TD align=3Dright><TT><B>Ions&nbsp;</B></TT></TD>
    <TD><TT><B>&nbsp;Peptide</B></TT></TD></TR>
  <TR>
    <TD align=3Dright>&nbsp;</TD>
    <TD align=3Dright><TT>1285.5142&nbsp;&nbsp;</TT></TD>
    <TD align=3Dright><TT>1284.5069&nbsp;&nbsp;</TT></TD>
    <TD align=3Dright><TT>1284.6058&nbsp;&nbsp;</TT></TD>
    <TD noWrap align=3Dright><TT>-76.97&nbsp;</TT></TD>
    <TD align=3Dright><TT>34&nbsp;</TT></TD>
    <TD noWrap align=3Dright><TT>-&nbsp;</TT></TD>
    <TD align=3Dright><TT>47&nbsp;</TT></TD>
    <TD align=3Dright><TT>0&nbsp;&nbsp;</TT></TD>
    <TD noWrap align=3Dright><TT>---&nbsp;&nbsp;</TT></TD>
    <TD noWrap><TT>&nbsp;R.ASAEGEAAAAQPGR.R</TT></TD></TR>
  <TR>
    <TD align=3Dright>&nbsp;</TD>
    <TD align=3Dright><TT>1285.5142&nbsp;&nbsp;</TT></TD>
    <TD align=3Dright><TT>1284.5069&nbsp;&nbsp;</TT></TD>
    <TD align=3Dright><TT>1284.6058&nbsp;&nbsp;</TT></TD>
    <TD noWrap align=3Dright><TT>-76.97&nbsp;</TT></TD>
    <TD align=3Dright><TT>34&nbsp;</TT></TD>
    <TD noWrap align=3Dright><TT>-&nbsp;</TT></TD>
    <TD align=3Dright><TT>47&nbsp;</TT></TD>
    <TD align=3Dright><TT>0&nbsp;&nbsp;</TT></TD>
    <TD noWrap align=3Dright><TT>---&nbsp;&nbsp;</TT></TD>
    <TD noWrap><TT>&nbsp;R.ASAEGEAAAAQPGR.R</TT></TD></TR>
  <TR>
    <TD align=3Dright>&nbsp;</TD>
    <TD align=3Dright><TT>1441.5985&nbsp;&nbsp;</TT></TD>
    <TD align=3Dright><TT>1440.5912&nbsp;&nbsp;</TT></TD>
    <TD align=3Dright><TT>1440.7069&nbsp;&nbsp;</TT></TD>
    <TD noWrap align=3Dright><TT>-80.30&nbsp;</TT></TD>
    <TD align=3Dright><TT>34&nbsp;</TT></TD>
    <TD noWrap align=3Dright><TT>-&nbsp;</TT></TD>
    <TD align=3Dright><TT>48&nbsp;</TT></TD>
    <TD align=3Dright><TT>1&nbsp;&nbsp;</TT></TD>
    <TD noWrap align=3Dright><TT>---&nbsp;&nbsp;</TT></TD>
    <TD noWrap><TT>&nbsp;R.ASAEGEAAAAQPGRR.A</TT></TD></TR>
  <TR>
    <TD align=3Dright>&nbsp;</TD>
    <TD align=3Dright><TT>1951.9116&nbsp;&nbsp;</TT></TD>
    <TD align=3Dright><TT>1950.9043&nbsp;&nbsp;</TT></TD>
    <TD align=3Dright><TT>1950.9325&nbsp;&nbsp;</TT></TD>
    <TD noWrap align=3Dright><TT>-14.46&nbsp;</TT></TD>
    <TD align=3Dright><TT>1&nbsp;</TT></TD>
    <TD noWrap align=3Dright><TT>-&nbsp;</TT></TD>
    <TD align=3Dright><TT>19&nbsp;</TT></TD>
    <TD align=3Dright><TT>0&nbsp;&nbsp;</TT></TD>
    <TD noWrap align=3Dright><TT>---&nbsp;&nbsp;</TT></TD>
    <TD noWrap><TT>&nbsp;-.MAQAMASMTGLSQGVLPSR.R + Oxidation =
(M)</TT></TD></TR>
  <TR>
    <TD align=3Dright>&nbsp;</TD>
    <TD align=3Dright><TT>1951.9116&nbsp;&nbsp;</TT></TD>
    <TD align=3Dright><TT>1950.9043&nbsp;&nbsp;</TT></TD>
    <TD align=3Dright><TT>1950.9325&nbsp;&nbsp;</TT></TD>
    <TD noWrap align=3Dright><TT>-14.46&nbsp;</TT></TD>
    <TD align=3Dright><TT>1&nbsp;</TT></TD>
    <TD noWrap align=3Dright><TT>-&nbsp;</TT></TD>
    <TD align=3Dright><TT>19&nbsp;</TT></TD>
    <TD align=3Dright><TT>0&nbsp;&nbsp;</TT></TD>
    <TD noWrap align=3Dright><TT>---&nbsp;&nbsp;</TT></TD>
    <TD noWrap><TT>&nbsp;-.MAQAMASMTGLSQGVLPSR.R + Oxidation =
(M)</TT></TD></TR>
  <TR>
    <TD align=3Dright>&nbsp;</TD>
    <TD align=3Dright><TT>1973.9050&nbsp;&nbsp;</TT></TD>
    <TD align=3Dright><TT>1972.8977&nbsp;&nbsp;</TT></TD>
    <TD align=3Dright><TT>1973.0106&nbsp;&nbsp;</TT></TD>
    <TD noWrap align=3Dright><TT>-57.19&nbsp;</TT></TD>
    <TD align=3Dright><TT>175&nbsp;</TT></TD>
    <TD noWrap align=3Dright><TT>-&nbsp;</TT></TD>
    <TD align=3Dright><TT>192&nbsp;</TT></TD>
    <TD align=3Dright><TT>1&nbsp;&nbsp;</TT></TD>
    <TD noWrap align=3Dright><TT>---&nbsp;&nbsp;</TT></TD>
    <TD =
noWrap><TT>&nbsp;K.ELTGKLFSTIDDLDHAAK.I</TT></TD></TR></TBODY></TABLE>
<TABLE border=3D0 cellSpacing=3D0>
  <TBODY>
  <TR>
    <TD><TT>&nbsp;&nbsp;&nbsp;&nbsp;&nbsp;&nbsp;</TT></TD>
    <TD><TT><B>No match to: </B>812.3162, 823.0623, 825.0485, 829.3371,=20
      841.0198, 842.4643, 861.0161, 870.4938, 994.0717, 1036.0731, =
1085.4249,=20
      1221.5375, 1221.5375, 1237.5297, 1269.5375, 1269.5375, 1276.5734,=20
      1283.5719, 1301.5222, 1303.4946, 1303.4946, 1383.6228, 1383.6228,=20
      1405.6262, 1689.5706, 1689.5706, 1975.8885, 2056.7813, 2056.7813,=20
      2078.7896, 2277.8972, 2438.1318, 2481.0630, 2481.0630, 2663.2810,=20
      2663.2810</TT></TD></TR></TBODY></TABLE><BR>
<TABLE border=3D0 cellSpacing=3D0>
  <TBODY>
  <TR>
    <TD><TT><B><A name=3DHit47>47.</A>&nbsp;&nbsp;&nbsp;</B></TT></TD>
    <TD noWrap><TT><A=20
      =
href=3D"http://zxw-pc/mascot/cgi/protein_view.pl?file=3D../data/20121225/=
F002440.dat&amp;hit=3D47"=20
      =
target=3D_blank>gi|219934822</A>&nbsp;&nbsp;&nbsp;&nbsp;<B>Mass:</B>&nbsp=
;22963&nbsp;&nbsp;&nbsp;&nbsp;<B>Score:</B>&nbsp;33&nbsp;&nbsp;&nbsp;&nbs=
p;&nbsp;<B>Expect:</B>&nbsp;9.3e+002&nbsp;&nbsp;<B>Matches:</B>&nbsp;6</T=
T></TD></TR>
  <TR>
    <TD>&nbsp;</TD>
    <TD noWrap><TT>unnamed protein product [Sorghum=20
bicolor]</TT></TD></TR></TBODY></TABLE>
<TABLE border=3D0 cellSpacing=3D0 cellPadding=3D0>
  <TBODY>
  <TR>
    <TD><TT>&nbsp;&nbsp;&nbsp;&nbsp;&nbsp;&nbsp;</TT></TD>
    <TD align=3Dright><TT><B>Observed&nbsp;&nbsp;</B></TT></TD>
    <TD noWrap align=3Dright><TT><B>Mr(expt)&nbsp;&nbsp;</B></TT></TD>
    <TD noWrap align=3Dright><TT><B>Mr(calc)&nbsp;&nbsp;</B></TT></TD>
    <TD align=3Dright><TT><B>&nbsp;ppm&nbsp;&nbsp;</B></TT></TD>
    <TD align=3Dright><TT><B>Start&nbsp;</B></TT></TD>
    <TD align=3Dright><TT><B>&nbsp;</B></TT></TD>
    <TD align=3Dright><TT><B>End&nbsp;</B></TT></TD>
    <TD align=3Dright><TT><B>Miss&nbsp;</B></TT></TD>
    <TD align=3Dright><TT><B>Ions&nbsp;</B></TT></TD>
    <TD><TT><B>&nbsp;Peptide</B></TT></TD></TR>
  <TR>
    <TD align=3Dright>&nbsp;</TD>
    <TD align=3Dright><TT>1285.5142&nbsp;&nbsp;</TT></TD>
    <TD align=3Dright><TT>1284.5069&nbsp;&nbsp;</TT></TD>
    <TD align=3Dright><TT>1284.6058&nbsp;&nbsp;</TT></TD>
    <TD noWrap align=3Dright><TT>-76.97&nbsp;</TT></TD>
    <TD align=3Dright><TT>34&nbsp;</TT></TD>
    <TD noWrap align=3Dright><TT>-&nbsp;</TT></TD>
    <TD align=3Dright><TT>47&nbsp;</TT></TD>
    <TD align=3Dright><TT>0&nbsp;&nbsp;</TT></TD>
    <TD noWrap align=3Dright><TT>---&nbsp;&nbsp;</TT></TD>
    <TD noWrap><TT>&nbsp;R.ASAEGEAAAAQPGR.R</TT></TD></TR>
  <TR>
    <TD align=3Dright>&nbsp;</TD>
    <TD align=3Dright><TT>1285.5142&nbsp;&nbsp;</TT></TD>
    <TD align=3Dright><TT>1284.5069&nbsp;&nbsp;</TT></TD>
    <TD align=3Dright><TT>1284.6058&nbsp;&nbsp;</TT></TD>
    <TD noWrap align=3Dright><TT>-76.97&nbsp;</TT></TD>
    <TD align=3Dright><TT>34&nbsp;</TT></TD>
    <TD noWrap align=3Dright><TT>-&nbsp;</TT></TD>
    <TD align=3Dright><TT>47&nbsp;</TT></TD>
    <TD align=3Dright><TT>0&nbsp;&nbsp;</TT></TD>
    <TD noWrap align=3Dright><TT>---&nbsp;&nbsp;</TT></TD>
    <TD noWrap><TT>&nbsp;R.ASAEGEAAAAQPGR.R</TT></TD></TR>
  <TR>
    <TD align=3Dright>&nbsp;</TD>
    <TD align=3Dright><TT>1441.5985&nbsp;&nbsp;</TT></TD>
    <TD align=3Dright><TT>1440.5912&nbsp;&nbsp;</TT></TD>
    <TD align=3Dright><TT>1440.7069&nbsp;&nbsp;</TT></TD>
    <TD noWrap align=3Dright><TT>-80.30&nbsp;</TT></TD>
    <TD align=3Dright><TT>34&nbsp;</TT></TD>
    <TD noWrap align=3Dright><TT>-&nbsp;</TT></TD>
    <TD align=3Dright><TT>48&nbsp;</TT></TD>
    <TD align=3Dright><TT>1&nbsp;&nbsp;</TT></TD>
    <TD noWrap align=3Dright><TT>---&nbsp;&nbsp;</TT></TD>
    <TD noWrap><TT>&nbsp;R.ASAEGEAAAAQPGRR.A</TT></TD></TR>
  <TR>
    <TD align=3Dright>&nbsp;</TD>
    <TD align=3Dright><TT>1951.9116&nbsp;&nbsp;</TT></TD>
    <TD align=3Dright><TT>1950.9043&nbsp;&nbsp;</TT></TD>
    <TD align=3Dright><TT>1950.9325&nbsp;&nbsp;</TT></TD>
    <TD noWrap align=3Dright><TT>-14.46&nbsp;</TT></TD>
    <TD align=3Dright><TT>1&nbsp;</TT></TD>
    <TD noWrap align=3Dright><TT>-&nbsp;</TT></TD>
    <TD align=3Dright><TT>19&nbsp;</TT></TD>
    <TD align=3Dright><TT>0&nbsp;&nbsp;</TT></TD>
    <TD noWrap align=3Dright><TT>---&nbsp;&nbsp;</TT></TD>
    <TD noWrap><TT>&nbsp;-.MAQAMASMTGLSQGVLPSR.R + Oxidation =
(M)</TT></TD></TR>
  <TR>
    <TD align=3Dright>&nbsp;</TD>
    <TD align=3Dright><TT>1951.9116&nbsp;&nbsp;</TT></TD>
    <TD align=3Dright><TT>1950.9043&nbsp;&nbsp;</TT></TD>
    <TD align=3Dright><TT>1950.9325&nbsp;&nbsp;</TT></TD>
    <TD noWrap align=3Dright><TT>-14.46&nbsp;</TT></TD>
    <TD align=3Dright><TT>1&nbsp;</TT></TD>
    <TD noWrap align=3Dright><TT>-&nbsp;</TT></TD>
    <TD align=3Dright><TT>19&nbsp;</TT></TD>
    <TD align=3Dright><TT>0&nbsp;&nbsp;</TT></TD>
    <TD noWrap align=3Dright><TT>---&nbsp;&nbsp;</TT></TD>
    <TD noWrap><TT>&nbsp;-.MAQAMASMTGLSQGVLPSR.R + Oxidation =
(M)</TT></TD></TR>
  <TR>
    <TD align=3Dright>&nbsp;</TD>
    <TD align=3Dright><TT>1973.9050&nbsp;&nbsp;</TT></TD>
    <TD align=3Dright><TT>1972.8977&nbsp;&nbsp;</TT></TD>
    <TD align=3Dright><TT>1973.0106&nbsp;&nbsp;</TT></TD>
    <TD noWrap align=3Dright><TT>-57.19&nbsp;</TT></TD>
    <TD align=3Dright><TT>175&nbsp;</TT></TD>
    <TD noWrap align=3Dright><TT>-&nbsp;</TT></TD>
    <TD align=3Dright><TT>192&nbsp;</TT></TD>
    <TD align=3Dright><TT>1&nbsp;&nbsp;</TT></TD>
    <TD noWrap align=3Dright><TT>---&nbsp;&nbsp;</TT></TD>
    <TD =
noWrap><TT>&nbsp;K.ELTGKLFSTIDDLDHAAK.I</TT></TD></TR></TBODY></TABLE>
<TABLE border=3D0 cellSpacing=3D0>
  <TBODY>
  <TR>
    <TD><TT>&nbsp;&nbsp;&nbsp;&nbsp;&nbsp;&nbsp;</TT></TD>
    <TD><TT><B>No match to: </B>812.3162, 823.0623, 825.0485, 829.3371,=20
      841.0198, 842.4643, 861.0161, 870.4938, 994.0717, 1036.0731, =
1085.4249,=20
      1221.5375, 1221.5375, 1237.5297, 1269.5375, 1269.5375, 1276.5734,=20
      1283.5719, 1301.5222, 1303.4946, 1303.4946, 1383.6228, 1383.6228,=20
      1405.6262, 1689.5706, 1689.5706, 1975.8885, 2056.7813, 2056.7813,=20
      2078.7896, 2277.8972, 2438.1318, 2481.0630, 2481.0630, 2663.2810,=20
      2663.2810</TT></TD></TR></TBODY></TABLE><BR>
<TABLE border=3D0 cellSpacing=3D0>
  <TBODY>
  <TR>
    <TD><TT><B><A name=3DHit48>48.</A>&nbsp;&nbsp;&nbsp;</B></TT></TD>
    <TD noWrap><TT><A=20
      =
href=3D"http://zxw-pc/mascot/cgi/protein_view.pl?file=3D../data/20121225/=
F002440.dat&amp;hit=3D48"=20
      =
target=3D_blank>gi|219900847</A>&nbsp;&nbsp;&nbsp;&nbsp;<B>Mass:</B>&nbsp=
;22963&nbsp;&nbsp;&nbsp;&nbsp;<B>Score:</B>&nbsp;33&nbsp;&nbsp;&nbsp;&nbs=
p;&nbsp;<B>Expect:</B>&nbsp;9.3e+002&nbsp;&nbsp;<B>Matches:</B>&nbsp;6</T=
T></TD></TR>
  <TR>
    <TD>&nbsp;</TD>
    <TD noWrap><TT>unnamed protein product [Sorghum=20
bicolor]</TT></TD></TR></TBODY></TABLE>
<TABLE border=3D0 cellSpacing=3D0 cellPadding=3D0>
  <TBODY>
  <TR>
    <TD><TT>&nbsp;&nbsp;&nbsp;&nbsp;&nbsp;&nbsp;</TT></TD>
    <TD align=3Dright><TT><B>Observed&nbsp;&nbsp;</B></TT></TD>
    <TD noWrap align=3Dright><TT><B>Mr(expt)&nbsp;&nbsp;</B></TT></TD>
    <TD noWrap align=3Dright><TT><B>Mr(calc)&nbsp;&nbsp;</B></TT></TD>
    <TD align=3Dright><TT><B>&nbsp;ppm&nbsp;&nbsp;</B></TT></TD>
    <TD align=3Dright><TT><B>Start&nbsp;</B></TT></TD>
    <TD align=3Dright><TT><B>&nbsp;</B></TT></TD>
    <TD align=3Dright><TT><B>End&nbsp;</B></TT></TD>
    <TD align=3Dright><TT><B>Miss&nbsp;</B></TT></TD>
    <TD align=3Dright><TT><B>Ions&nbsp;</B></TT></TD>
    <TD><TT><B>&nbsp;Peptide</B></TT></TD></TR>
  <TR>
    <TD align=3Dright>&nbsp;</TD>
    <TD align=3Dright><TT>1285.5142&nbsp;&nbsp;</TT></TD>
    <TD align=3Dright><TT>1284.5069&nbsp;&nbsp;</TT></TD>
    <TD align=3Dright><TT>1284.6058&nbsp;&nbsp;</TT></TD>
    <TD noWrap align=3Dright><TT>-76.97&nbsp;</TT></TD>
    <TD align=3Dright><TT>34&nbsp;</TT></TD>
    <TD noWrap align=3Dright><TT>-&nbsp;</TT></TD>
    <TD align=3Dright><TT>47&nbsp;</TT></TD>
    <TD align=3Dright><TT>0&nbsp;&nbsp;</TT></TD>
    <TD noWrap align=3Dright><TT>---&nbsp;&nbsp;</TT></TD>
    <TD noWrap><TT>&nbsp;R.ASAEGEAAAAQPGR.R</TT></TD></TR>
  <TR>
    <TD align=3Dright>&nbsp;</TD>
    <TD align=3Dright><TT>1285.5142&nbsp;&nbsp;</TT></TD>
    <TD align=3Dright><TT>1284.5069&nbsp;&nbsp;</TT></TD>
    <TD align=3Dright><TT>1284.6058&nbsp;&nbsp;</TT></TD>
    <TD noWrap align=3Dright><TT>-76.97&nbsp;</TT></TD>
    <TD align=3Dright><TT>34&nbsp;</TT></TD>
    <TD noWrap align=3Dright><TT>-&nbsp;</TT></TD>
    <TD align=3Dright><TT>47&nbsp;</TT></TD>
    <TD align=3Dright><TT>0&nbsp;&nbsp;</TT></TD>
    <TD noWrap align=3Dright><TT>---&nbsp;&nbsp;</TT></TD>
    <TD noWrap><TT>&nbsp;R.ASAEGEAAAAQPGR.R</TT></TD></TR>
  <TR>
    <TD align=3Dright>&nbsp;</TD>
    <TD align=3Dright><TT>1441.5985&nbsp;&nbsp;</TT></TD>
    <TD align=3Dright><TT>1440.5912&nbsp;&nbsp;</TT></TD>
    <TD align=3Dright><TT>1440.7069&nbsp;&nbsp;</TT></TD>
    <TD noWrap align=3Dright><TT>-80.30&nbsp;</TT></TD>
    <TD align=3Dright><TT>34&nbsp;</TT></TD>
    <TD noWrap align=3Dright><TT>-&nbsp;</TT></TD>
    <TD align=3Dright><TT>48&nbsp;</TT></TD>
    <TD align=3Dright><TT>1&nbsp;&nbsp;</TT></TD>
    <TD noWrap align=3Dright><TT>---&nbsp;&nbsp;</TT></TD>
    <TD noWrap><TT>&nbsp;R.ASAEGEAAAAQPGRR.A</TT></TD></TR>
  <TR>
    <TD align=3Dright>&nbsp;</TD>
    <TD align=3Dright><TT>1951.9116&nbsp;&nbsp;</TT></TD>
    <TD align=3Dright><TT>1950.9043&nbsp;&nbsp;</TT></TD>
    <TD align=3Dright><TT>1950.9325&nbsp;&nbsp;</TT></TD>
    <TD noWrap align=3Dright><TT>-14.46&nbsp;</TT></TD>
    <TD align=3Dright><TT>1&nbsp;</TT></TD>
    <TD noWrap align=3Dright><TT>-&nbsp;</TT></TD>
    <TD align=3Dright><TT>19&nbsp;</TT></TD>
    <TD align=3Dright><TT>0&nbsp;&nbsp;</TT></TD>
    <TD noWrap align=3Dright><TT>---&nbsp;&nbsp;</TT></TD>
    <TD noWrap><TT>&nbsp;-.MAQAMASMTGLSQGVLPSR.R + Oxidation =
(M)</TT></TD></TR>
  <TR>
    <TD align=3Dright>&nbsp;</TD>
    <TD align=3Dright><TT>1951.9116&nbsp;&nbsp;</TT></TD>
    <TD align=3Dright><TT>1950.9043&nbsp;&nbsp;</TT></TD>
    <TD align=3Dright><TT>1950.9325&nbsp;&nbsp;</TT></TD>
    <TD noWrap align=3Dright><TT>-14.46&nbsp;</TT></TD>
    <TD align=3Dright><TT>1&nbsp;</TT></TD>
    <TD noWrap align=3Dright><TT>-&nbsp;</TT></TD>
    <TD align=3Dright><TT>19&nbsp;</TT></TD>
    <TD align=3Dright><TT>0&nbsp;&nbsp;</TT></TD>
    <TD noWrap align=3Dright><TT>---&nbsp;&nbsp;</TT></TD>
    <TD noWrap><TT>&nbsp;-.MAQAMASMTGLSQGVLPSR.R + Oxidation =
(M)</TT></TD></TR>
  <TR>
    <TD align=3Dright>&nbsp;</TD>
    <TD align=3Dright><TT>1973.9050&nbsp;&nbsp;</TT></TD>
    <TD align=3Dright><TT>1972.8977&nbsp;&nbsp;</TT></TD>
    <TD align=3Dright><TT>1973.0106&nbsp;&nbsp;</TT></TD>
    <TD noWrap align=3Dright><TT>-57.19&nbsp;</TT></TD>
    <TD align=3Dright><TT>175&nbsp;</TT></TD>
    <TD noWrap align=3Dright><TT>-&nbsp;</TT></TD>
    <TD align=3Dright><TT>192&nbsp;</TT></TD>
    <TD align=3Dright><TT>1&nbsp;&nbsp;</TT></TD>
    <TD noWrap align=3Dright><TT>---&nbsp;&nbsp;</TT></TD>
    <TD =
noWrap><TT>&nbsp;K.ELTGKLFSTIDDLDHAAK.I</TT></TD></TR></TBODY></TABLE>
<TABLE border=3D0 cellSpacing=3D0>
  <TBODY>
  <TR>
    <TD><TT>&nbsp;&nbsp;&nbsp;&nbsp;&nbsp;&nbsp;</TT></TD>
    <TD><TT><B>No match to: </B>812.3162, 823.0623, 825.0485, 829.3371,=20
      841.0198, 842.4643, 861.0161, 870.4938, 994.0717, 1036.0731, =
1085.4249,=20
      1221.5375, 1221.5375, 1237.5297, 1269.5375, 1269.5375, 1276.5734,=20
      1283.5719, 1301.5222, 1303.4946, 1303.4946, 1383.6228, 1383.6228,=20
      1405.6262, 1689.5706, 1689.5706, 1975.8885, 2056.7813, 2056.7813,=20
      2078.7896, 2277.8972, 2438.1318, 2481.0630, 2481.0630, 2663.2810,=20
      2663.2810</TT></TD></TR></TBODY></TABLE><BR>
<TABLE border=3D0 cellSpacing=3D0>
  <TBODY>
  <TR>
    <TD><TT><B><A name=3DHit49>49.</A>&nbsp;&nbsp;&nbsp;</B></TT></TD>
    <TD noWrap><TT><A=20
      =
href=3D"http://zxw-pc/mascot/cgi/protein_view.pl?file=3D../data/20121225/=
F002440.dat&amp;hit=3D49"=20
      =
target=3D_blank>gi|53792541</A>&nbsp;&nbsp;&nbsp;&nbsp;<B>Mass:</B>&nbsp;=
10237&nbsp;&nbsp;&nbsp;&nbsp;<B>Score:</B>&nbsp;33&nbsp;&nbsp;&nbsp;&nbsp=
;&nbsp;<B>Expect:</B>&nbsp;9.7e+002&nbsp;&nbsp;<B>Matches:</B>&nbsp;4</TT=
></TD></TR>
  <TR>
    <TD>&nbsp;</TD>
    <TD noWrap><TT>hypothetical protein [Oryza sativa Japonica=20
  Group]</TT></TD></TR></TBODY></TABLE>
<TABLE border=3D0 cellSpacing=3D0 cellPadding=3D0>
  <TBODY>
  <TR>
    <TD><TT>&nbsp;&nbsp;&nbsp;&nbsp;&nbsp;&nbsp;</TT></TD>
    <TD align=3Dright><TT><B>Observed&nbsp;&nbsp;</B></TT></TD>
    <TD noWrap align=3Dright><TT><B>Mr(expt)&nbsp;&nbsp;</B></TT></TD>
    <TD noWrap align=3Dright><TT><B>Mr(calc)&nbsp;&nbsp;</B></TT></TD>
    <TD align=3Dright><TT><B>&nbsp;ppm&nbsp;&nbsp;</B></TT></TD>
    <TD align=3Dright><TT><B>Start&nbsp;</B></TT></TD>
    <TD align=3Dright><TT><B>&nbsp;</B></TT></TD>
    <TD align=3Dright><TT><B>End&nbsp;</B></TT></TD>
    <TD align=3Dright><TT><B>Miss&nbsp;</B></TT></TD>
    <TD align=3Dright><TT><B>Ions&nbsp;</B></TT></TD>
    <TD><TT><B>&nbsp;Peptide</B></TT></TD></TR>
  <TR>
    <TD align=3Dright>&nbsp;</TD>
    <TD align=3Dright><TT>1303.4946&nbsp;&nbsp;</TT></TD>
    <TD align=3Dright><TT>1302.4873&nbsp;&nbsp;</TT></TD>
    <TD align=3Dright><TT>1302.5913&nbsp;&nbsp;</TT></TD>
    <TD noWrap align=3Dright><TT>-79.81&nbsp;</TT></TD>
    <TD align=3Dright><TT>10&nbsp;</TT></TD>
    <TD noWrap align=3Dright><TT>-&nbsp;</TT></TD>
    <TD align=3Dright><TT>23&nbsp;</TT></TD>
    <TD align=3Dright><TT>1&nbsp;&nbsp;</TT></TD>
    <TD noWrap align=3Dright><TT>---&nbsp;&nbsp;</TT></TD>
    <TD noWrap><TT>&nbsp;R.TGGDGGGGEGVERR.A</TT></TD></TR>
  <TR>
    <TD align=3Dright>&nbsp;</TD>
    <TD align=3Dright><TT>1303.4946&nbsp;&nbsp;</TT></TD>
    <TD align=3Dright><TT>1302.4873&nbsp;&nbsp;</TT></TD>
    <TD align=3Dright><TT>1302.5913&nbsp;&nbsp;</TT></TD>
    <TD noWrap align=3Dright><TT>-79.81&nbsp;</TT></TD>
    <TD align=3Dright><TT>10&nbsp;</TT></TD>
    <TD noWrap align=3Dright><TT>-&nbsp;</TT></TD>
    <TD align=3Dright><TT>23&nbsp;</TT></TD>
    <TD align=3Dright><TT>1&nbsp;&nbsp;</TT></TD>
    <TD noWrap align=3Dright><TT>---&nbsp;&nbsp;</TT></TD>
    <TD noWrap><TT>&nbsp;R.TGGDGGGGEGVERR.A</TT></TD></TR>
  <TR>
    <TD align=3Dright>&nbsp;</TD>
    <TD align=3Dright><TT>1973.9050&nbsp;&nbsp;</TT></TD>
    <TD align=3Dright><TT>1972.8977&nbsp;&nbsp;</TT></TD>
    <TD align=3Dright><TT>1972.9477&nbsp;&nbsp;</TT></TD>
    <TD noWrap align=3Dright><TT>-25.32&nbsp;</TT></TD>
    <TD align=3Dright><TT>60&nbsp;</TT></TD>
    <TD noWrap align=3Dright><TT>-&nbsp;</TT></TD>
    <TD align=3Dright><TT>76&nbsp;</TT></TD>
    <TD align=3Dright><TT>1&nbsp;&nbsp;</TT></TD>
    <TD noWrap align=3Dright><TT>---&nbsp;&nbsp;</TT></TD>
    <TD noWrap><TT>&nbsp;R.HHDAPAHRRPHGDDLSR.H</TT></TD></TR>
  <TR>
    <TD align=3Dright>&nbsp;</TD>
    <TD align=3Dright><TT>1975.8885&nbsp;&nbsp;</TT></TD>
    <TD align=3Dright><TT>1974.8812&nbsp;&nbsp;</TT></TD>
    <TD align=3Dright><TT>1974.9178&nbsp;&nbsp;</TT></TD>
    <TD noWrap align=3Dright><TT>-18.50&nbsp;</TT></TD>
    <TD align=3Dright><TT>1&nbsp;</TT></TD>
    <TD noWrap align=3Dright><TT>-&nbsp;</TT></TD>
    <TD align=3Dright><TT>22&nbsp;</TT></TD>
    <TD align=3Dright><TT>1&nbsp;&nbsp;</TT></TD>
    <TD noWrap align=3Dright><TT>---&nbsp;&nbsp;</TT></TD>
    <TD noWrap><TT>&nbsp;-.MAAAVAAARTGGDGGGGEGVER.R + Oxidation=20
  (M)</TT></TD></TR></TBODY></TABLE>
<TABLE border=3D0 cellSpacing=3D0>
  <TBODY>
  <TR>
    <TD><TT>&nbsp;&nbsp;&nbsp;&nbsp;&nbsp;&nbsp;</TT></TD>
    <TD><TT><B>No match to: </B>812.3162, 823.0623, 825.0485, 829.3371,=20
      841.0198, 842.4643, 861.0161, 870.4938, 994.0717, 1036.0731, =
1085.4249,=20
      1221.5375, 1221.5375, 1237.5297, 1269.5375, 1269.5375, 1276.5734,=20
      1283.5719, 1285.5142, 1285.5142, 1301.5222, 1383.6228, 1383.6228,=20
      1405.6262, 1441.5985, 1689.5706, 1689.5706, 1951.9116, 1951.9116,=20
      2056.7813, 2056.7813, 2078.7896, 2277.8972, 2438.1318, 2481.0630,=20
      2481.0630, 2663.2810, 2663.2810</TT></TD></TR></TBODY></TABLE><BR>
<TABLE border=3D0 cellSpacing=3D0>
  <TBODY>
  <TR>
    <TD><TT><B><A name=3DHit50>50.</A>&nbsp;&nbsp;&nbsp;</B></TT></TD>
    <TD noWrap><TT><A=20
      =
href=3D"http://zxw-pc/mascot/cgi/protein_view.pl?file=3D../data/20121225/=
F002440.dat&amp;hit=3D50"=20
      =
target=3D_blank>gi|255543979</A>&nbsp;&nbsp;&nbsp;&nbsp;<B>Mass:</B>&nbsp=
;56998&nbsp;&nbsp;&nbsp;&nbsp;<B>Score:</B>&nbsp;32&nbsp;&nbsp;&nbsp;&nbs=
p;&nbsp;<B>Expect:</B>&nbsp;1.1e+003&nbsp;&nbsp;<B>Matches:</B>&nbsp;6</T=
T></TD></TR>
  <TR>
    <TD>&nbsp;</TD>
    <TD noWrap><TT>conserved hypothetical protein [Ricinus=20
  communis]</TT></TD></TR></TBODY></TABLE>
<TABLE border=3D0 cellSpacing=3D0 cellPadding=3D0>
  <TBODY>
  <TR>
    <TD><TT>&nbsp;&nbsp;&nbsp;&nbsp;&nbsp;&nbsp;</TT></TD>
    <TD align=3Dright><TT><B>Observed&nbsp;&nbsp;</B></TT></TD>
    <TD noWrap align=3Dright><TT><B>Mr(expt)&nbsp;&nbsp;</B></TT></TD>
    <TD noWrap align=3Dright><TT><B>Mr(calc)&nbsp;&nbsp;</B></TT></TD>
    <TD align=3Dright><TT><B>&nbsp;ppm&nbsp;&nbsp;</B></TT></TD>
    <TD align=3Dright><TT><B>Start&nbsp;</B></TT></TD>
    <TD align=3Dright><TT><B>&nbsp;</B></TT></TD>
    <TD align=3Dright><TT><B>End&nbsp;</B></TT></TD>
    <TD align=3Dright><TT><B>Miss&nbsp;</B></TT></TD>
    <TD align=3Dright><TT><B>Ions&nbsp;</B></TT></TD>
    <TD><TT><B>&nbsp;Peptide</B></TT></TD></TR>
  <TR>
    <TD align=3Dright>&nbsp;</TD>
    <TD align=3Dright><TT>1269.5375&nbsp;&nbsp;</TT></TD>
    <TD align=3Dright><TT>1268.5302&nbsp;&nbsp;</TT></TD>
    <TD align=3Dright><TT>1268.5785&nbsp;&nbsp;</TT></TD>
    <TD noWrap align=3Dright><TT>-38.08&nbsp;</TT></TD>
    <TD align=3Dright><TT>193&nbsp;</TT></TD>
    <TD noWrap align=3Dright><TT>-&nbsp;</TT></TD>
    <TD align=3Dright><TT>203&nbsp;</TT></TD>
    <TD align=3Dright><TT>0&nbsp;&nbsp;</TT></TD>
    <TD noWrap align=3Dright><TT>---&nbsp;&nbsp;</TT></TD>
    <TD noWrap><TT>&nbsp;K.NPYDYGNSAIR.V</TT></TD></TR>
  <TR>
    <TD align=3Dright>&nbsp;</TD>
    <TD align=3Dright><TT>1269.5375&nbsp;&nbsp;</TT></TD>
    <TD align=3Dright><TT>1268.5302&nbsp;&nbsp;</TT></TD>
    <TD align=3Dright><TT>1268.5785&nbsp;&nbsp;</TT></TD>
    <TD noWrap align=3Dright><TT>-38.08&nbsp;</TT></TD>
    <TD align=3Dright><TT>193&nbsp;</TT></TD>
    <TD noWrap align=3Dright><TT>-&nbsp;</TT></TD>
    <TD align=3Dright><TT>203&nbsp;</TT></TD>
    <TD align=3Dright><TT>0&nbsp;&nbsp;</TT></TD>
    <TD noWrap align=3Dright><TT>18&nbsp;&nbsp;</TT></TD>
    <TD noWrap><TT>&nbsp;K.NPYDYGNSAIR.V</TT></TD></TR>
  <TR>
    <TD align=3Dright>&nbsp;</TD>
    <TD align=3Dright><TT>1383.6228&nbsp;&nbsp;</TT></TD>
    <TD align=3Dright><TT>1382.6155&nbsp;&nbsp;</TT></TD>
    <TD align=3Dright><TT>1382.6514&nbsp;&nbsp;</TT></TD>
    <TD noWrap align=3Dright><TT>-25.91&nbsp;</TT></TD>
    <TD align=3Dright><TT>325&nbsp;</TT></TD>
    <TD noWrap align=3Dright><TT>-&nbsp;</TT></TD>
    <TD align=3Dright><TT>336&nbsp;</TT></TD>
    <TD align=3Dright><TT>1&nbsp;&nbsp;</TT></TD>
    <TD noWrap align=3Dright><TT>---&nbsp;&nbsp;</TT></TD>
    <TD noWrap><TT>&nbsp;R.VTGFYGNPCRNR.R</TT></TD></TR>
  <TR>
    <TD align=3Dright>&nbsp;</TD>
    <TD align=3Dright><TT>1383.6228&nbsp;&nbsp;</TT></TD>
    <TD align=3Dright><TT>1382.6155&nbsp;&nbsp;</TT></TD>
    <TD align=3Dright><TT>1382.6514&nbsp;&nbsp;</TT></TD>
    <TD noWrap align=3Dright><TT>-25.91&nbsp;</TT></TD>
    <TD align=3Dright><TT>325&nbsp;</TT></TD>
    <TD noWrap align=3Dright><TT>-&nbsp;</TT></TD>
    <TD align=3Dright><TT>336&nbsp;</TT></TD>
    <TD align=3Dright><TT>1&nbsp;&nbsp;</TT></TD>
    <TD noWrap align=3Dright><TT>---&nbsp;&nbsp;</TT></TD>
    <TD noWrap><TT>&nbsp;R.VTGFYGNPCRNR.R</TT></TD></TR>
  <TR>
    <TD align=3Dright>&nbsp;</TD>
    <TD align=3Dright><TT>2663.2810&nbsp;&nbsp;</TT></TD>
    <TD align=3Dright><TT>2662.2737&nbsp;&nbsp;</TT></TD>
    <TD align=3Dright><TT>2662.2598&nbsp;&nbsp;</TT></TD>
    <TD noWrap align=3Dright><TT>5.23&nbsp;</TT></TD>
    <TD align=3Dright><TT>346&nbsp;</TT></TD>
    <TD noWrap align=3Dright><TT>-&nbsp;</TT></TD>
    <TD align=3Dright><TT>368&nbsp;</TT></TD>
    <TD align=3Dright><TT>0&nbsp;&nbsp;</TT></TD>
    <TD noWrap align=3Dright><TT>---&nbsp;&nbsp;</TT></TD>
    <TD noWrap><TT>&nbsp;R.SLASVNNSPWIFMGDFNDILNHR.E + Oxidation=20
(M)</TT></TD></TR>
  <TR>
    <TD align=3Dright>&nbsp;</TD>
    <TD align=3Dright><TT>2663.2810&nbsp;&nbsp;</TT></TD>
    <TD align=3Dright><TT>2662.2737&nbsp;&nbsp;</TT></TD>
    <TD align=3Dright><TT>2662.2598&nbsp;&nbsp;</TT></TD>
    <TD noWrap align=3Dright><TT>5.23&nbsp;</TT></TD>
    <TD align=3Dright><TT>346&nbsp;</TT></TD>
    <TD noWrap align=3Dright><TT>-&nbsp;</TT></TD>
    <TD align=3Dright><TT>368&nbsp;</TT></TD>
    <TD align=3Dright><TT>0&nbsp;&nbsp;</TT></TD>
    <TD noWrap align=3Dright><TT>---&nbsp;&nbsp;</TT></TD>
    <TD noWrap><TT>&nbsp;R.SLASVNNSPWIFMGDFNDILNHR.E + Oxidation=20
  (M)</TT></TD></TR></TBODY></TABLE>
<TABLE border=3D0 cellSpacing=3D0>
  <TBODY>
  <TR>
    <TD><TT>&nbsp;&nbsp;&nbsp;&nbsp;&nbsp;&nbsp;</TT></TD>
    <TD><TT><B>No match to: </B>812.3162, 823.0623, 825.0485, 829.3371,=20
      841.0198, 842.4643, 861.0161, 870.4938, 994.0717, 1036.0731, =
1085.4249,=20
      1221.5375, 1221.5375, 1237.5297, 1276.5734, 1283.5719, 1285.5142,=20
      1285.5142, 1301.5222, 1303.4946, 1303.4946, 1405.6262, 1441.5985,=20
      1689.5706, 1689.5706, 1951.9116, 1951.9116, 1973.9050, 1975.8885,=20
      2056.7813, 2056.7813, 2078.7896, 2277.8972, 2438.1318, 2481.0630,=20
      2481.0630</TT></TD></TR></TBODY></TABLE><BR>
<H3>Search Parameters</H3><FONT face=3D"Courier =
New,Courier,monospace"><PRE><B>Type of search         : MS/MS Ion =
Search</B>
<B>Enzyme                 : Trypsin</B>
<B>Variable modifications : <A =
href=3D"http://zxw-pc/mascot/cgi/client.pl?modification&amp;mod_name=3DOx=
idation+%28M%29&amp;file=3D../data/20121225/F002440.dat" =
target=3D_blank>Oxidation (M)</A></B>
<B>Mass values            : Monoisotopic</B>
<B>Protein Mass           : Unrestricted</B>
<B>Peptide Mass Tolerance : =C2=B1 100 ppm</B>
<B>Fragment Mass Tolerance: =C2=B1 0.8 Da</B>
<B>Max Missed Cleavages   : 1</B>
<B>Instrument type        : MALDI-TOF-TOF</B>
<A name=3DQuery1><B>Query1 (812.3162,1+)   </A>: &lt;no title&gt;</B>
<A name=3DQuery2><B>Query2 (823.0623,1+)   </A>: &lt;no title&gt;</B>
<A name=3DQuery3><B>Query3 (825.0485,1+)   </A>: &lt;no title&gt;</B>
<A name=3DQuery4><B>Query4 (829.3371,1+)   </A>: &lt;no title&gt;</B>
<A name=3DQuery5><B>Query5 (841.0198,1+)   </A>: &lt;no title&gt;</B>
<A name=3DQuery6><B>Query6 (842.4643,1+)   </A>: &lt;no title&gt;</B>
<A name=3DQuery7><B>Query7 (861.0161,1+)   </A>: &lt;no title&gt;</B>
<A name=3DQuery8><B>Query8 (870.4938,1+)   </A>: &lt;no title&gt;</B>
<A name=3DQuery9><B>Query9 (994.0717,1+)   </A>: &lt;no title&gt;</B>
<A name=3DQuery10><B>Query10 (1036.0731,1+) </A>: &lt;no title&gt;</B>
<A name=3DQuery11><B>Query11 (1085.4249,1+) </A>: &lt;no title&gt;</B>
<A name=3DQuery12><B>Query12 (1221.5375,1+) </A>: &lt;no title&gt;</B>
<A name=3DQuery13><B>Query13 (1221.5375,1+) </A>: Label: L21, Spot_Id: =
795077, Peak_List_Id: 465326, MSMS Job_Run_Id: 23273, Comment: </B>
<A name=3DQuery14><B>Query14 (1237.5297,1+) </A>: &lt;no title&gt;</B>
<A name=3DQuery15><B>Query15 (1269.5375,1+) </A>: &lt;no title&gt;</B>
<A name=3DQuery16><B>Query16 (1269.5375,1+) </A>: Label: L21, Spot_Id: =
795077, Peak_List_Id: 465318, MSMS Job_Run_Id: 23273, Comment: </B>
<A name=3DQuery17><B>Query17 (1276.5734,1+) </A>: &lt;no title&gt;</B>
<A name=3DQuery18><B>Query18 (1283.5719,1+) </A>: &lt;no title&gt;</B>
<A name=3DQuery19><B>Query19 (1285.5142,1+) </A>: &lt;no title&gt;</B>
<A name=3DQuery20><B>Query20 (1285.5142,1+) </A>: Label: L21, Spot_Id: =
795077, Peak_List_Id: 465320, MSMS Job_Run_Id: 23273, Comment: </B>
<A name=3DQuery21><B>Query21 (1301.5222,1+) </A>: &lt;no title&gt;</B>
<A name=3DQuery22><B>Query22 (1303.4946,1+) </A>: &lt;no title&gt;</B>
<A name=3DQuery23><B>Query23 (1303.4946,1+) </A>: Label: L21, Spot_Id: =
795077, Peak_List_Id: 465325, MSMS Job_Run_Id: 23273, Comment: </B>
<A name=3DQuery24><B>Query24 (1383.6228,1+) </A>: &lt;no title&gt;</B>
<A name=3DQuery25><B>Query25 (1383.6228,1+) </A>: Label: L21, Spot_Id: =
795077, Peak_List_Id: 465323, MSMS Job_Run_Id: 23273, Comment: </B>
<A name=3DQuery26><B>Query26 (1405.6262,1+) </A>: &lt;no title&gt;</B>
<A name=3DQuery27><B>Query27 (1441.5985,1+) </A>: &lt;no title&gt;</B>
<A name=3DQuery28><B>Query28 (1689.5706,1+) </A>: &lt;no title&gt;</B>
<A name=3DQuery29><B>Query29 (1689.5706,1+) </A>: Label: L21, Spot_Id: =
795077, Peak_List_Id: 465319, MSMS Job_Run_Id: 23273, Comment: </B>
<A name=3DQuery30><B>Query30 (1951.9116,1+) </A>: &lt;no title&gt;</B>
<A name=3DQuery31><B>Query31 (1951.9116,1+) </A>: Label: L21, Spot_Id: =
795077, Peak_List_Id: 465324, MSMS Job_Run_Id: 23273, Comment: </B>
<A name=3DQuery32><B>Query32 (1973.9050,1+) </A>: &lt;no title&gt;</B>
<A name=3DQuery33><B>Query33 (1975.8885,1+) </A>: &lt;no title&gt;</B>
<A name=3DQuery34><B>Query34 (2056.7813,1+) </A>: &lt;no title&gt;</B>
<A name=3DQuery35><B>Query35 (2056.7813,1+) </A>: Label: L21, Spot_Id: =
795077, Peak_List_Id: 465327, MSMS Job_Run_Id: 23273, Comment: </B>
<A name=3DQuery36><B>Query36 (2078.7896,1+) </A>: &lt;no title&gt;</B>
<A name=3DQuery37><B>Query37 (2277.8972,1+) </A>: &lt;no title&gt;</B>
<A name=3DQuery38><B>Query38 (2438.1318,1+) </A>: &lt;no title&gt;</B>
<A name=3DQuery39><B>Query39 (2481.0630,1+) </A>: &lt;no title&gt;</B>
<A name=3DQuery40><B>Query40 (2481.0630,1+) </A>: Label: L21, Spot_Id: =
795077, Peak_List_Id: 465321, MSMS Job_Run_Id: 23273, Comment: </B>
<A name=3DQuery41><B>Query41 (2663.2810,1+) </A>: &lt;no title&gt;</B>
<A name=3DQuery42><B>Query42 (2663.2810,1+) </A>: Label: L21, Spot_Id: =
795077, Peak_List_Id: 465322, MSMS Job_Run_Id: 23273, Comment: </B>
</PRE></FONT>
<P>
<TABLE border=3D2 cellSpacing=3D2 cellPadding=3D1 width=3D"100%">
  <TBODY>
  <TR>
    <TD noWrap align=3Dcenter><B>Mascot:</B>&nbsp; <A=20
      =
href=3D"http://www.matrixscience.com/">http://www.matrixscience.com/</A> =

  </TD></TR></TBODY></TABLE></P></BODY></HTML>

------=_NextPart_000_003F_01CDE361.83DBB7C0
Content-Type: image/gif
Content-Transfer-Encoding: base64
Content-Location: http://zxw-pc/mascot/images/88x31_logo_white.gif

R0lGODlhWAAfANX/AMDAwP/v7//f3//Pz/+/v/+vr/+fn/+Pj/9/f/9wcP9gYP9QUP9AQP8wMP8g
IP8QEP8AAO/v/+/v79/f/9/f38/P/8/Pz7+//7+/v6+v/6+vr5+f/5+fn4+P/4+Pj39//39/f3Bw
/3BwcGBg/2BgYFBQ/1BQUEBA/0BAQDAw/zAwMCAg/yAgIBAQ/xAQEAAA/wAAAAAAAAAAAAAAAAAA
AAAAAAAAAAAAAAAAAAAAAAAAAAAAAAAAAAAAAAAAAAAAACH5BAEAAAAALAAAAABYAB8AQAb/QIBw
SCwaj8ikcslsEl0wTDHz+bxOgMrp8mpFiJFThfsyjl4j82tVLaVGk+Hq1TF2ut8jCkYRSkgcToKD
hIQUKiBCHnxEAghDBA8QQg4QBEQBQwyWQ5ICAAsBAZcACKQJEAsMQgQQk5hCAhAPlAACn0MkUYMS
HCIaABMfJychRSPEH0YbWEMXJyUhxCPSJQAb0icjH8gfeRvIxRnXxCfeGcQlFwAWIn1HLC7vQhtl
AFZ1ES0v6/QrRGSIWPlXpF6LISWuVNgA4EyaIRta9Jvw4kUcInsCDZEARcqQBQ6I0AJQAEIDIgQU
xJo1pOQqIQFUCmFQyYAQAzZBQXikqYAQ/wQQZAIgkFPIHmCFkipdyrSp06eDSLiQUDBhM3JrjFSY
Y++aMgAnXnwdUUFIwodgX1gTso/hkAgVK0w4Ma4IBxZHQMDACzCNlRJiKFokEu5EiopFrFwdYiWF
EC5rhYQ1BqbEhsN1inCE4YGIBBAo5kEdrRS0EQkwEhEp0AABAgYGeA6liUBBAgOXFDDYvUDA7t+/
LxHYzTPAb1wHHCxAsMBAgtnAf2cawsGFhSIUYOwiAtSVgwFCDphM4mmlpQQhiSgQMMBVAAEyNx1A
UtJBgQVCh2DQjoRE5yEOODDdAA+AV0oqMClgoAIQzDcTJwAE8Fp4zwEIwXQANABBTillEv9AeREu
px8LGpFm4okopqjiiiyOxoEKHg2xz2Jn8KPVPkSYA0AGeDT0EI8v5HEYWiG84BhEiAEQARueoXDd
EYv8R0QKij2GzAtuvVUCkIwJUUFFF30l2EVf2nhNVkWEBVhZRnDASBH7wUBVjhEoFkYEZ3w1BFkA
BESEYGy+1dYFH6wQaJ89HgMmlDC4cIQIMJBQRAlxWNHCOEWi5ZUzSQqhzwt1ETGHW1UKMSYRFaRQ
1h1HErEIX3ZZl2NFjo2QRglcpZBBBIehIcQIuQpzwj4tnHDRXMSKseMaHzxT0QppZNArFh/0ukI/
RqlQhAkmiNbitwBIoMKTG71ZxC1JEIDsYYqjJEUBCSB4q5dqQrSHS3s5GRDUEAmMpFNRlZBigL/i
PTCggBFqCLBMAcwyHQInDWFBpEfooi0RmzBAyiMfQhieTwdW+C8ABxCA7lAIoLKAEKGQBEF6H1n4
SSjqDpHddkS4KakRBWzCEgDyIaHvyj8FVcADRdkiU00JgNcwBLgYsQkC+pJChF4oHDFxEQnIBnTE
AauXSXswDy2ETwl8YtwQ7TVY78uNyMQgT5e0LMTEUua1swAF9MybgT8FiN8n8Emi8QALuLJAAgxI
ou4mD8h2QH4BLPBAA8tlMpwrtvmcCQgieDAnuKQXEgQAOw==

------=_NextPart_000_003F_01CDE361.83DBB7C0
Content-Type: application/octet-stream
Content-Transfer-Encoding: base64
Content-Location: http://zxw-pc/mascot/cgi/score_gif.pl?score_gif_504445347607

R0lGODlhkAHIAMIAAP///wAAAP8AAAD/AAAA/////wAAAAAAACH5BAEAAAAALAAAAACQAcgAAAP+
CLrc/jDKSau9OOvNu/9gKI5kaZ5oqq5s675wLM90bd94ru987//AoHBILBqPyKRyyWw6n9CodEqt
Wq/YrHbL7Xq/4LB4TC6bz+i0es1uu9/wuHxOr98I+AFDv+Ar/ACAAwKEAoOEgXuKfYt/jYmMkY6S
kJOWlZiCj3acMwSZj5oKhoWkApeiqKGrlKmgrayqnbMLAQq2KZ+vspOEh76nvLvDrsWxxMeutHW4
trgnusiwhb+Gydew2cLG2sPLnc63FXi65HgQ5NiopdXc2+rS793u35zhAM8R0Z/REwT0xdgVikcQ
IDyD8+rNapaBXzoJnxBaMgUsmMSCBzMmpKT+sOODcwD2QZQnqyKwjSQxolSZ0uOcfOMa9DP3kGUi
auw0przIE55LOflg+pM5cqUggdR02uxp9NhPOEEpiBSpj+kfpKesLlWqFdBTNgHCihWKDmRIs+i2
jmqHSO1OrnA5fl1DtsRDpiZJNd37lq/NuYCH9nWEM6nfrnEHB14slStWa4cTu/3LuE3dEP8cF84q
GXHklZXLOBt72UM6qxRNKfa8WnJo0QxKf9CFN/Wgz61xT35dOVrPzZBzC598kTfvfjwfsybe2anx
MKTFQsuj2SRz3cvpPR8jW0REnbbbZm+OfdN2MN0x5857e/j48t3Of0kPwndG4O/dk78kf37+dPoN
oZUcfvtdp59c/cFRU0hSdYWVgRDmh0mCb1DFz1CosWVRgRIuR2EcFyrQjwO0acReMBFyWOCHbYBE
lYg02dcUgfAdaOOELILIoIhFraacijVCmKOCOxb5kYObpRikhEOqYaGRH7kV3oZLAjlck1UAyMCC
I8oEUm1sVSnmjVhK8YyWHMj4Fo03duhamVScyQJyB/04ppJXwjnFf7kgaZ2bd2qlZ5YqnAaehm1a
KeSgnJS414mBKiooo0+MVWhkbOKp6aSUQhEVCnQaZWeikfrVqaex9VkdRZtKqtSpTnxq1zkZIkXq
rYvCuoSluawXXqm4cqqrG2pilCmgwfr+NOwcoe40aqvAErSsFw/RVFZmhz2ILLSKTbvFVBZ8x9eU
yUZbnLdcOIRWlGpBWu67lKGLRTkLdLklpuy5aq5z8mph70wxrtqOvvBq168RaNoLpUx+srrtw8oe
LETCRPGoj5SIcqvxuRIDkbA5MCpcr69hFkywtB17vEJNv+W778v8pTwxab1me+zJECMocxnY+phk
zibHt/MPYc2Jsa0b48zv0Drcg2a4X5r4a9BUe8N00/iIAyq+tikNM45X8+B0zT67XDXQYIfdtHSq
2vyn12erPYah42aM9t3myX0Dr1u3O3XSXyujdw2ymlCsQTcHfvLgORRul8A5Kf414zj+MDRdz0tp
CzfgMVMew3/pcdlYrYXFLbnnRzwpssVgCnQ652mj7gLNF4S48L2tJW46vLLT8LTFL55lrdtdv452
7zPw3ZjFt9fb8C+w460z8iw8PdPIF5Ne0e7RUy9DdMvfu/qOreNk/Obe+zB88yFzPfD50ab/Avh9
l10898fLD8PvtT8/kPTc09/+eqU91XTvdQKcXc3KdxL8oS+BJqCd4czSsvsdsGoQjEKzCvIsAMIu
gxHkE6j8hwgPehCEKSgaAQ+FNBM+EIUjUCGoovaov7lwcjAEgQxX5r7IOTB+ORQB6MiWOd1dUGNB
VALmBvQ2+PEuiTTYB8g+QisWlu7+iCeEYgzMMj7sMVAvP8SgFl1guyleLHdmw+LixugJ7LHPSEy0
4A2fyEYY/GtLMSIhZ5yIxDq+4I7Zs+L21IhDPxqNeatzVF/cRUgxGnKG1VoXiXpomDD28ZHqE1Cd
jDhHTWESCEvcZBMtua1Pqu9oV+xk/kypA0WqhJGqXCMrbcCy+6QxlneaZQ82CJAObm6VusRBKEX1
s1++MJi0ROUgcUlHZMrgLlIrWSM/6MwoUtIXxixkNWvAy2T4ko9M2iY39ThNYIqTjFWsWwuz6chz
pqliRflie8opS3cGSHyC2Qon2elJe3agjG5kl/3eR0pF+dM0bgQYTcjJzEsetCH+CR1JAQ9RUCA+
FAMvSiTJXFfRZl40fAwa3+GusU9wvumjtTNjF7s5j292NFcovRxDFwFLfgorpoZTpgE1UdKXCg6n
OfWbNI/SU3oKDagkGGlCOKk5k4IGqRNk6TZcSi6jdguqhptpJGrq1JZgNak6pSgoitrQn361Phs1
3zrIatOlnXUDtZzRLffQVJ+69a2zgVwlK1HVskYMr7PRai9s2FZTATavExWPItja1diddX3+oOEi
CdsHl1oVZXjtYlrQKEe6FrOxBjtsyDSLu4H6kK92K+xVRRu8Bul1j4MdqmrjJVrmUdFaiaUSYeYK
2rsClrSsiyZHM2FZvx71ra3+zWcFCUrcz9r1uKyVZD6LyFsA9HW2HKttgIbpLOdCgqvPFYZ235lb
VTA2vOOFa1ob2NzqXja06Y0JZ5lL1FG+17fxhYgmiVnd6/YWuvl1LfGgJwrw3hfAAQ6kOlO5WPca
V7wJXp48UVTfzv4XwhG+7TWD016HNcK/lrxaKUacrtdy2A8g/i5lQzy0EZciXYJVsWwZcV5qyszF
A/lWWBVLYwcXl587w3Fb5iXZV644EMWt62VvLOQkANeNyz1thQn84dTyUcRNTt0bBUpdC1vXyrEd
bkOZJmQUESG5EIkxHwyshxqbU2Jl1rJtRyfInTbYy0h2cz3hnOUioLleMQr+tKAHTehCG/rQiE60
ohfN6EY7+tGQjrSkJ01pQpMxoCBVL0Lzuul/orXT7+S0p0Ed6lGb2mhP3nKmNZBqLmv61KWO9ath
zWpR0xqipOYhrm+N0U/zuna+lnWtbT3rYht718LeJbGHnWtkH9vZzE42tKfd62VTG9hCaDU8pV3t
X4cr2M/GdrO7zW1xl1u+GU63utfN7kzWRNtkGJG86yDFdw+pS7aTA1oACu8vcHGS/X7KFP+8BoDy
iOBoKGO1MC0fcM2ZSIgsUsC7kFGJY8ngzIoowtNwx41vB+P61jjDWxQlj4dGdXa4nsNDHvGQ3nvf
9Fbptis0cJi3++Y4z7mXznfO856zW3kT6I6W2ObzLMipAvyDwNGLfgU5jaYWKuQb0WX49AcIZepR
x8eZdsj0HjidIUeX1dKzbvWxZ00cWV9618XGNpiEPTZSr4XcI2C5uWfN7UBfe+Ma4Pa5O05rZw+8
0gUf+HvYXe8+6HuqtAZ2q9udLE6Xe+QXj/jE890BRNc61Lde97pgnfOA33zlR0/60j8lAQA7

------=_NextPart_000_003F_01CDE361.83DBB7C0
Content-Type: application/octet-stream
Content-Transfer-Encoding: quoted-printable
Content-Location: http://zxw-pc/mascot/templates/browser.js

	var browser_EXCLUDE =3D 1;=20
	var browser_IE =3D 0;=20
	var browser_IE4 =3D 0;=20
	var browser_IE5 =3D 0;=20
	var browser_IE6 =3D 0;
	var browser_MZ7 =3D 0;
	var browser_NS3 =3D 0;
	var browser_NS4 =3D 0;
	var browser_NS6 =3D 0;=20
	var browser_NS7 =3D 0;=20
	var browser_OP5 =3D 0;=20
	var browser_OP6 =3D 0;
	var browser_OP7 =3D 0;
	var browser_KDE =3D 0;
	var browser_SAF =3D 0;

	var agt=3Dnavigator.userAgent.toLowerCase();

  if(typeof navigator.vendor !=3D "undefined" && navigator.vendor =3D=3D =
"KDE"){
  	var thisKDE =3D agt;
  	var splitKDE =3D thisKDE.split("konqueror/");
  	var aKDE =3D splitKDE[1] . split("; ");
  	var KDEn =3D parseFloat(aKDE[0]);
  	if (KDEn >=3D 2.2) {
  		browser_KDE =3D 1;
  //		browser_NS6 =3D 1;
  		browser_EXCLUDE =3D 0;
  	}
  }

  else if(agt.indexOf('webtv') !=3D -1){browser_EXCLUDE =3D 1;}
 =20
  else if(typeof window.opera !=3D "undefined"){
  	browser_EXCLUDE =3D 0;
  	if(agt.indexOf("opera/5") !=3D -1 || agt.indexOf("opera 5") !=3D =
-1){browser_OP5 =3D 1;}
  	if(agt.indexOf("opera/6") !=3D -1 || agt.indexOf("opera 6") !=3D =
-1){browser_OP6 =3D 1;}
  	if(agt.indexOf("opera/7") !=3D -1 || agt.indexOf("opera 7") !=3D =
-1){browser_OP7 =3D 1;}
  }
 =20
  else if(typeof document.all !=3D "undefined"){
  	browser_EXCLUDE =3D 0;
  	browser_IE =3D 1;
  	if(typeof document.getElementById !=3D "undefined"){
  		browser_IE5 =3D 1;
  		if(agt.indexOf("msie 6") !=3D -1){
  			browser_IE6 =3D 1;
  		}
  	}
  	else{browser_IE4 =3D 1;}
  }
 =20
  else if(typeof document.getElementById !=3D "undefined"){
  	browser_EXCLUDE =3D 0;
  	if(agt.indexOf("netscape/6") !=3D -1 || agt.indexOf("netscape6") !=3D =
-1){browser_NS6 =3D 1;}
  	else if(agt.indexOf("netscape/7") !=3D -1 || agt.indexOf("netscape7") =
!=3D -1){browser_NS6 =3D 1; browser_NS7 =3D 1;}
  	else if(agt.indexOf("gecko") !=3D -1){browser_NS6 =3D 1; browser_MZ7 =
=3D 1;}
  	if(agt.indexOf("safari") !=3D -1 || (typeof document.childNodes !=3D =
"undefined" && typeof document.all =3D=3D "undefined" && typeof =
navigator.taintEnabled =3D=3D "undefined")){browser_MZ7 =3D 0; =
browser_NS6 =3D 1; browser_SAF =3D 1;}
  }
 =20
  else if((agt.indexOf('mozilla') !=3D -1) && =
(parseInt(navigator.appVersion) >=3D 3)){
  	browser_EXCLUDE =3D 0;
  	if (parseInt(navigator.appVersion) >=3D 4) {
    	browser_NS4 =3D 1;
  	} else {
    	browser_NS3 =3D 1;
  	}
  	if(typeof navigator.mimeTypes['*'] =3D=3D "undefined"){
  		browser_EXCLUDE =3D 1;
  		browser_NS4 =3D 0;
    	browser_NS3 =3D 0;
  	}
  }
 =20
  if(agt.indexOf('escape') !=3D -1){browser_EXCLUDE =3D 1; browser_NS3 =
=3D 0; browser_NS4 =3D 0;}
 =20
  if(typeof navigator.__ice_version !=3D "undefined"){browser_EXCLUDE =
=3D 1; browser_IE4 =3D 0;}

	var sTemp =3D "Browser detected as ";
	if (browser_EXCLUDE) { sTemp +=3D "EXCLUDE " }
	if (browser_IE)  { sTemp +=3D "IE " }
	if (browser_IE4) { sTemp +=3D "IE4 " }
	if (browser_IE5) { sTemp +=3D "IE5 " }
	if (browser_IE6) { sTemp +=3D "IE6 " }
	if (browser_MZ7) { sTemp +=3D "MZ7 " }
	if (browser_NS3) { sTemp +=3D "NS3 " }
	if (browser_NS4) { sTemp +=3D "NS4 " }
	if (browser_NS6) { sTemp +=3D "NS6 " }
	if (browser_NS7) { sTemp +=3D "NS7 " }
	if (browser_OP5) { sTemp +=3D "OP5 " }
	if (browser_OP6) { sTemp +=3D "OP6 " }
	if (browser_OP7) { sTemp +=3D "OP7 " }
	if (browser_KDE) { sTemp +=3D "KDE " }
	if (browser_SAF) { sTemp +=3D "SAF " }
//	alert(sTemp);

------=_NextPart_000_003F_01CDE361.83DBB7C0--
