# Supplementary material for: Proteomic Analyses Provide Novel Insights into Plant Growth and Ginsenoside Biosynthesis in Forest Cultivated Panax ginseng (F. Ginseng)
Source: Front Plant Sci. 2016 Jan 26;7:1. doi: 10.3389/fpls.2016.00001 (PMC4726751; doi:10.3389/fpls.2016.00001)
Supplement: Supplementary file 6 [file DataSheet1.ZIP › The raw files of MS/the raw files of MALDI-TOFTOF MS/L22.mht]

From: =?gb2312?B?08kgV2luZG93cyBJbnRlcm5ldCBFeHBsb3JlciA5ILGjtOY=?=
Subject: Protein Summary Report (Project: zxw, Spot Set: zxw\20121225, Label: L22, Spot Id: 795078, Peak List Id: 464853, MS Job Run Id: 23272)
Date: Wed, 26 Dec 2012 12:07:08 +0800
MIME-Version: 1.0
Content-Type: multipart/related;
	type="text/html";
	boundary="----=_NextPart_000_0048_01CDE361.87637EF0"
X-MimeOLE: Produced By Microsoft MimeOLE V6.1.7601.17609

���� MIME ��ʽ�Ķ෽�ʼ���

------=_NextPart_000_0048_01CDE361.87637EF0
Content-Type: text/html;
	charset="utf-8"
Content-Transfer-Encoding: quoted-printable
Content-Location: http://zxw-pc/mascot/cgi/master_results.pl?file=..%2Fdata%2F20121225%2FF002441.dat&REPTYPE=protein&_sigthreshold=0.05&REPORT=50&_server_mudpit_switch=99999999&_ignoreionsscorebelow=0&_showsubsets=0&_showpopups=TRUE&_sortunassigned=scoredown&_requireboldred=0

=EF=BB=BF<!DOCTYPE HTML PUBLIC "-//W3C//DTD HTML 4.0 Transitional//EN">
<!-- 0 seconds --><!-- 0 seconds --><!-- 0 seconds =
--><HTML><HEAD><TITLE>Protein Summary Report (Project: zxw, Spot Set: =
zxw\20121225, Label: L22, Spot Id: 795078, Peak List Id: 464853, MS Job =
Run Id: 23272)</TITLE>
<META content=3D"text/html; charset=3Dutf-8" http-equiv=3DContent-Type>
<STYLE type=3Dtext/css>.tooltip {
	POSITION: absolute; VISIBILITY: hidden; TOP: 0px; LEFT: 0px
}
</STYLE>

<SCRIPT language=3DJavaScript type=3Dtext/javascript=20
src=3D"http://zxw-pc/mascot/templates/browser.js"></SCRIPT>

<SCRIPT language=3DJavaScript>=0A=
<!-- Begin hiding Javascript from old browsers.=0A=
 =0A=
  var arrayReady=3D0;=0A=
  =0A=
  if (document.images){=0A=
    redBall =3D new Image();=0A=
    redBall.src =3D "../images/red_ball_white.gif";  =0A=
    cyanBall =3D new Image();=0A=
    cyanBall.src =3D "../images/cyan_ball_white.gif";  =0A=
  }=0A=
  =0A=
  function cover(hit,query,protSeq){=0A=
    document.Results.OV_Title.value =3D queryTitle[query];=0A=
    document.Results.OV_Accession.value =3D protName[hit];=0A=
    document.Results.OV_Sequence.value =3D protSeq;=0A=
    if (hit =3D=3D 0) {=0A=
      self.status =3D queryTitle[query];=0A=
    } else {=0A=
      self.status =3D protName[hit] + ": " + protSeq;=0A=
    }=0A=
    if (protSeq !=3D "" && document.fred && arrayReady =3D=3D 1){=0A=
      var i =3D 0;=0A=
      var element =3D 0;=0A=
      element =3D eval(protSeq+"["+i+"]");=0A=
      while(element) {=0A=
        document.images[element].src =3D redBall.src;=0A=
        i++;=0A=
        element =3D eval(protSeq+"["+i+"]");=0A=
      }=0A=
    }=0A=
  }=0A=
=0A=
  function uncover(hit,query,protSeq){=0A=
    document.Results.OV_Title.value =3D "-Query-";=0A=
    document.Results.OV_Accession.value=3D"-Accession-";=0A=
    document.Results.OV_Sequence.value=3D"-Sequence-";=0A=
    self.status=3D"";=0A=
    if (protSeq !=3D "" && document.fred && arrayReady =3D=3D 1){=0A=
      var i =3D 0;=0A=
      var element =3D 0;=0A=
      element =3D eval(protSeq+"["+i+"]");=0A=
      while(element) {=0A=
        document.images[element].src =3D cyanBall.src;=0A=
        i++;=0A=
        element =3D eval(protSeq+"["+i+"]");=0A=
      }=0A=
    }=0A=
  }=0A=
=0A=
  function checkQuery(checkState,numChecks,form){=0A=
    if (numChecks =3D=3D 1){=0A=
      form.QUE.checked =3D checkState;=0A=
    } else {=0A=
      for (var i =3D 0; i < form.elements.length; i++) {=0A=
        if (form.elements[i].name =3D=3D "QUE"){=0A=
          form.elements[i].checked =3D checkState;=0A=
        }=0A=
      }=0A=
    }=0A=
  }=0A=
=0A=
  function SaveClicks(checkBox,form){=0A=
    if (form.ErrTolRepeat && form.ErrTolRepeat.checked) {=0A=
      return;=0A=
    }=0A=
    var checkState =3D checkBox.checked;=0A=
    var thisHit =3D 0;=0A=
    for (var i =3D 0; i < form.elements.length; i++) {=0A=
      if (thisHit =3D=3D 1){=0A=
        if (form.elements[i].name =3D=3D "QUE") {=0A=
          form.elements[i].checked =3D !checkState;=0A=
        } else {=0A=
          break;=0A=
        }=0A=
      } else {=0A=
        if (form.elements[i] =3D=3D checkBox){=0A=
          thisHit =3D 1;=0A=
        }=0A=
      }=0A=
    }=0A=
  }=0A=
=0A=
  function unMatched(form){=0A=
    var numMisses =3D 0;=0A=
    for (var i =3D 0; i < form.elements.length; i++) {=0A=
      if (form.elements[i].name =3D=3D "MISSES"){=0A=
        numMisses++;=0A=
      } =0A=
    }=0A=
    if (numMisses < 1) {=0A=
      alert("No unmatched mass values to be searched");=0A=
      return false;=0A=
    }=0A=
    for (var i =3D 0; i < form.elements.length; i++) {=0A=
      if (form.elements[i].name =3D=3D "QUE"){=0A=
        form.elements[i].name =3D "DUMMY";=0A=
      } =0A=
    }=0A=
    for (var i =3D 0; i < form.elements.length; i++) {=0A=
      if (form.elements[i].name =3D=3D "MISSES"){=0A=
        form.elements[i].name =3D "QUE";=0A=
      } =0A=
    }=0A=
    form.submit();=0A=
    return true;=0A=
  }=0A=
=0A=
  function setReFormatAction(form){=0A=
    if (form.REPTYPE.options[form.REPTYPE.selectedIndex].value =3D=3D =
"export"){=0A=
      form.action =3D "./export_dat_2.pl";=0A=
    } else if (form.REPTYPE.options[form.REPTYPE.selectedIndex].value =
=3D=3D "family") {=0A=
      form.action =3D "./master_results_2.pl";=0A=
    } else {=0A=
      form.action =3D "./master_results.pl";=0A=
    }=0A=
  }=0A=
  =0A=
  function chooseQueryList(form) {=0A=
    var formatForm =3D window.document.forms['Re-format'];=0A=
    if (formatForm._querylist.value =3D=3D 'unassigned') {=0A=
      form.QUERYLIST.value =3D queryListUnassigned;=0A=
    } else if (formatForm._querylist.value =3D=3D 'identity') {=0A=
      form.QUERYLIST.value =3D queryListIdentity;=0A=
    } else if (formatForm._querylist.value =3D=3D 'homology') {=0A=
      form.QUERYLIST.value =3D queryListHomology;=0A=
    } else {=0A=
      form.QUERYLIST.value =3D "All";=0A=
    }=0A=
    return true;=0A=
  }=0A=
    =0A=
  function makeAccessionString(form){=0A=
    if (!form.ErrTolRepeat || !form.ErrTolRepeat.checked) {=0A=
      form.ACCESSION.value =3D "";=0A=
      return true;=0A=
    }=0A=
    var tempString =3D "";=0A=
    var numAccessions =3D 1;=0A=
    for (var i =3D 0; i < form.elements.length; i++) {=0A=
      if (form.elements[i].name =3D=3D "INCLUDE" && =
form.elements[i].checked){=0A=
        tempString =3D tempString + =
unescape(et_list[form.elements[i].value]) + ",";=0A=
      }=0A=
    }=0A=
    if (tempString =3D=3D "") {=0A=
      alert("No hits selected for error tolerant search");=0A=
      return false;=0A=
    }=0A=
    tempString =3D tempString.substring(0, tempString.length - 1);=0A=
    form.ACCESSION.value =3D tempString;=0A=
    checkQuery(1,46, form);=0A=
    return true;=0A=
  }=0A=
=0A=
  function clearEl() {}=0A=
=0A=
  function makeArchive(form){=0A=
    var tempUrl =3D =
"http://zxw-pc/mascot/cgi/master_results.pl?file=3D..%2Fdata%2F20121225%2=
FF002441.dat;REPTYPE=3Darchive;_sigthreshold=3D0.05;REPORT=3D50;_server_m=
udpit_switch=3D99999999;_ignoreionsscorebelow=3D0;_showsubsets=3D0;_showp=
opups=3DTRUE;_sortunassigned=3Dscoredown;_requireboldred=3D0&INTERMEDIATE=
=3D%2e%2e%2fdata%2f20121225%2fF002441%2edat";    for (var i =3D 0; i < =
form.elements.length; i++) {=0A=
      if (form.elements[i].name =3D=3D "INCLUDE" && =
form.elements[i].checked){=0A=
        tempUrl =3D tempUrl + "&INCLUDE=3D" + form.elements[i].value;=0A=
      }=0A=
    }=0A=
    window.location.href =3D tempUrl;=0A=
  }=0A=
=0A=
// End hiding Javascript from old browsers. -->=0A=
</SCRIPT>

<META name=3DGENERATOR content=3D"MSHTML 9.00.8112.16457"></HEAD>
<BODY aLink=3D#0000ff bgColor=3D#ffffff vLink=3D#0000ff>
<H1><IMG border=3D0 name=3Dfred align=3Dtop=20
src=3D"http://zxw-pc/mascot/images/88x31_logo_white.gif" width=3D88 =
height=3D31=20
NATURALSIZEFLAG=3D"3"> Mascot Search Results</H1><FONT=20
face=3D"Courier New,Courier,monospace"><PRE><B>User            : </B>
<B>Email           : </B>
<B>Search title    : Project: zxw, Spot Set: zxw\20121225, Label: L22, =
Spot Id: 795078, Peak List Id: 464853, MS Job Run Id: 23272</B>
<B>MS data file    : =
C:\Users\lei\Desktop\=EF=BF=BD=EF=BF=BD=EF=BF=BD=EF=BF=BD=EF=BF=BD=EF=BF=BD=
=EF=BF=BD=EF=BF=BD\201212\20121225\ppw_L22_135641681245.txt</B>
<B>Database        : viridiplantae p (1850050 sequences; 642453415 =
residues)</B>
<B>Timestamp       : 25 Dec 2012 at 08:29:20 GMT</B>
<B>Warning         : <FONT color=3D#ff0000>A Peptide summary report will =
usually give a much clearer picture of MS/MS search results.</FONT></B>
<B>Top Score       : 384 for <FONT color=3D#ff0000>gi|51701931</FONT>, =
RecName: Full=3DRibonuclease-like storage protein; AltName: Full=3DRoot =
28 kDa major protein; Flags: Precursor</B>
</PRE></FONT>
<H3>Mascot Score Histogram</H3>Protein score is -10*Log(P), where P is =
the=20
probability that the observed match is a random event.<BR>Protein scores =
greater=20
than 75 are significant (p&lt;0.05).<BR>Protein scores are derived from =
ions=20
scores as a non-probabilistic basis for ranking protein hits.
<P><IMG alt=3D"Score Distribution"=20
src=3D"http://zxw-pc/mascot/cgi/score_gif.pl?score_gif_820148025040" =
width=3D400=20
height=3D200>=20
<FORM onsubmit=3D"return setReFormatAction(this)" method=3Dget =
name=3DRe-format=20
action=3D./master_results.pl><INPUT name=3Dfile =
value=3D../data/20121225/F002441.dat=20
type=3Dhidden>=20
<H3>Protein Summary Report</H3>
<TABLE border=3D0 cellSpacing=3D1 cellPadding=3D3>
  <TBODY>
  <TR>
    <TD bgColor=3D#eeeeff noWrap><INPUT value=3D"Format As" =
type=3Dsubmit> </TD>
    <TD bgColor=3D#eeeeff noWrap><SELECT name=3DREPTYPE> <OPTION =
selected=20
        value=3Dprotein>Protein Summary (deprecated)</OPTION> <OPTION=20
        value=3Dfamily>Protein Family Summary</OPTION> <OPTION=20
        value=3Dpeptide>Peptide Summary</OPTION> <OPTION =
value=3Dselect>Select=20
        Summary (protein hits)</OPTION> <OPTION =
value=3Dunassigned>Select Summary=20
        (unassigned)</OPTION> <OPTION value=3Dexport>Export Search=20
      Results</OPTION></SELECT> </TD>
    <TD bgColor=3D#eeeeff>&nbsp;</TD>
    <TD bgColor=3D#eeeeff noWrap><A=20
      href=3D"http://zxw-pc/mascot/help/msms_summaries_help.html"=20
      target=3D_blank>Help</A> </TD></TR>
  <TR>
    <TD bgColor=3D#eeeeff>&nbsp;</TD>
    <TD bgColor=3D#eeeeff noWrap>Significance threshold p&lt; <INPUT=20
      name=3D_sigthreshold value=3D0.05 size=3D8> </TD>
    <TD bgColor=3D#eeeeff noWrap>Max. number of hits <INPUT =
name=3DREPORT value=3D50=20
      size=3D5> </TD>
    <TD bgColor=3D#eeeeff>&nbsp;</TD></TR></TBODY></TABLE></FORM>
<FORM method=3Dpost name=3DResults action=3D./search_form.pl><INPUT =
name=3DQUE=20
value=3D"811.301014 from(812.308290,1+)  intensity(29722.9410)  =
query(1)"=20
type=3Dhidden> <INPUT name=3DMISSES=20
value=3D"811.301014 from(812.308290,1+)  intensity(29722.9410)  =
query(1)"=20
type=3Dhidden> <INPUT name=3DQUE=20
value=3D"824.044174 from(825.051450,1+)  intensity(3077.0588)  query(2)" =

type=3Dhidden> <INPUT name=3DMISSES=20
value=3D"824.044174 from(825.051450,1+)  intensity(3077.0588)  query(2)" =

type=3Dhidden> <INPUT name=3DQUE=20
value=3D"828.325974 from(829.333250,1+)  intensity(232090.8000)  =
query(3)"=20
type=3Dhidden> <INPUT name=3DQUE=20
value=3D"841.448844 from(842.456120,1+)  intensity(14598.4320)  =
query(4)"=20
type=3Dhidden> <INPUT name=3DMISSES=20
value=3D"841.448844 from(842.456120,1+)  intensity(14598.4320)  =
query(4)"=20
type=3Dhidden> <INPUT name=3DQUE=20
value=3D"869.485094 from(870.492370,1+)  intensity(10594.7060)  =
query(5)"=20
type=3Dhidden> <INPUT name=3DMISSES=20
value=3D"869.485094 from(870.492370,1+)  intensity(10594.7060)  =
query(5)"=20
type=3Dhidden> <INPUT name=3DQUE=20
value=3D"1268.521124 from(1269.528400,1+)  intensity(13325.9380)  =
query(6)"=20
type=3Dhidden> <INPUT name=3DMISSES=20
value=3D"1268.521124 from(1269.528400,1+)  intensity(13325.9380)  =
query(6)"=20
type=3Dhidden> <INPUT name=3DQUE=20
value=3D"1275.571924 from(1276.579200,1+)  intensity(13318.6230)  =
query(7)"=20
type=3Dhidden> <INPUT name=3DMISSES=20
value=3D"1275.571924 from(1276.579200,1+)  intensity(13318.6230)  =
query(7)"=20
type=3Dhidden> <INPUT name=3DQUE=20
value=3D"1282.560724 from(1283.568000,1+)  intensity(9342.0898)  =
query(8)"=20
type=3Dhidden> <INPUT name=3DMISSES=20
value=3D"1282.560724 from(1283.568000,1+)  intensity(9342.0898)  =
query(8)"=20
type=3Dhidden> <INPUT name=3DQUE=20
value=3D"1284.515324 from(1285.522600,1+)  intensity(9960.6035)  =
query(9)"=20
type=3Dhidden> <INPUT name=3DMISSES=20
value=3D"1284.515324 from(1285.522600,1+)  intensity(9960.6035)  =
query(9)"=20
type=3Dhidden> <INPUT name=3DQUE=20
value=3D"1298.552124 from(1299.559400,1+)  intensity(8741.1924)  =
query(10)"=20
type=3Dhidden> <INPUT name=3DMISSES=20
value=3D"1298.552124 from(1299.559400,1+)  intensity(8741.1924)  =
query(10)"=20
type=3Dhidden> <INPUT name=3DQUE=20
value=3D"1307.558924 from(1308.566200,1+)  intensity(88911.1640)  =
query(11)"=20
type=3Dhidden> <INPUT name=3DMISSES=20
value=3D"1307.558924 from(1308.566200,1+)  intensity(88911.1640)  =
query(11)"=20
type=3Dhidden> <INPUT name=3DQUE=20
value=3D"1307.558924 from(1308.566200,1+)  intensity(0.0000)  =
title(Label%3a%20L22%2c%20Spot_Id%3a%20795078%2c%20Peak_List_Id%3a%204653=
31%2c%20MSMS%20Job_Run_Id%3a%2023273%2c%20Comment%3a%20)  query(12)"=20
type=3Dhidden> <INPUT name=3DMISSES=20
value=3D"1307.558924 from(1308.566200,1+)  intensity(0.0000)  =
title(Label%3a%20L22%2c%20Spot_Id%3a%20795078%2c%20Peak_List_Id%3a%204653=
31%2c%20MSMS%20Job_Run_Id%3a%2023273%2c%20Comment%3a%20)  query(12)"=20
type=3Dhidden> <INPUT name=3DQUE=20
value=3D"1323.539924 from(1324.547200,1+)  intensity(18397.7360)  =
query(13)"=20
type=3Dhidden> <INPUT name=3DMISSES=20
value=3D"1323.539924 from(1324.547200,1+)  intensity(18397.7360)  =
query(13)"=20
type=3Dhidden> <INPUT name=3DQUE=20
value=3D"1323.539924 from(1324.547200,1+)  intensity(0.0000)  =
title(Label%3a%20L22%2c%20Spot_Id%3a%20795078%2c%20Peak_List_Id%3a%204653=
37%2c%20MSMS%20Job_Run_Id%3a%2023273%2c%20Comment%3a%20)  query(14)"=20
type=3Dhidden> <INPUT name=3DMISSES=20
value=3D"1323.539924 from(1324.547200,1+)  intensity(0.0000)  =
title(Label%3a%20L22%2c%20Spot_Id%3a%20795078%2c%20Peak_List_Id%3a%204653=
37%2c%20MSMS%20Job_Run_Id%3a%2023273%2c%20Comment%3a%20)  query(14)"=20
type=3Dhidden> <INPUT name=3DQUE=20
value=3D"1355.552624 from(1356.559900,1+)  intensity(255562.7500)  =
query(15)"=20
type=3Dhidden> <INPUT name=3DQUE=20
value=3D"1355.552624 from(1356.559900,1+)  intensity(0.0000)  =
title(Label%3a%20L22%2c%20Spot_Id%3a%20795078%2c%20Peak_List_Id%3a%204653=
28%2c%20MSMS%20Job_Run_Id%3a%2023273%2c%20Comment%3a%20)  query(16)"=20
type=3Dhidden> <INPUT name=3DQUE=20
value=3D"1371.532024 from(1372.539300,1+)  intensity(205232.0800)  =
query(17)"=20
type=3Dhidden> <INPUT name=3DQUE=20
value=3D"1371.532024 from(1372.539300,1+)  intensity(0.0000)  =
title(Label%3a%20L22%2c%20Spot_Id%3a%20795078%2c%20Peak_List_Id%3a%204653=
29%2c%20MSMS%20Job_Run_Id%3a%2023273%2c%20Comment%3a%20)  query(18)"=20
type=3Dhidden> <INPUT name=3DQUE=20
value=3D"1377.522424 from(1378.529700,1+)  intensity(2857.2366)  =
query(19)"=20
type=3Dhidden> <INPUT name=3DMISSES=20
value=3D"1377.522424 from(1378.529700,1+)  intensity(2857.2366)  =
query(19)"=20
type=3Dhidden> <INPUT name=3DQUE=20
value=3D"1382.620524 from(1383.627800,1+)  intensity(46377.4220)  =
query(20)"=20
type=3Dhidden> <INPUT name=3DQUE=20
value=3D"1387.529824 from(1388.537100,1+)  intensity(23053.9200)  =
query(21)"=20
type=3Dhidden> <INPUT name=3DMISSES=20
value=3D"1387.529824 from(1388.537100,1+)  intensity(23053.9200)  =
query(21)"=20
type=3Dhidden> <INPUT name=3DQUE=20
value=3D"1403.519824 from(1404.527100,1+)  intensity(11133.4170)  =
query(22)"=20
type=3Dhidden> <INPUT name=3DMISSES=20
value=3D"1403.519824 from(1404.527100,1+)  intensity(11133.4170)  =
query(22)"=20
type=3Dhidden> <INPUT name=3DQUE=20
value=3D"1404.581724 from(1405.589000,1+)  intensity(4476.7021)  =
query(23)"=20
type=3Dhidden> <INPUT name=3DMISSES=20
value=3D"1404.581724 from(1405.589000,1+)  intensity(4476.7021)  =
query(23)"=20
type=3Dhidden> <INPUT name=3DQUE=20
value=3D"1688.567324 from(1689.574600,1+)  intensity(202770.2000)  =
query(24)"=20
type=3Dhidden> <INPUT name=3DMISSES=20
value=3D"1688.567324 from(1689.574600,1+)  intensity(202770.2000)  =
query(24)"=20
type=3Dhidden> <INPUT name=3DQUE=20
value=3D"1688.567324 from(1689.574600,1+)  intensity(0.0000)  =
title(Label%3a%20L22%2c%20Spot_Id%3a%20795078%2c%20Peak_List_Id%3a%204653=
30%2c%20MSMS%20Job_Run_Id%3a%2023273%2c%20Comment%3a%20)  query(25)"=20
type=3Dhidden> <INPUT name=3DMISSES=20
value=3D"1688.567324 from(1689.574600,1+)  intensity(0.0000)  =
title(Label%3a%20L22%2c%20Spot_Id%3a%20795078%2c%20Peak_List_Id%3a%204653=
30%2c%20MSMS%20Job_Run_Id%3a%2023273%2c%20Comment%3a%20)  query(25)"=20
type=3Dhidden> <INPUT name=3DQUE=20
value=3D"1701.689124 from(1702.696400,1+)  intensity(6500.1963)  =
query(26)"=20
type=3Dhidden> <INPUT name=3DMISSES=20
value=3D"1701.689124 from(1702.696400,1+)  intensity(6500.1963)  =
query(26)"=20
type=3Dhidden> <INPUT name=3DQUE=20
value=3D"1737.851124 from(1738.858400,1+)  intensity(2228.2354)  =
query(27)"=20
type=3Dhidden> <INPUT name=3DMISSES=20
value=3D"1737.851124 from(1738.858400,1+)  intensity(2228.2354)  =
query(27)"=20
type=3Dhidden> <INPUT name=3DQUE=20
value=3D"1748.761124 from(1749.768400,1+)  intensity(7786.6670)  =
query(28)"=20
type=3Dhidden> <INPUT name=3DMISSES=20
value=3D"1748.761124 from(1749.768400,1+)  intensity(7786.6670)  =
query(28)"=20
type=3Dhidden> <INPUT name=3DQUE=20
value=3D"1950.906324 from(1951.913600,1+)  intensity(30318.4320)  =
query(29)"=20
type=3Dhidden> <INPUT name=3DQUE=20
value=3D"1950.906324 from(1951.913600,1+)  intensity(0.0000)  =
title(Label%3a%20L22%2c%20Spot_Id%3a%20795078%2c%20Peak_List_Id%3a%204653=
35%2c%20MSMS%20Job_Run_Id%3a%2023273%2c%20Comment%3a%20)  query(30)"=20
type=3Dhidden> <INPUT name=3DQUE=20
value=3D"1972.900524 from(1973.907800,1+)  intensity(8918.7549)  =
query(31)"=20
type=3Dhidden> <INPUT name=3DMISSES=20
value=3D"1972.900524 from(1973.907800,1+)  intensity(8918.7549)  =
query(31)"=20
type=3Dhidden> <INPUT name=3DQUE=20
value=3D"2008.754524 from(2009.761800,1+)  intensity(49426.8630)  =
query(32)"=20
type=3Dhidden> <INPUT name=3DMISSES=20
value=3D"2008.754524 from(2009.761800,1+)  intensity(49426.8630)  =
query(32)"=20
type=3Dhidden> <INPUT name=3DQUE=20
value=3D"2008.754524 from(2009.761800,1+)  intensity(0.0000)  =
title(Label%3a%20L22%2c%20Spot_Id%3a%20795078%2c%20Peak_List_Id%3a%204653=
34%2c%20MSMS%20Job_Run_Id%3a%2023273%2c%20Comment%3a%20)  query(33)"=20
type=3Dhidden> <INPUT name=3DMISSES=20
value=3D"2008.754524 from(2009.761800,1+)  intensity(0.0000)  =
title(Label%3a%20L22%2c%20Spot_Id%3a%20795078%2c%20Peak_List_Id%3a%204653=
34%2c%20MSMS%20Job_Run_Id%3a%2023273%2c%20Comment%3a%20)  query(33)"=20
type=3Dhidden> <INPUT name=3DQUE=20
value=3D"2030.754424 from(2031.761700,1+)  intensity(16456.2730)  =
query(34)"=20
type=3Dhidden> <INPUT name=3DMISSES=20
value=3D"2030.754424 from(2031.761700,1+)  intensity(16456.2730)  =
query(34)"=20
type=3Dhidden> <INPUT name=3DQUE=20
value=3D"2097.034724 from(2098.042000,1+)  intensity(1971.3740)  =
query(35)"=20
type=3Dhidden> <INPUT name=3DMISSES=20
value=3D"2097.034724 from(2098.042000,1+)  intensity(1971.3740)  =
query(35)"=20
type=3Dhidden> <INPUT name=3DQUE=20
value=3D"2108.992224 from(2109.999500,1+)  intensity(2174.3123)  =
query(36)"=20
type=3Dhidden> <INPUT name=3DMISSES=20
value=3D"2108.992224 from(2109.999500,1+)  intensity(2174.3123)  =
query(36)"=20
type=3Dhidden> <INPUT name=3DQUE=20
value=3D"2210.978824 from(2211.986100,1+)  intensity(2086.8628)  =
query(37)"=20
type=3Dhidden> <INPUT name=3DMISSES=20
value=3D"2210.978824 from(2211.986100,1+)  intensity(2086.8628)  =
query(37)"=20
type=3Dhidden> <INPUT name=3DQUE=20
value=3D"2276.881924 from(2277.889200,1+)  intensity(6564.9019)  =
query(38)"=20
type=3Dhidden> <INPUT name=3DMISSES=20
value=3D"2276.881924 from(2277.889200,1+)  intensity(6564.9019)  =
query(38)"=20
type=3Dhidden> <INPUT name=3DQUE=20
value=3D"2423.101324 from(2424.108600,1+)  intensity(22074.1190)  =
query(39)"=20
type=3Dhidden> <INPUT name=3DMISSES=20
value=3D"2423.101324 from(2424.108600,1+)  intensity(22074.1190)  =
query(39)"=20
type=3Dhidden> <INPUT name=3DQUE=20
value=3D"2423.101324 from(2424.108600,1+)  intensity(0.0000)  =
title(Label%3a%20L22%2c%20Spot_Id%3a%20795078%2c%20Peak_List_Id%3a%204653=
36%2c%20MSMS%20Job_Run_Id%3a%2023273%2c%20Comment%3a%20)  query(40)"=20
type=3Dhidden> <INPUT name=3DMISSES=20
value=3D"2423.101324 from(2424.108600,1+)  intensity(0.0000)  =
title(Label%3a%20L22%2c%20Spot_Id%3a%20795078%2c%20Peak_List_Id%3a%204653=
36%2c%20MSMS%20Job_Run_Id%3a%2023273%2c%20Comment%3a%20)  query(40)"=20
type=3Dhidden> <INPUT name=3DQUE=20
value=3D"2466.037624 from(2467.044900,1+)  intensity(75649.7970)  =
query(41)"=20
type=3Dhidden> <INPUT name=3DMISSES=20
value=3D"2466.037624 from(2467.044900,1+)  intensity(75649.7970)  =
query(41)"=20
type=3Dhidden> <INPUT name=3DQUE=20
value=3D"2466.037624 from(2467.044900,1+)  intensity(0.0000)  =
title(Label%3a%20L22%2c%20Spot_Id%3a%20795078%2c%20Peak_List_Id%3a%204653=
33%2c%20MSMS%20Job_Run_Id%3a%2023273%2c%20Comment%3a%20)  query(42)"=20
type=3Dhidden> <INPUT name=3DMISSES=20
value=3D"2466.037624 from(2467.044900,1+)  intensity(0.0000)  =
title(Label%3a%20L22%2c%20Spot_Id%3a%20795078%2c%20Peak_List_Id%3a%204653=
33%2c%20MSMS%20Job_Run_Id%3a%2023273%2c%20Comment%3a%20)  query(42)"=20
type=3Dhidden> <INPUT name=3DQUE=20
value=3D"2648.251524 from(2649.258800,1+)  intensity(86888.3980)  =
query(43)"=20
type=3Dhidden> <INPUT name=3DQUE=20
value=3D"2648.251524 from(2649.258800,1+)  intensity(0.0000)  =
title(Label%3a%20L22%2c%20Spot_Id%3a%20795078%2c%20Peak_List_Id%3a%204653=
32%2c%20MSMS%20Job_Run_Id%3a%2023273%2c%20Comment%3a%20)  query(44)"=20
type=3Dhidden> <INPUT name=3DQUE=20
value=3D"2662.261724 from(2663.269000,1+)  intensity(5532.3301)  =
query(45)"=20
type=3Dhidden> <INPUT name=3DMISSES=20
value=3D"2662.261724 from(2663.269000,1+)  intensity(5532.3301)  =
query(45)"=20
type=3Dhidden> <INPUT name=3DQUE=20
value=3D"2776.348424 from(2777.355700,1+)  intensity(11333.5570)  =
query(46)"=20
type=3Dhidden> <INPUT name=3DFORMVER value=3D2 type=3Dhidden> <INPUT =
name=3DSEARCH=20
value=3DMIS type=3Dhidden> <INPUT name=3DUSERNAME type=3Dhidden> <INPUT =
name=3DUSEREMAIL=20
type=3Dhidden> <INPUT name=3DCOM=20
value=3D"Project: zxw, Spot Set: zxw\20121225, Label: L22, Spot Id: =
795078, Peak List Id: 464853, MS Job Run Id: 23272"=20
type=3Dhidden> <INPUT name=3DMODS type=3Dhidden> <INPUT name=3DIT_MODS=20
value=3D"Oxidation (M)" type=3Dhidden> <INPUT name=3DCLE value=3DTrypsin =
type=3Dhidden>=20
<INPUT name=3DMASS value=3DMonoisotopic type=3Dhidden> <INPUT name=3DSEG =
type=3Dhidden>=20
<INPUT name=3DTOL value=3D100 type=3Dhidden> <INPUT name=3DTOLU =
value=3Dppm type=3Dhidden>=20
<INPUT name=3DITOL value=3D0.8 type=3Dhidden> <INPUT name=3DITOLU =
value=3DDa type=3Dhidden>=20
<INPUT name=3DDB value=3Dviridiplantae type=3Dhidden> <INPUT =
name=3DCHARGE value=3D1+=20
type=3Dhidden> <INPUT name=3DPFA value=3D1 type=3Dhidden> <INPUT =
name=3DFILE=20
value=3DC:\Users\lei\Desktop\=EF=BF=BD=EF=BF=BD=EF=BF=BD=EF=BF=BD=EF=BF=BD=
=EF=BF=BD=EF=BF=BD=EF=BF=BD\201212\20121225\ppw_L22_135641681245.txt=20
type=3Dhidden> <INPUT name=3DFORMAT value=3D"Mascot generic" =
type=3Dhidden> <INPUT=20
name=3DINTERMEDIATE value=3D../data/20121225/F002441.dat type=3Dhidden> =
<INPUT=20
name=3DREPORT value=3D50 type=3Dhidden> <INPUT name=3DOVERVIEW =
value=3DOFF type=3Dhidden>=20
<INPUT name=3DPRECURSOR type=3Dhidden> <INPUT name=3DTAXONOMY =
value=3D"All entries"=20
type=3Dhidden> <INPUT name=3DREPTYPE type=3Dhidden> <INPUT =
name=3DrepeatSearch=20
value=3D"not again" type=3Dhidden> <INPUT name=3DINSTRUMENT =
value=3DMALDI-TOF-TOF=20
type=3Dhidden> <INPUT name=3DACCESSION type=3Dhidden> <INPUT =
name=3DQUANTITATION=20
type=3Dhidden>=20
<P><INPUT value=3D"Re-Search All" type=3Dsubmit> &nbsp;&nbsp;<INPUT =
onclick=3D"unMatched(this.form); return true" value=3D"Search Unmatched" =
type=3Dbutton>=20
</FORM>
<H3>Index</H3>
<TABLE border=3D0 cellSpacing=3D0 cellPadding=3D0>
  <TBODY>
  <TR>
    <TD>&nbsp;</TD>
    <TD><TT><B>&nbsp;Accession</B></TT></TD>
    <TD><TT><B>&nbsp;&nbsp;Mass</B></TT></TD>
    <TD><TT><B>&nbsp;&nbsp;Score</B></TT></TD>
    <TD><TT><B>&nbsp;&nbsp;Description</B></TT></TD></TR>
  <TR>
    <TD noWrap align=3Dright><TT><B>1.</B></TT></TD>
    <TD noWrap><TT><B>&nbsp;<A=20
      =
href=3D"http://zxw-pc/mascot/cgi/master_results.pl?file=3D..%2Fdata%2F201=
21225%2FF002441.dat&amp;REPTYPE=3Dprotein&amp;_sigthreshold=3D0.05&amp;RE=
PORT=3D50&amp;_server_mudpit_switch=3D99999999&amp;_ignoreionsscorebelow=3D=
0&amp;_showsubsets=3D0&amp;_showpopups=3DTRUE&amp;_sortunassigned=3Dscore=
down&amp;_requireboldred=3D0#Hit1">gi|51701931</A></B></TT></TD>
    <TD noWrap><TT>&nbsp;&nbsp;27323</TT></TD>
    <TD noWrap align=3Dright><TT>384</TT></TD>
    <TD noWrap><TT>&nbsp;&nbsp;RecName: Full=3DRibonuclease-like storage =

      protein; AltName: Full=3DRoot 28 kDa major protein; Flags:=20
  Precursor</TT></TD></TR>
  <TR>
    <TD noWrap align=3Dright><TT><B>2.</B></TT></TD>
    <TD noWrap><TT><B>&nbsp;<A=20
      =
href=3D"http://zxw-pc/mascot/cgi/master_results.pl?file=3D..%2Fdata%2F201=
21225%2FF002441.dat&amp;REPTYPE=3Dprotein&amp;_sigthreshold=3D0.05&amp;RE=
PORT=3D50&amp;_server_mudpit_switch=3D99999999&amp;_ignoreionsscorebelow=3D=
0&amp;_showsubsets=3D0&amp;_showpopups=3DTRUE&amp;_sortunassigned=3Dscore=
down&amp;_requireboldred=3D0#Hit2">gi|40557610</A></B></TT></TD>
    <TD noWrap><TT>&nbsp;&nbsp;27323</TT></TD>
    <TD noWrap align=3Dright><TT>384</TT></TD>
    <TD noWrap><TT>&nbsp;&nbsp;RNase-like major storage protein [Panax=20
      ginseng]</TT></TD></TR>
  <TR>
    <TD noWrap align=3Dright><TT><B>3.</B></TT></TD>
    <TD noWrap><TT><B>&nbsp;<A=20
      =
href=3D"http://zxw-pc/mascot/cgi/master_results.pl?file=3D..%2Fdata%2F201=
21225%2FF002441.dat&amp;REPTYPE=3Dprotein&amp;_sigthreshold=3D0.05&amp;RE=
PORT=3D50&amp;_server_mudpit_switch=3D99999999&amp;_ignoreionsscorebelow=3D=
0&amp;_showsubsets=3D0&amp;_showpopups=3DTRUE&amp;_sortunassigned=3Dscore=
down&amp;_requireboldred=3D0#Hit3">gi|297844566</A></B></TT></TD>
    <TD noWrap><TT>&nbsp;&nbsp;61561</TT></TD>
    <TD noWrap align=3Dright><TT>53</TT></TD>
    <TD noWrap><TT>&nbsp;&nbsp;CYP79F1 [Arabidopsis lyrata subsp.=20
    lyrata]</TT></TD></TR>
  <TR>
    <TD noWrap align=3Dright><TT><B>4.</B></TT></TD>
    <TD noWrap><TT><B>&nbsp;<A=20
      =
href=3D"http://zxw-pc/mascot/cgi/master_results.pl?file=3D..%2Fdata%2F201=
21225%2FF002441.dat&amp;REPTYPE=3Dprotein&amp;_sigthreshold=3D0.05&amp;RE=
PORT=3D50&amp;_server_mudpit_switch=3D99999999&amp;_ignoreionsscorebelow=3D=
0&amp;_showsubsets=3D0&amp;_showpopups=3DTRUE&amp;_sortunassigned=3Dscore=
down&amp;_requireboldred=3D0#Hit4">gi|297336006</A></B></TT></TD>
    <TD noWrap><TT>&nbsp;&nbsp;61561</TT></TD>
    <TD noWrap align=3Dright><TT>53</TT></TD>
    <TD noWrap><TT>&nbsp;&nbsp;CYP79F1 [Arabidopsis lyrata subsp.=20
    lyrata]</TT></TD></TR>
  <TR>
    <TD noWrap align=3Dright><TT><B>5.</B></TT></TD>
    <TD noWrap><TT><B>&nbsp;<A=20
      =
href=3D"http://zxw-pc/mascot/cgi/master_results.pl?file=3D..%2Fdata%2F201=
21225%2FF002441.dat&amp;REPTYPE=3Dprotein&amp;_sigthreshold=3D0.05&amp;RE=
PORT=3D50&amp;_server_mudpit_switch=3D99999999&amp;_ignoreionsscorebelow=3D=
0&amp;_showsubsets=3D0&amp;_showpopups=3DTRUE&amp;_sortunassigned=3Dscore=
down&amp;_requireboldred=3D0#Hit5">gi|302804380</A></B></TT></TD>
    <TD noWrap><TT>&nbsp;&nbsp;40386</TT></TD>
    <TD noWrap align=3Dright><TT>50</TT></TD>
    <TD noWrap><TT>&nbsp;&nbsp;hypothetical protein SELMODRAFT_119297=20
      [Selaginella moellendorffii]</TT></TD></TR>
  <TR>
    <TD noWrap align=3Dright><TT><B>6.</B></TT></TD>
    <TD noWrap><TT><B>&nbsp;<A=20
      =
href=3D"http://zxw-pc/mascot/cgi/master_results.pl?file=3D..%2Fdata%2F201=
21225%2FF002441.dat&amp;REPTYPE=3Dprotein&amp;_sigthreshold=3D0.05&amp;RE=
PORT=3D50&amp;_server_mudpit_switch=3D99999999&amp;_ignoreionsscorebelow=3D=
0&amp;_showsubsets=3D0&amp;_showpopups=3DTRUE&amp;_sortunassigned=3Dscore=
down&amp;_requireboldred=3D0#Hit6">gi|300148294</A></B></TT></TD>
    <TD noWrap><TT>&nbsp;&nbsp;40386</TT></TD>
    <TD noWrap align=3Dright><TT>50</TT></TD>
    <TD noWrap><TT>&nbsp;&nbsp;hypothetical protein SELMODRAFT_119297=20
      [Selaginella moellendorffii]</TT></TD></TR>
  <TR>
    <TD noWrap align=3Dright><TT><B>7.</B></TT></TD>
    <TD noWrap><TT><B>&nbsp;<A=20
      =
href=3D"http://zxw-pc/mascot/cgi/master_results.pl?file=3D..%2Fdata%2F201=
21225%2FF002441.dat&amp;REPTYPE=3Dprotein&amp;_sigthreshold=3D0.05&amp;RE=
PORT=3D50&amp;_server_mudpit_switch=3D99999999&amp;_ignoreionsscorebelow=3D=
0&amp;_showsubsets=3D0&amp;_showpopups=3DTRUE&amp;_sortunassigned=3Dscore=
down&amp;_requireboldred=3D0#Hit7">gi|116781094</A></B></TT></TD>
    <TD noWrap><TT>&nbsp;&nbsp;26113</TT></TD>
    <TD noWrap align=3Dright><TT>47</TT></TD>
    <TD noWrap><TT>&nbsp;&nbsp;unknown [Picea sitchensis]</TT></TD></TR>
  <TR>
    <TD noWrap align=3Dright><TT><B>8.</B></TT></TD>
    <TD noWrap><TT><B>&nbsp;<A=20
      =
href=3D"http://zxw-pc/mascot/cgi/master_results.pl?file=3D..%2Fdata%2F201=
21225%2FF002441.dat&amp;REPTYPE=3Dprotein&amp;_sigthreshold=3D0.05&amp;RE=
PORT=3D50&amp;_server_mudpit_switch=3D99999999&amp;_ignoreionsscorebelow=3D=
0&amp;_showsubsets=3D0&amp;_showpopups=3DTRUE&amp;_sortunassigned=3Dscore=
down&amp;_requireboldred=3D0#Hit8">gi|255594021</A></B></TT></TD>
    <TD noWrap><TT>&nbsp;&nbsp;9509</TT></TD>
    <TD noWrap align=3Dright><TT>44</TT></TD>
    <TD noWrap><TT>&nbsp;&nbsp;conserved hypothetical protein [Ricinus=20
      communis]</TT></TD></TR>
  <TR>
    <TD noWrap align=3Dright><TT><B>9.</B></TT></TD>
    <TD noWrap><TT><B>&nbsp;<A=20
      =
href=3D"http://zxw-pc/mascot/cgi/master_results.pl?file=3D..%2Fdata%2F201=
21225%2FF002441.dat&amp;REPTYPE=3Dprotein&amp;_sigthreshold=3D0.05&amp;RE=
PORT=3D50&amp;_server_mudpit_switch=3D99999999&amp;_ignoreionsscorebelow=3D=
0&amp;_showsubsets=3D0&amp;_showpopups=3DTRUE&amp;_sortunassigned=3Dscore=
down&amp;_requireboldred=3D0#Hit9">gi|223521235</A></B></TT></TD>
    <TD noWrap><TT>&nbsp;&nbsp;9509</TT></TD>
    <TD noWrap align=3Dright><TT>44</TT></TD>
    <TD noWrap><TT>&nbsp;&nbsp;conserved hypothetical protein [Ricinus=20
      communis]</TT></TD></TR>
  <TR>
    <TD noWrap align=3Dright><TT><B>10.</B></TT></TD>
    <TD noWrap><TT><B>&nbsp;<A=20
      =
href=3D"http://zxw-pc/mascot/cgi/master_results.pl?file=3D..%2Fdata%2F201=
21225%2FF002441.dat&amp;REPTYPE=3Dprotein&amp;_sigthreshold=3D0.05&amp;RE=
PORT=3D50&amp;_server_mudpit_switch=3D99999999&amp;_ignoreionsscorebelow=3D=
0&amp;_showsubsets=3D0&amp;_showpopups=3DTRUE&amp;_sortunassigned=3Dscore=
down&amp;_requireboldred=3D0#Hit10">gi|115476184</A></B></TT></TD>
    <TD noWrap><TT>&nbsp;&nbsp;132676</TT></TD>
    <TD noWrap align=3Dright><TT>42</TT></TD>
    <TD noWrap><TT>&nbsp;&nbsp;Os08g0379000 [Oryza sativa Japonica=20
    Group]</TT></TD></TR>
  <TR>
    <TD noWrap align=3Dright><TT><B>11.</B></TT></TD>
    <TD noWrap><TT><B>&nbsp;<A=20
      =
href=3D"http://zxw-pc/mascot/cgi/master_results.pl?file=3D..%2Fdata%2F201=
21225%2FF002441.dat&amp;REPTYPE=3Dprotein&amp;_sigthreshold=3D0.05&amp;RE=
PORT=3D50&amp;_server_mudpit_switch=3D99999999&amp;_ignoreionsscorebelow=3D=
0&amp;_showsubsets=3D0&amp;_showpopups=3DTRUE&amp;_sortunassigned=3Dscore=
down&amp;_requireboldred=3D0#Hit11">gi|113623657</A></B></TT></TD>
    <TD noWrap><TT>&nbsp;&nbsp;132676</TT></TD>
    <TD noWrap align=3Dright><TT>42</TT></TD>
    <TD noWrap><TT>&nbsp;&nbsp;Os08g0379000 [Oryza sativa Japonica=20
    Group]</TT></TD></TR>
  <TR>
    <TD noWrap align=3Dright><TT><B>12.</B></TT></TD>
    <TD noWrap><TT><B>&nbsp;<A=20
      =
href=3D"http://zxw-pc/mascot/cgi/master_results.pl?file=3D..%2Fdata%2F201=
21225%2FF002441.dat&amp;REPTYPE=3Dprotein&amp;_sigthreshold=3D0.05&amp;RE=
PORT=3D50&amp;_server_mudpit_switch=3D99999999&amp;_ignoreionsscorebelow=3D=
0&amp;_showsubsets=3D0&amp;_showpopups=3DTRUE&amp;_sortunassigned=3Dscore=
down&amp;_requireboldred=3D0#Hit12">gi|40253684</A></B></TT></TD>
    <TD noWrap><TT>&nbsp;&nbsp;132676</TT></TD>
    <TD noWrap align=3Dright><TT>42</TT></TD>
    <TD noWrap><TT>&nbsp;&nbsp;unknown protein [Oryza sativa Japonica=20
      Group]</TT></TD></TR>
  <TR>
    <TD noWrap align=3Dright><TT><B>13.</B></TT></TD>
    <TD noWrap><TT><B>&nbsp;<A=20
      =
href=3D"http://zxw-pc/mascot/cgi/master_results.pl?file=3D..%2Fdata%2F201=
21225%2FF002441.dat&amp;REPTYPE=3Dprotein&amp;_sigthreshold=3D0.05&amp;RE=
PORT=3D50&amp;_server_mudpit_switch=3D99999999&amp;_ignoreionsscorebelow=3D=
0&amp;_showsubsets=3D0&amp;_showpopups=3DTRUE&amp;_sortunassigned=3Dscore=
down&amp;_requireboldred=3D0#Hit13">gi|40253455</A></B></TT></TD>
    <TD noWrap><TT>&nbsp;&nbsp;132676</TT></TD>
    <TD noWrap align=3Dright><TT>42</TT></TD>
    <TD noWrap><TT>&nbsp;&nbsp;unknown protein [Oryza sativa Japonica=20
      Group]</TT></TD></TR>
  <TR>
    <TD noWrap align=3Dright><TT><B>14.</B></TT></TD>
    <TD noWrap><TT><B>&nbsp;<A=20
      =
href=3D"http://zxw-pc/mascot/cgi/master_results.pl?file=3D..%2Fdata%2F201=
21225%2FF002441.dat&amp;REPTYPE=3Dprotein&amp;_sigthreshold=3D0.05&amp;RE=
PORT=3D50&amp;_server_mudpit_switch=3D99999999&amp;_ignoreionsscorebelow=3D=
0&amp;_showsubsets=3D0&amp;_showpopups=3DTRUE&amp;_sortunassigned=3Dscore=
down&amp;_requireboldred=3D0#Hit14">gi|89257486</A></B></TT></TD>
    <TD noWrap><TT>&nbsp;&nbsp;39940</TT></TD>
    <TD noWrap align=3Dright><TT>41</TT></TD>
    <TD noWrap><TT>&nbsp;&nbsp;pectinesterase family protein [Brassica=20
      oleracea]</TT></TD></TR>
  <TR>
    <TD noWrap align=3Dright><TT><B>15.</B></TT></TD>
    <TD noWrap><TT><B>&nbsp;<A=20
      =
href=3D"http://zxw-pc/mascot/cgi/master_results.pl?file=3D..%2Fdata%2F201=
21225%2FF002441.dat&amp;REPTYPE=3Dprotein&amp;_sigthreshold=3D0.05&amp;RE=
PORT=3D50&amp;_server_mudpit_switch=3D99999999&amp;_ignoreionsscorebelow=3D=
0&amp;_showsubsets=3D0&amp;_showpopups=3DTRUE&amp;_sortunassigned=3Dscore=
down&amp;_requireboldred=3D0#Hit15">gi|168035374</A></B></TT></TD>
    <TD noWrap><TT>&nbsp;&nbsp;55193</TT></TD>
    <TD noWrap align=3Dright><TT>41</TT></TD>
    <TD noWrap><TT>&nbsp;&nbsp;predicted protein [Physcomitrella patens =
subsp.=20
      patens]</TT></TD></TR>
  <TR>
    <TD noWrap align=3Dright><TT><B>16.</B></TT></TD>
    <TD noWrap><TT><B>&nbsp;<A=20
      =
href=3D"http://zxw-pc/mascot/cgi/master_results.pl?file=3D..%2Fdata%2F201=
21225%2FF002441.dat&amp;REPTYPE=3Dprotein&amp;_sigthreshold=3D0.05&amp;RE=
PORT=3D50&amp;_server_mudpit_switch=3D99999999&amp;_ignoreionsscorebelow=3D=
0&amp;_showsubsets=3D0&amp;_showpopups=3DTRUE&amp;_sortunassigned=3Dscore=
down&amp;_requireboldred=3D0#Hit16">gi|162678562</A></B></TT></TD>
    <TD noWrap><TT>&nbsp;&nbsp;55193</TT></TD>
    <TD noWrap align=3Dright><TT>41</TT></TD>
    <TD noWrap><TT>&nbsp;&nbsp;predicted protein [Physcomitrella patens =
subsp.=20
      patens]</TT></TD></TR>
  <TR>
    <TD noWrap align=3Dright><TT><B>17.</B></TT></TD>
    <TD noWrap><TT><B>&nbsp;<A=20
      =
href=3D"http://zxw-pc/mascot/cgi/master_results.pl?file=3D..%2Fdata%2F201=
21225%2FF002441.dat&amp;REPTYPE=3Dprotein&amp;_sigthreshold=3D0.05&amp;RE=
PORT=3D50&amp;_server_mudpit_switch=3D99999999&amp;_ignoreionsscorebelow=3D=
0&amp;_showsubsets=3D0&amp;_showpopups=3DTRUE&amp;_sortunassigned=3Dscore=
down&amp;_requireboldred=3D0#Hit17">gi|147821404</A></B></TT></TD>
    <TD noWrap><TT>&nbsp;&nbsp;15929</TT></TD>
    <TD noWrap align=3Dright><TT>41</TT></TD>
    <TD noWrap><TT>&nbsp;&nbsp;hypothetical protein VITISV_011674 [Vitis =

      vinifera]</TT></TD></TR>
  <TR>
    <TD noWrap align=3Dright><TT><B>18.</B></TT></TD>
    <TD noWrap><TT><B>&nbsp;<A=20
      =
href=3D"http://zxw-pc/mascot/cgi/master_results.pl?file=3D..%2Fdata%2F201=
21225%2FF002441.dat&amp;REPTYPE=3Dprotein&amp;_sigthreshold=3D0.05&amp;RE=
PORT=3D50&amp;_server_mudpit_switch=3D99999999&amp;_ignoreionsscorebelow=3D=
0&amp;_showsubsets=3D0&amp;_showpopups=3DTRUE&amp;_sortunassigned=3Dscore=
down&amp;_requireboldred=3D0#Hit18">gi|77550877</A></B></TT></TD>
    <TD noWrap><TT>&nbsp;&nbsp;18250</TT></TD>
    <TD noWrap align=3Dright><TT>41</TT></TD>
    <TD noWrap><TT>&nbsp;&nbsp;hypothetical protein LOC_Os11g28510 =
[Oryza=20
      sativa Japonica Group]</TT></TD></TR>
  <TR>
    <TD noWrap align=3Dright><TT><B>19.</B></TT></TD>
    <TD noWrap><TT><B>&nbsp;<A=20
      =
href=3D"http://zxw-pc/mascot/cgi/master_results.pl?file=3D..%2Fdata%2F201=
21225%2FF002441.dat&amp;REPTYPE=3Dprotein&amp;_sigthreshold=3D0.05&amp;RE=
PORT=3D50&amp;_server_mudpit_switch=3D99999999&amp;_ignoreionsscorebelow=3D=
0&amp;_showsubsets=3D0&amp;_showpopups=3DTRUE&amp;_sortunassigned=3Dscore=
down&amp;_requireboldred=3D0#Hit19">gi|303286515</A></B></TT></TD>
    <TD noWrap><TT>&nbsp;&nbsp;60835</TT></TD>
    <TD noWrap align=3Dright><TT>40</TT></TD>
    <TD noWrap><TT>&nbsp;&nbsp;glycoside hydrolase family 14 protein=20
      [Micromonas pusilla CCMP1545]</TT></TD></TR>
  <TR>
    <TD noWrap align=3Dright><TT><B>20.</B></TT></TD>
    <TD noWrap><TT><B>&nbsp;<A=20
      =
href=3D"http://zxw-pc/mascot/cgi/master_results.pl?file=3D..%2Fdata%2F201=
21225%2FF002441.dat&amp;REPTYPE=3Dprotein&amp;_sigthreshold=3D0.05&amp;RE=
PORT=3D50&amp;_server_mudpit_switch=3D99999999&amp;_ignoreionsscorebelow=3D=
0&amp;_showsubsets=3D0&amp;_showpopups=3DTRUE&amp;_sortunassigned=3Dscore=
down&amp;_requireboldred=3D0#Hit20">gi|226456064</A></B></TT></TD>
    <TD noWrap><TT>&nbsp;&nbsp;60835</TT></TD>
    <TD noWrap align=3Dright><TT>40</TT></TD>
    <TD noWrap><TT>&nbsp;&nbsp;glycoside hydrolase family 14 protein=20
      [Micromonas pusilla CCMP1545]</TT></TD></TR>
  <TR>
    <TD noWrap align=3Dright><TT><B>21.</B></TT></TD>
    <TD noWrap><TT><B>&nbsp;<A=20
      =
href=3D"http://zxw-pc/mascot/cgi/master_results.pl?file=3D..%2Fdata%2F201=
21225%2FF002441.dat&amp;REPTYPE=3Dprotein&amp;_sigthreshold=3D0.05&amp;RE=
PORT=3D50&amp;_server_mudpit_switch=3D99999999&amp;_ignoreionsscorebelow=3D=
0&amp;_showsubsets=3D0&amp;_showpopups=3DTRUE&amp;_sortunassigned=3Dscore=
down&amp;_requireboldred=3D0#Hit21">gi|255546935</A></B></TT></TD>
    <TD noWrap><TT>&nbsp;&nbsp;15975</TT></TD>
    <TD noWrap align=3Dright><TT>40</TT></TD>
    <TD noWrap><TT>&nbsp;&nbsp;conserved hypothetical protein [Ricinus=20
      communis]</TT></TD></TR>
  <TR>
    <TD noWrap align=3Dright><TT><B>22.</B></TT></TD>
    <TD noWrap><TT><B>&nbsp;<A=20
      =
href=3D"http://zxw-pc/mascot/cgi/master_results.pl?file=3D..%2Fdata%2F201=
21225%2FF002441.dat&amp;REPTYPE=3Dprotein&amp;_sigthreshold=3D0.05&amp;RE=
PORT=3D50&amp;_server_mudpit_switch=3D99999999&amp;_ignoreionsscorebelow=3D=
0&amp;_showsubsets=3D0&amp;_showpopups=3DTRUE&amp;_sortunassigned=3Dscore=
down&amp;_requireboldred=3D0#Hit22">gi|223546129</A></B></TT></TD>
    <TD noWrap><TT>&nbsp;&nbsp;15975</TT></TD>
    <TD noWrap align=3Dright><TT>40</TT></TD>
    <TD noWrap><TT>&nbsp;&nbsp;conserved hypothetical protein [Ricinus=20
      communis]</TT></TD></TR>
  <TR>
    <TD noWrap align=3Dright><TT><B>23.</B></TT></TD>
    <TD noWrap><TT><B>&nbsp;<A=20
      =
href=3D"http://zxw-pc/mascot/cgi/master_results.pl?file=3D..%2Fdata%2F201=
21225%2FF002441.dat&amp;REPTYPE=3Dprotein&amp;_sigthreshold=3D0.05&amp;RE=
PORT=3D50&amp;_server_mudpit_switch=3D99999999&amp;_ignoreionsscorebelow=3D=
0&amp;_showsubsets=3D0&amp;_showpopups=3DTRUE&amp;_sortunassigned=3Dscore=
down&amp;_requireboldred=3D0#Hit23">gi|125560885</A></B></TT></TD>
    <TD noWrap><TT>&nbsp;&nbsp;35908</TT></TD>
    <TD noWrap align=3Dright><TT>40</TT></TD>
    <TD noWrap><TT>&nbsp;&nbsp;hypothetical protein OsI_28567 [Oryza =
sativa=20
      Indica Group]</TT></TD></TR>
  <TR>
    <TD noWrap align=3Dright><TT><B>24.</B></TT></TD>
    <TD noWrap><TT><B>&nbsp;<A=20
      =
href=3D"http://zxw-pc/mascot/cgi/master_results.pl?file=3D..%2Fdata%2F201=
21225%2FF002441.dat&amp;REPTYPE=3Dprotein&amp;_sigthreshold=3D0.05&amp;RE=
PORT=3D50&amp;_server_mudpit_switch=3D99999999&amp;_ignoreionsscorebelow=3D=
0&amp;_showsubsets=3D0&amp;_showpopups=3DTRUE&amp;_sortunassigned=3Dscore=
down&amp;_requireboldred=3D0#Hit24">gi|302776376</A></B></TT></TD>
    <TD noWrap><TT>&nbsp;&nbsp;47001</TT></TD>
    <TD noWrap align=3Dright><TT>40</TT></TD>
    <TD noWrap><TT>&nbsp;&nbsp;hypothetical protein SELMODRAFT_412012=20
      [Selaginella moellendorffii]</TT></TD></TR>
  <TR>
    <TD noWrap align=3Dright><TT><B>25.</B></TT></TD>
    <TD noWrap><TT><B>&nbsp;<A=20
      =
href=3D"http://zxw-pc/mascot/cgi/master_results.pl?file=3D..%2Fdata%2F201=
21225%2FF002441.dat&amp;REPTYPE=3Dprotein&amp;_sigthreshold=3D0.05&amp;RE=
PORT=3D50&amp;_server_mudpit_switch=3D99999999&amp;_ignoreionsscorebelow=3D=
0&amp;_showsubsets=3D0&amp;_showpopups=3DTRUE&amp;_sortunassigned=3Dscore=
down&amp;_requireboldred=3D0#Hit25">gi|300161341</A></B></TT></TD>
    <TD noWrap><TT>&nbsp;&nbsp;47001</TT></TD>
    <TD noWrap align=3Dright><TT>40</TT></TD>
    <TD noWrap><TT>&nbsp;&nbsp;hypothetical protein SELMODRAFT_412012=20
      [Selaginella moellendorffii]</TT></TD></TR>
  <TR>
    <TD noWrap align=3Dright><TT><B>26.</B></TT></TD>
    <TD noWrap><TT><B>&nbsp;<A=20
      =
href=3D"http://zxw-pc/mascot/cgi/master_results.pl?file=3D..%2Fdata%2F201=
21225%2FF002441.dat&amp;REPTYPE=3Dprotein&amp;_sigthreshold=3D0.05&amp;RE=
PORT=3D50&amp;_server_mudpit_switch=3D99999999&amp;_ignoreionsscorebelow=3D=
0&amp;_showsubsets=3D0&amp;_showpopups=3DTRUE&amp;_sortunassigned=3Dscore=
down&amp;_requireboldred=3D0#Hit26">gi|168051292</A></B></TT></TD>
    <TD noWrap><TT>&nbsp;&nbsp;27239</TT></TD>
    <TD noWrap align=3Dright><TT>40</TT></TD>
    <TD noWrap><TT>&nbsp;&nbsp;predicted protein [Physcomitrella patens =
subsp.=20
      patens]</TT></TD></TR>
  <TR>
    <TD noWrap align=3Dright><TT><B>27.</B></TT></TD>
    <TD noWrap><TT><B>&nbsp;<A=20
      =
href=3D"http://zxw-pc/mascot/cgi/master_results.pl?file=3D..%2Fdata%2F201=
21225%2FF002441.dat&amp;REPTYPE=3Dprotein&amp;_sigthreshold=3D0.05&amp;RE=
PORT=3D50&amp;_server_mudpit_switch=3D99999999&amp;_ignoreionsscorebelow=3D=
0&amp;_showsubsets=3D0&amp;_showpopups=3DTRUE&amp;_sortunassigned=3Dscore=
down&amp;_requireboldred=3D0#Hit27">gi|162670528</A></B></TT></TD>
    <TD noWrap><TT>&nbsp;&nbsp;27239</TT></TD>
    <TD noWrap align=3Dright><TT>40</TT></TD>
    <TD noWrap><TT>&nbsp;&nbsp;predicted protein [Physcomitrella patens =
subsp.=20
      patens]</TT></TD></TR>
  <TR>
    <TD noWrap align=3Dright><TT><B>28.</B></TT></TD>
    <TD noWrap><TT><B>&nbsp;<A=20
      =
href=3D"http://zxw-pc/mascot/cgi/master_results.pl?file=3D..%2Fdata%2F201=
21225%2FF002441.dat&amp;REPTYPE=3Dprotein&amp;_sigthreshold=3D0.05&amp;RE=
PORT=3D50&amp;_server_mudpit_switch=3D99999999&amp;_ignoreionsscorebelow=3D=
0&amp;_showsubsets=3D0&amp;_showpopups=3DTRUE&amp;_sortunassigned=3Dscore=
down&amp;_requireboldred=3D0#Hit28">gi|168050688</A></B></TT></TD>
    <TD noWrap><TT>&nbsp;&nbsp;56526</TT></TD>
    <TD noWrap align=3Dright><TT>40</TT></TD>
    <TD noWrap><TT>&nbsp;&nbsp;predicted protein [Physcomitrella patens =
subsp.=20
      patens]</TT></TD></TR>
  <TR>
    <TD noWrap align=3Dright><TT><B>29.</B></TT></TD>
    <TD noWrap><TT><B>&nbsp;<A=20
      =
href=3D"http://zxw-pc/mascot/cgi/master_results.pl?file=3D..%2Fdata%2F201=
21225%2FF002441.dat&amp;REPTYPE=3Dprotein&amp;_sigthreshold=3D0.05&amp;RE=
PORT=3D50&amp;_server_mudpit_switch=3D99999999&amp;_ignoreionsscorebelow=3D=
0&amp;_showsubsets=3D0&amp;_showpopups=3DTRUE&amp;_sortunassigned=3Dscore=
down&amp;_requireboldred=3D0#Hit29">gi|162670891</A></B></TT></TD>
    <TD noWrap><TT>&nbsp;&nbsp;56526</TT></TD>
    <TD noWrap align=3Dright><TT>40</TT></TD>
    <TD noWrap><TT>&nbsp;&nbsp;predicted protein [Physcomitrella patens =
subsp.=20
      patens]</TT></TD></TR>
  <TR>
    <TD noWrap align=3Dright><TT><B>30.</B></TT></TD>
    <TD noWrap><TT><B>&nbsp;<A=20
      =
href=3D"http://zxw-pc/mascot/cgi/master_results.pl?file=3D..%2Fdata%2F201=
21225%2FF002441.dat&amp;REPTYPE=3Dprotein&amp;_sigthreshold=3D0.05&amp;RE=
PORT=3D50&amp;_server_mudpit_switch=3D99999999&amp;_ignoreionsscorebelow=3D=
0&amp;_showsubsets=3D0&amp;_showpopups=3DTRUE&amp;_sortunassigned=3Dscore=
down&amp;_requireboldred=3D0#Hit30">gi|218190393</A></B></TT></TD>
    <TD noWrap><TT>&nbsp;&nbsp;13597</TT></TD>
    <TD noWrap align=3Dright><TT>39</TT></TD>
    <TD noWrap><TT>&nbsp;&nbsp;hypothetical protein OsI_06536 [Oryza =
sativa=20
      Indica Group]</TT></TD></TR>
  <TR>
    <TD noWrap align=3Dright><TT><B>31.</B></TT></TD>
    <TD noWrap><TT><B>&nbsp;<A=20
      =
href=3D"http://zxw-pc/mascot/cgi/master_results.pl?file=3D..%2Fdata%2F201=
21225%2FF002441.dat&amp;REPTYPE=3Dprotein&amp;_sigthreshold=3D0.05&amp;RE=
PORT=3D50&amp;_server_mudpit_switch=3D99999999&amp;_ignoreionsscorebelow=3D=
0&amp;_showsubsets=3D0&amp;_showpopups=3DTRUE&amp;_sortunassigned=3Dscore=
down&amp;_requireboldred=3D0#Hit31">gi|116791256</A></B></TT></TD>
    <TD noWrap><TT>&nbsp;&nbsp;25734</TT></TD>
    <TD noWrap align=3Dright><TT>39</TT></TD>
    <TD noWrap><TT>&nbsp;&nbsp;unknown [Picea sitchensis]</TT></TD></TR>
  <TR>
    <TD noWrap align=3Dright><TT><B>32.</B></TT></TD>
    <TD noWrap><TT><B>&nbsp;<A=20
      =
href=3D"http://zxw-pc/mascot/cgi/master_results.pl?file=3D..%2Fdata%2F201=
21225%2FF002441.dat&amp;REPTYPE=3Dprotein&amp;_sigthreshold=3D0.05&amp;RE=
PORT=3D50&amp;_server_mudpit_switch=3D99999999&amp;_ignoreionsscorebelow=3D=
0&amp;_showsubsets=3D0&amp;_showpopups=3DTRUE&amp;_sortunassigned=3Dscore=
down&amp;_requireboldred=3D0#Hit32">gi|224069551</A></B></TT></TD>
    <TD noWrap><TT>&nbsp;&nbsp;82394</TT></TD>
    <TD noWrap align=3Dright><TT>39</TT></TD>
    <TD noWrap><TT>&nbsp;&nbsp;predicted protein [Populus=20
  trichocarpa]</TT></TD></TR>
  <TR>
    <TD noWrap align=3Dright><TT><B>33.</B></TT></TD>
    <TD noWrap><TT><B>&nbsp;<A=20
      =
href=3D"http://zxw-pc/mascot/cgi/master_results.pl?file=3D..%2Fdata%2F201=
21225%2FF002441.dat&amp;REPTYPE=3Dprotein&amp;_sigthreshold=3D0.05&amp;RE=
PORT=3D50&amp;_server_mudpit_switch=3D99999999&amp;_ignoreionsscorebelow=3D=
0&amp;_showsubsets=3D0&amp;_showpopups=3DTRUE&amp;_sortunassigned=3Dscore=
down&amp;_requireboldred=3D0#Hit33">gi|222833564</A></B></TT></TD>
    <TD noWrap><TT>&nbsp;&nbsp;82394</TT></TD>
    <TD noWrap align=3Dright><TT>39</TT></TD>
    <TD noWrap><TT>&nbsp;&nbsp;predicted protein [Populus=20
  trichocarpa]</TT></TD></TR>
  <TR>
    <TD noWrap align=3Dright><TT><B>34.</B></TT></TD>
    <TD noWrap><TT><B>&nbsp;<A=20
      =
href=3D"http://zxw-pc/mascot/cgi/master_results.pl?file=3D..%2Fdata%2F201=
21225%2FF002441.dat&amp;REPTYPE=3Dprotein&amp;_sigthreshold=3D0.05&amp;RE=
PORT=3D50&amp;_server_mudpit_switch=3D99999999&amp;_ignoreionsscorebelow=3D=
0&amp;_showsubsets=3D0&amp;_showpopups=3DTRUE&amp;_sortunassigned=3Dscore=
down&amp;_requireboldred=3D0#Hit34">gi|255577082</A></B></TT></TD>
    <TD noWrap><TT>&nbsp;&nbsp;8939</TT></TD>
    <TD noWrap align=3Dright><TT>39</TT></TD>
    <TD noWrap><TT>&nbsp;&nbsp;conserved hypothetical protein [Ricinus=20
      communis]</TT></TD></TR>
  <TR>
    <TD noWrap align=3Dright><TT><B>35.</B></TT></TD>
    <TD noWrap><TT><B>&nbsp;<A=20
      =
href=3D"http://zxw-pc/mascot/cgi/master_results.pl?file=3D..%2Fdata%2F201=
21225%2FF002441.dat&amp;REPTYPE=3Dprotein&amp;_sigthreshold=3D0.05&amp;RE=
PORT=3D50&amp;_server_mudpit_switch=3D99999999&amp;_ignoreionsscorebelow=3D=
0&amp;_showsubsets=3D0&amp;_showpopups=3DTRUE&amp;_sortunassigned=3Dscore=
down&amp;_requireboldred=3D0#Hit35">gi|223531102</A></B></TT></TD>
    <TD noWrap><TT>&nbsp;&nbsp;8939</TT></TD>
    <TD noWrap align=3Dright><TT>39</TT></TD>
    <TD noWrap><TT>&nbsp;&nbsp;conserved hypothetical protein [Ricinus=20
      communis]</TT></TD></TR>
  <TR>
    <TD noWrap align=3Dright><TT><B>36.</B></TT></TD>
    <TD noWrap><TT><B>&nbsp;<A=20
      =
href=3D"http://zxw-pc/mascot/cgi/master_results.pl?file=3D..%2Fdata%2F201=
21225%2FF002441.dat&amp;REPTYPE=3Dprotein&amp;_sigthreshold=3D0.05&amp;RE=
PORT=3D50&amp;_server_mudpit_switch=3D99999999&amp;_ignoreionsscorebelow=3D=
0&amp;_showsubsets=3D0&amp;_showpopups=3DTRUE&amp;_sortunassigned=3Dscore=
down&amp;_requireboldred=3D0#Hit36">gi|242057893</A></B></TT></TD>
    <TD noWrap><TT>&nbsp;&nbsp;78505</TT></TD>
    <TD noWrap align=3Dright><TT>39</TT></TD>
    <TD noWrap><TT>&nbsp;&nbsp;hypothetical protein SORBIDRAFT_03g026800 =

      [Sorghum bicolor]</TT></TD></TR>
  <TR>
    <TD noWrap align=3Dright><TT><B>37.</B></TT></TD>
    <TD noWrap><TT><B>&nbsp;<A=20
      =
href=3D"http://zxw-pc/mascot/cgi/master_results.pl?file=3D..%2Fdata%2F201=
21225%2FF002441.dat&amp;REPTYPE=3Dprotein&amp;_sigthreshold=3D0.05&amp;RE=
PORT=3D50&amp;_server_mudpit_switch=3D99999999&amp;_ignoreionsscorebelow=3D=
0&amp;_showsubsets=3D0&amp;_showpopups=3DTRUE&amp;_sortunassigned=3Dscore=
down&amp;_requireboldred=3D0#Hit37">gi|241930067</A></B></TT></TD>
    <TD noWrap><TT>&nbsp;&nbsp;78505</TT></TD>
    <TD noWrap align=3Dright><TT>39</TT></TD>
    <TD noWrap><TT>&nbsp;&nbsp;hypothetical protein SORBIDRAFT_03g026800 =

      [Sorghum bicolor]</TT></TD></TR>
  <TR>
    <TD noWrap align=3Dright><TT><B>38.</B></TT></TD>
    <TD noWrap><TT><B>&nbsp;<A=20
      =
href=3D"http://zxw-pc/mascot/cgi/master_results.pl?file=3D..%2Fdata%2F201=
21225%2FF002441.dat&amp;REPTYPE=3Dprotein&amp;_sigthreshold=3D0.05&amp;RE=
PORT=3D50&amp;_server_mudpit_switch=3D99999999&amp;_ignoreionsscorebelow=3D=
0&amp;_showsubsets=3D0&amp;_showpopups=3DTRUE&amp;_sortunassigned=3Dscore=
down&amp;_requireboldred=3D0#Hit38">gi|297815968</A></B></TT></TD>
    <TD noWrap><TT>&nbsp;&nbsp;55147</TT></TD>
    <TD noWrap align=3Dright><TT>38</TT></TD>
    <TD noWrap><TT>&nbsp;&nbsp;armadillo/beta-catenin repeat family =
protein=20
      [Arabidopsis lyrata subsp. lyrata]</TT></TD></TR>
  <TR>
    <TD noWrap align=3Dright><TT><B>39.</B></TT></TD>
    <TD noWrap><TT><B>&nbsp;<A=20
      =
href=3D"http://zxw-pc/mascot/cgi/master_results.pl?file=3D..%2Fdata%2F201=
21225%2FF002441.dat&amp;REPTYPE=3Dprotein&amp;_sigthreshold=3D0.05&amp;RE=
PORT=3D50&amp;_server_mudpit_switch=3D99999999&amp;_ignoreionsscorebelow=3D=
0&amp;_showsubsets=3D0&amp;_showpopups=3DTRUE&amp;_sortunassigned=3Dscore=
down&amp;_requireboldred=3D0#Hit39">gi|297321705</A></B></TT></TD>
    <TD noWrap><TT>&nbsp;&nbsp;55147</TT></TD>
    <TD noWrap align=3Dright><TT>38</TT></TD>
    <TD noWrap><TT>&nbsp;&nbsp;armadillo/beta-catenin repeat family =
protein=20
      [Arabidopsis lyrata subsp. lyrata]</TT></TD></TR>
  <TR>
    <TD noWrap align=3Dright><TT><B>40.</B></TT></TD>
    <TD noWrap><TT><B>&nbsp;<A=20
      =
href=3D"http://zxw-pc/mascot/cgi/master_results.pl?file=3D..%2Fdata%2F201=
21225%2FF002441.dat&amp;REPTYPE=3Dprotein&amp;_sigthreshold=3D0.05&amp;RE=
PORT=3D50&amp;_server_mudpit_switch=3D99999999&amp;_ignoreionsscorebelow=3D=
0&amp;_showsubsets=3D0&amp;_showpopups=3DTRUE&amp;_sortunassigned=3Dscore=
down&amp;_requireboldred=3D0#Hit40">gi|168066460</A></B></TT></TD>
    <TD noWrap><TT>&nbsp;&nbsp;12212</TT></TD>
    <TD noWrap align=3Dright><TT>38</TT></TD>
    <TD noWrap><TT>&nbsp;&nbsp;predicted protein [Physcomitrella patens =
subsp.=20
      patens]</TT></TD></TR>
  <TR>
    <TD noWrap align=3Dright><TT><B>41.</B></TT></TD>
    <TD noWrap><TT><B>&nbsp;<A=20
      =
href=3D"http://zxw-pc/mascot/cgi/master_results.pl?file=3D..%2Fdata%2F201=
21225%2FF002441.dat&amp;REPTYPE=3Dprotein&amp;_sigthreshold=3D0.05&amp;RE=
PORT=3D50&amp;_server_mudpit_switch=3D99999999&amp;_ignoreionsscorebelow=3D=
0&amp;_showsubsets=3D0&amp;_showpopups=3DTRUE&amp;_sortunassigned=3Dscore=
down&amp;_requireboldred=3D0#Hit41">gi|162663249</A></B></TT></TD>
    <TD noWrap><TT>&nbsp;&nbsp;12212</TT></TD>
    <TD noWrap align=3Dright><TT>38</TT></TD>
    <TD noWrap><TT>&nbsp;&nbsp;predicted protein [Physcomitrella patens =
subsp.=20
      patens]</TT></TD></TR>
  <TR>
    <TD noWrap align=3Dright><TT><B>42.</B></TT></TD>
    <TD noWrap><TT><B>&nbsp;<A=20
      =
href=3D"http://zxw-pc/mascot/cgi/master_results.pl?file=3D..%2Fdata%2F201=
21225%2FF002441.dat&amp;REPTYPE=3Dprotein&amp;_sigthreshold=3D0.05&amp;RE=
PORT=3D50&amp;_server_mudpit_switch=3D99999999&amp;_ignoreionsscorebelow=3D=
0&amp;_showsubsets=3D0&amp;_showpopups=3DTRUE&amp;_sortunassigned=3Dscore=
down&amp;_requireboldred=3D0#Hit42">gi|168018320</A></B></TT></TD>
    <TD noWrap><TT>&nbsp;&nbsp;96571</TT></TD>
    <TD noWrap align=3Dright><TT>38</TT></TD>
    <TD noWrap><TT>&nbsp;&nbsp;predicted protein [Physcomitrella patens =
subsp.=20
      patens]</TT></TD></TR>
  <TR>
    <TD noWrap align=3Dright><TT><B>43.</B></TT></TD>
    <TD noWrap><TT><B>&nbsp;<A=20
      =
href=3D"http://zxw-pc/mascot/cgi/master_results.pl?file=3D..%2Fdata%2F201=
21225%2FF002441.dat&amp;REPTYPE=3Dprotein&amp;_sigthreshold=3D0.05&amp;RE=
PORT=3D50&amp;_server_mudpit_switch=3D99999999&amp;_ignoreionsscorebelow=3D=
0&amp;_showsubsets=3D0&amp;_showpopups=3DTRUE&amp;_sortunassigned=3Dscore=
down&amp;_requireboldred=3D0#Hit43">gi|162687065</A></B></TT></TD>
    <TD noWrap><TT>&nbsp;&nbsp;96571</TT></TD>
    <TD noWrap align=3Dright><TT>38</TT></TD>
    <TD noWrap><TT>&nbsp;&nbsp;predicted protein [Physcomitrella patens =
subsp.=20
      patens]</TT></TD></TR>
  <TR>
    <TD noWrap align=3Dright><TT><B>44.</B></TT></TD>
    <TD noWrap><TT><B>&nbsp;<A=20
      =
href=3D"http://zxw-pc/mascot/cgi/master_results.pl?file=3D..%2Fdata%2F201=
21225%2FF002441.dat&amp;REPTYPE=3Dprotein&amp;_sigthreshold=3D0.05&amp;RE=
PORT=3D50&amp;_server_mudpit_switch=3D99999999&amp;_ignoreionsscorebelow=3D=
0&amp;_showsubsets=3D0&amp;_showpopups=3DTRUE&amp;_sortunassigned=3Dscore=
down&amp;_requireboldred=3D0#Hit44">gi|302142179</A></B></TT></TD>
    <TD noWrap><TT>&nbsp;&nbsp;81826</TT></TD>
    <TD noWrap align=3Dright><TT>38</TT></TD>
    <TD noWrap><TT>&nbsp;&nbsp;unnamed protein product [Vitis=20
  vinifera]</TT></TD></TR>
  <TR>
    <TD noWrap align=3Dright><TT><B>45.</B></TT></TD>
    <TD noWrap><TT><B>&nbsp;<A=20
      =
href=3D"http://zxw-pc/mascot/cgi/master_results.pl?file=3D..%2Fdata%2F201=
21225%2FF002441.dat&amp;REPTYPE=3Dprotein&amp;_sigthreshold=3D0.05&amp;RE=
PORT=3D50&amp;_server_mudpit_switch=3D99999999&amp;_ignoreionsscorebelow=3D=
0&amp;_showsubsets=3D0&amp;_showpopups=3DTRUE&amp;_sortunassigned=3Dscore=
down&amp;_requireboldred=3D0#Hit45">gi|168062540</A></B></TT></TD>
    <TD noWrap><TT>&nbsp;&nbsp;34581</TT></TD>
    <TD noWrap align=3Dright><TT>38</TT></TD>
    <TD noWrap><TT>&nbsp;&nbsp;predicted protein [Physcomitrella patens =
subsp.=20
      patens]</TT></TD></TR>
  <TR>
    <TD noWrap align=3Dright><TT><B>46.</B></TT></TD>
    <TD noWrap><TT><B>&nbsp;<A=20
      =
href=3D"http://zxw-pc/mascot/cgi/master_results.pl?file=3D..%2Fdata%2F201=
21225%2FF002441.dat&amp;REPTYPE=3Dprotein&amp;_sigthreshold=3D0.05&amp;RE=
PORT=3D50&amp;_server_mudpit_switch=3D99999999&amp;_ignoreionsscorebelow=3D=
0&amp;_showsubsets=3D0&amp;_showpopups=3DTRUE&amp;_sortunassigned=3Dscore=
down&amp;_requireboldred=3D0#Hit46">gi|162665241</A></B></TT></TD>
    <TD noWrap><TT>&nbsp;&nbsp;34581</TT></TD>
    <TD noWrap align=3Dright><TT>38</TT></TD>
    <TD noWrap><TT>&nbsp;&nbsp;predicted protein [Physcomitrella patens =
subsp.=20
      patens]</TT></TD></TR>
  <TR>
    <TD noWrap align=3Dright><TT><B>47.</B></TT></TD>
    <TD noWrap><TT><B>&nbsp;<A=20
      =
href=3D"http://zxw-pc/mascot/cgi/master_results.pl?file=3D..%2Fdata%2F201=
21225%2FF002441.dat&amp;REPTYPE=3Dprotein&amp;_sigthreshold=3D0.05&amp;RE=
PORT=3D50&amp;_server_mudpit_switch=3D99999999&amp;_ignoreionsscorebelow=3D=
0&amp;_showsubsets=3D0&amp;_showpopups=3DTRUE&amp;_sortunassigned=3Dscore=
down&amp;_requireboldred=3D0#Hit47">gi|302379153</A></B></TT></TD>
    <TD noWrap><TT>&nbsp;&nbsp;16563</TT></TD>
    <TD noWrap align=3Dright><TT>38</TT></TD>
    <TD noWrap><TT>&nbsp;&nbsp;PRP-like protein [Daucus =
carota]</TT></TD></TR>
  <TR>
    <TD noWrap align=3Dright><TT><B>48.</B></TT></TD>
    <TD noWrap><TT><B>&nbsp;<A=20
      =
href=3D"http://zxw-pc/mascot/cgi/master_results.pl?file=3D..%2Fdata%2F201=
21225%2FF002441.dat&amp;REPTYPE=3Dprotein&amp;_sigthreshold=3D0.05&amp;RE=
PORT=3D50&amp;_server_mudpit_switch=3D99999999&amp;_ignoreionsscorebelow=3D=
0&amp;_showsubsets=3D0&amp;_showpopups=3DTRUE&amp;_sortunassigned=3Dscore=
down&amp;_requireboldred=3D0#Hit48">gi|255638293</A></B></TT></TD>
    <TD noWrap><TT>&nbsp;&nbsp;29139</TT></TD>
    <TD noWrap align=3Dright><TT>37</TT></TD>
    <TD noWrap><TT>&nbsp;&nbsp;unknown [Glycine max]</TT></TD></TR>
  <TR>
    <TD noWrap align=3Dright><TT><B>49.</B></TT></TD>
    <TD noWrap><TT><B>&nbsp;<A=20
      =
href=3D"http://zxw-pc/mascot/cgi/master_results.pl?file=3D..%2Fdata%2F201=
21225%2FF002441.dat&amp;REPTYPE=3Dprotein&amp;_sigthreshold=3D0.05&amp;RE=
PORT=3D50&amp;_server_mudpit_switch=3D99999999&amp;_ignoreionsscorebelow=3D=
0&amp;_showsubsets=3D0&amp;_showpopups=3DTRUE&amp;_sortunassigned=3Dscore=
down&amp;_requireboldred=3D0#Hit49">gi|194692814</A></B></TT></TD>
    <TD noWrap><TT>&nbsp;&nbsp;9776</TT></TD>
    <TD noWrap align=3Dright><TT>37</TT></TD>
    <TD noWrap><TT>&nbsp;&nbsp;unknown [Zea mays]</TT></TD></TR>
  <TR>
    <TD noWrap align=3Dright><TT><B>50.</B></TT></TD>
    <TD noWrap><TT><B>&nbsp;<A=20
      =
href=3D"http://zxw-pc/mascot/cgi/master_results.pl?file=3D..%2Fdata%2F201=
21225%2FF002441.dat&amp;REPTYPE=3Dprotein&amp;_sigthreshold=3D0.05&amp;RE=
PORT=3D50&amp;_server_mudpit_switch=3D99999999&amp;_ignoreionsscorebelow=3D=
0&amp;_showsubsets=3D0&amp;_showpopups=3DTRUE&amp;_sortunassigned=3Dscore=
down&amp;_requireboldred=3D0#Hit50">gi|4733964</A></B></TT></TD>
    <TD noWrap><TT>&nbsp;&nbsp;69395</TT></TD>
    <TD noWrap align=3Dright><TT>37</TT></TD>
    <TD noWrap><TT>&nbsp;&nbsp;putative Ta11-like non-LTR retroelement =
protein=20
      [Arabidopsis thaliana]</TT></TD></TR></TBODY></TABLE>
<H3>Results List</H3>
<TABLE border=3D0 cellSpacing=3D0>
  <TBODY>
  <TR>
    <TD><TT><B><A =
name=3DHit1>1.</A>&nbsp;&nbsp;&nbsp;&nbsp;</B></TT></TD>
    <TD noWrap><TT><A=20
      =
href=3D"http://zxw-pc/mascot/cgi/protein_view.pl?file=3D../data/20121225/=
F002441.dat&amp;hit=3D1"=20
      =
target=3D_blank>gi|51701931</A>&nbsp;&nbsp;&nbsp;&nbsp;<B>Mass:</B>&nbsp;=
27323&nbsp;&nbsp;&nbsp;&nbsp;<B>Score:</B>&nbsp;384&nbsp;&nbsp;&nbsp;&nbs=
p;<B>Expect:</B>&nbsp;7.4e-033&nbsp;&nbsp;<B>Matches:</B>&nbsp;11</TT></T=
D></TR>
  <TR>
    <TD>&nbsp;</TD>
    <TD noWrap><TT>RecName: Full=3DRibonuclease-like storage protein; =
AltName:=20
      Full=3DRoot 28 kDa major protein; Flags: =
Precursor</TT></TD></TR></TBODY></TABLE>
<TABLE border=3D0 cellSpacing=3D0 cellPadding=3D0>
  <TBODY>
  <TR>
    <TD><TT>&nbsp;&nbsp;&nbsp;&nbsp;&nbsp;&nbsp;</TT></TD>
    <TD align=3Dright><TT><B>Observed&nbsp;&nbsp;</B></TT></TD>
    <TD noWrap align=3Dright><TT><B>Mr(expt)&nbsp;&nbsp;</B></TT></TD>
    <TD noWrap align=3Dright><TT><B>Mr(calc)&nbsp;&nbsp;</B></TT></TD>
    <TD align=3Dright><TT><B>&nbsp;ppm&nbsp;&nbsp;</B></TT></TD>
    <TD align=3Dright><TT><B>Start&nbsp;</B></TT></TD>
    <TD align=3Dright><TT><B>&nbsp;</B></TT></TD>
    <TD align=3Dright><TT><B>End&nbsp;</B></TT></TD>
    <TD align=3Dright><TT><B>Miss&nbsp;</B></TT></TD>
    <TD align=3Dright><TT><B>Ions&nbsp;</B></TT></TD>
    <TD><TT><B>&nbsp;Peptide</B></TT></TD></TR>
  <TR>
    <TD align=3Dright>&nbsp;</TD>
    <TD align=3Dright><TT>829.3333&nbsp;&nbsp;</TT></TD>
    <TD align=3Dright><TT>828.3260&nbsp;&nbsp;</TT></TD>
    <TD align=3Dright><TT>828.3766&nbsp;&nbsp;</TT></TD>
    <TD noWrap align=3Dright><TT>-61.14&nbsp;</TT></TD>
    <TD align=3Dright><TT>127&nbsp;</TT></TD>
    <TD noWrap align=3Dright><TT>-&nbsp;</TT></TD>
    <TD align=3Dright><TT>132&nbsp;</TT></TD>
    <TD align=3Dright><TT>0&nbsp;&nbsp;</TT></TD>
    <TD noWrap align=3Dright><TT>---&nbsp;&nbsp;</TT></TD>
    <TD noWrap><TT>&nbsp;K.QTDYFR.T</TT></TD></TR>
  <TR>
    <TD align=3Dright>&nbsp;</TD>
    <TD align=3Dright><TT>1356.5599&nbsp;&nbsp;</TT></TD>
    <TD align=3Dright><TT>1355.5526&nbsp;&nbsp;</TT></TD>
    <TD align=3Dright><TT>1355.6332&nbsp;&nbsp;</TT></TD>
    <TD noWrap align=3Dright><TT>-59.46&nbsp;</TT></TD>
    <TD align=3Dright><TT>25&nbsp;</TT></TD>
    <TD noWrap align=3Dright><TT>-&nbsp;</TT></TD>
    <TD align=3Dright><TT>35&nbsp;</TT></TD>
    <TD align=3Dright><TT>0&nbsp;&nbsp;</TT></TD>
    <TD noWrap align=3Dright><TT>---&nbsp;&nbsp;</TT></TD>
    <TD noWrap><TT>&nbsp;R.SDYPWAMFALR.L</TT></TD></TR>
  <TR>
    <TD align=3Dright>&nbsp;</TD>
    <TD align=3Dright><TT>1356.5599&nbsp;&nbsp;</TT></TD>
    <TD align=3Dright><TT>1355.5526&nbsp;&nbsp;</TT></TD>
    <TD align=3Dright><TT>1355.6332&nbsp;&nbsp;</TT></TD>
    <TD noWrap align=3Dright><TT>-59.46&nbsp;</TT></TD>
    <TD align=3Dright><TT>25&nbsp;</TT></TD>
    <TD noWrap align=3Dright><TT>-&nbsp;</TT></TD>
    <TD align=3Dright><TT>35&nbsp;</TT></TD>
    <TD align=3Dright><TT>0&nbsp;&nbsp;</TT></TD>
    <TD noWrap align=3Dright><TT>80&nbsp;&nbsp;</TT></TD>
    <TD noWrap><TT>&nbsp;R.SDYPWAMFALR.L</TT></TD></TR>
  <TR>
    <TD align=3Dright>&nbsp;</TD>
    <TD align=3Dright><TT>1372.5393&nbsp;&nbsp;</TT></TD>
    <TD align=3Dright><TT>1371.5320&nbsp;&nbsp;</TT></TD>
    <TD align=3Dright><TT>1371.6281&nbsp;&nbsp;</TT></TD>
    <TD noWrap align=3Dright><TT>-70.08&nbsp;</TT></TD>
    <TD align=3Dright><TT>25&nbsp;</TT></TD>
    <TD noWrap align=3Dright><TT>-&nbsp;</TT></TD>
    <TD align=3Dright><TT>35&nbsp;</TT></TD>
    <TD align=3Dright><TT>0&nbsp;&nbsp;</TT></TD>
    <TD noWrap align=3Dright><TT>---&nbsp;&nbsp;</TT></TD>
    <TD noWrap><TT>&nbsp;R.SDYPWAMFALR.L + Oxidation (M)</TT></TD></TR>
  <TR>
    <TD align=3Dright>&nbsp;</TD>
    <TD align=3Dright><TT>1372.5393&nbsp;&nbsp;</TT></TD>
    <TD align=3Dright><TT>1371.5320&nbsp;&nbsp;</TT></TD>
    <TD align=3Dright><TT>1371.6281&nbsp;&nbsp;</TT></TD>
    <TD noWrap align=3Dright><TT>-70.08&nbsp;</TT></TD>
    <TD align=3Dright><TT>25&nbsp;</TT></TD>
    <TD noWrap align=3Dright><TT>-&nbsp;</TT></TD>
    <TD align=3Dright><TT>35&nbsp;</TT></TD>
    <TD align=3Dright><TT>0&nbsp;&nbsp;</TT></TD>
    <TD noWrap align=3Dright><TT>(42)&nbsp;</TT></TD>
    <TD noWrap><TT>&nbsp;R.SDYPWAMFALR.L + Oxidation (M)</TT></TD></TR>
  <TR>
    <TD align=3Dright>&nbsp;</TD>
    <TD align=3Dright><TT>1383.6278&nbsp;&nbsp;</TT></TD>
    <TD align=3Dright><TT>1382.6205&nbsp;&nbsp;</TT></TD>
    <TD align=3Dright><TT>1382.7194&nbsp;&nbsp;</TT></TD>
    <TD noWrap align=3Dright><TT>-71.51&nbsp;</TT></TD>
    <TD align=3Dright><TT>171&nbsp;</TT></TD>
    <TD noWrap align=3Dright><TT>-&nbsp;</TT></TD>
    <TD align=3Dright><TT>182&nbsp;</TT></TD>
    <TD align=3Dright><TT>0&nbsp;&nbsp;</TT></TD>
    <TD noWrap align=3Dright><TT>---&nbsp;&nbsp;</TT></TD>
    <TD noWrap><TT>&nbsp;K.HLNAVPEIDFTK.N</TT></TD></TR>
  <TR>
    <TD align=3Dright>&nbsp;</TD>
    <TD align=3Dright><TT>1951.9136&nbsp;&nbsp;</TT></TD>
    <TD align=3Dright><TT>1950.9063&nbsp;&nbsp;</TT></TD>
    <TD align=3Dright><TT>1951.0203&nbsp;&nbsp;</TT></TD>
    <TD noWrap align=3Dright><TT>-58.43&nbsp;</TT></TD>
    <TD align=3Dright><TT>53&nbsp;</TT></TD>
    <TD noWrap align=3Dright><TT>-&nbsp;</TT></TD>
    <TD align=3Dright><TT>69&nbsp;</TT></TD>
    <TD align=3Dright><TT>0&nbsp;&nbsp;</TT></TD>
    <TD noWrap align=3Dright><TT>---&nbsp;&nbsp;</TT></TD>
    <TD noWrap><TT>&nbsp;K.SLLNTFTIHGLYPYNAK.G</TT></TD></TR>
  <TR>
    <TD align=3Dright>&nbsp;</TD>
    <TD align=3Dright><TT>1951.9136&nbsp;&nbsp;</TT></TD>
    <TD align=3Dright><TT>1950.9063&nbsp;&nbsp;</TT></TD>
    <TD align=3Dright><TT>1951.0203&nbsp;&nbsp;</TT></TD>
    <TD noWrap align=3Dright><TT>-58.43&nbsp;</TT></TD>
    <TD align=3Dright><TT>53&nbsp;</TT></TD>
    <TD noWrap align=3Dright><TT>-&nbsp;</TT></TD>
    <TD align=3Dright><TT>69&nbsp;</TT></TD>
    <TD align=3Dright><TT>0&nbsp;&nbsp;</TT></TD>
    <TD noWrap align=3Dright><TT>122&nbsp;&nbsp;</TT></TD>
    <TD noWrap><TT>&nbsp;K.SLLNTFTIHGLYPYNAK.G</TT></TD></TR>
  <TR>
    <TD align=3Dright>&nbsp;</TD>
    <TD align=3Dright><TT>2649.2588&nbsp;&nbsp;</TT></TD>
    <TD align=3Dright><TT>2648.2515&nbsp;&nbsp;</TT></TD>
    <TD align=3Dright><TT>2648.3598&nbsp;&nbsp;</TT></TD>
    <TD noWrap align=3Dright><TT>-40.89&nbsp;</TT></TD>
    <TD align=3Dright><TT>140&nbsp;</TT></TD>
    <TD noWrap align=3Dright><TT>-&nbsp;</TT></TD>
    <TD align=3Dright><TT>162&nbsp;</TT></TD>
    <TD align=3Dright><TT>0&nbsp;&nbsp;</TT></TD>
    <TD noWrap align=3Dright><TT>---&nbsp;&nbsp;</TT></TD>
    <TD noWrap><TT>&nbsp;K.AFDIVGLLNQEGIYPNNDLYRPK.M</TT></TD></TR>
  <TR>
    <TD align=3Dright>&nbsp;</TD>
    <TD align=3Dright><TT>2649.2588&nbsp;&nbsp;</TT></TD>
    <TD align=3Dright><TT>2648.2515&nbsp;&nbsp;</TT></TD>
    <TD align=3Dright><TT>2648.3598&nbsp;&nbsp;</TT></TD>
    <TD noWrap align=3Dright><TT>-40.89&nbsp;</TT></TD>
    <TD align=3Dright><TT>140&nbsp;</TT></TD>
    <TD noWrap align=3Dright><TT>-&nbsp;</TT></TD>
    <TD align=3Dright><TT>162&nbsp;</TT></TD>
    <TD align=3Dright><TT>0&nbsp;&nbsp;</TT></TD>
    <TD noWrap align=3Dright><TT>128&nbsp;&nbsp;</TT></TD>
    <TD noWrap><TT>&nbsp;K.AFDIVGLLNQEGIYPNNDLYRPK.M</TT></TD></TR>
  <TR>
    <TD align=3Dright>&nbsp;</TD>
    <TD align=3Dright><TT>2777.3557&nbsp;&nbsp;</TT></TD>
    <TD align=3Dright><TT>2776.3484&nbsp;&nbsp;</TT></TD>
    <TD align=3Dright><TT>2776.4548&nbsp;&nbsp;</TT></TD>
    <TD noWrap align=3Dright><TT>-38.30&nbsp;</TT></TD>
    <TD align=3Dright><TT>139&nbsp;</TT></TD>
    <TD noWrap align=3Dright><TT>-&nbsp;</TT></TD>
    <TD align=3Dright><TT>162&nbsp;</TT></TD>
    <TD align=3Dright><TT>1&nbsp;&nbsp;</TT></TD>
    <TD noWrap align=3Dright><TT>---&nbsp;&nbsp;</TT></TD>
    <TD =
noWrap><TT>&nbsp;R.KAFDIVGLLNQEGIYPNNDLYRPK.M</TT></TD></TR></TBODY></TAB=
LE>
<TABLE border=3D0 cellSpacing=3D0>
  <TBODY>
  <TR>
    <TD><TT>&nbsp;&nbsp;&nbsp;&nbsp;&nbsp;&nbsp;</TT></TD>
    <TD><TT><B>No match to: </B>812.3083, 825.0515, 842.4561, 870.4924,=20
      1269.5284, 1276.5792, 1283.5680, 1285.5226, 1299.5594, 1308.5662,=20
      1308.5662, 1324.5472, 1324.5472, 1378.5297, 1388.5371, 1404.5271,=20
      1405.5890, 1689.5746, 1689.5746, 1702.6964, 1738.8584, 1749.7684,=20
      1973.9078, 2009.7618, 2009.7618, 2031.7617, 2098.0420, 2109.9995,=20
      2211.9861, 2277.8892, 2424.1086, 2424.1086, 2467.0449, 2467.0449,=20
      2663.2690</TT></TD></TR></TBODY></TABLE><BR>
<TABLE border=3D0 cellSpacing=3D0>
  <TBODY>
  <TR>
    <TD><TT><B><A =
name=3DHit2>2.</A>&nbsp;&nbsp;&nbsp;&nbsp;</B></TT></TD>
    <TD noWrap><TT><A=20
      =
href=3D"http://zxw-pc/mascot/cgi/protein_view.pl?file=3D../data/20121225/=
F002441.dat&amp;hit=3D2"=20
      =
target=3D_blank>gi|40557610</A>&nbsp;&nbsp;&nbsp;&nbsp;<B>Mass:</B>&nbsp;=
27323&nbsp;&nbsp;&nbsp;&nbsp;<B>Score:</B>&nbsp;384&nbsp;&nbsp;&nbsp;&nbs=
p;<B>Expect:</B>&nbsp;7.4e-033&nbsp;&nbsp;<B>Matches:</B>&nbsp;11</TT></T=
D></TR>
  <TR>
    <TD>&nbsp;</TD>
    <TD noWrap><TT>RNase-like major storage protein [Panax=20
  ginseng]</TT></TD></TR></TBODY></TABLE>
<TABLE border=3D0 cellSpacing=3D0 cellPadding=3D0>
  <TBODY>
  <TR>
    <TD><TT>&nbsp;&nbsp;&nbsp;&nbsp;&nbsp;&nbsp;</TT></TD>
    <TD align=3Dright><TT><B>Observed&nbsp;&nbsp;</B></TT></TD>
    <TD noWrap align=3Dright><TT><B>Mr(expt)&nbsp;&nbsp;</B></TT></TD>
    <TD noWrap align=3Dright><TT><B>Mr(calc)&nbsp;&nbsp;</B></TT></TD>
    <TD align=3Dright><TT><B>&nbsp;ppm&nbsp;&nbsp;</B></TT></TD>
    <TD align=3Dright><TT><B>Start&nbsp;</B></TT></TD>
    <TD align=3Dright><TT><B>&nbsp;</B></TT></TD>
    <TD align=3Dright><TT><B>End&nbsp;</B></TT></TD>
    <TD align=3Dright><TT><B>Miss&nbsp;</B></TT></TD>
    <TD align=3Dright><TT><B>Ions&nbsp;</B></TT></TD>
    <TD><TT><B>&nbsp;Peptide</B></TT></TD></TR>
  <TR>
    <TD align=3Dright>&nbsp;</TD>
    <TD align=3Dright><TT>829.3333&nbsp;&nbsp;</TT></TD>
    <TD align=3Dright><TT>828.3260&nbsp;&nbsp;</TT></TD>
    <TD align=3Dright><TT>828.3766&nbsp;&nbsp;</TT></TD>
    <TD noWrap align=3Dright><TT>-61.14&nbsp;</TT></TD>
    <TD align=3Dright><TT>127&nbsp;</TT></TD>
    <TD noWrap align=3Dright><TT>-&nbsp;</TT></TD>
    <TD align=3Dright><TT>132&nbsp;</TT></TD>
    <TD align=3Dright><TT>0&nbsp;&nbsp;</TT></TD>
    <TD noWrap align=3Dright><TT>---&nbsp;&nbsp;</TT></TD>
    <TD noWrap><TT>&nbsp;K.QTDYFR.T</TT></TD></TR>
  <TR>
    <TD align=3Dright>&nbsp;</TD>
    <TD align=3Dright><TT>1356.5599&nbsp;&nbsp;</TT></TD>
    <TD align=3Dright><TT>1355.5526&nbsp;&nbsp;</TT></TD>
    <TD align=3Dright><TT>1355.6332&nbsp;&nbsp;</TT></TD>
    <TD noWrap align=3Dright><TT>-59.46&nbsp;</TT></TD>
    <TD align=3Dright><TT>25&nbsp;</TT></TD>
    <TD noWrap align=3Dright><TT>-&nbsp;</TT></TD>
    <TD align=3Dright><TT>35&nbsp;</TT></TD>
    <TD align=3Dright><TT>0&nbsp;&nbsp;</TT></TD>
    <TD noWrap align=3Dright><TT>---&nbsp;&nbsp;</TT></TD>
    <TD noWrap><TT>&nbsp;R.SDYPWAMFALR.L</TT></TD></TR>
  <TR>
    <TD align=3Dright>&nbsp;</TD>
    <TD align=3Dright><TT>1356.5599&nbsp;&nbsp;</TT></TD>
    <TD align=3Dright><TT>1355.5526&nbsp;&nbsp;</TT></TD>
    <TD align=3Dright><TT>1355.6332&nbsp;&nbsp;</TT></TD>
    <TD noWrap align=3Dright><TT>-59.46&nbsp;</TT></TD>
    <TD align=3Dright><TT>25&nbsp;</TT></TD>
    <TD noWrap align=3Dright><TT>-&nbsp;</TT></TD>
    <TD align=3Dright><TT>35&nbsp;</TT></TD>
    <TD align=3Dright><TT>0&nbsp;&nbsp;</TT></TD>
    <TD noWrap align=3Dright><TT>80&nbsp;&nbsp;</TT></TD>
    <TD noWrap><TT>&nbsp;R.SDYPWAMFALR.L</TT></TD></TR>
  <TR>
    <TD align=3Dright>&nbsp;</TD>
    <TD align=3Dright><TT>1372.5393&nbsp;&nbsp;</TT></TD>
    <TD align=3Dright><TT>1371.5320&nbsp;&nbsp;</TT></TD>
    <TD align=3Dright><TT>1371.6281&nbsp;&nbsp;</TT></TD>
    <TD noWrap align=3Dright><TT>-70.08&nbsp;</TT></TD>
    <TD align=3Dright><TT>25&nbsp;</TT></TD>
    <TD noWrap align=3Dright><TT>-&nbsp;</TT></TD>
    <TD align=3Dright><TT>35&nbsp;</TT></TD>
    <TD align=3Dright><TT>0&nbsp;&nbsp;</TT></TD>
    <TD noWrap align=3Dright><TT>---&nbsp;&nbsp;</TT></TD>
    <TD noWrap><TT>&nbsp;R.SDYPWAMFALR.L + Oxidation (M)</TT></TD></TR>
  <TR>
    <TD align=3Dright>&nbsp;</TD>
    <TD align=3Dright><TT>1372.5393&nbsp;&nbsp;</TT></TD>
    <TD align=3Dright><TT>1371.5320&nbsp;&nbsp;</TT></TD>
    <TD align=3Dright><TT>1371.6281&nbsp;&nbsp;</TT></TD>
    <TD noWrap align=3Dright><TT>-70.08&nbsp;</TT></TD>
    <TD align=3Dright><TT>25&nbsp;</TT></TD>
    <TD noWrap align=3Dright><TT>-&nbsp;</TT></TD>
    <TD align=3Dright><TT>35&nbsp;</TT></TD>
    <TD align=3Dright><TT>0&nbsp;&nbsp;</TT></TD>
    <TD noWrap align=3Dright><TT>(42)&nbsp;</TT></TD>
    <TD noWrap><TT>&nbsp;R.SDYPWAMFALR.L + Oxidation (M)</TT></TD></TR>
  <TR>
    <TD align=3Dright>&nbsp;</TD>
    <TD align=3Dright><TT>1383.6278&nbsp;&nbsp;</TT></TD>
    <TD align=3Dright><TT>1382.6205&nbsp;&nbsp;</TT></TD>
    <TD align=3Dright><TT>1382.7194&nbsp;&nbsp;</TT></TD>
    <TD noWrap align=3Dright><TT>-71.51&nbsp;</TT></TD>
    <TD align=3Dright><TT>171&nbsp;</TT></TD>
    <TD noWrap align=3Dright><TT>-&nbsp;</TT></TD>
    <TD align=3Dright><TT>182&nbsp;</TT></TD>
    <TD align=3Dright><TT>0&nbsp;&nbsp;</TT></TD>
    <TD noWrap align=3Dright><TT>---&nbsp;&nbsp;</TT></TD>
    <TD noWrap><TT>&nbsp;K.HLNAVPEIDFTK.N</TT></TD></TR>
  <TR>
    <TD align=3Dright>&nbsp;</TD>
    <TD align=3Dright><TT>1951.9136&nbsp;&nbsp;</TT></TD>
    <TD align=3Dright><TT>1950.9063&nbsp;&nbsp;</TT></TD>
    <TD align=3Dright><TT>1951.0203&nbsp;&nbsp;</TT></TD>
    <TD noWrap align=3Dright><TT>-58.43&nbsp;</TT></TD>
    <TD align=3Dright><TT>53&nbsp;</TT></TD>
    <TD noWrap align=3Dright><TT>-&nbsp;</TT></TD>
    <TD align=3Dright><TT>69&nbsp;</TT></TD>
    <TD align=3Dright><TT>0&nbsp;&nbsp;</TT></TD>
    <TD noWrap align=3Dright><TT>---&nbsp;&nbsp;</TT></TD>
    <TD noWrap><TT>&nbsp;K.SLLNTFTIHGLYPYNAK.G</TT></TD></TR>
  <TR>
    <TD align=3Dright>&nbsp;</TD>
    <TD align=3Dright><TT>1951.9136&nbsp;&nbsp;</TT></TD>
    <TD align=3Dright><TT>1950.9063&nbsp;&nbsp;</TT></TD>
    <TD align=3Dright><TT>1951.0203&nbsp;&nbsp;</TT></TD>
    <TD noWrap align=3Dright><TT>-58.43&nbsp;</TT></TD>
    <TD align=3Dright><TT>53&nbsp;</TT></TD>
    <TD noWrap align=3Dright><TT>-&nbsp;</TT></TD>
    <TD align=3Dright><TT>69&nbsp;</TT></TD>
    <TD align=3Dright><TT>0&nbsp;&nbsp;</TT></TD>
    <TD noWrap align=3Dright><TT>122&nbsp;&nbsp;</TT></TD>
    <TD noWrap><TT>&nbsp;K.SLLNTFTIHGLYPYNAK.G</TT></TD></TR>
  <TR>
    <TD align=3Dright>&nbsp;</TD>
    <TD align=3Dright><TT>2649.2588&nbsp;&nbsp;</TT></TD>
    <TD align=3Dright><TT>2648.2515&nbsp;&nbsp;</TT></TD>
    <TD align=3Dright><TT>2648.3598&nbsp;&nbsp;</TT></TD>
    <TD noWrap align=3Dright><TT>-40.89&nbsp;</TT></TD>
    <TD align=3Dright><TT>140&nbsp;</TT></TD>
    <TD noWrap align=3Dright><TT>-&nbsp;</TT></TD>
    <TD align=3Dright><TT>162&nbsp;</TT></TD>
    <TD align=3Dright><TT>0&nbsp;&nbsp;</TT></TD>
    <TD noWrap align=3Dright><TT>---&nbsp;&nbsp;</TT></TD>
    <TD noWrap><TT>&nbsp;K.AFDIVGLLNQEGIYPNNDLYRPK.M</TT></TD></TR>
  <TR>
    <TD align=3Dright>&nbsp;</TD>
    <TD align=3Dright><TT>2649.2588&nbsp;&nbsp;</TT></TD>
    <TD align=3Dright><TT>2648.2515&nbsp;&nbsp;</TT></TD>
    <TD align=3Dright><TT>2648.3598&nbsp;&nbsp;</TT></TD>
    <TD noWrap align=3Dright><TT>-40.89&nbsp;</TT></TD>
    <TD align=3Dright><TT>140&nbsp;</TT></TD>
    <TD noWrap align=3Dright><TT>-&nbsp;</TT></TD>
    <TD align=3Dright><TT>162&nbsp;</TT></TD>
    <TD align=3Dright><TT>0&nbsp;&nbsp;</TT></TD>
    <TD noWrap align=3Dright><TT>128&nbsp;&nbsp;</TT></TD>
    <TD noWrap><TT>&nbsp;K.AFDIVGLLNQEGIYPNNDLYRPK.M</TT></TD></TR>
  <TR>
    <TD align=3Dright>&nbsp;</TD>
    <TD align=3Dright><TT>2777.3557&nbsp;&nbsp;</TT></TD>
    <TD align=3Dright><TT>2776.3484&nbsp;&nbsp;</TT></TD>
    <TD align=3Dright><TT>2776.4548&nbsp;&nbsp;</TT></TD>
    <TD noWrap align=3Dright><TT>-38.30&nbsp;</TT></TD>
    <TD align=3Dright><TT>139&nbsp;</TT></TD>
    <TD noWrap align=3Dright><TT>-&nbsp;</TT></TD>
    <TD align=3Dright><TT>162&nbsp;</TT></TD>
    <TD align=3Dright><TT>1&nbsp;&nbsp;</TT></TD>
    <TD noWrap align=3Dright><TT>---&nbsp;&nbsp;</TT></TD>
    <TD =
noWrap><TT>&nbsp;R.KAFDIVGLLNQEGIYPNNDLYRPK.M</TT></TD></TR></TBODY></TAB=
LE>
<TABLE border=3D0 cellSpacing=3D0>
  <TBODY>
  <TR>
    <TD><TT>&nbsp;&nbsp;&nbsp;&nbsp;&nbsp;&nbsp;</TT></TD>
    <TD><TT><B>No match to: </B>812.3083, 825.0515, 842.4561, 870.4924,=20
      1269.5284, 1276.5792, 1283.5680, 1285.5226, 1299.5594, 1308.5662,=20
      1308.5662, 1324.5472, 1324.5472, 1378.5297, 1388.5371, 1404.5271,=20
      1405.5890, 1689.5746, 1689.5746, 1702.6964, 1738.8584, 1749.7684,=20
      1973.9078, 2009.7618, 2009.7618, 2031.7617, 2098.0420, 2109.9995,=20
      2211.9861, 2277.8892, 2424.1086, 2424.1086, 2467.0449, 2467.0449,=20
      2663.2690</TT></TD></TR></TBODY></TABLE><BR>
<TABLE border=3D0 cellSpacing=3D0>
  <TBODY>
  <TR>
    <TD><TT><B><A =
name=3DHit3>3.</A>&nbsp;&nbsp;&nbsp;&nbsp;</B></TT></TD>
    <TD noWrap><TT><A=20
      =
href=3D"http://zxw-pc/mascot/cgi/protein_view.pl?file=3D../data/20121225/=
F002441.dat&amp;hit=3D3"=20
      =
target=3D_blank>gi|297844566</A>&nbsp;&nbsp;&nbsp;&nbsp;<B>Mass:</B>&nbsp=
;61561&nbsp;&nbsp;&nbsp;&nbsp;<B>Score:</B>&nbsp;53&nbsp;&nbsp;&nbsp;&nbs=
p;&nbsp;<B>Expect:</B>&nbsp;9.3&nbsp;&nbsp;<B>Matches:</B>&nbsp;10</TT></=
TD></TR>
  <TR>
    <TD>&nbsp;</TD>
    <TD noWrap><TT>CYP79F1 [Arabidopsis lyrata subsp.=20
  lyrata]</TT></TD></TR></TBODY></TABLE>
<TABLE border=3D0 cellSpacing=3D0 cellPadding=3D0>
  <TBODY>
  <TR>
    <TD><TT>&nbsp;&nbsp;&nbsp;&nbsp;&nbsp;&nbsp;</TT></TD>
    <TD align=3Dright><TT><B>Observed&nbsp;&nbsp;</B></TT></TD>
    <TD noWrap align=3Dright><TT><B>Mr(expt)&nbsp;&nbsp;</B></TT></TD>
    <TD noWrap align=3Dright><TT><B>Mr(calc)&nbsp;&nbsp;</B></TT></TD>
    <TD align=3Dright><TT><B>&nbsp;ppm&nbsp;&nbsp;</B></TT></TD>
    <TD align=3Dright><TT><B>Start&nbsp;</B></TT></TD>
    <TD align=3Dright><TT><B>&nbsp;</B></TT></TD>
    <TD align=3Dright><TT><B>End&nbsp;</B></TT></TD>
    <TD align=3Dright><TT><B>Miss&nbsp;</B></TT></TD>
    <TD align=3Dright><TT><B>Ions&nbsp;</B></TT></TD>
    <TD><TT><B>&nbsp;Peptide</B></TT></TD></TR>
  <TR>
    <TD align=3Dright>&nbsp;</TD>
    <TD align=3Dright><TT>1356.5599&nbsp;&nbsp;</TT></TD>
    <TD align=3Dright><TT>1355.5526&nbsp;&nbsp;</TT></TD>
    <TD align=3Dright><TT>1355.6434&nbsp;&nbsp;</TT></TD>
    <TD noWrap align=3Dright><TT>-66.93&nbsp;</TT></TD>
    <TD align=3Dright><TT>478&nbsp;</TT></TD>
    <TD noWrap align=3Dright><TT>-&nbsp;</TT></TD>
    <TD align=3Dright><TT>489&nbsp;</TT></TD>
    <TD align=3Dright><TT>0&nbsp;&nbsp;</TT></TD>
    <TD noWrap align=3Dright><TT>---&nbsp;&nbsp;</TT></TD>
    <TD noWrap><TT>&nbsp;K.VGTTMMVMMLAR.F + Oxidation (M)</TT></TD></TR>
  <TR>
    <TD align=3Dright>&nbsp;</TD>
    <TD align=3Dright><TT>1356.5599&nbsp;&nbsp;</TT></TD>
    <TD align=3Dright><TT>1355.5526&nbsp;&nbsp;</TT></TD>
    <TD align=3Dright><TT>1355.6434&nbsp;&nbsp;</TT></TD>
    <TD noWrap align=3Dright><TT>-66.93&nbsp;</TT></TD>
    <TD align=3Dright><TT>478&nbsp;</TT></TD>
    <TD noWrap align=3Dright><TT>-&nbsp;</TT></TD>
    <TD align=3Dright><TT>489&nbsp;</TT></TD>
    <TD align=3Dright><TT>0&nbsp;&nbsp;</TT></TD>
    <TD noWrap align=3Dright><TT>(28)&nbsp;</TT></TD>
    <TD noWrap><TT>&nbsp;K.VGTTMMVMMLAR.F + Oxidation (M)</TT></TD></TR>
  <TR>
    <TD align=3Dright>&nbsp;</TD>
    <TD align=3Dright><TT>1372.5393&nbsp;&nbsp;</TT></TD>
    <TD align=3Dright><TT>1371.5320&nbsp;&nbsp;</TT></TD>
    <TD align=3Dright><TT>1371.6383&nbsp;&nbsp;</TT></TD>
    <TD noWrap align=3Dright><TT>-77.46&nbsp;</TT></TD>
    <TD align=3Dright><TT>478&nbsp;</TT></TD>
    <TD noWrap align=3Dright><TT>-&nbsp;</TT></TD>
    <TD align=3Dright><TT>489&nbsp;</TT></TD>
    <TD align=3Dright><TT>0&nbsp;&nbsp;</TT></TD>
    <TD noWrap align=3Dright><TT>---&nbsp;&nbsp;</TT></TD>
    <TD noWrap><TT>&nbsp;K.VGTTMMVMMLAR.F + 2 Oxidation =
(M)</TT></TD></TR>
  <TR>
    <TD align=3Dright>&nbsp;</TD>
    <TD align=3Dright><TT>1372.5393&nbsp;&nbsp;</TT></TD>
    <TD align=3Dright><TT>1371.5320&nbsp;&nbsp;</TT></TD>
    <TD align=3Dright><TT>1371.6383&nbsp;&nbsp;</TT></TD>
    <TD noWrap align=3Dright><TT>-77.46&nbsp;</TT></TD>
    <TD align=3Dright><TT>478&nbsp;</TT></TD>
    <TD noWrap align=3Dright><TT>-&nbsp;</TT></TD>
    <TD align=3Dright><TT>489&nbsp;</TT></TD>
    <TD align=3Dright><TT>0&nbsp;&nbsp;</TT></TD>
    <TD noWrap align=3Dright><TT>33&nbsp;&nbsp;</TT></TD>
    <TD noWrap><TT>&nbsp;K.VGTTMMVMMLAR.F + 2 Oxidation =
(M)</TT></TD></TR>
  <TR>
    <TD align=3Dright>&nbsp;</TD>
    <TD align=3Dright><TT>1388.5371&nbsp;&nbsp;</TT></TD>
    <TD align=3Dright><TT>1387.5298&nbsp;&nbsp;</TT></TD>
    <TD align=3Dright><TT>1387.6332&nbsp;&nbsp;</TT></TD>
    <TD noWrap align=3Dright><TT>-74.49&nbsp;</TT></TD>
    <TD align=3Dright><TT>478&nbsp;</TT></TD>
    <TD noWrap align=3Dright><TT>-&nbsp;</TT></TD>
    <TD align=3Dright><TT>489&nbsp;</TT></TD>
    <TD align=3Dright><TT>0&nbsp;&nbsp;</TT></TD>
    <TD noWrap align=3Dright><TT>---&nbsp;&nbsp;</TT></TD>
    <TD noWrap><TT>&nbsp;K.VGTTMMVMMLAR.F + 3 Oxidation =
(M)</TT></TD></TR>
  <TR>
    <TD align=3Dright>&nbsp;</TD>
    <TD align=3Dright><TT>1404.5271&nbsp;&nbsp;</TT></TD>
    <TD align=3Dright><TT>1403.5198&nbsp;&nbsp;</TT></TD>
    <TD align=3Dright><TT>1403.6281&nbsp;&nbsp;</TT></TD>
    <TD noWrap align=3Dright><TT>-77.15&nbsp;</TT></TD>
    <TD align=3Dright><TT>478&nbsp;</TT></TD>
    <TD noWrap align=3Dright><TT>-&nbsp;</TT></TD>
    <TD align=3Dright><TT>489&nbsp;</TT></TD>
    <TD align=3Dright><TT>0&nbsp;&nbsp;</TT></TD>
    <TD noWrap align=3Dright><TT>---&nbsp;&nbsp;</TT></TD>
    <TD noWrap><TT>&nbsp;K.VGTTMMVMMLAR.F + 4 Oxidation =
(M)</TT></TD></TR>
  <TR>
    <TD align=3Dright>&nbsp;</TD>
    <TD align=3Dright><TT>1738.8584&nbsp;&nbsp;</TT></TD>
    <TD align=3Dright><TT>1737.8511&nbsp;&nbsp;</TT></TD>
    <TD align=3Dright><TT>1737.8178&nbsp;&nbsp;</TT></TD>
    <TD noWrap align=3Dright><TT>19.2&nbsp;</TT></TD>
    <TD align=3Dright><TT>371&nbsp;</TT></TD>
    <TD noWrap align=3Dright><TT>-&nbsp;</TT></TD>
    <TD align=3Dright><TT>385&nbsp;</TT></TD>
    <TD align=3Dright><TT>1&nbsp;&nbsp;</TT></TD>
    <TD noWrap align=3Dright><TT>---&nbsp;&nbsp;</TT></TD>
    <TD noWrap><TT>&nbsp;R.ESDIPNLNYLKACCR.E</TT></TD></TR>
  <TR>
    <TD align=3Dright>&nbsp;</TD>
    <TD align=3Dright><TT>1749.7684&nbsp;&nbsp;</TT></TD>
    <TD align=3Dright><TT>1748.7611&nbsp;&nbsp;</TT></TD>
    <TD align=3Dright><TT>1748.7936&nbsp;&nbsp;</TT></TD>
    <TD noWrap align=3Dright><TT>-18.55&nbsp;</TT></TD>
    <TD align=3Dright><TT>130&nbsp;</TT></TD>
    <TD noWrap align=3Dright><TT>-&nbsp;</TT></TD>
    <TD align=3Dright><TT>144&nbsp;</TT></TD>
    <TD align=3Dright><TT>1&nbsp;&nbsp;</TT></TD>
    <TD noWrap align=3Dright><TT>---&nbsp;&nbsp;</TT></TD>
    <TD noWrap><TT>&nbsp;K.SMGISPYGEQFMKMK.R + Oxidation =
(M)</TT></TD></TR>
  <TR>
    <TD align=3Dright>&nbsp;</TD>
    <TD align=3Dright><TT>2649.2588&nbsp;&nbsp;</TT></TD>
    <TD align=3Dright><TT>2648.2515&nbsp;&nbsp;</TT></TD>
    <TD align=3Dright><TT>2648.4625&nbsp;&nbsp;</TT></TD>
    <TD noWrap align=3Dright><TT>-79.65&nbsp;</TT></TD>
    <TD align=3Dright><TT>44&nbsp;</TT></TD>
    <TD noWrap align=3Dright><TT>-&nbsp;</TT></TD>
    <TD align=3Dright><TT>67&nbsp;</TT></TD>
    <TD align=3Dright><TT>0&nbsp;&nbsp;</TT></TD>
    <TD noWrap align=3Dright><TT>---&nbsp;&nbsp;</TT></TD>
    <TD noWrap><TT>&nbsp;R.QLPPGPPGWPILGNLPELIMTRPR.S</TT></TD></TR>
  <TR>
    <TD align=3Dright>&nbsp;</TD>
    <TD align=3Dright><TT>2649.2588&nbsp;&nbsp;</TT></TD>
    <TD align=3Dright><TT>2648.2515&nbsp;&nbsp;</TT></TD>
    <TD align=3Dright><TT>2648.4625&nbsp;&nbsp;</TT></TD>
    <TD noWrap align=3Dright><TT>-79.65&nbsp;</TT></TD>
    <TD align=3Dright><TT>44&nbsp;</TT></TD>
    <TD noWrap align=3Dright><TT>-&nbsp;</TT></TD>
    <TD align=3Dright><TT>67&nbsp;</TT></TD>
    <TD align=3Dright><TT>0&nbsp;&nbsp;</TT></TD>
    <TD noWrap align=3Dright><TT>---&nbsp;&nbsp;</TT></TD>
    <TD =
noWrap><TT>&nbsp;R.QLPPGPPGWPILGNLPELIMTRPR.S</TT></TD></TR></TBODY></TAB=
LE>
<TABLE border=3D0 cellSpacing=3D0>
  <TBODY>
  <TR>
    <TD><TT>&nbsp;&nbsp;&nbsp;&nbsp;&nbsp;&nbsp;</TT></TD>
    <TD><TT><B>No match to: </B>812.3083, 825.0515, 829.3333, 842.4561,=20
      870.4924, 1269.5284, 1276.5792, 1283.5680, 1285.5226, 1299.5594,=20
      1308.5662, 1308.5662, 1324.5472, 1324.5472, 1378.5297, 1383.6278,=20
      1405.5890, 1689.5746, 1689.5746, 1702.6964, 1951.9136, 1951.9136,=20
      1973.9078, 2009.7618, 2009.7618, 2031.7617, 2098.0420, 2109.9995,=20
      2211.9861, 2277.8892, 2424.1086, 2424.1086, 2467.0449, 2467.0449,=20
      2663.2690, 2777.3557</TT></TD></TR></TBODY></TABLE><BR>
<TABLE border=3D0 cellSpacing=3D0>
  <TBODY>
  <TR>
    <TD><TT><B><A =
name=3DHit4>4.</A>&nbsp;&nbsp;&nbsp;&nbsp;</B></TT></TD>
    <TD noWrap><TT><A=20
      =
href=3D"http://zxw-pc/mascot/cgi/protein_view.pl?file=3D../data/20121225/=
F002441.dat&amp;hit=3D4"=20
      =
target=3D_blank>gi|297336006</A>&nbsp;&nbsp;&nbsp;&nbsp;<B>Mass:</B>&nbsp=
;61561&nbsp;&nbsp;&nbsp;&nbsp;<B>Score:</B>&nbsp;53&nbsp;&nbsp;&nbsp;&nbs=
p;&nbsp;<B>Expect:</B>&nbsp;9.3&nbsp;&nbsp;<B>Matches:</B>&nbsp;10</TT></=
TD></TR>
  <TR>
    <TD>&nbsp;</TD>
    <TD noWrap><TT>CYP79F1 [Arabidopsis lyrata subsp.=20
  lyrata]</TT></TD></TR></TBODY></TABLE>
<TABLE border=3D0 cellSpacing=3D0 cellPadding=3D0>
  <TBODY>
  <TR>
    <TD><TT>&nbsp;&nbsp;&nbsp;&nbsp;&nbsp;&nbsp;</TT></TD>
    <TD align=3Dright><TT><B>Observed&nbsp;&nbsp;</B></TT></TD>
    <TD noWrap align=3Dright><TT><B>Mr(expt)&nbsp;&nbsp;</B></TT></TD>
    <TD noWrap align=3Dright><TT><B>Mr(calc)&nbsp;&nbsp;</B></TT></TD>
    <TD align=3Dright><TT><B>&nbsp;ppm&nbsp;&nbsp;</B></TT></TD>
    <TD align=3Dright><TT><B>Start&nbsp;</B></TT></TD>
    <TD align=3Dright><TT><B>&nbsp;</B></TT></TD>
    <TD align=3Dright><TT><B>End&nbsp;</B></TT></TD>
    <TD align=3Dright><TT><B>Miss&nbsp;</B></TT></TD>
    <TD align=3Dright><TT><B>Ions&nbsp;</B></TT></TD>
    <TD><TT><B>&nbsp;Peptide</B></TT></TD></TR>
  <TR>
    <TD align=3Dright>&nbsp;</TD>
    <TD align=3Dright><TT>1356.5599&nbsp;&nbsp;</TT></TD>
    <TD align=3Dright><TT>1355.5526&nbsp;&nbsp;</TT></TD>
    <TD align=3Dright><TT>1355.6434&nbsp;&nbsp;</TT></TD>
    <TD noWrap align=3Dright><TT>-66.93&nbsp;</TT></TD>
    <TD align=3Dright><TT>478&nbsp;</TT></TD>
    <TD noWrap align=3Dright><TT>-&nbsp;</TT></TD>
    <TD align=3Dright><TT>489&nbsp;</TT></TD>
    <TD align=3Dright><TT>0&nbsp;&nbsp;</TT></TD>
    <TD noWrap align=3Dright><TT>---&nbsp;&nbsp;</TT></TD>
    <TD noWrap><TT>&nbsp;K.VGTTMMVMMLAR.F + Oxidation (M)</TT></TD></TR>
  <TR>
    <TD align=3Dright>&nbsp;</TD>
    <TD align=3Dright><TT>1356.5599&nbsp;&nbsp;</TT></TD>
    <TD align=3Dright><TT>1355.5526&nbsp;&nbsp;</TT></TD>
    <TD align=3Dright><TT>1355.6434&nbsp;&nbsp;</TT></TD>
    <TD noWrap align=3Dright><TT>-66.93&nbsp;</TT></TD>
    <TD align=3Dright><TT>478&nbsp;</TT></TD>
    <TD noWrap align=3Dright><TT>-&nbsp;</TT></TD>
    <TD align=3Dright><TT>489&nbsp;</TT></TD>
    <TD align=3Dright><TT>0&nbsp;&nbsp;</TT></TD>
    <TD noWrap align=3Dright><TT>(28)&nbsp;</TT></TD>
    <TD noWrap><TT>&nbsp;K.VGTTMMVMMLAR.F + Oxidation (M)</TT></TD></TR>
  <TR>
    <TD align=3Dright>&nbsp;</TD>
    <TD align=3Dright><TT>1372.5393&nbsp;&nbsp;</TT></TD>
    <TD align=3Dright><TT>1371.5320&nbsp;&nbsp;</TT></TD>
    <TD align=3Dright><TT>1371.6383&nbsp;&nbsp;</TT></TD>
    <TD noWrap align=3Dright><TT>-77.46&nbsp;</TT></TD>
    <TD align=3Dright><TT>478&nbsp;</TT></TD>
    <TD noWrap align=3Dright><TT>-&nbsp;</TT></TD>
    <TD align=3Dright><TT>489&nbsp;</TT></TD>
    <TD align=3Dright><TT>0&nbsp;&nbsp;</TT></TD>
    <TD noWrap align=3Dright><TT>---&nbsp;&nbsp;</TT></TD>
    <TD noWrap><TT>&nbsp;K.VGTTMMVMMLAR.F + 2 Oxidation =
(M)</TT></TD></TR>
  <TR>
    <TD align=3Dright>&nbsp;</TD>
    <TD align=3Dright><TT>1372.5393&nbsp;&nbsp;</TT></TD>
    <TD align=3Dright><TT>1371.5320&nbsp;&nbsp;</TT></TD>
    <TD align=3Dright><TT>1371.6383&nbsp;&nbsp;</TT></TD>
    <TD noWrap align=3Dright><TT>-77.46&nbsp;</TT></TD>
    <TD align=3Dright><TT>478&nbsp;</TT></TD>
    <TD noWrap align=3Dright><TT>-&nbsp;</TT></TD>
    <TD align=3Dright><TT>489&nbsp;</TT></TD>
    <TD align=3Dright><TT>0&nbsp;&nbsp;</TT></TD>
    <TD noWrap align=3Dright><TT>33&nbsp;&nbsp;</TT></TD>
    <TD noWrap><TT>&nbsp;K.VGTTMMVMMLAR.F + 2 Oxidation =
(M)</TT></TD></TR>
  <TR>
    <TD align=3Dright>&nbsp;</TD>
    <TD align=3Dright><TT>1388.5371&nbsp;&nbsp;</TT></TD>
    <TD align=3Dright><TT>1387.5298&nbsp;&nbsp;</TT></TD>
    <TD align=3Dright><TT>1387.6332&nbsp;&nbsp;</TT></TD>
    <TD noWrap align=3Dright><TT>-74.49&nbsp;</TT></TD>
    <TD align=3Dright><TT>478&nbsp;</TT></TD>
    <TD noWrap align=3Dright><TT>-&nbsp;</TT></TD>
    <TD align=3Dright><TT>489&nbsp;</TT></TD>
    <TD align=3Dright><TT>0&nbsp;&nbsp;</TT></TD>
    <TD noWrap align=3Dright><TT>---&nbsp;&nbsp;</TT></TD>
    <TD noWrap><TT>&nbsp;K.VGTTMMVMMLAR.F + 3 Oxidation =
(M)</TT></TD></TR>
  <TR>
    <TD align=3Dright>&nbsp;</TD>
    <TD align=3Dright><TT>1404.5271&nbsp;&nbsp;</TT></TD>
    <TD align=3Dright><TT>1403.5198&nbsp;&nbsp;</TT></TD>
    <TD align=3Dright><TT>1403.6281&nbsp;&nbsp;</TT></TD>
    <TD noWrap align=3Dright><TT>-77.15&nbsp;</TT></TD>
    <TD align=3Dright><TT>478&nbsp;</TT></TD>
    <TD noWrap align=3Dright><TT>-&nbsp;</TT></TD>
    <TD align=3Dright><TT>489&nbsp;</TT></TD>
    <TD align=3Dright><TT>0&nbsp;&nbsp;</TT></TD>
    <TD noWrap align=3Dright><TT>---&nbsp;&nbsp;</TT></TD>
    <TD noWrap><TT>&nbsp;K.VGTTMMVMMLAR.F + 4 Oxidation =
(M)</TT></TD></TR>
  <TR>
    <TD align=3Dright>&nbsp;</TD>
    <TD align=3Dright><TT>1738.8584&nbsp;&nbsp;</TT></TD>
    <TD align=3Dright><TT>1737.8511&nbsp;&nbsp;</TT></TD>
    <TD align=3Dright><TT>1737.8178&nbsp;&nbsp;</TT></TD>
    <TD noWrap align=3Dright><TT>19.2&nbsp;</TT></TD>
    <TD align=3Dright><TT>371&nbsp;</TT></TD>
    <TD noWrap align=3Dright><TT>-&nbsp;</TT></TD>
    <TD align=3Dright><TT>385&nbsp;</TT></TD>
    <TD align=3Dright><TT>1&nbsp;&nbsp;</TT></TD>
    <TD noWrap align=3Dright><TT>---&nbsp;&nbsp;</TT></TD>
    <TD noWrap><TT>&nbsp;R.ESDIPNLNYLKACCR.E</TT></TD></TR>
  <TR>
    <TD align=3Dright>&nbsp;</TD>
    <TD align=3Dright><TT>1749.7684&nbsp;&nbsp;</TT></TD>
    <TD align=3Dright><TT>1748.7611&nbsp;&nbsp;</TT></TD>
    <TD align=3Dright><TT>1748.7936&nbsp;&nbsp;</TT></TD>
    <TD noWrap align=3Dright><TT>-18.55&nbsp;</TT></TD>
    <TD align=3Dright><TT>130&nbsp;</TT></TD>
    <TD noWrap align=3Dright><TT>-&nbsp;</TT></TD>
    <TD align=3Dright><TT>144&nbsp;</TT></TD>
    <TD align=3Dright><TT>1&nbsp;&nbsp;</TT></TD>
    <TD noWrap align=3Dright><TT>---&nbsp;&nbsp;</TT></TD>
    <TD noWrap><TT>&nbsp;K.SMGISPYGEQFMKMK.R + Oxidation =
(M)</TT></TD></TR>
  <TR>
    <TD align=3Dright>&nbsp;</TD>
    <TD align=3Dright><TT>2649.2588&nbsp;&nbsp;</TT></TD>
    <TD align=3Dright><TT>2648.2515&nbsp;&nbsp;</TT></TD>
    <TD align=3Dright><TT>2648.4625&nbsp;&nbsp;</TT></TD>
    <TD noWrap align=3Dright><TT>-79.65&nbsp;</TT></TD>
    <TD align=3Dright><TT>44&nbsp;</TT></TD>
    <TD noWrap align=3Dright><TT>-&nbsp;</TT></TD>
    <TD align=3Dright><TT>67&nbsp;</TT></TD>
    <TD align=3Dright><TT>0&nbsp;&nbsp;</TT></TD>
    <TD noWrap align=3Dright><TT>---&nbsp;&nbsp;</TT></TD>
    <TD noWrap><TT>&nbsp;R.QLPPGPPGWPILGNLPELIMTRPR.S</TT></TD></TR>
  <TR>
    <TD align=3Dright>&nbsp;</TD>
    <TD align=3Dright><TT>2649.2588&nbsp;&nbsp;</TT></TD>
    <TD align=3Dright><TT>2648.2515&nbsp;&nbsp;</TT></TD>
    <TD align=3Dright><TT>2648.4625&nbsp;&nbsp;</TT></TD>
    <TD noWrap align=3Dright><TT>-79.65&nbsp;</TT></TD>
    <TD align=3Dright><TT>44&nbsp;</TT></TD>
    <TD noWrap align=3Dright><TT>-&nbsp;</TT></TD>
    <TD align=3Dright><TT>67&nbsp;</TT></TD>
    <TD align=3Dright><TT>0&nbsp;&nbsp;</TT></TD>
    <TD noWrap align=3Dright><TT>---&nbsp;&nbsp;</TT></TD>
    <TD =
noWrap><TT>&nbsp;R.QLPPGPPGWPILGNLPELIMTRPR.S</TT></TD></TR></TBODY></TAB=
LE>
<TABLE border=3D0 cellSpacing=3D0>
  <TBODY>
  <TR>
    <TD><TT>&nbsp;&nbsp;&nbsp;&nbsp;&nbsp;&nbsp;</TT></TD>
    <TD><TT><B>No match to: </B>812.3083, 825.0515, 829.3333, 842.4561,=20
      870.4924, 1269.5284, 1276.5792, 1283.5680, 1285.5226, 1299.5594,=20
      1308.5662, 1308.5662, 1324.5472, 1324.5472, 1378.5297, 1383.6278,=20
      1405.5890, 1689.5746, 1689.5746, 1702.6964, 1951.9136, 1951.9136,=20
      1973.9078, 2009.7618, 2009.7618, 2031.7617, 2098.0420, 2109.9995,=20
      2211.9861, 2277.8892, 2424.1086, 2424.1086, 2467.0449, 2467.0449,=20
      2663.2690, 2777.3557</TT></TD></TR></TBODY></TABLE><BR>
<TABLE border=3D0 cellSpacing=3D0>
  <TBODY>
  <TR>
    <TD><TT><B><A =
name=3DHit5>5.</A>&nbsp;&nbsp;&nbsp;&nbsp;</B></TT></TD>
    <TD noWrap><TT><A=20
      =
href=3D"http://zxw-pc/mascot/cgi/protein_view.pl?file=3D../data/20121225/=
F002441.dat&amp;hit=3D5"=20
      =
target=3D_blank>gi|302804380</A>&nbsp;&nbsp;&nbsp;&nbsp;<B>Mass:</B>&nbsp=
;40386&nbsp;&nbsp;&nbsp;&nbsp;<B>Score:</B>&nbsp;50&nbsp;&nbsp;&nbsp;&nbs=
p;&nbsp;<B>Expect:</B>&nbsp;20&nbsp;&nbsp;<B>Matches:</B>&nbsp;10</TT></T=
D></TR>
  <TR>
    <TD>&nbsp;</TD>
    <TD noWrap><TT>hypothetical protein SELMODRAFT_119297 [Selaginella=20
      moellendorffii]</TT></TD></TR></TBODY></TABLE>
<TABLE border=3D0 cellSpacing=3D0 cellPadding=3D0>
  <TBODY>
  <TR>
    <TD><TT>&nbsp;&nbsp;&nbsp;&nbsp;&nbsp;&nbsp;</TT></TD>
    <TD align=3Dright><TT><B>Observed&nbsp;&nbsp;</B></TT></TD>
    <TD noWrap align=3Dright><TT><B>Mr(expt)&nbsp;&nbsp;</B></TT></TD>
    <TD noWrap align=3Dright><TT><B>Mr(calc)&nbsp;&nbsp;</B></TT></TD>
    <TD align=3Dright><TT><B>&nbsp;ppm&nbsp;&nbsp;</B></TT></TD>
    <TD align=3Dright><TT><B>Start&nbsp;</B></TT></TD>
    <TD align=3Dright><TT><B>&nbsp;</B></TT></TD>
    <TD align=3Dright><TT><B>End&nbsp;</B></TT></TD>
    <TD align=3Dright><TT><B>Miss&nbsp;</B></TT></TD>
    <TD align=3Dright><TT><B>Ions&nbsp;</B></TT></TD>
    <TD><TT><B>&nbsp;Peptide</B></TT></TD></TR>
  <TR>
    <TD align=3Dright>&nbsp;</TD>
    <TD align=3Dright><TT>1308.5662&nbsp;&nbsp;</TT></TD>
    <TD align=3Dright><TT>1307.5589&nbsp;&nbsp;</TT></TD>
    <TD align=3Dright><TT>1307.6656&nbsp;&nbsp;</TT></TD>
    <TD noWrap align=3Dright><TT>-81.57&nbsp;</TT></TD>
    <TD align=3Dright><TT>179&nbsp;</TT></TD>
    <TD noWrap align=3Dright><TT>-&nbsp;</TT></TD>
    <TD align=3Dright><TT>190&nbsp;</TT></TD>
    <TD align=3Dright><TT>0&nbsp;&nbsp;</TT></TD>
    <TD noWrap align=3Dright><TT>---&nbsp;&nbsp;</TT></TD>
    <TD noWrap><TT>&nbsp;K.EMAIHDLIPGGR.D</TT></TD></TR>
  <TR>
    <TD align=3Dright>&nbsp;</TD>
    <TD align=3Dright><TT>1308.5662&nbsp;&nbsp;</TT></TD>
    <TD align=3Dright><TT>1307.5589&nbsp;&nbsp;</TT></TD>
    <TD align=3Dright><TT>1307.6656&nbsp;&nbsp;</TT></TD>
    <TD noWrap align=3Dright><TT>-81.57&nbsp;</TT></TD>
    <TD align=3Dright><TT>179&nbsp;</TT></TD>
    <TD noWrap align=3Dright><TT>-&nbsp;</TT></TD>
    <TD align=3Dright><TT>190&nbsp;</TT></TD>
    <TD align=3Dright><TT>0&nbsp;&nbsp;</TT></TD>
    <TD noWrap align=3Dright><TT>---&nbsp;&nbsp;</TT></TD>
    <TD noWrap><TT>&nbsp;K.EMAIHDLIPGGR.D</TT></TD></TR>
  <TR>
    <TD align=3Dright>&nbsp;</TD>
    <TD align=3Dright><TT>1324.5472&nbsp;&nbsp;</TT></TD>
    <TD align=3Dright><TT>1323.5399&nbsp;&nbsp;</TT></TD>
    <TD align=3Dright><TT>1323.6605&nbsp;&nbsp;</TT></TD>
    <TD noWrap align=3Dright><TT>-91.10&nbsp;</TT></TD>
    <TD align=3Dright><TT>179&nbsp;</TT></TD>
    <TD noWrap align=3Dright><TT>-&nbsp;</TT></TD>
    <TD align=3Dright><TT>190&nbsp;</TT></TD>
    <TD align=3Dright><TT>0&nbsp;&nbsp;</TT></TD>
    <TD noWrap align=3Dright><TT>---&nbsp;&nbsp;</TT></TD>
    <TD noWrap><TT>&nbsp;K.EMAIHDLIPGGR.D + Oxidation (M)</TT></TD></TR>
  <TR>
    <TD align=3Dright>&nbsp;</TD>
    <TD align=3Dright><TT>1324.5472&nbsp;&nbsp;</TT></TD>
    <TD align=3Dright><TT>1323.5399&nbsp;&nbsp;</TT></TD>
    <TD align=3Dright><TT>1323.6605&nbsp;&nbsp;</TT></TD>
    <TD noWrap align=3Dright><TT>-91.10&nbsp;</TT></TD>
    <TD align=3Dright><TT>179&nbsp;</TT></TD>
    <TD noWrap align=3Dright><TT>-&nbsp;</TT></TD>
    <TD align=3Dright><TT>190&nbsp;</TT></TD>
    <TD align=3Dright><TT>0&nbsp;&nbsp;</TT></TD>
    <TD noWrap align=3Dright><TT>6&nbsp;&nbsp;</TT></TD>
    <TD noWrap><TT>&nbsp;K.EMAIHDLIPGGR.D + Oxidation (M)</TT></TD></TR>
  <TR>
    <TD align=3Dright>&nbsp;</TD>
    <TD align=3Dright><TT>1372.5393&nbsp;&nbsp;</TT></TD>
    <TD align=3Dright><TT>1371.5320&nbsp;&nbsp;</TT></TD>
    <TD align=3Dright><TT>1371.6070&nbsp;&nbsp;</TT></TD>
    <TD noWrap align=3Dright><TT>-54.69&nbsp;</TT></TD>
    <TD align=3Dright><TT>273&nbsp;</TT></TD>
    <TD noWrap align=3Dright><TT>-&nbsp;</TT></TD>
    <TD align=3Dright><TT>283&nbsp;</TT></TD>
    <TD align=3Dright><TT>0&nbsp;&nbsp;</TT></TD>
    <TD noWrap align=3Dright><TT>---&nbsp;&nbsp;</TT></TD>
    <TD noWrap><TT>&nbsp;K.WFWDAVNGFCK.E</TT></TD></TR>
  <TR>
    <TD align=3Dright>&nbsp;</TD>
    <TD align=3Dright><TT>1372.5393&nbsp;&nbsp;</TT></TD>
    <TD align=3Dright><TT>1371.5320&nbsp;&nbsp;</TT></TD>
    <TD align=3Dright><TT>1371.6070&nbsp;&nbsp;</TT></TD>
    <TD noWrap align=3Dright><TT>-54.69&nbsp;</TT></TD>
    <TD align=3Dright><TT>273&nbsp;</TT></TD>
    <TD noWrap align=3Dright><TT>-&nbsp;</TT></TD>
    <TD align=3Dright><TT>283&nbsp;</TT></TD>
    <TD align=3Dright><TT>0&nbsp;&nbsp;</TT></TD>
    <TD noWrap align=3Dright><TT>---&nbsp;&nbsp;</TT></TD>
    <TD noWrap><TT>&nbsp;K.WFWDAVNGFCK.E</TT></TD></TR>
  <TR>
    <TD align=3Dright>&nbsp;</TD>
    <TD align=3Dright><TT>1388.5371&nbsp;&nbsp;</TT></TD>
    <TD align=3Dright><TT>1387.5298&nbsp;&nbsp;</TT></TD>
    <TD align=3Dright><TT>1387.6269&nbsp;&nbsp;</TT></TD>
    <TD noWrap align=3Dright><TT>-69.96&nbsp;</TT></TD>
    <TD align=3Dright><TT>200&nbsp;</TT></TD>
    <TD noWrap align=3Dright><TT>-&nbsp;</TT></TD>
    <TD align=3Dright><TT>210&nbsp;</TT></TD>
    <TD align=3Dright><TT>0&nbsp;&nbsp;</TT></TD>
    <TD noWrap align=3Dright><TT>---&nbsp;&nbsp;</TT></TD>
    <TD noWrap><TT>&nbsp;K.HDYVNHVADYR.L</TT></TD></TR>
  <TR>
    <TD align=3Dright>&nbsp;</TD>
    <TD align=3Dright><TT>1702.6964&nbsp;&nbsp;</TT></TD>
    <TD align=3Dright><TT>1701.6891&nbsp;&nbsp;</TT></TD>
    <TD align=3Dright><TT>1701.8322&nbsp;&nbsp;</TT></TD>
    <TD noWrap align=3Dright><TT>-84.06&nbsp;</TT></TD>
    <TD align=3Dright><TT>25&nbsp;</TT></TD>
    <TD noWrap align=3Dright><TT>-&nbsp;</TT></TD>
    <TD align=3Dright><TT>38&nbsp;</TT></TD>
    <TD align=3Dright><TT>1&nbsp;&nbsp;</TT></TD>
    <TD noWrap align=3Dright><TT>---&nbsp;&nbsp;</TT></TD>
    <TD noWrap><TT>&nbsp;R.HDILKDSYEELGQR.S</TT></TD></TR>
  <TR>
    <TD align=3Dright>&nbsp;</TD>
    <TD align=3Dright><TT>2467.0449&nbsp;&nbsp;</TT></TD>
    <TD align=3Dright><TT>2466.0376&nbsp;&nbsp;</TT></TD>
    <TD align=3Dright><TT>2466.2676&nbsp;&nbsp;</TT></TD>
    <TD noWrap align=3Dright><TT>-93.23&nbsp;</TT></TD>
    <TD align=3Dright><TT>242&nbsp;</TT></TD>
    <TD noWrap align=3Dright><TT>-&nbsp;</TT></TD>
    <TD align=3Dright><TT>263&nbsp;</TT></TD>
    <TD align=3Dright><TT>1&nbsp;&nbsp;</TT></TD>
    <TD noWrap align=3Dright><TT>---&nbsp;&nbsp;</TT></TD>
    <TD noWrap><TT>&nbsp;K.ELELLMSGPPDVDVEELQKVAR.C</TT></TD></TR>
  <TR>
    <TD align=3Dright>&nbsp;</TD>
    <TD align=3Dright><TT>2467.0449&nbsp;&nbsp;</TT></TD>
    <TD align=3Dright><TT>2466.0376&nbsp;&nbsp;</TT></TD>
    <TD align=3Dright><TT>2466.2676&nbsp;&nbsp;</TT></TD>
    <TD noWrap align=3Dright><TT>-93.23&nbsp;</TT></TD>
    <TD align=3Dright><TT>242&nbsp;</TT></TD>
    <TD noWrap align=3Dright><TT>-&nbsp;</TT></TD>
    <TD align=3Dright><TT>263&nbsp;</TT></TD>
    <TD align=3Dright><TT>1&nbsp;&nbsp;</TT></TD>
    <TD noWrap align=3Dright><TT>11&nbsp;&nbsp;</TT></TD>
    <TD =
noWrap><TT>&nbsp;K.ELELLMSGPPDVDVEELQKVAR.C</TT></TD></TR></TBODY></TABLE=
>
<TABLE border=3D0 cellSpacing=3D0>
  <TBODY>
  <TR>
    <TD><TT>&nbsp;&nbsp;&nbsp;&nbsp;&nbsp;&nbsp;</TT></TD>
    <TD><TT><B>No match to: </B>812.3083, 825.0515, 829.3333, 842.4561,=20
      870.4924, 1269.5284, 1276.5792, 1283.5680, 1285.5226, 1299.5594,=20
      1356.5599, 1356.5599, 1378.5297, 1383.6278, 1404.5271, 1405.5890,=20
      1689.5746, 1689.5746, 1738.8584, 1749.7684, 1951.9136, 1951.9136,=20
      1973.9078, 2009.7618, 2009.7618, 2031.7617, 2098.0420, 2109.9995,=20
      2211.9861, 2277.8892, 2424.1086, 2424.1086, 2649.2588, 2649.2588,=20
      2663.2690, 2777.3557</TT></TD></TR></TBODY></TABLE><BR>
<TABLE border=3D0 cellSpacing=3D0>
  <TBODY>
  <TR>
    <TD><TT><B><A =
name=3DHit6>6.</A>&nbsp;&nbsp;&nbsp;&nbsp;</B></TT></TD>
    <TD noWrap><TT><A=20
      =
href=3D"http://zxw-pc/mascot/cgi/protein_view.pl?file=3D../data/20121225/=
F002441.dat&amp;hit=3D6"=20
      =
target=3D_blank>gi|300148294</A>&nbsp;&nbsp;&nbsp;&nbsp;<B>Mass:</B>&nbsp=
;40386&nbsp;&nbsp;&nbsp;&nbsp;<B>Score:</B>&nbsp;50&nbsp;&nbsp;&nbsp;&nbs=
p;&nbsp;<B>Expect:</B>&nbsp;20&nbsp;&nbsp;<B>Matches:</B>&nbsp;10</TT></T=
D></TR>
  <TR>
    <TD>&nbsp;</TD>
    <TD noWrap><TT>hypothetical protein SELMODRAFT_119297 [Selaginella=20
      moellendorffii]</TT></TD></TR></TBODY></TABLE>
<TABLE border=3D0 cellSpacing=3D0 cellPadding=3D0>
  <TBODY>
  <TR>
    <TD><TT>&nbsp;&nbsp;&nbsp;&nbsp;&nbsp;&nbsp;</TT></TD>
    <TD align=3Dright><TT><B>Observed&nbsp;&nbsp;</B></TT></TD>
    <TD noWrap align=3Dright><TT><B>Mr(expt)&nbsp;&nbsp;</B></TT></TD>
    <TD noWrap align=3Dright><TT><B>Mr(calc)&nbsp;&nbsp;</B></TT></TD>
    <TD align=3Dright><TT><B>&nbsp;ppm&nbsp;&nbsp;</B></TT></TD>
    <TD align=3Dright><TT><B>Start&nbsp;</B></TT></TD>
    <TD align=3Dright><TT><B>&nbsp;</B></TT></TD>
    <TD align=3Dright><TT><B>End&nbsp;</B></TT></TD>
    <TD align=3Dright><TT><B>Miss&nbsp;</B></TT></TD>
    <TD align=3Dright><TT><B>Ions&nbsp;</B></TT></TD>
    <TD><TT><B>&nbsp;Peptide</B></TT></TD></TR>
  <TR>
    <TD align=3Dright>&nbsp;</TD>
    <TD align=3Dright><TT>1308.5662&nbsp;&nbsp;</TT></TD>
    <TD align=3Dright><TT>1307.5589&nbsp;&nbsp;</TT></TD>
    <TD align=3Dright><TT>1307.6656&nbsp;&nbsp;</TT></TD>
    <TD noWrap align=3Dright><TT>-81.57&nbsp;</TT></TD>
    <TD align=3Dright><TT>179&nbsp;</TT></TD>
    <TD noWrap align=3Dright><TT>-&nbsp;</TT></TD>
    <TD align=3Dright><TT>190&nbsp;</TT></TD>
    <TD align=3Dright><TT>0&nbsp;&nbsp;</TT></TD>
    <TD noWrap align=3Dright><TT>---&nbsp;&nbsp;</TT></TD>
    <TD noWrap><TT>&nbsp;K.EMAIHDLIPGGR.D</TT></TD></TR>
  <TR>
    <TD align=3Dright>&nbsp;</TD>
    <TD align=3Dright><TT>1308.5662&nbsp;&nbsp;</TT></TD>
    <TD align=3Dright><TT>1307.5589&nbsp;&nbsp;</TT></TD>
    <TD align=3Dright><TT>1307.6656&nbsp;&nbsp;</TT></TD>
    <TD noWrap align=3Dright><TT>-81.57&nbsp;</TT></TD>
    <TD align=3Dright><TT>179&nbsp;</TT></TD>
    <TD noWrap align=3Dright><TT>-&nbsp;</TT></TD>
    <TD align=3Dright><TT>190&nbsp;</TT></TD>
    <TD align=3Dright><TT>0&nbsp;&nbsp;</TT></TD>
    <TD noWrap align=3Dright><TT>---&nbsp;&nbsp;</TT></TD>
    <TD noWrap><TT>&nbsp;K.EMAIHDLIPGGR.D</TT></TD></TR>
  <TR>
    <TD align=3Dright>&nbsp;</TD>
    <TD align=3Dright><TT>1324.5472&nbsp;&nbsp;</TT></TD>
    <TD align=3Dright><TT>1323.5399&nbsp;&nbsp;</TT></TD>
    <TD align=3Dright><TT>1323.6605&nbsp;&nbsp;</TT></TD>
    <TD noWrap align=3Dright><TT>-91.10&nbsp;</TT></TD>
    <TD align=3Dright><TT>179&nbsp;</TT></TD>
    <TD noWrap align=3Dright><TT>-&nbsp;</TT></TD>
    <TD align=3Dright><TT>190&nbsp;</TT></TD>
    <TD align=3Dright><TT>0&nbsp;&nbsp;</TT></TD>
    <TD noWrap align=3Dright><TT>---&nbsp;&nbsp;</TT></TD>
    <TD noWrap><TT>&nbsp;K.EMAIHDLIPGGR.D + Oxidation (M)</TT></TD></TR>
  <TR>
    <TD align=3Dright>&nbsp;</TD>
    <TD align=3Dright><TT>1324.5472&nbsp;&nbsp;</TT></TD>
    <TD align=3Dright><TT>1323.5399&nbsp;&nbsp;</TT></TD>
    <TD align=3Dright><TT>1323.6605&nbsp;&nbsp;</TT></TD>
    <TD noWrap align=3Dright><TT>-91.10&nbsp;</TT></TD>
    <TD align=3Dright><TT>179&nbsp;</TT></TD>
    <TD noWrap align=3Dright><TT>-&nbsp;</TT></TD>
    <TD align=3Dright><TT>190&nbsp;</TT></TD>
    <TD align=3Dright><TT>0&nbsp;&nbsp;</TT></TD>
    <TD noWrap align=3Dright><TT>6&nbsp;&nbsp;</TT></TD>
    <TD noWrap><TT>&nbsp;K.EMAIHDLIPGGR.D + Oxidation (M)</TT></TD></TR>
  <TR>
    <TD align=3Dright>&nbsp;</TD>
    <TD align=3Dright><TT>1372.5393&nbsp;&nbsp;</TT></TD>
    <TD align=3Dright><TT>1371.5320&nbsp;&nbsp;</TT></TD>
    <TD align=3Dright><TT>1371.6070&nbsp;&nbsp;</TT></TD>
    <TD noWrap align=3Dright><TT>-54.69&nbsp;</TT></TD>
    <TD align=3Dright><TT>273&nbsp;</TT></TD>
    <TD noWrap align=3Dright><TT>-&nbsp;</TT></TD>
    <TD align=3Dright><TT>283&nbsp;</TT></TD>
    <TD align=3Dright><TT>0&nbsp;&nbsp;</TT></TD>
    <TD noWrap align=3Dright><TT>---&nbsp;&nbsp;</TT></TD>
    <TD noWrap><TT>&nbsp;K.WFWDAVNGFCK.E</TT></TD></TR>
  <TR>
    <TD align=3Dright>&nbsp;</TD>
    <TD align=3Dright><TT>1372.5393&nbsp;&nbsp;</TT></TD>
    <TD align=3Dright><TT>1371.5320&nbsp;&nbsp;</TT></TD>
    <TD align=3Dright><TT>1371.6070&nbsp;&nbsp;</TT></TD>
    <TD noWrap align=3Dright><TT>-54.69&nbsp;</TT></TD>
    <TD align=3Dright><TT>273&nbsp;</TT></TD>
    <TD noWrap align=3Dright><TT>-&nbsp;</TT></TD>
    <TD align=3Dright><TT>283&nbsp;</TT></TD>
    <TD align=3Dright><TT>0&nbsp;&nbsp;</TT></TD>
    <TD noWrap align=3Dright><TT>---&nbsp;&nbsp;</TT></TD>
    <TD noWrap><TT>&nbsp;K.WFWDAVNGFCK.E</TT></TD></TR>
  <TR>
    <TD align=3Dright>&nbsp;</TD>
    <TD align=3Dright><TT>1388.5371&nbsp;&nbsp;</TT></TD>
    <TD align=3Dright><TT>1387.5298&nbsp;&nbsp;</TT></TD>
    <TD align=3Dright><TT>1387.6269&nbsp;&nbsp;</TT></TD>
    <TD noWrap align=3Dright><TT>-69.96&nbsp;</TT></TD>
    <TD align=3Dright><TT>200&nbsp;</TT></TD>
    <TD noWrap align=3Dright><TT>-&nbsp;</TT></TD>
    <TD align=3Dright><TT>210&nbsp;</TT></TD>
    <TD align=3Dright><TT>0&nbsp;&nbsp;</TT></TD>
    <TD noWrap align=3Dright><TT>---&nbsp;&nbsp;</TT></TD>
    <TD noWrap><TT>&nbsp;K.HDYVNHVADYR.L</TT></TD></TR>
  <TR>
    <TD align=3Dright>&nbsp;</TD>
    <TD align=3Dright><TT>1702.6964&nbsp;&nbsp;</TT></TD>
    <TD align=3Dright><TT>1701.6891&nbsp;&nbsp;</TT></TD>
    <TD align=3Dright><TT>1701.8322&nbsp;&nbsp;</TT></TD>
    <TD noWrap align=3Dright><TT>-84.06&nbsp;</TT></TD>
    <TD align=3Dright><TT>25&nbsp;</TT></TD>
    <TD noWrap align=3Dright><TT>-&nbsp;</TT></TD>
    <TD align=3Dright><TT>38&nbsp;</TT></TD>
    <TD align=3Dright><TT>1&nbsp;&nbsp;</TT></TD>
    <TD noWrap align=3Dright><TT>---&nbsp;&nbsp;</TT></TD>
    <TD noWrap><TT>&nbsp;R.HDILKDSYEELGQR.S</TT></TD></TR>
  <TR>
    <TD align=3Dright>&nbsp;</TD>
    <TD align=3Dright><TT>2467.0449&nbsp;&nbsp;</TT></TD>
    <TD align=3Dright><TT>2466.0376&nbsp;&nbsp;</TT></TD>
    <TD align=3Dright><TT>2466.2676&nbsp;&nbsp;</TT></TD>
    <TD noWrap align=3Dright><TT>-93.23&nbsp;</TT></TD>
    <TD align=3Dright><TT>242&nbsp;</TT></TD>
    <TD noWrap align=3Dright><TT>-&nbsp;</TT></TD>
    <TD align=3Dright><TT>263&nbsp;</TT></TD>
    <TD align=3Dright><TT>1&nbsp;&nbsp;</TT></TD>
    <TD noWrap align=3Dright><TT>---&nbsp;&nbsp;</TT></TD>
    <TD noWrap><TT>&nbsp;K.ELELLMSGPPDVDVEELQKVAR.C</TT></TD></TR>
  <TR>
    <TD align=3Dright>&nbsp;</TD>
    <TD align=3Dright><TT>2467.0449&nbsp;&nbsp;</TT></TD>
    <TD align=3Dright><TT>2466.0376&nbsp;&nbsp;</TT></TD>
    <TD align=3Dright><TT>2466.2676&nbsp;&nbsp;</TT></TD>
    <TD noWrap align=3Dright><TT>-93.23&nbsp;</TT></TD>
    <TD align=3Dright><TT>242&nbsp;</TT></TD>
    <TD noWrap align=3Dright><TT>-&nbsp;</TT></TD>
    <TD align=3Dright><TT>263&nbsp;</TT></TD>
    <TD align=3Dright><TT>1&nbsp;&nbsp;</TT></TD>
    <TD noWrap align=3Dright><TT>11&nbsp;&nbsp;</TT></TD>
    <TD =
noWrap><TT>&nbsp;K.ELELLMSGPPDVDVEELQKVAR.C</TT></TD></TR></TBODY></TABLE=
>
<TABLE border=3D0 cellSpacing=3D0>
  <TBODY>
  <TR>
    <TD><TT>&nbsp;&nbsp;&nbsp;&nbsp;&nbsp;&nbsp;</TT></TD>
    <TD><TT><B>No match to: </B>812.3083, 825.0515, 829.3333, 842.4561,=20
      870.4924, 1269.5284, 1276.5792, 1283.5680, 1285.5226, 1299.5594,=20
      1356.5599, 1356.5599, 1378.5297, 1383.6278, 1404.5271, 1405.5890,=20
      1689.5746, 1689.5746, 1738.8584, 1749.7684, 1951.9136, 1951.9136,=20
      1973.9078, 2009.7618, 2009.7618, 2031.7617, 2098.0420, 2109.9995,=20
      2211.9861, 2277.8892, 2424.1086, 2424.1086, 2649.2588, 2649.2588,=20
      2663.2690, 2777.3557</TT></TD></TR></TBODY></TABLE><BR>
<TABLE border=3D0 cellSpacing=3D0>
  <TBODY>
  <TR>
    <TD><TT><B><A =
name=3DHit7>7.</A>&nbsp;&nbsp;&nbsp;&nbsp;</B></TT></TD>
    <TD noWrap><TT><A=20
      =
href=3D"http://zxw-pc/mascot/cgi/protein_view.pl?file=3D../data/20121225/=
F002441.dat&amp;hit=3D7"=20
      =
target=3D_blank>gi|116781094</A>&nbsp;&nbsp;&nbsp;&nbsp;<B>Mass:</B>&nbsp=
;26113&nbsp;&nbsp;&nbsp;&nbsp;<B>Score:</B>&nbsp;47&nbsp;&nbsp;&nbsp;&nbs=
p;&nbsp;<B>Expect:</B>&nbsp;36&nbsp;&nbsp;<B>Matches:</B>&nbsp;6</TT></TD=
></TR>
  <TR>
    <TD>&nbsp;</TD>
    <TD noWrap><TT>unknown [Picea =
sitchensis]</TT></TD></TR></TBODY></TABLE>
<TABLE border=3D0 cellSpacing=3D0 cellPadding=3D0>
  <TBODY>
  <TR>
    <TD><TT>&nbsp;&nbsp;&nbsp;&nbsp;&nbsp;&nbsp;</TT></TD>
    <TD align=3Dright><TT><B>Observed&nbsp;&nbsp;</B></TT></TD>
    <TD noWrap align=3Dright><TT><B>Mr(expt)&nbsp;&nbsp;</B></TT></TD>
    <TD noWrap align=3Dright><TT><B>Mr(calc)&nbsp;&nbsp;</B></TT></TD>
    <TD align=3Dright><TT><B>&nbsp;ppm&nbsp;&nbsp;</B></TT></TD>
    <TD align=3Dright><TT><B>Start&nbsp;</B></TT></TD>
    <TD align=3Dright><TT><B>&nbsp;</B></TT></TD>
    <TD align=3Dright><TT><B>End&nbsp;</B></TT></TD>
    <TD align=3Dright><TT><B>Miss&nbsp;</B></TT></TD>
    <TD align=3Dright><TT><B>Ions&nbsp;</B></TT></TD>
    <TD><TT><B>&nbsp;Peptide</B></TT></TD></TR>
  <TR>
    <TD align=3Dright>&nbsp;</TD>
    <TD align=3Dright><TT>1356.5599&nbsp;&nbsp;</TT></TD>
    <TD align=3Dright><TT>1355.5526&nbsp;&nbsp;</TT></TD>
    <TD align=3Dright><TT>1355.5697&nbsp;&nbsp;</TT></TD>
    <TD noWrap align=3Dright><TT>-12.59&nbsp;</TT></TD>
    <TD align=3Dright><TT>1&nbsp;</TT></TD>
    <TD noWrap align=3Dright><TT>-&nbsp;</TT></TD>
    <TD align=3Dright><TT>12&nbsp;</TT></TD>
    <TD align=3Dright><TT>0&nbsp;&nbsp;</TT></TD>
    <TD noWrap align=3Dright><TT>---&nbsp;&nbsp;</TT></TD>
    <TD noWrap><TT>&nbsp;-.MESSMEIATSDR.G</TT></TD></TR>
  <TR>
    <TD align=3Dright>&nbsp;</TD>
    <TD align=3Dright><TT>1356.5599&nbsp;&nbsp;</TT></TD>
    <TD align=3Dright><TT>1355.5526&nbsp;&nbsp;</TT></TD>
    <TD align=3Dright><TT>1355.5697&nbsp;&nbsp;</TT></TD>
    <TD noWrap align=3Dright><TT>-12.59&nbsp;</TT></TD>
    <TD align=3Dright><TT>1&nbsp;</TT></TD>
    <TD noWrap align=3Dright><TT>-&nbsp;</TT></TD>
    <TD align=3Dright><TT>12&nbsp;</TT></TD>
    <TD align=3Dright><TT>0&nbsp;&nbsp;</TT></TD>
    <TD noWrap align=3Dright><TT>---&nbsp;&nbsp;</TT></TD>
    <TD noWrap><TT>&nbsp;-.MESSMEIATSDR.G</TT></TD></TR>
  <TR>
    <TD align=3Dright>&nbsp;</TD>
    <TD align=3Dright><TT>1372.5393&nbsp;&nbsp;</TT></TD>
    <TD align=3Dright><TT>1371.5320&nbsp;&nbsp;</TT></TD>
    <TD align=3Dright><TT>1371.5646&nbsp;&nbsp;</TT></TD>
    <TD noWrap align=3Dright><TT>-23.76&nbsp;</TT></TD>
    <TD align=3Dright><TT>1&nbsp;</TT></TD>
    <TD noWrap align=3Dright><TT>-&nbsp;</TT></TD>
    <TD align=3Dright><TT>12&nbsp;</TT></TD>
    <TD align=3Dright><TT>0&nbsp;&nbsp;</TT></TD>
    <TD noWrap align=3Dright><TT>---&nbsp;&nbsp;</TT></TD>
    <TD noWrap><TT>&nbsp;-.MESSMEIATSDR.G + Oxidation (M)</TT></TD></TR>
  <TR>
    <TD align=3Dright>&nbsp;</TD>
    <TD align=3Dright><TT>1372.5393&nbsp;&nbsp;</TT></TD>
    <TD align=3Dright><TT>1371.5320&nbsp;&nbsp;</TT></TD>
    <TD align=3Dright><TT>1371.5646&nbsp;&nbsp;</TT></TD>
    <TD noWrap align=3Dright><TT>-23.76&nbsp;</TT></TD>
    <TD align=3Dright><TT>1&nbsp;</TT></TD>
    <TD noWrap align=3Dright><TT>-&nbsp;</TT></TD>
    <TD align=3Dright><TT>12&nbsp;</TT></TD>
    <TD align=3Dright><TT>0&nbsp;&nbsp;</TT></TD>
    <TD noWrap align=3Dright><TT>34&nbsp;&nbsp;</TT></TD>
    <TD noWrap><TT>&nbsp;-.MESSMEIATSDR.G + Oxidation (M)</TT></TD></TR>
  <TR>
    <TD align=3Dright>&nbsp;</TD>
    <TD align=3Dright><TT>1388.5371&nbsp;&nbsp;</TT></TD>
    <TD align=3Dright><TT>1387.5298&nbsp;&nbsp;</TT></TD>
    <TD align=3Dright><TT>1387.5595&nbsp;&nbsp;</TT></TD>
    <TD noWrap align=3Dright><TT>-21.41&nbsp;</TT></TD>
    <TD align=3Dright><TT>1&nbsp;</TT></TD>
    <TD noWrap align=3Dright><TT>-&nbsp;</TT></TD>
    <TD align=3Dright><TT>12&nbsp;</TT></TD>
    <TD align=3Dright><TT>0&nbsp;&nbsp;</TT></TD>
    <TD noWrap align=3Dright><TT>---&nbsp;&nbsp;</TT></TD>
    <TD noWrap><TT>&nbsp;-.MESSMEIATSDR.G + 2 Oxidation =
(M)</TT></TD></TR>
  <TR>
    <TD align=3Dright>&nbsp;</TD>
    <TD align=3Dright><TT>2777.3557&nbsp;&nbsp;</TT></TD>
    <TD align=3Dright><TT>2776.3484&nbsp;&nbsp;</TT></TD>
    <TD align=3Dright><TT>2776.2717&nbsp;&nbsp;</TT></TD>
    <TD noWrap align=3Dright><TT>27.6&nbsp;</TT></TD>
    <TD align=3Dright><TT>70&nbsp;</TT></TD>
    <TD noWrap align=3Dright><TT>-&nbsp;</TT></TD>
    <TD align=3Dright><TT>93&nbsp;</TT></TD>
    <TD align=3Dright><TT>0&nbsp;&nbsp;</TT></TD>
    <TD noWrap align=3Dright><TT>---&nbsp;&nbsp;</TT></TD>
    <TD noWrap><TT>&nbsp;K.HLNLSMCIDQLQDQDLEMASESLK.N + Oxidation=20
  (M)</TT></TD></TR></TBODY></TABLE>
<TABLE border=3D0 cellSpacing=3D0>
  <TBODY>
  <TR>
    <TD><TT>&nbsp;&nbsp;&nbsp;&nbsp;&nbsp;&nbsp;</TT></TD>
    <TD><TT><B>No match to: </B>812.3083, 825.0515, 829.3333, 842.4561,=20
      870.4924, 1269.5284, 1276.5792, 1283.5680, 1285.5226, 1299.5594,=20
      1308.5662, 1308.5662, 1324.5472, 1324.5472, 1378.5297, 1383.6278,=20
      1404.5271, 1405.5890, 1689.5746, 1689.5746, 1702.6964, 1738.8584,=20
      1749.7684, 1951.9136, 1951.9136, 1973.9078, 2009.7618, 2009.7618,=20
      2031.7617, 2098.0420, 2109.9995, 2211.9861, 2277.8892, 2424.1086,=20
      2424.1086, 2467.0449, 2467.0449, 2649.2588, 2649.2588,=20
  2663.2690</TT></TD></TR></TBODY></TABLE><BR>
<TABLE border=3D0 cellSpacing=3D0>
  <TBODY>
  <TR>
    <TD><TT><B><A =
name=3DHit8>8.</A>&nbsp;&nbsp;&nbsp;&nbsp;</B></TT></TD>
    <TD noWrap><TT><A=20
      =
href=3D"http://zxw-pc/mascot/cgi/protein_view.pl?file=3D../data/20121225/=
F002441.dat&amp;hit=3D8"=20
      =
target=3D_blank>gi|255594021</A>&nbsp;&nbsp;&nbsp;&nbsp;<B>Mass:</B>&nbsp=
;9509&nbsp;&nbsp;&nbsp;&nbsp;&nbsp;<B>Score:</B>&nbsp;44&nbsp;&nbsp;&nbsp=
;&nbsp;&nbsp;<B>Expect:</B>&nbsp;75&nbsp;&nbsp;<B>Matches:</B>&nbsp;4</TT=
></TD></TR>
  <TR>
    <TD>&nbsp;</TD>
    <TD noWrap><TT>conserved hypothetical protein [Ricinus=20
  communis]</TT></TD></TR></TBODY></TABLE>
<TABLE border=3D0 cellSpacing=3D0 cellPadding=3D0>
  <TBODY>
  <TR>
    <TD><TT>&nbsp;&nbsp;&nbsp;&nbsp;&nbsp;&nbsp;</TT></TD>
    <TD align=3Dright><TT><B>Observed&nbsp;&nbsp;</B></TT></TD>
    <TD noWrap align=3Dright><TT><B>Mr(expt)&nbsp;&nbsp;</B></TT></TD>
    <TD noWrap align=3Dright><TT><B>Mr(calc)&nbsp;&nbsp;</B></TT></TD>
    <TD align=3Dright><TT><B>&nbsp;ppm&nbsp;&nbsp;</B></TT></TD>
    <TD align=3Dright><TT><B>Start&nbsp;</B></TT></TD>
    <TD align=3Dright><TT><B>&nbsp;</B></TT></TD>
    <TD align=3Dright><TT><B>End&nbsp;</B></TT></TD>
    <TD align=3Dright><TT><B>Miss&nbsp;</B></TT></TD>
    <TD align=3Dright><TT><B>Ions&nbsp;</B></TT></TD>
    <TD><TT><B>&nbsp;Peptide</B></TT></TD></TR>
  <TR>
    <TD align=3Dright>&nbsp;</TD>
    <TD align=3Dright><TT>870.4924&nbsp;&nbsp;</TT></TD>
    <TD align=3Dright><TT>869.4851&nbsp;&nbsp;</TT></TD>
    <TD align=3Dright><TT>869.4654&nbsp;&nbsp;</TT></TD>
    <TD noWrap align=3Dright><TT>22.7&nbsp;</TT></TD>
    <TD align=3Dright><TT>1&nbsp;</TT></TD>
    <TD noWrap align=3Dright><TT>-&nbsp;</TT></TD>
    <TD align=3Dright><TT>7&nbsp;</TT></TD>
    <TD align=3Dright><TT>1&nbsp;&nbsp;</TT></TD>
    <TD noWrap align=3Dright><TT>---&nbsp;&nbsp;</TT></TD>
    <TD noWrap><TT>&nbsp;-.MSLRAHR.N</TT></TD></TR>
  <TR>
    <TD align=3Dright>&nbsp;</TD>
    <TD align=3Dright><TT>1269.5284&nbsp;&nbsp;</TT></TD>
    <TD align=3Dright><TT>1268.5211&nbsp;&nbsp;</TT></TD>
    <TD align=3Dright><TT>1268.6221&nbsp;&nbsp;</TT></TD>
    <TD noWrap align=3Dright><TT>-79.63&nbsp;</TT></TD>
    <TD align=3Dright><TT>8&nbsp;</TT></TD>
    <TD noWrap align=3Dright><TT>-&nbsp;</TT></TD>
    <TD align=3Dright><TT>19&nbsp;</TT></TD>
    <TD align=3Dright><TT>0&nbsp;&nbsp;</TT></TD>
    <TD noWrap align=3Dright><TT>---&nbsp;&nbsp;</TT></TD>
    <TD noWrap><TT>&nbsp;R.NTSLASQQHAGR.R</TT></TD></TR>
  <TR>
    <TD align=3Dright>&nbsp;</TD>
    <TD align=3Dright><TT>2098.0420&nbsp;&nbsp;</TT></TD>
    <TD align=3Dright><TT>2097.0347&nbsp;&nbsp;</TT></TD>
    <TD align=3Dright><TT>2097.1016&nbsp;&nbsp;</TT></TD>
    <TD noWrap align=3Dright><TT>-31.89&nbsp;</TT></TD>
    <TD align=3Dright><TT>50&nbsp;</TT></TD>
    <TD noWrap align=3Dright><TT>-&nbsp;</TT></TD>
    <TD align=3Dright><TT>66&nbsp;</TT></TD>
    <TD align=3Dright><TT>1&nbsp;&nbsp;</TT></TD>
    <TD noWrap align=3Dright><TT>---&nbsp;&nbsp;</TT></TD>
    <TD noWrap><TT>&nbsp;R.YLCQRLVVGSFHFMLLR.Q + Oxidation =
(M)</TT></TD></TR>
  <TR>
    <TD align=3Dright>&nbsp;</TD>
    <TD align=3Dright><TT>2777.3557&nbsp;&nbsp;</TT></TD>
    <TD align=3Dright><TT>2776.3484&nbsp;&nbsp;</TT></TD>
    <TD align=3Dright><TT>2776.4305&nbsp;&nbsp;</TT></TD>
    <TD noWrap align=3Dright><TT>-29.57&nbsp;</TT></TD>
    <TD align=3Dright><TT>24&nbsp;</TT></TD>
    <TD noWrap align=3Dright><TT>-&nbsp;</TT></TD>
    <TD align=3Dright><TT>49&nbsp;</TT></TD>
    <TD align=3Dright><TT>1&nbsp;&nbsp;</TT></TD>
    <TD noWrap align=3Dright><TT>---&nbsp;&nbsp;</TT></TD>
    <TD=20
noWrap><TT>&nbsp;R.NNWATAGIRAICGCVGAVLPLFEVFR.Y</TT></TD></TR></TBODY></T=
ABLE>
<TABLE border=3D0 cellSpacing=3D0>
  <TBODY>
  <TR>
    <TD><TT>&nbsp;&nbsp;&nbsp;&nbsp;&nbsp;&nbsp;</TT></TD>
    <TD><TT><B>No match to: </B>812.3083, 825.0515, 829.3333, 842.4561,=20
      1276.5792, 1283.5680, 1285.5226, 1299.5594, 1308.5662, 1308.5662,=20
      1324.5472, 1324.5472, 1356.5599, 1356.5599, 1372.5393, 1372.5393,=20
      1378.5297, 1383.6278, 1388.5371, 1404.5271, 1405.5890, 1689.5746,=20
      1689.5746, 1702.6964, 1738.8584, 1749.7684, 1951.9136, 1951.9136,=20
      1973.9078, 2009.7618, 2009.7618, 2031.7617, 2109.9995, 2211.9861,=20
      2277.8892, 2424.1086, 2424.1086, 2467.0449, 2467.0449, 2649.2588,=20
      2649.2588, 2663.2690</TT></TD></TR></TBODY></TABLE><BR>
<TABLE border=3D0 cellSpacing=3D0>
  <TBODY>
  <TR>
    <TD><TT><B><A =
name=3DHit9>9.</A>&nbsp;&nbsp;&nbsp;&nbsp;</B></TT></TD>
    <TD noWrap><TT><A=20
      =
href=3D"http://zxw-pc/mascot/cgi/protein_view.pl?file=3D../data/20121225/=
F002441.dat&amp;hit=3D9"=20
      =
target=3D_blank>gi|223521235</A>&nbsp;&nbsp;&nbsp;&nbsp;<B>Mass:</B>&nbsp=
;9509&nbsp;&nbsp;&nbsp;&nbsp;&nbsp;<B>Score:</B>&nbsp;44&nbsp;&nbsp;&nbsp=
;&nbsp;&nbsp;<B>Expect:</B>&nbsp;75&nbsp;&nbsp;<B>Matches:</B>&nbsp;4</TT=
></TD></TR>
  <TR>
    <TD>&nbsp;</TD>
    <TD noWrap><TT>conserved hypothetical protein [Ricinus=20
  communis]</TT></TD></TR></TBODY></TABLE>
<TABLE border=3D0 cellSpacing=3D0 cellPadding=3D0>
  <TBODY>
  <TR>
    <TD><TT>&nbsp;&nbsp;&nbsp;&nbsp;&nbsp;&nbsp;</TT></TD>
    <TD align=3Dright><TT><B>Observed&nbsp;&nbsp;</B></TT></TD>
    <TD noWrap align=3Dright><TT><B>Mr(expt)&nbsp;&nbsp;</B></TT></TD>
    <TD noWrap align=3Dright><TT><B>Mr(calc)&nbsp;&nbsp;</B></TT></TD>
    <TD align=3Dright><TT><B>&nbsp;ppm&nbsp;&nbsp;</B></TT></TD>
    <TD align=3Dright><TT><B>Start&nbsp;</B></TT></TD>
    <TD align=3Dright><TT><B>&nbsp;</B></TT></TD>
    <TD align=3Dright><TT><B>End&nbsp;</B></TT></TD>
    <TD align=3Dright><TT><B>Miss&nbsp;</B></TT></TD>
    <TD align=3Dright><TT><B>Ions&nbsp;</B></TT></TD>
    <TD><TT><B>&nbsp;Peptide</B></TT></TD></TR>
  <TR>
    <TD align=3Dright>&nbsp;</TD>
    <TD align=3Dright><TT>870.4924&nbsp;&nbsp;</TT></TD>
    <TD align=3Dright><TT>869.4851&nbsp;&nbsp;</TT></TD>
    <TD align=3Dright><TT>869.4654&nbsp;&nbsp;</TT></TD>
    <TD noWrap align=3Dright><TT>22.7&nbsp;</TT></TD>
    <TD align=3Dright><TT>1&nbsp;</TT></TD>
    <TD noWrap align=3Dright><TT>-&nbsp;</TT></TD>
    <TD align=3Dright><TT>7&nbsp;</TT></TD>
    <TD align=3Dright><TT>1&nbsp;&nbsp;</TT></TD>
    <TD noWrap align=3Dright><TT>---&nbsp;&nbsp;</TT></TD>
    <TD noWrap><TT>&nbsp;-.MSLRAHR.N</TT></TD></TR>
  <TR>
    <TD align=3Dright>&nbsp;</TD>
    <TD align=3Dright><TT>1269.5284&nbsp;&nbsp;</TT></TD>
    <TD align=3Dright><TT>1268.5211&nbsp;&nbsp;</TT></TD>
    <TD align=3Dright><TT>1268.6221&nbsp;&nbsp;</TT></TD>
    <TD noWrap align=3Dright><TT>-79.63&nbsp;</TT></TD>
    <TD align=3Dright><TT>8&nbsp;</TT></TD>
    <TD noWrap align=3Dright><TT>-&nbsp;</TT></TD>
    <TD align=3Dright><TT>19&nbsp;</TT></TD>
    <TD align=3Dright><TT>0&nbsp;&nbsp;</TT></TD>
    <TD noWrap align=3Dright><TT>---&nbsp;&nbsp;</TT></TD>
    <TD noWrap><TT>&nbsp;R.NTSLASQQHAGR.R</TT></TD></TR>
  <TR>
    <TD align=3Dright>&nbsp;</TD>
    <TD align=3Dright><TT>2098.0420&nbsp;&nbsp;</TT></TD>
    <TD align=3Dright><TT>2097.0347&nbsp;&nbsp;</TT></TD>
    <TD align=3Dright><TT>2097.1016&nbsp;&nbsp;</TT></TD>
    <TD noWrap align=3Dright><TT>-31.89&nbsp;</TT></TD>
    <TD align=3Dright><TT>50&nbsp;</TT></TD>
    <TD noWrap align=3Dright><TT>-&nbsp;</TT></TD>
    <TD align=3Dright><TT>66&nbsp;</TT></TD>
    <TD align=3Dright><TT>1&nbsp;&nbsp;</TT></TD>
    <TD noWrap align=3Dright><TT>---&nbsp;&nbsp;</TT></TD>
    <TD noWrap><TT>&nbsp;R.YLCQRLVVGSFHFMLLR.Q + Oxidation =
(M)</TT></TD></TR>
  <TR>
    <TD align=3Dright>&nbsp;</TD>
    <TD align=3Dright><TT>2777.3557&nbsp;&nbsp;</TT></TD>
    <TD align=3Dright><TT>2776.3484&nbsp;&nbsp;</TT></TD>
    <TD align=3Dright><TT>2776.4305&nbsp;&nbsp;</TT></TD>
    <TD noWrap align=3Dright><TT>-29.57&nbsp;</TT></TD>
    <TD align=3Dright><TT>24&nbsp;</TT></TD>
    <TD noWrap align=3Dright><TT>-&nbsp;</TT></TD>
    <TD align=3Dright><TT>49&nbsp;</TT></TD>
    <TD align=3Dright><TT>1&nbsp;&nbsp;</TT></TD>
    <TD noWrap align=3Dright><TT>---&nbsp;&nbsp;</TT></TD>
    <TD=20
noWrap><TT>&nbsp;R.NNWATAGIRAICGCVGAVLPLFEVFR.Y</TT></TD></TR></TBODY></T=
ABLE>
<TABLE border=3D0 cellSpacing=3D0>
  <TBODY>
  <TR>
    <TD><TT>&nbsp;&nbsp;&nbsp;&nbsp;&nbsp;&nbsp;</TT></TD>
    <TD><TT><B>No match to: </B>812.3083, 825.0515, 829.3333, 842.4561,=20
      1276.5792, 1283.5680, 1285.5226, 1299.5594, 1308.5662, 1308.5662,=20
      1324.5472, 1324.5472, 1356.5599, 1356.5599, 1372.5393, 1372.5393,=20
      1378.5297, 1383.6278, 1388.5371, 1404.5271, 1405.5890, 1689.5746,=20
      1689.5746, 1702.6964, 1738.8584, 1749.7684, 1951.9136, 1951.9136,=20
      1973.9078, 2009.7618, 2009.7618, 2031.7617, 2109.9995, 2211.9861,=20
      2277.8892, 2424.1086, 2424.1086, 2467.0449, 2467.0449, 2649.2588,=20
      2649.2588, 2663.2690</TT></TD></TR></TBODY></TABLE><BR>
<TABLE border=3D0 cellSpacing=3D0>
  <TBODY>
  <TR>
    <TD><TT><B><A name=3DHit10>10.</A>&nbsp;&nbsp;&nbsp;</B></TT></TD>
    <TD noWrap><TT><A=20
      =
href=3D"http://zxw-pc/mascot/cgi/protein_view.pl?file=3D../data/20121225/=
F002441.dat&amp;hit=3D10"=20
      =
target=3D_blank>gi|115476184</A>&nbsp;&nbsp;&nbsp;&nbsp;<B>Mass:</B>&nbsp=
;132676&nbsp;&nbsp;&nbsp;<B>Score:</B>&nbsp;42&nbsp;&nbsp;&nbsp;&nbsp;&nb=
sp;<B>Expect:</B>&nbsp;1.1e+002&nbsp;&nbsp;<B>Matches:</B>&nbsp;8</TT></T=
D></TR>
  <TR>
    <TD>&nbsp;</TD>
    <TD noWrap><TT>Os08g0379000 [Oryza sativa Japonica=20
  Group]</TT></TD></TR></TBODY></TABLE>
<TABLE border=3D0 cellSpacing=3D0 cellPadding=3D0>
  <TBODY>
  <TR>
    <TD><TT>&nbsp;&nbsp;&nbsp;&nbsp;&nbsp;&nbsp;</TT></TD>
    <TD align=3Dright><TT><B>Observed&nbsp;&nbsp;</B></TT></TD>
    <TD noWrap align=3Dright><TT><B>Mr(expt)&nbsp;&nbsp;</B></TT></TD>
    <TD noWrap align=3Dright><TT><B>Mr(calc)&nbsp;&nbsp;</B></TT></TD>
    <TD align=3Dright><TT><B>&nbsp;ppm&nbsp;&nbsp;</B></TT></TD>
    <TD align=3Dright><TT><B>Start&nbsp;</B></TT></TD>
    <TD align=3Dright><TT><B>&nbsp;</B></TT></TD>
    <TD align=3Dright><TT><B>End&nbsp;</B></TT></TD>
    <TD align=3Dright><TT><B>Miss&nbsp;</B></TT></TD>
    <TD align=3Dright><TT><B>Ions&nbsp;</B></TT></TD>
    <TD><TT><B>&nbsp;Peptide</B></TT></TD></TR>
  <TR>
    <TD align=3Dright>&nbsp;</TD>
    <TD align=3Dright><TT>1308.5662&nbsp;&nbsp;</TT></TD>
    <TD align=3Dright><TT>1307.5589&nbsp;&nbsp;</TT></TD>
    <TD align=3Dright><TT>1307.5816&nbsp;&nbsp;</TT></TD>
    <TD noWrap align=3Dright><TT>-17.31&nbsp;</TT></TD>
    <TD align=3Dright><TT>48&nbsp;</TT></TD>
    <TD noWrap align=3Dright><TT>-&nbsp;</TT></TD>
    <TD align=3Dright><TT>59&nbsp;</TT></TD>
    <TD align=3Dright><TT>0&nbsp;&nbsp;</TT></TD>
    <TD noWrap align=3Dright><TT>---&nbsp;&nbsp;</TT></TD>
    <TD noWrap><TT>&nbsp;K.AAEETSMYAAHK.A</TT></TD></TR>
  <TR>
    <TD align=3Dright>&nbsp;</TD>
    <TD align=3Dright><TT>1308.5662&nbsp;&nbsp;</TT></TD>
    <TD align=3Dright><TT>1307.5589&nbsp;&nbsp;</TT></TD>
    <TD align=3Dright><TT>1307.5816&nbsp;&nbsp;</TT></TD>
    <TD noWrap align=3Dright><TT>-17.31&nbsp;</TT></TD>
    <TD align=3Dright><TT>48&nbsp;</TT></TD>
    <TD noWrap align=3Dright><TT>-&nbsp;</TT></TD>
    <TD align=3Dright><TT>59&nbsp;</TT></TD>
    <TD align=3Dright><TT>0&nbsp;&nbsp;</TT></TD>
    <TD noWrap align=3Dright><TT>13&nbsp;&nbsp;</TT></TD>
    <TD noWrap><TT>&nbsp;K.AAEETSMYAAHK.A</TT></TD></TR>
  <TR>
    <TD align=3Dright>&nbsp;</TD>
    <TD align=3Dright><TT>1324.5472&nbsp;&nbsp;</TT></TD>
    <TD align=3Dright><TT>1323.5399&nbsp;&nbsp;</TT></TD>
    <TD align=3Dright><TT>1323.5765&nbsp;&nbsp;</TT></TD>
    <TD noWrap align=3Dright><TT>-27.62&nbsp;</TT></TD>
    <TD align=3Dright><TT>48&nbsp;</TT></TD>
    <TD noWrap align=3Dright><TT>-&nbsp;</TT></TD>
    <TD align=3Dright><TT>59&nbsp;</TT></TD>
    <TD align=3Dright><TT>0&nbsp;&nbsp;</TT></TD>
    <TD noWrap align=3Dright><TT>---&nbsp;&nbsp;</TT></TD>
    <TD noWrap><TT>&nbsp;K.AAEETSMYAAHK.A + Oxidation (M)</TT></TD></TR>
  <TR>
    <TD align=3Dright>&nbsp;</TD>
    <TD align=3Dright><TT>1324.5472&nbsp;&nbsp;</TT></TD>
    <TD align=3Dright><TT>1323.5399&nbsp;&nbsp;</TT></TD>
    <TD align=3Dright><TT>1323.5765&nbsp;&nbsp;</TT></TD>
    <TD noWrap align=3Dright><TT>-27.62&nbsp;</TT></TD>
    <TD align=3Dright><TT>48&nbsp;</TT></TD>
    <TD noWrap align=3Dright><TT>-&nbsp;</TT></TD>
    <TD align=3Dright><TT>59&nbsp;</TT></TD>
    <TD align=3Dright><TT>0&nbsp;&nbsp;</TT></TD>
    <TD noWrap align=3Dright><TT>(5)&nbsp;</TT></TD>
    <TD noWrap><TT>&nbsp;K.AAEETSMYAAHK.A + Oxidation (M)</TT></TD></TR>
  <TR>
    <TD align=3Dright>&nbsp;</TD>
    <TD align=3Dright><TT>2098.0420&nbsp;&nbsp;</TT></TD>
    <TD align=3Dright><TT>2097.0347&nbsp;&nbsp;</TT></TD>
    <TD align=3Dright><TT>2097.0226&nbsp;&nbsp;</TT></TD>
    <TD noWrap align=3Dright><TT>5.79&nbsp;</TT></TD>
    <TD align=3Dright><TT>702&nbsp;</TT></TD>
    <TD noWrap align=3Dright><TT>-&nbsp;</TT></TD>
    <TD align=3Dright><TT>721&nbsp;</TT></TD>
    <TD align=3Dright><TT>1&nbsp;&nbsp;</TT></TD>
    <TD noWrap align=3Dright><TT>---&nbsp;&nbsp;</TT></TD>
    <TD noWrap><TT>&nbsp;R.SDSPSVASLPKEETSPDPVR.I</TT></TD></TR>
  <TR>
    <TD align=3Dright>&nbsp;</TD>
    <TD align=3Dright><TT>2109.9995&nbsp;&nbsp;</TT></TD>
    <TD align=3Dright><TT>2108.9922&nbsp;&nbsp;</TT></TD>
    <TD align=3Dright><TT>2109.0412&nbsp;&nbsp;</TT></TD>
    <TD noWrap align=3Dright><TT>-23.21&nbsp;</TT></TD>
    <TD align=3Dright><TT>383&nbsp;</TT></TD>
    <TD noWrap align=3Dright><TT>-&nbsp;</TT></TD>
    <TD align=3Dright><TT>401&nbsp;</TT></TD>
    <TD align=3Dright><TT>1&nbsp;&nbsp;</TT></TD>
    <TD noWrap align=3Dright><TT>---&nbsp;&nbsp;</TT></TD>
    <TD noWrap><TT>&nbsp;K.AASEIYETAIQDAMQKNVK.I</TT></TD></TR>
  <TR>
    <TD align=3Dright>&nbsp;</TD>
    <TD align=3Dright><TT>2649.2588&nbsp;&nbsp;</TT></TD>
    <TD align=3Dright><TT>2648.2515&nbsp;&nbsp;</TT></TD>
    <TD align=3Dright><TT>2648.2152&nbsp;&nbsp;</TT></TD>
    <TD noWrap align=3Dright><TT>13.7&nbsp;</TT></TD>
    <TD align=3Dright><TT>328&nbsp;</TT></TD>
    <TD noWrap align=3Dright><TT>-&nbsp;</TT></TD>
    <TD align=3Dright><TT>350&nbsp;</TT></TD>
    <TD align=3Dright><TT>1&nbsp;&nbsp;</TT></TD>
    <TD noWrap align=3Dright><TT>---&nbsp;&nbsp;</TT></TD>
    <TD noWrap><TT>&nbsp;K.GVPTFHMYYAMFKEQIGDAQGAR.S + 2 Oxidation=20
  (M)</TT></TD></TR>
  <TR>
    <TD align=3Dright>&nbsp;</TD>
    <TD align=3Dright><TT>2649.2588&nbsp;&nbsp;</TT></TD>
    <TD align=3Dright><TT>2648.2515&nbsp;&nbsp;</TT></TD>
    <TD align=3Dright><TT>2648.2152&nbsp;&nbsp;</TT></TD>
    <TD noWrap align=3Dright><TT>13.7&nbsp;</TT></TD>
    <TD align=3Dright><TT>328&nbsp;</TT></TD>
    <TD noWrap align=3Dright><TT>-&nbsp;</TT></TD>
    <TD align=3Dright><TT>350&nbsp;</TT></TD>
    <TD align=3Dright><TT>1&nbsp;&nbsp;</TT></TD>
    <TD noWrap align=3Dright><TT>20&nbsp;&nbsp;</TT></TD>
    <TD noWrap><TT>&nbsp;K.GVPTFHMYYAMFKEQIGDAQGAR.S + 2 Oxidation=20
  (M)</TT></TD></TR></TBODY></TABLE>
<TABLE border=3D0 cellSpacing=3D0>
  <TBODY>
  <TR>
    <TD><TT>&nbsp;&nbsp;&nbsp;&nbsp;&nbsp;&nbsp;</TT></TD>
    <TD><TT><B>No match to: </B>812.3083, 825.0515, 829.3333, 842.4561,=20
      870.4924, 1269.5284, 1276.5792, 1283.5680, 1285.5226, 1299.5594,=20
      1356.5599, 1356.5599, 1372.5393, 1372.5393, 1378.5297, 1383.6278,=20
      1388.5371, 1404.5271, 1405.5890, 1689.5746, 1689.5746, 1702.6964,=20
      1738.8584, 1749.7684, 1951.9136, 1951.9136, 1973.9078, 2009.7618,=20
      2009.7618, 2031.7617, 2211.9861, 2277.8892, 2424.1086, 2424.1086,=20
      2467.0449, 2467.0449, 2663.2690, =
2777.3557</TT></TD></TR></TBODY></TABLE><BR>
<TABLE border=3D0 cellSpacing=3D0>
  <TBODY>
  <TR>
    <TD><TT><B><A name=3DHit11>11.</A>&nbsp;&nbsp;&nbsp;</B></TT></TD>
    <TD noWrap><TT><A=20
      =
href=3D"http://zxw-pc/mascot/cgi/protein_view.pl?file=3D../data/20121225/=
F002441.dat&amp;hit=3D11"=20
      =
target=3D_blank>gi|113623657</A>&nbsp;&nbsp;&nbsp;&nbsp;<B>Mass:</B>&nbsp=
;132676&nbsp;&nbsp;&nbsp;<B>Score:</B>&nbsp;42&nbsp;&nbsp;&nbsp;&nbsp;&nb=
sp;<B>Expect:</B>&nbsp;1.1e+002&nbsp;&nbsp;<B>Matches:</B>&nbsp;8</TT></T=
D></TR>
  <TR>
    <TD>&nbsp;</TD>
    <TD noWrap><TT>Os08g0379000 [Oryza sativa Japonica=20
  Group]</TT></TD></TR></TBODY></TABLE>
<TABLE border=3D0 cellSpacing=3D0 cellPadding=3D0>
  <TBODY>
  <TR>
    <TD><TT>&nbsp;&nbsp;&nbsp;&nbsp;&nbsp;&nbsp;</TT></TD>
    <TD align=3Dright><TT><B>Observed&nbsp;&nbsp;</B></TT></TD>
    <TD noWrap align=3Dright><TT><B>Mr(expt)&nbsp;&nbsp;</B></TT></TD>
    <TD noWrap align=3Dright><TT><B>Mr(calc)&nbsp;&nbsp;</B></TT></TD>
    <TD align=3Dright><TT><B>&nbsp;ppm&nbsp;&nbsp;</B></TT></TD>
    <TD align=3Dright><TT><B>Start&nbsp;</B></TT></TD>
    <TD align=3Dright><TT><B>&nbsp;</B></TT></TD>
    <TD align=3Dright><TT><B>End&nbsp;</B></TT></TD>
    <TD align=3Dright><TT><B>Miss&nbsp;</B></TT></TD>
    <TD align=3Dright><TT><B>Ions&nbsp;</B></TT></TD>
    <TD><TT><B>&nbsp;Peptide</B></TT></TD></TR>
  <TR>
    <TD align=3Dright>&nbsp;</TD>
    <TD align=3Dright><TT>1308.5662&nbsp;&nbsp;</TT></TD>
    <TD align=3Dright><TT>1307.5589&nbsp;&nbsp;</TT></TD>
    <TD align=3Dright><TT>1307.5816&nbsp;&nbsp;</TT></TD>
    <TD noWrap align=3Dright><TT>-17.31&nbsp;</TT></TD>
    <TD align=3Dright><TT>48&nbsp;</TT></TD>
    <TD noWrap align=3Dright><TT>-&nbsp;</TT></TD>
    <TD align=3Dright><TT>59&nbsp;</TT></TD>
    <TD align=3Dright><TT>0&nbsp;&nbsp;</TT></TD>
    <TD noWrap align=3Dright><TT>---&nbsp;&nbsp;</TT></TD>
    <TD noWrap><TT>&nbsp;K.AAEETSMYAAHK.A</TT></TD></TR>
  <TR>
    <TD align=3Dright>&nbsp;</TD>
    <TD align=3Dright><TT>1308.5662&nbsp;&nbsp;</TT></TD>
    <TD align=3Dright><TT>1307.5589&nbsp;&nbsp;</TT></TD>
    <TD align=3Dright><TT>1307.5816&nbsp;&nbsp;</TT></TD>
    <TD noWrap align=3Dright><TT>-17.31&nbsp;</TT></TD>
    <TD align=3Dright><TT>48&nbsp;</TT></TD>
    <TD noWrap align=3Dright><TT>-&nbsp;</TT></TD>
    <TD align=3Dright><TT>59&nbsp;</TT></TD>
    <TD align=3Dright><TT>0&nbsp;&nbsp;</TT></TD>
    <TD noWrap align=3Dright><TT>13&nbsp;&nbsp;</TT></TD>
    <TD noWrap><TT>&nbsp;K.AAEETSMYAAHK.A</TT></TD></TR>
  <TR>
    <TD align=3Dright>&nbsp;</TD>
    <TD align=3Dright><TT>1324.5472&nbsp;&nbsp;</TT></TD>
    <TD align=3Dright><TT>1323.5399&nbsp;&nbsp;</TT></TD>
    <TD align=3Dright><TT>1323.5765&nbsp;&nbsp;</TT></TD>
    <TD noWrap align=3Dright><TT>-27.62&nbsp;</TT></TD>
    <TD align=3Dright><TT>48&nbsp;</TT></TD>
    <TD noWrap align=3Dright><TT>-&nbsp;</TT></TD>
    <TD align=3Dright><TT>59&nbsp;</TT></TD>
    <TD align=3Dright><TT>0&nbsp;&nbsp;</TT></TD>
    <TD noWrap align=3Dright><TT>---&nbsp;&nbsp;</TT></TD>
    <TD noWrap><TT>&nbsp;K.AAEETSMYAAHK.A + Oxidation (M)</TT></TD></TR>
  <TR>
    <TD align=3Dright>&nbsp;</TD>
    <TD align=3Dright><TT>1324.5472&nbsp;&nbsp;</TT></TD>
    <TD align=3Dright><TT>1323.5399&nbsp;&nbsp;</TT></TD>
    <TD align=3Dright><TT>1323.5765&nbsp;&nbsp;</TT></TD>
    <TD noWrap align=3Dright><TT>-27.62&nbsp;</TT></TD>
    <TD align=3Dright><TT>48&nbsp;</TT></TD>
    <TD noWrap align=3Dright><TT>-&nbsp;</TT></TD>
    <TD align=3Dright><TT>59&nbsp;</TT></TD>
    <TD align=3Dright><TT>0&nbsp;&nbsp;</TT></TD>
    <TD noWrap align=3Dright><TT>(5)&nbsp;</TT></TD>
    <TD noWrap><TT>&nbsp;K.AAEETSMYAAHK.A + Oxidation (M)</TT></TD></TR>
  <TR>
    <TD align=3Dright>&nbsp;</TD>
    <TD align=3Dright><TT>2098.0420&nbsp;&nbsp;</TT></TD>
    <TD align=3Dright><TT>2097.0347&nbsp;&nbsp;</TT></TD>
    <TD align=3Dright><TT>2097.0226&nbsp;&nbsp;</TT></TD>
    <TD noWrap align=3Dright><TT>5.79&nbsp;</TT></TD>
    <TD align=3Dright><TT>702&nbsp;</TT></TD>
    <TD noWrap align=3Dright><TT>-&nbsp;</TT></TD>
    <TD align=3Dright><TT>721&nbsp;</TT></TD>
    <TD align=3Dright><TT>1&nbsp;&nbsp;</TT></TD>
    <TD noWrap align=3Dright><TT>---&nbsp;&nbsp;</TT></TD>
    <TD noWrap><TT>&nbsp;R.SDSPSVASLPKEETSPDPVR.I</TT></TD></TR>
  <TR>
    <TD align=3Dright>&nbsp;</TD>
    <TD align=3Dright><TT>2109.9995&nbsp;&nbsp;</TT></TD>
    <TD align=3Dright><TT>2108.9922&nbsp;&nbsp;</TT></TD>
    <TD align=3Dright><TT>2109.0412&nbsp;&nbsp;</TT></TD>
    <TD noWrap align=3Dright><TT>-23.21&nbsp;</TT></TD>
    <TD align=3Dright><TT>383&nbsp;</TT></TD>
    <TD noWrap align=3Dright><TT>-&nbsp;</TT></TD>
    <TD align=3Dright><TT>401&nbsp;</TT></TD>
    <TD align=3Dright><TT>1&nbsp;&nbsp;</TT></TD>
    <TD noWrap align=3Dright><TT>---&nbsp;&nbsp;</TT></TD>
    <TD noWrap><TT>&nbsp;K.AASEIYETAIQDAMQKNVK.I</TT></TD></TR>
  <TR>
    <TD align=3Dright>&nbsp;</TD>
    <TD align=3Dright><TT>2649.2588&nbsp;&nbsp;</TT></TD>
    <TD align=3Dright><TT>2648.2515&nbsp;&nbsp;</TT></TD>
    <TD align=3Dright><TT>2648.2152&nbsp;&nbsp;</TT></TD>
    <TD noWrap align=3Dright><TT>13.7&nbsp;</TT></TD>
    <TD align=3Dright><TT>328&nbsp;</TT></TD>
    <TD noWrap align=3Dright><TT>-&nbsp;</TT></TD>
    <TD align=3Dright><TT>350&nbsp;</TT></TD>
    <TD align=3Dright><TT>1&nbsp;&nbsp;</TT></TD>
    <TD noWrap align=3Dright><TT>---&nbsp;&nbsp;</TT></TD>
    <TD noWrap><TT>&nbsp;K.GVPTFHMYYAMFKEQIGDAQGAR.S + 2 Oxidation=20
  (M)</TT></TD></TR>
  <TR>
    <TD align=3Dright>&nbsp;</TD>
    <TD align=3Dright><TT>2649.2588&nbsp;&nbsp;</TT></TD>
    <TD align=3Dright><TT>2648.2515&nbsp;&nbsp;</TT></TD>
    <TD align=3Dright><TT>2648.2152&nbsp;&nbsp;</TT></TD>
    <TD noWrap align=3Dright><TT>13.7&nbsp;</TT></TD>
    <TD align=3Dright><TT>328&nbsp;</TT></TD>
    <TD noWrap align=3Dright><TT>-&nbsp;</TT></TD>
    <TD align=3Dright><TT>350&nbsp;</TT></TD>
    <TD align=3Dright><TT>1&nbsp;&nbsp;</TT></TD>
    <TD noWrap align=3Dright><TT>20&nbsp;&nbsp;</TT></TD>
    <TD noWrap><TT>&nbsp;K.GVPTFHMYYAMFKEQIGDAQGAR.S + 2 Oxidation=20
  (M)</TT></TD></TR></TBODY></TABLE>
<TABLE border=3D0 cellSpacing=3D0>
  <TBODY>
  <TR>
    <TD><TT>&nbsp;&nbsp;&nbsp;&nbsp;&nbsp;&nbsp;</TT></TD>
    <TD><TT><B>No match to: </B>812.3083, 825.0515, 829.3333, 842.4561,=20
      870.4924, 1269.5284, 1276.5792, 1283.5680, 1285.5226, 1299.5594,=20
      1356.5599, 1356.5599, 1372.5393, 1372.5393, 1378.5297, 1383.6278,=20
      1388.5371, 1404.5271, 1405.5890, 1689.5746, 1689.5746, 1702.6964,=20
      1738.8584, 1749.7684, 1951.9136, 1951.9136, 1973.9078, 2009.7618,=20
      2009.7618, 2031.7617, 2211.9861, 2277.8892, 2424.1086, 2424.1086,=20
      2467.0449, 2467.0449, 2663.2690, =
2777.3557</TT></TD></TR></TBODY></TABLE><BR>
<TABLE border=3D0 cellSpacing=3D0>
  <TBODY>
  <TR>
    <TD><TT><B><A name=3DHit12>12.</A>&nbsp;&nbsp;&nbsp;</B></TT></TD>
    <TD noWrap><TT><A=20
      =
href=3D"http://zxw-pc/mascot/cgi/protein_view.pl?file=3D../data/20121225/=
F002441.dat&amp;hit=3D12"=20
      =
target=3D_blank>gi|40253684</A>&nbsp;&nbsp;&nbsp;&nbsp;<B>Mass:</B>&nbsp;=
132676&nbsp;&nbsp;&nbsp;<B>Score:</B>&nbsp;42&nbsp;&nbsp;&nbsp;&nbsp;&nbs=
p;<B>Expect:</B>&nbsp;1.1e+002&nbsp;&nbsp;<B>Matches:</B>&nbsp;8</TT></TD=
></TR>
  <TR>
    <TD>&nbsp;</TD>
    <TD noWrap><TT>unknown protein [Oryza sativa Japonica=20
  Group]</TT></TD></TR></TBODY></TABLE>
<TABLE border=3D0 cellSpacing=3D0 cellPadding=3D0>
  <TBODY>
  <TR>
    <TD><TT>&nbsp;&nbsp;&nbsp;&nbsp;&nbsp;&nbsp;</TT></TD>
    <TD align=3Dright><TT><B>Observed&nbsp;&nbsp;</B></TT></TD>
    <TD noWrap align=3Dright><TT><B>Mr(expt)&nbsp;&nbsp;</B></TT></TD>
    <TD noWrap align=3Dright><TT><B>Mr(calc)&nbsp;&nbsp;</B></TT></TD>
    <TD align=3Dright><TT><B>&nbsp;ppm&nbsp;&nbsp;</B></TT></TD>
    <TD align=3Dright><TT><B>Start&nbsp;</B></TT></TD>
    <TD align=3Dright><TT><B>&nbsp;</B></TT></TD>
    <TD align=3Dright><TT><B>End&nbsp;</B></TT></TD>
    <TD align=3Dright><TT><B>Miss&nbsp;</B></TT></TD>
    <TD align=3Dright><TT><B>Ions&nbsp;</B></TT></TD>
    <TD><TT><B>&nbsp;Peptide</B></TT></TD></TR>
  <TR>
    <TD align=3Dright>&nbsp;</TD>
    <TD align=3Dright><TT>1308.5662&nbsp;&nbsp;</TT></TD>
    <TD align=3Dright><TT>1307.5589&nbsp;&nbsp;</TT></TD>
    <TD align=3Dright><TT>1307.5816&nbsp;&nbsp;</TT></TD>
    <TD noWrap align=3Dright><TT>-17.31&nbsp;</TT></TD>
    <TD align=3Dright><TT>48&nbsp;</TT></TD>
    <TD noWrap align=3Dright><TT>-&nbsp;</TT></TD>
    <TD align=3Dright><TT>59&nbsp;</TT></TD>
    <TD align=3Dright><TT>0&nbsp;&nbsp;</TT></TD>
    <TD noWrap align=3Dright><TT>---&nbsp;&nbsp;</TT></TD>
    <TD noWrap><TT>&nbsp;K.AAEETSMYAAHK.A</TT></TD></TR>
  <TR>
    <TD align=3Dright>&nbsp;</TD>
    <TD align=3Dright><TT>1308.5662&nbsp;&nbsp;</TT></TD>
    <TD align=3Dright><TT>1307.5589&nbsp;&nbsp;</TT></TD>
    <TD align=3Dright><TT>1307.5816&nbsp;&nbsp;</TT></TD>
    <TD noWrap align=3Dright><TT>-17.31&nbsp;</TT></TD>
    <TD align=3Dright><TT>48&nbsp;</TT></TD>
    <TD noWrap align=3Dright><TT>-&nbsp;</TT></TD>
    <TD align=3Dright><TT>59&nbsp;</TT></TD>
    <TD align=3Dright><TT>0&nbsp;&nbsp;</TT></TD>
    <TD noWrap align=3Dright><TT>13&nbsp;&nbsp;</TT></TD>
    <TD noWrap><TT>&nbsp;K.AAEETSMYAAHK.A</TT></TD></TR>
  <TR>
    <TD align=3Dright>&nbsp;</TD>
    <TD align=3Dright><TT>1324.5472&nbsp;&nbsp;</TT></TD>
    <TD align=3Dright><TT>1323.5399&nbsp;&nbsp;</TT></TD>
    <TD align=3Dright><TT>1323.5765&nbsp;&nbsp;</TT></TD>
    <TD noWrap align=3Dright><TT>-27.62&nbsp;</TT></TD>
    <TD align=3Dright><TT>48&nbsp;</TT></TD>
    <TD noWrap align=3Dright><TT>-&nbsp;</TT></TD>
    <TD align=3Dright><TT>59&nbsp;</TT></TD>
    <TD align=3Dright><TT>0&nbsp;&nbsp;</TT></TD>
    <TD noWrap align=3Dright><TT>---&nbsp;&nbsp;</TT></TD>
    <TD noWrap><TT>&nbsp;K.AAEETSMYAAHK.A + Oxidation (M)</TT></TD></TR>
  <TR>
    <TD align=3Dright>&nbsp;</TD>
    <TD align=3Dright><TT>1324.5472&nbsp;&nbsp;</TT></TD>
    <TD align=3Dright><TT>1323.5399&nbsp;&nbsp;</TT></TD>
    <TD align=3Dright><TT>1323.5765&nbsp;&nbsp;</TT></TD>
    <TD noWrap align=3Dright><TT>-27.62&nbsp;</TT></TD>
    <TD align=3Dright><TT>48&nbsp;</TT></TD>
    <TD noWrap align=3Dright><TT>-&nbsp;</TT></TD>
    <TD align=3Dright><TT>59&nbsp;</TT></TD>
    <TD align=3Dright><TT>0&nbsp;&nbsp;</TT></TD>
    <TD noWrap align=3Dright><TT>(5)&nbsp;</TT></TD>
    <TD noWrap><TT>&nbsp;K.AAEETSMYAAHK.A + Oxidation (M)</TT></TD></TR>
  <TR>
    <TD align=3Dright>&nbsp;</TD>
    <TD align=3Dright><TT>2098.0420&nbsp;&nbsp;</TT></TD>
    <TD align=3Dright><TT>2097.0347&nbsp;&nbsp;</TT></TD>
    <TD align=3Dright><TT>2097.0226&nbsp;&nbsp;</TT></TD>
    <TD noWrap align=3Dright><TT>5.79&nbsp;</TT></TD>
    <TD align=3Dright><TT>702&nbsp;</TT></TD>
    <TD noWrap align=3Dright><TT>-&nbsp;</TT></TD>
    <TD align=3Dright><TT>721&nbsp;</TT></TD>
    <TD align=3Dright><TT>1&nbsp;&nbsp;</TT></TD>
    <TD noWrap align=3Dright><TT>---&nbsp;&nbsp;</TT></TD>
    <TD noWrap><TT>&nbsp;R.SDSPSVASLPKEETSPDPVR.I</TT></TD></TR>
  <TR>
    <TD align=3Dright>&nbsp;</TD>
    <TD align=3Dright><TT>2109.9995&nbsp;&nbsp;</TT></TD>
    <TD align=3Dright><TT>2108.9922&nbsp;&nbsp;</TT></TD>
    <TD align=3Dright><TT>2109.0412&nbsp;&nbsp;</TT></TD>
    <TD noWrap align=3Dright><TT>-23.21&nbsp;</TT></TD>
    <TD align=3Dright><TT>383&nbsp;</TT></TD>
    <TD noWrap align=3Dright><TT>-&nbsp;</TT></TD>
    <TD align=3Dright><TT>401&nbsp;</TT></TD>
    <TD align=3Dright><TT>1&nbsp;&nbsp;</TT></TD>
    <TD noWrap align=3Dright><TT>---&nbsp;&nbsp;</TT></TD>
    <TD noWrap><TT>&nbsp;K.AASEIYETAIQDAMQKNVK.I</TT></TD></TR>
  <TR>
    <TD align=3Dright>&nbsp;</TD>
    <TD align=3Dright><TT>2649.2588&nbsp;&nbsp;</TT></TD>
    <TD align=3Dright><TT>2648.2515&nbsp;&nbsp;</TT></TD>
    <TD align=3Dright><TT>2648.2152&nbsp;&nbsp;</TT></TD>
    <TD noWrap align=3Dright><TT>13.7&nbsp;</TT></TD>
    <TD align=3Dright><TT>328&nbsp;</TT></TD>
    <TD noWrap align=3Dright><TT>-&nbsp;</TT></TD>
    <TD align=3Dright><TT>350&nbsp;</TT></TD>
    <TD align=3Dright><TT>1&nbsp;&nbsp;</TT></TD>
    <TD noWrap align=3Dright><TT>---&nbsp;&nbsp;</TT></TD>
    <TD noWrap><TT>&nbsp;K.GVPTFHMYYAMFKEQIGDAQGAR.S + 2 Oxidation=20
  (M)</TT></TD></TR>
  <TR>
    <TD align=3Dright>&nbsp;</TD>
    <TD align=3Dright><TT>2649.2588&nbsp;&nbsp;</TT></TD>
    <TD align=3Dright><TT>2648.2515&nbsp;&nbsp;</TT></TD>
    <TD align=3Dright><TT>2648.2152&nbsp;&nbsp;</TT></TD>
    <TD noWrap align=3Dright><TT>13.7&nbsp;</TT></TD>
    <TD align=3Dright><TT>328&nbsp;</TT></TD>
    <TD noWrap align=3Dright><TT>-&nbsp;</TT></TD>
    <TD align=3Dright><TT>350&nbsp;</TT></TD>
    <TD align=3Dright><TT>1&nbsp;&nbsp;</TT></TD>
    <TD noWrap align=3Dright><TT>20&nbsp;&nbsp;</TT></TD>
    <TD noWrap><TT>&nbsp;K.GVPTFHMYYAMFKEQIGDAQGAR.S + 2 Oxidation=20
  (M)</TT></TD></TR></TBODY></TABLE>
<TABLE border=3D0 cellSpacing=3D0>
  <TBODY>
  <TR>
    <TD><TT>&nbsp;&nbsp;&nbsp;&nbsp;&nbsp;&nbsp;</TT></TD>
    <TD><TT><B>No match to: </B>812.3083, 825.0515, 829.3333, 842.4561,=20
      870.4924, 1269.5284, 1276.5792, 1283.5680, 1285.5226, 1299.5594,=20
      1356.5599, 1356.5599, 1372.5393, 1372.5393, 1378.5297, 1383.6278,=20
      1388.5371, 1404.5271, 1405.5890, 1689.5746, 1689.5746, 1702.6964,=20
      1738.8584, 1749.7684, 1951.9136, 1951.9136, 1973.9078, 2009.7618,=20
      2009.7618, 2031.7617, 2211.9861, 2277.8892, 2424.1086, 2424.1086,=20
      2467.0449, 2467.0449, 2663.2690, =
2777.3557</TT></TD></TR></TBODY></TABLE><BR>
<TABLE border=3D0 cellSpacing=3D0>
  <TBODY>
  <TR>
    <TD><TT><B><A name=3DHit13>13.</A>&nbsp;&nbsp;&nbsp;</B></TT></TD>
    <TD noWrap><TT><A=20
      =
href=3D"http://zxw-pc/mascot/cgi/protein_view.pl?file=3D../data/20121225/=
F002441.dat&amp;hit=3D13"=20
      =
target=3D_blank>gi|40253455</A>&nbsp;&nbsp;&nbsp;&nbsp;<B>Mass:</B>&nbsp;=
132676&nbsp;&nbsp;&nbsp;<B>Score:</B>&nbsp;42&nbsp;&nbsp;&nbsp;&nbsp;&nbs=
p;<B>Expect:</B>&nbsp;1.1e+002&nbsp;&nbsp;<B>Matches:</B>&nbsp;8</TT></TD=
></TR>
  <TR>
    <TD>&nbsp;</TD>
    <TD noWrap><TT>unknown protein [Oryza sativa Japonica=20
  Group]</TT></TD></TR></TBODY></TABLE>
<TABLE border=3D0 cellSpacing=3D0 cellPadding=3D0>
  <TBODY>
  <TR>
    <TD><TT>&nbsp;&nbsp;&nbsp;&nbsp;&nbsp;&nbsp;</TT></TD>
    <TD align=3Dright><TT><B>Observed&nbsp;&nbsp;</B></TT></TD>
    <TD noWrap align=3Dright><TT><B>Mr(expt)&nbsp;&nbsp;</B></TT></TD>
    <TD noWrap align=3Dright><TT><B>Mr(calc)&nbsp;&nbsp;</B></TT></TD>
    <TD align=3Dright><TT><B>&nbsp;ppm&nbsp;&nbsp;</B></TT></TD>
    <TD align=3Dright><TT><B>Start&nbsp;</B></TT></TD>
    <TD align=3Dright><TT><B>&nbsp;</B></TT></TD>
    <TD align=3Dright><TT><B>End&nbsp;</B></TT></TD>
    <TD align=3Dright><TT><B>Miss&nbsp;</B></TT></TD>
    <TD align=3Dright><TT><B>Ions&nbsp;</B></TT></TD>
    <TD><TT><B>&nbsp;Peptide</B></TT></TD></TR>
  <TR>
    <TD align=3Dright>&nbsp;</TD>
    <TD align=3Dright><TT>1308.5662&nbsp;&nbsp;</TT></TD>
    <TD align=3Dright><TT>1307.5589&nbsp;&nbsp;</TT></TD>
    <TD align=3Dright><TT>1307.5816&nbsp;&nbsp;</TT></TD>
    <TD noWrap align=3Dright><TT>-17.31&nbsp;</TT></TD>
    <TD align=3Dright><TT>48&nbsp;</TT></TD>
    <TD noWrap align=3Dright><TT>-&nbsp;</TT></TD>
    <TD align=3Dright><TT>59&nbsp;</TT></TD>
    <TD align=3Dright><TT>0&nbsp;&nbsp;</TT></TD>
    <TD noWrap align=3Dright><TT>---&nbsp;&nbsp;</TT></TD>
    <TD noWrap><TT>&nbsp;K.AAEETSMYAAHK.A</TT></TD></TR>
  <TR>
    <TD align=3Dright>&nbsp;</TD>
    <TD align=3Dright><TT>1308.5662&nbsp;&nbsp;</TT></TD>
    <TD align=3Dright><TT>1307.5589&nbsp;&nbsp;</TT></TD>
    <TD align=3Dright><TT>1307.5816&nbsp;&nbsp;</TT></TD>
    <TD noWrap align=3Dright><TT>-17.31&nbsp;</TT></TD>
    <TD align=3Dright><TT>48&nbsp;</TT></TD>
    <TD noWrap align=3Dright><TT>-&nbsp;</TT></TD>
    <TD align=3Dright><TT>59&nbsp;</TT></TD>
    <TD align=3Dright><TT>0&nbsp;&nbsp;</TT></TD>
    <TD noWrap align=3Dright><TT>13&nbsp;&nbsp;</TT></TD>
    <TD noWrap><TT>&nbsp;K.AAEETSMYAAHK.A</TT></TD></TR>
  <TR>
    <TD align=3Dright>&nbsp;</TD>
    <TD align=3Dright><TT>1324.5472&nbsp;&nbsp;</TT></TD>
    <TD align=3Dright><TT>1323.5399&nbsp;&nbsp;</TT></TD>
    <TD align=3Dright><TT>1323.5765&nbsp;&nbsp;</TT></TD>
    <TD noWrap align=3Dright><TT>-27.62&nbsp;</TT></TD>
    <TD align=3Dright><TT>48&nbsp;</TT></TD>
    <TD noWrap align=3Dright><TT>-&nbsp;</TT></TD>
    <TD align=3Dright><TT>59&nbsp;</TT></TD>
    <TD align=3Dright><TT>0&nbsp;&nbsp;</TT></TD>
    <TD noWrap align=3Dright><TT>---&nbsp;&nbsp;</TT></TD>
    <TD noWrap><TT>&nbsp;K.AAEETSMYAAHK.A + Oxidation (M)</TT></TD></TR>
  <TR>
    <TD align=3Dright>&nbsp;</TD>
    <TD align=3Dright><TT>1324.5472&nbsp;&nbsp;</TT></TD>
    <TD align=3Dright><TT>1323.5399&nbsp;&nbsp;</TT></TD>
    <TD align=3Dright><TT>1323.5765&nbsp;&nbsp;</TT></TD>
    <TD noWrap align=3Dright><TT>-27.62&nbsp;</TT></TD>
    <TD align=3Dright><TT>48&nbsp;</TT></TD>
    <TD noWrap align=3Dright><TT>-&nbsp;</TT></TD>
    <TD align=3Dright><TT>59&nbsp;</TT></TD>
    <TD align=3Dright><TT>0&nbsp;&nbsp;</TT></TD>
    <TD noWrap align=3Dright><TT>(5)&nbsp;</TT></TD>
    <TD noWrap><TT>&nbsp;K.AAEETSMYAAHK.A + Oxidation (M)</TT></TD></TR>
  <TR>
    <TD align=3Dright>&nbsp;</TD>
    <TD align=3Dright><TT>2098.0420&nbsp;&nbsp;</TT></TD>
    <TD align=3Dright><TT>2097.0347&nbsp;&nbsp;</TT></TD>
    <TD align=3Dright><TT>2097.0226&nbsp;&nbsp;</TT></TD>
    <TD noWrap align=3Dright><TT>5.79&nbsp;</TT></TD>
    <TD align=3Dright><TT>702&nbsp;</TT></TD>
    <TD noWrap align=3Dright><TT>-&nbsp;</TT></TD>
    <TD align=3Dright><TT>721&nbsp;</TT></TD>
    <TD align=3Dright><TT>1&nbsp;&nbsp;</TT></TD>
    <TD noWrap align=3Dright><TT>---&nbsp;&nbsp;</TT></TD>
    <TD noWrap><TT>&nbsp;R.SDSPSVASLPKEETSPDPVR.I</TT></TD></TR>
  <TR>
    <TD align=3Dright>&nbsp;</TD>
    <TD align=3Dright><TT>2109.9995&nbsp;&nbsp;</TT></TD>
    <TD align=3Dright><TT>2108.9922&nbsp;&nbsp;</TT></TD>
    <TD align=3Dright><TT>2109.0412&nbsp;&nbsp;</TT></TD>
    <TD noWrap align=3Dright><TT>-23.21&nbsp;</TT></TD>
    <TD align=3Dright><TT>383&nbsp;</TT></TD>
    <TD noWrap align=3Dright><TT>-&nbsp;</TT></TD>
    <TD align=3Dright><TT>401&nbsp;</TT></TD>
    <TD align=3Dright><TT>1&nbsp;&nbsp;</TT></TD>
    <TD noWrap align=3Dright><TT>---&nbsp;&nbsp;</TT></TD>
    <TD noWrap><TT>&nbsp;K.AASEIYETAIQDAMQKNVK.I</TT></TD></TR>
  <TR>
    <TD align=3Dright>&nbsp;</TD>
    <TD align=3Dright><TT>2649.2588&nbsp;&nbsp;</TT></TD>
    <TD align=3Dright><TT>2648.2515&nbsp;&nbsp;</TT></TD>
    <TD align=3Dright><TT>2648.2152&nbsp;&nbsp;</TT></TD>
    <TD noWrap align=3Dright><TT>13.7&nbsp;</TT></TD>
    <TD align=3Dright><TT>328&nbsp;</TT></TD>
    <TD noWrap align=3Dright><TT>-&nbsp;</TT></TD>
    <TD align=3Dright><TT>350&nbsp;</TT></TD>
    <TD align=3Dright><TT>1&nbsp;&nbsp;</TT></TD>
    <TD noWrap align=3Dright><TT>---&nbsp;&nbsp;</TT></TD>
    <TD noWrap><TT>&nbsp;K.GVPTFHMYYAMFKEQIGDAQGAR.S + 2 Oxidation=20
  (M)</TT></TD></TR>
  <TR>
    <TD align=3Dright>&nbsp;</TD>
    <TD align=3Dright><TT>2649.2588&nbsp;&nbsp;</TT></TD>
    <TD align=3Dright><TT>2648.2515&nbsp;&nbsp;</TT></TD>
    <TD align=3Dright><TT>2648.2152&nbsp;&nbsp;</TT></TD>
    <TD noWrap align=3Dright><TT>13.7&nbsp;</TT></TD>
    <TD align=3Dright><TT>328&nbsp;</TT></TD>
    <TD noWrap align=3Dright><TT>-&nbsp;</TT></TD>
    <TD align=3Dright><TT>350&nbsp;</TT></TD>
    <TD align=3Dright><TT>1&nbsp;&nbsp;</TT></TD>
    <TD noWrap align=3Dright><TT>20&nbsp;&nbsp;</TT></TD>
    <TD noWrap><TT>&nbsp;K.GVPTFHMYYAMFKEQIGDAQGAR.S + 2 Oxidation=20
  (M)</TT></TD></TR></TBODY></TABLE>
<TABLE border=3D0 cellSpacing=3D0>
  <TBODY>
  <TR>
    <TD><TT>&nbsp;&nbsp;&nbsp;&nbsp;&nbsp;&nbsp;</TT></TD>
    <TD><TT><B>No match to: </B>812.3083, 825.0515, 829.3333, 842.4561,=20
      870.4924, 1269.5284, 1276.5792, 1283.5680, 1285.5226, 1299.5594,=20
      1356.5599, 1356.5599, 1372.5393, 1372.5393, 1378.5297, 1383.6278,=20
      1388.5371, 1404.5271, 1405.5890, 1689.5746, 1689.5746, 1702.6964,=20
      1738.8584, 1749.7684, 1951.9136, 1951.9136, 1973.9078, 2009.7618,=20
      2009.7618, 2031.7617, 2211.9861, 2277.8892, 2424.1086, 2424.1086,=20
      2467.0449, 2467.0449, 2663.2690, =
2777.3557</TT></TD></TR></TBODY></TABLE><BR>
<TABLE border=3D0 cellSpacing=3D0>
  <TBODY>
  <TR>
    <TD><TT><B><A name=3DHit14>14.</A>&nbsp;&nbsp;&nbsp;</B></TT></TD>
    <TD noWrap><TT><A=20
      =
href=3D"http://zxw-pc/mascot/cgi/protein_view.pl?file=3D../data/20121225/=
F002441.dat&amp;hit=3D14"=20
      =
target=3D_blank>gi|89257486</A>&nbsp;&nbsp;&nbsp;&nbsp;<B>Mass:</B>&nbsp;=
39940&nbsp;&nbsp;&nbsp;&nbsp;<B>Score:</B>&nbsp;41&nbsp;&nbsp;&nbsp;&nbsp=
;&nbsp;<B>Expect:</B>&nbsp;1.3e+002&nbsp;&nbsp;<B>Matches:</B>&nbsp;7</TT=
></TD></TR>
  <TR>
    <TD>&nbsp;</TD>
    <TD noWrap><TT>pectinesterase family protein [Brassica=20
  oleracea]</TT></TD></TR></TBODY></TABLE>
<TABLE border=3D0 cellSpacing=3D0 cellPadding=3D0>
  <TBODY>
  <TR>
    <TD><TT>&nbsp;&nbsp;&nbsp;&nbsp;&nbsp;&nbsp;</TT></TD>
    <TD align=3Dright><TT><B>Observed&nbsp;&nbsp;</B></TT></TD>
    <TD noWrap align=3Dright><TT><B>Mr(expt)&nbsp;&nbsp;</B></TT></TD>
    <TD noWrap align=3Dright><TT><B>Mr(calc)&nbsp;&nbsp;</B></TT></TD>
    <TD align=3Dright><TT><B>&nbsp;ppm&nbsp;&nbsp;</B></TT></TD>
    <TD align=3Dright><TT><B>Start&nbsp;</B></TT></TD>
    <TD align=3Dright><TT><B>&nbsp;</B></TT></TD>
    <TD align=3Dright><TT><B>End&nbsp;</B></TT></TD>
    <TD align=3Dright><TT><B>Miss&nbsp;</B></TT></TD>
    <TD align=3Dright><TT><B>Ions&nbsp;</B></TT></TD>
    <TD><TT><B>&nbsp;Peptide</B></TT></TD></TR>
  <TR>
    <TD align=3Dright>&nbsp;</TD>
    <TD align=3Dright><TT>812.3083&nbsp;&nbsp;</TT></TD>
    <TD align=3Dright><TT>811.3010&nbsp;&nbsp;</TT></TD>
    <TD align=3Dright><TT>811.3647&nbsp;&nbsp;</TT></TD>
    <TD noWrap align=3Dright><TT>-78.44&nbsp;</TT></TD>
    <TD align=3Dright><TT>275&nbsp;</TT></TD>
    <TD noWrap align=3Dright><TT>-&nbsp;</TT></TD>
    <TD align=3Dright><TT>281&nbsp;</TT></TD>
    <TD align=3Dright><TT>0&nbsp;&nbsp;</TT></TD>
    <TD noWrap align=3Dright><TT>---&nbsp;&nbsp;</TT></TD>
    <TD noWrap><TT>&nbsp;R.AMGQYSR.I</TT></TD></TR>
  <TR>
    <TD align=3Dright>&nbsp;</TD>
    <TD align=3Dright><TT>870.4924&nbsp;&nbsp;</TT></TD>
    <TD align=3Dright><TT>869.4851&nbsp;&nbsp;</TT></TD>
    <TD align=3Dright><TT>869.4355&nbsp;&nbsp;</TT></TD>
    <TD noWrap align=3Dright><TT>57.0&nbsp;</TT></TD>
    <TD align=3Dright><TT>131&nbsp;</TT></TD>
    <TD noWrap align=3Dright><TT>-&nbsp;</TT></TD>
    <TD align=3Dright><TT>138&nbsp;</TT></TD>
    <TD align=3Dright><TT>0&nbsp;&nbsp;</TT></TD>
    <TD noWrap align=3Dright><TT>---&nbsp;&nbsp;</TT></TD>
    <TD noWrap><TT>&nbsp;R.GPDGQQLR.T</TT></TD></TR>
  <TR>
    <TD align=3Dright>&nbsp;</TD>
    <TD align=3Dright><TT>1269.5284&nbsp;&nbsp;</TT></TD>
    <TD align=3Dright><TT>1268.5211&nbsp;&nbsp;</TT></TD>
    <TD align=3Dright><TT>1268.6150&nbsp;&nbsp;</TT></TD>
    <TD noWrap align=3Dright><TT>-73.97&nbsp;</TT></TD>
    <TD align=3Dright><TT>117&nbsp;</TT></TD>
    <TD noWrap align=3Dright><TT>-&nbsp;</TT></TD>
    <TD align=3Dright><TT>126&nbsp;</TT></TD>
    <TD align=3Dright><TT>0&nbsp;&nbsp;</TT></TD>
    <TD noWrap align=3Dright><TT>---&nbsp;&nbsp;</TT></TD>
    <TD noWrap><TT>&nbsp;R.DVTVIEWHDR.A</TT></TD></TR>
  <TR>
    <TD align=3Dright>&nbsp;</TD>
    <TD align=3Dright><TT>1299.5594&nbsp;&nbsp;</TT></TD>
    <TD align=3Dright><TT>1298.5521&nbsp;&nbsp;</TT></TD>
    <TD align=3Dright><TT>1298.6327&nbsp;&nbsp;</TT></TD>
    <TD noWrap align=3Dright><TT>-62.06&nbsp;</TT></TD>
    <TD align=3Dright><TT>127&nbsp;</TT></TD>
    <TD noWrap align=3Dright><TT>-&nbsp;</TT></TD>
    <TD align=3Dright><TT>138&nbsp;</TT></TD>
    <TD align=3Dright><TT>1&nbsp;&nbsp;</TT></TD>
    <TD noWrap align=3Dright><TT>---&nbsp;&nbsp;</TT></TD>
    <TD noWrap><TT>&nbsp;R.ASDRGPDGQQLR.T</TT></TD></TR>
  <TR>
    <TD align=3Dright>&nbsp;</TD>
    <TD align=3Dright><TT>2467.0449&nbsp;&nbsp;</TT></TD>
    <TD align=3Dright><TT>2466.0376&nbsp;&nbsp;</TT></TD>
    <TD align=3Dright><TT>2466.1427&nbsp;&nbsp;</TT></TD>
    <TD noWrap align=3Dright><TT>-42.60&nbsp;</TT></TD>
    <TD align=3Dright><TT>310&nbsp;</TT></TD>
    <TD noWrap align=3Dright><TT>-&nbsp;</TT></TD>
    <TD align=3Dright><TT>333&nbsp;</TT></TD>
    <TD align=3Dright><TT>0&nbsp;&nbsp;</TT></TD>
    <TD noWrap align=3Dright><TT>---&nbsp;&nbsp;</TT></TD>
    <TD noWrap><TT>&nbsp;K.TAFFGVYNCYGPGAAATTGVSWAR.A</TT></TD></TR>
  <TR>
    <TD align=3Dright>&nbsp;</TD>
    <TD align=3Dright><TT>2467.0449&nbsp;&nbsp;</TT></TD>
    <TD align=3Dright><TT>2466.0376&nbsp;&nbsp;</TT></TD>
    <TD align=3Dright><TT>2466.1427&nbsp;&nbsp;</TT></TD>
    <TD noWrap align=3Dright><TT>-42.60&nbsp;</TT></TD>
    <TD align=3Dright><TT>310&nbsp;</TT></TD>
    <TD noWrap align=3Dright><TT>-&nbsp;</TT></TD>
    <TD align=3Dright><TT>333&nbsp;</TT></TD>
    <TD align=3Dright><TT>0&nbsp;&nbsp;</TT></TD>
    <TD noWrap align=3Dright><TT>---&nbsp;&nbsp;</TT></TD>
    <TD noWrap><TT>&nbsp;K.TAFFGVYNCYGPGAAATTGVSWAR.A</TT></TD></TR>
  <TR>
    <TD align=3Dright>&nbsp;</TD>
    <TD align=3Dright><TT>2777.3557&nbsp;&nbsp;</TT></TD>
    <TD align=3Dright><TT>2776.3484&nbsp;&nbsp;</TT></TD>
    <TD align=3Dright><TT>2776.3569&nbsp;&nbsp;</TT></TD>
    <TD noWrap align=3Dright><TT>-3.05&nbsp;</TT></TD>
    <TD align=3Dright><TT>131&nbsp;</TT></TD>
    <TD noWrap align=3Dright><TT>-&nbsp;</TT></TD>
    <TD align=3Dright><TT>155&nbsp;</TT></TD>
    <TD align=3Dright><TT>1&nbsp;&nbsp;</TT></TD>
    <TD noWrap align=3Dright><TT>---&nbsp;&nbsp;</TT></TD>
    <TD=20
noWrap><TT>&nbsp;R.GPDGQQLRTYQTASVTVFANYFSAR.N</TT></TD></TR></TBODY></TA=
BLE>
<TABLE border=3D0 cellSpacing=3D0>
  <TBODY>
  <TR>
    <TD><TT>&nbsp;&nbsp;&nbsp;&nbsp;&nbsp;&nbsp;</TT></TD>
    <TD><TT><B>No match to: </B>825.0515, 829.3333, 842.4561, 1276.5792, =

      1283.5680, 1285.5226, 1308.5662, 1308.5662, 1324.5472, 1324.5472,=20
      1356.5599, 1356.5599, 1372.5393, 1372.5393, 1378.5297, 1383.6278,=20
      1388.5371, 1404.5271, 1405.5890, 1689.5746, 1689.5746, 1702.6964,=20
      1738.8584, 1749.7684, 1951.9136, 1951.9136, 1973.9078, 2009.7618,=20
      2009.7618, 2031.7617, 2098.0420, 2109.9995, 2211.9861, 2277.8892,=20
      2424.1086, 2424.1086, 2649.2588, 2649.2588,=20
2663.2690</TT></TD></TR></TBODY></TABLE><BR>
<TABLE border=3D0 cellSpacing=3D0>
  <TBODY>
  <TR>
    <TD><TT><B><A name=3DHit15>15.</A>&nbsp;&nbsp;&nbsp;</B></TT></TD>
    <TD noWrap><TT><A=20
      =
href=3D"http://zxw-pc/mascot/cgi/protein_view.pl?file=3D../data/20121225/=
F002441.dat&amp;hit=3D15"=20
      =
target=3D_blank>gi|168035374</A>&nbsp;&nbsp;&nbsp;&nbsp;<B>Mass:</B>&nbsp=
;55193&nbsp;&nbsp;&nbsp;&nbsp;<B>Score:</B>&nbsp;41&nbsp;&nbsp;&nbsp;&nbs=
p;&nbsp;<B>Expect:</B>&nbsp;1.4e+002&nbsp;&nbsp;<B>Matches:</B>&nbsp;9</T=
T></TD></TR>
  <TR>
    <TD>&nbsp;</TD>
    <TD noWrap><TT>predicted protein [Physcomitrella patens subsp.=20
    patens]</TT></TD></TR></TBODY></TABLE>
<TABLE border=3D0 cellSpacing=3D0 cellPadding=3D0>
  <TBODY>
  <TR>
    <TD><TT>&nbsp;&nbsp;&nbsp;&nbsp;&nbsp;&nbsp;</TT></TD>
    <TD align=3Dright><TT><B>Observed&nbsp;&nbsp;</B></TT></TD>
    <TD noWrap align=3Dright><TT><B>Mr(expt)&nbsp;&nbsp;</B></TT></TD>
    <TD noWrap align=3Dright><TT><B>Mr(calc)&nbsp;&nbsp;</B></TT></TD>
    <TD align=3Dright><TT><B>&nbsp;ppm&nbsp;&nbsp;</B></TT></TD>
    <TD align=3Dright><TT><B>Start&nbsp;</B></TT></TD>
    <TD align=3Dright><TT><B>&nbsp;</B></TT></TD>
    <TD align=3Dright><TT><B>End&nbsp;</B></TT></TD>
    <TD align=3Dright><TT><B>Miss&nbsp;</B></TT></TD>
    <TD align=3Dright><TT><B>Ions&nbsp;</B></TT></TD>
    <TD><TT><B>&nbsp;Peptide</B></TT></TD></TR>
  <TR>
    <TD align=3Dright>&nbsp;</TD>
    <TD align=3Dright><TT>842.4561&nbsp;&nbsp;</TT></TD>
    <TD align=3Dright><TT>841.4488&nbsp;&nbsp;</TT></TD>
    <TD align=3Dright><TT>841.5021&nbsp;&nbsp;</TT></TD>
    <TD noWrap align=3Dright><TT>-63.33&nbsp;</TT></TD>
    <TD align=3Dright><TT>32&nbsp;</TT></TD>
    <TD noWrap align=3Dright><TT>-&nbsp;</TT></TD>
    <TD align=3Dright><TT>39&nbsp;</TT></TD>
    <TD align=3Dright><TT>0&nbsp;&nbsp;</TT></TD>
    <TD noWrap align=3Dright><TT>---&nbsp;&nbsp;</TT></TD>
    <TD noWrap><TT>&nbsp;K.ALQAVVNK.I</TT></TD></TR>
  <TR>
    <TD align=3Dright>&nbsp;</TD>
    <TD align=3Dright><TT>1308.5662&nbsp;&nbsp;</TT></TD>
    <TD align=3Dright><TT>1307.5589&nbsp;&nbsp;</TT></TD>
    <TD align=3Dright><TT>1307.6213&nbsp;&nbsp;</TT></TD>
    <TD noWrap align=3Dright><TT>-47.72&nbsp;</TT></TD>
    <TD align=3Dright><TT>244&nbsp;</TT></TD>
    <TD noWrap align=3Dright><TT>-&nbsp;</TT></TD>
    <TD align=3Dright><TT>254&nbsp;</TT></TD>
    <TD align=3Dright><TT>1&nbsp;&nbsp;</TT></TD>
    <TD noWrap align=3Dright><TT>---&nbsp;&nbsp;</TT></TD>
    <TD noWrap><TT>&nbsp;K.KADMGMEEIIR.R + Oxidation (M)</TT></TD></TR>
  <TR>
    <TD align=3Dright>&nbsp;</TD>
    <TD align=3Dright><TT>1308.5662&nbsp;&nbsp;</TT></TD>
    <TD align=3Dright><TT>1307.5589&nbsp;&nbsp;</TT></TD>
    <TD align=3Dright><TT>1307.6213&nbsp;&nbsp;</TT></TD>
    <TD noWrap align=3Dright><TT>-47.72&nbsp;</TT></TD>
    <TD align=3Dright><TT>244&nbsp;</TT></TD>
    <TD noWrap align=3Dright><TT>-&nbsp;</TT></TD>
    <TD align=3Dright><TT>254&nbsp;</TT></TD>
    <TD align=3Dright><TT>1&nbsp;&nbsp;</TT></TD>
    <TD noWrap align=3Dright><TT>9&nbsp;&nbsp;</TT></TD>
    <TD noWrap><TT>&nbsp;K.KADMGMEEIIR.R + Oxidation (M)</TT></TD></TR>
  <TR>
    <TD align=3Dright>&nbsp;</TD>
    <TD align=3Dright><TT>1324.5472&nbsp;&nbsp;</TT></TD>
    <TD align=3Dright><TT>1323.5399&nbsp;&nbsp;</TT></TD>
    <TD align=3Dright><TT>1323.6162&nbsp;&nbsp;</TT></TD>
    <TD noWrap align=3Dright><TT>-57.66&nbsp;</TT></TD>
    <TD align=3Dright><TT>244&nbsp;</TT></TD>
    <TD noWrap align=3Dright><TT>-&nbsp;</TT></TD>
    <TD align=3Dright><TT>254&nbsp;</TT></TD>
    <TD align=3Dright><TT>1&nbsp;&nbsp;</TT></TD>
    <TD noWrap align=3Dright><TT>---&nbsp;&nbsp;</TT></TD>
    <TD noWrap><TT>&nbsp;K.KADMGMEEIIR.R + 2 Oxidation =
(M)</TT></TD></TR>
  <TR>
    <TD align=3Dright>&nbsp;</TD>
    <TD align=3Dright><TT>1324.5472&nbsp;&nbsp;</TT></TD>
    <TD align=3Dright><TT>1323.5399&nbsp;&nbsp;</TT></TD>
    <TD align=3Dright><TT>1323.6162&nbsp;&nbsp;</TT></TD>
    <TD noWrap align=3Dright><TT>-57.66&nbsp;</TT></TD>
    <TD align=3Dright><TT>244&nbsp;</TT></TD>
    <TD noWrap align=3Dright><TT>-&nbsp;</TT></TD>
    <TD align=3Dright><TT>254&nbsp;</TT></TD>
    <TD align=3Dright><TT>1&nbsp;&nbsp;</TT></TD>
    <TD noWrap align=3Dright><TT>---&nbsp;&nbsp;</TT></TD>
    <TD noWrap><TT>&nbsp;K.KADMGMEEIIR.R + 2 Oxidation =
(M)</TT></TD></TR>
  <TR>
    <TD align=3Dright>&nbsp;</TD>
    <TD align=3Dright><TT>1383.6278&nbsp;&nbsp;</TT></TD>
    <TD align=3Dright><TT>1382.6205&nbsp;&nbsp;</TT></TD>
    <TD align=3Dright><TT>1382.6071&nbsp;&nbsp;</TT></TD>
    <TD noWrap align=3Dright><TT>9.73&nbsp;</TT></TD>
    <TD align=3Dright><TT>298&nbsp;</TT></TD>
    <TD noWrap align=3Dright><TT>-&nbsp;</TT></TD>
    <TD align=3Dright><TT>308&nbsp;</TT></TD>
    <TD align=3Dright><TT>1&nbsp;&nbsp;</TT></TD>
    <TD noWrap align=3Dright><TT>---&nbsp;&nbsp;</TT></TD>
    <TD noWrap><TT>&nbsp;R.KDCNEFNNMIR.Q</TT></TD></TR>
  <TR>
    <TD align=3Dright>&nbsp;</TD>
    <TD align=3Dright><TT>1702.6964&nbsp;&nbsp;</TT></TD>
    <TD align=3Dright><TT>1701.6891&nbsp;&nbsp;</TT></TD>
    <TD align=3Dright><TT>1701.7524&nbsp;&nbsp;</TT></TD>
    <TD noWrap align=3Dright><TT>-37.19&nbsp;</TT></TD>
    <TD align=3Dright><TT>54&nbsp;</TT></TD>
    <TD noWrap align=3Dright><TT>-&nbsp;</TT></TD>
    <TD align=3Dright><TT>67&nbsp;</TT></TD>
    <TD align=3Dright><TT>1&nbsp;&nbsp;</TT></TD>
    <TD noWrap align=3Dright><TT>---&nbsp;&nbsp;</TT></TD>
    <TD noWrap><TT>&nbsp;R.CYVCEMELNRVSEK.K</TT></TD></TR>
  <TR>
    <TD align=3Dright>&nbsp;</TD>
    <TD align=3Dright><TT>2211.9861&nbsp;&nbsp;</TT></TD>
    <TD align=3Dright><TT>2210.9788&nbsp;&nbsp;</TT></TD>
    <TD align=3Dright><TT>2211.1933&nbsp;&nbsp;</TT></TD>
    <TD noWrap align=3Dright><TT>-97.00&nbsp;</TT></TD>
    <TD align=3Dright><TT>223&nbsp;</TT></TD>
    <TD noWrap align=3Dright><TT>-&nbsp;</TT></TD>
    <TD align=3Dright><TT>243&nbsp;</TT></TD>
    <TD align=3Dright><TT>1&nbsp;&nbsp;</TT></TD>
    <TD noWrap align=3Dright><TT>---&nbsp;&nbsp;</TT></TD>
    <TD noWrap><TT>&nbsp;K.APVRTTPLTMPTVQPSTSLSK.K</TT></TD></TR>
  <TR>
    <TD align=3Dright>&nbsp;</TD>
    <TD align=3Dright><TT>2777.3557&nbsp;&nbsp;</TT></TD>
    <TD align=3Dright><TT>2776.3484&nbsp;&nbsp;</TT></TD>
    <TD align=3Dright><TT>2776.2022&nbsp;&nbsp;</TT></TD>
    <TD noWrap align=3Dright><TT>52.7&nbsp;</TT></TD>
    <TD align=3Dright><TT>362&nbsp;</TT></TD>
    <TD noWrap align=3Dright><TT>-&nbsp;</TT></TD>
    <TD align=3Dright><TT>387&nbsp;</TT></TD>
    <TD align=3Dright><TT>0&nbsp;&nbsp;</TT></TD>
    <TD noWrap align=3Dright><TT>---&nbsp;&nbsp;</TT></TD>
    <TD noWrap><TT>&nbsp;R.VDDEIGGSTETSEFWASAVSTMQEGK.L + Oxidation=20
  (M)</TT></TD></TR></TBODY></TABLE>
<TABLE border=3D0 cellSpacing=3D0>
  <TBODY>
  <TR>
    <TD><TT>&nbsp;&nbsp;&nbsp;&nbsp;&nbsp;&nbsp;</TT></TD>
    <TD><TT><B>No match to: </B>812.3083, 825.0515, 829.3333, 870.4924,=20
      1269.5284, 1276.5792, 1283.5680, 1285.5226, 1299.5594, 1356.5599,=20
      1356.5599, 1372.5393, 1372.5393, 1378.5297, 1388.5371, 1404.5271,=20
      1405.5890, 1689.5746, 1689.5746, 1738.8584, 1749.7684, 1951.9136,=20
      1951.9136, 1973.9078, 2009.7618, 2009.7618, 2031.7617, 2098.0420,=20
      2109.9995, 2277.8892, 2424.1086, 2424.1086, 2467.0449, 2467.0449,=20
      2649.2588, 2649.2588, 2663.2690</TT></TD></TR></TBODY></TABLE><BR>
<TABLE border=3D0 cellSpacing=3D0>
  <TBODY>
  <TR>
    <TD><TT><B><A name=3DHit16>16.</A>&nbsp;&nbsp;&nbsp;</B></TT></TD>
    <TD noWrap><TT><A=20
      =
href=3D"http://zxw-pc/mascot/cgi/protein_view.pl?file=3D../data/20121225/=
F002441.dat&amp;hit=3D16"=20
      =
target=3D_blank>gi|162678562</A>&nbsp;&nbsp;&nbsp;&nbsp;<B>Mass:</B>&nbsp=
;55193&nbsp;&nbsp;&nbsp;&nbsp;<B>Score:</B>&nbsp;41&nbsp;&nbsp;&nbsp;&nbs=
p;&nbsp;<B>Expect:</B>&nbsp;1.4e+002&nbsp;&nbsp;<B>Matches:</B>&nbsp;9</T=
T></TD></TR>
  <TR>
    <TD>&nbsp;</TD>
    <TD noWrap><TT>predicted protein [Physcomitrella patens subsp.=20
    patens]</TT></TD></TR></TBODY></TABLE>
<TABLE border=3D0 cellSpacing=3D0 cellPadding=3D0>
  <TBODY>
  <TR>
    <TD><TT>&nbsp;&nbsp;&nbsp;&nbsp;&nbsp;&nbsp;</TT></TD>
    <TD align=3Dright><TT><B>Observed&nbsp;&nbsp;</B></TT></TD>
    <TD noWrap align=3Dright><TT><B>Mr(expt)&nbsp;&nbsp;</B></TT></TD>
    <TD noWrap align=3Dright><TT><B>Mr(calc)&nbsp;&nbsp;</B></TT></TD>
    <TD align=3Dright><TT><B>&nbsp;ppm&nbsp;&nbsp;</B></TT></TD>
    <TD align=3Dright><TT><B>Start&nbsp;</B></TT></TD>
    <TD align=3Dright><TT><B>&nbsp;</B></TT></TD>
    <TD align=3Dright><TT><B>End&nbsp;</B></TT></TD>
    <TD align=3Dright><TT><B>Miss&nbsp;</B></TT></TD>
    <TD align=3Dright><TT><B>Ions&nbsp;</B></TT></TD>
    <TD><TT><B>&nbsp;Peptide</B></TT></TD></TR>
  <TR>
    <TD align=3Dright>&nbsp;</TD>
    <TD align=3Dright><TT>842.4561&nbsp;&nbsp;</TT></TD>
    <TD align=3Dright><TT>841.4488&nbsp;&nbsp;</TT></TD>
    <TD align=3Dright><TT>841.5021&nbsp;&nbsp;</TT></TD>
    <TD noWrap align=3Dright><TT>-63.33&nbsp;</TT></TD>
    <TD align=3Dright><TT>32&nbsp;</TT></TD>
    <TD noWrap align=3Dright><TT>-&nbsp;</TT></TD>
    <TD align=3Dright><TT>39&nbsp;</TT></TD>
    <TD align=3Dright><TT>0&nbsp;&nbsp;</TT></TD>
    <TD noWrap align=3Dright><TT>---&nbsp;&nbsp;</TT></TD>
    <TD noWrap><TT>&nbsp;K.ALQAVVNK.I</TT></TD></TR>
  <TR>
    <TD align=3Dright>&nbsp;</TD>
    <TD align=3Dright><TT>1308.5662&nbsp;&nbsp;</TT></TD>
    <TD align=3Dright><TT>1307.5589&nbsp;&nbsp;</TT></TD>
    <TD align=3Dright><TT>1307.6213&nbsp;&nbsp;</TT></TD>
    <TD noWrap align=3Dright><TT>-47.72&nbsp;</TT></TD>
    <TD align=3Dright><TT>244&nbsp;</TT></TD>
    <TD noWrap align=3Dright><TT>-&nbsp;</TT></TD>
    <TD align=3Dright><TT>254&nbsp;</TT></TD>
    <TD align=3Dright><TT>1&nbsp;&nbsp;</TT></TD>
    <TD noWrap align=3Dright><TT>---&nbsp;&nbsp;</TT></TD>
    <TD noWrap><TT>&nbsp;K.KADMGMEEIIR.R + Oxidation (M)</TT></TD></TR>
  <TR>
    <TD align=3Dright>&nbsp;</TD>
    <TD align=3Dright><TT>1308.5662&nbsp;&nbsp;</TT></TD>
    <TD align=3Dright><TT>1307.5589&nbsp;&nbsp;</TT></TD>
    <TD align=3Dright><TT>1307.6213&nbsp;&nbsp;</TT></TD>
    <TD noWrap align=3Dright><TT>-47.72&nbsp;</TT></TD>
    <TD align=3Dright><TT>244&nbsp;</TT></TD>
    <TD noWrap align=3Dright><TT>-&nbsp;</TT></TD>
    <TD align=3Dright><TT>254&nbsp;</TT></TD>
    <TD align=3Dright><TT>1&nbsp;&nbsp;</TT></TD>
    <TD noWrap align=3Dright><TT>9&nbsp;&nbsp;</TT></TD>
    <TD noWrap><TT>&nbsp;K.KADMGMEEIIR.R + Oxidation (M)</TT></TD></TR>
  <TR>
    <TD align=3Dright>&nbsp;</TD>
    <TD align=3Dright><TT>1324.5472&nbsp;&nbsp;</TT></TD>
    <TD align=3Dright><TT>1323.5399&nbsp;&nbsp;</TT></TD>
    <TD align=3Dright><TT>1323.6162&nbsp;&nbsp;</TT></TD>
    <TD noWrap align=3Dright><TT>-57.66&nbsp;</TT></TD>
    <TD align=3Dright><TT>244&nbsp;</TT></TD>
    <TD noWrap align=3Dright><TT>-&nbsp;</TT></TD>
    <TD align=3Dright><TT>254&nbsp;</TT></TD>
    <TD align=3Dright><TT>1&nbsp;&nbsp;</TT></TD>
    <TD noWrap align=3Dright><TT>---&nbsp;&nbsp;</TT></TD>
    <TD noWrap><TT>&nbsp;K.KADMGMEEIIR.R + 2 Oxidation =
(M)</TT></TD></TR>
  <TR>
    <TD align=3Dright>&nbsp;</TD>
    <TD align=3Dright><TT>1324.5472&nbsp;&nbsp;</TT></TD>
    <TD align=3Dright><TT>1323.5399&nbsp;&nbsp;</TT></TD>
    <TD align=3Dright><TT>1323.6162&nbsp;&nbsp;</TT></TD>
    <TD noWrap align=3Dright><TT>-57.66&nbsp;</TT></TD>
    <TD align=3Dright><TT>244&nbsp;</TT></TD>
    <TD noWrap align=3Dright><TT>-&nbsp;</TT></TD>
    <TD align=3Dright><TT>254&nbsp;</TT></TD>
    <TD align=3Dright><TT>1&nbsp;&nbsp;</TT></TD>
    <TD noWrap align=3Dright><TT>---&nbsp;&nbsp;</TT></TD>
    <TD noWrap><TT>&nbsp;K.KADMGMEEIIR.R + 2 Oxidation =
(M)</TT></TD></TR>
  <TR>
    <TD align=3Dright>&nbsp;</TD>
    <TD align=3Dright><TT>1383.6278&nbsp;&nbsp;</TT></TD>
    <TD align=3Dright><TT>1382.6205&nbsp;&nbsp;</TT></TD>
    <TD align=3Dright><TT>1382.6071&nbsp;&nbsp;</TT></TD>
    <TD noWrap align=3Dright><TT>9.73&nbsp;</TT></TD>
    <TD align=3Dright><TT>298&nbsp;</TT></TD>
    <TD noWrap align=3Dright><TT>-&nbsp;</TT></TD>
    <TD align=3Dright><TT>308&nbsp;</TT></TD>
    <TD align=3Dright><TT>1&nbsp;&nbsp;</TT></TD>
    <TD noWrap align=3Dright><TT>---&nbsp;&nbsp;</TT></TD>
    <TD noWrap><TT>&nbsp;R.KDCNEFNNMIR.Q</TT></TD></TR>
  <TR>
    <TD align=3Dright>&nbsp;</TD>
    <TD align=3Dright><TT>1702.6964&nbsp;&nbsp;</TT></TD>
    <TD align=3Dright><TT>1701.6891&nbsp;&nbsp;</TT></TD>
    <TD align=3Dright><TT>1701.7524&nbsp;&nbsp;</TT></TD>
    <TD noWrap align=3Dright><TT>-37.19&nbsp;</TT></TD>
    <TD align=3Dright><TT>54&nbsp;</TT></TD>
    <TD noWrap align=3Dright><TT>-&nbsp;</TT></TD>
    <TD align=3Dright><TT>67&nbsp;</TT></TD>
    <TD align=3Dright><TT>1&nbsp;&nbsp;</TT></TD>
    <TD noWrap align=3Dright><TT>---&nbsp;&nbsp;</TT></TD>
    <TD noWrap><TT>&nbsp;R.CYVCEMELNRVSEK.K</TT></TD></TR>
  <TR>
    <TD align=3Dright>&nbsp;</TD>
    <TD align=3Dright><TT>2211.9861&nbsp;&nbsp;</TT></TD>
    <TD align=3Dright><TT>2210.9788&nbsp;&nbsp;</TT></TD>
    <TD align=3Dright><TT>2211.1933&nbsp;&nbsp;</TT></TD>
    <TD noWrap align=3Dright><TT>-97.00&nbsp;</TT></TD>
    <TD align=3Dright><TT>223&nbsp;</TT></TD>
    <TD noWrap align=3Dright><TT>-&nbsp;</TT></TD>
    <TD align=3Dright><TT>243&nbsp;</TT></TD>
    <TD align=3Dright><TT>1&nbsp;&nbsp;</TT></TD>
    <TD noWrap align=3Dright><TT>---&nbsp;&nbsp;</TT></TD>
    <TD noWrap><TT>&nbsp;K.APVRTTPLTMPTVQPSTSLSK.K</TT></TD></TR>
  <TR>
    <TD align=3Dright>&nbsp;</TD>
    <TD align=3Dright><TT>2777.3557&nbsp;&nbsp;</TT></TD>
    <TD align=3Dright><TT>2776.3484&nbsp;&nbsp;</TT></TD>
    <TD align=3Dright><TT>2776.2022&nbsp;&nbsp;</TT></TD>
    <TD noWrap align=3Dright><TT>52.7&nbsp;</TT></TD>
    <TD align=3Dright><TT>362&nbsp;</TT></TD>
    <TD noWrap align=3Dright><TT>-&nbsp;</TT></TD>
    <TD align=3Dright><TT>387&nbsp;</TT></TD>
    <TD align=3Dright><TT>0&nbsp;&nbsp;</TT></TD>
    <TD noWrap align=3Dright><TT>---&nbsp;&nbsp;</TT></TD>
    <TD noWrap><TT>&nbsp;R.VDDEIGGSTETSEFWASAVSTMQEGK.L + Oxidation=20
  (M)</TT></TD></TR></TBODY></TABLE>
<TABLE border=3D0 cellSpacing=3D0>
  <TBODY>
  <TR>
    <TD><TT>&nbsp;&nbsp;&nbsp;&nbsp;&nbsp;&nbsp;</TT></TD>
    <TD><TT><B>No match to: </B>812.3083, 825.0515, 829.3333, 870.4924,=20
      1269.5284, 1276.5792, 1283.5680, 1285.5226, 1299.5594, 1356.5599,=20
      1356.5599, 1372.5393, 1372.5393, 1378.5297, 1388.5371, 1404.5271,=20
      1405.5890, 1689.5746, 1689.5746, 1738.8584, 1749.7684, 1951.9136,=20
      1951.9136, 1973.9078, 2009.7618, 2009.7618, 2031.7617, 2098.0420,=20
      2109.9995, 2277.8892, 2424.1086, 2424.1086, 2467.0449, 2467.0449,=20
      2649.2588, 2649.2588, 2663.2690</TT></TD></TR></TBODY></TABLE><BR>
<TABLE border=3D0 cellSpacing=3D0>
  <TBODY>
  <TR>
    <TD><TT><B><A name=3DHit17>17.</A>&nbsp;&nbsp;&nbsp;</B></TT></TD>
    <TD noWrap><TT><A=20
      =
href=3D"http://zxw-pc/mascot/cgi/protein_view.pl?file=3D../data/20121225/=
F002441.dat&amp;hit=3D17"=20
      =
target=3D_blank>gi|147821404</A>&nbsp;&nbsp;&nbsp;&nbsp;<B>Mass:</B>&nbsp=
;15929&nbsp;&nbsp;&nbsp;&nbsp;<B>Score:</B>&nbsp;41&nbsp;&nbsp;&nbsp;&nbs=
p;&nbsp;<B>Expect:</B>&nbsp;1.5e+002&nbsp;&nbsp;<B>Matches:</B>&nbsp;8</T=
T></TD></TR>
  <TR>
    <TD>&nbsp;</TD>
    <TD noWrap><TT>hypothetical protein VITISV_011674 [Vitis=20
  vinifera]</TT></TD></TR></TBODY></TABLE>
<TABLE border=3D0 cellSpacing=3D0 cellPadding=3D0>
  <TBODY>
  <TR>
    <TD><TT>&nbsp;&nbsp;&nbsp;&nbsp;&nbsp;&nbsp;</TT></TD>
    <TD align=3Dright><TT><B>Observed&nbsp;&nbsp;</B></TT></TD>
    <TD noWrap align=3Dright><TT><B>Mr(expt)&nbsp;&nbsp;</B></TT></TD>
    <TD noWrap align=3Dright><TT><B>Mr(calc)&nbsp;&nbsp;</B></TT></TD>
    <TD align=3Dright><TT><B>&nbsp;ppm&nbsp;&nbsp;</B></TT></TD>
    <TD align=3Dright><TT><B>Start&nbsp;</B></TT></TD>
    <TD align=3Dright><TT><B>&nbsp;</B></TT></TD>
    <TD align=3Dright><TT><B>End&nbsp;</B></TT></TD>
    <TD align=3Dright><TT><B>Miss&nbsp;</B></TT></TD>
    <TD align=3Dright><TT><B>Ions&nbsp;</B></TT></TD>
    <TD><TT><B>&nbsp;Peptide</B></TT></TD></TR>
  <TR>
    <TD align=3Dright>&nbsp;</TD>
    <TD align=3Dright><TT>1356.5599&nbsp;&nbsp;</TT></TD>
    <TD align=3Dright><TT>1355.5526&nbsp;&nbsp;</TT></TD>
    <TD align=3Dright><TT>1355.5962&nbsp;&nbsp;</TT></TD>
    <TD noWrap align=3Dright><TT>-32.17&nbsp;</TT></TD>
    <TD align=3Dright><TT>56&nbsp;</TT></TD>
    <TD noWrap align=3Dright><TT>-&nbsp;</TT></TD>
    <TD align=3Dright><TT>69&nbsp;</TT></TD>
    <TD align=3Dright><TT>0&nbsp;&nbsp;</TT></TD>
    <TD noWrap align=3Dright><TT>---&nbsp;&nbsp;</TT></TD>
    <TD noWrap><TT>&nbsp;R.SMSGGTPVGGGFMR.Q + Oxidation =
(M)</TT></TD></TR>
  <TR>
    <TD align=3Dright>&nbsp;</TD>
    <TD align=3Dright><TT>1356.5599&nbsp;&nbsp;</TT></TD>
    <TD align=3Dright><TT>1355.5526&nbsp;&nbsp;</TT></TD>
    <TD align=3Dright><TT>1355.5962&nbsp;&nbsp;</TT></TD>
    <TD noWrap align=3Dright><TT>-32.17&nbsp;</TT></TD>
    <TD align=3Dright><TT>56&nbsp;</TT></TD>
    <TD noWrap align=3Dright><TT>-&nbsp;</TT></TD>
    <TD align=3Dright><TT>69&nbsp;</TT></TD>
    <TD align=3Dright><TT>0&nbsp;&nbsp;</TT></TD>
    <TD noWrap align=3Dright><TT>5&nbsp;&nbsp;</TT></TD>
    <TD noWrap><TT>&nbsp;R.SMSGGTPVGGGFMR.Q + Oxidation =
(M)</TT></TD></TR>
  <TR>
    <TD align=3Dright>&nbsp;</TD>
    <TD align=3Dright><TT>1372.5393&nbsp;&nbsp;</TT></TD>
    <TD align=3Dright><TT>1371.5320&nbsp;&nbsp;</TT></TD>
    <TD align=3Dright><TT>1371.5912&nbsp;&nbsp;</TT></TD>
    <TD noWrap align=3Dright><TT>-43.11&nbsp;</TT></TD>
    <TD align=3Dright><TT>56&nbsp;</TT></TD>
    <TD noWrap align=3Dright><TT>-&nbsp;</TT></TD>
    <TD align=3Dright><TT>69&nbsp;</TT></TD>
    <TD align=3Dright><TT>0&nbsp;&nbsp;</TT></TD>
    <TD noWrap align=3Dright><TT>---&nbsp;&nbsp;</TT></TD>
    <TD noWrap><TT>&nbsp;R.SMSGGTPVGGGFMR.Q + 2 Oxidation =
(M)</TT></TD></TR>
  <TR>
    <TD align=3Dright>&nbsp;</TD>
    <TD align=3Dright><TT>1372.5393&nbsp;&nbsp;</TT></TD>
    <TD align=3Dright><TT>1371.5320&nbsp;&nbsp;</TT></TD>
    <TD align=3Dright><TT>1371.5912&nbsp;&nbsp;</TT></TD>
    <TD noWrap align=3Dright><TT>-43.11&nbsp;</TT></TD>
    <TD align=3Dright><TT>56&nbsp;</TT></TD>
    <TD noWrap align=3Dright><TT>-&nbsp;</TT></TD>
    <TD align=3Dright><TT>69&nbsp;</TT></TD>
    <TD align=3Dright><TT>0&nbsp;&nbsp;</TT></TD>
    <TD noWrap align=3Dright><TT>---&nbsp;&nbsp;</TT></TD>
    <TD noWrap><TT>&nbsp;R.SMSGGTPVGGGFMR.Q + 2 Oxidation =
(M)</TT></TD></TR>
  <TR>
    <TD align=3Dright>&nbsp;</TD>
    <TD align=3Dright><TT>1404.5271&nbsp;&nbsp;</TT></TD>
    <TD align=3Dright><TT>1403.5198&nbsp;&nbsp;</TT></TD>
    <TD align=3Dright><TT>1403.6577&nbsp;&nbsp;</TT></TD>
    <TD noWrap align=3Dright><TT>-98.26&nbsp;</TT></TD>
    <TD align=3Dright><TT>1&nbsp;</TT></TD>
    <TD noWrap align=3Dright><TT>-&nbsp;</TT></TD>
    <TD align=3Dright><TT>13&nbsp;</TT></TD>
    <TD align=3Dright><TT>1&nbsp;&nbsp;</TT></TD>
    <TD noWrap align=3Dright><TT>---&nbsp;&nbsp;</TT></TD>
    <TD noWrap><TT>&nbsp;-.MEGSTLGCFFKGK.G</TT></TD></TR>
  <TR>
    <TD align=3Dright>&nbsp;</TD>
    <TD align=3Dright><TT>2424.1086&nbsp;&nbsp;</TT></TD>
    <TD align=3Dright><TT>2423.1013&nbsp;&nbsp;</TT></TD>
    <TD align=3Dright><TT>2423.2366&nbsp;&nbsp;</TT></TD>
    <TD noWrap align=3Dright><TT>-55.83&nbsp;</TT></TD>
    <TD align=3Dright><TT>29&nbsp;</TT></TD>
    <TD noWrap align=3Dright><TT>-&nbsp;</TT></TD>
    <TD align=3Dright><TT>50&nbsp;</TT></TD>
    <TD align=3Dright><TT>1&nbsp;&nbsp;</TT></TD>
    <TD noWrap align=3Dright><TT>---&nbsp;&nbsp;</TT></TD>
    <TD noWrap><TT>&nbsp;R.TMILQIDFLASTTANAVEDKSR.R</TT></TD></TR>
  <TR>
    <TD align=3Dright>&nbsp;</TD>
    <TD align=3Dright><TT>2424.1086&nbsp;&nbsp;</TT></TD>
    <TD align=3Dright><TT>2423.1013&nbsp;&nbsp;</TT></TD>
    <TD align=3Dright><TT>2423.2366&nbsp;&nbsp;</TT></TD>
    <TD noWrap align=3Dright><TT>-55.83&nbsp;</TT></TD>
    <TD align=3Dright><TT>29&nbsp;</TT></TD>
    <TD noWrap align=3Dright><TT>-&nbsp;</TT></TD>
    <TD align=3Dright><TT>50&nbsp;</TT></TD>
    <TD align=3Dright><TT>1&nbsp;&nbsp;</TT></TD>
    <TD noWrap align=3Dright><TT>---&nbsp;&nbsp;</TT></TD>
    <TD noWrap><TT>&nbsp;R.TMILQIDFLASTTANAVEDKSR.R</TT></TD></TR>
  <TR>
    <TD align=3Dright>&nbsp;</TD>
    <TD align=3Dright><TT>2777.3557&nbsp;&nbsp;</TT></TD>
    <TD align=3Dright><TT>2776.3484&nbsp;&nbsp;</TT></TD>
    <TD align=3Dright><TT>2776.4681&nbsp;&nbsp;</TT></TD>
    <TD noWrap align=3Dright><TT>-43.09&nbsp;</TT></TD>
    <TD align=3Dright><TT>24&nbsp;</TT></TD>
    <TD noWrap align=3Dright><TT>-&nbsp;</TT></TD>
    <TD align=3Dright><TT>48&nbsp;</TT></TD>
    <TD align=3Dright><TT>1&nbsp;&nbsp;</TT></TD>
    <TD noWrap align=3Dright><TT>---&nbsp;&nbsp;</TT></TD>
    <TD=20
noWrap><TT>&nbsp;R.VLDIRTMILQIDFLASTTANAVEDK.S</TT></TD></TR></TBODY></TA=
BLE>
<TABLE border=3D0 cellSpacing=3D0>
  <TBODY>
  <TR>
    <TD><TT>&nbsp;&nbsp;&nbsp;&nbsp;&nbsp;&nbsp;</TT></TD>
    <TD><TT><B>No match to: </B>812.3083, 825.0515, 829.3333, 842.4561,=20
      870.4924, 1269.5284, 1276.5792, 1283.5680, 1285.5226, 1299.5594,=20
      1308.5662, 1308.5662, 1324.5472, 1324.5472, 1378.5297, 1383.6278,=20
      1388.5371, 1405.5890, 1689.5746, 1689.5746, 1702.6964, 1738.8584,=20
      1749.7684, 1951.9136, 1951.9136, 1973.9078, 2009.7618, 2009.7618,=20
      2031.7617, 2098.0420, 2109.9995, 2211.9861, 2277.8892, 2467.0449,=20
      2467.0449, 2649.2588, 2649.2588, =
2663.2690</TT></TD></TR></TBODY></TABLE><BR>
<TABLE border=3D0 cellSpacing=3D0>
  <TBODY>
  <TR>
    <TD><TT><B><A name=3DHit18>18.</A>&nbsp;&nbsp;&nbsp;</B></TT></TD>
    <TD noWrap><TT><A=20
      =
href=3D"http://zxw-pc/mascot/cgi/protein_view.pl?file=3D../data/20121225/=
F002441.dat&amp;hit=3D18"=20
      =
target=3D_blank>gi|77550877</A>&nbsp;&nbsp;&nbsp;&nbsp;<B>Mass:</B>&nbsp;=
18250&nbsp;&nbsp;&nbsp;&nbsp;<B>Score:</B>&nbsp;41&nbsp;&nbsp;&nbsp;&nbsp=
;&nbsp;<B>Expect:</B>&nbsp;1.6e+002&nbsp;&nbsp;<B>Matches:</B>&nbsp;5</TT=
></TD></TR>
  <TR>
    <TD>&nbsp;</TD>
    <TD noWrap><TT>hypothetical protein LOC_Os11g28510 [Oryza sativa =
Japonica=20
      Group]</TT></TD></TR></TBODY></TABLE>
<TABLE border=3D0 cellSpacing=3D0 cellPadding=3D0>
  <TBODY>
  <TR>
    <TD><TT>&nbsp;&nbsp;&nbsp;&nbsp;&nbsp;&nbsp;</TT></TD>
    <TD align=3Dright><TT><B>Observed&nbsp;&nbsp;</B></TT></TD>
    <TD noWrap align=3Dright><TT><B>Mr(expt)&nbsp;&nbsp;</B></TT></TD>
    <TD noWrap align=3Dright><TT><B>Mr(calc)&nbsp;&nbsp;</B></TT></TD>
    <TD align=3Dright><TT><B>&nbsp;ppm&nbsp;&nbsp;</B></TT></TD>
    <TD align=3Dright><TT><B>Start&nbsp;</B></TT></TD>
    <TD align=3Dright><TT><B>&nbsp;</B></TT></TD>
    <TD align=3Dright><TT><B>End&nbsp;</B></TT></TD>
    <TD align=3Dright><TT><B>Miss&nbsp;</B></TT></TD>
    <TD align=3Dright><TT><B>Ions&nbsp;</B></TT></TD>
    <TD><TT><B>&nbsp;Peptide</B></TT></TD></TR>
  <TR>
    <TD align=3Dright>&nbsp;</TD>
    <TD align=3Dright><TT>1308.5662&nbsp;&nbsp;</TT></TD>
    <TD align=3Dright><TT>1307.5589&nbsp;&nbsp;</TT></TD>
    <TD align=3Dright><TT>1307.5888&nbsp;&nbsp;</TT></TD>
    <TD noWrap align=3Dright><TT>-22.86&nbsp;</TT></TD>
    <TD align=3Dright><TT>32&nbsp;</TT></TD>
    <TD noWrap align=3Dright><TT>-&nbsp;</TT></TD>
    <TD align=3Dright><TT>44&nbsp;</TT></TD>
    <TD align=3Dright><TT>1&nbsp;&nbsp;</TT></TD>
    <TD noWrap align=3Dright><TT>---&nbsp;&nbsp;</TT></TD>
    <TD noWrap><TT>&nbsp;R.SGTLGDGDARMGR.E + Oxidation =
(M)</TT></TD></TR>
  <TR>
    <TD align=3Dright>&nbsp;</TD>
    <TD align=3Dright><TT>1308.5662&nbsp;&nbsp;</TT></TD>
    <TD align=3Dright><TT>1307.5589&nbsp;&nbsp;</TT></TD>
    <TD align=3Dright><TT>1307.5888&nbsp;&nbsp;</TT></TD>
    <TD noWrap align=3Dright><TT>-22.86&nbsp;</TT></TD>
    <TD align=3Dright><TT>32&nbsp;</TT></TD>
    <TD noWrap align=3Dright><TT>-&nbsp;</TT></TD>
    <TD align=3Dright><TT>44&nbsp;</TT></TD>
    <TD align=3Dright><TT>1&nbsp;&nbsp;</TT></TD>
    <TD noWrap align=3Dright><TT>---&nbsp;&nbsp;</TT></TD>
    <TD noWrap><TT>&nbsp;R.SGTLGDGDARMGR.E + Oxidation =
(M)</TT></TD></TR>
  <TR>
    <TD align=3Dright>&nbsp;</TD>
    <TD align=3Dright><TT>1356.5599&nbsp;&nbsp;</TT></TD>
    <TD align=3Dright><TT>1355.5526&nbsp;&nbsp;</TT></TD>
    <TD align=3Dright><TT>1355.5016&nbsp;&nbsp;</TT></TD>
    <TD noWrap align=3Dright><TT>37.6&nbsp;</TT></TD>
    <TD align=3Dright><TT>141&nbsp;</TT></TD>
    <TD noWrap align=3Dright><TT>-&nbsp;</TT></TD>
    <TD align=3Dright><TT>153&nbsp;</TT></TD>
    <TD align=3Dright><TT>1&nbsp;&nbsp;</TT></TD>
    <TD noWrap align=3Dright><TT>---&nbsp;&nbsp;</TT></TD>
    <TD noWrap><TT>&nbsp;R.CDGDACTACGRER.A</TT></TD></TR>
  <TR>
    <TD align=3Dright>&nbsp;</TD>
    <TD align=3Dright><TT>1356.5599&nbsp;&nbsp;</TT></TD>
    <TD align=3Dright><TT>1355.5526&nbsp;&nbsp;</TT></TD>
    <TD align=3Dright><TT>1355.5016&nbsp;&nbsp;</TT></TD>
    <TD noWrap align=3Dright><TT>37.6&nbsp;</TT></TD>
    <TD align=3Dright><TT>141&nbsp;</TT></TD>
    <TD noWrap align=3Dright><TT>-&nbsp;</TT></TD>
    <TD align=3Dright><TT>153&nbsp;</TT></TD>
    <TD align=3Dright><TT>1&nbsp;&nbsp;</TT></TD>
    <TD noWrap align=3Dright><TT>20&nbsp;&nbsp;</TT></TD>
    <TD noWrap><TT>&nbsp;R.CDGDACTACGRER.A</TT></TD></TR>
  <TR>
    <TD align=3Dright>&nbsp;</TD>
    <TD align=3Dright><TT>1405.5890&nbsp;&nbsp;</TT></TD>
    <TD align=3Dright><TT>1404.5817&nbsp;&nbsp;</TT></TD>
    <TD align=3Dright><TT>1404.7144&nbsp;&nbsp;</TT></TD>
    <TD noWrap align=3Dright><TT>-94.42&nbsp;</TT></TD>
    <TD align=3Dright><TT>1&nbsp;</TT></TD>
    <TD noWrap align=3Dright><TT>-&nbsp;</TT></TD>
    <TD align=3Dright><TT>14&nbsp;</TT></TD>
    <TD align=3Dright><TT>1&nbsp;&nbsp;</TT></TD>
    <TD noWrap align=3Dright><TT>---&nbsp;&nbsp;</TT></TD>
    <TD =
noWrap><TT>&nbsp;-.MARGVGDATATTVR.R</TT></TD></TR></TBODY></TABLE>
<TABLE border=3D0 cellSpacing=3D0>
  <TBODY>
  <TR>
    <TD><TT>&nbsp;&nbsp;&nbsp;&nbsp;&nbsp;&nbsp;</TT></TD>
    <TD><TT><B>No match to: </B>812.3083, 825.0515, 829.3333, 842.4561,=20
      870.4924, 1269.5284, 1276.5792, 1283.5680, 1285.5226, 1299.5594,=20
      1324.5472, 1324.5472, 1372.5393, 1372.5393, 1378.5297, 1383.6278,=20
      1388.5371, 1404.5271, 1689.5746, 1689.5746, 1702.6964, 1738.8584,=20
      1749.7684, 1951.9136, 1951.9136, 1973.9078, 2009.7618, 2009.7618,=20
      2031.7617, 2098.0420, 2109.9995, 2211.9861, 2277.8892, 2424.1086,=20
      2424.1086, 2467.0449, 2467.0449, 2649.2588, 2649.2588, 2663.2690,=20
      2777.3557</TT></TD></TR></TBODY></TABLE><BR>
<TABLE border=3D0 cellSpacing=3D0>
  <TBODY>
  <TR>
    <TD><TT><B><A name=3DHit19>19.</A>&nbsp;&nbsp;&nbsp;</B></TT></TD>
    <TD noWrap><TT><A=20
      =
href=3D"http://zxw-pc/mascot/cgi/protein_view.pl?file=3D../data/20121225/=
F002441.dat&amp;hit=3D19"=20
      =
target=3D_blank>gi|303286515</A>&nbsp;&nbsp;&nbsp;&nbsp;<B>Mass:</B>&nbsp=
;60835&nbsp;&nbsp;&nbsp;&nbsp;<B>Score:</B>&nbsp;40&nbsp;&nbsp;&nbsp;&nbs=
p;&nbsp;<B>Expect:</B>&nbsp;1.7e+002&nbsp;&nbsp;<B>Matches:</B>&nbsp;8</T=
T></TD></TR>
  <TR>
    <TD>&nbsp;</TD>
    <TD noWrap><TT>glycoside hydrolase family 14 protein [Micromonas =
pusilla=20
      CCMP1545]</TT></TD></TR></TBODY></TABLE>
<TABLE border=3D0 cellSpacing=3D0 cellPadding=3D0>
  <TBODY>
  <TR>
    <TD><TT>&nbsp;&nbsp;&nbsp;&nbsp;&nbsp;&nbsp;</TT></TD>
    <TD align=3Dright><TT><B>Observed&nbsp;&nbsp;</B></TT></TD>
    <TD noWrap align=3Dright><TT><B>Mr(expt)&nbsp;&nbsp;</B></TT></TD>
    <TD noWrap align=3Dright><TT><B>Mr(calc)&nbsp;&nbsp;</B></TT></TD>
    <TD align=3Dright><TT><B>&nbsp;ppm&nbsp;&nbsp;</B></TT></TD>
    <TD align=3Dright><TT><B>Start&nbsp;</B></TT></TD>
    <TD align=3Dright><TT><B>&nbsp;</B></TT></TD>
    <TD align=3Dright><TT><B>End&nbsp;</B></TT></TD>
    <TD align=3Dright><TT><B>Miss&nbsp;</B></TT></TD>
    <TD align=3Dright><TT><B>Ions&nbsp;</B></TT></TD>
    <TD><TT><B>&nbsp;Peptide</B></TT></TD></TR>
  <TR>
    <TD align=3Dright>&nbsp;</TD>
    <TD align=3Dright><TT>842.4561&nbsp;&nbsp;</TT></TD>
    <TD align=3Dright><TT>841.4488&nbsp;&nbsp;</TT></TD>
    <TD align=3Dright><TT>841.4882&nbsp;&nbsp;</TT></TD>
    <TD noWrap align=3Dright><TT>-46.78&nbsp;</TT></TD>
    <TD align=3Dright><TT>407&nbsp;</TT></TD>
    <TD noWrap align=3Dright><TT>-&nbsp;</TT></TD>
    <TD align=3Dright><TT>414&nbsp;</TT></TD>
    <TD align=3Dright><TT>1&nbsp;&nbsp;</TT></TD>
    <TD noWrap align=3Dright><TT>---&nbsp;&nbsp;</TT></TD>
    <TD noWrap><TT>&nbsp;R.QIRAAAGR.H</TT></TD></TR>
  <TR>
    <TD align=3Dright>&nbsp;</TD>
    <TD align=3Dright><TT>870.4924&nbsp;&nbsp;</TT></TD>
    <TD align=3Dright><TT>869.4851&nbsp;&nbsp;</TT></TD>
    <TD align=3Dright><TT>869.4970&nbsp;&nbsp;</TT></TD>
    <TD noWrap align=3Dright><TT>-13.74&nbsp;</TT></TD>
    <TD align=3Dright><TT>506&nbsp;</TT></TD>
    <TD noWrap align=3Dright><TT>-&nbsp;</TT></TD>
    <TD align=3Dright><TT>512&nbsp;</TT></TD>
    <TD align=3Dright><TT>0&nbsp;&nbsp;</TT></TD>
    <TD noWrap align=3Dright><TT>---&nbsp;&nbsp;</TT></TD>
    <TD noWrap><TT>&nbsp;R.ELVKPER.V</TT></TD></TR>
  <TR>
    <TD align=3Dright>&nbsp;</TD>
    <TD align=3Dright><TT>1378.5297&nbsp;&nbsp;</TT></TD>
    <TD align=3Dright><TT>1377.5224&nbsp;&nbsp;</TT></TD>
    <TD align=3Dright><TT>1377.6037&nbsp;&nbsp;</TT></TD>
    <TD noWrap align=3Dright><TT>-58.97&nbsp;</TT></TD>
    <TD align=3Dright><TT>332&nbsp;</TT></TD>
    <TD noWrap align=3Dright><TT>-&nbsp;</TT></TD>
    <TD align=3Dright><TT>342&nbsp;</TT></TD>
    <TD align=3Dright><TT>0&nbsp;&nbsp;</TT></TD>
    <TD noWrap align=3Dright><TT>---&nbsp;&nbsp;</TT></TD>
    <TD noWrap><TT>&nbsp;K.CAGVHWWYNSR.S</TT></TD></TR>
  <TR>
    <TD align=3Dright>&nbsp;</TD>
    <TD align=3Dright><TT>1738.8584&nbsp;&nbsp;</TT></TD>
    <TD align=3Dright><TT>1737.8511&nbsp;&nbsp;</TT></TD>
    <TD align=3Dright><TT>1737.9196&nbsp;&nbsp;</TT></TD>
    <TD noWrap align=3Dright><TT>-39.38&nbsp;</TT></TD>
    <TD align=3Dright><TT>506&nbsp;</TT></TD>
    <TD noWrap align=3Dright><TT>-&nbsp;</TT></TD>
    <TD align=3Dright><TT>519&nbsp;</TT></TD>
    <TD align=3Dright><TT>1&nbsp;&nbsp;</TT></TD>
    <TD noWrap align=3Dright><TT>---&nbsp;&nbsp;</TT></TD>
    <TD noWrap><TT>&nbsp;R.ELVKPERVMESLHR.S + Oxidation =
(M)</TT></TD></TR>
  <TR>
    <TD align=3Dright>&nbsp;</TD>
    <TD align=3Dright><TT>1973.9078&nbsp;&nbsp;</TT></TD>
    <TD align=3Dright><TT>1972.9005&nbsp;&nbsp;</TT></TD>
    <TD align=3Dright><TT>1973.0081&nbsp;&nbsp;</TT></TD>
    <TD noWrap align=3Dright><TT>-54.52&nbsp;</TT></TD>
    <TD align=3Dright><TT>58&nbsp;</TT></TD>
    <TD noWrap align=3Dright><TT>-&nbsp;</TT></TD>
    <TD align=3Dright><TT>74&nbsp;</TT></TD>
    <TD align=3Dright><TT>0&nbsp;&nbsp;</TT></TD>
    <TD noWrap align=3Dright><TT>---&nbsp;&nbsp;</TT></TD>
    <TD noWrap><TT>&nbsp;K.IGVEGVMIDVWWGIVER.D + Oxidation =
(M)</TT></TD></TR>
  <TR>
    <TD align=3Dright>&nbsp;</TD>
    <TD align=3Dright><TT>2277.8892&nbsp;&nbsp;</TT></TD>
    <TD align=3Dright><TT>2276.8819&nbsp;&nbsp;</TT></TD>
    <TD align=3Dright><TT>2277.1039&nbsp;&nbsp;</TT></TD>
    <TD noWrap align=3Dright><TT>-97.49&nbsp;</TT></TD>
    <TD align=3Dright><TT>210&nbsp;</TT></TD>
    <TD noWrap align=3Dright><TT>-&nbsp;</TT></TD>
    <TD align=3Dright><TT>228&nbsp;</TT></TD>
    <TD align=3Dright><TT>1&nbsp;&nbsp;</TT></TD>
    <TD noWrap align=3Dright><TT>---&nbsp;&nbsp;</TT></TD>
    <TD noWrap><TT>&nbsp;K.QRQQSSQWQFPGIGEFQAR.S</TT></TD></TR>
  <TR>
    <TD align=3Dright>&nbsp;</TD>
    <TD align=3Dright><TT>2649.2588&nbsp;&nbsp;</TT></TD>
    <TD align=3Dright><TT>2648.2515&nbsp;&nbsp;</TT></TD>
    <TD align=3Dright><TT>2648.1774&nbsp;&nbsp;</TT></TD>
    <TD noWrap align=3Dright><TT>28.0&nbsp;</TT></TD>
    <TD align=3Dright><TT>75&nbsp;</TT></TD>
    <TD noWrap align=3Dright><TT>-&nbsp;</TT></TD>
    <TD align=3Dright><TT>98&nbsp;</TT></TD>
    <TD align=3Dright><TT>0&nbsp;&nbsp;</TT></TD>
    <TD noWrap align=3Dright><TT>---&nbsp;&nbsp;</TT></TD>
    <TD noWrap><TT>&nbsp;R.DGPGSYDWDAYLTLMEMVSNAGLK.L + Oxidation=20
  (M)</TT></TD></TR>
  <TR>
    <TD align=3Dright>&nbsp;</TD>
    <TD align=3Dright><TT>2649.2588&nbsp;&nbsp;</TT></TD>
    <TD align=3Dright><TT>2648.2515&nbsp;&nbsp;</TT></TD>
    <TD align=3Dright><TT>2648.1774&nbsp;&nbsp;</TT></TD>
    <TD noWrap align=3Dright><TT>28.0&nbsp;</TT></TD>
    <TD align=3Dright><TT>75&nbsp;</TT></TD>
    <TD noWrap align=3Dright><TT>-&nbsp;</TT></TD>
    <TD align=3Dright><TT>98&nbsp;</TT></TD>
    <TD align=3Dright><TT>0&nbsp;&nbsp;</TT></TD>
    <TD noWrap align=3Dright><TT>---&nbsp;&nbsp;</TT></TD>
    <TD noWrap><TT>&nbsp;R.DGPGSYDWDAYLTLMEMVSNAGLK.L + Oxidation=20
  (M)</TT></TD></TR></TBODY></TABLE>
<TABLE border=3D0 cellSpacing=3D0>
  <TBODY>
  <TR>
    <TD><TT>&nbsp;&nbsp;&nbsp;&nbsp;&nbsp;&nbsp;</TT></TD>
    <TD><TT><B>No match to: </B>812.3083, 825.0515, 829.3333, 1269.5284, =

      1276.5792, 1283.5680, 1285.5226, 1299.5594, 1308.5662, 1308.5662,=20
      1324.5472, 1324.5472, 1356.5599, 1356.5599, 1372.5393, 1372.5393,=20
      1383.6278, 1388.5371, 1404.5271, 1405.5890, 1689.5746, 1689.5746,=20
      1702.6964, 1749.7684, 1951.9136, 1951.9136, 2009.7618, 2009.7618,=20
      2031.7617, 2098.0420, 2109.9995, 2211.9861, 2424.1086, 2424.1086,=20
      2467.0449, 2467.0449, 2663.2690, =
2777.3557</TT></TD></TR></TBODY></TABLE><BR>
<TABLE border=3D0 cellSpacing=3D0>
  <TBODY>
  <TR>
    <TD><TT><B><A name=3DHit20>20.</A>&nbsp;&nbsp;&nbsp;</B></TT></TD>
    <TD noWrap><TT><A=20
      =
href=3D"http://zxw-pc/mascot/cgi/protein_view.pl?file=3D../data/20121225/=
F002441.dat&amp;hit=3D20"=20
      =
target=3D_blank>gi|226456064</A>&nbsp;&nbsp;&nbsp;&nbsp;<B>Mass:</B>&nbsp=
;60835&nbsp;&nbsp;&nbsp;&nbsp;<B>Score:</B>&nbsp;40&nbsp;&nbsp;&nbsp;&nbs=
p;&nbsp;<B>Expect:</B>&nbsp;1.7e+002&nbsp;&nbsp;<B>Matches:</B>&nbsp;8</T=
T></TD></TR>
  <TR>
    <TD>&nbsp;</TD>
    <TD noWrap><TT>glycoside hydrolase family 14 protein [Micromonas =
pusilla=20
      CCMP1545]</TT></TD></TR></TBODY></TABLE>
<TABLE border=3D0 cellSpacing=3D0 cellPadding=3D0>
  <TBODY>
  <TR>
    <TD><TT>&nbsp;&nbsp;&nbsp;&nbsp;&nbsp;&nbsp;</TT></TD>
    <TD align=3Dright><TT><B>Observed&nbsp;&nbsp;</B></TT></TD>
    <TD noWrap align=3Dright><TT><B>Mr(expt)&nbsp;&nbsp;</B></TT></TD>
    <TD noWrap align=3Dright><TT><B>Mr(calc)&nbsp;&nbsp;</B></TT></TD>
    <TD align=3Dright><TT><B>&nbsp;ppm&nbsp;&nbsp;</B></TT></TD>
    <TD align=3Dright><TT><B>Start&nbsp;</B></TT></TD>
    <TD align=3Dright><TT><B>&nbsp;</B></TT></TD>
    <TD align=3Dright><TT><B>End&nbsp;</B></TT></TD>
    <TD align=3Dright><TT><B>Miss&nbsp;</B></TT></TD>
    <TD align=3Dright><TT><B>Ions&nbsp;</B></TT></TD>
    <TD><TT><B>&nbsp;Peptide</B></TT></TD></TR>
  <TR>
    <TD align=3Dright>&nbsp;</TD>
    <TD align=3Dright><TT>842.4561&nbsp;&nbsp;</TT></TD>
    <TD align=3Dright><TT>841.4488&nbsp;&nbsp;</TT></TD>
    <TD align=3Dright><TT>841.4882&nbsp;&nbsp;</TT></TD>
    <TD noWrap align=3Dright><TT>-46.78&nbsp;</TT></TD>
    <TD align=3Dright><TT>407&nbsp;</TT></TD>
    <TD noWrap align=3Dright><TT>-&nbsp;</TT></TD>
    <TD align=3Dright><TT>414&nbsp;</TT></TD>
    <TD align=3Dright><TT>1&nbsp;&nbsp;</TT></TD>
    <TD noWrap align=3Dright><TT>---&nbsp;&nbsp;</TT></TD>
    <TD noWrap><TT>&nbsp;R.QIRAAAGR.H</TT></TD></TR>
  <TR>
    <TD align=3Dright>&nbsp;</TD>
    <TD align=3Dright><TT>870.4924&nbsp;&nbsp;</TT></TD>
    <TD align=3Dright><TT>869.4851&nbsp;&nbsp;</TT></TD>
    <TD align=3Dright><TT>869.4970&nbsp;&nbsp;</TT></TD>
    <TD noWrap align=3Dright><TT>-13.74&nbsp;</TT></TD>
    <TD align=3Dright><TT>506&nbsp;</TT></TD>
    <TD noWrap align=3Dright><TT>-&nbsp;</TT></TD>
    <TD align=3Dright><TT>512&nbsp;</TT></TD>
    <TD align=3Dright><TT>0&nbsp;&nbsp;</TT></TD>
    <TD noWrap align=3Dright><TT>---&nbsp;&nbsp;</TT></TD>
    <TD noWrap><TT>&nbsp;R.ELVKPER.V</TT></TD></TR>
  <TR>
    <TD align=3Dright>&nbsp;</TD>
    <TD align=3Dright><TT>1378.5297&nbsp;&nbsp;</TT></TD>
    <TD align=3Dright><TT>1377.5224&nbsp;&nbsp;</TT></TD>
    <TD align=3Dright><TT>1377.6037&nbsp;&nbsp;</TT></TD>
    <TD noWrap align=3Dright><TT>-58.97&nbsp;</TT></TD>
    <TD align=3Dright><TT>332&nbsp;</TT></TD>
    <TD noWrap align=3Dright><TT>-&nbsp;</TT></TD>
    <TD align=3Dright><TT>342&nbsp;</TT></TD>
    <TD align=3Dright><TT>0&nbsp;&nbsp;</TT></TD>
    <TD noWrap align=3Dright><TT>---&nbsp;&nbsp;</TT></TD>
    <TD noWrap><TT>&nbsp;K.CAGVHWWYNSR.S</TT></TD></TR>
  <TR>
    <TD align=3Dright>&nbsp;</TD>
    <TD align=3Dright><TT>1738.8584&nbsp;&nbsp;</TT></TD>
    <TD align=3Dright><TT>1737.8511&nbsp;&nbsp;</TT></TD>
    <TD align=3Dright><TT>1737.9196&nbsp;&nbsp;</TT></TD>
    <TD noWrap align=3Dright><TT>-39.38&nbsp;</TT></TD>
    <TD align=3Dright><TT>506&nbsp;</TT></TD>
    <TD noWrap align=3Dright><TT>-&nbsp;</TT></TD>
    <TD align=3Dright><TT>519&nbsp;</TT></TD>
    <TD align=3Dright><TT>1&nbsp;&nbsp;</TT></TD>
    <TD noWrap align=3Dright><TT>---&nbsp;&nbsp;</TT></TD>
    <TD noWrap><TT>&nbsp;R.ELVKPERVMESLHR.S + Oxidation =
(M)</TT></TD></TR>
  <TR>
    <TD align=3Dright>&nbsp;</TD>
    <TD align=3Dright><TT>1973.9078&nbsp;&nbsp;</TT></TD>
    <TD align=3Dright><TT>1972.9005&nbsp;&nbsp;</TT></TD>
    <TD align=3Dright><TT>1973.0081&nbsp;&nbsp;</TT></TD>
    <TD noWrap align=3Dright><TT>-54.52&nbsp;</TT></TD>
    <TD align=3Dright><TT>58&nbsp;</TT></TD>
    <TD noWrap align=3Dright><TT>-&nbsp;</TT></TD>
    <TD align=3Dright><TT>74&nbsp;</TT></TD>
    <TD align=3Dright><TT>0&nbsp;&nbsp;</TT></TD>
    <TD noWrap align=3Dright><TT>---&nbsp;&nbsp;</TT></TD>
    <TD noWrap><TT>&nbsp;K.IGVEGVMIDVWWGIVER.D + Oxidation =
(M)</TT></TD></TR>
  <TR>
    <TD align=3Dright>&nbsp;</TD>
    <TD align=3Dright><TT>2277.8892&nbsp;&nbsp;</TT></TD>
    <TD align=3Dright><TT>2276.8819&nbsp;&nbsp;</TT></TD>
    <TD align=3Dright><TT>2277.1039&nbsp;&nbsp;</TT></TD>
    <TD noWrap align=3Dright><TT>-97.49&nbsp;</TT></TD>
    <TD align=3Dright><TT>210&nbsp;</TT></TD>
    <TD noWrap align=3Dright><TT>-&nbsp;</TT></TD>
    <TD align=3Dright><TT>228&nbsp;</TT></TD>
    <TD align=3Dright><TT>1&nbsp;&nbsp;</TT></TD>
    <TD noWrap align=3Dright><TT>---&nbsp;&nbsp;</TT></TD>
    <TD noWrap><TT>&nbsp;K.QRQQSSQWQFPGIGEFQAR.S</TT></TD></TR>
  <TR>
    <TD align=3Dright>&nbsp;</TD>
    <TD align=3Dright><TT>2649.2588&nbsp;&nbsp;</TT></TD>
    <TD align=3Dright><TT>2648.2515&nbsp;&nbsp;</TT></TD>
    <TD align=3Dright><TT>2648.1774&nbsp;&nbsp;</TT></TD>
    <TD noWrap align=3Dright><TT>28.0&nbsp;</TT></TD>
    <TD align=3Dright><TT>75&nbsp;</TT></TD>
    <TD noWrap align=3Dright><TT>-&nbsp;</TT></TD>
    <TD align=3Dright><TT>98&nbsp;</TT></TD>
    <TD align=3Dright><TT>0&nbsp;&nbsp;</TT></TD>
    <TD noWrap align=3Dright><TT>---&nbsp;&nbsp;</TT></TD>
    <TD noWrap><TT>&nbsp;R.DGPGSYDWDAYLTLMEMVSNAGLK.L + Oxidation=20
  (M)</TT></TD></TR>
  <TR>
    <TD align=3Dright>&nbsp;</TD>
    <TD align=3Dright><TT>2649.2588&nbsp;&nbsp;</TT></TD>
    <TD align=3Dright><TT>2648.2515&nbsp;&nbsp;</TT></TD>
    <TD align=3Dright><TT>2648.1774&nbsp;&nbsp;</TT></TD>
    <TD noWrap align=3Dright><TT>28.0&nbsp;</TT></TD>
    <TD align=3Dright><TT>75&nbsp;</TT></TD>
    <TD noWrap align=3Dright><TT>-&nbsp;</TT></TD>
    <TD align=3Dright><TT>98&nbsp;</TT></TD>
    <TD align=3Dright><TT>0&nbsp;&nbsp;</TT></TD>
    <TD noWrap align=3Dright><TT>---&nbsp;&nbsp;</TT></TD>
    <TD noWrap><TT>&nbsp;R.DGPGSYDWDAYLTLMEMVSNAGLK.L + Oxidation=20
  (M)</TT></TD></TR></TBODY></TABLE>
<TABLE border=3D0 cellSpacing=3D0>
  <TBODY>
  <TR>
    <TD><TT>&nbsp;&nbsp;&nbsp;&nbsp;&nbsp;&nbsp;</TT></TD>
    <TD><TT><B>No match to: </B>812.3083, 825.0515, 829.3333, 1269.5284, =

      1276.5792, 1283.5680, 1285.5226, 1299.5594, 1308.5662, 1308.5662,=20
      1324.5472, 1324.5472, 1356.5599, 1356.5599, 1372.5393, 1372.5393,=20
      1383.6278, 1388.5371, 1404.5271, 1405.5890, 1689.5746, 1689.5746,=20
      1702.6964, 1749.7684, 1951.9136, 1951.9136, 2009.7618, 2009.7618,=20
      2031.7617, 2098.0420, 2109.9995, 2211.9861, 2424.1086, 2424.1086,=20
      2467.0449, 2467.0449, 2663.2690, =
2777.3557</TT></TD></TR></TBODY></TABLE><BR>
<TABLE border=3D0 cellSpacing=3D0>
  <TBODY>
  <TR>
    <TD><TT><B><A name=3DHit21>21.</A>&nbsp;&nbsp;&nbsp;</B></TT></TD>
    <TD noWrap><TT><A=20
      =
href=3D"http://zxw-pc/mascot/cgi/protein_view.pl?file=3D../data/20121225/=
F002441.dat&amp;hit=3D21"=20
      =
target=3D_blank>gi|255546935</A>&nbsp;&nbsp;&nbsp;&nbsp;<B>Mass:</B>&nbsp=
;15975&nbsp;&nbsp;&nbsp;&nbsp;<B>Score:</B>&nbsp;40&nbsp;&nbsp;&nbsp;&nbs=
p;&nbsp;<B>Expect:</B>&nbsp;1.8e+002&nbsp;&nbsp;<B>Matches:</B>&nbsp;7</T=
T></TD></TR>
  <TR>
    <TD>&nbsp;</TD>
    <TD noWrap><TT>conserved hypothetical protein [Ricinus=20
  communis]</TT></TD></TR></TBODY></TABLE>
<TABLE border=3D0 cellSpacing=3D0 cellPadding=3D0>
  <TBODY>
  <TR>
    <TD><TT>&nbsp;&nbsp;&nbsp;&nbsp;&nbsp;&nbsp;</TT></TD>
    <TD align=3Dright><TT><B>Observed&nbsp;&nbsp;</B></TT></TD>
    <TD noWrap align=3Dright><TT><B>Mr(expt)&nbsp;&nbsp;</B></TT></TD>
    <TD noWrap align=3Dright><TT><B>Mr(calc)&nbsp;&nbsp;</B></TT></TD>
    <TD align=3Dright><TT><B>&nbsp;ppm&nbsp;&nbsp;</B></TT></TD>
    <TD align=3Dright><TT><B>Start&nbsp;</B></TT></TD>
    <TD align=3Dright><TT><B>&nbsp;</B></TT></TD>
    <TD align=3Dright><TT><B>End&nbsp;</B></TT></TD>
    <TD align=3Dright><TT><B>Miss&nbsp;</B></TT></TD>
    <TD align=3Dright><TT><B>Ions&nbsp;</B></TT></TD>
    <TD><TT><B>&nbsp;Peptide</B></TT></TD></TR>
  <TR>
    <TD align=3Dright>&nbsp;</TD>
    <TD align=3Dright><TT>842.4561&nbsp;&nbsp;</TT></TD>
    <TD align=3Dright><TT>841.4488&nbsp;&nbsp;</TT></TD>
    <TD align=3Dright><TT>841.4770&nbsp;&nbsp;</TT></TD>
    <TD noWrap align=3Dright><TT>-33.45&nbsp;</TT></TD>
    <TD align=3Dright><TT>102&nbsp;</TT></TD>
    <TD noWrap align=3Dright><TT>-&nbsp;</TT></TD>
    <TD align=3Dright><TT>108&nbsp;</TT></TD>
    <TD align=3Dright><TT>1&nbsp;&nbsp;</TT></TD>
    <TD noWrap align=3Dright><TT>---&nbsp;&nbsp;</TT></TD>
    <TD noWrap><TT>&nbsp;R.DSLVPRR.A</TT></TD></TR>
  <TR>
    <TD align=3Dright>&nbsp;</TD>
    <TD align=3Dright><TT>1308.5662&nbsp;&nbsp;</TT></TD>
    <TD align=3Dright><TT>1307.5589&nbsp;&nbsp;</TT></TD>
    <TD align=3Dright><TT>1307.6305&nbsp;&nbsp;</TT></TD>
    <TD noWrap align=3Dright><TT>-54.77&nbsp;</TT></TD>
    <TD align=3Dright><TT>73&nbsp;</TT></TD>
    <TD noWrap align=3Dright><TT>-&nbsp;</TT></TD>
    <TD align=3Dright><TT>82&nbsp;</TT></TD>
    <TD align=3Dright><TT>1&nbsp;&nbsp;</TT></TD>
    <TD noWrap align=3Dright><TT>---&nbsp;&nbsp;</TT></TD>
    <TD noWrap><TT>&nbsp;R.EPRCNHIFHR.V</TT></TD></TR>
  <TR>
    <TD align=3Dright>&nbsp;</TD>
    <TD align=3Dright><TT>1308.5662&nbsp;&nbsp;</TT></TD>
    <TD align=3Dright><TT>1307.5589&nbsp;&nbsp;</TT></TD>
    <TD align=3Dright><TT>1307.6305&nbsp;&nbsp;</TT></TD>
    <TD noWrap align=3Dright><TT>-54.77&nbsp;</TT></TD>
    <TD align=3Dright><TT>73&nbsp;</TT></TD>
    <TD noWrap align=3Dright><TT>-&nbsp;</TT></TD>
    <TD align=3Dright><TT>82&nbsp;</TT></TD>
    <TD align=3Dright><TT>1&nbsp;&nbsp;</TT></TD>
    <TD noWrap align=3Dright><TT>3&nbsp;&nbsp;</TT></TD>
    <TD noWrap><TT>&nbsp;R.EPRCNHIFHR.V</TT></TD></TR>
  <TR>
    <TD align=3Dright>&nbsp;</TD>
    <TD align=3Dright><TT>1356.5599&nbsp;&nbsp;</TT></TD>
    <TD align=3Dright><TT>1355.5526&nbsp;&nbsp;</TT></TD>
    <TD align=3Dright><TT>1355.6681&nbsp;&nbsp;</TT></TD>
    <TD noWrap align=3Dright><TT>-85.15&nbsp;</TT></TD>
    <TD align=3Dright><TT>65&nbsp;</TT></TD>
    <TD noWrap align=3Dright><TT>-&nbsp;</TT></TD>
    <TD align=3Dright><TT>75&nbsp;</TT></TD>
    <TD align=3Dright><TT>1&nbsp;&nbsp;</TT></TD>
    <TD noWrap align=3Dright><TT>---&nbsp;&nbsp;</TT></TD>
    <TD noWrap><TT>&nbsp;K.IEEGEEIREPR.C</TT></TD></TR>
  <TR>
    <TD align=3Dright>&nbsp;</TD>
    <TD align=3Dright><TT>1356.5599&nbsp;&nbsp;</TT></TD>
    <TD align=3Dright><TT>1355.5526&nbsp;&nbsp;</TT></TD>
    <TD align=3Dright><TT>1355.6681&nbsp;&nbsp;</TT></TD>
    <TD noWrap align=3Dright><TT>-85.15&nbsp;</TT></TD>
    <TD align=3Dright><TT>65&nbsp;</TT></TD>
    <TD noWrap align=3Dright><TT>-&nbsp;</TT></TD>
    <TD align=3Dright><TT>75&nbsp;</TT></TD>
    <TD align=3Dright><TT>1&nbsp;&nbsp;</TT></TD>
    <TD noWrap align=3Dright><TT>---&nbsp;&nbsp;</TT></TD>
    <TD noWrap><TT>&nbsp;K.IEEGEEIREPR.C</TT></TD></TR>
  <TR>
    <TD align=3Dright>&nbsp;</TD>
    <TD align=3Dright><TT>2467.0449&nbsp;&nbsp;</TT></TD>
    <TD align=3Dright><TT>2466.0376&nbsp;&nbsp;</TT></TD>
    <TD align=3Dright><TT>2466.1254&nbsp;&nbsp;</TT></TD>
    <TD noWrap align=3Dright><TT>-35.58&nbsp;</TT></TD>
    <TD align=3Dright><TT>50&nbsp;</TT></TD>
    <TD noWrap align=3Dright><TT>-&nbsp;</TT></TD>
    <TD align=3Dright><TT>72&nbsp;</TT></TD>
    <TD align=3Dright><TT>1&nbsp;&nbsp;</TT></TD>
    <TD noWrap align=3Dright><TT>---&nbsp;&nbsp;</TT></TD>
    <TD noWrap><TT>&nbsp;K.AGESEATECAVCLTKIEEGEEIR.E</TT></TD></TR>
  <TR>
    <TD align=3Dright>&nbsp;</TD>
    <TD align=3Dright><TT>2467.0449&nbsp;&nbsp;</TT></TD>
    <TD align=3Dright><TT>2466.0376&nbsp;&nbsp;</TT></TD>
    <TD align=3Dright><TT>2466.1254&nbsp;&nbsp;</TT></TD>
    <TD noWrap align=3Dright><TT>-35.58&nbsp;</TT></TD>
    <TD align=3Dright><TT>50&nbsp;</TT></TD>
    <TD noWrap align=3Dright><TT>-&nbsp;</TT></TD>
    <TD align=3Dright><TT>72&nbsp;</TT></TD>
    <TD align=3Dright><TT>1&nbsp;&nbsp;</TT></TD>
    <TD noWrap align=3Dright><TT>---&nbsp;&nbsp;</TT></TD>
    <TD =
noWrap><TT>&nbsp;K.AGESEATECAVCLTKIEEGEEIR.E</TT></TD></TR></TBODY></TABL=
E>
<TABLE border=3D0 cellSpacing=3D0>
  <TBODY>
  <TR>
    <TD><TT>&nbsp;&nbsp;&nbsp;&nbsp;&nbsp;&nbsp;</TT></TD>
    <TD><TT><B>No match to: </B>812.3083, 825.0515, 829.3333, 870.4924,=20
      1269.5284, 1276.5792, 1283.5680, 1285.5226, 1299.5594, 1324.5472,=20
      1324.5472, 1372.5393, 1372.5393, 1378.5297, 1383.6278, 1388.5371,=20
      1404.5271, 1405.5890, 1689.5746, 1689.5746, 1702.6964, 1738.8584,=20
      1749.7684, 1951.9136, 1951.9136, 1973.9078, 2009.7618, 2009.7618,=20
      2031.7617, 2098.0420, 2109.9995, 2211.9861, 2277.8892, 2424.1086,=20
      2424.1086, 2649.2588, 2649.2588, 2663.2690,=20
2777.3557</TT></TD></TR></TBODY></TABLE><BR>
<TABLE border=3D0 cellSpacing=3D0>
  <TBODY>
  <TR>
    <TD><TT><B><A name=3DHit22>22.</A>&nbsp;&nbsp;&nbsp;</B></TT></TD>
    <TD noWrap><TT><A=20
      =
href=3D"http://zxw-pc/mascot/cgi/protein_view.pl?file=3D../data/20121225/=
F002441.dat&amp;hit=3D22"=20
      =
target=3D_blank>gi|223546129</A>&nbsp;&nbsp;&nbsp;&nbsp;<B>Mass:</B>&nbsp=
;15975&nbsp;&nbsp;&nbsp;&nbsp;<B>Score:</B>&nbsp;40&nbsp;&nbsp;&nbsp;&nbs=
p;&nbsp;<B>Expect:</B>&nbsp;1.8e+002&nbsp;&nbsp;<B>Matches:</B>&nbsp;7</T=
T></TD></TR>
  <TR>
    <TD>&nbsp;</TD>
    <TD noWrap><TT>conserved hypothetical protein [Ricinus=20
  communis]</TT></TD></TR></TBODY></TABLE>
<TABLE border=3D0 cellSpacing=3D0 cellPadding=3D0>
  <TBODY>
  <TR>
    <TD><TT>&nbsp;&nbsp;&nbsp;&nbsp;&nbsp;&nbsp;</TT></TD>
    <TD align=3Dright><TT><B>Observed&nbsp;&nbsp;</B></TT></TD>
    <TD noWrap align=3Dright><TT><B>Mr(expt)&nbsp;&nbsp;</B></TT></TD>
    <TD noWrap align=3Dright><TT><B>Mr(calc)&nbsp;&nbsp;</B></TT></TD>
    <TD align=3Dright><TT><B>&nbsp;ppm&nbsp;&nbsp;</B></TT></TD>
    <TD align=3Dright><TT><B>Start&nbsp;</B></TT></TD>
    <TD align=3Dright><TT><B>&nbsp;</B></TT></TD>
    <TD align=3Dright><TT><B>End&nbsp;</B></TT></TD>
    <TD align=3Dright><TT><B>Miss&nbsp;</B></TT></TD>
    <TD align=3Dright><TT><B>Ions&nbsp;</B></TT></TD>
    <TD><TT><B>&nbsp;Peptide</B></TT></TD></TR>
  <TR>
    <TD align=3Dright>&nbsp;</TD>
    <TD align=3Dright><TT>842.4561&nbsp;&nbsp;</TT></TD>
    <TD align=3Dright><TT>841.4488&nbsp;&nbsp;</TT></TD>
    <TD align=3Dright><TT>841.4770&nbsp;&nbsp;</TT></TD>
    <TD noWrap align=3Dright><TT>-33.45&nbsp;</TT></TD>
    <TD align=3Dright><TT>102&nbsp;</TT></TD>
    <TD noWrap align=3Dright><TT>-&nbsp;</TT></TD>
    <TD align=3Dright><TT>108&nbsp;</TT></TD>
    <TD align=3Dright><TT>1&nbsp;&nbsp;</TT></TD>
    <TD noWrap align=3Dright><TT>---&nbsp;&nbsp;</TT></TD>
    <TD noWrap><TT>&nbsp;R.DSLVPRR.A</TT></TD></TR>
  <TR>
    <TD align=3Dright>&nbsp;</TD>
    <TD align=3Dright><TT>1308.5662&nbsp;&nbsp;</TT></TD>
    <TD align=3Dright><TT>1307.5589&nbsp;&nbsp;</TT></TD>
    <TD align=3Dright><TT>1307.6305&nbsp;&nbsp;</TT></TD>
    <TD noWrap align=3Dright><TT>-54.77&nbsp;</TT></TD>
    <TD align=3Dright><TT>73&nbsp;</TT></TD>
    <TD noWrap align=3Dright><TT>-&nbsp;</TT></TD>
    <TD align=3Dright><TT>82&nbsp;</TT></TD>
    <TD align=3Dright><TT>1&nbsp;&nbsp;</TT></TD>
    <TD noWrap align=3Dright><TT>---&nbsp;&nbsp;</TT></TD>
    <TD noWrap><TT>&nbsp;R.EPRCNHIFHR.V</TT></TD></TR>
  <TR>
    <TD align=3Dright>&nbsp;</TD>
    <TD align=3Dright><TT>1308.5662&nbsp;&nbsp;</TT></TD>
    <TD align=3Dright><TT>1307.5589&nbsp;&nbsp;</TT></TD>
    <TD align=3Dright><TT>1307.6305&nbsp;&nbsp;</TT></TD>
    <TD noWrap align=3Dright><TT>-54.77&nbsp;</TT></TD>
    <TD align=3Dright><TT>73&nbsp;</TT></TD>
    <TD noWrap align=3Dright><TT>-&nbsp;</TT></TD>
    <TD align=3Dright><TT>82&nbsp;</TT></TD>
    <TD align=3Dright><TT>1&nbsp;&nbsp;</TT></TD>
    <TD noWrap align=3Dright><TT>3&nbsp;&nbsp;</TT></TD>
    <TD noWrap><TT>&nbsp;R.EPRCNHIFHR.V</TT></TD></TR>
  <TR>
    <TD align=3Dright>&nbsp;</TD>
    <TD align=3Dright><TT>1356.5599&nbsp;&nbsp;</TT></TD>
    <TD align=3Dright><TT>1355.5526&nbsp;&nbsp;</TT></TD>
    <TD align=3Dright><TT>1355.6681&nbsp;&nbsp;</TT></TD>
    <TD noWrap align=3Dright><TT>-85.15&nbsp;</TT></TD>
    <TD align=3Dright><TT>65&nbsp;</TT></TD>
    <TD noWrap align=3Dright><TT>-&nbsp;</TT></TD>
    <TD align=3Dright><TT>75&nbsp;</TT></TD>
    <TD align=3Dright><TT>1&nbsp;&nbsp;</TT></TD>
    <TD noWrap align=3Dright><TT>---&nbsp;&nbsp;</TT></TD>
    <TD noWrap><TT>&nbsp;K.IEEGEEIREPR.C</TT></TD></TR>
  <TR>
    <TD align=3Dright>&nbsp;</TD>
    <TD align=3Dright><TT>1356.5599&nbsp;&nbsp;</TT></TD>
    <TD align=3Dright><TT>1355.5526&nbsp;&nbsp;</TT></TD>
    <TD align=3Dright><TT>1355.6681&nbsp;&nbsp;</TT></TD>
    <TD noWrap align=3Dright><TT>-85.15&nbsp;</TT></TD>
    <TD align=3Dright><TT>65&nbsp;</TT></TD>
    <TD noWrap align=3Dright><TT>-&nbsp;</TT></TD>
    <TD align=3Dright><TT>75&nbsp;</TT></TD>
    <TD align=3Dright><TT>1&nbsp;&nbsp;</TT></TD>
    <TD noWrap align=3Dright><TT>---&nbsp;&nbsp;</TT></TD>
    <TD noWrap><TT>&nbsp;K.IEEGEEIREPR.C</TT></TD></TR>
  <TR>
    <TD align=3Dright>&nbsp;</TD>
    <TD align=3Dright><TT>2467.0449&nbsp;&nbsp;</TT></TD>
    <TD align=3Dright><TT>2466.0376&nbsp;&nbsp;</TT></TD>
    <TD align=3Dright><TT>2466.1254&nbsp;&nbsp;</TT></TD>
    <TD noWrap align=3Dright><TT>-35.58&nbsp;</TT></TD>
    <TD align=3Dright><TT>50&nbsp;</TT></TD>
    <TD noWrap align=3Dright><TT>-&nbsp;</TT></TD>
    <TD align=3Dright><TT>72&nbsp;</TT></TD>
    <TD align=3Dright><TT>1&nbsp;&nbsp;</TT></TD>
    <TD noWrap align=3Dright><TT>---&nbsp;&nbsp;</TT></TD>
    <TD noWrap><TT>&nbsp;K.AGESEATECAVCLTKIEEGEEIR.E</TT></TD></TR>
  <TR>
    <TD align=3Dright>&nbsp;</TD>
    <TD align=3Dright><TT>2467.0449&nbsp;&nbsp;</TT></TD>
    <TD align=3Dright><TT>2466.0376&nbsp;&nbsp;</TT></TD>
    <TD align=3Dright><TT>2466.1254&nbsp;&nbsp;</TT></TD>
    <TD noWrap align=3Dright><TT>-35.58&nbsp;</TT></TD>
    <TD align=3Dright><TT>50&nbsp;</TT></TD>
    <TD noWrap align=3Dright><TT>-&nbsp;</TT></TD>
    <TD align=3Dright><TT>72&nbsp;</TT></TD>
    <TD align=3Dright><TT>1&nbsp;&nbsp;</TT></TD>
    <TD noWrap align=3Dright><TT>---&nbsp;&nbsp;</TT></TD>
    <TD =
noWrap><TT>&nbsp;K.AGESEATECAVCLTKIEEGEEIR.E</TT></TD></TR></TBODY></TABL=
E>
<TABLE border=3D0 cellSpacing=3D0>
  <TBODY>
  <TR>
    <TD><TT>&nbsp;&nbsp;&nbsp;&nbsp;&nbsp;&nbsp;</TT></TD>
    <TD><TT><B>No match to: </B>812.3083, 825.0515, 829.3333, 870.4924,=20
      1269.5284, 1276.5792, 1283.5680, 1285.5226, 1299.5594, 1324.5472,=20
      1324.5472, 1372.5393, 1372.5393, 1378.5297, 1383.6278, 1388.5371,=20
      1404.5271, 1405.5890, 1689.5746, 1689.5746, 1702.6964, 1738.8584,=20
      1749.7684, 1951.9136, 1951.9136, 1973.9078, 2009.7618, 2009.7618,=20
      2031.7617, 2098.0420, 2109.9995, 2211.9861, 2277.8892, 2424.1086,=20
      2424.1086, 2649.2588, 2649.2588, 2663.2690,=20
2777.3557</TT></TD></TR></TBODY></TABLE><BR>
<TABLE border=3D0 cellSpacing=3D0>
  <TBODY>
  <TR>
    <TD><TT><B><A name=3DHit23>23.</A>&nbsp;&nbsp;&nbsp;</B></TT></TD>
    <TD noWrap><TT><A=20
      =
href=3D"http://zxw-pc/mascot/cgi/protein_view.pl?file=3D../data/20121225/=
F002441.dat&amp;hit=3D23"=20
      =
target=3D_blank>gi|125560885</A>&nbsp;&nbsp;&nbsp;&nbsp;<B>Mass:</B>&nbsp=
;35908&nbsp;&nbsp;&nbsp;&nbsp;<B>Score:</B>&nbsp;40&nbsp;&nbsp;&nbsp;&nbs=
p;&nbsp;<B>Expect:</B>&nbsp;1.9e+002&nbsp;&nbsp;<B>Matches:</B>&nbsp;6</T=
T></TD></TR>
  <TR>
    <TD>&nbsp;</TD>
    <TD noWrap><TT>hypothetical protein OsI_28567 [Oryza sativa Indica=20
      Group]</TT></TD></TR></TBODY></TABLE>
<TABLE border=3D0 cellSpacing=3D0 cellPadding=3D0>
  <TBODY>
  <TR>
    <TD><TT>&nbsp;&nbsp;&nbsp;&nbsp;&nbsp;&nbsp;</TT></TD>
    <TD align=3Dright><TT><B>Observed&nbsp;&nbsp;</B></TT></TD>
    <TD noWrap align=3Dright><TT><B>Mr(expt)&nbsp;&nbsp;</B></TT></TD>
    <TD noWrap align=3Dright><TT><B>Mr(calc)&nbsp;&nbsp;</B></TT></TD>
    <TD align=3Dright><TT><B>&nbsp;ppm&nbsp;&nbsp;</B></TT></TD>
    <TD align=3Dright><TT><B>Start&nbsp;</B></TT></TD>
    <TD align=3Dright><TT><B>&nbsp;</B></TT></TD>
    <TD align=3Dright><TT><B>End&nbsp;</B></TT></TD>
    <TD align=3Dright><TT><B>Miss&nbsp;</B></TT></TD>
    <TD align=3Dright><TT><B>Ions&nbsp;</B></TT></TD>
    <TD><TT><B>&nbsp;Peptide</B></TT></TD></TR>
  <TR>
    <TD align=3Dright>&nbsp;</TD>
    <TD align=3Dright><TT>1324.5472&nbsp;&nbsp;</TT></TD>
    <TD align=3Dright><TT>1323.5399&nbsp;&nbsp;</TT></TD>
    <TD align=3Dright><TT>1323.6717&nbsp;&nbsp;</TT></TD>
    <TD noWrap align=3Dright><TT>-99.56&nbsp;</TT></TD>
    <TD align=3Dright><TT>61&nbsp;</TT></TD>
    <TD noWrap align=3Dright><TT>-&nbsp;</TT></TD>
    <TD align=3Dright><TT>73&nbsp;</TT></TD>
    <TD align=3Dright><TT>0&nbsp;&nbsp;</TT></TD>
    <TD noWrap align=3Dright><TT>---&nbsp;&nbsp;</TT></TD>
    <TD noWrap><TT>&nbsp;K.NAHLMALAGAAER.L</TT></TD></TR>
  <TR>
    <TD align=3Dright>&nbsp;</TD>
    <TD align=3Dright><TT>1324.5472&nbsp;&nbsp;</TT></TD>
    <TD align=3Dright><TT>1323.5399&nbsp;&nbsp;</TT></TD>
    <TD align=3Dright><TT>1323.6717&nbsp;&nbsp;</TT></TD>
    <TD noWrap align=3Dright><TT>-99.56&nbsp;</TT></TD>
    <TD align=3Dright><TT>61&nbsp;</TT></TD>
    <TD noWrap align=3Dright><TT>-&nbsp;</TT></TD>
    <TD align=3Dright><TT>73&nbsp;</TT></TD>
    <TD align=3Dright><TT>0&nbsp;&nbsp;</TT></TD>
    <TD noWrap align=3Dright><TT>---&nbsp;&nbsp;</TT></TD>
    <TD noWrap><TT>&nbsp;K.NAHLMALAGAAER.L</TT></TD></TR>
  <TR>
    <TD align=3Dright>&nbsp;</TD>
    <TD align=3Dright><TT>1356.5599&nbsp;&nbsp;</TT></TD>
    <TD align=3Dright><TT>1355.5526&nbsp;&nbsp;</TT></TD>
    <TD align=3Dright><TT>1355.5776&nbsp;&nbsp;</TT></TD>
    <TD noWrap align=3Dright><TT>-18.40&nbsp;</TT></TD>
    <TD align=3Dright><TT>288&nbsp;</TT></TD>
    <TD noWrap align=3Dright><TT>-&nbsp;</TT></TD>
    <TD align=3Dright><TT>300&nbsp;</TT></TD>
    <TD align=3Dright><TT>1&nbsp;&nbsp;</TT></TD>
    <TD noWrap align=3Dright><TT>---&nbsp;&nbsp;</TT></TD>
    <TD noWrap><TT>&nbsp;R.CKGDAGETAEGYR.F</TT></TD></TR>
  <TR>
    <TD align=3Dright>&nbsp;</TD>
    <TD align=3Dright><TT>1356.5599&nbsp;&nbsp;</TT></TD>
    <TD align=3Dright><TT>1355.5526&nbsp;&nbsp;</TT></TD>
    <TD align=3Dright><TT>1355.5776&nbsp;&nbsp;</TT></TD>
    <TD noWrap align=3Dright><TT>-18.40&nbsp;</TT></TD>
    <TD align=3Dright><TT>288&nbsp;</TT></TD>
    <TD noWrap align=3Dright><TT>-&nbsp;</TT></TD>
    <TD align=3Dright><TT>300&nbsp;</TT></TD>
    <TD align=3Dright><TT>1&nbsp;&nbsp;</TT></TD>
    <TD noWrap align=3Dright><TT>15&nbsp;&nbsp;</TT></TD>
    <TD noWrap><TT>&nbsp;R.CKGDAGETAEGYR.F</TT></TD></TR>
  <TR>
    <TD align=3Dright>&nbsp;</TD>
    <TD align=3Dright><TT>1973.9078&nbsp;&nbsp;</TT></TD>
    <TD align=3Dright><TT>1972.9005&nbsp;&nbsp;</TT></TD>
    <TD align=3Dright><TT>1973.0119&nbsp;&nbsp;</TT></TD>
    <TD noWrap align=3Dright><TT>-56.45&nbsp;</TT></TD>
    <TD align=3Dright><TT>210&nbsp;</TT></TD>
    <TD noWrap align=3Dright><TT>-&nbsp;</TT></TD>
    <TD align=3Dright><TT>227&nbsp;</TT></TD>
    <TD align=3Dright><TT>1&nbsp;&nbsp;</TT></TD>
    <TD noWrap align=3Dright><TT>---&nbsp;&nbsp;</TT></TD>
    <TD noWrap><TT>&nbsp;R.GVNASTWHVLKYLDGSAR.T</TT></TD></TR>
  <TR>
    <TD align=3Dright>&nbsp;</TD>
    <TD align=3Dright><TT>2663.2690&nbsp;&nbsp;</TT></TD>
    <TD align=3Dright><TT>2662.2617&nbsp;&nbsp;</TT></TD>
    <TD align=3Dright><TT>2662.2221&nbsp;&nbsp;</TT></TD>
    <TD noWrap align=3Dright><TT>14.9&nbsp;</TT></TD>
    <TD align=3Dright><TT>85&nbsp;</TT></TD>
    <TD noWrap align=3Dright><TT>-&nbsp;</TT></TD>
    <TD align=3Dright><TT>110&nbsp;</TT></TD>
    <TD align=3Dright><TT>0&nbsp;&nbsp;</TT></TD>
    <TD noWrap align=3Dright><TT>---&nbsp;&nbsp;</TT></TD>
    <TD=20
noWrap><TT>&nbsp;K.ESLAAAFAGCEGVFHTASPITDDPEK.M</TT></TD></TR></TBODY></T=
ABLE>
<TABLE border=3D0 cellSpacing=3D0>
  <TBODY>
  <TR>
    <TD><TT>&nbsp;&nbsp;&nbsp;&nbsp;&nbsp;&nbsp;</TT></TD>
    <TD><TT><B>No match to: </B>812.3083, 825.0515, 829.3333, 842.4561,=20
      870.4924, 1269.5284, 1276.5792, 1283.5680, 1285.5226, 1299.5594,=20
      1308.5662, 1308.5662, 1372.5393, 1372.5393, 1378.5297, 1383.6278,=20
      1388.5371, 1404.5271, 1405.5890, 1689.5746, 1689.5746, 1702.6964,=20
      1738.8584, 1749.7684, 1951.9136, 1951.9136, 2009.7618, 2009.7618,=20
      2031.7617, 2098.0420, 2109.9995, 2211.9861, 2277.8892, 2424.1086,=20
      2424.1086, 2467.0449, 2467.0449, 2649.2588, 2649.2588,=20
  2777.3557</TT></TD></TR></TBODY></TABLE><BR>
<TABLE border=3D0 cellSpacing=3D0>
  <TBODY>
  <TR>
    <TD><TT><B><A name=3DHit24>24.</A>&nbsp;&nbsp;&nbsp;</B></TT></TD>
    <TD noWrap><TT><A=20
      =
href=3D"http://zxw-pc/mascot/cgi/protein_view.pl?file=3D../data/20121225/=
F002441.dat&amp;hit=3D24"=20
      =
target=3D_blank>gi|302776376</A>&nbsp;&nbsp;&nbsp;&nbsp;<B>Mass:</B>&nbsp=
;47001&nbsp;&nbsp;&nbsp;&nbsp;<B>Score:</B>&nbsp;40&nbsp;&nbsp;&nbsp;&nbs=
p;&nbsp;<B>Expect:</B>&nbsp;1.9e+002&nbsp;&nbsp;<B>Matches:</B>&nbsp;10</=
TT></TD></TR>
  <TR>
    <TD>&nbsp;</TD>
    <TD noWrap><TT>hypothetical protein SELMODRAFT_412012 [Selaginella=20
      moellendorffii]</TT></TD></TR></TBODY></TABLE>
<TABLE border=3D0 cellSpacing=3D0 cellPadding=3D0>
  <TBODY>
  <TR>
    <TD><TT>&nbsp;&nbsp;&nbsp;&nbsp;&nbsp;&nbsp;</TT></TD>
    <TD align=3Dright><TT><B>Observed&nbsp;&nbsp;</B></TT></TD>
    <TD noWrap align=3Dright><TT><B>Mr(expt)&nbsp;&nbsp;</B></TT></TD>
    <TD noWrap align=3Dright><TT><B>Mr(calc)&nbsp;&nbsp;</B></TT></TD>
    <TD align=3Dright><TT><B>&nbsp;ppm&nbsp;&nbsp;</B></TT></TD>
    <TD align=3Dright><TT><B>Start&nbsp;</B></TT></TD>
    <TD align=3Dright><TT><B>&nbsp;</B></TT></TD>
    <TD align=3Dright><TT><B>End&nbsp;</B></TT></TD>
    <TD align=3Dright><TT><B>Miss&nbsp;</B></TT></TD>
    <TD align=3Dright><TT><B>Ions&nbsp;</B></TT></TD>
    <TD><TT><B>&nbsp;Peptide</B></TT></TD></TR>
  <TR>
    <TD align=3Dright>&nbsp;</TD>
    <TD align=3Dright><TT>870.4924&nbsp;&nbsp;</TT></TD>
    <TD align=3Dright><TT>869.4851&nbsp;&nbsp;</TT></TD>
    <TD align=3Dright><TT>869.4467&nbsp;&nbsp;</TT></TD>
    <TD noWrap align=3Dright><TT>44.1&nbsp;</TT></TD>
    <TD align=3Dright><TT>6&nbsp;</TT></TD>
    <TD noWrap align=3Dright><TT>-&nbsp;</TT></TD>
    <TD align=3Dright><TT>12&nbsp;</TT></TD>
    <TD align=3Dright><TT>1&nbsp;&nbsp;</TT></TD>
    <TD noWrap align=3Dright><TT>---&nbsp;&nbsp;</TT></TD>
    <TD noWrap><TT>&nbsp;R.HLDSRSR.R</TT></TD></TR>
  <TR>
    <TD align=3Dright>&nbsp;</TD>
    <TD align=3Dright><TT>1308.5662&nbsp;&nbsp;</TT></TD>
    <TD align=3Dright><TT>1307.5589&nbsp;&nbsp;</TT></TD>
    <TD align=3Dright><TT>1307.6544&nbsp;&nbsp;</TT></TD>
    <TD noWrap align=3Dright><TT>-72.98&nbsp;</TT></TD>
    <TD align=3Dright><TT>402&nbsp;</TT></TD>
    <TD noWrap align=3Dright><TT>-&nbsp;</TT></TD>
    <TD align=3Dright><TT>413&nbsp;</TT></TD>
    <TD align=3Dright><TT>0&nbsp;&nbsp;</TT></TD>
    <TD noWrap align=3Dright><TT>---&nbsp;&nbsp;</TT></TD>
    <TD noWrap><TT>&nbsp;K.TINPSMGYAVQK.L</TT></TD></TR>
  <TR>
    <TD align=3Dright>&nbsp;</TD>
    <TD align=3Dright><TT>1308.5662&nbsp;&nbsp;</TT></TD>
    <TD align=3Dright><TT>1307.5589&nbsp;&nbsp;</TT></TD>
    <TD align=3Dright><TT>1307.6544&nbsp;&nbsp;</TT></TD>
    <TD noWrap align=3Dright><TT>-72.98&nbsp;</TT></TD>
    <TD align=3Dright><TT>402&nbsp;</TT></TD>
    <TD noWrap align=3Dright><TT>-&nbsp;</TT></TD>
    <TD align=3Dright><TT>413&nbsp;</TT></TD>
    <TD align=3Dright><TT>0&nbsp;&nbsp;</TT></TD>
    <TD noWrap align=3Dright><TT>---&nbsp;&nbsp;</TT></TD>
    <TD noWrap><TT>&nbsp;K.TINPSMGYAVQK.L</TT></TD></TR>
  <TR>
    <TD align=3Dright>&nbsp;</TD>
    <TD align=3Dright><TT>1324.5472&nbsp;&nbsp;</TT></TD>
    <TD align=3Dright><TT>1323.5399&nbsp;&nbsp;</TT></TD>
    <TD align=3Dright><TT>1323.6493&nbsp;&nbsp;</TT></TD>
    <TD noWrap align=3Dright><TT>-82.61&nbsp;</TT></TD>
    <TD align=3Dright><TT>402&nbsp;</TT></TD>
    <TD noWrap align=3Dright><TT>-&nbsp;</TT></TD>
    <TD align=3Dright><TT>413&nbsp;</TT></TD>
    <TD align=3Dright><TT>0&nbsp;&nbsp;</TT></TD>
    <TD noWrap align=3Dright><TT>---&nbsp;&nbsp;</TT></TD>
    <TD noWrap><TT>&nbsp;K.TINPSMGYAVQK.L + Oxidation (M)</TT></TD></TR>
  <TR>
    <TD align=3Dright>&nbsp;</TD>
    <TD align=3Dright><TT>1324.5472&nbsp;&nbsp;</TT></TD>
    <TD align=3Dright><TT>1323.5399&nbsp;&nbsp;</TT></TD>
    <TD align=3Dright><TT>1323.6493&nbsp;&nbsp;</TT></TD>
    <TD noWrap align=3Dright><TT>-82.61&nbsp;</TT></TD>
    <TD align=3Dright><TT>402&nbsp;</TT></TD>
    <TD noWrap align=3Dright><TT>-&nbsp;</TT></TD>
    <TD align=3Dright><TT>413&nbsp;</TT></TD>
    <TD align=3Dright><TT>0&nbsp;&nbsp;</TT></TD>
    <TD noWrap align=3Dright><TT>---&nbsp;&nbsp;</TT></TD>
    <TD noWrap><TT>&nbsp;K.TINPSMGYAVQK.L + Oxidation (M)</TT></TD></TR>
  <TR>
    <TD align=3Dright>&nbsp;</TD>
    <TD align=3Dright><TT>1356.5599&nbsp;&nbsp;</TT></TD>
    <TD align=3Dright><TT>1355.5526&nbsp;&nbsp;</TT></TD>
    <TD align=3Dright><TT>1355.6544&nbsp;&nbsp;</TT></TD>
    <TD noWrap align=3Dright><TT>-75.04&nbsp;</TT></TD>
    <TD align=3Dright><TT>84&nbsp;</TT></TD>
    <TD noWrap align=3Dright><TT>-&nbsp;</TT></TD>
    <TD align=3Dright><TT>96&nbsp;</TT></TD>
    <TD align=3Dright><TT>0&nbsp;&nbsp;</TT></TD>
    <TD noWrap align=3Dright><TT>---&nbsp;&nbsp;</TT></TD>
    <TD noWrap><TT>&nbsp;R.AIASMFYAGGPQK.S + Oxidation =
(M)</TT></TD></TR>
  <TR>
    <TD align=3Dright>&nbsp;</TD>
    <TD align=3Dright><TT>1356.5599&nbsp;&nbsp;</TT></TD>
    <TD align=3Dright><TT>1355.5526&nbsp;&nbsp;</TT></TD>
    <TD align=3Dright><TT>1355.6544&nbsp;&nbsp;</TT></TD>
    <TD noWrap align=3Dright><TT>-75.04&nbsp;</TT></TD>
    <TD align=3Dright><TT>84&nbsp;</TT></TD>
    <TD noWrap align=3Dright><TT>-&nbsp;</TT></TD>
    <TD align=3Dright><TT>96&nbsp;</TT></TD>
    <TD align=3Dright><TT>0&nbsp;&nbsp;</TT></TD>
    <TD noWrap align=3Dright><TT>12&nbsp;&nbsp;</TT></TD>
    <TD noWrap><TT>&nbsp;R.AIASMFYAGGPQK.S + Oxidation =
(M)</TT></TD></TR>
  <TR>
    <TD align=3Dright>&nbsp;</TD>
    <TD align=3Dright><TT>2211.9861&nbsp;&nbsp;</TT></TD>
    <TD align=3Dright><TT>2210.9788&nbsp;&nbsp;</TT></TD>
    <TD align=3Dright><TT>2210.8983&nbsp;&nbsp;</TT></TD>
    <TD noWrap align=3Dright><TT>36.4&nbsp;</TT></TD>
    <TD align=3Dright><TT>142&nbsp;</TT></TD>
    <TD noWrap align=3Dright><TT>-&nbsp;</TT></TD>
    <TD align=3Dright><TT>160&nbsp;</TT></TD>
    <TD align=3Dright><TT>0&nbsp;&nbsp;</TT></TD>
    <TD noWrap align=3Dright><TT>---&nbsp;&nbsp;</TT></TD>
    <TD noWrap><TT>&nbsp;K.MEEEMEEDGDFNVPGNIEK.W</TT></TD></TR>
  <TR>
    <TD align=3Dright>&nbsp;</TD>
    <TD align=3Dright><TT>2649.2588&nbsp;&nbsp;</TT></TD>
    <TD align=3Dright><TT>2648.2515&nbsp;&nbsp;</TT></TD>
    <TD align=3Dright><TT>2648.4247&nbsp;&nbsp;</TT></TD>
    <TD noWrap align=3Dright><TT>-65.40&nbsp;</TT></TD>
    <TD align=3Dright><TT>55&nbsp;</TT></TD>
    <TD noWrap align=3Dright><TT>-&nbsp;</TT></TD>
    <TD align=3Dright><TT>78&nbsp;</TT></TD>
    <TD align=3Dright><TT>1&nbsp;&nbsp;</TT></TD>
    <TD noWrap align=3Dright><TT>---&nbsp;&nbsp;</TT></TD>
    <TD noWrap><TT>&nbsp;K.LLWHVLSLECEEELVTVGPKGIGK.S</TT></TD></TR>
  <TR>
    <TD align=3Dright>&nbsp;</TD>
    <TD align=3Dright><TT>2649.2588&nbsp;&nbsp;</TT></TD>
    <TD align=3Dright><TT>2648.2515&nbsp;&nbsp;</TT></TD>
    <TD align=3Dright><TT>2648.4247&nbsp;&nbsp;</TT></TD>
    <TD noWrap align=3Dright><TT>-65.40&nbsp;</TT></TD>
    <TD align=3Dright><TT>55&nbsp;</TT></TD>
    <TD noWrap align=3Dright><TT>-&nbsp;</TT></TD>
    <TD align=3Dright><TT>78&nbsp;</TT></TD>
    <TD align=3Dright><TT>1&nbsp;&nbsp;</TT></TD>
    <TD noWrap align=3Dright><TT>---&nbsp;&nbsp;</TT></TD>
    <TD =
noWrap><TT>&nbsp;K.LLWHVLSLECEEELVTVGPKGIGK.S</TT></TD></TR></TBODY></TAB=
LE>
<TABLE border=3D0 cellSpacing=3D0>
  <TBODY>
  <TR>
    <TD><TT>&nbsp;&nbsp;&nbsp;&nbsp;&nbsp;&nbsp;</TT></TD>
    <TD><TT><B>No match to: </B>812.3083, 825.0515, 829.3333, 842.4561,=20
      1269.5284, 1276.5792, 1283.5680, 1285.5226, 1299.5594, 1372.5393,=20
      1372.5393, 1378.5297, 1383.6278, 1388.5371, 1404.5271, 1405.5890,=20
      1689.5746, 1689.5746, 1702.6964, 1738.8584, 1749.7684, 1951.9136,=20
      1951.9136, 1973.9078, 2009.7618, 2009.7618, 2031.7617, 2098.0420,=20
      2109.9995, 2277.8892, 2424.1086, 2424.1086, 2467.0449, 2467.0449,=20
      2663.2690, 2777.3557</TT></TD></TR></TBODY></TABLE><BR>
<TABLE border=3D0 cellSpacing=3D0>
  <TBODY>
  <TR>
    <TD><TT><B><A name=3DHit25>25.</A>&nbsp;&nbsp;&nbsp;</B></TT></TD>
    <TD noWrap><TT><A=20
      =
href=3D"http://zxw-pc/mascot/cgi/protein_view.pl?file=3D../data/20121225/=
F002441.dat&amp;hit=3D25"=20
      =
target=3D_blank>gi|300161341</A>&nbsp;&nbsp;&nbsp;&nbsp;<B>Mass:</B>&nbsp=
;47001&nbsp;&nbsp;&nbsp;&nbsp;<B>Score:</B>&nbsp;40&nbsp;&nbsp;&nbsp;&nbs=
p;&nbsp;<B>Expect:</B>&nbsp;1.9e+002&nbsp;&nbsp;<B>Matches:</B>&nbsp;10</=
TT></TD></TR>
  <TR>
    <TD>&nbsp;</TD>
    <TD noWrap><TT>hypothetical protein SELMODRAFT_412012 [Selaginella=20
      moellendorffii]</TT></TD></TR></TBODY></TABLE>
<TABLE border=3D0 cellSpacing=3D0 cellPadding=3D0>
  <TBODY>
  <TR>
    <TD><TT>&nbsp;&nbsp;&nbsp;&nbsp;&nbsp;&nbsp;</TT></TD>
    <TD align=3Dright><TT><B>Observed&nbsp;&nbsp;</B></TT></TD>
    <TD noWrap align=3Dright><TT><B>Mr(expt)&nbsp;&nbsp;</B></TT></TD>
    <TD noWrap align=3Dright><TT><B>Mr(calc)&nbsp;&nbsp;</B></TT></TD>
    <TD align=3Dright><TT><B>&nbsp;ppm&nbsp;&nbsp;</B></TT></TD>
    <TD align=3Dright><TT><B>Start&nbsp;</B></TT></TD>
    <TD align=3Dright><TT><B>&nbsp;</B></TT></TD>
    <TD align=3Dright><TT><B>End&nbsp;</B></TT></TD>
    <TD align=3Dright><TT><B>Miss&nbsp;</B></TT></TD>
    <TD align=3Dright><TT><B>Ions&nbsp;</B></TT></TD>
    <TD><TT><B>&nbsp;Peptide</B></TT></TD></TR>
  <TR>
    <TD align=3Dright>&nbsp;</TD>
    <TD align=3Dright><TT>870.4924&nbsp;&nbsp;</TT></TD>
    <TD align=3Dright><TT>869.4851&nbsp;&nbsp;</TT></TD>
    <TD align=3Dright><TT>869.4467&nbsp;&nbsp;</TT></TD>
    <TD noWrap align=3Dright><TT>44.1&nbsp;</TT></TD>
    <TD align=3Dright><TT>6&nbsp;</TT></TD>
    <TD noWrap align=3Dright><TT>-&nbsp;</TT></TD>
    <TD align=3Dright><TT>12&nbsp;</TT></TD>
    <TD align=3Dright><TT>1&nbsp;&nbsp;</TT></TD>
    <TD noWrap align=3Dright><TT>---&nbsp;&nbsp;</TT></TD>
    <TD noWrap><TT>&nbsp;R.HLDSRSR.R</TT></TD></TR>
  <TR>
    <TD align=3Dright>&nbsp;</TD>
    <TD align=3Dright><TT>1308.5662&nbsp;&nbsp;</TT></TD>
    <TD align=3Dright><TT>1307.5589&nbsp;&nbsp;</TT></TD>
    <TD align=3Dright><TT>1307.6544&nbsp;&nbsp;</TT></TD>
    <TD noWrap align=3Dright><TT>-72.98&nbsp;</TT></TD>
    <TD align=3Dright><TT>402&nbsp;</TT></TD>
    <TD noWrap align=3Dright><TT>-&nbsp;</TT></TD>
    <TD align=3Dright><TT>413&nbsp;</TT></TD>
    <TD align=3Dright><TT>0&nbsp;&nbsp;</TT></TD>
    <TD noWrap align=3Dright><TT>---&nbsp;&nbsp;</TT></TD>
    <TD noWrap><TT>&nbsp;K.TINPSMGYAVQK.L</TT></TD></TR>
  <TR>
    <TD align=3Dright>&nbsp;</TD>
    <TD align=3Dright><TT>1308.5662&nbsp;&nbsp;</TT></TD>
    <TD align=3Dright><TT>1307.5589&nbsp;&nbsp;</TT></TD>
    <TD align=3Dright><TT>1307.6544&nbsp;&nbsp;</TT></TD>
    <TD noWrap align=3Dright><TT>-72.98&nbsp;</TT></TD>
    <TD align=3Dright><TT>402&nbsp;</TT></TD>
    <TD noWrap align=3Dright><TT>-&nbsp;</TT></TD>
    <TD align=3Dright><TT>413&nbsp;</TT></TD>
    <TD align=3Dright><TT>0&nbsp;&nbsp;</TT></TD>
    <TD noWrap align=3Dright><TT>---&nbsp;&nbsp;</TT></TD>
    <TD noWrap><TT>&nbsp;K.TINPSMGYAVQK.L</TT></TD></TR>
  <TR>
    <TD align=3Dright>&nbsp;</TD>
    <TD align=3Dright><TT>1324.5472&nbsp;&nbsp;</TT></TD>
    <TD align=3Dright><TT>1323.5399&nbsp;&nbsp;</TT></TD>
    <TD align=3Dright><TT>1323.6493&nbsp;&nbsp;</TT></TD>
    <TD noWrap align=3Dright><TT>-82.61&nbsp;</TT></TD>
    <TD align=3Dright><TT>402&nbsp;</TT></TD>
    <TD noWrap align=3Dright><TT>-&nbsp;</TT></TD>
    <TD align=3Dright><TT>413&nbsp;</TT></TD>
    <TD align=3Dright><TT>0&nbsp;&nbsp;</TT></TD>
    <TD noWrap align=3Dright><TT>---&nbsp;&nbsp;</TT></TD>
    <TD noWrap><TT>&nbsp;K.TINPSMGYAVQK.L + Oxidation (M)</TT></TD></TR>
  <TR>
    <TD align=3Dright>&nbsp;</TD>
    <TD align=3Dright><TT>1324.5472&nbsp;&nbsp;</TT></TD>
    <TD align=3Dright><TT>1323.5399&nbsp;&nbsp;</TT></TD>
    <TD align=3Dright><TT>1323.6493&nbsp;&nbsp;</TT></TD>
    <TD noWrap align=3Dright><TT>-82.61&nbsp;</TT></TD>
    <TD align=3Dright><TT>402&nbsp;</TT></TD>
    <TD noWrap align=3Dright><TT>-&nbsp;</TT></TD>
    <TD align=3Dright><TT>413&nbsp;</TT></TD>
    <TD align=3Dright><TT>0&nbsp;&nbsp;</TT></TD>
    <TD noWrap align=3Dright><TT>---&nbsp;&nbsp;</TT></TD>
    <TD noWrap><TT>&nbsp;K.TINPSMGYAVQK.L + Oxidation (M)</TT></TD></TR>
  <TR>
    <TD align=3Dright>&nbsp;</TD>
    <TD align=3Dright><TT>1356.5599&nbsp;&nbsp;</TT></TD>
    <TD align=3Dright><TT>1355.5526&nbsp;&nbsp;</TT></TD>
    <TD align=3Dright><TT>1355.6544&nbsp;&nbsp;</TT></TD>
    <TD noWrap align=3Dright><TT>-75.04&nbsp;</TT></TD>
    <TD align=3Dright><TT>84&nbsp;</TT></TD>
    <TD noWrap align=3Dright><TT>-&nbsp;</TT></TD>
    <TD align=3Dright><TT>96&nbsp;</TT></TD>
    <TD align=3Dright><TT>0&nbsp;&nbsp;</TT></TD>
    <TD noWrap align=3Dright><TT>---&nbsp;&nbsp;</TT></TD>
    <TD noWrap><TT>&nbsp;R.AIASMFYAGGPQK.S + Oxidation =
(M)</TT></TD></TR>
  <TR>
    <TD align=3Dright>&nbsp;</TD>
    <TD align=3Dright><TT>1356.5599&nbsp;&nbsp;</TT></TD>
    <TD align=3Dright><TT>1355.5526&nbsp;&nbsp;</TT></TD>
    <TD align=3Dright><TT>1355.6544&nbsp;&nbsp;</TT></TD>
    <TD noWrap align=3Dright><TT>-75.04&nbsp;</TT></TD>
    <TD align=3Dright><TT>84&nbsp;</TT></TD>
    <TD noWrap align=3Dright><TT>-&nbsp;</TT></TD>
    <TD align=3Dright><TT>96&nbsp;</TT></TD>
    <TD align=3Dright><TT>0&nbsp;&nbsp;</TT></TD>
    <TD noWrap align=3Dright><TT>12&nbsp;&nbsp;</TT></TD>
    <TD noWrap><TT>&nbsp;R.AIASMFYAGGPQK.S + Oxidation =
(M)</TT></TD></TR>
  <TR>
    <TD align=3Dright>&nbsp;</TD>
    <TD align=3Dright><TT>2211.9861&nbsp;&nbsp;</TT></TD>
    <TD align=3Dright><TT>2210.9788&nbsp;&nbsp;</TT></TD>
    <TD align=3Dright><TT>2210.8983&nbsp;&nbsp;</TT></TD>
    <TD noWrap align=3Dright><TT>36.4&nbsp;</TT></TD>
    <TD align=3Dright><TT>142&nbsp;</TT></TD>
    <TD noWrap align=3Dright><TT>-&nbsp;</TT></TD>
    <TD align=3Dright><TT>160&nbsp;</TT></TD>
    <TD align=3Dright><TT>0&nbsp;&nbsp;</TT></TD>
    <TD noWrap align=3Dright><TT>---&nbsp;&nbsp;</TT></TD>
    <TD noWrap><TT>&nbsp;K.MEEEMEEDGDFNVPGNIEK.W</TT></TD></TR>
  <TR>
    <TD align=3Dright>&nbsp;</TD>
    <TD align=3Dright><TT>2649.2588&nbsp;&nbsp;</TT></TD>
    <TD align=3Dright><TT>2648.2515&nbsp;&nbsp;</TT></TD>
    <TD align=3Dright><TT>2648.4247&nbsp;&nbsp;</TT></TD>
    <TD noWrap align=3Dright><TT>-65.40&nbsp;</TT></TD>
    <TD align=3Dright><TT>55&nbsp;</TT></TD>
    <TD noWrap align=3Dright><TT>-&nbsp;</TT></TD>
    <TD align=3Dright><TT>78&nbsp;</TT></TD>
    <TD align=3Dright><TT>1&nbsp;&nbsp;</TT></TD>
    <TD noWrap align=3Dright><TT>---&nbsp;&nbsp;</TT></TD>
    <TD noWrap><TT>&nbsp;K.LLWHVLSLECEEELVTVGPKGIGK.S</TT></TD></TR>
  <TR>
    <TD align=3Dright>&nbsp;</TD>
    <TD align=3Dright><TT>2649.2588&nbsp;&nbsp;</TT></TD>
    <TD align=3Dright><TT>2648.2515&nbsp;&nbsp;</TT></TD>
    <TD align=3Dright><TT>2648.4247&nbsp;&nbsp;</TT></TD>
    <TD noWrap align=3Dright><TT>-65.40&nbsp;</TT></TD>
    <TD align=3Dright><TT>55&nbsp;</TT></TD>
    <TD noWrap align=3Dright><TT>-&nbsp;</TT></TD>
    <TD align=3Dright><TT>78&nbsp;</TT></TD>
    <TD align=3Dright><TT>1&nbsp;&nbsp;</TT></TD>
    <TD noWrap align=3Dright><TT>---&nbsp;&nbsp;</TT></TD>
    <TD =
noWrap><TT>&nbsp;K.LLWHVLSLECEEELVTVGPKGIGK.S</TT></TD></TR></TBODY></TAB=
LE>
<TABLE border=3D0 cellSpacing=3D0>
  <TBODY>
  <TR>
    <TD><TT>&nbsp;&nbsp;&nbsp;&nbsp;&nbsp;&nbsp;</TT></TD>
    <TD><TT><B>No match to: </B>812.3083, 825.0515, 829.3333, 842.4561,=20
      1269.5284, 1276.5792, 1283.5680, 1285.5226, 1299.5594, 1372.5393,=20
      1372.5393, 1378.5297, 1383.6278, 1388.5371, 1404.5271, 1405.5890,=20
      1689.5746, 1689.5746, 1702.6964, 1738.8584, 1749.7684, 1951.9136,=20
      1951.9136, 1973.9078, 2009.7618, 2009.7618, 2031.7617, 2098.0420,=20
      2109.9995, 2277.8892, 2424.1086, 2424.1086, 2467.0449, 2467.0449,=20
      2663.2690, 2777.3557</TT></TD></TR></TBODY></TABLE><BR>
<TABLE border=3D0 cellSpacing=3D0>
  <TBODY>
  <TR>
    <TD><TT><B><A name=3DHit26>26.</A>&nbsp;&nbsp;&nbsp;</B></TT></TD>
    <TD noWrap><TT><A=20
      =
href=3D"http://zxw-pc/mascot/cgi/protein_view.pl?file=3D../data/20121225/=
F002441.dat&amp;hit=3D26"=20
      =
target=3D_blank>gi|168051292</A>&nbsp;&nbsp;&nbsp;&nbsp;<B>Mass:</B>&nbsp=
;27239&nbsp;&nbsp;&nbsp;&nbsp;<B>Score:</B>&nbsp;40&nbsp;&nbsp;&nbsp;&nbs=
p;&nbsp;<B>Expect:</B>&nbsp;2.1e+002&nbsp;&nbsp;<B>Matches:</B>&nbsp;5</T=
T></TD></TR>
  <TR>
    <TD>&nbsp;</TD>
    <TD noWrap><TT>predicted protein [Physcomitrella patens subsp.=20
    patens]</TT></TD></TR></TBODY></TABLE>
<TABLE border=3D0 cellSpacing=3D0 cellPadding=3D0>
  <TBODY>
  <TR>
    <TD><TT>&nbsp;&nbsp;&nbsp;&nbsp;&nbsp;&nbsp;</TT></TD>
    <TD align=3Dright><TT><B>Observed&nbsp;&nbsp;</B></TT></TD>
    <TD noWrap align=3Dright><TT><B>Mr(expt)&nbsp;&nbsp;</B></TT></TD>
    <TD noWrap align=3Dright><TT><B>Mr(calc)&nbsp;&nbsp;</B></TT></TD>
    <TD align=3Dright><TT><B>&nbsp;ppm&nbsp;&nbsp;</B></TT></TD>
    <TD align=3Dright><TT><B>Start&nbsp;</B></TT></TD>
    <TD align=3Dright><TT><B>&nbsp;</B></TT></TD>
    <TD align=3Dright><TT><B>End&nbsp;</B></TT></TD>
    <TD align=3Dright><TT><B>Miss&nbsp;</B></TT></TD>
    <TD align=3Dright><TT><B>Ions&nbsp;</B></TT></TD>
    <TD><TT><B>&nbsp;Peptide</B></TT></TD></TR>
  <TR>
    <TD align=3Dright>&nbsp;</TD>
    <TD align=3Dright><TT>1356.5599&nbsp;&nbsp;</TT></TD>
    <TD align=3Dright><TT>1355.5526&nbsp;&nbsp;</TT></TD>
    <TD align=3Dright><TT>1355.5623&nbsp;&nbsp;</TT></TD>
    <TD noWrap align=3Dright><TT>-7.15&nbsp;</TT></TD>
    <TD align=3Dright><TT>215&nbsp;</TT></TD>
    <TD noWrap align=3Dright><TT>-&nbsp;</TT></TD>
    <TD align=3Dright><TT>226&nbsp;</TT></TD>
    <TD align=3Dright><TT>0&nbsp;&nbsp;</TT></TD>
    <TD noWrap align=3Dright><TT>---&nbsp;&nbsp;</TT></TD>
    <TD noWrap><TT>&nbsp;K.DSDNTMQSSISR.T + Oxidation (M)</TT></TD></TR>
  <TR>
    <TD align=3Dright>&nbsp;</TD>
    <TD align=3Dright><TT>1356.5599&nbsp;&nbsp;</TT></TD>
    <TD align=3Dright><TT>1355.5526&nbsp;&nbsp;</TT></TD>
    <TD align=3Dright><TT>1355.5623&nbsp;&nbsp;</TT></TD>
    <TD noWrap align=3Dright><TT>-7.15&nbsp;</TT></TD>
    <TD align=3Dright><TT>215&nbsp;</TT></TD>
    <TD noWrap align=3Dright><TT>-&nbsp;</TT></TD>
    <TD align=3Dright><TT>226&nbsp;</TT></TD>
    <TD align=3Dright><TT>0&nbsp;&nbsp;</TT></TD>
    <TD noWrap align=3Dright><TT>11&nbsp;&nbsp;</TT></TD>
    <TD noWrap><TT>&nbsp;K.DSDNTMQSSISR.T + Oxidation (M)</TT></TD></TR>
  <TR>
    <TD align=3Dright>&nbsp;</TD>
    <TD align=3Dright><TT>1738.8584&nbsp;&nbsp;</TT></TD>
    <TD align=3Dright><TT>1737.8511&nbsp;&nbsp;</TT></TD>
    <TD align=3Dright><TT>1737.8282&nbsp;&nbsp;</TT></TD>
    <TD noWrap align=3Dright><TT>13.2&nbsp;</TT></TD>
    <TD align=3Dright><TT>227&nbsp;</TT></TD>
    <TD noWrap align=3Dright><TT>-&nbsp;</TT></TD>
    <TD align=3Dright><TT>242&nbsp;</TT></TD>
    <TD align=3Dright><TT>1&nbsp;&nbsp;</TT></TD>
    <TD noWrap align=3Dright><TT>---&nbsp;&nbsp;</TT></TD>
    <TD noWrap><TT>&nbsp;R.TRAEQAEAELDAVHQA.-</TT></TD></TR>
  <TR>
    <TD align=3Dright>&nbsp;</TD>
    <TD align=3Dright><TT>2098.0420&nbsp;&nbsp;</TT></TD>
    <TD align=3Dright><TT>2097.0347&nbsp;&nbsp;</TT></TD>
    <TD align=3Dright><TT>2096.9433&nbsp;&nbsp;</TT></TD>
    <TD noWrap align=3Dright><TT>43.6&nbsp;</TT></TD>
    <TD align=3Dright><TT>209&nbsp;</TT></TD>
    <TD noWrap align=3Dright><TT>-&nbsp;</TT></TD>
    <TD align=3Dright><TT>226&nbsp;</TT></TD>
    <TD align=3Dright><TT>1&nbsp;&nbsp;</TT></TD>
    <TD noWrap align=3Dright><TT>---&nbsp;&nbsp;</TT></TD>
    <TD noWrap><TT>&nbsp;K.NAEIWKDSDNTMQSSISR.T + Oxidation =
(M)</TT></TD></TR>
  <TR>
    <TD align=3Dright>&nbsp;</TD>
    <TD align=3Dright><TT>2663.2690&nbsp;&nbsp;</TT></TD>
    <TD align=3Dright><TT>2662.2617&nbsp;&nbsp;</TT></TD>
    <TD align=3Dright><TT>2662.2598&nbsp;&nbsp;</TT></TD>
    <TD noWrap align=3Dright><TT>0.72&nbsp;</TT></TD>
    <TD align=3Dright><TT>77&nbsp;</TT></TD>
    <TD noWrap align=3Dright><TT>-&nbsp;</TT></TD>
    <TD align=3Dright><TT>98&nbsp;</TT></TD>
    <TD align=3Dright><TT>1&nbsp;&nbsp;</TT></TD>
    <TD noWrap align=3Dright><TT>---&nbsp;&nbsp;</TT></TD>
    <TD =
noWrap><TT>&nbsp;R.EADLFNGYTLHHKENLCFQDLR.I</TT></TD></TR></TBODY></TABLE=
>
<TABLE border=3D0 cellSpacing=3D0>
  <TBODY>
  <TR>
    <TD><TT>&nbsp;&nbsp;&nbsp;&nbsp;&nbsp;&nbsp;</TT></TD>
    <TD><TT><B>No match to: </B>812.3083, 825.0515, 829.3333, 842.4561,=20
      870.4924, 1269.5284, 1276.5792, 1283.5680, 1285.5226, 1299.5594,=20
      1308.5662, 1308.5662, 1324.5472, 1324.5472, 1372.5393, 1372.5393,=20
      1378.5297, 1383.6278, 1388.5371, 1404.5271, 1405.5890, 1689.5746,=20
      1689.5746, 1702.6964, 1749.7684, 1951.9136, 1951.9136, 1973.9078,=20
      2009.7618, 2009.7618, 2031.7617, 2109.9995, 2211.9861, 2277.8892,=20
      2424.1086, 2424.1086, 2467.0449, 2467.0449, 2649.2588, 2649.2588,=20
      2777.3557</TT></TD></TR></TBODY></TABLE><BR>
<TABLE border=3D0 cellSpacing=3D0>
  <TBODY>
  <TR>
    <TD><TT><B><A name=3DHit27>27.</A>&nbsp;&nbsp;&nbsp;</B></TT></TD>
    <TD noWrap><TT><A=20
      =
href=3D"http://zxw-pc/mascot/cgi/protein_view.pl?file=3D../data/20121225/=
F002441.dat&amp;hit=3D27"=20
      =
target=3D_blank>gi|162670528</A>&nbsp;&nbsp;&nbsp;&nbsp;<B>Mass:</B>&nbsp=
;27239&nbsp;&nbsp;&nbsp;&nbsp;<B>Score:</B>&nbsp;40&nbsp;&nbsp;&nbsp;&nbs=
p;&nbsp;<B>Expect:</B>&nbsp;2.1e+002&nbsp;&nbsp;<B>Matches:</B>&nbsp;5</T=
T></TD></TR>
  <TR>
    <TD>&nbsp;</TD>
    <TD noWrap><TT>predicted protein [Physcomitrella patens subsp.=20
    patens]</TT></TD></TR></TBODY></TABLE>
<TABLE border=3D0 cellSpacing=3D0 cellPadding=3D0>
  <TBODY>
  <TR>
    <TD><TT>&nbsp;&nbsp;&nbsp;&nbsp;&nbsp;&nbsp;</TT></TD>
    <TD align=3Dright><TT><B>Observed&nbsp;&nbsp;</B></TT></TD>
    <TD noWrap align=3Dright><TT><B>Mr(expt)&nbsp;&nbsp;</B></TT></TD>
    <TD noWrap align=3Dright><TT><B>Mr(calc)&nbsp;&nbsp;</B></TT></TD>
    <TD align=3Dright><TT><B>&nbsp;ppm&nbsp;&nbsp;</B></TT></TD>
    <TD align=3Dright><TT><B>Start&nbsp;</B></TT></TD>
    <TD align=3Dright><TT><B>&nbsp;</B></TT></TD>
    <TD align=3Dright><TT><B>End&nbsp;</B></TT></TD>
    <TD align=3Dright><TT><B>Miss&nbsp;</B></TT></TD>
    <TD align=3Dright><TT><B>Ions&nbsp;</B></TT></TD>
    <TD><TT><B>&nbsp;Peptide</B></TT></TD></TR>
  <TR>
    <TD align=3Dright>&nbsp;</TD>
    <TD align=3Dright><TT>1356.5599&nbsp;&nbsp;</TT></TD>
    <TD align=3Dright><TT>1355.5526&nbsp;&nbsp;</TT></TD>
    <TD align=3Dright><TT>1355.5623&nbsp;&nbsp;</TT></TD>
    <TD noWrap align=3Dright><TT>-7.15&nbsp;</TT></TD>
    <TD align=3Dright><TT>215&nbsp;</TT></TD>
    <TD noWrap align=3Dright><TT>-&nbsp;</TT></TD>
    <TD align=3Dright><TT>226&nbsp;</TT></TD>
    <TD align=3Dright><TT>0&nbsp;&nbsp;</TT></TD>
    <TD noWrap align=3Dright><TT>---&nbsp;&nbsp;</TT></TD>
    <TD noWrap><TT>&nbsp;K.DSDNTMQSSISR.T + Oxidation (M)</TT></TD></TR>
  <TR>
    <TD align=3Dright>&nbsp;</TD>
    <TD align=3Dright><TT>1356.5599&nbsp;&nbsp;</TT></TD>
    <TD align=3Dright><TT>1355.5526&nbsp;&nbsp;</TT></TD>
    <TD align=3Dright><TT>1355.5623&nbsp;&nbsp;</TT></TD>
    <TD noWrap align=3Dright><TT>-7.15&nbsp;</TT></TD>
    <TD align=3Dright><TT>215&nbsp;</TT></TD>
    <TD noWrap align=3Dright><TT>-&nbsp;</TT></TD>
    <TD align=3Dright><TT>226&nbsp;</TT></TD>
    <TD align=3Dright><TT>0&nbsp;&nbsp;</TT></TD>
    <TD noWrap align=3Dright><TT>11&nbsp;&nbsp;</TT></TD>
    <TD noWrap><TT>&nbsp;K.DSDNTMQSSISR.T + Oxidation (M)</TT></TD></TR>
  <TR>
    <TD align=3Dright>&nbsp;</TD>
    <TD align=3Dright><TT>1738.8584&nbsp;&nbsp;</TT></TD>
    <TD align=3Dright><TT>1737.8511&nbsp;&nbsp;</TT></TD>
    <TD align=3Dright><TT>1737.8282&nbsp;&nbsp;</TT></TD>
    <TD noWrap align=3Dright><TT>13.2&nbsp;</TT></TD>
    <TD align=3Dright><TT>227&nbsp;</TT></TD>
    <TD noWrap align=3Dright><TT>-&nbsp;</TT></TD>
    <TD align=3Dright><TT>242&nbsp;</TT></TD>
    <TD align=3Dright><TT>1&nbsp;&nbsp;</TT></TD>
    <TD noWrap align=3Dright><TT>---&nbsp;&nbsp;</TT></TD>
    <TD noWrap><TT>&nbsp;R.TRAEQAEAELDAVHQA.-</TT></TD></TR>
  <TR>
    <TD align=3Dright>&nbsp;</TD>
    <TD align=3Dright><TT>2098.0420&nbsp;&nbsp;</TT></TD>
    <TD align=3Dright><TT>2097.0347&nbsp;&nbsp;</TT></TD>
    <TD align=3Dright><TT>2096.9433&nbsp;&nbsp;</TT></TD>
    <TD noWrap align=3Dright><TT>43.6&nbsp;</TT></TD>
    <TD align=3Dright><TT>209&nbsp;</TT></TD>
    <TD noWrap align=3Dright><TT>-&nbsp;</TT></TD>
    <TD align=3Dright><TT>226&nbsp;</TT></TD>
    <TD align=3Dright><TT>1&nbsp;&nbsp;</TT></TD>
    <TD noWrap align=3Dright><TT>---&nbsp;&nbsp;</TT></TD>
    <TD noWrap><TT>&nbsp;K.NAEIWKDSDNTMQSSISR.T + Oxidation =
(M)</TT></TD></TR>
  <TR>
    <TD align=3Dright>&nbsp;</TD>
    <TD align=3Dright><TT>2663.2690&nbsp;&nbsp;</TT></TD>
    <TD align=3Dright><TT>2662.2617&nbsp;&nbsp;</TT></TD>
    <TD align=3Dright><TT>2662.2598&nbsp;&nbsp;</TT></TD>
    <TD noWrap align=3Dright><TT>0.72&nbsp;</TT></TD>
    <TD align=3Dright><TT>77&nbsp;</TT></TD>
    <TD noWrap align=3Dright><TT>-&nbsp;</TT></TD>
    <TD align=3Dright><TT>98&nbsp;</TT></TD>
    <TD align=3Dright><TT>1&nbsp;&nbsp;</TT></TD>
    <TD noWrap align=3Dright><TT>---&nbsp;&nbsp;</TT></TD>
    <TD =
noWrap><TT>&nbsp;R.EADLFNGYTLHHKENLCFQDLR.I</TT></TD></TR></TBODY></TABLE=
>
<TABLE border=3D0 cellSpacing=3D0>
  <TBODY>
  <TR>
    <TD><TT>&nbsp;&nbsp;&nbsp;&nbsp;&nbsp;&nbsp;</TT></TD>
    <TD><TT><B>No match to: </B>812.3083, 825.0515, 829.3333, 842.4561,=20
      870.4924, 1269.5284, 1276.5792, 1283.5680, 1285.5226, 1299.5594,=20
      1308.5662, 1308.5662, 1324.5472, 1324.5472, 1372.5393, 1372.5393,=20
      1378.5297, 1383.6278, 1388.5371, 1404.5271, 1405.5890, 1689.5746,=20
      1689.5746, 1702.6964, 1749.7684, 1951.9136, 1951.9136, 1973.9078,=20
      2009.7618, 2009.7618, 2031.7617, 2109.9995, 2211.9861, 2277.8892,=20
      2424.1086, 2424.1086, 2467.0449, 2467.0449, 2649.2588, 2649.2588,=20
      2777.3557</TT></TD></TR></TBODY></TABLE><BR>
<TABLE border=3D0 cellSpacing=3D0>
  <TBODY>
  <TR>
    <TD><TT><B><A name=3DHit28>28.</A>&nbsp;&nbsp;&nbsp;</B></TT></TD>
    <TD noWrap><TT><A=20
      =
href=3D"http://zxw-pc/mascot/cgi/protein_view.pl?file=3D../data/20121225/=
F002441.dat&amp;hit=3D28"=20
      =
target=3D_blank>gi|168050688</A>&nbsp;&nbsp;&nbsp;&nbsp;<B>Mass:</B>&nbsp=
;56526&nbsp;&nbsp;&nbsp;&nbsp;<B>Score:</B>&nbsp;40&nbsp;&nbsp;&nbsp;&nbs=
p;&nbsp;<B>Expect:</B>&nbsp;2.1e+002&nbsp;&nbsp;<B>Matches:</B>&nbsp;9</T=
T></TD></TR>
  <TR>
    <TD>&nbsp;</TD>
    <TD noWrap><TT>predicted protein [Physcomitrella patens subsp.=20
    patens]</TT></TD></TR></TBODY></TABLE>
<TABLE border=3D0 cellSpacing=3D0 cellPadding=3D0>
  <TBODY>
  <TR>
    <TD><TT>&nbsp;&nbsp;&nbsp;&nbsp;&nbsp;&nbsp;</TT></TD>
    <TD align=3Dright><TT><B>Observed&nbsp;&nbsp;</B></TT></TD>
    <TD noWrap align=3Dright><TT><B>Mr(expt)&nbsp;&nbsp;</B></TT></TD>
    <TD noWrap align=3Dright><TT><B>Mr(calc)&nbsp;&nbsp;</B></TT></TD>
    <TD align=3Dright><TT><B>&nbsp;ppm&nbsp;&nbsp;</B></TT></TD>
    <TD align=3Dright><TT><B>Start&nbsp;</B></TT></TD>
    <TD align=3Dright><TT><B>&nbsp;</B></TT></TD>
    <TD align=3Dright><TT><B>End&nbsp;</B></TT></TD>
    <TD align=3Dright><TT><B>Miss&nbsp;</B></TT></TD>
    <TD align=3Dright><TT><B>Ions&nbsp;</B></TT></TD>
    <TD><TT><B>&nbsp;Peptide</B></TT></TD></TR>
  <TR>
    <TD align=3Dright>&nbsp;</TD>
    <TD align=3Dright><TT>842.4561&nbsp;&nbsp;</TT></TD>
    <TD align=3Dright><TT>841.4488&nbsp;&nbsp;</TT></TD>
    <TD align=3Dright><TT>841.5021&nbsp;&nbsp;</TT></TD>
    <TD noWrap align=3Dright><TT>-63.33&nbsp;</TT></TD>
    <TD align=3Dright><TT>32&nbsp;</TT></TD>
    <TD noWrap align=3Dright><TT>-&nbsp;</TT></TD>
    <TD align=3Dright><TT>39&nbsp;</TT></TD>
    <TD align=3Dright><TT>0&nbsp;&nbsp;</TT></TD>
    <TD noWrap align=3Dright><TT>---&nbsp;&nbsp;</TT></TD>
    <TD noWrap><TT>&nbsp;K.ALQAVVNK.I</TT></TD></TR>
  <TR>
    <TD align=3Dright>&nbsp;</TD>
    <TD align=3Dright><TT>1276.5792&nbsp;&nbsp;</TT></TD>
    <TD align=3Dright><TT>1275.5719&nbsp;&nbsp;</TT></TD>
    <TD align=3Dright><TT>1275.6208&nbsp;&nbsp;</TT></TD>
    <TD noWrap align=3Dright><TT>-38.28&nbsp;</TT></TD>
    <TD align=3Dright><TT>404&nbsp;</TT></TD>
    <TD noWrap align=3Dright><TT>-&nbsp;</TT></TD>
    <TD align=3Dright><TT>413&nbsp;</TT></TD>
    <TD align=3Dright><TT>1&nbsp;&nbsp;</TT></TD>
    <TD noWrap align=3Dright><TT>---&nbsp;&nbsp;</TT></TD>
    <TD noWrap><TT>&nbsp;R.TDSQWIQDRK.Y</TT></TD></TR>
  <TR>
    <TD align=3Dright>&nbsp;</TD>
    <TD align=3Dright><TT>1308.5662&nbsp;&nbsp;</TT></TD>
    <TD align=3Dright><TT>1307.5589&nbsp;&nbsp;</TT></TD>
    <TD align=3Dright><TT>1307.6213&nbsp;&nbsp;</TT></TD>
    <TD noWrap align=3Dright><TT>-47.72&nbsp;</TT></TD>
    <TD align=3Dright><TT>244&nbsp;</TT></TD>
    <TD noWrap align=3Dright><TT>-&nbsp;</TT></TD>
    <TD align=3Dright><TT>254&nbsp;</TT></TD>
    <TD align=3Dright><TT>1&nbsp;&nbsp;</TT></TD>
    <TD noWrap align=3Dright><TT>---&nbsp;&nbsp;</TT></TD>
    <TD noWrap><TT>&nbsp;K.KADMGMEEIIR.G + Oxidation (M)</TT></TD></TR>
  <TR>
    <TD align=3Dright>&nbsp;</TD>
    <TD align=3Dright><TT>1308.5662&nbsp;&nbsp;</TT></TD>
    <TD align=3Dright><TT>1307.5589&nbsp;&nbsp;</TT></TD>
    <TD align=3Dright><TT>1307.6213&nbsp;&nbsp;</TT></TD>
    <TD noWrap align=3Dright><TT>-47.72&nbsp;</TT></TD>
    <TD align=3Dright><TT>244&nbsp;</TT></TD>
    <TD noWrap align=3Dright><TT>-&nbsp;</TT></TD>
    <TD align=3Dright><TT>254&nbsp;</TT></TD>
    <TD align=3Dright><TT>1&nbsp;&nbsp;</TT></TD>
    <TD noWrap align=3Dright><TT>9&nbsp;&nbsp;</TT></TD>
    <TD noWrap><TT>&nbsp;K.KADMGMEEIIR.G + Oxidation (M)</TT></TD></TR>
  <TR>
    <TD align=3Dright>&nbsp;</TD>
    <TD align=3Dright><TT>1324.5472&nbsp;&nbsp;</TT></TD>
    <TD align=3Dright><TT>1323.5399&nbsp;&nbsp;</TT></TD>
    <TD align=3Dright><TT>1323.6162&nbsp;&nbsp;</TT></TD>
    <TD noWrap align=3Dright><TT>-57.66&nbsp;</TT></TD>
    <TD align=3Dright><TT>244&nbsp;</TT></TD>
    <TD noWrap align=3Dright><TT>-&nbsp;</TT></TD>
    <TD align=3Dright><TT>254&nbsp;</TT></TD>
    <TD align=3Dright><TT>1&nbsp;&nbsp;</TT></TD>
    <TD noWrap align=3Dright><TT>---&nbsp;&nbsp;</TT></TD>
    <TD noWrap><TT>&nbsp;K.KADMGMEEIIR.G + 2 Oxidation =
(M)</TT></TD></TR>
  <TR>
    <TD align=3Dright>&nbsp;</TD>
    <TD align=3Dright><TT>1324.5472&nbsp;&nbsp;</TT></TD>
    <TD align=3Dright><TT>1323.5399&nbsp;&nbsp;</TT></TD>
    <TD align=3Dright><TT>1323.6162&nbsp;&nbsp;</TT></TD>
    <TD noWrap align=3Dright><TT>-57.66&nbsp;</TT></TD>
    <TD align=3Dright><TT>244&nbsp;</TT></TD>
    <TD noWrap align=3Dright><TT>-&nbsp;</TT></TD>
    <TD align=3Dright><TT>254&nbsp;</TT></TD>
    <TD align=3Dright><TT>1&nbsp;&nbsp;</TT></TD>
    <TD noWrap align=3Dright><TT>---&nbsp;&nbsp;</TT></TD>
    <TD noWrap><TT>&nbsp;K.KADMGMEEIIR.G + 2 Oxidation =
(M)</TT></TD></TR>
  <TR>
    <TD align=3Dright>&nbsp;</TD>
    <TD align=3Dright><TT>1383.6278&nbsp;&nbsp;</TT></TD>
    <TD align=3Dright><TT>1382.6205&nbsp;&nbsp;</TT></TD>
    <TD align=3Dright><TT>1382.6071&nbsp;&nbsp;</TT></TD>
    <TD noWrap align=3Dright><TT>9.73&nbsp;</TT></TD>
    <TD align=3Dright><TT>298&nbsp;</TT></TD>
    <TD noWrap align=3Dright><TT>-&nbsp;</TT></TD>
    <TD align=3Dright><TT>308&nbsp;</TT></TD>
    <TD align=3Dright><TT>1&nbsp;&nbsp;</TT></TD>
    <TD noWrap align=3Dright><TT>---&nbsp;&nbsp;</TT></TD>
    <TD noWrap><TT>&nbsp;R.KDCNEFNNMIR.H</TT></TD></TR>
  <TR>
    <TD align=3Dright>&nbsp;</TD>
    <TD align=3Dright><TT>2211.9861&nbsp;&nbsp;</TT></TD>
    <TD align=3Dright><TT>2210.9788&nbsp;&nbsp;</TT></TD>
    <TD align=3Dright><TT>2211.1569&nbsp;&nbsp;</TT></TD>
    <TD noWrap align=3Dright><TT>-80.55&nbsp;</TT></TD>
    <TD align=3Dright><TT>223&nbsp;</TT></TD>
    <TD noWrap align=3Dright><TT>-&nbsp;</TT></TD>
    <TD align=3Dright><TT>243&nbsp;</TT></TD>
    <TD align=3Dright><TT>1&nbsp;&nbsp;</TT></TD>
    <TD noWrap align=3Dright><TT>---&nbsp;&nbsp;</TT></TD>
    <TD noWrap><TT>&nbsp;K.APVRTTPPTMPTVQPSTSLSK.K + Oxidation =
(M)</TT></TD></TR>
  <TR>
    <TD align=3Dright>&nbsp;</TD>
    <TD align=3Dright><TT>2777.3557&nbsp;&nbsp;</TT></TD>
    <TD align=3Dright><TT>2776.3484&nbsp;&nbsp;</TT></TD>
    <TD align=3Dright><TT>2776.2022&nbsp;&nbsp;</TT></TD>
    <TD noWrap align=3Dright><TT>52.7&nbsp;</TT></TD>
    <TD align=3Dright><TT>362&nbsp;</TT></TD>
    <TD noWrap align=3Dright><TT>-&nbsp;</TT></TD>
    <TD align=3Dright><TT>387&nbsp;</TT></TD>
    <TD align=3Dright><TT>0&nbsp;&nbsp;</TT></TD>
    <TD noWrap align=3Dright><TT>---&nbsp;&nbsp;</TT></TD>
    <TD noWrap><TT>&nbsp;R.VDDEIGGSTETSEFWASAVSTMQEGK.L + Oxidation=20
  (M)</TT></TD></TR></TBODY></TABLE>
<TABLE border=3D0 cellSpacing=3D0>
  <TBODY>
  <TR>
    <TD><TT>&nbsp;&nbsp;&nbsp;&nbsp;&nbsp;&nbsp;</TT></TD>
    <TD><TT><B>No match to: </B>812.3083, 825.0515, 829.3333, 870.4924,=20
      1269.5284, 1283.5680, 1285.5226, 1299.5594, 1356.5599, 1356.5599,=20
      1372.5393, 1372.5393, 1378.5297, 1388.5371, 1404.5271, 1405.5890,=20
      1689.5746, 1689.5746, 1702.6964, 1738.8584, 1749.7684, 1951.9136,=20
      1951.9136, 1973.9078, 2009.7618, 2009.7618, 2031.7617, 2098.0420,=20
      2109.9995, 2277.8892, 2424.1086, 2424.1086, 2467.0449, 2467.0449,=20
      2649.2588, 2649.2588, 2663.2690</TT></TD></TR></TBODY></TABLE><BR>
<TABLE border=3D0 cellSpacing=3D0>
  <TBODY>
  <TR>
    <TD><TT><B><A name=3DHit29>29.</A>&nbsp;&nbsp;&nbsp;</B></TT></TD>
    <TD noWrap><TT><A=20
      =
href=3D"http://zxw-pc/mascot/cgi/protein_view.pl?file=3D../data/20121225/=
F002441.dat&amp;hit=3D29"=20
      =
target=3D_blank>gi|162670891</A>&nbsp;&nbsp;&nbsp;&nbsp;<B>Mass:</B>&nbsp=
;56526&nbsp;&nbsp;&nbsp;&nbsp;<B>Score:</B>&nbsp;40&nbsp;&nbsp;&nbsp;&nbs=
p;&nbsp;<B>Expect:</B>&nbsp;2.1e+002&nbsp;&nbsp;<B>Matches:</B>&nbsp;9</T=
T></TD></TR>
  <TR>
    <TD>&nbsp;</TD>
    <TD noWrap><TT>predicted protein [Physcomitrella patens subsp.=20
    patens]</TT></TD></TR></TBODY></TABLE>
<TABLE border=3D0 cellSpacing=3D0 cellPadding=3D0>
  <TBODY>
  <TR>
    <TD><TT>&nbsp;&nbsp;&nbsp;&nbsp;&nbsp;&nbsp;</TT></TD>
    <TD align=3Dright><TT><B>Observed&nbsp;&nbsp;</B></TT></TD>
    <TD noWrap align=3Dright><TT><B>Mr(expt)&nbsp;&nbsp;</B></TT></TD>
    <TD noWrap align=3Dright><TT><B>Mr(calc)&nbsp;&nbsp;</B></TT></TD>
    <TD align=3Dright><TT><B>&nbsp;ppm&nbsp;&nbsp;</B></TT></TD>
    <TD align=3Dright><TT><B>Start&nbsp;</B></TT></TD>
    <TD align=3Dright><TT><B>&nbsp;</B></TT></TD>
    <TD align=3Dright><TT><B>End&nbsp;</B></TT></TD>
    <TD align=3Dright><TT><B>Miss&nbsp;</B></TT></TD>
    <TD align=3Dright><TT><B>Ions&nbsp;</B></TT></TD>
    <TD><TT><B>&nbsp;Peptide</B></TT></TD></TR>
  <TR>
    <TD align=3Dright>&nbsp;</TD>
    <TD align=3Dright><TT>842.4561&nbsp;&nbsp;</TT></TD>
    <TD align=3Dright><TT>841.4488&nbsp;&nbsp;</TT></TD>
    <TD align=3Dright><TT>841.5021&nbsp;&nbsp;</TT></TD>
    <TD noWrap align=3Dright><TT>-63.33&nbsp;</TT></TD>
    <TD align=3Dright><TT>32&nbsp;</TT></TD>
    <TD noWrap align=3Dright><TT>-&nbsp;</TT></TD>
    <TD align=3Dright><TT>39&nbsp;</TT></TD>
    <TD align=3Dright><TT>0&nbsp;&nbsp;</TT></TD>
    <TD noWrap align=3Dright><TT>---&nbsp;&nbsp;</TT></TD>
    <TD noWrap><TT>&nbsp;K.ALQAVVNK.I</TT></TD></TR>
  <TR>
    <TD align=3Dright>&nbsp;</TD>
    <TD align=3Dright><TT>1276.5792&nbsp;&nbsp;</TT></TD>
    <TD align=3Dright><TT>1275.5719&nbsp;&nbsp;</TT></TD>
    <TD align=3Dright><TT>1275.6208&nbsp;&nbsp;</TT></TD>
    <TD noWrap align=3Dright><TT>-38.28&nbsp;</TT></TD>
    <TD align=3Dright><TT>404&nbsp;</TT></TD>
    <TD noWrap align=3Dright><TT>-&nbsp;</TT></TD>
    <TD align=3Dright><TT>413&nbsp;</TT></TD>
    <TD align=3Dright><TT>1&nbsp;&nbsp;</TT></TD>
    <TD noWrap align=3Dright><TT>---&nbsp;&nbsp;</TT></TD>
    <TD noWrap><TT>&nbsp;R.TDSQWIQDRK.Y</TT></TD></TR>
  <TR>
    <TD align=3Dright>&nbsp;</TD>
    <TD align=3Dright><TT>1308.5662&nbsp;&nbsp;</TT></TD>
    <TD align=3Dright><TT>1307.5589&nbsp;&nbsp;</TT></TD>
    <TD align=3Dright><TT>1307.6213&nbsp;&nbsp;</TT></TD>
    <TD noWrap align=3Dright><TT>-47.72&nbsp;</TT></TD>
    <TD align=3Dright><TT>244&nbsp;</TT></TD>
    <TD noWrap align=3Dright><TT>-&nbsp;</TT></TD>
    <TD align=3Dright><TT>254&nbsp;</TT></TD>
    <TD align=3Dright><TT>1&nbsp;&nbsp;</TT></TD>
    <TD noWrap align=3Dright><TT>---&nbsp;&nbsp;</TT></TD>
    <TD noWrap><TT>&nbsp;K.KADMGMEEIIR.G + Oxidation (M)</TT></TD></TR>
  <TR>
    <TD align=3Dright>&nbsp;</TD>
    <TD align=3Dright><TT>1308.5662&nbsp;&nbsp;</TT></TD>
    <TD align=3Dright><TT>1307.5589&nbsp;&nbsp;</TT></TD>
    <TD align=3Dright><TT>1307.6213&nbsp;&nbsp;</TT></TD>
    <TD noWrap align=3Dright><TT>-47.72&nbsp;</TT></TD>
    <TD align=3Dright><TT>244&nbsp;</TT></TD>
    <TD noWrap align=3Dright><TT>-&nbsp;</TT></TD>
    <TD align=3Dright><TT>254&nbsp;</TT></TD>
    <TD align=3Dright><TT>1&nbsp;&nbsp;</TT></TD>
    <TD noWrap align=3Dright><TT>9&nbsp;&nbsp;</TT></TD>
    <TD noWrap><TT>&nbsp;K.KADMGMEEIIR.G + Oxidation (M)</TT></TD></TR>
  <TR>
    <TD align=3Dright>&nbsp;</TD>
    <TD align=3Dright><TT>1324.5472&nbsp;&nbsp;</TT></TD>
    <TD align=3Dright><TT>1323.5399&nbsp;&nbsp;</TT></TD>
    <TD align=3Dright><TT>1323.6162&nbsp;&nbsp;</TT></TD>
    <TD noWrap align=3Dright><TT>-57.66&nbsp;</TT></TD>
    <TD align=3Dright><TT>244&nbsp;</TT></TD>
    <TD noWrap align=3Dright><TT>-&nbsp;</TT></TD>
    <TD align=3Dright><TT>254&nbsp;</TT></TD>
    <TD align=3Dright><TT>1&nbsp;&nbsp;</TT></TD>
    <TD noWrap align=3Dright><TT>---&nbsp;&nbsp;</TT></TD>
    <TD noWrap><TT>&nbsp;K.KADMGMEEIIR.G + 2 Oxidation =
(M)</TT></TD></TR>
  <TR>
    <TD align=3Dright>&nbsp;</TD>
    <TD align=3Dright><TT>1324.5472&nbsp;&nbsp;</TT></TD>
    <TD align=3Dright><TT>1323.5399&nbsp;&nbsp;</TT></TD>
    <TD align=3Dright><TT>1323.6162&nbsp;&nbsp;</TT></TD>
    <TD noWrap align=3Dright><TT>-57.66&nbsp;</TT></TD>
    <TD align=3Dright><TT>244&nbsp;</TT></TD>
    <TD noWrap align=3Dright><TT>-&nbsp;</TT></TD>
    <TD align=3Dright><TT>254&nbsp;</TT></TD>
    <TD align=3Dright><TT>1&nbsp;&nbsp;</TT></TD>
    <TD noWrap align=3Dright><TT>---&nbsp;&nbsp;</TT></TD>
    <TD noWrap><TT>&nbsp;K.KADMGMEEIIR.G + 2 Oxidation =
(M)</TT></TD></TR>
  <TR>
    <TD align=3Dright>&nbsp;</TD>
    <TD align=3Dright><TT>1383.6278&nbsp;&nbsp;</TT></TD>
    <TD align=3Dright><TT>1382.6205&nbsp;&nbsp;</TT></TD>
    <TD align=3Dright><TT>1382.6071&nbsp;&nbsp;</TT></TD>
    <TD noWrap align=3Dright><TT>9.73&nbsp;</TT></TD>
    <TD align=3Dright><TT>298&nbsp;</TT></TD>
    <TD noWrap align=3Dright><TT>-&nbsp;</TT></TD>
    <TD align=3Dright><TT>308&nbsp;</TT></TD>
    <TD align=3Dright><TT>1&nbsp;&nbsp;</TT></TD>
    <TD noWrap align=3Dright><TT>---&nbsp;&nbsp;</TT></TD>
    <TD noWrap><TT>&nbsp;R.KDCNEFNNMIR.H</TT></TD></TR>
  <TR>
    <TD align=3Dright>&nbsp;</TD>
    <TD align=3Dright><TT>2211.9861&nbsp;&nbsp;</TT></TD>
    <TD align=3Dright><TT>2210.9788&nbsp;&nbsp;</TT></TD>
    <TD align=3Dright><TT>2211.1569&nbsp;&nbsp;</TT></TD>
    <TD noWrap align=3Dright><TT>-80.55&nbsp;</TT></TD>
    <TD align=3Dright><TT>223&nbsp;</TT></TD>
    <TD noWrap align=3Dright><TT>-&nbsp;</TT></TD>
    <TD align=3Dright><TT>243&nbsp;</TT></TD>
    <TD align=3Dright><TT>1&nbsp;&nbsp;</TT></TD>
    <TD noWrap align=3Dright><TT>---&nbsp;&nbsp;</TT></TD>
    <TD noWrap><TT>&nbsp;K.APVRTTPPTMPTVQPSTSLSK.K + Oxidation =
(M)</TT></TD></TR>
  <TR>
    <TD align=3Dright>&nbsp;</TD>
    <TD align=3Dright><TT>2777.3557&nbsp;&nbsp;</TT></TD>
    <TD align=3Dright><TT>2776.3484&nbsp;&nbsp;</TT></TD>
    <TD align=3Dright><TT>2776.2022&nbsp;&nbsp;</TT></TD>
    <TD noWrap align=3Dright><TT>52.7&nbsp;</TT></TD>
    <TD align=3Dright><TT>362&nbsp;</TT></TD>
    <TD noWrap align=3Dright><TT>-&nbsp;</TT></TD>
    <TD align=3Dright><TT>387&nbsp;</TT></TD>
    <TD align=3Dright><TT>0&nbsp;&nbsp;</TT></TD>
    <TD noWrap align=3Dright><TT>---&nbsp;&nbsp;</TT></TD>
    <TD noWrap><TT>&nbsp;R.VDDEIGGSTETSEFWASAVSTMQEGK.L + Oxidation=20
  (M)</TT></TD></TR></TBODY></TABLE>
<TABLE border=3D0 cellSpacing=3D0>
  <TBODY>
  <TR>
    <TD><TT>&nbsp;&nbsp;&nbsp;&nbsp;&nbsp;&nbsp;</TT></TD>
    <TD><TT><B>No match to: </B>812.3083, 825.0515, 829.3333, 870.4924,=20
      1269.5284, 1283.5680, 1285.5226, 1299.5594, 1356.5599, 1356.5599,=20
      1372.5393, 1372.5393, 1378.5297, 1388.5371, 1404.5271, 1405.5890,=20
      1689.5746, 1689.5746, 1702.6964, 1738.8584, 1749.7684, 1951.9136,=20
      1951.9136, 1973.9078, 2009.7618, 2009.7618, 2031.7617, 2098.0420,=20
      2109.9995, 2277.8892, 2424.1086, 2424.1086, 2467.0449, 2467.0449,=20
      2649.2588, 2649.2588, 2663.2690</TT></TD></TR></TBODY></TABLE><BR>
<TABLE border=3D0 cellSpacing=3D0>
  <TBODY>
  <TR>
    <TD><TT><B><A name=3DHit30>30.</A>&nbsp;&nbsp;&nbsp;</B></TT></TD>
    <TD noWrap><TT><A=20
      =
href=3D"http://zxw-pc/mascot/cgi/protein_view.pl?file=3D../data/20121225/=
F002441.dat&amp;hit=3D30"=20
      =
target=3D_blank>gi|218190393</A>&nbsp;&nbsp;&nbsp;&nbsp;<B>Mass:</B>&nbsp=
;13597&nbsp;&nbsp;&nbsp;&nbsp;<B>Score:</B>&nbsp;39&nbsp;&nbsp;&nbsp;&nbs=
p;&nbsp;<B>Expect:</B>&nbsp;2.2e+002&nbsp;&nbsp;<B>Matches:</B>&nbsp;4</T=
T></TD></TR>
  <TR>
    <TD>&nbsp;</TD>
    <TD noWrap><TT>hypothetical protein OsI_06536 [Oryza sativa Indica=20
      Group]</TT></TD></TR></TBODY></TABLE>
<TABLE border=3D0 cellSpacing=3D0 cellPadding=3D0>
  <TBODY>
  <TR>
    <TD><TT>&nbsp;&nbsp;&nbsp;&nbsp;&nbsp;&nbsp;</TT></TD>
    <TD align=3Dright><TT><B>Observed&nbsp;&nbsp;</B></TT></TD>
    <TD noWrap align=3Dright><TT><B>Mr(expt)&nbsp;&nbsp;</B></TT></TD>
    <TD noWrap align=3Dright><TT><B>Mr(calc)&nbsp;&nbsp;</B></TT></TD>
    <TD align=3Dright><TT><B>&nbsp;ppm&nbsp;&nbsp;</B></TT></TD>
    <TD align=3Dright><TT><B>Start&nbsp;</B></TT></TD>
    <TD align=3Dright><TT><B>&nbsp;</B></TT></TD>
    <TD align=3Dright><TT><B>End&nbsp;</B></TT></TD>
    <TD align=3Dright><TT><B>Miss&nbsp;</B></TT></TD>
    <TD align=3Dright><TT><B>Ions&nbsp;</B></TT></TD>
    <TD><TT><B>&nbsp;Peptide</B></TT></TD></TR>
  <TR>
    <TD align=3Dright>&nbsp;</TD>
    <TD align=3Dright><TT>1405.5890&nbsp;&nbsp;</TT></TD>
    <TD align=3Dright><TT>1404.5817&nbsp;&nbsp;</TT></TD>
    <TD align=3Dright><TT>1404.6853&nbsp;&nbsp;</TT></TD>
    <TD noWrap align=3Dright><TT>-73.77&nbsp;</TT></TD>
    <TD align=3Dright><TT>20&nbsp;</TT></TD>
    <TD noWrap align=3Dright><TT>-&nbsp;</TT></TD>
    <TD align=3Dright><TT>32&nbsp;</TT></TD>
    <TD align=3Dright><TT>1&nbsp;&nbsp;</TT></TD>
    <TD noWrap align=3Dright><TT>---&nbsp;&nbsp;</TT></TD>
    <TD noWrap><TT>&nbsp;K.SCKHCIVSQTATK.G</TT></TD></TR>
  <TR>
    <TD align=3Dright>&nbsp;</TD>
    <TD align=3Dright><TT>1702.6964&nbsp;&nbsp;</TT></TD>
    <TD align=3Dright><TT>1701.6891&nbsp;&nbsp;</TT></TD>
    <TD align=3Dright><TT>1701.8468&nbsp;&nbsp;</TT></TD>
    <TD noWrap align=3Dright><TT>-92.66&nbsp;</TT></TD>
    <TD align=3Dright><TT>23&nbsp;</TT></TD>
    <TD noWrap align=3Dright><TT>-&nbsp;</TT></TD>
    <TD align=3Dright><TT>38&nbsp;</TT></TD>
    <TD align=3Dright><TT>1&nbsp;&nbsp;</TT></TD>
    <TD noWrap align=3Dright><TT>---&nbsp;&nbsp;</TT></TD>
    <TD noWrap><TT>&nbsp;K.HCIVSQTATKGLSDSR.A</TT></TD></TR>
  <TR>
    <TD align=3Dright>&nbsp;</TD>
    <TD align=3Dright><TT>1973.9078&nbsp;&nbsp;</TT></TD>
    <TD align=3Dright><TT>1972.9005&nbsp;&nbsp;</TT></TD>
    <TD align=3Dright><TT>1972.8818&nbsp;&nbsp;</TT></TD>
    <TD noWrap align=3Dright><TT>9.48&nbsp;</TT></TD>
    <TD align=3Dright><TT>1&nbsp;</TT></TD>
    <TD noWrap align=3Dright><TT>-&nbsp;</TT></TD>
    <TD align=3Dright><TT>19&nbsp;</TT></TD>
    <TD align=3Dright><TT>1&nbsp;&nbsp;</TT></TD>
    <TD noWrap align=3Dright><TT>---&nbsp;&nbsp;</TT></TD>
    <TD noWrap><TT>&nbsp;-.MPSYRCSLQHCGGHAAAGK.S</TT></TD></TR>
  <TR>
    <TD align=3Dright>&nbsp;</TD>
    <TD align=3Dright><TT>2211.9861&nbsp;&nbsp;</TT></TD>
    <TD align=3Dright><TT>2210.9788&nbsp;&nbsp;</TT></TD>
    <TD align=3Dright><TT>2211.1252&nbsp;&nbsp;</TT></TD>
    <TD noWrap align=3Dright><TT>-66.21&nbsp;</TT></TD>
    <TD align=3Dright><TT>39&nbsp;</TT></TD>
    <TD noWrap align=3Dright><TT>-&nbsp;</TT></TD>
    <TD align=3Dright><TT>58&nbsp;</TT></TD>
    <TD align=3Dright><TT>1&nbsp;&nbsp;</TT></TD>
    <TD noWrap align=3Dright><TT>---&nbsp;&nbsp;</TT></TD>
    <TD noWrap><TT>&nbsp;R.AMPLANTRPSSMPDALPVRR.S + 2 Oxidation=20
  (M)</TT></TD></TR></TBODY></TABLE>
<TABLE border=3D0 cellSpacing=3D0>
  <TBODY>
  <TR>
    <TD><TT>&nbsp;&nbsp;&nbsp;&nbsp;&nbsp;&nbsp;</TT></TD>
    <TD><TT><B>No match to: </B>812.3083, 825.0515, 829.3333, 842.4561,=20
      870.4924, 1269.5284, 1276.5792, 1283.5680, 1285.5226, 1299.5594,=20
      1308.5662, 1308.5662, 1324.5472, 1324.5472, 1356.5599, 1356.5599,=20
      1372.5393, 1372.5393, 1378.5297, 1383.6278, 1388.5371, 1404.5271,=20
      1689.5746, 1689.5746, 1738.8584, 1749.7684, 1951.9136, 1951.9136,=20
      2009.7618, 2009.7618, 2031.7617, 2098.0420, 2109.9995, 2277.8892,=20
      2424.1086, 2424.1086, 2467.0449, 2467.0449, 2649.2588, 2649.2588,=20
      2663.2690, 2777.3557</TT></TD></TR></TBODY></TABLE><BR>
<TABLE border=3D0 cellSpacing=3D0>
  <TBODY>
  <TR>
    <TD><TT><B><A name=3DHit31>31.</A>&nbsp;&nbsp;&nbsp;</B></TT></TD>
    <TD noWrap><TT><A=20
      =
href=3D"http://zxw-pc/mascot/cgi/protein_view.pl?file=3D../data/20121225/=
F002441.dat&amp;hit=3D31"=20
      =
target=3D_blank>gi|116791256</A>&nbsp;&nbsp;&nbsp;&nbsp;<B>Mass:</B>&nbsp=
;25734&nbsp;&nbsp;&nbsp;&nbsp;<B>Score:</B>&nbsp;39&nbsp;&nbsp;&nbsp;&nbs=
p;&nbsp;<B>Expect:</B>&nbsp;2.3e+002&nbsp;&nbsp;<B>Matches:</B>&nbsp;5</T=
T></TD></TR>
  <TR>
    <TD>&nbsp;</TD>
    <TD noWrap><TT>unknown [Picea =
sitchensis]</TT></TD></TR></TBODY></TABLE>
<TABLE border=3D0 cellSpacing=3D0 cellPadding=3D0>
  <TBODY>
  <TR>
    <TD><TT>&nbsp;&nbsp;&nbsp;&nbsp;&nbsp;&nbsp;</TT></TD>
    <TD align=3Dright><TT><B>Observed&nbsp;&nbsp;</B></TT></TD>
    <TD noWrap align=3Dright><TT><B>Mr(expt)&nbsp;&nbsp;</B></TT></TD>
    <TD noWrap align=3Dright><TT><B>Mr(calc)&nbsp;&nbsp;</B></TT></TD>
    <TD align=3Dright><TT><B>&nbsp;ppm&nbsp;&nbsp;</B></TT></TD>
    <TD align=3Dright><TT><B>Start&nbsp;</B></TT></TD>
    <TD align=3Dright><TT><B>&nbsp;</B></TT></TD>
    <TD align=3Dright><TT><B>End&nbsp;</B></TT></TD>
    <TD align=3Dright><TT><B>Miss&nbsp;</B></TT></TD>
    <TD align=3Dright><TT><B>Ions&nbsp;</B></TT></TD>
    <TD><TT><B>&nbsp;Peptide</B></TT></TD></TR>
  <TR>
    <TD align=3Dright>&nbsp;</TD>
    <TD align=3Dright><TT>1356.5599&nbsp;&nbsp;</TT></TD>
    <TD align=3Dright><TT>1355.5526&nbsp;&nbsp;</TT></TD>
    <TD align=3Dright><TT>1355.5697&nbsp;&nbsp;</TT></TD>
    <TD noWrap align=3Dright><TT>-12.59&nbsp;</TT></TD>
    <TD align=3Dright><TT>1&nbsp;</TT></TD>
    <TD noWrap align=3Dright><TT>-&nbsp;</TT></TD>
    <TD align=3Dright><TT>12&nbsp;</TT></TD>
    <TD align=3Dright><TT>0&nbsp;&nbsp;</TT></TD>
    <TD noWrap align=3Dright><TT>---&nbsp;&nbsp;</TT></TD>
    <TD noWrap><TT>&nbsp;-.MESSMEIATSDR.G</TT></TD></TR>
  <TR>
    <TD align=3Dright>&nbsp;</TD>
    <TD align=3Dright><TT>1356.5599&nbsp;&nbsp;</TT></TD>
    <TD align=3Dright><TT>1355.5526&nbsp;&nbsp;</TT></TD>
    <TD align=3Dright><TT>1355.5697&nbsp;&nbsp;</TT></TD>
    <TD noWrap align=3Dright><TT>-12.59&nbsp;</TT></TD>
    <TD align=3Dright><TT>1&nbsp;</TT></TD>
    <TD noWrap align=3Dright><TT>-&nbsp;</TT></TD>
    <TD align=3Dright><TT>12&nbsp;</TT></TD>
    <TD align=3Dright><TT>0&nbsp;&nbsp;</TT></TD>
    <TD noWrap align=3Dright><TT>---&nbsp;&nbsp;</TT></TD>
    <TD noWrap><TT>&nbsp;-.MESSMEIATSDR.G</TT></TD></TR>
  <TR>
    <TD align=3Dright>&nbsp;</TD>
    <TD align=3Dright><TT>1372.5393&nbsp;&nbsp;</TT></TD>
    <TD align=3Dright><TT>1371.5320&nbsp;&nbsp;</TT></TD>
    <TD align=3Dright><TT>1371.5646&nbsp;&nbsp;</TT></TD>
    <TD noWrap align=3Dright><TT>-23.76&nbsp;</TT></TD>
    <TD align=3Dright><TT>1&nbsp;</TT></TD>
    <TD noWrap align=3Dright><TT>-&nbsp;</TT></TD>
    <TD align=3Dright><TT>12&nbsp;</TT></TD>
    <TD align=3Dright><TT>0&nbsp;&nbsp;</TT></TD>
    <TD noWrap align=3Dright><TT>---&nbsp;&nbsp;</TT></TD>
    <TD noWrap><TT>&nbsp;-.MESSMEIATSDR.G + Oxidation (M)</TT></TD></TR>
  <TR>
    <TD align=3Dright>&nbsp;</TD>
    <TD align=3Dright><TT>1372.5393&nbsp;&nbsp;</TT></TD>
    <TD align=3Dright><TT>1371.5320&nbsp;&nbsp;</TT></TD>
    <TD align=3Dright><TT>1371.5646&nbsp;&nbsp;</TT></TD>
    <TD noWrap align=3Dright><TT>-23.76&nbsp;</TT></TD>
    <TD align=3Dright><TT>1&nbsp;</TT></TD>
    <TD noWrap align=3Dright><TT>-&nbsp;</TT></TD>
    <TD align=3Dright><TT>12&nbsp;</TT></TD>
    <TD align=3Dright><TT>0&nbsp;&nbsp;</TT></TD>
    <TD noWrap align=3Dright><TT>34&nbsp;&nbsp;</TT></TD>
    <TD noWrap><TT>&nbsp;-.MESSMEIATSDR.G + Oxidation (M)</TT></TD></TR>
  <TR>
    <TD align=3Dright>&nbsp;</TD>
    <TD align=3Dright><TT>1388.5371&nbsp;&nbsp;</TT></TD>
    <TD align=3Dright><TT>1387.5298&nbsp;&nbsp;</TT></TD>
    <TD align=3Dright><TT>1387.5595&nbsp;&nbsp;</TT></TD>
    <TD noWrap align=3Dright><TT>-21.41&nbsp;</TT></TD>
    <TD align=3Dright><TT>1&nbsp;</TT></TD>
    <TD noWrap align=3Dright><TT>-&nbsp;</TT></TD>
    <TD align=3Dright><TT>12&nbsp;</TT></TD>
    <TD align=3Dright><TT>0&nbsp;&nbsp;</TT></TD>
    <TD noWrap align=3Dright><TT>---&nbsp;&nbsp;</TT></TD>
    <TD noWrap><TT>&nbsp;-.MESSMEIATSDR.G + 2 Oxidation=20
(M)</TT></TD></TR></TBODY></TABLE>
<TABLE border=3D0 cellSpacing=3D0>
  <TBODY>
  <TR>
    <TD><TT>&nbsp;&nbsp;&nbsp;&nbsp;&nbsp;&nbsp;</TT></TD>
    <TD><TT><B>No match to: </B>812.3083, 825.0515, 829.3333, 842.4561,=20
      870.4924, 1269.5284, 1276.5792, 1283.5680, 1285.5226, 1299.5594,=20
      1308.5662, 1308.5662, 1324.5472, 1324.5472, 1378.5297, 1383.6278,=20
      1404.5271, 1405.5890, 1689.5746, 1689.5746, 1702.6964, 1738.8584,=20
      1749.7684, 1951.9136, 1951.9136, 1973.9078, 2009.7618, 2009.7618,=20
      2031.7617, 2098.0420, 2109.9995, 2211.9861, 2277.8892, 2424.1086,=20
      2424.1086, 2467.0449, 2467.0449, 2649.2588, 2649.2588, 2663.2690,=20
      2777.3557</TT></TD></TR></TBODY></TABLE><BR>
<TABLE border=3D0 cellSpacing=3D0>
  <TBODY>
  <TR>
    <TD><TT><B><A name=3DHit32>32.</A>&nbsp;&nbsp;&nbsp;</B></TT></TD>
    <TD noWrap><TT><A=20
      =
href=3D"http://zxw-pc/mascot/cgi/protein_view.pl?file=3D../data/20121225/=
F002441.dat&amp;hit=3D32"=20
      =
target=3D_blank>gi|224069551</A>&nbsp;&nbsp;&nbsp;&nbsp;<B>Mass:</B>&nbsp=
;82394&nbsp;&nbsp;&nbsp;&nbsp;<B>Score:</B>&nbsp;39&nbsp;&nbsp;&nbsp;&nbs=
p;&nbsp;<B>Expect:</B>&nbsp;2.3e+002&nbsp;&nbsp;<B>Matches:</B>&nbsp;6</T=
T></TD></TR>
  <TR>
    <TD>&nbsp;</TD>
    <TD noWrap><TT>predicted protein [Populus=20
trichocarpa]</TT></TD></TR></TBODY></TABLE>
<TABLE border=3D0 cellSpacing=3D0 cellPadding=3D0>
  <TBODY>
  <TR>
    <TD><TT>&nbsp;&nbsp;&nbsp;&nbsp;&nbsp;&nbsp;</TT></TD>
    <TD align=3Dright><TT><B>Observed&nbsp;&nbsp;</B></TT></TD>
    <TD noWrap align=3Dright><TT><B>Mr(expt)&nbsp;&nbsp;</B></TT></TD>
    <TD noWrap align=3Dright><TT><B>Mr(calc)&nbsp;&nbsp;</B></TT></TD>
    <TD align=3Dright><TT><B>&nbsp;ppm&nbsp;&nbsp;</B></TT></TD>
    <TD align=3Dright><TT><B>Start&nbsp;</B></TT></TD>
    <TD align=3Dright><TT><B>&nbsp;</B></TT></TD>
    <TD align=3Dright><TT><B>End&nbsp;</B></TT></TD>
    <TD align=3Dright><TT><B>Miss&nbsp;</B></TT></TD>
    <TD align=3Dright><TT><B>Ions&nbsp;</B></TT></TD>
    <TD><TT><B>&nbsp;Peptide</B></TT></TD></TR>
  <TR>
    <TD align=3Dright>&nbsp;</TD>
    <TD align=3Dright><TT>870.4924&nbsp;&nbsp;</TT></TD>
    <TD align=3Dright><TT>869.4851&nbsp;&nbsp;</TT></TD>
    <TD align=3Dright><TT>869.4099&nbsp;&nbsp;</TT></TD>
    <TD noWrap align=3Dright><TT>86.5&nbsp;</TT></TD>
    <TD align=3Dright><TT>1&nbsp;</TT></TD>
    <TD noWrap align=3Dright><TT>-&nbsp;</TT></TD>
    <TD align=3Dright><TT>7&nbsp;</TT></TD>
    <TD align=3Dright><TT>1&nbsp;&nbsp;</TT></TD>
    <TD noWrap align=3Dright><TT>---&nbsp;&nbsp;</TT></TD>
    <TD noWrap><TT>&nbsp;-.MSSVMRK.S + 2 Oxidation (M)</TT></TD></TR>
  <TR>
    <TD align=3Dright>&nbsp;</TD>
    <TD align=3Dright><TT>1356.5599&nbsp;&nbsp;</TT></TD>
    <TD align=3Dright><TT>1355.5526&nbsp;&nbsp;</TT></TD>
    <TD align=3Dright><TT>1355.6577&nbsp;&nbsp;</TT></TD>
    <TD noWrap align=3Dright><TT>-77.51&nbsp;</TT></TD>
    <TD align=3Dright><TT>181&nbsp;</TT></TD>
    <TD noWrap align=3Dright><TT>-&nbsp;</TT></TD>
    <TD align=3Dright><TT>191&nbsp;</TT></TD>
    <TD align=3Dright><TT>0&nbsp;&nbsp;</TT></TD>
    <TD noWrap align=3Dright><TT>---&nbsp;&nbsp;</TT></TD>
    <TD noWrap><TT>&nbsp;R.SYNELLMMLAR.F + Oxidation (M)</TT></TD></TR>
  <TR>
    <TD align=3Dright>&nbsp;</TD>
    <TD align=3Dright><TT>1356.5599&nbsp;&nbsp;</TT></TD>
    <TD align=3Dright><TT>1355.5526&nbsp;&nbsp;</TT></TD>
    <TD align=3Dright><TT>1355.6577&nbsp;&nbsp;</TT></TD>
    <TD noWrap align=3Dright><TT>-77.51&nbsp;</TT></TD>
    <TD align=3Dright><TT>181&nbsp;</TT></TD>
    <TD noWrap align=3Dright><TT>-&nbsp;</TT></TD>
    <TD align=3Dright><TT>191&nbsp;</TT></TD>
    <TD align=3Dright><TT>0&nbsp;&nbsp;</TT></TD>
    <TD noWrap align=3Dright><TT>31&nbsp;&nbsp;</TT></TD>
    <TD noWrap><TT>&nbsp;R.SYNELLMMLAR.F + Oxidation (M)</TT></TD></TR>
  <TR>
    <TD align=3Dright>&nbsp;</TD>
    <TD align=3Dright><TT>1372.5393&nbsp;&nbsp;</TT></TD>
    <TD align=3Dright><TT>1371.5320&nbsp;&nbsp;</TT></TD>
    <TD align=3Dright><TT>1371.6526&nbsp;&nbsp;</TT></TD>
    <TD noWrap align=3Dright><TT>-87.92&nbsp;</TT></TD>
    <TD align=3Dright><TT>181&nbsp;</TT></TD>
    <TD noWrap align=3Dright><TT>-&nbsp;</TT></TD>
    <TD align=3Dright><TT>191&nbsp;</TT></TD>
    <TD align=3Dright><TT>0&nbsp;&nbsp;</TT></TD>
    <TD noWrap align=3Dright><TT>---&nbsp;&nbsp;</TT></TD>
    <TD noWrap><TT>&nbsp;R.SYNELLMMLAR.F + 2 Oxidation =
(M)</TT></TD></TR>
  <TR>
    <TD align=3Dright>&nbsp;</TD>
    <TD align=3Dright><TT>1372.5393&nbsp;&nbsp;</TT></TD>
    <TD align=3Dright><TT>1371.5320&nbsp;&nbsp;</TT></TD>
    <TD align=3Dright><TT>1371.6526&nbsp;&nbsp;</TT></TD>
    <TD noWrap align=3Dright><TT>-87.92&nbsp;</TT></TD>
    <TD align=3Dright><TT>181&nbsp;</TT></TD>
    <TD noWrap align=3Dright><TT>-&nbsp;</TT></TD>
    <TD align=3Dright><TT>191&nbsp;</TT></TD>
    <TD align=3Dright><TT>0&nbsp;&nbsp;</TT></TD>
    <TD noWrap align=3Dright><TT>(6)&nbsp;</TT></TD>
    <TD noWrap><TT>&nbsp;R.SYNELLMMLAR.F + 2 Oxidation =
(M)</TT></TD></TR>
  <TR>
    <TD align=3Dright>&nbsp;</TD>
    <TD align=3Dright><TT>1383.6278&nbsp;&nbsp;</TT></TD>
    <TD align=3Dright><TT>1382.6205&nbsp;&nbsp;</TT></TD>
    <TD align=3Dright><TT>1382.7149&nbsp;&nbsp;</TT></TD>
    <TD noWrap align=3Dright><TT>-68.25&nbsp;</TT></TD>
    <TD align=3Dright><TT>443&nbsp;</TT></TD>
    <TD noWrap align=3Dright><TT>-&nbsp;</TT></TD>
    <TD align=3Dright><TT>454&nbsp;</TT></TD>
    <TD align=3Dright><TT>1&nbsp;&nbsp;</TT></TD>
    <TD noWrap align=3Dright><TT>---&nbsp;&nbsp;</TT></TD>
    <TD noWrap><TT>&nbsp;K.AMTLLSKMLESK.L + 2 Oxidation=20
(M)</TT></TD></TR></TBODY></TABLE>
<TABLE border=3D0 cellSpacing=3D0>
  <TBODY>
  <TR>
    <TD><TT>&nbsp;&nbsp;&nbsp;&nbsp;&nbsp;&nbsp;</TT></TD>
    <TD><TT><B>No match to: </B>812.3083, 825.0515, 829.3333, 842.4561,=20
      1269.5284, 1276.5792, 1283.5680, 1285.5226, 1299.5594, 1308.5662,=20
      1308.5662, 1324.5472, 1324.5472, 1378.5297, 1388.5371, 1404.5271,=20
      1405.5890, 1689.5746, 1689.5746, 1702.6964, 1738.8584, 1749.7684,=20
      1951.9136, 1951.9136, 1973.9078, 2009.7618, 2009.7618, 2031.7617,=20
      2098.0420, 2109.9995, 2211.9861, 2277.8892, 2424.1086, 2424.1086,=20
      2467.0449, 2467.0449, 2649.2588, 2649.2588, 2663.2690,=20
  2777.3557</TT></TD></TR></TBODY></TABLE><BR>
<TABLE border=3D0 cellSpacing=3D0>
  <TBODY>
  <TR>
    <TD><TT><B><A name=3DHit33>33.</A>&nbsp;&nbsp;&nbsp;</B></TT></TD>
    <TD noWrap><TT><A=20
      =
href=3D"http://zxw-pc/mascot/cgi/protein_view.pl?file=3D../data/20121225/=
F002441.dat&amp;hit=3D33"=20
      =
target=3D_blank>gi|222833564</A>&nbsp;&nbsp;&nbsp;&nbsp;<B>Mass:</B>&nbsp=
;82394&nbsp;&nbsp;&nbsp;&nbsp;<B>Score:</B>&nbsp;39&nbsp;&nbsp;&nbsp;&nbs=
p;&nbsp;<B>Expect:</B>&nbsp;2.3e+002&nbsp;&nbsp;<B>Matches:</B>&nbsp;6</T=
T></TD></TR>
  <TR>
    <TD>&nbsp;</TD>
    <TD noWrap><TT>predicted protein [Populus=20
trichocarpa]</TT></TD></TR></TBODY></TABLE>
<TABLE border=3D0 cellSpacing=3D0 cellPadding=3D0>
  <TBODY>
  <TR>
    <TD><TT>&nbsp;&nbsp;&nbsp;&nbsp;&nbsp;&nbsp;</TT></TD>
    <TD align=3Dright><TT><B>Observed&nbsp;&nbsp;</B></TT></TD>
    <TD noWrap align=3Dright><TT><B>Mr(expt)&nbsp;&nbsp;</B></TT></TD>
    <TD noWrap align=3Dright><TT><B>Mr(calc)&nbsp;&nbsp;</B></TT></TD>
    <TD align=3Dright><TT><B>&nbsp;ppm&nbsp;&nbsp;</B></TT></TD>
    <TD align=3Dright><TT><B>Start&nbsp;</B></TT></TD>
    <TD align=3Dright><TT><B>&nbsp;</B></TT></TD>
    <TD align=3Dright><TT><B>End&nbsp;</B></TT></TD>
    <TD align=3Dright><TT><B>Miss&nbsp;</B></TT></TD>
    <TD align=3Dright><TT><B>Ions&nbsp;</B></TT></TD>
    <TD><TT><B>&nbsp;Peptide</B></TT></TD></TR>
  <TR>
    <TD align=3Dright>&nbsp;</TD>
    <TD align=3Dright><TT>870.4924&nbsp;&nbsp;</TT></TD>
    <TD align=3Dright><TT>869.4851&nbsp;&nbsp;</TT></TD>
    <TD align=3Dright><TT>869.4099&nbsp;&nbsp;</TT></TD>
    <TD noWrap align=3Dright><TT>86.5&nbsp;</TT></TD>
    <TD align=3Dright><TT>1&nbsp;</TT></TD>
    <TD noWrap align=3Dright><TT>-&nbsp;</TT></TD>
    <TD align=3Dright><TT>7&nbsp;</TT></TD>
    <TD align=3Dright><TT>1&nbsp;&nbsp;</TT></TD>
    <TD noWrap align=3Dright><TT>---&nbsp;&nbsp;</TT></TD>
    <TD noWrap><TT>&nbsp;-.MSSVMRK.S + 2 Oxidation (M)</TT></TD></TR>
  <TR>
    <TD align=3Dright>&nbsp;</TD>
    <TD align=3Dright><TT>1356.5599&nbsp;&nbsp;</TT></TD>
    <TD align=3Dright><TT>1355.5526&nbsp;&nbsp;</TT></TD>
    <TD align=3Dright><TT>1355.6577&nbsp;&nbsp;</TT></TD>
    <TD noWrap align=3Dright><TT>-77.51&nbsp;</TT></TD>
    <TD align=3Dright><TT>181&nbsp;</TT></TD>
    <TD noWrap align=3Dright><TT>-&nbsp;</TT></TD>
    <TD align=3Dright><TT>191&nbsp;</TT></TD>
    <TD align=3Dright><TT>0&nbsp;&nbsp;</TT></TD>
    <TD noWrap align=3Dright><TT>---&nbsp;&nbsp;</TT></TD>
    <TD noWrap><TT>&nbsp;R.SYNELLMMLAR.F + Oxidation (M)</TT></TD></TR>
  <TR>
    <TD align=3Dright>&nbsp;</TD>
    <TD align=3Dright><TT>1356.5599&nbsp;&nbsp;</TT></TD>
    <TD align=3Dright><TT>1355.5526&nbsp;&nbsp;</TT></TD>
    <TD align=3Dright><TT>1355.6577&nbsp;&nbsp;</TT></TD>
    <TD noWrap align=3Dright><TT>-77.51&nbsp;</TT></TD>
    <TD align=3Dright><TT>181&nbsp;</TT></TD>
    <TD noWrap align=3Dright><TT>-&nbsp;</TT></TD>
    <TD align=3Dright><TT>191&nbsp;</TT></TD>
    <TD align=3Dright><TT>0&nbsp;&nbsp;</TT></TD>
    <TD noWrap align=3Dright><TT>31&nbsp;&nbsp;</TT></TD>
    <TD noWrap><TT>&nbsp;R.SYNELLMMLAR.F + Oxidation (M)</TT></TD></TR>
  <TR>
    <TD align=3Dright>&nbsp;</TD>
    <TD align=3Dright><TT>1372.5393&nbsp;&nbsp;</TT></TD>
    <TD align=3Dright><TT>1371.5320&nbsp;&nbsp;</TT></TD>
    <TD align=3Dright><TT>1371.6526&nbsp;&nbsp;</TT></TD>
    <TD noWrap align=3Dright><TT>-87.92&nbsp;</TT></TD>
    <TD align=3Dright><TT>181&nbsp;</TT></TD>
    <TD noWrap align=3Dright><TT>-&nbsp;</TT></TD>
    <TD align=3Dright><TT>191&nbsp;</TT></TD>
    <TD align=3Dright><TT>0&nbsp;&nbsp;</TT></TD>
    <TD noWrap align=3Dright><TT>---&nbsp;&nbsp;</TT></TD>
    <TD noWrap><TT>&nbsp;R.SYNELLMMLAR.F + 2 Oxidation =
(M)</TT></TD></TR>
  <TR>
    <TD align=3Dright>&nbsp;</TD>
    <TD align=3Dright><TT>1372.5393&nbsp;&nbsp;</TT></TD>
    <TD align=3Dright><TT>1371.5320&nbsp;&nbsp;</TT></TD>
    <TD align=3Dright><TT>1371.6526&nbsp;&nbsp;</TT></TD>
    <TD noWrap align=3Dright><TT>-87.92&nbsp;</TT></TD>
    <TD align=3Dright><TT>181&nbsp;</TT></TD>
    <TD noWrap align=3Dright><TT>-&nbsp;</TT></TD>
    <TD align=3Dright><TT>191&nbsp;</TT></TD>
    <TD align=3Dright><TT>0&nbsp;&nbsp;</TT></TD>
    <TD noWrap align=3Dright><TT>(6)&nbsp;</TT></TD>
    <TD noWrap><TT>&nbsp;R.SYNELLMMLAR.F + 2 Oxidation =
(M)</TT></TD></TR>
  <TR>
    <TD align=3Dright>&nbsp;</TD>
    <TD align=3Dright><TT>1383.6278&nbsp;&nbsp;</TT></TD>
    <TD align=3Dright><TT>1382.6205&nbsp;&nbsp;</TT></TD>
    <TD align=3Dright><TT>1382.7149&nbsp;&nbsp;</TT></TD>
    <TD noWrap align=3Dright><TT>-68.25&nbsp;</TT></TD>
    <TD align=3Dright><TT>443&nbsp;</TT></TD>
    <TD noWrap align=3Dright><TT>-&nbsp;</TT></TD>
    <TD align=3Dright><TT>454&nbsp;</TT></TD>
    <TD align=3Dright><TT>1&nbsp;&nbsp;</TT></TD>
    <TD noWrap align=3Dright><TT>---&nbsp;&nbsp;</TT></TD>
    <TD noWrap><TT>&nbsp;K.AMTLLSKMLESK.L + 2 Oxidation=20
(M)</TT></TD></TR></TBODY></TABLE>
<TABLE border=3D0 cellSpacing=3D0>
  <TBODY>
  <TR>
    <TD><TT>&nbsp;&nbsp;&nbsp;&nbsp;&nbsp;&nbsp;</TT></TD>
    <TD><TT><B>No match to: </B>812.3083, 825.0515, 829.3333, 842.4561,=20
      1269.5284, 1276.5792, 1283.5680, 1285.5226, 1299.5594, 1308.5662,=20
      1308.5662, 1324.5472, 1324.5472, 1378.5297, 1388.5371, 1404.5271,=20
      1405.5890, 1689.5746, 1689.5746, 1702.6964, 1738.8584, 1749.7684,=20
      1951.9136, 1951.9136, 1973.9078, 2009.7618, 2009.7618, 2031.7617,=20
      2098.0420, 2109.9995, 2211.9861, 2277.8892, 2424.1086, 2424.1086,=20
      2467.0449, 2467.0449, 2649.2588, 2649.2588, 2663.2690,=20
  2777.3557</TT></TD></TR></TBODY></TABLE><BR>
<TABLE border=3D0 cellSpacing=3D0>
  <TBODY>
  <TR>
    <TD><TT><B><A name=3DHit34>34.</A>&nbsp;&nbsp;&nbsp;</B></TT></TD>
    <TD noWrap><TT><A=20
      =
href=3D"http://zxw-pc/mascot/cgi/protein_view.pl?file=3D../data/20121225/=
F002441.dat&amp;hit=3D34"=20
      =
target=3D_blank>gi|255577082</A>&nbsp;&nbsp;&nbsp;&nbsp;<B>Mass:</B>&nbsp=
;8939&nbsp;&nbsp;&nbsp;&nbsp;&nbsp;<B>Score:</B>&nbsp;39&nbsp;&nbsp;&nbsp=
;&nbsp;&nbsp;<B>Expect:</B>&nbsp;2.3e+002&nbsp;&nbsp;<B>Matches:</B>&nbsp=
;5</TT></TD></TR>
  <TR>
    <TD>&nbsp;</TD>
    <TD noWrap><TT>conserved hypothetical protein [Ricinus=20
  communis]</TT></TD></TR></TBODY></TABLE>
<TABLE border=3D0 cellSpacing=3D0 cellPadding=3D0>
  <TBODY>
  <TR>
    <TD><TT>&nbsp;&nbsp;&nbsp;&nbsp;&nbsp;&nbsp;</TT></TD>
    <TD align=3Dright><TT><B>Observed&nbsp;&nbsp;</B></TT></TD>
    <TD noWrap align=3Dright><TT><B>Mr(expt)&nbsp;&nbsp;</B></TT></TD>
    <TD noWrap align=3Dright><TT><B>Mr(calc)&nbsp;&nbsp;</B></TT></TD>
    <TD align=3Dright><TT><B>&nbsp;ppm&nbsp;&nbsp;</B></TT></TD>
    <TD align=3Dright><TT><B>Start&nbsp;</B></TT></TD>
    <TD align=3Dright><TT><B>&nbsp;</B></TT></TD>
    <TD align=3Dright><TT><B>End&nbsp;</B></TT></TD>
    <TD align=3Dright><TT><B>Miss&nbsp;</B></TT></TD>
    <TD align=3Dright><TT><B>Ions&nbsp;</B></TT></TD>
    <TD><TT><B>&nbsp;Peptide</B></TT></TD></TR>
  <TR>
    <TD align=3Dright>&nbsp;</TD>
    <TD align=3Dright><TT>842.4561&nbsp;&nbsp;</TT></TD>
    <TD align=3Dright><TT>841.4488&nbsp;&nbsp;</TT></TD>
    <TD align=3Dright><TT>841.4592&nbsp;&nbsp;</TT></TD>
    <TD noWrap align=3Dright><TT>-12.34&nbsp;</TT></TD>
    <TD align=3Dright><TT>31&nbsp;</TT></TD>
    <TD noWrap align=3Dright><TT>-&nbsp;</TT></TD>
    <TD align=3Dright><TT>37&nbsp;</TT></TD>
    <TD align=3Dright><TT>1&nbsp;&nbsp;</TT></TD>
    <TD noWrap align=3Dright><TT>---&nbsp;&nbsp;</TT></TD>
    <TD noWrap><TT>&nbsp;R.KLSHCVR.Q</TT></TD></TR>
  <TR>
    <TD align=3Dright>&nbsp;</TD>
    <TD align=3Dright><TT>1283.5680&nbsp;&nbsp;</TT></TD>
    <TD align=3Dright><TT>1282.5607&nbsp;&nbsp;</TT></TD>
    <TD align=3Dright><TT>1282.5547&nbsp;&nbsp;</TT></TD>
    <TD noWrap align=3Dright><TT>4.73&nbsp;</TT></TD>
    <TD align=3Dright><TT>57&nbsp;</TT></TD>
    <TD noWrap align=3Dright><TT>-&nbsp;</TT></TD>
    <TD align=3Dright><TT>67&nbsp;</TT></TD>
    <TD align=3Dright><TT>0&nbsp;&nbsp;</TT></TD>
    <TD noWrap align=3Dright><TT>---&nbsp;&nbsp;</TT></TD>
    <TD noWrap><TT>&nbsp;R.SCENACRPFTR.L</TT></TD></TR>
  <TR>
    <TD align=3Dright>&nbsp;</TD>
    <TD align=3Dright><TT>2109.9995&nbsp;&nbsp;</TT></TD>
    <TD align=3Dright><TT>2108.9922&nbsp;&nbsp;</TT></TD>
    <TD align=3Dright><TT>2108.9475&nbsp;&nbsp;</TT></TD>
    <TD noWrap align=3Dright><TT>21.2&nbsp;</TT></TD>
    <TD align=3Dright><TT>38&nbsp;</TT></TD>
    <TD noWrap align=3Dright><TT>-&nbsp;</TT></TD>
    <TD align=3Dright><TT>56&nbsp;</TT></TD>
    <TD align=3Dright><TT>1&nbsp;&nbsp;</TT></TD>
    <TD noWrap align=3Dright><TT>---&nbsp;&nbsp;</TT></TD>
    <TD noWrap><TT>&nbsp;R.QCIPTCMLIDGADSDICRR.S</TT></TD></TR>
  <TR>
    <TD align=3Dright>&nbsp;</TD>
    <TD align=3Dright><TT>2649.2588&nbsp;&nbsp;</TT></TD>
    <TD align=3Dright><TT>2648.2515&nbsp;&nbsp;</TT></TD>
    <TD align=3Dright><TT>2648.2001&nbsp;&nbsp;</TT></TD>
    <TD noWrap align=3Dright><TT>19.4&nbsp;</TT></TD>
    <TD align=3Dright><TT>32&nbsp;</TT></TD>
    <TD noWrap align=3Dright><TT>-&nbsp;</TT></TD>
    <TD align=3Dright><TT>55&nbsp;</TT></TD>
    <TD align=3Dright><TT>1&nbsp;&nbsp;</TT></TD>
    <TD noWrap align=3Dright><TT>---&nbsp;&nbsp;</TT></TD>
    <TD noWrap><TT>&nbsp;K.LSHCVRQCIPTCMLIDGADSDICR.R</TT></TD></TR>
  <TR>
    <TD align=3Dright>&nbsp;</TD>
    <TD align=3Dright><TT>2649.2588&nbsp;&nbsp;</TT></TD>
    <TD align=3Dright><TT>2648.2515&nbsp;&nbsp;</TT></TD>
    <TD align=3Dright><TT>2648.2001&nbsp;&nbsp;</TT></TD>
    <TD noWrap align=3Dright><TT>19.4&nbsp;</TT></TD>
    <TD align=3Dright><TT>32&nbsp;</TT></TD>
    <TD noWrap align=3Dright><TT>-&nbsp;</TT></TD>
    <TD align=3Dright><TT>55&nbsp;</TT></TD>
    <TD align=3Dright><TT>1&nbsp;&nbsp;</TT></TD>
    <TD noWrap align=3Dright><TT>---&nbsp;&nbsp;</TT></TD>
    <TD =
noWrap><TT>&nbsp;K.LSHCVRQCIPTCMLIDGADSDICR.R</TT></TD></TR></TBODY></TAB=
LE>
<TABLE border=3D0 cellSpacing=3D0>
  <TBODY>
  <TR>
    <TD><TT>&nbsp;&nbsp;&nbsp;&nbsp;&nbsp;&nbsp;</TT></TD>
    <TD><TT><B>No match to: </B>812.3083, 825.0515, 829.3333, 870.4924,=20
      1269.5284, 1276.5792, 1285.5226, 1299.5594, 1308.5662, 1308.5662,=20
      1324.5472, 1324.5472, 1356.5599, 1356.5599, 1372.5393, 1372.5393,=20
      1378.5297, 1383.6278, 1388.5371, 1404.5271, 1405.5890, 1689.5746,=20
      1689.5746, 1702.6964, 1738.8584, 1749.7684, 1951.9136, 1951.9136,=20
      1973.9078, 2009.7618, 2009.7618, 2031.7617, 2098.0420, 2211.9861,=20
      2277.8892, 2424.1086, 2424.1086, 2467.0449, 2467.0449, 2663.2690,=20
      2777.3557</TT></TD></TR></TBODY></TABLE><BR>
<TABLE border=3D0 cellSpacing=3D0>
  <TBODY>
  <TR>
    <TD><TT><B><A name=3DHit35>35.</A>&nbsp;&nbsp;&nbsp;</B></TT></TD>
    <TD noWrap><TT><A=20
      =
href=3D"http://zxw-pc/mascot/cgi/protein_view.pl?file=3D../data/20121225/=
F002441.dat&amp;hit=3D35"=20
      =
target=3D_blank>gi|223531102</A>&nbsp;&nbsp;&nbsp;&nbsp;<B>Mass:</B>&nbsp=
;8939&nbsp;&nbsp;&nbsp;&nbsp;&nbsp;<B>Score:</B>&nbsp;39&nbsp;&nbsp;&nbsp=
;&nbsp;&nbsp;<B>Expect:</B>&nbsp;2.3e+002&nbsp;&nbsp;<B>Matches:</B>&nbsp=
;5</TT></TD></TR>
  <TR>
    <TD>&nbsp;</TD>
    <TD noWrap><TT>conserved hypothetical protein [Ricinus=20
  communis]</TT></TD></TR></TBODY></TABLE>
<TABLE border=3D0 cellSpacing=3D0 cellPadding=3D0>
  <TBODY>
  <TR>
    <TD><TT>&nbsp;&nbsp;&nbsp;&nbsp;&nbsp;&nbsp;</TT></TD>
    <TD align=3Dright><TT><B>Observed&nbsp;&nbsp;</B></TT></TD>
    <TD noWrap align=3Dright><TT><B>Mr(expt)&nbsp;&nbsp;</B></TT></TD>
    <TD noWrap align=3Dright><TT><B>Mr(calc)&nbsp;&nbsp;</B></TT></TD>
    <TD align=3Dright><TT><B>&nbsp;ppm&nbsp;&nbsp;</B></TT></TD>
    <TD align=3Dright><TT><B>Start&nbsp;</B></TT></TD>
    <TD align=3Dright><TT><B>&nbsp;</B></TT></TD>
    <TD align=3Dright><TT><B>End&nbsp;</B></TT></TD>
    <TD align=3Dright><TT><B>Miss&nbsp;</B></TT></TD>
    <TD align=3Dright><TT><B>Ions&nbsp;</B></TT></TD>
    <TD><TT><B>&nbsp;Peptide</B></TT></TD></TR>
  <TR>
    <TD align=3Dright>&nbsp;</TD>
    <TD align=3Dright><TT>842.4561&nbsp;&nbsp;</TT></TD>
    <TD align=3Dright><TT>841.4488&nbsp;&nbsp;</TT></TD>
    <TD align=3Dright><TT>841.4592&nbsp;&nbsp;</TT></TD>
    <TD noWrap align=3Dright><TT>-12.34&nbsp;</TT></TD>
    <TD align=3Dright><TT>31&nbsp;</TT></TD>
    <TD noWrap align=3Dright><TT>-&nbsp;</TT></TD>
    <TD align=3Dright><TT>37&nbsp;</TT></TD>
    <TD align=3Dright><TT>1&nbsp;&nbsp;</TT></TD>
    <TD noWrap align=3Dright><TT>---&nbsp;&nbsp;</TT></TD>
    <TD noWrap><TT>&nbsp;R.KLSHCVR.Q</TT></TD></TR>
  <TR>
    <TD align=3Dright>&nbsp;</TD>
    <TD align=3Dright><TT>1283.5680&nbsp;&nbsp;</TT></TD>
    <TD align=3Dright><TT>1282.5607&nbsp;&nbsp;</TT></TD>
    <TD align=3Dright><TT>1282.5547&nbsp;&nbsp;</TT></TD>
    <TD noWrap align=3Dright><TT>4.73&nbsp;</TT></TD>
    <TD align=3Dright><TT>57&nbsp;</TT></TD>
    <TD noWrap align=3Dright><TT>-&nbsp;</TT></TD>
    <TD align=3Dright><TT>67&nbsp;</TT></TD>
    <TD align=3Dright><TT>0&nbsp;&nbsp;</TT></TD>
    <TD noWrap align=3Dright><TT>---&nbsp;&nbsp;</TT></TD>
    <TD noWrap><TT>&nbsp;R.SCENACRPFTR.L</TT></TD></TR>
  <TR>
    <TD align=3Dright>&nbsp;</TD>
    <TD align=3Dright><TT>2109.9995&nbsp;&nbsp;</TT></TD>
    <TD align=3Dright><TT>2108.9922&nbsp;&nbsp;</TT></TD>
    <TD align=3Dright><TT>2108.9475&nbsp;&nbsp;</TT></TD>
    <TD noWrap align=3Dright><TT>21.2&nbsp;</TT></TD>
    <TD align=3Dright><TT>38&nbsp;</TT></TD>
    <TD noWrap align=3Dright><TT>-&nbsp;</TT></TD>
    <TD align=3Dright><TT>56&nbsp;</TT></TD>
    <TD align=3Dright><TT>1&nbsp;&nbsp;</TT></TD>
    <TD noWrap align=3Dright><TT>---&nbsp;&nbsp;</TT></TD>
    <TD noWrap><TT>&nbsp;R.QCIPTCMLIDGADSDICRR.S</TT></TD></TR>
  <TR>
    <TD align=3Dright>&nbsp;</TD>
    <TD align=3Dright><TT>2649.2588&nbsp;&nbsp;</TT></TD>
    <TD align=3Dright><TT>2648.2515&nbsp;&nbsp;</TT></TD>
    <TD align=3Dright><TT>2648.2001&nbsp;&nbsp;</TT></TD>
    <TD noWrap align=3Dright><TT>19.4&nbsp;</TT></TD>
    <TD align=3Dright><TT>32&nbsp;</TT></TD>
    <TD noWrap align=3Dright><TT>-&nbsp;</TT></TD>
    <TD align=3Dright><TT>55&nbsp;</TT></TD>
    <TD align=3Dright><TT>1&nbsp;&nbsp;</TT></TD>
    <TD noWrap align=3Dright><TT>---&nbsp;&nbsp;</TT></TD>
    <TD noWrap><TT>&nbsp;K.LSHCVRQCIPTCMLIDGADSDICR.R</TT></TD></TR>
  <TR>
    <TD align=3Dright>&nbsp;</TD>
    <TD align=3Dright><TT>2649.2588&nbsp;&nbsp;</TT></TD>
    <TD align=3Dright><TT>2648.2515&nbsp;&nbsp;</TT></TD>
    <TD align=3Dright><TT>2648.2001&nbsp;&nbsp;</TT></TD>
    <TD noWrap align=3Dright><TT>19.4&nbsp;</TT></TD>
    <TD align=3Dright><TT>32&nbsp;</TT></TD>
    <TD noWrap align=3Dright><TT>-&nbsp;</TT></TD>
    <TD align=3Dright><TT>55&nbsp;</TT></TD>
    <TD align=3Dright><TT>1&nbsp;&nbsp;</TT></TD>
    <TD noWrap align=3Dright><TT>---&nbsp;&nbsp;</TT></TD>
    <TD =
noWrap><TT>&nbsp;K.LSHCVRQCIPTCMLIDGADSDICR.R</TT></TD></TR></TBODY></TAB=
LE>
<TABLE border=3D0 cellSpacing=3D0>
  <TBODY>
  <TR>
    <TD><TT>&nbsp;&nbsp;&nbsp;&nbsp;&nbsp;&nbsp;</TT></TD>
    <TD><TT><B>No match to: </B>812.3083, 825.0515, 829.3333, 870.4924,=20
      1269.5284, 1276.5792, 1285.5226, 1299.5594, 1308.5662, 1308.5662,=20
      1324.5472, 1324.5472, 1356.5599, 1356.5599, 1372.5393, 1372.5393,=20
      1378.5297, 1383.6278, 1388.5371, 1404.5271, 1405.5890, 1689.5746,=20
      1689.5746, 1702.6964, 1738.8584, 1749.7684, 1951.9136, 1951.9136,=20
      1973.9078, 2009.7618, 2009.7618, 2031.7617, 2098.0420, 2211.9861,=20
      2277.8892, 2424.1086, 2424.1086, 2467.0449, 2467.0449, 2663.2690,=20
      2777.3557</TT></TD></TR></TBODY></TABLE><BR>
<TABLE border=3D0 cellSpacing=3D0>
  <TBODY>
  <TR>
    <TD><TT><B><A name=3DHit36>36.</A>&nbsp;&nbsp;&nbsp;</B></TT></TD>
    <TD noWrap><TT><A=20
      =
href=3D"http://zxw-pc/mascot/cgi/protein_view.pl?file=3D../data/20121225/=
F002441.dat&amp;hit=3D36"=20
      =
target=3D_blank>gi|242057893</A>&nbsp;&nbsp;&nbsp;&nbsp;<B>Mass:</B>&nbsp=
;78505&nbsp;&nbsp;&nbsp;&nbsp;<B>Score:</B>&nbsp;39&nbsp;&nbsp;&nbsp;&nbs=
p;&nbsp;<B>Expect:</B>&nbsp;2.6e+002&nbsp;&nbsp;<B>Matches:</B>&nbsp;12</=
TT></TD></TR>
  <TR>
    <TD>&nbsp;</TD>
    <TD noWrap><TT>hypothetical protein SORBIDRAFT_03g026800 [Sorghum=20
      bicolor]</TT></TD></TR></TBODY></TABLE>
<TABLE border=3D0 cellSpacing=3D0 cellPadding=3D0>
  <TBODY>
  <TR>
    <TD><TT>&nbsp;&nbsp;&nbsp;&nbsp;&nbsp;&nbsp;</TT></TD>
    <TD align=3Dright><TT><B>Observed&nbsp;&nbsp;</B></TT></TD>
    <TD noWrap align=3Dright><TT><B>Mr(expt)&nbsp;&nbsp;</B></TT></TD>
    <TD noWrap align=3Dright><TT><B>Mr(calc)&nbsp;&nbsp;</B></TT></TD>
    <TD align=3Dright><TT><B>&nbsp;ppm&nbsp;&nbsp;</B></TT></TD>
    <TD align=3Dright><TT><B>Start&nbsp;</B></TT></TD>
    <TD align=3Dright><TT><B>&nbsp;</B></TT></TD>
    <TD align=3Dright><TT><B>End&nbsp;</B></TT></TD>
    <TD align=3Dright><TT><B>Miss&nbsp;</B></TT></TD>
    <TD align=3Dright><TT><B>Ions&nbsp;</B></TT></TD>
    <TD><TT><B>&nbsp;Peptide</B></TT></TD></TR>
  <TR>
    <TD align=3Dright>&nbsp;</TD>
    <TD align=3Dright><TT>842.4561&nbsp;&nbsp;</TT></TD>
    <TD align=3Dright><TT>841.4488&nbsp;&nbsp;</TT></TD>
    <TD align=3Dright><TT>841.4446&nbsp;&nbsp;</TT></TD>
    <TD noWrap align=3Dright><TT>4.99&nbsp;</TT></TD>
    <TD align=3Dright><TT>402&nbsp;</TT></TD>
    <TD noWrap align=3Dright><TT>-&nbsp;</TT></TD>
    <TD align=3Dright><TT>409&nbsp;</TT></TD>
    <TD align=3Dright><TT>0&nbsp;&nbsp;</TT></TD>
    <TD noWrap align=3Dright><TT>---&nbsp;&nbsp;</TT></TD>
    <TD noWrap><TT>&nbsp;R.SHLPFGGK.T</TT></TD></TR>
  <TR>
    <TD align=3Dright>&nbsp;</TD>
    <TD align=3Dright><TT>1308.5662&nbsp;&nbsp;</TT></TD>
    <TD align=3Dright><TT>1307.5589&nbsp;&nbsp;</TT></TD>
    <TD align=3Dright><TT>1307.6326&nbsp;&nbsp;</TT></TD>
    <TD noWrap align=3Dright><TT>-56.32&nbsp;</TT></TD>
    <TD align=3Dright><TT>221&nbsp;</TT></TD>
    <TD noWrap align=3Dright><TT>-&nbsp;</TT></TD>
    <TD align=3Dright><TT>231&nbsp;</TT></TD>
    <TD align=3Dright><TT>1&nbsp;&nbsp;</TT></TD>
    <TD noWrap align=3Dright><TT>---&nbsp;&nbsp;</TT></TD>
    <TD noWrap><TT>&nbsp;R.NMLQSMGKDIR.S + Oxidation (M)</TT></TD></TR>
  <TR>
    <TD align=3Dright>&nbsp;</TD>
    <TD align=3Dright><TT>1308.5662&nbsp;&nbsp;</TT></TD>
    <TD align=3Dright><TT>1307.5589&nbsp;&nbsp;</TT></TD>
    <TD align=3Dright><TT>1307.6326&nbsp;&nbsp;</TT></TD>
    <TD noWrap align=3Dright><TT>-56.32&nbsp;</TT></TD>
    <TD align=3Dright><TT>221&nbsp;</TT></TD>
    <TD noWrap align=3Dright><TT>-&nbsp;</TT></TD>
    <TD align=3Dright><TT>231&nbsp;</TT></TD>
    <TD align=3Dright><TT>1&nbsp;&nbsp;</TT></TD>
    <TD noWrap align=3Dright><TT>---&nbsp;&nbsp;</TT></TD>
    <TD noWrap><TT>&nbsp;R.NMLQSMGKDIR.S + Oxidation (M)</TT></TD></TR>
  <TR>
    <TD align=3Dright>&nbsp;</TD>
    <TD align=3Dright><TT>1324.5472&nbsp;&nbsp;</TT></TD>
    <TD align=3Dright><TT>1323.5399&nbsp;&nbsp;</TT></TD>
    <TD align=3Dright><TT>1323.6275&nbsp;&nbsp;</TT></TD>
    <TD noWrap align=3Dright><TT>-66.15&nbsp;</TT></TD>
    <TD align=3Dright><TT>221&nbsp;</TT></TD>
    <TD noWrap align=3Dright><TT>-&nbsp;</TT></TD>
    <TD align=3Dright><TT>231&nbsp;</TT></TD>
    <TD align=3Dright><TT>1&nbsp;&nbsp;</TT></TD>
    <TD noWrap align=3Dright><TT>---&nbsp;&nbsp;</TT></TD>
    <TD noWrap><TT>&nbsp;R.NMLQSMGKDIR.S + 2 Oxidation =
(M)</TT></TD></TR>
  <TR>
    <TD align=3Dright>&nbsp;</TD>
    <TD align=3Dright><TT>1324.5472&nbsp;&nbsp;</TT></TD>
    <TD align=3Dright><TT>1323.5399&nbsp;&nbsp;</TT></TD>
    <TD align=3Dright><TT>1323.6275&nbsp;&nbsp;</TT></TD>
    <TD noWrap align=3Dright><TT>-66.15&nbsp;</TT></TD>
    <TD align=3Dright><TT>221&nbsp;</TT></TD>
    <TD noWrap align=3Dright><TT>-&nbsp;</TT></TD>
    <TD align=3Dright><TT>231&nbsp;</TT></TD>
    <TD align=3Dright><TT>1&nbsp;&nbsp;</TT></TD>
    <TD noWrap align=3Dright><TT>---&nbsp;&nbsp;</TT></TD>
    <TD noWrap><TT>&nbsp;R.NMLQSMGKDIR.S + 2 Oxidation =
(M)</TT></TD></TR>
  <TR>
    <TD align=3Dright>&nbsp;</TD>
    <TD align=3Dright><TT>1356.5599&nbsp;&nbsp;</TT></TD>
    <TD align=3Dright><TT>1355.5526&nbsp;&nbsp;</TT></TD>
    <TD align=3Dright><TT>1355.6146&nbsp;&nbsp;</TT></TD>
    <TD noWrap align=3Dright><TT>-45.72&nbsp;</TT></TD>
    <TD align=3Dright><TT>459&nbsp;</TT></TD>
    <TD noWrap align=3Dright><TT>-&nbsp;</TT></TD>
    <TD align=3Dright><TT>469&nbsp;</TT></TD>
    <TD align=3Dright><TT>0&nbsp;&nbsp;</TT></TD>
    <TD noWrap align=3Dright><TT>---&nbsp;&nbsp;</TT></TD>
    <TD noWrap><TT>&nbsp;R.SDPWFADYLSR.I</TT></TD></TR>
  <TR>
    <TD align=3Dright>&nbsp;</TD>
    <TD align=3Dright><TT>1356.5599&nbsp;&nbsp;</TT></TD>
    <TD align=3Dright><TT>1355.5526&nbsp;&nbsp;</TT></TD>
    <TD align=3Dright><TT>1355.6146&nbsp;&nbsp;</TT></TD>
    <TD noWrap align=3Dright><TT>-45.72&nbsp;</TT></TD>
    <TD align=3Dright><TT>459&nbsp;</TT></TD>
    <TD noWrap align=3Dright><TT>-&nbsp;</TT></TD>
    <TD align=3Dright><TT>469&nbsp;</TT></TD>
    <TD align=3Dright><TT>0&nbsp;&nbsp;</TT></TD>
    <TD noWrap align=3Dright><TT>13&nbsp;&nbsp;</TT></TD>
    <TD noWrap><TT>&nbsp;R.SDPWFADYLSR.I</TT></TD></TR>
  <TR>
    <TD align=3Dright>&nbsp;</TD>
    <TD align=3Dright><TT>1951.9136&nbsp;&nbsp;</TT></TD>
    <TD align=3Dright><TT>1950.9063&nbsp;&nbsp;</TT></TD>
    <TD align=3Dright><TT>1951.0197&nbsp;&nbsp;</TT></TD>
    <TD noWrap align=3Dright><TT>-58.10&nbsp;</TT></TD>
    <TD align=3Dright><TT>204&nbsp;</TT></TD>
    <TD noWrap align=3Dright><TT>-&nbsp;</TT></TD>
    <TD align=3Dright><TT>220&nbsp;</TT></TD>
    <TD align=3Dright><TT>0&nbsp;&nbsp;</TT></TD>
    <TD noWrap align=3Dright><TT>---&nbsp;&nbsp;</TT></TD>
    <TD noWrap><TT>&nbsp;R.NNPSPDLVQQMVLIDIR.N</TT></TD></TR>
  <TR>
    <TD align=3Dright>&nbsp;</TD>
    <TD align=3Dright><TT>1951.9136&nbsp;&nbsp;</TT></TD>
    <TD align=3Dright><TT>1950.9063&nbsp;&nbsp;</TT></TD>
    <TD align=3Dright><TT>1951.0197&nbsp;&nbsp;</TT></TD>
    <TD noWrap align=3Dright><TT>-58.10&nbsp;</TT></TD>
    <TD align=3Dright><TT>204&nbsp;</TT></TD>
    <TD noWrap align=3Dright><TT>-&nbsp;</TT></TD>
    <TD align=3Dright><TT>220&nbsp;</TT></TD>
    <TD align=3Dright><TT>0&nbsp;&nbsp;</TT></TD>
    <TD noWrap align=3Dright><TT>---&nbsp;&nbsp;</TT></TD>
    <TD noWrap><TT>&nbsp;R.NNPSPDLVQQMVLIDIR.N</TT></TD></TR>
  <TR>
    <TD align=3Dright>&nbsp;</TD>
    <TD align=3Dright><TT>2649.2588&nbsp;&nbsp;</TT></TD>
    <TD align=3Dright><TT>2648.2515&nbsp;&nbsp;</TT></TD>
    <TD align=3Dright><TT>2648.3104&nbsp;&nbsp;</TT></TD>
    <TD noWrap align=3Dright><TT>-22.24&nbsp;</TT></TD>
    <TD align=3Dright><TT>12&nbsp;</TT></TD>
    <TD noWrap align=3Dright><TT>-&nbsp;</TT></TD>
    <TD align=3Dright><TT>33&nbsp;</TT></TD>
    <TD align=3Dright><TT>0&nbsp;&nbsp;</TT></TD>
    <TD noWrap align=3Dright><TT>---&nbsp;&nbsp;</TT></TD>
    <TD noWrap><TT>&nbsp;K.NHPPVQQLQLHLPDMHMVAFHK.W + 2 Oxidation=20
  (M)</TT></TD></TR>
  <TR>
    <TD align=3Dright>&nbsp;</TD>
    <TD align=3Dright><TT>2649.2588&nbsp;&nbsp;</TT></TD>
    <TD align=3Dright><TT>2648.2515&nbsp;&nbsp;</TT></TD>
    <TD align=3Dright><TT>2648.3104&nbsp;&nbsp;</TT></TD>
    <TD noWrap align=3Dright><TT>-22.24&nbsp;</TT></TD>
    <TD align=3Dright><TT>12&nbsp;</TT></TD>
    <TD noWrap align=3Dright><TT>-&nbsp;</TT></TD>
    <TD align=3Dright><TT>33&nbsp;</TT></TD>
    <TD align=3Dright><TT>0&nbsp;&nbsp;</TT></TD>
    <TD noWrap align=3Dright><TT>---&nbsp;&nbsp;</TT></TD>
    <TD noWrap><TT>&nbsp;K.NHPPVQQLQLHLPDMHMVAFHK.W + 2 Oxidation=20
  (M)</TT></TD></TR>
  <TR>
    <TD align=3Dright>&nbsp;</TD>
    <TD align=3Dright><TT>2663.2690&nbsp;&nbsp;</TT></TD>
    <TD align=3Dright><TT>2662.2617&nbsp;&nbsp;</TT></TD>
    <TD align=3Dright><TT>2662.3076&nbsp;&nbsp;</TT></TD>
    <TD noWrap align=3Dright><TT>-17.24&nbsp;</TT></TD>
    <TD align=3Dright><TT>635&nbsp;</TT></TD>
    <TD noWrap align=3Dright><TT>-&nbsp;</TT></TD>
    <TD align=3Dright><TT>656&nbsp;</TT></TD>
    <TD align=3Dright><TT>1&nbsp;&nbsp;</TT></TD>
    <TD noWrap align=3Dright><TT>---&nbsp;&nbsp;</TT></TD>
    <TD =
noWrap><TT>&nbsp;R.VFLPQIPLCPSDDEMFPFHFKR.K</TT></TD></TR></TBODY></TABLE=
>
<TABLE border=3D0 cellSpacing=3D0>
  <TBODY>
  <TR>
    <TD><TT>&nbsp;&nbsp;&nbsp;&nbsp;&nbsp;&nbsp;</TT></TD>
    <TD><TT><B>No match to: </B>812.3083, 825.0515, 829.3333, 870.4924,=20
      1269.5284, 1276.5792, 1283.5680, 1285.5226, 1299.5594, 1372.5393,=20
      1372.5393, 1378.5297, 1383.6278, 1388.5371, 1404.5271, 1405.5890,=20
      1689.5746, 1689.5746, 1702.6964, 1738.8584, 1749.7684, 1973.9078,=20
      2009.7618, 2009.7618, 2031.7617, 2098.0420, 2109.9995, 2211.9861,=20
      2277.8892, 2424.1086, 2424.1086, 2467.0449, 2467.0449,=20
  2777.3557</TT></TD></TR></TBODY></TABLE><BR>
<TABLE border=3D0 cellSpacing=3D0>
  <TBODY>
  <TR>
    <TD><TT><B><A name=3DHit37>37.</A>&nbsp;&nbsp;&nbsp;</B></TT></TD>
    <TD noWrap><TT><A=20
      =
href=3D"http://zxw-pc/mascot/cgi/protein_view.pl?file=3D../data/20121225/=
F002441.dat&amp;hit=3D37"=20
      =
target=3D_blank>gi|241930067</A>&nbsp;&nbsp;&nbsp;&nbsp;<B>Mass:</B>&nbsp=
;78505&nbsp;&nbsp;&nbsp;&nbsp;<B>Score:</B>&nbsp;39&nbsp;&nbsp;&nbsp;&nbs=
p;&nbsp;<B>Expect:</B>&nbsp;2.6e+002&nbsp;&nbsp;<B>Matches:</B>&nbsp;12</=
TT></TD></TR>
  <TR>
    <TD>&nbsp;</TD>
    <TD noWrap><TT>hypothetical protein SORBIDRAFT_03g026800 [Sorghum=20
      bicolor]</TT></TD></TR></TBODY></TABLE>
<TABLE border=3D0 cellSpacing=3D0 cellPadding=3D0>
  <TBODY>
  <TR>
    <TD><TT>&nbsp;&nbsp;&nbsp;&nbsp;&nbsp;&nbsp;</TT></TD>
    <TD align=3Dright><TT><B>Observed&nbsp;&nbsp;</B></TT></TD>
    <TD noWrap align=3Dright><TT><B>Mr(expt)&nbsp;&nbsp;</B></TT></TD>
    <TD noWrap align=3Dright><TT><B>Mr(calc)&nbsp;&nbsp;</B></TT></TD>
    <TD align=3Dright><TT><B>&nbsp;ppm&nbsp;&nbsp;</B></TT></TD>
    <TD align=3Dright><TT><B>Start&nbsp;</B></TT></TD>
    <TD align=3Dright><TT><B>&nbsp;</B></TT></TD>
    <TD align=3Dright><TT><B>End&nbsp;</B></TT></TD>
    <TD align=3Dright><TT><B>Miss&nbsp;</B></TT></TD>
    <TD align=3Dright><TT><B>Ions&nbsp;</B></TT></TD>
    <TD><TT><B>&nbsp;Peptide</B></TT></TD></TR>
  <TR>
    <TD align=3Dright>&nbsp;</TD>
    <TD align=3Dright><TT>842.4561&nbsp;&nbsp;</TT></TD>
    <TD align=3Dright><TT>841.4488&nbsp;&nbsp;</TT></TD>
    <TD align=3Dright><TT>841.4446&nbsp;&nbsp;</TT></TD>
    <TD noWrap align=3Dright><TT>4.99&nbsp;</TT></TD>
    <TD align=3Dright><TT>402&nbsp;</TT></TD>
    <TD noWrap align=3Dright><TT>-&nbsp;</TT></TD>
    <TD align=3Dright><TT>409&nbsp;</TT></TD>
    <TD align=3Dright><TT>0&nbsp;&nbsp;</TT></TD>
    <TD noWrap align=3Dright><TT>---&nbsp;&nbsp;</TT></TD>
    <TD noWrap><TT>&nbsp;R.SHLPFGGK.T</TT></TD></TR>
  <TR>
    <TD align=3Dright>&nbsp;</TD>
    <TD align=3Dright><TT>1308.5662&nbsp;&nbsp;</TT></TD>
    <TD align=3Dright><TT>1307.5589&nbsp;&nbsp;</TT></TD>
    <TD align=3Dright><TT>1307.6326&nbsp;&nbsp;</TT></TD>
    <TD noWrap align=3Dright><TT>-56.32&nbsp;</TT></TD>
    <TD align=3Dright><TT>221&nbsp;</TT></TD>
    <TD noWrap align=3Dright><TT>-&nbsp;</TT></TD>
    <TD align=3Dright><TT>231&nbsp;</TT></TD>
    <TD align=3Dright><TT>1&nbsp;&nbsp;</TT></TD>
    <TD noWrap align=3Dright><TT>---&nbsp;&nbsp;</TT></TD>
    <TD noWrap><TT>&nbsp;R.NMLQSMGKDIR.S + Oxidation (M)</TT></TD></TR>
  <TR>
    <TD align=3Dright>&nbsp;</TD>
    <TD align=3Dright><TT>1308.5662&nbsp;&nbsp;</TT></TD>
    <TD align=3Dright><TT>1307.5589&nbsp;&nbsp;</TT></TD>
    <TD align=3Dright><TT>1307.6326&nbsp;&nbsp;</TT></TD>
    <TD noWrap align=3Dright><TT>-56.32&nbsp;</TT></TD>
    <TD align=3Dright><TT>221&nbsp;</TT></TD>
    <TD noWrap align=3Dright><TT>-&nbsp;</TT></TD>
    <TD align=3Dright><TT>231&nbsp;</TT></TD>
    <TD align=3Dright><TT>1&nbsp;&nbsp;</TT></TD>
    <TD noWrap align=3Dright><TT>---&nbsp;&nbsp;</TT></TD>
    <TD noWrap><TT>&nbsp;R.NMLQSMGKDIR.S + Oxidation (M)</TT></TD></TR>
  <TR>
    <TD align=3Dright>&nbsp;</TD>
    <TD align=3Dright><TT>1324.5472&nbsp;&nbsp;</TT></TD>
    <TD align=3Dright><TT>1323.5399&nbsp;&nbsp;</TT></TD>
    <TD align=3Dright><TT>1323.6275&nbsp;&nbsp;</TT></TD>
    <TD noWrap align=3Dright><TT>-66.15&nbsp;</TT></TD>
    <TD align=3Dright><TT>221&nbsp;</TT></TD>
    <TD noWrap align=3Dright><TT>-&nbsp;</TT></TD>
    <TD align=3Dright><TT>231&nbsp;</TT></TD>
    <TD align=3Dright><TT>1&nbsp;&nbsp;</TT></TD>
    <TD noWrap align=3Dright><TT>---&nbsp;&nbsp;</TT></TD>
    <TD noWrap><TT>&nbsp;R.NMLQSMGKDIR.S + 2 Oxidation =
(M)</TT></TD></TR>
  <TR>
    <TD align=3Dright>&nbsp;</TD>
    <TD align=3Dright><TT>1324.5472&nbsp;&nbsp;</TT></TD>
    <TD align=3Dright><TT>1323.5399&nbsp;&nbsp;</TT></TD>
    <TD align=3Dright><TT>1323.6275&nbsp;&nbsp;</TT></TD>
    <TD noWrap align=3Dright><TT>-66.15&nbsp;</TT></TD>
    <TD align=3Dright><TT>221&nbsp;</TT></TD>
    <TD noWrap align=3Dright><TT>-&nbsp;</TT></TD>
    <TD align=3Dright><TT>231&nbsp;</TT></TD>
    <TD align=3Dright><TT>1&nbsp;&nbsp;</TT></TD>
    <TD noWrap align=3Dright><TT>---&nbsp;&nbsp;</TT></TD>
    <TD noWrap><TT>&nbsp;R.NMLQSMGKDIR.S + 2 Oxidation =
(M)</TT></TD></TR>
  <TR>
    <TD align=3Dright>&nbsp;</TD>
    <TD align=3Dright><TT>1356.5599&nbsp;&nbsp;</TT></TD>
    <TD align=3Dright><TT>1355.5526&nbsp;&nbsp;</TT></TD>
    <TD align=3Dright><TT>1355.6146&nbsp;&nbsp;</TT></TD>
    <TD noWrap align=3Dright><TT>-45.72&nbsp;</TT></TD>
    <TD align=3Dright><TT>459&nbsp;</TT></TD>
    <TD noWrap align=3Dright><TT>-&nbsp;</TT></TD>
    <TD align=3Dright><TT>469&nbsp;</TT></TD>
    <TD align=3Dright><TT>0&nbsp;&nbsp;</TT></TD>
    <TD noWrap align=3Dright><TT>---&nbsp;&nbsp;</TT></TD>
    <TD noWrap><TT>&nbsp;R.SDPWFADYLSR.I</TT></TD></TR>
  <TR>
    <TD align=3Dright>&nbsp;</TD>
    <TD align=3Dright><TT>1356.5599&nbsp;&nbsp;</TT></TD>
    <TD align=3Dright><TT>1355.5526&nbsp;&nbsp;</TT></TD>
    <TD align=3Dright><TT>1355.6146&nbsp;&nbsp;</TT></TD>
    <TD noWrap align=3Dright><TT>-45.72&nbsp;</TT></TD>
    <TD align=3Dright><TT>459&nbsp;</TT></TD>
    <TD noWrap align=3Dright><TT>-&nbsp;</TT></TD>
    <TD align=3Dright><TT>469&nbsp;</TT></TD>
    <TD align=3Dright><TT>0&nbsp;&nbsp;</TT></TD>
    <TD noWrap align=3Dright><TT>13&nbsp;&nbsp;</TT></TD>
    <TD noWrap><TT>&nbsp;R.SDPWFADYLSR.I</TT></TD></TR>
  <TR>
    <TD align=3Dright>&nbsp;</TD>
    <TD align=3Dright><TT>1951.9136&nbsp;&nbsp;</TT></TD>
    <TD align=3Dright><TT>1950.9063&nbsp;&nbsp;</TT></TD>
    <TD align=3Dright><TT>1951.0197&nbsp;&nbsp;</TT></TD>
    <TD noWrap align=3Dright><TT>-58.10&nbsp;</TT></TD>
    <TD align=3Dright><TT>204&nbsp;</TT></TD>
    <TD noWrap align=3Dright><TT>-&nbsp;</TT></TD>
    <TD align=3Dright><TT>220&nbsp;</TT></TD>
    <TD align=3Dright><TT>0&nbsp;&nbsp;</TT></TD>
    <TD noWrap align=3Dright><TT>---&nbsp;&nbsp;</TT></TD>
    <TD noWrap><TT>&nbsp;R.NNPSPDLVQQMVLIDIR.N</TT></TD></TR>
  <TR>
    <TD align=3Dright>&nbsp;</TD>
    <TD align=3Dright><TT>1951.9136&nbsp;&nbsp;</TT></TD>
    <TD align=3Dright><TT>1950.9063&nbsp;&nbsp;</TT></TD>
    <TD align=3Dright><TT>1951.0197&nbsp;&nbsp;</TT></TD>
    <TD noWrap align=3Dright><TT>-58.10&nbsp;</TT></TD>
    <TD align=3Dright><TT>204&nbsp;</TT></TD>
    <TD noWrap align=3Dright><TT>-&nbsp;</TT></TD>
    <TD align=3Dright><TT>220&nbsp;</TT></TD>
    <TD align=3Dright><TT>0&nbsp;&nbsp;</TT></TD>
    <TD noWrap align=3Dright><TT>---&nbsp;&nbsp;</TT></TD>
    <TD noWrap><TT>&nbsp;R.NNPSPDLVQQMVLIDIR.N</TT></TD></TR>
  <TR>
    <TD align=3Dright>&nbsp;</TD>
    <TD align=3Dright><TT>2649.2588&nbsp;&nbsp;</TT></TD>
    <TD align=3Dright><TT>2648.2515&nbsp;&nbsp;</TT></TD>
    <TD align=3Dright><TT>2648.3104&nbsp;&nbsp;</TT></TD>
    <TD noWrap align=3Dright><TT>-22.24&nbsp;</TT></TD>
    <TD align=3Dright><TT>12&nbsp;</TT></TD>
    <TD noWrap align=3Dright><TT>-&nbsp;</TT></TD>
    <TD align=3Dright><TT>33&nbsp;</TT></TD>
    <TD align=3Dright><TT>0&nbsp;&nbsp;</TT></TD>
    <TD noWrap align=3Dright><TT>---&nbsp;&nbsp;</TT></TD>
    <TD noWrap><TT>&nbsp;K.NHPPVQQLQLHLPDMHMVAFHK.W + 2 Oxidation=20
  (M)</TT></TD></TR>
  <TR>
    <TD align=3Dright>&nbsp;</TD>
    <TD align=3Dright><TT>2649.2588&nbsp;&nbsp;</TT></TD>
    <TD align=3Dright><TT>2648.2515&nbsp;&nbsp;</TT></TD>
    <TD align=3Dright><TT>2648.3104&nbsp;&nbsp;</TT></TD>
    <TD noWrap align=3Dright><TT>-22.24&nbsp;</TT></TD>
    <TD align=3Dright><TT>12&nbsp;</TT></TD>
    <TD noWrap align=3Dright><TT>-&nbsp;</TT></TD>
    <TD align=3Dright><TT>33&nbsp;</TT></TD>
    <TD align=3Dright><TT>0&nbsp;&nbsp;</TT></TD>
    <TD noWrap align=3Dright><TT>---&nbsp;&nbsp;</TT></TD>
    <TD noWrap><TT>&nbsp;K.NHPPVQQLQLHLPDMHMVAFHK.W + 2 Oxidation=20
  (M)</TT></TD></TR>
  <TR>
    <TD align=3Dright>&nbsp;</TD>
    <TD align=3Dright><TT>2663.2690&nbsp;&nbsp;</TT></TD>
    <TD align=3Dright><TT>2662.2617&nbsp;&nbsp;</TT></TD>
    <TD align=3Dright><TT>2662.3076&nbsp;&nbsp;</TT></TD>
    <TD noWrap align=3Dright><TT>-17.24&nbsp;</TT></TD>
    <TD align=3Dright><TT>635&nbsp;</TT></TD>
    <TD noWrap align=3Dright><TT>-&nbsp;</TT></TD>
    <TD align=3Dright><TT>656&nbsp;</TT></TD>
    <TD align=3Dright><TT>1&nbsp;&nbsp;</TT></TD>
    <TD noWrap align=3Dright><TT>---&nbsp;&nbsp;</TT></TD>
    <TD =
noWrap><TT>&nbsp;R.VFLPQIPLCPSDDEMFPFHFKR.K</TT></TD></TR></TBODY></TABLE=
>
<TABLE border=3D0 cellSpacing=3D0>
  <TBODY>
  <TR>
    <TD><TT>&nbsp;&nbsp;&nbsp;&nbsp;&nbsp;&nbsp;</TT></TD>
    <TD><TT><B>No match to: </B>812.3083, 825.0515, 829.3333, 870.4924,=20
      1269.5284, 1276.5792, 1283.5680, 1285.5226, 1299.5594, 1372.5393,=20
      1372.5393, 1378.5297, 1383.6278, 1388.5371, 1404.5271, 1405.5890,=20
      1689.5746, 1689.5746, 1702.6964, 1738.8584, 1749.7684, 1973.9078,=20
      2009.7618, 2009.7618, 2031.7617, 2098.0420, 2109.9995, 2211.9861,=20
      2277.8892, 2424.1086, 2424.1086, 2467.0449, 2467.0449,=20
  2777.3557</TT></TD></TR></TBODY></TABLE><BR>
<TABLE border=3D0 cellSpacing=3D0>
  <TBODY>
  <TR>
    <TD><TT><B><A name=3DHit38>38.</A>&nbsp;&nbsp;&nbsp;</B></TT></TD>
    <TD noWrap><TT><A=20
      =
href=3D"http://zxw-pc/mascot/cgi/protein_view.pl?file=3D../data/20121225/=
F002441.dat&amp;hit=3D38"=20
      =
target=3D_blank>gi|297815968</A>&nbsp;&nbsp;&nbsp;&nbsp;<B>Mass:</B>&nbsp=
;55147&nbsp;&nbsp;&nbsp;&nbsp;<B>Score:</B>&nbsp;38&nbsp;&nbsp;&nbsp;&nbs=
p;&nbsp;<B>Expect:</B>&nbsp;2.6e+002&nbsp;&nbsp;<B>Matches:</B>&nbsp;10</=
TT></TD></TR>
  <TR>
    <TD>&nbsp;</TD>
    <TD noWrap><TT>armadillo/beta-catenin repeat family protein =
[Arabidopsis=20
      lyrata subsp. lyrata]</TT></TD></TR></TBODY></TABLE>
<TABLE border=3D0 cellSpacing=3D0 cellPadding=3D0>
  <TBODY>
  <TR>
    <TD><TT>&nbsp;&nbsp;&nbsp;&nbsp;&nbsp;&nbsp;</TT></TD>
    <TD align=3Dright><TT><B>Observed&nbsp;&nbsp;</B></TT></TD>
    <TD noWrap align=3Dright><TT><B>Mr(expt)&nbsp;&nbsp;</B></TT></TD>
    <TD noWrap align=3Dright><TT><B>Mr(calc)&nbsp;&nbsp;</B></TT></TD>
    <TD align=3Dright><TT><B>&nbsp;ppm&nbsp;&nbsp;</B></TT></TD>
    <TD align=3Dright><TT><B>Start&nbsp;</B></TT></TD>
    <TD align=3Dright><TT><B>&nbsp;</B></TT></TD>
    <TD align=3Dright><TT><B>End&nbsp;</B></TT></TD>
    <TD align=3Dright><TT><B>Miss&nbsp;</B></TT></TD>
    <TD align=3Dright><TT><B>Ions&nbsp;</B></TT></TD>
    <TD><TT><B>&nbsp;Peptide</B></TT></TD></TR>
  <TR>
    <TD align=3Dright>&nbsp;</TD>
    <TD align=3Dright><TT>1276.5792&nbsp;&nbsp;</TT></TD>
    <TD align=3Dright><TT>1275.5719&nbsp;&nbsp;</TT></TD>
    <TD align=3Dright><TT>1275.6501&nbsp;&nbsp;</TT></TD>
    <TD noWrap align=3Dright><TT>-61.31&nbsp;</TT></TD>
    <TD align=3Dright><TT>350&nbsp;</TT></TD>
    <TD noWrap align=3Dright><TT>-&nbsp;</TT></TD>
    <TD align=3Dright><TT>361&nbsp;</TT></TD>
    <TD align=3Dright><TT>0&nbsp;&nbsp;</TT></TD>
    <TD noWrap align=3Dright><TT>---&nbsp;&nbsp;</TT></TD>
    <TD noWrap><TT>&nbsp;K.AGAVPMMLSMIR.S</TT></TD></TR>
  <TR>
    <TD align=3Dright>&nbsp;</TD>
    <TD align=3Dright><TT>1308.5662&nbsp;&nbsp;</TT></TD>
    <TD align=3Dright><TT>1307.5589&nbsp;&nbsp;</TT></TD>
    <TD align=3Dright><TT>1307.6400&nbsp;&nbsp;</TT></TD>
    <TD noWrap align=3Dright><TT>-61.98&nbsp;</TT></TD>
    <TD align=3Dright><TT>350&nbsp;</TT></TD>
    <TD noWrap align=3Dright><TT>-&nbsp;</TT></TD>
    <TD align=3Dright><TT>361&nbsp;</TT></TD>
    <TD align=3Dright><TT>0&nbsp;&nbsp;</TT></TD>
    <TD noWrap align=3Dright><TT>---&nbsp;&nbsp;</TT></TD>
    <TD noWrap><TT>&nbsp;K.AGAVPMMLSMIR.S + 2 Oxidation =
(M)</TT></TD></TR>
  <TR>
    <TD align=3Dright>&nbsp;</TD>
    <TD align=3Dright><TT>1308.5662&nbsp;&nbsp;</TT></TD>
    <TD align=3Dright><TT>1307.5589&nbsp;&nbsp;</TT></TD>
    <TD align=3Dright><TT>1307.6400&nbsp;&nbsp;</TT></TD>
    <TD noWrap align=3Dright><TT>-61.98&nbsp;</TT></TD>
    <TD align=3Dright><TT>350&nbsp;</TT></TD>
    <TD noWrap align=3Dright><TT>-&nbsp;</TT></TD>
    <TD align=3Dright><TT>361&nbsp;</TT></TD>
    <TD align=3Dright><TT>0&nbsp;&nbsp;</TT></TD>
    <TD noWrap align=3Dright><TT>9&nbsp;&nbsp;</TT></TD>
    <TD noWrap><TT>&nbsp;K.AGAVPMMLSMIR.S + 2 Oxidation =
(M)</TT></TD></TR>
  <TR>
    <TD align=3Dright>&nbsp;</TD>
    <TD align=3Dright><TT>1324.5472&nbsp;&nbsp;</TT></TD>
    <TD align=3Dright><TT>1323.5399&nbsp;&nbsp;</TT></TD>
    <TD align=3Dright><TT>1323.6349&nbsp;&nbsp;</TT></TD>
    <TD noWrap align=3Dright><TT>-71.74&nbsp;</TT></TD>
    <TD align=3Dright><TT>350&nbsp;</TT></TD>
    <TD noWrap align=3Dright><TT>-&nbsp;</TT></TD>
    <TD align=3Dright><TT>361&nbsp;</TT></TD>
    <TD align=3Dright><TT>0&nbsp;&nbsp;</TT></TD>
    <TD noWrap align=3Dright><TT>---&nbsp;&nbsp;</TT></TD>
    <TD noWrap><TT>&nbsp;K.AGAVPMMLSMIR.S + 3 Oxidation =
(M)</TT></TD></TR>
  <TR>
    <TD align=3Dright>&nbsp;</TD>
    <TD align=3Dright><TT>1324.5472&nbsp;&nbsp;</TT></TD>
    <TD align=3Dright><TT>1323.5399&nbsp;&nbsp;</TT></TD>
    <TD align=3Dright><TT>1323.6349&nbsp;&nbsp;</TT></TD>
    <TD noWrap align=3Dright><TT>-71.74&nbsp;</TT></TD>
    <TD align=3Dright><TT>350&nbsp;</TT></TD>
    <TD noWrap align=3Dright><TT>-&nbsp;</TT></TD>
    <TD align=3Dright><TT>361&nbsp;</TT></TD>
    <TD align=3Dright><TT>0&nbsp;&nbsp;</TT></TD>
    <TD noWrap align=3Dright><TT>---&nbsp;&nbsp;</TT></TD>
    <TD noWrap><TT>&nbsp;K.AGAVPMMLSMIR.S + 3 Oxidation =
(M)</TT></TD></TR>
  <TR>
    <TD align=3Dright>&nbsp;</TD>
    <TD align=3Dright><TT>1951.9136&nbsp;&nbsp;</TT></TD>
    <TD align=3Dright><TT>1950.9063&nbsp;&nbsp;</TT></TD>
    <TD align=3Dright><TT>1950.8861&nbsp;&nbsp;</TT></TD>
    <TD noWrap align=3Dright><TT>10.4&nbsp;</TT></TD>
    <TD align=3Dright><TT>494&nbsp;</TT></TD>
    <TD noWrap align=3Dright><TT>-&nbsp;</TT></TD>
    <TD align=3Dright><TT>511&nbsp;</TT></TD>
    <TD align=3Dright><TT>1&nbsp;&nbsp;</TT></TD>
    <TD noWrap align=3Dright><TT>---&nbsp;&nbsp;</TT></TD>
    <TD noWrap><TT>&nbsp;R.SQFQQGGQKGGFAYSSQF.-</TT></TD></TR>
  <TR>
    <TD align=3Dright>&nbsp;</TD>
    <TD align=3Dright><TT>1951.9136&nbsp;&nbsp;</TT></TD>
    <TD align=3Dright><TT>1950.9063&nbsp;&nbsp;</TT></TD>
    <TD align=3Dright><TT>1950.9581&nbsp;&nbsp;</TT></TD>
    <TD noWrap align=3Dright><TT>-26.56&nbsp;</TT></TD>
    <TD align=3Dright><TT>485&nbsp;</TT></TD>
    <TD noWrap align=3Dright><TT>-&nbsp;</TT></TD>
    <TD align=3Dright><TT>502&nbsp;</TT></TD>
    <TD align=3Dright><TT>1&nbsp;&nbsp;</TT></TD>
    <TD noWrap align=3Dright><TT>---&nbsp;&nbsp;</TT></TD>
    <TD noWrap><TT>&nbsp;R.MLEASGLSRSQFQQGGQK.G</TT></TD></TR>
  <TR>
    <TD align=3Dright>&nbsp;</TD>
    <TD align=3Dright><TT>2649.2588&nbsp;&nbsp;</TT></TD>
    <TD align=3Dright><TT>2648.2515&nbsp;&nbsp;</TT></TD>
    <TD align=3Dright><TT>2648.3743&nbsp;&nbsp;</TT></TD>
    <TD noWrap align=3Dright><TT>-46.35&nbsp;</TT></TD>
    <TD align=3Dright><TT>144&nbsp;</TT></TD>
    <TD noWrap align=3Dright><TT>-&nbsp;</TT></TD>
    <TD align=3Dright><TT>167&nbsp;</TT></TD>
    <TD align=3Dright><TT>1&nbsp;&nbsp;</TT></TD>
    <TD noWrap align=3Dright><TT>---&nbsp;&nbsp;</TT></TD>
    <TD noWrap><TT>&nbsp;R.SRTSISSSTSLPLHQTRPVNHSTR.I</TT></TD></TR>
  <TR>
    <TD align=3Dright>&nbsp;</TD>
    <TD align=3Dright><TT>2649.2588&nbsp;&nbsp;</TT></TD>
    <TD align=3Dright><TT>2648.2515&nbsp;&nbsp;</TT></TD>
    <TD align=3Dright><TT>2648.3743&nbsp;&nbsp;</TT></TD>
    <TD noWrap align=3Dright><TT>-46.35&nbsp;</TT></TD>
    <TD align=3Dright><TT>144&nbsp;</TT></TD>
    <TD noWrap align=3Dright><TT>-&nbsp;</TT></TD>
    <TD align=3Dright><TT>167&nbsp;</TT></TD>
    <TD align=3Dright><TT>1&nbsp;&nbsp;</TT></TD>
    <TD noWrap align=3Dright><TT>---&nbsp;&nbsp;</TT></TD>
    <TD noWrap><TT>&nbsp;R.SRTSISSSTSLPLHQTRPVNHSTR.I</TT></TD></TR>
  <TR>
    <TD align=3Dright>&nbsp;</TD>
    <TD align=3Dright><TT>2777.3557&nbsp;&nbsp;</TT></TD>
    <TD align=3Dright><TT>2776.3484&nbsp;&nbsp;</TT></TD>
    <TD align=3Dright><TT>2776.4582&nbsp;&nbsp;</TT></TD>
    <TD noWrap align=3Dright><TT>-39.53&nbsp;</TT></TD>
    <TD align=3Dright><TT>45&nbsp;</TT></TD>
    <TD noWrap align=3Dright><TT>-&nbsp;</TT></TD>
    <TD align=3Dright><TT>70&nbsp;</TT></TD>
    <TD align=3Dright><TT>1&nbsp;&nbsp;</TT></TD>
    <TD noWrap align=3Dright><TT>---&nbsp;&nbsp;</TT></TD>
    <TD=20
noWrap><TT>&nbsp;R.NLGFAPKLHDGTQPDLSTVIPNLAMK.S</TT></TD></TR></TBODY></T=
ABLE>
<TABLE border=3D0 cellSpacing=3D0>
  <TBODY>
  <TR>
    <TD><TT>&nbsp;&nbsp;&nbsp;&nbsp;&nbsp;&nbsp;</TT></TD>
    <TD><TT><B>No match to: </B>812.3083, 825.0515, 829.3333, 842.4561,=20
      870.4924, 1269.5284, 1283.5680, 1285.5226, 1299.5594, 1356.5599,=20
      1356.5599, 1372.5393, 1372.5393, 1378.5297, 1383.6278, 1388.5371,=20
      1404.5271, 1405.5890, 1689.5746, 1689.5746, 1702.6964, 1738.8584,=20
      1749.7684, 1973.9078, 2009.7618, 2009.7618, 2031.7617, 2098.0420,=20
      2109.9995, 2211.9861, 2277.8892, 2424.1086, 2424.1086, 2467.0449,=20
      2467.0449, 2663.2690</TT></TD></TR></TBODY></TABLE><BR>
<TABLE border=3D0 cellSpacing=3D0>
  <TBODY>
  <TR>
    <TD><TT><B><A name=3DHit39>39.</A>&nbsp;&nbsp;&nbsp;</B></TT></TD>
    <TD noWrap><TT><A=20
      =
href=3D"http://zxw-pc/mascot/cgi/protein_view.pl?file=3D../data/20121225/=
F002441.dat&amp;hit=3D39"=20
      =
target=3D_blank>gi|297321705</A>&nbsp;&nbsp;&nbsp;&nbsp;<B>Mass:</B>&nbsp=
;55147&nbsp;&nbsp;&nbsp;&nbsp;<B>Score:</B>&nbsp;38&nbsp;&nbsp;&nbsp;&nbs=
p;&nbsp;<B>Expect:</B>&nbsp;2.6e+002&nbsp;&nbsp;<B>Matches:</B>&nbsp;10</=
TT></TD></TR>
  <TR>
    <TD>&nbsp;</TD>
    <TD noWrap><TT>armadillo/beta-catenin repeat family protein =
[Arabidopsis=20
      lyrata subsp. lyrata]</TT></TD></TR></TBODY></TABLE>
<TABLE border=3D0 cellSpacing=3D0 cellPadding=3D0>
  <TBODY>
  <TR>
    <TD><TT>&nbsp;&nbsp;&nbsp;&nbsp;&nbsp;&nbsp;</TT></TD>
    <TD align=3Dright><TT><B>Observed&nbsp;&nbsp;</B></TT></TD>
    <TD noWrap align=3Dright><TT><B>Mr(expt)&nbsp;&nbsp;</B></TT></TD>
    <TD noWrap align=3Dright><TT><B>Mr(calc)&nbsp;&nbsp;</B></TT></TD>
    <TD align=3Dright><TT><B>&nbsp;ppm&nbsp;&nbsp;</B></TT></TD>
    <TD align=3Dright><TT><B>Start&nbsp;</B></TT></TD>
    <TD align=3Dright><TT><B>&nbsp;</B></TT></TD>
    <TD align=3Dright><TT><B>End&nbsp;</B></TT></TD>
    <TD align=3Dright><TT><B>Miss&nbsp;</B></TT></TD>
    <TD align=3Dright><TT><B>Ions&nbsp;</B></TT></TD>
    <TD><TT><B>&nbsp;Peptide</B></TT></TD></TR>
  <TR>
    <TD align=3Dright>&nbsp;</TD>
    <TD align=3Dright><TT>1276.5792&nbsp;&nbsp;</TT></TD>
    <TD align=3Dright><TT>1275.5719&nbsp;&nbsp;</TT></TD>
    <TD align=3Dright><TT>1275.6501&nbsp;&nbsp;</TT></TD>
    <TD noWrap align=3Dright><TT>-61.31&nbsp;</TT></TD>
    <TD align=3Dright><TT>350&nbsp;</TT></TD>
    <TD noWrap align=3Dright><TT>-&nbsp;</TT></TD>
    <TD align=3Dright><TT>361&nbsp;</TT></TD>
    <TD align=3Dright><TT>0&nbsp;&nbsp;</TT></TD>
    <TD noWrap align=3Dright><TT>---&nbsp;&nbsp;</TT></TD>
    <TD noWrap><TT>&nbsp;K.AGAVPMMLSMIR.S</TT></TD></TR>
  <TR>
    <TD align=3Dright>&nbsp;</TD>
    <TD align=3Dright><TT>1308.5662&nbsp;&nbsp;</TT></TD>
    <TD align=3Dright><TT>1307.5589&nbsp;&nbsp;</TT></TD>
    <TD align=3Dright><TT>1307.6400&nbsp;&nbsp;</TT></TD>
    <TD noWrap align=3Dright><TT>-61.98&nbsp;</TT></TD>
    <TD align=3Dright><TT>350&nbsp;</TT></TD>
    <TD noWrap align=3Dright><TT>-&nbsp;</TT></TD>
    <TD align=3Dright><TT>361&nbsp;</TT></TD>
    <TD align=3Dright><TT>0&nbsp;&nbsp;</TT></TD>
    <TD noWrap align=3Dright><TT>---&nbsp;&nbsp;</TT></TD>
    <TD noWrap><TT>&nbsp;K.AGAVPMMLSMIR.S + 2 Oxidation =
(M)</TT></TD></TR>
  <TR>
    <TD align=3Dright>&nbsp;</TD>
    <TD align=3Dright><TT>1308.5662&nbsp;&nbsp;</TT></TD>
    <TD align=3Dright><TT>1307.5589&nbsp;&nbsp;</TT></TD>
    <TD align=3Dright><TT>1307.6400&nbsp;&nbsp;</TT></TD>
    <TD noWrap align=3Dright><TT>-61.98&nbsp;</TT></TD>
    <TD align=3Dright><TT>350&nbsp;</TT></TD>
    <TD noWrap align=3Dright><TT>-&nbsp;</TT></TD>
    <TD align=3Dright><TT>361&nbsp;</TT></TD>
    <TD align=3Dright><TT>0&nbsp;&nbsp;</TT></TD>
    <TD noWrap align=3Dright><TT>9&nbsp;&nbsp;</TT></TD>
    <TD noWrap><TT>&nbsp;K.AGAVPMMLSMIR.S + 2 Oxidation =
(M)</TT></TD></TR>
  <TR>
    <TD align=3Dright>&nbsp;</TD>
    <TD align=3Dright><TT>1324.5472&nbsp;&nbsp;</TT></TD>
    <TD align=3Dright><TT>1323.5399&nbsp;&nbsp;</TT></TD>
    <TD align=3Dright><TT>1323.6349&nbsp;&nbsp;</TT></TD>
    <TD noWrap align=3Dright><TT>-71.74&nbsp;</TT></TD>
    <TD align=3Dright><TT>350&nbsp;</TT></TD>
    <TD noWrap align=3Dright><TT>-&nbsp;</TT></TD>
    <TD align=3Dright><TT>361&nbsp;</TT></TD>
    <TD align=3Dright><TT>0&nbsp;&nbsp;</TT></TD>
    <TD noWrap align=3Dright><TT>---&nbsp;&nbsp;</TT></TD>
    <TD noWrap><TT>&nbsp;K.AGAVPMMLSMIR.S + 3 Oxidation =
(M)</TT></TD></TR>
  <TR>
    <TD align=3Dright>&nbsp;</TD>
    <TD align=3Dright><TT>1324.5472&nbsp;&nbsp;</TT></TD>
    <TD align=3Dright><TT>1323.5399&nbsp;&nbsp;</TT></TD>
    <TD align=3Dright><TT>1323.6349&nbsp;&nbsp;</TT></TD>
    <TD noWrap align=3Dright><TT>-71.74&nbsp;</TT></TD>
    <TD align=3Dright><TT>350&nbsp;</TT></TD>
    <TD noWrap align=3Dright><TT>-&nbsp;</TT></TD>
    <TD align=3Dright><TT>361&nbsp;</TT></TD>
    <TD align=3Dright><TT>0&nbsp;&nbsp;</TT></TD>
    <TD noWrap align=3Dright><TT>---&nbsp;&nbsp;</TT></TD>
    <TD noWrap><TT>&nbsp;K.AGAVPMMLSMIR.S + 3 Oxidation =
(M)</TT></TD></TR>
  <TR>
    <TD align=3Dright>&nbsp;</TD>
    <TD align=3Dright><TT>1951.9136&nbsp;&nbsp;</TT></TD>
    <TD align=3Dright><TT>1950.9063&nbsp;&nbsp;</TT></TD>
    <TD align=3Dright><TT>1950.8861&nbsp;&nbsp;</TT></TD>
    <TD noWrap align=3Dright><TT>10.4&nbsp;</TT></TD>
    <TD align=3Dright><TT>494&nbsp;</TT></TD>
    <TD noWrap align=3Dright><TT>-&nbsp;</TT></TD>
    <TD align=3Dright><TT>511&nbsp;</TT></TD>
    <TD align=3Dright><TT>1&nbsp;&nbsp;</TT></TD>
    <TD noWrap align=3Dright><TT>---&nbsp;&nbsp;</TT></TD>
    <TD noWrap><TT>&nbsp;R.SQFQQGGQKGGFAYSSQF.-</TT></TD></TR>
  <TR>
    <TD align=3Dright>&nbsp;</TD>
    <TD align=3Dright><TT>1951.9136&nbsp;&nbsp;</TT></TD>
    <TD align=3Dright><TT>1950.9063&nbsp;&nbsp;</TT></TD>
    <TD align=3Dright><TT>1950.9581&nbsp;&nbsp;</TT></TD>
    <TD noWrap align=3Dright><TT>-26.56&nbsp;</TT></TD>
    <TD align=3Dright><TT>485&nbsp;</TT></TD>
    <TD noWrap align=3Dright><TT>-&nbsp;</TT></TD>
    <TD align=3Dright><TT>502&nbsp;</TT></TD>
    <TD align=3Dright><TT>1&nbsp;&nbsp;</TT></TD>
    <TD noWrap align=3Dright><TT>---&nbsp;&nbsp;</TT></TD>
    <TD noWrap><TT>&nbsp;R.MLEASGLSRSQFQQGGQK.G</TT></TD></TR>
  <TR>
    <TD align=3Dright>&nbsp;</TD>
    <TD align=3Dright><TT>2649.2588&nbsp;&nbsp;</TT></TD>
    <TD align=3Dright><TT>2648.2515&nbsp;&nbsp;</TT></TD>
    <TD align=3Dright><TT>2648.3743&nbsp;&nbsp;</TT></TD>
    <TD noWrap align=3Dright><TT>-46.35&nbsp;</TT></TD>
    <TD align=3Dright><TT>144&nbsp;</TT></TD>
    <TD noWrap align=3Dright><TT>-&nbsp;</TT></TD>
    <TD align=3Dright><TT>167&nbsp;</TT></TD>
    <TD align=3Dright><TT>1&nbsp;&nbsp;</TT></TD>
    <TD noWrap align=3Dright><TT>---&nbsp;&nbsp;</TT></TD>
    <TD noWrap><TT>&nbsp;R.SRTSISSSTSLPLHQTRPVNHSTR.I</TT></TD></TR>
  <TR>
    <TD align=3Dright>&nbsp;</TD>
    <TD align=3Dright><TT>2649.2588&nbsp;&nbsp;</TT></TD>
    <TD align=3Dright><TT>2648.2515&nbsp;&nbsp;</TT></TD>
    <TD align=3Dright><TT>2648.3743&nbsp;&nbsp;</TT></TD>
    <TD noWrap align=3Dright><TT>-46.35&nbsp;</TT></TD>
    <TD align=3Dright><TT>144&nbsp;</TT></TD>
    <TD noWrap align=3Dright><TT>-&nbsp;</TT></TD>
    <TD align=3Dright><TT>167&nbsp;</TT></TD>
    <TD align=3Dright><TT>1&nbsp;&nbsp;</TT></TD>
    <TD noWrap align=3Dright><TT>---&nbsp;&nbsp;</TT></TD>
    <TD noWrap><TT>&nbsp;R.SRTSISSSTSLPLHQTRPVNHSTR.I</TT></TD></TR>
  <TR>
    <TD align=3Dright>&nbsp;</TD>
    <TD align=3Dright><TT>2777.3557&nbsp;&nbsp;</TT></TD>
    <TD align=3Dright><TT>2776.3484&nbsp;&nbsp;</TT></TD>
    <TD align=3Dright><TT>2776.4582&nbsp;&nbsp;</TT></TD>
    <TD noWrap align=3Dright><TT>-39.53&nbsp;</TT></TD>
    <TD align=3Dright><TT>45&nbsp;</TT></TD>
    <TD noWrap align=3Dright><TT>-&nbsp;</TT></TD>
    <TD align=3Dright><TT>70&nbsp;</TT></TD>
    <TD align=3Dright><TT>1&nbsp;&nbsp;</TT></TD>
    <TD noWrap align=3Dright><TT>---&nbsp;&nbsp;</TT></TD>
    <TD=20
noWrap><TT>&nbsp;R.NLGFAPKLHDGTQPDLSTVIPNLAMK.S</TT></TD></TR></TBODY></T=
ABLE>
<TABLE border=3D0 cellSpacing=3D0>
  <TBODY>
  <TR>
    <TD><TT>&nbsp;&nbsp;&nbsp;&nbsp;&nbsp;&nbsp;</TT></TD>
    <TD><TT><B>No match to: </B>812.3083, 825.0515, 829.3333, 842.4561,=20
      870.4924, 1269.5284, 1283.5680, 1285.5226, 1299.5594, 1356.5599,=20
      1356.5599, 1372.5393, 1372.5393, 1378.5297, 1383.6278, 1388.5371,=20
      1404.5271, 1405.5890, 1689.5746, 1689.5746, 1702.6964, 1738.8584,=20
      1749.7684, 1973.9078, 2009.7618, 2009.7618, 2031.7617, 2098.0420,=20
      2109.9995, 2211.9861, 2277.8892, 2424.1086, 2424.1086, 2467.0449,=20
      2467.0449, 2663.2690</TT></TD></TR></TBODY></TABLE><BR>
<TABLE border=3D0 cellSpacing=3D0>
  <TBODY>
  <TR>
    <TD><TT><B><A name=3DHit40>40.</A>&nbsp;&nbsp;&nbsp;</B></TT></TD>
    <TD noWrap><TT><A=20
      =
href=3D"http://zxw-pc/mascot/cgi/protein_view.pl?file=3D../data/20121225/=
F002441.dat&amp;hit=3D40"=20
      =
target=3D_blank>gi|168066460</A>&nbsp;&nbsp;&nbsp;&nbsp;<B>Mass:</B>&nbsp=
;12212&nbsp;&nbsp;&nbsp;&nbsp;<B>Score:</B>&nbsp;38&nbsp;&nbsp;&nbsp;&nbs=
p;&nbsp;<B>Expect:</B>&nbsp;2.7e+002&nbsp;&nbsp;<B>Matches:</B>&nbsp;4</T=
T></TD></TR>
  <TR>
    <TD>&nbsp;</TD>
    <TD noWrap><TT>predicted protein [Physcomitrella patens subsp.=20
    patens]</TT></TD></TR></TBODY></TABLE>
<TABLE border=3D0 cellSpacing=3D0 cellPadding=3D0>
  <TBODY>
  <TR>
    <TD><TT>&nbsp;&nbsp;&nbsp;&nbsp;&nbsp;&nbsp;</TT></TD>
    <TD align=3Dright><TT><B>Observed&nbsp;&nbsp;</B></TT></TD>
    <TD noWrap align=3Dright><TT><B>Mr(expt)&nbsp;&nbsp;</B></TT></TD>
    <TD noWrap align=3Dright><TT><B>Mr(calc)&nbsp;&nbsp;</B></TT></TD>
    <TD align=3Dright><TT><B>&nbsp;ppm&nbsp;&nbsp;</B></TT></TD>
    <TD align=3Dright><TT><B>Start&nbsp;</B></TT></TD>
    <TD align=3Dright><TT><B>&nbsp;</B></TT></TD>
    <TD align=3Dright><TT><B>End&nbsp;</B></TT></TD>
    <TD align=3Dright><TT><B>Miss&nbsp;</B></TT></TD>
    <TD align=3Dright><TT><B>Ions&nbsp;</B></TT></TD>
    <TD><TT><B>&nbsp;Peptide</B></TT></TD></TR>
  <TR>
    <TD align=3Dright>&nbsp;</TD>
    <TD align=3Dright><TT>1356.5599&nbsp;&nbsp;</TT></TD>
    <TD align=3Dright><TT>1355.5526&nbsp;&nbsp;</TT></TD>
    <TD align=3Dright><TT>1355.5623&nbsp;&nbsp;</TT></TD>
    <TD noWrap align=3Dright><TT>-7.15&nbsp;</TT></TD>
    <TD align=3Dright><TT>82&nbsp;</TT></TD>
    <TD noWrap align=3Dright><TT>-&nbsp;</TT></TD>
    <TD align=3Dright><TT>93&nbsp;</TT></TD>
    <TD align=3Dright><TT>0&nbsp;&nbsp;</TT></TD>
    <TD noWrap align=3Dright><TT>---&nbsp;&nbsp;</TT></TD>
    <TD noWrap><TT>&nbsp;K.DSDNTMQSSISR.T + Oxidation (M)</TT></TD></TR>
  <TR>
    <TD align=3Dright>&nbsp;</TD>
    <TD align=3Dright><TT>1356.5599&nbsp;&nbsp;</TT></TD>
    <TD align=3Dright><TT>1355.5526&nbsp;&nbsp;</TT></TD>
    <TD align=3Dright><TT>1355.5623&nbsp;&nbsp;</TT></TD>
    <TD noWrap align=3Dright><TT>-7.15&nbsp;</TT></TD>
    <TD align=3Dright><TT>82&nbsp;</TT></TD>
    <TD noWrap align=3Dright><TT>-&nbsp;</TT></TD>
    <TD align=3Dright><TT>93&nbsp;</TT></TD>
    <TD align=3Dright><TT>0&nbsp;&nbsp;</TT></TD>
    <TD noWrap align=3Dright><TT>11&nbsp;&nbsp;</TT></TD>
    <TD noWrap><TT>&nbsp;K.DSDNTMQSSISR.T + Oxidation (M)</TT></TD></TR>
  <TR>
    <TD align=3Dright>&nbsp;</TD>
    <TD align=3Dright><TT>1738.8584&nbsp;&nbsp;</TT></TD>
    <TD align=3Dright><TT>1737.8511&nbsp;&nbsp;</TT></TD>
    <TD align=3Dright><TT>1737.8282&nbsp;&nbsp;</TT></TD>
    <TD noWrap align=3Dright><TT>13.2&nbsp;</TT></TD>
    <TD align=3Dright><TT>94&nbsp;</TT></TD>
    <TD noWrap align=3Dright><TT>-&nbsp;</TT></TD>
    <TD align=3Dright><TT>109&nbsp;</TT></TD>
    <TD align=3Dright><TT>1&nbsp;&nbsp;</TT></TD>
    <TD noWrap align=3Dright><TT>---&nbsp;&nbsp;</TT></TD>
    <TD noWrap><TT>&nbsp;R.TRAEQAEAELDAVHQA.-</TT></TD></TR>
  <TR>
    <TD align=3Dright>&nbsp;</TD>
    <TD align=3Dright><TT>2098.0420&nbsp;&nbsp;</TT></TD>
    <TD align=3Dright><TT>2097.0347&nbsp;&nbsp;</TT></TD>
    <TD align=3Dright><TT>2096.9433&nbsp;&nbsp;</TT></TD>
    <TD noWrap align=3Dright><TT>43.6&nbsp;</TT></TD>
    <TD align=3Dright><TT>76&nbsp;</TT></TD>
    <TD noWrap align=3Dright><TT>-&nbsp;</TT></TD>
    <TD align=3Dright><TT>93&nbsp;</TT></TD>
    <TD align=3Dright><TT>1&nbsp;&nbsp;</TT></TD>
    <TD noWrap align=3Dright><TT>---&nbsp;&nbsp;</TT></TD>
    <TD noWrap><TT>&nbsp;K.NAEIWKDSDNTMQSSISR.T + Oxidation=20
  (M)</TT></TD></TR></TBODY></TABLE>
<TABLE border=3D0 cellSpacing=3D0>
  <TBODY>
  <TR>
    <TD><TT>&nbsp;&nbsp;&nbsp;&nbsp;&nbsp;&nbsp;</TT></TD>
    <TD><TT><B>No match to: </B>812.3083, 825.0515, 829.3333, 842.4561,=20
      870.4924, 1269.5284, 1276.5792, 1283.5680, 1285.5226, 1299.5594,=20
      1308.5662, 1308.5662, 1324.5472, 1324.5472, 1372.5393, 1372.5393,=20
      1378.5297, 1383.6278, 1388.5371, 1404.5271, 1405.5890, 1689.5746,=20
      1689.5746, 1702.6964, 1749.7684, 1951.9136, 1951.9136, 1973.9078,=20
      2009.7618, 2009.7618, 2031.7617, 2109.9995, 2211.9861, 2277.8892,=20
      2424.1086, 2424.1086, 2467.0449, 2467.0449, 2649.2588, 2649.2588,=20
      2663.2690, 2777.3557</TT></TD></TR></TBODY></TABLE><BR>
<TABLE border=3D0 cellSpacing=3D0>
  <TBODY>
  <TR>
    <TD><TT><B><A name=3DHit41>41.</A>&nbsp;&nbsp;&nbsp;</B></TT></TD>
    <TD noWrap><TT><A=20
      =
href=3D"http://zxw-pc/mascot/cgi/protein_view.pl?file=3D../data/20121225/=
F002441.dat&amp;hit=3D41"=20
      =
target=3D_blank>gi|162663249</A>&nbsp;&nbsp;&nbsp;&nbsp;<B>Mass:</B>&nbsp=
;12212&nbsp;&nbsp;&nbsp;&nbsp;<B>Score:</B>&nbsp;38&nbsp;&nbsp;&nbsp;&nbs=
p;&nbsp;<B>Expect:</B>&nbsp;2.7e+002&nbsp;&nbsp;<B>Matches:</B>&nbsp;4</T=
T></TD></TR>
  <TR>
    <TD>&nbsp;</TD>
    <TD noWrap><TT>predicted protein [Physcomitrella patens subsp.=20
    patens]</TT></TD></TR></TBODY></TABLE>
<TABLE border=3D0 cellSpacing=3D0 cellPadding=3D0>
  <TBODY>
  <TR>
    <TD><TT>&nbsp;&nbsp;&nbsp;&nbsp;&nbsp;&nbsp;</TT></TD>
    <TD align=3Dright><TT><B>Observed&nbsp;&nbsp;</B></TT></TD>
    <TD noWrap align=3Dright><TT><B>Mr(expt)&nbsp;&nbsp;</B></TT></TD>
    <TD noWrap align=3Dright><TT><B>Mr(calc)&nbsp;&nbsp;</B></TT></TD>
    <TD align=3Dright><TT><B>&nbsp;ppm&nbsp;&nbsp;</B></TT></TD>
    <TD align=3Dright><TT><B>Start&nbsp;</B></TT></TD>
    <TD align=3Dright><TT><B>&nbsp;</B></TT></TD>
    <TD align=3Dright><TT><B>End&nbsp;</B></TT></TD>
    <TD align=3Dright><TT><B>Miss&nbsp;</B></TT></TD>
    <TD align=3Dright><TT><B>Ions&nbsp;</B></TT></TD>
    <TD><TT><B>&nbsp;Peptide</B></TT></TD></TR>
  <TR>
    <TD align=3Dright>&nbsp;</TD>
    <TD align=3Dright><TT>1356.5599&nbsp;&nbsp;</TT></TD>
    <TD align=3Dright><TT>1355.5526&nbsp;&nbsp;</TT></TD>
    <TD align=3Dright><TT>1355.5623&nbsp;&nbsp;</TT></TD>
    <TD noWrap align=3Dright><TT>-7.15&nbsp;</TT></TD>
    <TD align=3Dright><TT>82&nbsp;</TT></TD>
    <TD noWrap align=3Dright><TT>-&nbsp;</TT></TD>
    <TD align=3Dright><TT>93&nbsp;</TT></TD>
    <TD align=3Dright><TT>0&nbsp;&nbsp;</TT></TD>
    <TD noWrap align=3Dright><TT>---&nbsp;&nbsp;</TT></TD>
    <TD noWrap><TT>&nbsp;K.DSDNTMQSSISR.T + Oxidation (M)</TT></TD></TR>
  <TR>
    <TD align=3Dright>&nbsp;</TD>
    <TD align=3Dright><TT>1356.5599&nbsp;&nbsp;</TT></TD>
    <TD align=3Dright><TT>1355.5526&nbsp;&nbsp;</TT></TD>
    <TD align=3Dright><TT>1355.5623&nbsp;&nbsp;</TT></TD>
    <TD noWrap align=3Dright><TT>-7.15&nbsp;</TT></TD>
    <TD align=3Dright><TT>82&nbsp;</TT></TD>
    <TD noWrap align=3Dright><TT>-&nbsp;</TT></TD>
    <TD align=3Dright><TT>93&nbsp;</TT></TD>
    <TD align=3Dright><TT>0&nbsp;&nbsp;</TT></TD>
    <TD noWrap align=3Dright><TT>11&nbsp;&nbsp;</TT></TD>
    <TD noWrap><TT>&nbsp;K.DSDNTMQSSISR.T + Oxidation (M)</TT></TD></TR>
  <TR>
    <TD align=3Dright>&nbsp;</TD>
    <TD align=3Dright><TT>1738.8584&nbsp;&nbsp;</TT></TD>
    <TD align=3Dright><TT>1737.8511&nbsp;&nbsp;</TT></TD>
    <TD align=3Dright><TT>1737.8282&nbsp;&nbsp;</TT></TD>
    <TD noWrap align=3Dright><TT>13.2&nbsp;</TT></TD>
    <TD align=3Dright><TT>94&nbsp;</TT></TD>
    <TD noWrap align=3Dright><TT>-&nbsp;</TT></TD>
    <TD align=3Dright><TT>109&nbsp;</TT></TD>
    <TD align=3Dright><TT>1&nbsp;&nbsp;</TT></TD>
    <TD noWrap align=3Dright><TT>---&nbsp;&nbsp;</TT></TD>
    <TD noWrap><TT>&nbsp;R.TRAEQAEAELDAVHQA.-</TT></TD></TR>
  <TR>
    <TD align=3Dright>&nbsp;</TD>
    <TD align=3Dright><TT>2098.0420&nbsp;&nbsp;</TT></TD>
    <TD align=3Dright><TT>2097.0347&nbsp;&nbsp;</TT></TD>
    <TD align=3Dright><TT>2096.9433&nbsp;&nbsp;</TT></TD>
    <TD noWrap align=3Dright><TT>43.6&nbsp;</TT></TD>
    <TD align=3Dright><TT>76&nbsp;</TT></TD>
    <TD noWrap align=3Dright><TT>-&nbsp;</TT></TD>
    <TD align=3Dright><TT>93&nbsp;</TT></TD>
    <TD align=3Dright><TT>1&nbsp;&nbsp;</TT></TD>
    <TD noWrap align=3Dright><TT>---&nbsp;&nbsp;</TT></TD>
    <TD noWrap><TT>&nbsp;K.NAEIWKDSDNTMQSSISR.T + Oxidation=20
  (M)</TT></TD></TR></TBODY></TABLE>
<TABLE border=3D0 cellSpacing=3D0>
  <TBODY>
  <TR>
    <TD><TT>&nbsp;&nbsp;&nbsp;&nbsp;&nbsp;&nbsp;</TT></TD>
    <TD><TT><B>No match to: </B>812.3083, 825.0515, 829.3333, 842.4561,=20
      870.4924, 1269.5284, 1276.5792, 1283.5680, 1285.5226, 1299.5594,=20
      1308.5662, 1308.5662, 1324.5472, 1324.5472, 1372.5393, 1372.5393,=20
      1378.5297, 1383.6278, 1388.5371, 1404.5271, 1405.5890, 1689.5746,=20
      1689.5746, 1702.6964, 1749.7684, 1951.9136, 1951.9136, 1973.9078,=20
      2009.7618, 2009.7618, 2031.7617, 2109.9995, 2211.9861, 2277.8892,=20
      2424.1086, 2424.1086, 2467.0449, 2467.0449, 2649.2588, 2649.2588,=20
      2663.2690, 2777.3557</TT></TD></TR></TBODY></TABLE><BR>
<TABLE border=3D0 cellSpacing=3D0>
  <TBODY>
  <TR>
    <TD><TT><B><A name=3DHit42>42.</A>&nbsp;&nbsp;&nbsp;</B></TT></TD>
    <TD noWrap><TT><A=20
      =
href=3D"http://zxw-pc/mascot/cgi/protein_view.pl?file=3D../data/20121225/=
F002441.dat&amp;hit=3D42"=20
      =
target=3D_blank>gi|168018320</A>&nbsp;&nbsp;&nbsp;&nbsp;<B>Mass:</B>&nbsp=
;96571&nbsp;&nbsp;&nbsp;&nbsp;<B>Score:</B>&nbsp;38&nbsp;&nbsp;&nbsp;&nbs=
p;&nbsp;<B>Expect:</B>&nbsp;2.9e+002&nbsp;&nbsp;<B>Matches:</B>&nbsp;11</=
TT></TD></TR>
  <TR>
    <TD>&nbsp;</TD>
    <TD noWrap><TT>predicted protein [Physcomitrella patens subsp.=20
    patens]</TT></TD></TR></TBODY></TABLE>
<TABLE border=3D0 cellSpacing=3D0 cellPadding=3D0>
  <TBODY>
  <TR>
    <TD><TT>&nbsp;&nbsp;&nbsp;&nbsp;&nbsp;&nbsp;</TT></TD>
    <TD align=3Dright><TT><B>Observed&nbsp;&nbsp;</B></TT></TD>
    <TD noWrap align=3Dright><TT><B>Mr(expt)&nbsp;&nbsp;</B></TT></TD>
    <TD noWrap align=3Dright><TT><B>Mr(calc)&nbsp;&nbsp;</B></TT></TD>
    <TD align=3Dright><TT><B>&nbsp;ppm&nbsp;&nbsp;</B></TT></TD>
    <TD align=3Dright><TT><B>Start&nbsp;</B></TT></TD>
    <TD align=3Dright><TT><B>&nbsp;</B></TT></TD>
    <TD align=3Dright><TT><B>End&nbsp;</B></TT></TD>
    <TD align=3Dright><TT><B>Miss&nbsp;</B></TT></TD>
    <TD align=3Dright><TT><B>Ions&nbsp;</B></TT></TD>
    <TD><TT><B>&nbsp;Peptide</B></TT></TD></TR>
  <TR>
    <TD align=3Dright>&nbsp;</TD>
    <TD align=3Dright><TT>842.4561&nbsp;&nbsp;</TT></TD>
    <TD align=3Dright><TT>841.4488&nbsp;&nbsp;</TT></TD>
    <TD align=3Dright><TT>841.5021&nbsp;&nbsp;</TT></TD>
    <TD noWrap align=3Dright><TT>-63.33&nbsp;</TT></TD>
    <TD align=3Dright><TT>32&nbsp;</TT></TD>
    <TD noWrap align=3Dright><TT>-&nbsp;</TT></TD>
    <TD align=3Dright><TT>39&nbsp;</TT></TD>
    <TD align=3Dright><TT>0&nbsp;&nbsp;</TT></TD>
    <TD noWrap align=3Dright><TT>---&nbsp;&nbsp;</TT></TD>
    <TD noWrap><TT>&nbsp;K.ALQAVVNK.I</TT></TD></TR>
  <TR>
    <TD align=3Dright>&nbsp;</TD>
    <TD align=3Dright><TT>1283.5680&nbsp;&nbsp;</TT></TD>
    <TD align=3Dright><TT>1282.5607&nbsp;&nbsp;</TT></TD>
    <TD align=3Dright><TT>1282.5070&nbsp;&nbsp;</TT></TD>
    <TD noWrap align=3Dright><TT>41.9&nbsp;</TT></TD>
    <TD align=3Dright><TT>253&nbsp;</TT></TD>
    <TD noWrap align=3Dright><TT>-&nbsp;</TT></TD>
    <TD align=3Dright><TT>263&nbsp;</TT></TD>
    <TD align=3Dright><TT>0&nbsp;&nbsp;</TT></TD>
    <TD noWrap align=3Dright><TT>---&nbsp;&nbsp;</TT></TD>
    <TD noWrap><TT>&nbsp;R.CIWCDDASNTR.K</TT></TD></TR>
  <TR>
    <TD align=3Dright>&nbsp;</TD>
    <TD align=3Dright><TT>1308.5662&nbsp;&nbsp;</TT></TD>
    <TD align=3Dright><TT>1307.5589&nbsp;&nbsp;</TT></TD>
    <TD align=3Dright><TT>1307.6213&nbsp;&nbsp;</TT></TD>
    <TD noWrap align=3Dright><TT>-47.72&nbsp;</TT></TD>
    <TD align=3Dright><TT>210&nbsp;</TT></TD>
    <TD noWrap align=3Dright><TT>-&nbsp;</TT></TD>
    <TD align=3Dright><TT>220&nbsp;</TT></TD>
    <TD align=3Dright><TT>1&nbsp;&nbsp;</TT></TD>
    <TD noWrap align=3Dright><TT>---&nbsp;&nbsp;</TT></TD>
    <TD noWrap><TT>&nbsp;K.KADMGMEEIIR.G + Oxidation (M)</TT></TD></TR>
  <TR>
    <TD align=3Dright>&nbsp;</TD>
    <TD align=3Dright><TT>1308.5662&nbsp;&nbsp;</TT></TD>
    <TD align=3Dright><TT>1307.5589&nbsp;&nbsp;</TT></TD>
    <TD align=3Dright><TT>1307.6213&nbsp;&nbsp;</TT></TD>
    <TD noWrap align=3Dright><TT>-47.72&nbsp;</TT></TD>
    <TD align=3Dright><TT>210&nbsp;</TT></TD>
    <TD noWrap align=3Dright><TT>-&nbsp;</TT></TD>
    <TD align=3Dright><TT>220&nbsp;</TT></TD>
    <TD align=3Dright><TT>1&nbsp;&nbsp;</TT></TD>
    <TD noWrap align=3Dright><TT>9&nbsp;&nbsp;</TT></TD>
    <TD noWrap><TT>&nbsp;K.KADMGMEEIIR.G + Oxidation (M)</TT></TD></TR>
  <TR>
    <TD align=3Dright>&nbsp;</TD>
    <TD align=3Dright><TT>1324.5472&nbsp;&nbsp;</TT></TD>
    <TD align=3Dright><TT>1323.5399&nbsp;&nbsp;</TT></TD>
    <TD align=3Dright><TT>1323.6162&nbsp;&nbsp;</TT></TD>
    <TD noWrap align=3Dright><TT>-57.66&nbsp;</TT></TD>
    <TD align=3Dright><TT>210&nbsp;</TT></TD>
    <TD noWrap align=3Dright><TT>-&nbsp;</TT></TD>
    <TD align=3Dright><TT>220&nbsp;</TT></TD>
    <TD align=3Dright><TT>1&nbsp;&nbsp;</TT></TD>
    <TD noWrap align=3Dright><TT>---&nbsp;&nbsp;</TT></TD>
    <TD noWrap><TT>&nbsp;K.KADMGMEEIIR.G + 2 Oxidation =
(M)</TT></TD></TR>
  <TR>
    <TD align=3Dright>&nbsp;</TD>
    <TD align=3Dright><TT>1324.5472&nbsp;&nbsp;</TT></TD>
    <TD align=3Dright><TT>1323.5399&nbsp;&nbsp;</TT></TD>
    <TD align=3Dright><TT>1323.6162&nbsp;&nbsp;</TT></TD>
    <TD noWrap align=3Dright><TT>-57.66&nbsp;</TT></TD>
    <TD align=3Dright><TT>210&nbsp;</TT></TD>
    <TD noWrap align=3Dright><TT>-&nbsp;</TT></TD>
    <TD align=3Dright><TT>220&nbsp;</TT></TD>
    <TD align=3Dright><TT>1&nbsp;&nbsp;</TT></TD>
    <TD noWrap align=3Dright><TT>---&nbsp;&nbsp;</TT></TD>
    <TD noWrap><TT>&nbsp;K.KADMGMEEIIR.G + 2 Oxidation =
(M)</TT></TD></TR>
  <TR>
    <TD align=3Dright>&nbsp;</TD>
    <TD align=3Dright><TT>1383.6278&nbsp;&nbsp;</TT></TD>
    <TD align=3Dright><TT>1382.6205&nbsp;&nbsp;</TT></TD>
    <TD align=3Dright><TT>1382.6071&nbsp;&nbsp;</TT></TD>
    <TD noWrap align=3Dright><TT>9.73&nbsp;</TT></TD>
    <TD align=3Dright><TT>264&nbsp;</TT></TD>
    <TD noWrap align=3Dright><TT>-&nbsp;</TT></TD>
    <TD align=3Dright><TT>274&nbsp;</TT></TD>
    <TD align=3Dright><TT>1&nbsp;&nbsp;</TT></TD>
    <TD noWrap align=3Dright><TT>---&nbsp;&nbsp;</TT></TD>
    <TD noWrap><TT>&nbsp;R.KDCNEFNNMIR.Q</TT></TD></TR>
  <TR>
    <TD align=3Dright>&nbsp;</TD>
    <TD align=3Dright><TT>2211.9861&nbsp;&nbsp;</TT></TD>
    <TD align=3Dright><TT>2210.9788&nbsp;&nbsp;</TT></TD>
    <TD align=3Dright><TT>2211.1569&nbsp;&nbsp;</TT></TD>
    <TD noWrap align=3Dright><TT>-80.55&nbsp;</TT></TD>
    <TD align=3Dright><TT>189&nbsp;</TT></TD>
    <TD noWrap align=3Dright><TT>-&nbsp;</TT></TD>
    <TD align=3Dright><TT>209&nbsp;</TT></TD>
    <TD align=3Dright><TT>1&nbsp;&nbsp;</TT></TD>
    <TD noWrap align=3Dright><TT>---&nbsp;&nbsp;</TT></TD>
    <TD noWrap><TT>&nbsp;K.APVRTTPPTMPTVQPSTSLSK.K + Oxidation =
(M)</TT></TD></TR>
  <TR>
    <TD align=3Dright>&nbsp;</TD>
    <TD align=3Dright><TT>2649.2588&nbsp;&nbsp;</TT></TD>
    <TD align=3Dright><TT>2648.2515&nbsp;&nbsp;</TT></TD>
    <TD align=3Dright><TT>2648.1483&nbsp;&nbsp;</TT></TD>
    <TD noWrap align=3Dright><TT>39.0&nbsp;</TT></TD>
    <TD align=3Dright><TT>2&nbsp;</TT></TD>
    <TD noWrap align=3Dright><TT>-&nbsp;</TT></TD>
    <TD align=3Dright><TT>24&nbsp;</TT></TD>
    <TD align=3Dright><TT>0&nbsp;&nbsp;</TT></TD>
    <TD noWrap align=3Dright><TT>---&nbsp;&nbsp;</TT></TD>
    <TD noWrap><TT>&nbsp;M.DPSIASMFEAFSLSMQQQQSNDR.K + 2 Oxidation=20
  (M)</TT></TD></TR>
  <TR>
    <TD align=3Dright>&nbsp;</TD>
    <TD align=3Dright><TT>2649.2588&nbsp;&nbsp;</TT></TD>
    <TD align=3Dright><TT>2648.2515&nbsp;&nbsp;</TT></TD>
    <TD align=3Dright><TT>2648.1483&nbsp;&nbsp;</TT></TD>
    <TD noWrap align=3Dright><TT>39.0&nbsp;</TT></TD>
    <TD align=3Dright><TT>2&nbsp;</TT></TD>
    <TD noWrap align=3Dright><TT>-&nbsp;</TT></TD>
    <TD align=3Dright><TT>24&nbsp;</TT></TD>
    <TD align=3Dright><TT>0&nbsp;&nbsp;</TT></TD>
    <TD noWrap align=3Dright><TT>---&nbsp;&nbsp;</TT></TD>
    <TD noWrap><TT>&nbsp;M.DPSIASMFEAFSLSMQQQQSNDR.K + 2 Oxidation=20
  (M)</TT></TD></TR>
  <TR>
    <TD align=3Dright>&nbsp;</TD>
    <TD align=3Dright><TT>2777.3557&nbsp;&nbsp;</TT></TD>
    <TD align=3Dright><TT>2776.3484&nbsp;&nbsp;</TT></TD>
    <TD align=3Dright><TT>2776.2432&nbsp;&nbsp;</TT></TD>
    <TD noWrap align=3Dright><TT>37.9&nbsp;</TT></TD>
    <TD align=3Dright><TT>2&nbsp;</TT></TD>
    <TD noWrap align=3Dright><TT>-&nbsp;</TT></TD>
    <TD align=3Dright><TT>25&nbsp;</TT></TD>
    <TD align=3Dright><TT>1&nbsp;&nbsp;</TT></TD>
    <TD noWrap align=3Dright><TT>---&nbsp;&nbsp;</TT></TD>
    <TD noWrap><TT>&nbsp;M.DPSIASMFEAFSLSMQQQQSNDRK.E + 2 Oxidation=20
  (M)</TT></TD></TR></TBODY></TABLE>
<TABLE border=3D0 cellSpacing=3D0>
  <TBODY>
  <TR>
    <TD><TT>&nbsp;&nbsp;&nbsp;&nbsp;&nbsp;&nbsp;</TT></TD>
    <TD><TT><B>No match to: </B>812.3083, 825.0515, 829.3333, 870.4924,=20
      1269.5284, 1276.5792, 1285.5226, 1299.5594, 1356.5599, 1356.5599,=20
      1372.5393, 1372.5393, 1378.5297, 1388.5371, 1404.5271, 1405.5890,=20
      1689.5746, 1689.5746, 1702.6964, 1738.8584, 1749.7684, 1951.9136,=20
      1951.9136, 1973.9078, 2009.7618, 2009.7618, 2031.7617, 2098.0420,=20
      2109.9995, 2277.8892, 2424.1086, 2424.1086, 2467.0449, 2467.0449,=20
      2663.2690</TT></TD></TR></TBODY></TABLE><BR>
<TABLE border=3D0 cellSpacing=3D0>
  <TBODY>
  <TR>
    <TD><TT><B><A name=3DHit43>43.</A>&nbsp;&nbsp;&nbsp;</B></TT></TD>
    <TD noWrap><TT><A=20
      =
href=3D"http://zxw-pc/mascot/cgi/protein_view.pl?file=3D../data/20121225/=
F002441.dat&amp;hit=3D43"=20
      =
target=3D_blank>gi|162687065</A>&nbsp;&nbsp;&nbsp;&nbsp;<B>Mass:</B>&nbsp=
;96571&nbsp;&nbsp;&nbsp;&nbsp;<B>Score:</B>&nbsp;38&nbsp;&nbsp;&nbsp;&nbs=
p;&nbsp;<B>Expect:</B>&nbsp;2.9e+002&nbsp;&nbsp;<B>Matches:</B>&nbsp;11</=
TT></TD></TR>
  <TR>
    <TD>&nbsp;</TD>
    <TD noWrap><TT>predicted protein [Physcomitrella patens subsp.=20
    patens]</TT></TD></TR></TBODY></TABLE>
<TABLE border=3D0 cellSpacing=3D0 cellPadding=3D0>
  <TBODY>
  <TR>
    <TD><TT>&nbsp;&nbsp;&nbsp;&nbsp;&nbsp;&nbsp;</TT></TD>
    <TD align=3Dright><TT><B>Observed&nbsp;&nbsp;</B></TT></TD>
    <TD noWrap align=3Dright><TT><B>Mr(expt)&nbsp;&nbsp;</B></TT></TD>
    <TD noWrap align=3Dright><TT><B>Mr(calc)&nbsp;&nbsp;</B></TT></TD>
    <TD align=3Dright><TT><B>&nbsp;ppm&nbsp;&nbsp;</B></TT></TD>
    <TD align=3Dright><TT><B>Start&nbsp;</B></TT></TD>
    <TD align=3Dright><TT><B>&nbsp;</B></TT></TD>
    <TD align=3Dright><TT><B>End&nbsp;</B></TT></TD>
    <TD align=3Dright><TT><B>Miss&nbsp;</B></TT></TD>
    <TD align=3Dright><TT><B>Ions&nbsp;</B></TT></TD>
    <TD><TT><B>&nbsp;Peptide</B></TT></TD></TR>
  <TR>
    <TD align=3Dright>&nbsp;</TD>
    <TD align=3Dright><TT>842.4561&nbsp;&nbsp;</TT></TD>
    <TD align=3Dright><TT>841.4488&nbsp;&nbsp;</TT></TD>
    <TD align=3Dright><TT>841.5021&nbsp;&nbsp;</TT></TD>
    <TD noWrap align=3Dright><TT>-63.33&nbsp;</TT></TD>
    <TD align=3Dright><TT>32&nbsp;</TT></TD>
    <TD noWrap align=3Dright><TT>-&nbsp;</TT></TD>
    <TD align=3Dright><TT>39&nbsp;</TT></TD>
    <TD align=3Dright><TT>0&nbsp;&nbsp;</TT></TD>
    <TD noWrap align=3Dright><TT>---&nbsp;&nbsp;</TT></TD>
    <TD noWrap><TT>&nbsp;K.ALQAVVNK.I</TT></TD></TR>
  <TR>
    <TD align=3Dright>&nbsp;</TD>
    <TD align=3Dright><TT>1283.5680&nbsp;&nbsp;</TT></TD>
    <TD align=3Dright><TT>1282.5607&nbsp;&nbsp;</TT></TD>
    <TD align=3Dright><TT>1282.5070&nbsp;&nbsp;</TT></TD>
    <TD noWrap align=3Dright><TT>41.9&nbsp;</TT></TD>
    <TD align=3Dright><TT>253&nbsp;</TT></TD>
    <TD noWrap align=3Dright><TT>-&nbsp;</TT></TD>
    <TD align=3Dright><TT>263&nbsp;</TT></TD>
    <TD align=3Dright><TT>0&nbsp;&nbsp;</TT></TD>
    <TD noWrap align=3Dright><TT>---&nbsp;&nbsp;</TT></TD>
    <TD noWrap><TT>&nbsp;R.CIWCDDASNTR.K</TT></TD></TR>
  <TR>
    <TD align=3Dright>&nbsp;</TD>
    <TD align=3Dright><TT>1308.5662&nbsp;&nbsp;</TT></TD>
    <TD align=3Dright><TT>1307.5589&nbsp;&nbsp;</TT></TD>
    <TD align=3Dright><TT>1307.6213&nbsp;&nbsp;</TT></TD>
    <TD noWrap align=3Dright><TT>-47.72&nbsp;</TT></TD>
    <TD align=3Dright><TT>210&nbsp;</TT></TD>
    <TD noWrap align=3Dright><TT>-&nbsp;</TT></TD>
    <TD align=3Dright><TT>220&nbsp;</TT></TD>
    <TD align=3Dright><TT>1&nbsp;&nbsp;</TT></TD>
    <TD noWrap align=3Dright><TT>---&nbsp;&nbsp;</TT></TD>
    <TD noWrap><TT>&nbsp;K.KADMGMEEIIR.G + Oxidation (M)</TT></TD></TR>
  <TR>
    <TD align=3Dright>&nbsp;</TD>
    <TD align=3Dright><TT>1308.5662&nbsp;&nbsp;</TT></TD>
    <TD align=3Dright><TT>1307.5589&nbsp;&nbsp;</TT></TD>
    <TD align=3Dright><TT>1307.6213&nbsp;&nbsp;</TT></TD>
    <TD noWrap align=3Dright><TT>-47.72&nbsp;</TT></TD>
    <TD align=3Dright><TT>210&nbsp;</TT></TD>
    <TD noWrap align=3Dright><TT>-&nbsp;</TT></TD>
    <TD align=3Dright><TT>220&nbsp;</TT></TD>
    <TD align=3Dright><TT>1&nbsp;&nbsp;</TT></TD>
    <TD noWrap align=3Dright><TT>9&nbsp;&nbsp;</TT></TD>
    <TD noWrap><TT>&nbsp;K.KADMGMEEIIR.G + Oxidation (M)</TT></TD></TR>
  <TR>
    <TD align=3Dright>&nbsp;</TD>
    <TD align=3Dright><TT>1324.5472&nbsp;&nbsp;</TT></TD>
    <TD align=3Dright><TT>1323.5399&nbsp;&nbsp;</TT></TD>
    <TD align=3Dright><TT>1323.6162&nbsp;&nbsp;</TT></TD>
    <TD noWrap align=3Dright><TT>-57.66&nbsp;</TT></TD>
    <TD align=3Dright><TT>210&nbsp;</TT></TD>
    <TD noWrap align=3Dright><TT>-&nbsp;</TT></TD>
    <TD align=3Dright><TT>220&nbsp;</TT></TD>
    <TD align=3Dright><TT>1&nbsp;&nbsp;</TT></TD>
    <TD noWrap align=3Dright><TT>---&nbsp;&nbsp;</TT></TD>
    <TD noWrap><TT>&nbsp;K.KADMGMEEIIR.G + 2 Oxidation =
(M)</TT></TD></TR>
  <TR>
    <TD align=3Dright>&nbsp;</TD>
    <TD align=3Dright><TT>1324.5472&nbsp;&nbsp;</TT></TD>
    <TD align=3Dright><TT>1323.5399&nbsp;&nbsp;</TT></TD>
    <TD align=3Dright><TT>1323.6162&nbsp;&nbsp;</TT></TD>
    <TD noWrap align=3Dright><TT>-57.66&nbsp;</TT></TD>
    <TD align=3Dright><TT>210&nbsp;</TT></TD>
    <TD noWrap align=3Dright><TT>-&nbsp;</TT></TD>
    <TD align=3Dright><TT>220&nbsp;</TT></TD>
    <TD align=3Dright><TT>1&nbsp;&nbsp;</TT></TD>
    <TD noWrap align=3Dright><TT>---&nbsp;&nbsp;</TT></TD>
    <TD noWrap><TT>&nbsp;K.KADMGMEEIIR.G + 2 Oxidation =
(M)</TT></TD></TR>
  <TR>
    <TD align=3Dright>&nbsp;</TD>
    <TD align=3Dright><TT>1383.6278&nbsp;&nbsp;</TT></TD>
    <TD align=3Dright><TT>1382.6205&nbsp;&nbsp;</TT></TD>
    <TD align=3Dright><TT>1382.6071&nbsp;&nbsp;</TT></TD>
    <TD noWrap align=3Dright><TT>9.73&nbsp;</TT></TD>
    <TD align=3Dright><TT>264&nbsp;</TT></TD>
    <TD noWrap align=3Dright><TT>-&nbsp;</TT></TD>
    <TD align=3Dright><TT>274&nbsp;</TT></TD>
    <TD align=3Dright><TT>1&nbsp;&nbsp;</TT></TD>
    <TD noWrap align=3Dright><TT>---&nbsp;&nbsp;</TT></TD>
    <TD noWrap><TT>&nbsp;R.KDCNEFNNMIR.Q</TT></TD></TR>
  <TR>
    <TD align=3Dright>&nbsp;</TD>
    <TD align=3Dright><TT>2211.9861&nbsp;&nbsp;</TT></TD>
    <TD align=3Dright><TT>2210.9788&nbsp;&nbsp;</TT></TD>
    <TD align=3Dright><TT>2211.1569&nbsp;&nbsp;</TT></TD>
    <TD noWrap align=3Dright><TT>-80.55&nbsp;</TT></TD>
    <TD align=3Dright><TT>189&nbsp;</TT></TD>
    <TD noWrap align=3Dright><TT>-&nbsp;</TT></TD>
    <TD align=3Dright><TT>209&nbsp;</TT></TD>
    <TD align=3Dright><TT>1&nbsp;&nbsp;</TT></TD>
    <TD noWrap align=3Dright><TT>---&nbsp;&nbsp;</TT></TD>
    <TD noWrap><TT>&nbsp;K.APVRTTPPTMPTVQPSTSLSK.K + Oxidation =
(M)</TT></TD></TR>
  <TR>
    <TD align=3Dright>&nbsp;</TD>
    <TD align=3Dright><TT>2649.2588&nbsp;&nbsp;</TT></TD>
    <TD align=3Dright><TT>2648.2515&nbsp;&nbsp;</TT></TD>
    <TD align=3Dright><TT>2648.1483&nbsp;&nbsp;</TT></TD>
    <TD noWrap align=3Dright><TT>39.0&nbsp;</TT></TD>
    <TD align=3Dright><TT>2&nbsp;</TT></TD>
    <TD noWrap align=3Dright><TT>-&nbsp;</TT></TD>
    <TD align=3Dright><TT>24&nbsp;</TT></TD>
    <TD align=3Dright><TT>0&nbsp;&nbsp;</TT></TD>
    <TD noWrap align=3Dright><TT>---&nbsp;&nbsp;</TT></TD>
    <TD noWrap><TT>&nbsp;M.DPSIASMFEAFSLSMQQQQSNDR.K + 2 Oxidation=20
  (M)</TT></TD></TR>
  <TR>
    <TD align=3Dright>&nbsp;</TD>
    <TD align=3Dright><TT>2649.2588&nbsp;&nbsp;</TT></TD>
    <TD align=3Dright><TT>2648.2515&nbsp;&nbsp;</TT></TD>
    <TD align=3Dright><TT>2648.1483&nbsp;&nbsp;</TT></TD>
    <TD noWrap align=3Dright><TT>39.0&nbsp;</TT></TD>
    <TD align=3Dright><TT>2&nbsp;</TT></TD>
    <TD noWrap align=3Dright><TT>-&nbsp;</TT></TD>
    <TD align=3Dright><TT>24&nbsp;</TT></TD>
    <TD align=3Dright><TT>0&nbsp;&nbsp;</TT></TD>
    <TD noWrap align=3Dright><TT>---&nbsp;&nbsp;</TT></TD>
    <TD noWrap><TT>&nbsp;M.DPSIASMFEAFSLSMQQQQSNDR.K + 2 Oxidation=20
  (M)</TT></TD></TR>
  <TR>
    <TD align=3Dright>&nbsp;</TD>
    <TD align=3Dright><TT>2777.3557&nbsp;&nbsp;</TT></TD>
    <TD align=3Dright><TT>2776.3484&nbsp;&nbsp;</TT></TD>
    <TD align=3Dright><TT>2776.2432&nbsp;&nbsp;</TT></TD>
    <TD noWrap align=3Dright><TT>37.9&nbsp;</TT></TD>
    <TD align=3Dright><TT>2&nbsp;</TT></TD>
    <TD noWrap align=3Dright><TT>-&nbsp;</TT></TD>
    <TD align=3Dright><TT>25&nbsp;</TT></TD>
    <TD align=3Dright><TT>1&nbsp;&nbsp;</TT></TD>
    <TD noWrap align=3Dright><TT>---&nbsp;&nbsp;</TT></TD>
    <TD noWrap><TT>&nbsp;M.DPSIASMFEAFSLSMQQQQSNDRK.E + 2 Oxidation=20
  (M)</TT></TD></TR></TBODY></TABLE>
<TABLE border=3D0 cellSpacing=3D0>
  <TBODY>
  <TR>
    <TD><TT>&nbsp;&nbsp;&nbsp;&nbsp;&nbsp;&nbsp;</TT></TD>
    <TD><TT><B>No match to: </B>812.3083, 825.0515, 829.3333, 870.4924,=20
      1269.5284, 1276.5792, 1285.5226, 1299.5594, 1356.5599, 1356.5599,=20
      1372.5393, 1372.5393, 1378.5297, 1388.5371, 1404.5271, 1405.5890,=20
      1689.5746, 1689.5746, 1702.6964, 1738.8584, 1749.7684, 1951.9136,=20
      1951.9136, 1973.9078, 2009.7618, 2009.7618, 2031.7617, 2098.0420,=20
      2109.9995, 2277.8892, 2424.1086, 2424.1086, 2467.0449, 2467.0449,=20
      2663.2690</TT></TD></TR></TBODY></TABLE><BR>
<TABLE border=3D0 cellSpacing=3D0>
  <TBODY>
  <TR>
    <TD><TT><B><A name=3DHit44>44.</A>&nbsp;&nbsp;&nbsp;</B></TT></TD>
    <TD noWrap><TT><A=20
      =
href=3D"http://zxw-pc/mascot/cgi/protein_view.pl?file=3D../data/20121225/=
F002441.dat&amp;hit=3D44"=20
      =
target=3D_blank>gi|302142179</A>&nbsp;&nbsp;&nbsp;&nbsp;<B>Mass:</B>&nbsp=
;81826&nbsp;&nbsp;&nbsp;&nbsp;<B>Score:</B>&nbsp;38&nbsp;&nbsp;&nbsp;&nbs=
p;&nbsp;<B>Expect:</B>&nbsp;3e+002&nbsp;&nbsp;<B>Matches:</B>&nbsp;9</TT>=
</TD></TR>
  <TR>
    <TD>&nbsp;</TD>
    <TD noWrap><TT>unnamed protein product [Vitis=20
vinifera]</TT></TD></TR></TBODY></TABLE>
<TABLE border=3D0 cellSpacing=3D0 cellPadding=3D0>
  <TBODY>
  <TR>
    <TD><TT>&nbsp;&nbsp;&nbsp;&nbsp;&nbsp;&nbsp;</TT></TD>
    <TD align=3Dright><TT><B>Observed&nbsp;&nbsp;</B></TT></TD>
    <TD noWrap align=3Dright><TT><B>Mr(expt)&nbsp;&nbsp;</B></TT></TD>
    <TD noWrap align=3Dright><TT><B>Mr(calc)&nbsp;&nbsp;</B></TT></TD>
    <TD align=3Dright><TT><B>&nbsp;ppm&nbsp;&nbsp;</B></TT></TD>
    <TD align=3Dright><TT><B>Start&nbsp;</B></TT></TD>
    <TD align=3Dright><TT><B>&nbsp;</B></TT></TD>
    <TD align=3Dright><TT><B>End&nbsp;</B></TT></TD>
    <TD align=3Dright><TT><B>Miss&nbsp;</B></TT></TD>
    <TD align=3Dright><TT><B>Ions&nbsp;</B></TT></TD>
    <TD><TT><B>&nbsp;Peptide</B></TT></TD></TR>
  <TR>
    <TD align=3Dright>&nbsp;</TD>
    <TD align=3Dright><TT>1308.5662&nbsp;&nbsp;</TT></TD>
    <TD align=3Dright><TT>1307.5589&nbsp;&nbsp;</TT></TD>
    <TD align=3Dright><TT>1307.6656&nbsp;&nbsp;</TT></TD>
    <TD noWrap align=3Dright><TT>-81.58&nbsp;</TT></TD>
    <TD align=3Dright><TT>64&nbsp;</TT></TD>
    <TD noWrap align=3Dright><TT>-&nbsp;</TT></TD>
    <TD align=3Dright><TT>75&nbsp;</TT></TD>
    <TD align=3Dright><TT>1&nbsp;&nbsp;</TT></TD>
    <TD noWrap align=3Dright><TT>---&nbsp;&nbsp;</TT></TD>
    <TD noWrap><TT>&nbsp;R.VSSLVWCRSGSK.N</TT></TD></TR>
  <TR>
    <TD align=3Dright>&nbsp;</TD>
    <TD align=3Dright><TT>1308.5662&nbsp;&nbsp;</TT></TD>
    <TD align=3Dright><TT>1307.5589&nbsp;&nbsp;</TT></TD>
    <TD align=3Dright><TT>1307.6656&nbsp;&nbsp;</TT></TD>
    <TD noWrap align=3Dright><TT>-81.58&nbsp;</TT></TD>
    <TD align=3Dright><TT>64&nbsp;</TT></TD>
    <TD noWrap align=3Dright><TT>-&nbsp;</TT></TD>
    <TD align=3Dright><TT>75&nbsp;</TT></TD>
    <TD align=3Dright><TT>1&nbsp;&nbsp;</TT></TD>
    <TD noWrap align=3Dright><TT>---&nbsp;&nbsp;</TT></TD>
    <TD noWrap><TT>&nbsp;R.VSSLVWCRSGSK.N</TT></TD></TR>
  <TR>
    <TD align=3Dright>&nbsp;</TD>
    <TD align=3Dright><TT>1324.5472&nbsp;&nbsp;</TT></TD>
    <TD align=3Dright><TT>1323.5399&nbsp;&nbsp;</TT></TD>
    <TD align=3Dright><TT>1323.6518&nbsp;&nbsp;</TT></TD>
    <TD noWrap align=3Dright><TT>-84.50&nbsp;</TT></TD>
    <TD align=3Dright><TT>324&nbsp;</TT></TD>
    <TD noWrap align=3Dright><TT>-&nbsp;</TT></TD>
    <TD align=3Dright><TT>336&nbsp;</TT></TD>
    <TD align=3Dright><TT>1&nbsp;&nbsp;</TT></TD>
    <TD noWrap align=3Dright><TT>---&nbsp;&nbsp;</TT></TD>
    <TD noWrap><TT>&nbsp;K.LSSSDDTSSKGIK.K</TT></TD></TR>
  <TR>
    <TD align=3Dright>&nbsp;</TD>
    <TD align=3Dright><TT>1324.5472&nbsp;&nbsp;</TT></TD>
    <TD align=3Dright><TT>1323.5399&nbsp;&nbsp;</TT></TD>
    <TD align=3Dright><TT>1323.6518&nbsp;&nbsp;</TT></TD>
    <TD noWrap align=3Dright><TT>-84.50&nbsp;</TT></TD>
    <TD align=3Dright><TT>324&nbsp;</TT></TD>
    <TD noWrap align=3Dright><TT>-&nbsp;</TT></TD>
    <TD align=3Dright><TT>336&nbsp;</TT></TD>
    <TD align=3Dright><TT>1&nbsp;&nbsp;</TT></TD>
    <TD noWrap align=3Dright><TT>---&nbsp;&nbsp;</TT></TD>
    <TD noWrap><TT>&nbsp;K.LSSSDDTSSKGIK.K</TT></TD></TR>
  <TR>
    <TD align=3Dright>&nbsp;</TD>
    <TD align=3Dright><TT>1738.8584&nbsp;&nbsp;</TT></TD>
    <TD align=3Dright><TT>1737.8511&nbsp;&nbsp;</TT></TD>
    <TD align=3Dright><TT>1737.9777&nbsp;&nbsp;</TT></TD>
    <TD noWrap align=3Dright><TT>-72.85&nbsp;</TT></TD>
    <TD align=3Dright><TT>713&nbsp;</TT></TD>
    <TD noWrap align=3Dright><TT>-&nbsp;</TT></TD>
    <TD align=3Dright><TT>727&nbsp;</TT></TD>
    <TD align=3Dright><TT>0&nbsp;&nbsp;</TT></TD>
    <TD noWrap align=3Dright><TT>---&nbsp;&nbsp;</TT></TD>
    <TD noWrap><TT>&nbsp;K.NSLLIIDKPWADVVR.T</TT></TD></TR>
  <TR>
    <TD align=3Dright>&nbsp;</TD>
    <TD align=3Dright><TT>2277.8892&nbsp;&nbsp;</TT></TD>
    <TD align=3Dright><TT>2276.8819&nbsp;&nbsp;</TT></TD>
    <TD align=3Dright><TT>2277.1034&nbsp;&nbsp;</TT></TD>
    <TD noWrap align=3Dright><TT>-97.28&nbsp;</TT></TD>
    <TD align=3Dright><TT>458&nbsp;</TT></TD>
    <TD noWrap align=3Dright><TT>-&nbsp;</TT></TD>
    <TD align=3Dright><TT>477&nbsp;</TT></TD>
    <TD align=3Dright><TT>1&nbsp;&nbsp;</TT></TD>
    <TD noWrap align=3Dright><TT>---&nbsp;&nbsp;</TT></TD>
    <TD noWrap><TT>&nbsp;R.QLPQKLPFAHSMVFSCDSSR.L</TT></TD></TR>
  <TR>
    <TD align=3Dright>&nbsp;</TD>
    <TD align=3Dright><TT>2649.2588&nbsp;&nbsp;</TT></TD>
    <TD align=3Dright><TT>2648.2515&nbsp;&nbsp;</TT></TD>
    <TD align=3Dright><TT>2648.2185&nbsp;&nbsp;</TT></TD>
    <TD noWrap align=3Dright><TT>12.5&nbsp;</TT></TD>
    <TD align=3Dright><TT>463&nbsp;</TT></TD>
    <TD noWrap align=3Dright><TT>-&nbsp;</TT></TD>
    <TD align=3Dright><TT>485&nbsp;</TT></TD>
    <TD align=3Dright><TT>1&nbsp;&nbsp;</TT></TD>
    <TD noWrap align=3Dright><TT>---&nbsp;&nbsp;</TT></TD>
    <TD noWrap><TT>&nbsp;K.LPFAHSMVFSCDSSRLMIAAYDR.R + 2 Oxidation=20
  (M)</TT></TD></TR>
  <TR>
    <TD align=3Dright>&nbsp;</TD>
    <TD align=3Dright><TT>2649.2588&nbsp;&nbsp;</TT></TD>
    <TD align=3Dright><TT>2648.2515&nbsp;&nbsp;</TT></TD>
    <TD align=3Dright><TT>2648.1362&nbsp;&nbsp;</TT></TD>
    <TD noWrap align=3Dright><TT>43.6&nbsp;</TT></TD>
    <TD align=3Dright><TT>151&nbsp;</TT></TD>
    <TD noWrap align=3Dright><TT>-&nbsp;</TT></TD>
    <TD align=3Dright><TT>173&nbsp;</TT></TD>
    <TD align=3Dright><TT>0&nbsp;&nbsp;</TT></TD>
    <TD noWrap align=3Dright><TT>---&nbsp;&nbsp;</TT></TD>
    <TD noWrap><TT>&nbsp;K.ETSESEDDDSVELHEVSVFENPR.V</TT></TD></TR>
  <TR>
    <TD align=3Dright>&nbsp;</TD>
    <TD align=3Dright><TT>2777.3557&nbsp;&nbsp;</TT></TD>
    <TD align=3Dright><TT>2776.3484&nbsp;&nbsp;</TT></TD>
    <TD align=3Dright><TT>2776.3450&nbsp;&nbsp;</TT></TD>
    <TD noWrap align=3Dright><TT>1.23&nbsp;</TT></TD>
    <TD align=3Dright><TT>557&nbsp;</TT></TD>
    <TD noWrap align=3Dright><TT>-&nbsp;</TT></TD>
    <TD align=3Dright><TT>583&nbsp;</TT></TD>
    <TD align=3Dright><TT>0&nbsp;&nbsp;</TT></TD>
    <TD noWrap align=3Dright><TT>---&nbsp;&nbsp;</TT></TD>
    <TD noWrap><TT>&nbsp;R.MDGASVTAGGFPPQNNNVLIITTSSNR.V + Oxidation=20
    (M)</TT></TD></TR></TBODY></TABLE>
<TABLE border=3D0 cellSpacing=3D0>
  <TBODY>
  <TR>
    <TD><TT>&nbsp;&nbsp;&nbsp;&nbsp;&nbsp;&nbsp;</TT></TD>
    <TD><TT><B>No match to: </B>812.3083, 825.0515, 829.3333, 842.4561,=20
      870.4924, 1269.5284, 1276.5792, 1283.5680, 1285.5226, 1299.5594,=20
      1356.5599, 1356.5599, 1372.5393, 1372.5393, 1378.5297, 1383.6278,=20
      1388.5371, 1404.5271, 1405.5890, 1689.5746, 1689.5746, 1702.6964,=20
      1749.7684, 1951.9136, 1951.9136, 1973.9078, 2009.7618, 2009.7618,=20
      2031.7617, 2098.0420, 2109.9995, 2211.9861, 2424.1086, 2424.1086,=20
      2467.0449, 2467.0449, 2663.2690</TT></TD></TR></TBODY></TABLE><BR>
<TABLE border=3D0 cellSpacing=3D0>
  <TBODY>
  <TR>
    <TD><TT><B><A name=3DHit45>45.</A>&nbsp;&nbsp;&nbsp;</B></TT></TD>
    <TD noWrap><TT><A=20
      =
href=3D"http://zxw-pc/mascot/cgi/protein_view.pl?file=3D../data/20121225/=
F002441.dat&amp;hit=3D45"=20
      =
target=3D_blank>gi|168062540</A>&nbsp;&nbsp;&nbsp;&nbsp;<B>Mass:</B>&nbsp=
;34581&nbsp;&nbsp;&nbsp;&nbsp;<B>Score:</B>&nbsp;38&nbsp;&nbsp;&nbsp;&nbs=
p;&nbsp;<B>Expect:</B>&nbsp;3.3e+002&nbsp;&nbsp;<B>Matches:</B>&nbsp;8</T=
T></TD></TR>
  <TR>
    <TD>&nbsp;</TD>
    <TD noWrap><TT>predicted protein [Physcomitrella patens subsp.=20
    patens]</TT></TD></TR></TBODY></TABLE>
<TABLE border=3D0 cellSpacing=3D0 cellPadding=3D0>
  <TBODY>
  <TR>
    <TD><TT>&nbsp;&nbsp;&nbsp;&nbsp;&nbsp;&nbsp;</TT></TD>
    <TD align=3Dright><TT><B>Observed&nbsp;&nbsp;</B></TT></TD>
    <TD noWrap align=3Dright><TT><B>Mr(expt)&nbsp;&nbsp;</B></TT></TD>
    <TD noWrap align=3Dright><TT><B>Mr(calc)&nbsp;&nbsp;</B></TT></TD>
    <TD align=3Dright><TT><B>&nbsp;ppm&nbsp;&nbsp;</B></TT></TD>
    <TD align=3Dright><TT><B>Start&nbsp;</B></TT></TD>
    <TD align=3Dright><TT><B>&nbsp;</B></TT></TD>
    <TD align=3Dright><TT><B>End&nbsp;</B></TT></TD>
    <TD align=3Dright><TT><B>Miss&nbsp;</B></TT></TD>
    <TD align=3Dright><TT><B>Ions&nbsp;</B></TT></TD>
    <TD><TT><B>&nbsp;Peptide</B></TT></TD></TR>
  <TR>
    <TD align=3Dright>&nbsp;</TD>
    <TD align=3Dright><TT>842.4561&nbsp;&nbsp;</TT></TD>
    <TD align=3Dright><TT>841.4488&nbsp;&nbsp;</TT></TD>
    <TD align=3Dright><TT>841.5021&nbsp;&nbsp;</TT></TD>
    <TD noWrap align=3Dright><TT>-63.33&nbsp;</TT></TD>
    <TD align=3Dright><TT>82&nbsp;</TT></TD>
    <TD noWrap align=3Dright><TT>-&nbsp;</TT></TD>
    <TD align=3Dright><TT>89&nbsp;</TT></TD>
    <TD align=3Dright><TT>0&nbsp;&nbsp;</TT></TD>
    <TD noWrap align=3Dright><TT>---&nbsp;&nbsp;</TT></TD>
    <TD noWrap><TT>&nbsp;K.ALQAVVNK.I</TT></TD></TR>
  <TR>
    <TD align=3Dright>&nbsp;</TD>
    <TD align=3Dright><TT>1308.5662&nbsp;&nbsp;</TT></TD>
    <TD align=3Dright><TT>1307.5589&nbsp;&nbsp;</TT></TD>
    <TD align=3Dright><TT>1307.6213&nbsp;&nbsp;</TT></TD>
    <TD noWrap align=3Dright><TT>-47.72&nbsp;</TT></TD>
    <TD align=3Dright><TT>202&nbsp;</TT></TD>
    <TD noWrap align=3Dright><TT>-&nbsp;</TT></TD>
    <TD align=3Dright><TT>212&nbsp;</TT></TD>
    <TD align=3Dright><TT>1&nbsp;&nbsp;</TT></TD>
    <TD noWrap align=3Dright><TT>---&nbsp;&nbsp;</TT></TD>
    <TD noWrap><TT>&nbsp;K.KADMGMEEIIR.G + Oxidation (M)</TT></TD></TR>
  <TR>
    <TD align=3Dright>&nbsp;</TD>
    <TD align=3Dright><TT>1308.5662&nbsp;&nbsp;</TT></TD>
    <TD align=3Dright><TT>1307.5589&nbsp;&nbsp;</TT></TD>
    <TD align=3Dright><TT>1307.6213&nbsp;&nbsp;</TT></TD>
    <TD noWrap align=3Dright><TT>-47.72&nbsp;</TT></TD>
    <TD align=3Dright><TT>202&nbsp;</TT></TD>
    <TD noWrap align=3Dright><TT>-&nbsp;</TT></TD>
    <TD align=3Dright><TT>212&nbsp;</TT></TD>
    <TD align=3Dright><TT>1&nbsp;&nbsp;</TT></TD>
    <TD noWrap align=3Dright><TT>9&nbsp;&nbsp;</TT></TD>
    <TD noWrap><TT>&nbsp;K.KADMGMEEIIR.G + Oxidation (M)</TT></TD></TR>
  <TR>
    <TD align=3Dright>&nbsp;</TD>
    <TD align=3Dright><TT>1324.5472&nbsp;&nbsp;</TT></TD>
    <TD align=3Dright><TT>1323.5399&nbsp;&nbsp;</TT></TD>
    <TD align=3Dright><TT>1323.6162&nbsp;&nbsp;</TT></TD>
    <TD noWrap align=3Dright><TT>-57.66&nbsp;</TT></TD>
    <TD align=3Dright><TT>202&nbsp;</TT></TD>
    <TD noWrap align=3Dright><TT>-&nbsp;</TT></TD>
    <TD align=3Dright><TT>212&nbsp;</TT></TD>
    <TD align=3Dright><TT>1&nbsp;&nbsp;</TT></TD>
    <TD noWrap align=3Dright><TT>---&nbsp;&nbsp;</TT></TD>
    <TD noWrap><TT>&nbsp;K.KADMGMEEIIR.G + 2 Oxidation =
(M)</TT></TD></TR>
  <TR>
    <TD align=3Dright>&nbsp;</TD>
    <TD align=3Dright><TT>1324.5472&nbsp;&nbsp;</TT></TD>
    <TD align=3Dright><TT>1323.5399&nbsp;&nbsp;</TT></TD>
    <TD align=3Dright><TT>1323.6162&nbsp;&nbsp;</TT></TD>
    <TD noWrap align=3Dright><TT>-57.66&nbsp;</TT></TD>
    <TD align=3Dright><TT>202&nbsp;</TT></TD>
    <TD noWrap align=3Dright><TT>-&nbsp;</TT></TD>
    <TD align=3Dright><TT>212&nbsp;</TT></TD>
    <TD align=3Dright><TT>1&nbsp;&nbsp;</TT></TD>
    <TD noWrap align=3Dright><TT>---&nbsp;&nbsp;</TT></TD>
    <TD noWrap><TT>&nbsp;K.KADMGMEEIIR.G + 2 Oxidation =
(M)</TT></TD></TR>
  <TR>
    <TD align=3Dright>&nbsp;</TD>
    <TD align=3Dright><TT>1383.6278&nbsp;&nbsp;</TT></TD>
    <TD align=3Dright><TT>1382.6205&nbsp;&nbsp;</TT></TD>
    <TD align=3Dright><TT>1382.6071&nbsp;&nbsp;</TT></TD>
    <TD noWrap align=3Dright><TT>9.73&nbsp;</TT></TD>
    <TD align=3Dright><TT>256&nbsp;</TT></TD>
    <TD noWrap align=3Dright><TT>-&nbsp;</TT></TD>
    <TD align=3Dright><TT>266&nbsp;</TT></TD>
    <TD align=3Dright><TT>1&nbsp;&nbsp;</TT></TD>
    <TD noWrap align=3Dright><TT>---&nbsp;&nbsp;</TT></TD>
    <TD noWrap><TT>&nbsp;R.KDCNEFNNMIR.Q</TT></TD></TR>
  <TR>
    <TD align=3Dright>&nbsp;</TD>
    <TD align=3Dright><TT>2109.9995&nbsp;&nbsp;</TT></TD>
    <TD align=3Dright><TT>2108.9922&nbsp;&nbsp;</TT></TD>
    <TD align=3Dright><TT>2108.9904&nbsp;&nbsp;</TT></TD>
    <TD noWrap align=3Dright><TT>0.86&nbsp;</TT></TD>
    <TD align=3Dright><TT>203&nbsp;</TT></TD>
    <TD noWrap align=3Dright><TT>-&nbsp;</TT></TD>
    <TD align=3Dright><TT>220&nbsp;</TT></TD>
    <TD align=3Dright><TT>1&nbsp;&nbsp;</TT></TD>
    <TD noWrap align=3Dright><TT>---&nbsp;&nbsp;</TT></TD>
    <TD noWrap><TT>&nbsp;K.ADMGMEEIIRGMQDLQIK.L + 2 Oxidation =
(M)</TT></TD></TR>
  <TR>
    <TD align=3Dright>&nbsp;</TD>
    <TD align=3Dright><TT>2211.9861&nbsp;&nbsp;</TT></TD>
    <TD align=3Dright><TT>2210.9788&nbsp;&nbsp;</TT></TD>
    <TD align=3Dright><TT>2211.1569&nbsp;&nbsp;</TT></TD>
    <TD noWrap align=3Dright><TT>-80.55&nbsp;</TT></TD>
    <TD align=3Dright><TT>181&nbsp;</TT></TD>
    <TD noWrap align=3Dright><TT>-&nbsp;</TT></TD>
    <TD align=3Dright><TT>201&nbsp;</TT></TD>
    <TD align=3Dright><TT>1&nbsp;&nbsp;</TT></TD>
    <TD noWrap align=3Dright><TT>---&nbsp;&nbsp;</TT></TD>
    <TD noWrap><TT>&nbsp;K.APVRTTPPTMPTVQPSTSLSK.K + Oxidation=20
  (M)</TT></TD></TR></TBODY></TABLE>
<TABLE border=3D0 cellSpacing=3D0>
  <TBODY>
  <TR>
    <TD><TT>&nbsp;&nbsp;&nbsp;&nbsp;&nbsp;&nbsp;</TT></TD>
    <TD><TT><B>No match to: </B>812.3083, 825.0515, 829.3333, 870.4924,=20
      1269.5284, 1276.5792, 1283.5680, 1285.5226, 1299.5594, 1356.5599,=20
      1356.5599, 1372.5393, 1372.5393, 1378.5297, 1388.5371, 1404.5271,=20
      1405.5890, 1689.5746, 1689.5746, 1702.6964, 1738.8584, 1749.7684,=20
      1951.9136, 1951.9136, 1973.9078, 2009.7618, 2009.7618, 2031.7617,=20
      2098.0420, 2277.8892, 2424.1086, 2424.1086, 2467.0449, 2467.0449,=20
      2649.2588, 2649.2588, 2663.2690, =
2777.3557</TT></TD></TR></TBODY></TABLE><BR>
<TABLE border=3D0 cellSpacing=3D0>
  <TBODY>
  <TR>
    <TD><TT><B><A name=3DHit46>46.</A>&nbsp;&nbsp;&nbsp;</B></TT></TD>
    <TD noWrap><TT><A=20
      =
href=3D"http://zxw-pc/mascot/cgi/protein_view.pl?file=3D../data/20121225/=
F002441.dat&amp;hit=3D46"=20
      =
target=3D_blank>gi|162665241</A>&nbsp;&nbsp;&nbsp;&nbsp;<B>Mass:</B>&nbsp=
;34581&nbsp;&nbsp;&nbsp;&nbsp;<B>Score:</B>&nbsp;38&nbsp;&nbsp;&nbsp;&nbs=
p;&nbsp;<B>Expect:</B>&nbsp;3.3e+002&nbsp;&nbsp;<B>Matches:</B>&nbsp;8</T=
T></TD></TR>
  <TR>
    <TD>&nbsp;</TD>
    <TD noWrap><TT>predicted protein [Physcomitrella patens subsp.=20
    patens]</TT></TD></TR></TBODY></TABLE>
<TABLE border=3D0 cellSpacing=3D0 cellPadding=3D0>
  <TBODY>
  <TR>
    <TD><TT>&nbsp;&nbsp;&nbsp;&nbsp;&nbsp;&nbsp;</TT></TD>
    <TD align=3Dright><TT><B>Observed&nbsp;&nbsp;</B></TT></TD>
    <TD noWrap align=3Dright><TT><B>Mr(expt)&nbsp;&nbsp;</B></TT></TD>
    <TD noWrap align=3Dright><TT><B>Mr(calc)&nbsp;&nbsp;</B></TT></TD>
    <TD align=3Dright><TT><B>&nbsp;ppm&nbsp;&nbsp;</B></TT></TD>
    <TD align=3Dright><TT><B>Start&nbsp;</B></TT></TD>
    <TD align=3Dright><TT><B>&nbsp;</B></TT></TD>
    <TD align=3Dright><TT><B>End&nbsp;</B></TT></TD>
    <TD align=3Dright><TT><B>Miss&nbsp;</B></TT></TD>
    <TD align=3Dright><TT><B>Ions&nbsp;</B></TT></TD>
    <TD><TT><B>&nbsp;Peptide</B></TT></TD></TR>
  <TR>
    <TD align=3Dright>&nbsp;</TD>
    <TD align=3Dright><TT>842.4561&nbsp;&nbsp;</TT></TD>
    <TD align=3Dright><TT>841.4488&nbsp;&nbsp;</TT></TD>
    <TD align=3Dright><TT>841.5021&nbsp;&nbsp;</TT></TD>
    <TD noWrap align=3Dright><TT>-63.33&nbsp;</TT></TD>
    <TD align=3Dright><TT>82&nbsp;</TT></TD>
    <TD noWrap align=3Dright><TT>-&nbsp;</TT></TD>
    <TD align=3Dright><TT>89&nbsp;</TT></TD>
    <TD align=3Dright><TT>0&nbsp;&nbsp;</TT></TD>
    <TD noWrap align=3Dright><TT>---&nbsp;&nbsp;</TT></TD>
    <TD noWrap><TT>&nbsp;K.ALQAVVNK.I</TT></TD></TR>
  <TR>
    <TD align=3Dright>&nbsp;</TD>
    <TD align=3Dright><TT>1308.5662&nbsp;&nbsp;</TT></TD>
    <TD align=3Dright><TT>1307.5589&nbsp;&nbsp;</TT></TD>
    <TD align=3Dright><TT>1307.6213&nbsp;&nbsp;</TT></TD>
    <TD noWrap align=3Dright><TT>-47.72&nbsp;</TT></TD>
    <TD align=3Dright><TT>202&nbsp;</TT></TD>
    <TD noWrap align=3Dright><TT>-&nbsp;</TT></TD>
    <TD align=3Dright><TT>212&nbsp;</TT></TD>
    <TD align=3Dright><TT>1&nbsp;&nbsp;</TT></TD>
    <TD noWrap align=3Dright><TT>---&nbsp;&nbsp;</TT></TD>
    <TD noWrap><TT>&nbsp;K.KADMGMEEIIR.G + Oxidation (M)</TT></TD></TR>
  <TR>
    <TD align=3Dright>&nbsp;</TD>
    <TD align=3Dright><TT>1308.5662&nbsp;&nbsp;</TT></TD>
    <TD align=3Dright><TT>1307.5589&nbsp;&nbsp;</TT></TD>
    <TD align=3Dright><TT>1307.6213&nbsp;&nbsp;</TT></TD>
    <TD noWrap align=3Dright><TT>-47.72&nbsp;</TT></TD>
    <TD align=3Dright><TT>202&nbsp;</TT></TD>
    <TD noWrap align=3Dright><TT>-&nbsp;</TT></TD>
    <TD align=3Dright><TT>212&nbsp;</TT></TD>
    <TD align=3Dright><TT>1&nbsp;&nbsp;</TT></TD>
    <TD noWrap align=3Dright><TT>9&nbsp;&nbsp;</TT></TD>
    <TD noWrap><TT>&nbsp;K.KADMGMEEIIR.G + Oxidation (M)</TT></TD></TR>
  <TR>
    <TD align=3Dright>&nbsp;</TD>
    <TD align=3Dright><TT>1324.5472&nbsp;&nbsp;</TT></TD>
    <TD align=3Dright><TT>1323.5399&nbsp;&nbsp;</TT></TD>
    <TD align=3Dright><TT>1323.6162&nbsp;&nbsp;</TT></TD>
    <TD noWrap align=3Dright><TT>-57.66&nbsp;</TT></TD>
    <TD align=3Dright><TT>202&nbsp;</TT></TD>
    <TD noWrap align=3Dright><TT>-&nbsp;</TT></TD>
    <TD align=3Dright><TT>212&nbsp;</TT></TD>
    <TD align=3Dright><TT>1&nbsp;&nbsp;</TT></TD>
    <TD noWrap align=3Dright><TT>---&nbsp;&nbsp;</TT></TD>
    <TD noWrap><TT>&nbsp;K.KADMGMEEIIR.G + 2 Oxidation =
(M)</TT></TD></TR>
  <TR>
    <TD align=3Dright>&nbsp;</TD>
    <TD align=3Dright><TT>1324.5472&nbsp;&nbsp;</TT></TD>
    <TD align=3Dright><TT>1323.5399&nbsp;&nbsp;</TT></TD>
    <TD align=3Dright><TT>1323.6162&nbsp;&nbsp;</TT></TD>
    <TD noWrap align=3Dright><TT>-57.66&nbsp;</TT></TD>
    <TD align=3Dright><TT>202&nbsp;</TT></TD>
    <TD noWrap align=3Dright><TT>-&nbsp;</TT></TD>
    <TD align=3Dright><TT>212&nbsp;</TT></TD>
    <TD align=3Dright><TT>1&nbsp;&nbsp;</TT></TD>
    <TD noWrap align=3Dright><TT>---&nbsp;&nbsp;</TT></TD>
    <TD noWrap><TT>&nbsp;K.KADMGMEEIIR.G + 2 Oxidation =
(M)</TT></TD></TR>
  <TR>
    <TD align=3Dright>&nbsp;</TD>
    <TD align=3Dright><TT>1383.6278&nbsp;&nbsp;</TT></TD>
    <TD align=3Dright><TT>1382.6205&nbsp;&nbsp;</TT></TD>
    <TD align=3Dright><TT>1382.6071&nbsp;&nbsp;</TT></TD>
    <TD noWrap align=3Dright><TT>9.73&nbsp;</TT></TD>
    <TD align=3Dright><TT>256&nbsp;</TT></TD>
    <TD noWrap align=3Dright><TT>-&nbsp;</TT></TD>
    <TD align=3Dright><TT>266&nbsp;</TT></TD>
    <TD align=3Dright><TT>1&nbsp;&nbsp;</TT></TD>
    <TD noWrap align=3Dright><TT>---&nbsp;&nbsp;</TT></TD>
    <TD noWrap><TT>&nbsp;R.KDCNEFNNMIR.Q</TT></TD></TR>
  <TR>
    <TD align=3Dright>&nbsp;</TD>
    <TD align=3Dright><TT>2109.9995&nbsp;&nbsp;</TT></TD>
    <TD align=3Dright><TT>2108.9922&nbsp;&nbsp;</TT></TD>
    <TD align=3Dright><TT>2108.9904&nbsp;&nbsp;</TT></TD>
    <TD noWrap align=3Dright><TT>0.86&nbsp;</TT></TD>
    <TD align=3Dright><TT>203&nbsp;</TT></TD>
    <TD noWrap align=3Dright><TT>-&nbsp;</TT></TD>
    <TD align=3Dright><TT>220&nbsp;</TT></TD>
    <TD align=3Dright><TT>1&nbsp;&nbsp;</TT></TD>
    <TD noWrap align=3Dright><TT>---&nbsp;&nbsp;</TT></TD>
    <TD noWrap><TT>&nbsp;K.ADMGMEEIIRGMQDLQIK.L + 2 Oxidation =
(M)</TT></TD></TR>
  <TR>
    <TD align=3Dright>&nbsp;</TD>
    <TD align=3Dright><TT>2211.9861&nbsp;&nbsp;</TT></TD>
    <TD align=3Dright><TT>2210.9788&nbsp;&nbsp;</TT></TD>
    <TD align=3Dright><TT>2211.1569&nbsp;&nbsp;</TT></TD>
    <TD noWrap align=3Dright><TT>-80.55&nbsp;</TT></TD>
    <TD align=3Dright><TT>181&nbsp;</TT></TD>
    <TD noWrap align=3Dright><TT>-&nbsp;</TT></TD>
    <TD align=3Dright><TT>201&nbsp;</TT></TD>
    <TD align=3Dright><TT>1&nbsp;&nbsp;</TT></TD>
    <TD noWrap align=3Dright><TT>---&nbsp;&nbsp;</TT></TD>
    <TD noWrap><TT>&nbsp;K.APVRTTPPTMPTVQPSTSLSK.K + Oxidation=20
  (M)</TT></TD></TR></TBODY></TABLE>
<TABLE border=3D0 cellSpacing=3D0>
  <TBODY>
  <TR>
    <TD><TT>&nbsp;&nbsp;&nbsp;&nbsp;&nbsp;&nbsp;</TT></TD>
    <TD><TT><B>No match to: </B>812.3083, 825.0515, 829.3333, 870.4924,=20
      1269.5284, 1276.5792, 1283.5680, 1285.5226, 1299.5594, 1356.5599,=20
      1356.5599, 1372.5393, 1372.5393, 1378.5297, 1388.5371, 1404.5271,=20
      1405.5890, 1689.5746, 1689.5746, 1702.6964, 1738.8584, 1749.7684,=20
      1951.9136, 1951.9136, 1973.9078, 2009.7618, 2009.7618, 2031.7617,=20
      2098.0420, 2277.8892, 2424.1086, 2424.1086, 2467.0449, 2467.0449,=20
      2649.2588, 2649.2588, 2663.2690, =
2777.3557</TT></TD></TR></TBODY></TABLE><BR>
<TABLE border=3D0 cellSpacing=3D0>
  <TBODY>
  <TR>
    <TD><TT><B><A name=3DHit47>47.</A>&nbsp;&nbsp;&nbsp;</B></TT></TD>
    <TD noWrap><TT><A=20
      =
href=3D"http://zxw-pc/mascot/cgi/protein_view.pl?file=3D../data/20121225/=
F002441.dat&amp;hit=3D47"=20
      =
target=3D_blank>gi|302379153</A>&nbsp;&nbsp;&nbsp;&nbsp;<B>Mass:</B>&nbsp=
;16563&nbsp;&nbsp;&nbsp;&nbsp;<B>Score:</B>&nbsp;38&nbsp;&nbsp;&nbsp;&nbs=
p;&nbsp;<B>Expect:</B>&nbsp;3.3e+002&nbsp;&nbsp;<B>Matches:</B>&nbsp;6</T=
T></TD></TR>
  <TR>
    <TD>&nbsp;</TD>
    <TD noWrap><TT>PRP-like protein [Daucus =
carota]</TT></TD></TR></TBODY></TABLE>
<TABLE border=3D0 cellSpacing=3D0 cellPadding=3D0>
  <TBODY>
  <TR>
    <TD><TT>&nbsp;&nbsp;&nbsp;&nbsp;&nbsp;&nbsp;</TT></TD>
    <TD align=3Dright><TT><B>Observed&nbsp;&nbsp;</B></TT></TD>
    <TD noWrap align=3Dright><TT><B>Mr(expt)&nbsp;&nbsp;</B></TT></TD>
    <TD noWrap align=3Dright><TT><B>Mr(calc)&nbsp;&nbsp;</B></TT></TD>
    <TD align=3Dright><TT><B>&nbsp;ppm&nbsp;&nbsp;</B></TT></TD>
    <TD align=3Dright><TT><B>Start&nbsp;</B></TT></TD>
    <TD align=3Dright><TT><B>&nbsp;</B></TT></TD>
    <TD align=3Dright><TT><B>End&nbsp;</B></TT></TD>
    <TD align=3Dright><TT><B>Miss&nbsp;</B></TT></TD>
    <TD align=3Dright><TT><B>Ions&nbsp;</B></TT></TD>
    <TD><TT><B>&nbsp;Peptide</B></TT></TD></TR>
  <TR>
    <TD align=3Dright>&nbsp;</TD>
    <TD align=3Dright><TT>1299.5594&nbsp;&nbsp;</TT></TD>
    <TD align=3Dright><TT>1298.5521&nbsp;&nbsp;</TT></TD>
    <TD align=3Dright><TT>1298.6329&nbsp;&nbsp;</TT></TD>
    <TD noWrap align=3Dright><TT>-62.19&nbsp;</TT></TD>
    <TD align=3Dright><TT>135&nbsp;</TT></TD>
    <TD noWrap align=3Dright><TT>-&nbsp;</TT></TD>
    <TD align=3Dright><TT>145&nbsp;</TT></TD>
    <TD align=3Dright><TT>0&nbsp;&nbsp;</TT></TD>
    <TD noWrap align=3Dright><TT>---&nbsp;&nbsp;</TT></TD>
    <TD noWrap><TT>&nbsp;K.FAEAQNTMLFK.A</TT></TD></TR>
  <TR>
    <TD align=3Dright>&nbsp;</TD>
    <TD align=3Dright><TT>1738.8584&nbsp;&nbsp;</TT></TD>
    <TD align=3Dright><TT>1737.8511&nbsp;&nbsp;</TT></TD>
    <TD align=3Dright><TT>1737.9084&nbsp;&nbsp;</TT></TD>
    <TD noWrap align=3Dright><TT>-32.94&nbsp;</TT></TD>
    <TD align=3Dright><TT>55&nbsp;</TT></TD>
    <TD noWrap align=3Dright><TT>-&nbsp;</TT></TD>
    <TD align=3Dright><TT>70&nbsp;</TT></TD>
    <TD align=3Dright><TT>0&nbsp;&nbsp;</TT></TD>
    <TD noWrap align=3Dright><TT>---&nbsp;&nbsp;</TT></TD>
    <TD noWrap><TT>&nbsp;K.HITLPEGGPVTTMTLR.T + Oxidation =
(M)</TT></TD></TR>
  <TR>
    <TD align=3Dright>&nbsp;</TD>
    <TD align=3Dright><TT>2424.1086&nbsp;&nbsp;</TT></TD>
    <TD align=3Dright><TT>2423.1013&nbsp;&nbsp;</TT></TD>
    <TD align=3Dright><TT>2423.1389&nbsp;&nbsp;</TT></TD>
    <TD noWrap align=3Dright><TT>-15.49&nbsp;</TT></TD>
    <TD align=3Dright><TT>77&nbsp;</TT></TD>
    <TD noWrap align=3Dright><TT>-&nbsp;</TT></TD>
    <TD align=3Dright><TT>97&nbsp;</TT></TD>
    <TD align=3Dright><TT>1&nbsp;&nbsp;</TT></TD>
    <TD noWrap align=3Dright><TT>---&nbsp;&nbsp;</TT></TD>
    <TD noWrap><TT>&nbsp;K.KNCTIDYSYIDGDILMGFIDK.I</TT></TD></TR>
  <TR>
    <TD align=3Dright>&nbsp;</TD>
    <TD align=3Dright><TT>2424.1086&nbsp;&nbsp;</TT></TD>
    <TD align=3Dright><TT>2423.1013&nbsp;&nbsp;</TT></TD>
    <TD align=3Dright><TT>2423.1389&nbsp;&nbsp;</TT></TD>
    <TD noWrap align=3Dright><TT>-15.49&nbsp;</TT></TD>
    <TD align=3Dright><TT>77&nbsp;</TT></TD>
    <TD noWrap align=3Dright><TT>-&nbsp;</TT></TD>
    <TD align=3Dright><TT>97&nbsp;</TT></TD>
    <TD align=3Dright><TT>1&nbsp;&nbsp;</TT></TD>
    <TD noWrap align=3Dright><TT>---&nbsp;&nbsp;</TT></TD>
    <TD noWrap><TT>&nbsp;K.KNCTIDYSYIDGDILMGFIDK.I</TT></TD></TR>
  <TR>
    <TD align=3Dright>&nbsp;</TD>
    <TD align=3Dright><TT>2467.0449&nbsp;&nbsp;</TT></TD>
    <TD align=3Dright><TT>2466.0376&nbsp;&nbsp;</TT></TD>
    <TD align=3Dright><TT>2466.2101&nbsp;&nbsp;</TT></TD>
    <TD noWrap align=3Dright><TT>-69.92&nbsp;</TT></TD>
    <TD align=3Dright><TT>124&nbsp;</TT></TD>
    <TD noWrap align=3Dright><TT>-&nbsp;</TT></TD>
    <TD align=3Dright><TT>145&nbsp;</TT></TD>
    <TD align=3Dright><TT>1&nbsp;&nbsp;</TT></TD>
    <TD noWrap align=3Dright><TT>---&nbsp;&nbsp;</TT></TD>
    <TD noWrap><TT>&nbsp;K.GDAVVPEENIKFAEAQNTMLFK.A + Oxidation =
(M)</TT></TD></TR>
  <TR>
    <TD align=3Dright>&nbsp;</TD>
    <TD align=3Dright><TT>2467.0449&nbsp;&nbsp;</TT></TD>
    <TD align=3Dright><TT>2466.0376&nbsp;&nbsp;</TT></TD>
    <TD align=3Dright><TT>2466.2101&nbsp;&nbsp;</TT></TD>
    <TD noWrap align=3Dright><TT>-69.92&nbsp;</TT></TD>
    <TD align=3Dright><TT>124&nbsp;</TT></TD>
    <TD noWrap align=3Dright><TT>-&nbsp;</TT></TD>
    <TD align=3Dright><TT>145&nbsp;</TT></TD>
    <TD align=3Dright><TT>1&nbsp;&nbsp;</TT></TD>
    <TD noWrap align=3Dright><TT>---&nbsp;&nbsp;</TT></TD>
    <TD noWrap><TT>&nbsp;K.GDAVVPEENIKFAEAQNTMLFK.A + Oxidation=20
  (M)</TT></TD></TR></TBODY></TABLE>
<TABLE border=3D0 cellSpacing=3D0>
  <TBODY>
  <TR>
    <TD><TT>&nbsp;&nbsp;&nbsp;&nbsp;&nbsp;&nbsp;</TT></TD>
    <TD><TT><B>No match to: </B>812.3083, 825.0515, 829.3333, 842.4561,=20
      870.4924, 1269.5284, 1276.5792, 1283.5680, 1285.5226, 1308.5662,=20
      1308.5662, 1324.5472, 1324.5472, 1356.5599, 1356.5599, 1372.5393,=20
      1372.5393, 1378.5297, 1383.6278, 1388.5371, 1404.5271, 1405.5890,=20
      1689.5746, 1689.5746, 1702.6964, 1749.7684, 1951.9136, 1951.9136,=20
      1973.9078, 2009.7618, 2009.7618, 2031.7617, 2098.0420, 2109.9995,=20
      2211.9861, 2277.8892, 2649.2588, 2649.2588, 2663.2690,=20
  2777.3557</TT></TD></TR></TBODY></TABLE><BR>
<TABLE border=3D0 cellSpacing=3D0>
  <TBODY>
  <TR>
    <TD><TT><B><A name=3DHit48>48.</A>&nbsp;&nbsp;&nbsp;</B></TT></TD>
    <TD noWrap><TT><A=20
      =
href=3D"http://zxw-pc/mascot/cgi/protein_view.pl?file=3D../data/20121225/=
F002441.dat&amp;hit=3D48"=20
      =
target=3D_blank>gi|255638293</A>&nbsp;&nbsp;&nbsp;&nbsp;<B>Mass:</B>&nbsp=
;29139&nbsp;&nbsp;&nbsp;&nbsp;<B>Score:</B>&nbsp;37&nbsp;&nbsp;&nbsp;&nbs=
p;&nbsp;<B>Expect:</B>&nbsp;3.5e+002&nbsp;&nbsp;<B>Matches:</B>&nbsp;7</T=
T></TD></TR>
  <TR>
    <TD>&nbsp;</TD>
    <TD noWrap><TT>unknown [Glycine max]</TT></TD></TR></TBODY></TABLE>
<TABLE border=3D0 cellSpacing=3D0 cellPadding=3D0>
  <TBODY>
  <TR>
    <TD><TT>&nbsp;&nbsp;&nbsp;&nbsp;&nbsp;&nbsp;</TT></TD>
    <TD align=3Dright><TT><B>Observed&nbsp;&nbsp;</B></TT></TD>
    <TD noWrap align=3Dright><TT><B>Mr(expt)&nbsp;&nbsp;</B></TT></TD>
    <TD noWrap align=3Dright><TT><B>Mr(calc)&nbsp;&nbsp;</B></TT></TD>
    <TD align=3Dright><TT><B>&nbsp;ppm&nbsp;&nbsp;</B></TT></TD>
    <TD align=3Dright><TT><B>Start&nbsp;</B></TT></TD>
    <TD align=3Dright><TT><B>&nbsp;</B></TT></TD>
    <TD align=3Dright><TT><B>End&nbsp;</B></TT></TD>
    <TD align=3Dright><TT><B>Miss&nbsp;</B></TT></TD>
    <TD align=3Dright><TT><B>Ions&nbsp;</B></TT></TD>
    <TD><TT><B>&nbsp;Peptide</B></TT></TD></TR>
  <TR>
    <TD align=3Dright>&nbsp;</TD>
    <TD align=3Dright><TT>812.3083&nbsp;&nbsp;</TT></TD>
    <TD align=3Dright><TT>811.3010&nbsp;&nbsp;</TT></TD>
    <TD align=3Dright><TT>811.3680&nbsp;&nbsp;</TT></TD>
    <TD noWrap align=3Dright><TT>-82.59&nbsp;</TT></TD>
    <TD align=3Dright><TT>196&nbsp;</TT></TD>
    <TD noWrap align=3Dright><TT>-&nbsp;</TT></TD>
    <TD align=3Dright><TT>201&nbsp;</TT></TD>
    <TD align=3Dright><TT>1&nbsp;&nbsp;</TT></TD>
    <TD noWrap align=3Dright><TT>---&nbsp;&nbsp;</TT></TD>
    <TD noWrap><TT>&nbsp;R.RQMSMK.L + 2 Oxidation (M)</TT></TD></TR>
  <TR>
    <TD align=3Dright>&nbsp;</TD>
    <TD align=3Dright><TT>1372.5393&nbsp;&nbsp;</TT></TD>
    <TD align=3Dright><TT>1371.5320&nbsp;&nbsp;</TT></TD>
    <TD align=3Dright><TT>1371.6387&nbsp;&nbsp;</TT></TD>
    <TD noWrap align=3Dright><TT>-77.80&nbsp;</TT></TD>
    <TD align=3Dright><TT>202&nbsp;</TT></TD>
    <TD noWrap align=3Dright><TT>-&nbsp;</TT></TD>
    <TD align=3Dright><TT>214&nbsp;</TT></TD>
    <TD align=3Dright><TT>0&nbsp;&nbsp;</TT></TD>
    <TD noWrap align=3Dright><TT>---&nbsp;&nbsp;</TT></TD>
    <TD noWrap><TT>&nbsp;K.LSVADGHLCNMGR.M</TT></TD></TR>
  <TR>
    <TD align=3Dright>&nbsp;</TD>
    <TD align=3Dright><TT>1372.5393&nbsp;&nbsp;</TT></TD>
    <TD align=3Dright><TT>1371.5320&nbsp;&nbsp;</TT></TD>
    <TD align=3Dright><TT>1371.6387&nbsp;&nbsp;</TT></TD>
    <TD noWrap align=3Dright><TT>-77.80&nbsp;</TT></TD>
    <TD align=3Dright><TT>202&nbsp;</TT></TD>
    <TD noWrap align=3Dright><TT>-&nbsp;</TT></TD>
    <TD align=3Dright><TT>214&nbsp;</TT></TD>
    <TD align=3Dright><TT>0&nbsp;&nbsp;</TT></TD>
    <TD noWrap align=3Dright><TT>6&nbsp;&nbsp;</TT></TD>
    <TD noWrap><TT>&nbsp;K.LSVADGHLCNMGR.M</TT></TD></TR>
  <TR>
    <TD align=3Dright>&nbsp;</TD>
    <TD align=3Dright><TT>1388.5371&nbsp;&nbsp;</TT></TD>
    <TD align=3Dright><TT>1387.5298&nbsp;&nbsp;</TT></TD>
    <TD align=3Dright><TT>1387.6337&nbsp;&nbsp;</TT></TD>
    <TD noWrap align=3Dright><TT>-74.82&nbsp;</TT></TD>
    <TD align=3Dright><TT>202&nbsp;</TT></TD>
    <TD noWrap align=3Dright><TT>-&nbsp;</TT></TD>
    <TD align=3Dright><TT>214&nbsp;</TT></TD>
    <TD align=3Dright><TT>0&nbsp;&nbsp;</TT></TD>
    <TD noWrap align=3Dright><TT>---&nbsp;&nbsp;</TT></TD>
    <TD noWrap><TT>&nbsp;K.LSVADGHLCNMGR.M + Oxidation =
(M)</TT></TD></TR>
  <TR>
    <TD align=3Dright>&nbsp;</TD>
    <TD align=3Dright><TT>2009.7618&nbsp;&nbsp;</TT></TD>
    <TD align=3Dright><TT>2008.7545&nbsp;&nbsp;</TT></TD>
    <TD align=3Dright><TT>2008.8951&nbsp;&nbsp;</TT></TD>
    <TD noWrap align=3Dright><TT>-69.97&nbsp;</TT></TD>
    <TD align=3Dright><TT>197&nbsp;</TT></TD>
    <TD noWrap align=3Dright><TT>-&nbsp;</TT></TD>
    <TD align=3Dright><TT>214&nbsp;</TT></TD>
    <TD align=3Dright><TT>1&nbsp;&nbsp;</TT></TD>
    <TD noWrap align=3Dright><TT>---&nbsp;&nbsp;</TT></TD>
    <TD noWrap><TT>&nbsp;R.QMSMKLSVADGHLCNMGR.M + 2 Oxidation =
(M)</TT></TD></TR>
  <TR>
    <TD align=3Dright>&nbsp;</TD>
    <TD align=3Dright><TT>2009.7618&nbsp;&nbsp;</TT></TD>
    <TD align=3Dright><TT>2008.7545&nbsp;&nbsp;</TT></TD>
    <TD align=3Dright><TT>2008.8951&nbsp;&nbsp;</TT></TD>
    <TD noWrap align=3Dright><TT>-69.97&nbsp;</TT></TD>
    <TD align=3Dright><TT>197&nbsp;</TT></TD>
    <TD noWrap align=3Dright><TT>-&nbsp;</TT></TD>
    <TD align=3Dright><TT>214&nbsp;</TT></TD>
    <TD align=3Dright><TT>1&nbsp;&nbsp;</TT></TD>
    <TD noWrap align=3Dright><TT>8&nbsp;&nbsp;</TT></TD>
    <TD noWrap><TT>&nbsp;R.QMSMKLSVADGHLCNMGR.M + 2 Oxidation =
(M)</TT></TD></TR>
  <TR>
    <TD align=3Dright>&nbsp;</TD>
    <TD align=3Dright><TT>2777.3557&nbsp;&nbsp;</TT></TD>
    <TD align=3Dright><TT>2776.3484&nbsp;&nbsp;</TT></TD>
    <TD align=3Dright><TT>2776.3953&nbsp;&nbsp;</TT></TD>
    <TD noWrap align=3Dright><TT>-16.89&nbsp;</TT></TD>
    <TD align=3Dright><TT>170&nbsp;</TT></TD>
    <TD noWrap align=3Dright><TT>-&nbsp;</TT></TD>
    <TD align=3Dright><TT>195&nbsp;</TT></TD>
    <TD align=3Dright><TT>0&nbsp;&nbsp;</TT></TD>
    <TD noWrap align=3Dright><TT>---&nbsp;&nbsp;</TT></TD>
    <TD=20
noWrap><TT>&nbsp;R.LTSTVMLTLTTNNESSGTFSLFGSIR.R</TT></TD></TR></TBODY></T=
ABLE>
<TABLE border=3D0 cellSpacing=3D0>
  <TBODY>
  <TR>
    <TD><TT>&nbsp;&nbsp;&nbsp;&nbsp;&nbsp;&nbsp;</TT></TD>
    <TD><TT><B>No match to: </B>825.0515, 829.3333, 842.4561, 870.4924,=20
      1269.5284, 1276.5792, 1283.5680, 1285.5226, 1299.5594, 1308.5662,=20
      1308.5662, 1324.5472, 1324.5472, 1356.5599, 1356.5599, 1378.5297,=20
      1383.6278, 1404.5271, 1405.5890, 1689.5746, 1689.5746, 1702.6964,=20
      1738.8584, 1749.7684, 1951.9136, 1951.9136, 1973.9078, 2031.7617,=20
      2098.0420, 2109.9995, 2211.9861, 2277.8892, 2424.1086, 2424.1086,=20
      2467.0449, 2467.0449, 2649.2588, 2649.2588,=20
2663.2690</TT></TD></TR></TBODY></TABLE><BR>
<TABLE border=3D0 cellSpacing=3D0>
  <TBODY>
  <TR>
    <TD><TT><B><A name=3DHit49>49.</A>&nbsp;&nbsp;&nbsp;</B></TT></TD>
    <TD noWrap><TT><A=20
      =
href=3D"http://zxw-pc/mascot/cgi/protein_view.pl?file=3D../data/20121225/=
F002441.dat&amp;hit=3D49"=20
      =
target=3D_blank>gi|194692814</A>&nbsp;&nbsp;&nbsp;&nbsp;<B>Mass:</B>&nbsp=
;9776&nbsp;&nbsp;&nbsp;&nbsp;&nbsp;<B>Score:</B>&nbsp;37&nbsp;&nbsp;&nbsp=
;&nbsp;&nbsp;<B>Expect:</B>&nbsp;4e+002&nbsp;&nbsp;<B>Matches:</B>&nbsp;4=
</TT></TD></TR>
  <TR>
    <TD>&nbsp;</TD>
    <TD noWrap><TT>unknown [Zea mays]</TT></TD></TR></TBODY></TABLE>
<TABLE border=3D0 cellSpacing=3D0 cellPadding=3D0>
  <TBODY>
  <TR>
    <TD><TT>&nbsp;&nbsp;&nbsp;&nbsp;&nbsp;&nbsp;</TT></TD>
    <TD align=3Dright><TT><B>Observed&nbsp;&nbsp;</B></TT></TD>
    <TD noWrap align=3Dright><TT><B>Mr(expt)&nbsp;&nbsp;</B></TT></TD>
    <TD noWrap align=3Dright><TT><B>Mr(calc)&nbsp;&nbsp;</B></TT></TD>
    <TD align=3Dright><TT><B>&nbsp;ppm&nbsp;&nbsp;</B></TT></TD>
    <TD align=3Dright><TT><B>Start&nbsp;</B></TT></TD>
    <TD align=3Dright><TT><B>&nbsp;</B></TT></TD>
    <TD align=3Dright><TT><B>End&nbsp;</B></TT></TD>
    <TD align=3Dright><TT><B>Miss&nbsp;</B></TT></TD>
    <TD align=3Dright><TT><B>Ions&nbsp;</B></TT></TD>
    <TD><TT><B>&nbsp;Peptide</B></TT></TD></TR>
  <TR>
    <TD align=3Dright>&nbsp;</TD>
    <TD align=3Dright><TT>1276.5792&nbsp;&nbsp;</TT></TD>
    <TD align=3Dright><TT>1275.5719&nbsp;&nbsp;</TT></TD>
    <TD align=3Dright><TT>1275.6394&nbsp;&nbsp;</TT></TD>
    <TD noWrap align=3Dright><TT>-52.89&nbsp;</TT></TD>
    <TD align=3Dright><TT>13&nbsp;</TT></TD>
    <TD noWrap align=3Dright><TT>-&nbsp;</TT></TD>
    <TD align=3Dright><TT>23&nbsp;</TT></TD>
    <TD align=3Dright><TT>0&nbsp;&nbsp;</TT></TD>
    <TD noWrap align=3Dright><TT>---&nbsp;&nbsp;</TT></TD>
    <TD noWrap><TT>&nbsp;R.FITVSHAQSMR.T</TT></TD></TR>
  <TR>
    <TD align=3Dright>&nbsp;</TD>
    <TD align=3Dright><TT>1378.5297&nbsp;&nbsp;</TT></TD>
    <TD align=3Dright><TT>1377.5224&nbsp;&nbsp;</TT></TD>
    <TD align=3Dright><TT>1377.6493&nbsp;&nbsp;</TT></TD>
    <TD noWrap align=3Dright><TT>-92.10&nbsp;</TT></TD>
    <TD align=3Dright><TT>41&nbsp;</TT></TD>
    <TD noWrap align=3Dright><TT>-&nbsp;</TT></TD>
    <TD align=3Dright><TT>54&nbsp;</TT></TD>
    <TD align=3Dright><TT>0&nbsp;&nbsp;</TT></TD>
    <TD noWrap align=3Dright><TT>---&nbsp;&nbsp;</TT></TD>
    <TD noWrap><TT>&nbsp;R.SVSGAGMMAQGQVR.A</TT></TD></TR>
  <TR>
    <TD align=3Dright>&nbsp;</TD>
    <TD align=3Dright><TT>1405.5890&nbsp;&nbsp;</TT></TD>
    <TD align=3Dright><TT>1404.5817&nbsp;&nbsp;</TT></TD>
    <TD align=3Dright><TT>1404.5625&nbsp;&nbsp;</TT></TD>
    <TD noWrap align=3Dright><TT>13.7&nbsp;</TT></TD>
    <TD align=3Dright><TT>2&nbsp;</TT></TD>
    <TD noWrap align=3Dright><TT>-&nbsp;</TT></TD>
    <TD align=3Dright><TT>12&nbsp;</TT></TD>
    <TD align=3Dright><TT>0&nbsp;&nbsp;</TT></TD>
    <TD noWrap align=3Dright><TT>---&nbsp;&nbsp;</TT></TD>
    <TD noWrap><TT>&nbsp;M.MDMFFPNCTQR.F + Oxidation (M)</TT></TD></TR>
  <TR>
    <TD align=3Dright>&nbsp;</TD>
    <TD align=3Dright><TT>2663.2690&nbsp;&nbsp;</TT></TD>
    <TD align=3Dright><TT>2662.2617&nbsp;&nbsp;</TT></TD>
    <TD align=3Dright><TT>2662.1913&nbsp;&nbsp;</TT></TD>
    <TD noWrap align=3Dright><TT>26.5&nbsp;</TT></TD>
    <TD align=3Dright><TT>2&nbsp;</TT></TD>
    <TD noWrap align=3Dright><TT>-&nbsp;</TT></TD>
    <TD align=3Dright><TT>23&nbsp;</TT></TD>
    <TD align=3Dright><TT>1&nbsp;&nbsp;</TT></TD>
    <TD noWrap align=3Dright><TT>---&nbsp;&nbsp;</TT></TD>
    <TD noWrap><TT>&nbsp;M.MDMFFPNCTQRFITVSHAQSMR.T + Oxidation=20
  (M)</TT></TD></TR></TBODY></TABLE>
<TABLE border=3D0 cellSpacing=3D0>
  <TBODY>
  <TR>
    <TD><TT>&nbsp;&nbsp;&nbsp;&nbsp;&nbsp;&nbsp;</TT></TD>
    <TD><TT><B>No match to: </B>812.3083, 825.0515, 829.3333, 842.4561,=20
      870.4924, 1269.5284, 1283.5680, 1285.5226, 1299.5594, 1308.5662,=20
      1308.5662, 1324.5472, 1324.5472, 1356.5599, 1356.5599, 1372.5393,=20
      1372.5393, 1383.6278, 1388.5371, 1404.5271, 1689.5746, 1689.5746,=20
      1702.6964, 1738.8584, 1749.7684, 1951.9136, 1951.9136, 1973.9078,=20
      2009.7618, 2009.7618, 2031.7617, 2098.0420, 2109.9995, 2211.9861,=20
      2277.8892, 2424.1086, 2424.1086, 2467.0449, 2467.0449, 2649.2588,=20
      2649.2588, 2777.3557</TT></TD></TR></TBODY></TABLE><BR>
<TABLE border=3D0 cellSpacing=3D0>
  <TBODY>
  <TR>
    <TD><TT><B><A name=3DHit50>50.</A>&nbsp;&nbsp;&nbsp;</B></TT></TD>
    <TD noWrap><TT><A=20
      =
href=3D"http://zxw-pc/mascot/cgi/protein_view.pl?file=3D../data/20121225/=
F002441.dat&amp;hit=3D50"=20
      =
target=3D_blank>gi|4733964</A>&nbsp;&nbsp;&nbsp;&nbsp;<B>Mass:</B>&nbsp;6=
9395&nbsp;&nbsp;&nbsp;&nbsp;<B>Score:</B>&nbsp;37&nbsp;&nbsp;&nbsp;&nbsp;=
&nbsp;<B>Expect:</B>&nbsp;4e+002&nbsp;&nbsp;<B>Matches:</B>&nbsp;9</TT></=
TD></TR>
  <TR>
    <TD>&nbsp;</TD>
    <TD noWrap><TT>putative Ta11-like non-LTR retroelement protein=20
      [Arabidopsis thaliana]</TT></TD></TR></TBODY></TABLE>
<TABLE border=3D0 cellSpacing=3D0 cellPadding=3D0>
  <TBODY>
  <TR>
    <TD><TT>&nbsp;&nbsp;&nbsp;&nbsp;&nbsp;&nbsp;</TT></TD>
    <TD align=3Dright><TT><B>Observed&nbsp;&nbsp;</B></TT></TD>
    <TD noWrap align=3Dright><TT><B>Mr(expt)&nbsp;&nbsp;</B></TT></TD>
    <TD noWrap align=3Dright><TT><B>Mr(calc)&nbsp;&nbsp;</B></TT></TD>
    <TD align=3Dright><TT><B>&nbsp;ppm&nbsp;&nbsp;</B></TT></TD>
    <TD align=3Dright><TT><B>Start&nbsp;</B></TT></TD>
    <TD align=3Dright><TT><B>&nbsp;</B></TT></TD>
    <TD align=3Dright><TT><B>End&nbsp;</B></TT></TD>
    <TD align=3Dright><TT><B>Miss&nbsp;</B></TT></TD>
    <TD align=3Dright><TT><B>Ions&nbsp;</B></TT></TD>
    <TD><TT><B>&nbsp;Peptide</B></TT></TD></TR>
  <TR>
    <TD align=3Dright>&nbsp;</TD>
    <TD align=3Dright><TT>870.4924&nbsp;&nbsp;</TT></TD>
    <TD align=3Dright><TT>869.4851&nbsp;&nbsp;</TT></TD>
    <TD align=3Dright><TT>869.4218&nbsp;&nbsp;</TT></TD>
    <TD noWrap align=3Dright><TT>72.8&nbsp;</TT></TD>
    <TD align=3Dright><TT>262&nbsp;</TT></TD>
    <TD noWrap align=3Dright><TT>-&nbsp;</TT></TD>
    <TD align=3Dright><TT>268&nbsp;</TT></TD>
    <TD align=3Dright><TT>0&nbsp;&nbsp;</TT></TD>
    <TD noWrap align=3Dright><TT>---&nbsp;&nbsp;</TT></TD>
    <TD noWrap><TT>&nbsp;R.LFGFCQR.C</TT></TD></TR>
  <TR>
    <TD align=3Dright>&nbsp;</TD>
    <TD align=3Dright><TT>1269.5284&nbsp;&nbsp;</TT></TD>
    <TD align=3Dright><TT>1268.5211&nbsp;&nbsp;</TT></TD>
    <TD align=3Dright><TT>1268.5100&nbsp;&nbsp;</TT></TD>
    <TD noWrap align=3Dright><TT>8.76&nbsp;</TT></TD>
    <TD align=3Dright><TT>269&nbsp;</TT></TD>
    <TD noWrap align=3Dright><TT>-&nbsp;</TT></TD>
    <TD align=3Dright><TT>278&nbsp;</TT></TD>
    <TD align=3Dright><TT>0&nbsp;&nbsp;</TT></TD>
    <TD noWrap align=3Dright><TT>---&nbsp;&nbsp;</TT></TD>
    <TD noWrap><TT>&nbsp;R.CYSLCHEQMR.C</TT></TD></TR>
  <TR>
    <TD align=3Dright>&nbsp;</TD>
    <TD align=3Dright><TT>1276.5792&nbsp;&nbsp;</TT></TD>
    <TD align=3Dright><TT>1275.5719&nbsp;&nbsp;</TT></TD>
    <TD align=3Dright><TT>1275.6533&nbsp;&nbsp;</TT></TD>
    <TD noWrap align=3Dright><TT>-63.77&nbsp;</TT></TD>
    <TD align=3Dright><TT>402&nbsp;</TT></TD>
    <TD noWrap align=3Dright><TT>-&nbsp;</TT></TD>
    <TD align=3Dright><TT>413&nbsp;</TT></TD>
    <TD align=3Dright><TT>0&nbsp;&nbsp;</TT></TD>
    <TD noWrap align=3Dright><TT>---&nbsp;&nbsp;</TT></TD>
    <TD noWrap><TT>&nbsp;K.MLEAFLAPEAGK.T</TT></TD></TR>
  <TR>
    <TD align=3Dright>&nbsp;</TD>
    <TD align=3Dright><TT>1285.5226&nbsp;&nbsp;</TT></TD>
    <TD align=3Dright><TT>1284.5153&nbsp;&nbsp;</TT></TD>
    <TD align=3Dright><TT>1284.5049&nbsp;&nbsp;</TT></TD>
    <TD noWrap align=3Dright><TT>8.09&nbsp;</TT></TD>
    <TD align=3Dright><TT>269&nbsp;</TT></TD>
    <TD noWrap align=3Dright><TT>-&nbsp;</TT></TD>
    <TD align=3Dright><TT>278&nbsp;</TT></TD>
    <TD align=3Dright><TT>0&nbsp;&nbsp;</TT></TD>
    <TD noWrap align=3Dright><TT>---&nbsp;&nbsp;</TT></TD>
    <TD noWrap><TT>&nbsp;R.CYSLCHEQMR.C + Oxidation (M)</TT></TD></TR>
  <TR>
    <TD align=3Dright>&nbsp;</TD>
    <TD align=3Dright><TT>1383.6278&nbsp;&nbsp;</TT></TD>
    <TD align=3Dright><TT>1382.6205&nbsp;&nbsp;</TT></TD>
    <TD align=3Dright><TT>1382.6426&nbsp;&nbsp;</TT></TD>
    <TD noWrap align=3Dright><TT>-15.96&nbsp;</TT></TD>
    <TD align=3Dright><TT>339&nbsp;</TT></TD>
    <TD noWrap align=3Dright><TT>-&nbsp;</TT></TD>
    <TD align=3Dright><TT>350&nbsp;</TT></TD>
    <TD align=3Dright><TT>1&nbsp;&nbsp;</TT></TD>
    <TD noWrap align=3Dright><TT>---&nbsp;&nbsp;</TT></TD>
    <TD noWrap><TT>&nbsp;K.DASIQDSYNRSK.Q</TT></TD></TR>
  <TR>
    <TD align=3Dright>&nbsp;</TD>
    <TD align=3Dright><TT>1702.6964&nbsp;&nbsp;</TT></TD>
    <TD align=3Dright><TT>1701.6891&nbsp;&nbsp;</TT></TD>
    <TD align=3Dright><TT>1701.7805&nbsp;&nbsp;</TT></TD>
    <TD noWrap align=3Dright><TT>-53.72&nbsp;</TT></TD>
    <TD align=3Dright><TT>563&nbsp;</TT></TD>
    <TD noWrap align=3Dright><TT>-&nbsp;</TT></TD>
    <TD align=3Dright><TT>577&nbsp;</TT></TD>
    <TD align=3Dright><TT>1&nbsp;&nbsp;</TT></TD>
    <TD noWrap align=3Dright><TT>---&nbsp;&nbsp;</TT></TD>
    <TD noWrap><TT>&nbsp;K.SQGEDELETDQPAKR.K</TT></TD></TR>
  <TR>
    <TD align=3Dright>&nbsp;</TD>
    <TD align=3Dright><TT>2098.0420&nbsp;&nbsp;</TT></TD>
    <TD align=3Dright><TT>2097.0347&nbsp;&nbsp;</TT></TD>
    <TD align=3Dright><TT>2096.9953&nbsp;&nbsp;</TT></TD>
    <TD noWrap align=3Dright><TT>18.8&nbsp;</TT></TD>
    <TD align=3Dright><TT>184&nbsp;</TT></TD>
    <TD noWrap align=3Dright><TT>-&nbsp;</TT></TD>
    <TD align=3Dright><TT>201&nbsp;</TT></TD>
    <TD align=3Dright><TT>1&nbsp;&nbsp;</TT></TD>
    <TD noWrap align=3Dright><TT>---&nbsp;&nbsp;</TT></TD>
    <TD noWrap><TT>&nbsp;R.CMNPAMQDMKSLLFMLPK.I</TT></TD></TR>
  <TR>
    <TD align=3Dright>&nbsp;</TD>
    <TD align=3Dright><TT>2211.9861&nbsp;&nbsp;</TT></TD>
    <TD align=3Dright><TT>2210.9788&nbsp;&nbsp;</TT></TD>
    <TD align=3Dright><TT>2211.0624&nbsp;&nbsp;</TT></TD>
    <TD noWrap align=3Dright><TT>-37.78&nbsp;</TT></TD>
    <TD align=3Dright><TT>141&nbsp;</TT></TD>
    <TD noWrap align=3Dright><TT>-&nbsp;</TT></TD>
    <TD align=3Dright><TT>161&nbsp;</TT></TD>
    <TD align=3Dright><TT>1&nbsp;&nbsp;</TT></TD>
    <TD noWrap align=3Dright><TT>---&nbsp;&nbsp;</TT></TD>
    <TD noWrap><TT>&nbsp;R.GMSQSGLVNQGSNVSNTMKLK.I + 2 Oxidation=20
(M)</TT></TD></TR>
  <TR>
    <TD align=3Dright>&nbsp;</TD>
    <TD align=3Dright><TT>2663.2690&nbsp;&nbsp;</TT></TD>
    <TD align=3Dright><TT>2662.2617&nbsp;&nbsp;</TT></TD>
    <TD align=3Dright><TT>2662.3670&nbsp;&nbsp;</TT></TD>
    <TD noWrap align=3Dright><TT>-39.54&nbsp;</TT></TD>
    <TD align=3Dright><TT>414&nbsp;</TT></TD>
    <TD noWrap align=3Dright><TT>-&nbsp;</TT></TD>
    <TD align=3Dright><TT>439&nbsp;</TT></TD>
    <TD align=3Dright><TT>1&nbsp;&nbsp;</TT></TD>
    <TD noWrap align=3Dright><TT>---&nbsp;&nbsp;</TT></TD>
    <TD noWrap><TT>&nbsp;K.TVTDLGTLGANMEGILSGTMPSKVVR.K + Oxidation=20
  (M)</TT></TD></TR></TBODY></TABLE>
<TABLE border=3D0 cellSpacing=3D0>
  <TBODY>
  <TR>
    <TD><TT>&nbsp;&nbsp;&nbsp;&nbsp;&nbsp;&nbsp;</TT></TD>
    <TD><TT><B>No match to: </B>812.3083, 825.0515, 829.3333, 842.4561,=20
      1283.5680, 1299.5594, 1308.5662, 1308.5662, 1324.5472, 1324.5472,=20
      1356.5599, 1356.5599, 1372.5393, 1372.5393, 1378.5297, 1388.5371,=20
      1404.5271, 1405.5890, 1689.5746, 1689.5746, 1738.8584, 1749.7684,=20
      1951.9136, 1951.9136, 1973.9078, 2009.7618, 2009.7618, 2031.7617,=20
      2109.9995, 2277.8892, 2424.1086, 2424.1086, 2467.0449, 2467.0449,=20
      2649.2588, 2649.2588, 2777.3557</TT></TD></TR></TBODY></TABLE><BR>
<H3>Search Parameters</H3><FONT face=3D"Courier =
New,Courier,monospace"><PRE><B>Type of search         : MS/MS Ion =
Search</B>
<B>Enzyme                 : Trypsin</B>
<B>Variable modifications : <A =
href=3D"http://zxw-pc/mascot/cgi/client.pl?modification&amp;mod_name=3DOx=
idation+%28M%29&amp;file=3D../data/20121225/F002441.dat" =
target=3D_blank>Oxidation (M)</A></B>
<B>Mass values            : Monoisotopic</B>
<B>Protein Mass           : Unrestricted</B>
<B>Peptide Mass Tolerance : =C2=B1 100 ppm</B>
<B>Fragment Mass Tolerance: =C2=B1 0.8 Da</B>
<B>Max Missed Cleavages   : 1</B>
<B>Instrument type        : MALDI-TOF-TOF</B>
<A name=3DQuery1><B>Query1 (812.3083,1+)   </A>: &lt;no title&gt;</B>
<A name=3DQuery2><B>Query2 (825.0515,1+)   </A>: &lt;no title&gt;</B>
<A name=3DQuery3><B>Query3 (829.3333,1+)   </A>: &lt;no title&gt;</B>
<A name=3DQuery4><B>Query4 (842.4561,1+)   </A>: &lt;no title&gt;</B>
<A name=3DQuery5><B>Query5 (870.4924,1+)   </A>: &lt;no title&gt;</B>
<A name=3DQuery6><B>Query6 (1269.5284,1+)  </A>: &lt;no title&gt;</B>
<A name=3DQuery7><B>Query7 (1276.5792,1+)  </A>: &lt;no title&gt;</B>
<A name=3DQuery8><B>Query8 (1283.5680,1+)  </A>: &lt;no title&gt;</B>
<A name=3DQuery9><B>Query9 (1285.5226,1+)  </A>: &lt;no title&gt;</B>
<A name=3DQuery10><B>Query10 (1299.5594,1+) </A>: &lt;no title&gt;</B>
<A name=3DQuery11><B>Query11 (1308.5662,1+) </A>: &lt;no title&gt;</B>
<A name=3DQuery12><B>Query12 (1308.5662,1+) </A>: Label: L22, Spot_Id: =
795078, Peak_List_Id: 465331, MSMS Job_Run_Id: 23273, Comment: </B>
<A name=3DQuery13><B>Query13 (1324.5472,1+) </A>: &lt;no title&gt;</B>
<A name=3DQuery14><B>Query14 (1324.5472,1+) </A>: Label: L22, Spot_Id: =
795078, Peak_List_Id: 465337, MSMS Job_Run_Id: 23273, Comment: </B>
<A name=3DQuery15><B>Query15 (1356.5599,1+) </A>: &lt;no title&gt;</B>
<A name=3DQuery16><B>Query16 (1356.5599,1+) </A>: Label: L22, Spot_Id: =
795078, Peak_List_Id: 465328, MSMS Job_Run_Id: 23273, Comment: </B>
<A name=3DQuery17><B>Query17 (1372.5393,1+) </A>: &lt;no title&gt;</B>
<A name=3DQuery18><B>Query18 (1372.5393,1+) </A>: Label: L22, Spot_Id: =
795078, Peak_List_Id: 465329, MSMS Job_Run_Id: 23273, Comment: </B>
<A name=3DQuery19><B>Query19 (1378.5297,1+) </A>: &lt;no title&gt;</B>
<A name=3DQuery20><B>Query20 (1383.6278,1+) </A>: &lt;no title&gt;</B>
<A name=3DQuery21><B>Query21 (1388.5371,1+) </A>: &lt;no title&gt;</B>
<A name=3DQuery22><B>Query22 (1404.5271,1+) </A>: &lt;no title&gt;</B>
<A name=3DQuery23><B>Query23 (1405.5890,1+) </A>: &lt;no title&gt;</B>
<A name=3DQuery24><B>Query24 (1689.5746,1+) </A>: &lt;no title&gt;</B>
<A name=3DQuery25><B>Query25 (1689.5746,1+) </A>: Label: L22, Spot_Id: =
795078, Peak_List_Id: 465330, MSMS Job_Run_Id: 23273, Comment: </B>
<A name=3DQuery26><B>Query26 (1702.6964,1+) </A>: &lt;no title&gt;</B>
<A name=3DQuery27><B>Query27 (1738.8584,1+) </A>: &lt;no title&gt;</B>
<A name=3DQuery28><B>Query28 (1749.7684,1+) </A>: &lt;no title&gt;</B>
<A name=3DQuery29><B>Query29 (1951.9136,1+) </A>: &lt;no title&gt;</B>
<A name=3DQuery30><B>Query30 (1951.9136,1+) </A>: Label: L22, Spot_Id: =
795078, Peak_List_Id: 465335, MSMS Job_Run_Id: 23273, Comment: </B>
<A name=3DQuery31><B>Query31 (1973.9078,1+) </A>: &lt;no title&gt;</B>
<A name=3DQuery32><B>Query32 (2009.7618,1+) </A>: &lt;no title&gt;</B>
<A name=3DQuery33><B>Query33 (2009.7618,1+) </A>: Label: L22, Spot_Id: =
795078, Peak_List_Id: 465334, MSMS Job_Run_Id: 23273, Comment: </B>
<A name=3DQuery34><B>Query34 (2031.7617,1+) </A>: &lt;no title&gt;</B>
<A name=3DQuery35><B>Query35 (2098.0420,1+) </A>: &lt;no title&gt;</B>
<A name=3DQuery36><B>Query36 (2109.9995,1+) </A>: &lt;no title&gt;</B>
<A name=3DQuery37><B>Query37 (2211.9861,1+) </A>: &lt;no title&gt;</B>
<A name=3DQuery38><B>Query38 (2277.8892,1+) </A>: &lt;no title&gt;</B>
<A name=3DQuery39><B>Query39 (2424.1086,1+) </A>: &lt;no title&gt;</B>
<A name=3DQuery40><B>Query40 (2424.1086,1+) </A>: Label: L22, Spot_Id: =
795078, Peak_List_Id: 465336, MSMS Job_Run_Id: 23273, Comment: </B>
<A name=3DQuery41><B>Query41 (2467.0449,1+) </A>: &lt;no title&gt;</B>
<A name=3DQuery42><B>Query42 (2467.0449,1+) </A>: Label: L22, Spot_Id: =
795078, Peak_List_Id: 465333, MSMS Job_Run_Id: 23273, Comment: </B>
<A name=3DQuery43><B>Query43 (2649.2588,1+) </A>: &lt;no title&gt;</B>
<A name=3DQuery44><B>Query44 (2649.2588,1+) </A>: Label: L22, Spot_Id: =
795078, Peak_List_Id: 465332, MSMS Job_Run_Id: 23273, Comment: </B>
<A name=3DQuery45><B>Query45 (2663.2690,1+) </A>: &lt;no title&gt;</B>
<A name=3DQuery46><B>Query46 (2777.3557,1+) </A>: &lt;no title&gt;</B>
</PRE></FONT>
<P>
<TABLE border=3D2 cellSpacing=3D2 cellPadding=3D1 width=3D"100%">
  <TBODY>
  <TR>
    <TD noWrap align=3Dcenter><B>Mascot:</B>&nbsp; <A=20
      =
href=3D"http://www.matrixscience.com/">http://www.matrixscience.com/</A> =

  </TD></TR></TBODY></TABLE></P></BODY></HTML>

------=_NextPart_000_0048_01CDE361.87637EF0
Content-Type: image/gif
Content-Transfer-Encoding: base64
Content-Location: http://zxw-pc/mascot/images/88x31_logo_white.gif

R0lGODlhWAAfANX/AMDAwP/v7//f3//Pz/+/v/+vr/+fn/+Pj/9/f/9wcP9gYP9QUP9AQP8wMP8g
IP8QEP8AAO/v/+/v79/f/9/f38/P/8/Pz7+//7+/v6+v/6+vr5+f/5+fn4+P/4+Pj39//39/f3Bw
/3BwcGBg/2BgYFBQ/1BQUEBA/0BAQDAw/zAwMCAg/yAgIBAQ/xAQEAAA/wAAAAAAAAAAAAAAAAAA
AAAAAAAAAAAAAAAAAAAAAAAAAAAAAAAAAAAAAAAAAAAAACH5BAEAAAAALAAAAABYAB8AQAb/QIBw
SCwaj8ikcslsEl0wTDHz+bxOgMrp8mpFiJFThfsyjl4j82tVLaVGk+Hq1TF2ut8jCkYRSkgcToKD
hIQUKiBCHnxEAghDBA8QQg4QBEQBQwyWQ5ICAAsBAZcACKQJEAsMQgQQk5hCAhAPlAACn0MkUYMS
HCIaABMfJychRSPEH0YbWEMXJyUhxCPSJQAb0icjH8gfeRvIxRnXxCfeGcQlFwAWIn1HLC7vQhtl
AFZ1ES0v6/QrRGSIWPlXpF6LISWuVNgA4EyaIRta9Jvw4kUcInsCDZEARcqQBQ6I0AJQAEIDIgQU
xJo1pOQqIQFUCmFQyYAQAzZBQXikqYAQ/wQQZAIgkFPIHmCFkipdyrSp06eDSLiQUDBhM3JrjFSY
Y++aMgAnXnwdUUFIwodgX1gTso/hkAgVK0w4Ma4IBxZHQMDACzCNlRJiKFokEu5EiopFrFwdYiWF
EC5rhYQ1BqbEhsN1inCE4YGIBBAo5kEdrRS0EQkwEhEp0AABAgYGeA6liUBBAgOXFDDYvUDA7t+/
LxHYzTPAb1wHHCxAsMBAgtnAf2cawsGFhSIUYOwiAtSVgwFCDphM4mmlpQQhiSgQMMBVAAEyNx1A
UtJBgQVCh2DQjoRE5yEOODDdAA+AV0oqMClgoAIQzDcTJwAE8Fp4zwEIwXQANABBTillEv9AeREu
px8LGpFm4okopqjiiiyOxoEKHg2xz2Jn8KPVPkSYA0AGeDT0EI8v5HEYWiG84BhEiAEQARueoXDd
EYv8R0QKij2GzAtuvVUCkIwJUUFFF30l2EVf2nhNVkWEBVhZRnDASBH7wUBVjhEoFkYEZ3w1BFkA
BESEYGy+1dYFH6wQaJ89HgMmlDC4cIQIMJBQRAlxWNHCOEWi5ZUzSQqhzwt1ETGHW1UKMSYRFaRQ
1h1HErEIX3ZZl2NFjo2QRglcpZBBBIehIcQIuQpzwj4tnHDRXMSKseMaHzxT0QppZNArFh/0ukI/
RqlQhAkmiNbitwBIoMKTG71ZxC1JEIDsYYqjJEUBCSB4q5dqQrSHS3s5GRDUEAmMpFNRlZBigL/i
PTCggBFqCLBMAcwyHQInDWFBpEfooi0RmzBAyiMfQhieTwdW+C8ABxCA7lAIoLKAEKGQBEF6H1n4
SSjqDpHddkS4KakRBWzCEgDyIaHvyj8FVcADRdkiU00JgNcwBLgYsQkC+pJChF4oHDFxEQnIBnTE
AauXSXswDy2ETwl8YtwQ7TVY78uNyMQgT5e0LMTEUua1swAF9MybgT8FiN8n8Emi8QALuLJAAgxI
ou4mD8h2QH4BLPBAA8tlMpwrtvmcCQgieDAnuKQXEgQAOw==

------=_NextPart_000_0048_01CDE361.87637EF0
Content-Type: application/octet-stream
Content-Transfer-Encoding: base64
Content-Location: http://zxw-pc/mascot/cgi/score_gif.pl?score_gif_820148025040

R0lGODlhkAHIAMIAAP///wAAAP8AAAD/AAAA/////wAAAAAAACH5BAEAAAAALAAAAACQAcgAAAP+
CLrc/jDKSau9OOvNu/9gKI5kaZ5oqq5s675wLM90bd94ru987//AoHBILBqPyKRyyWw6n9CodEqt
Wq/YrHbL7Xq/4LB4TC6bz+i0es1uu9/wuHxOr98I+AFDv+Ar/AB+AgMChYOFf3uKfYt2jo8QBIGN
k4yWhYSGhJaJnJWdkKFTAQqkKZKfqYCrAJqGg5SsnoCitUumpKYleKiqsXuvmZi/s5S2x0a5pafE
oKrBhr7F08jVQ8oAuiYEss7dh64C3s2p1uZCuCi80uOX4Jji7fLl5/ViqN3sk+HD1Pq09gLq0LbN
Xz5h72AZJCewoQxtBEn0+hcLGqKD5AA63Lj+AuKFiRMd8MJILWGmeSQ5qmwRoKXLiBHwLJAUUiTF
afBcLfS3sicKmBNoKuhVkwG+jIr4KUTJ0KdTGqiizjTKax3TWRb7XZ33tCsMqQCISpiY8hm/m1u9
qv0AlOo6sTHLfkN4Eq2+tXgv5HrZ1ubQsEHtysoJbyfXvIgneLQAcqxMwUkJL4XsKbFlG73kAlOq
meflz1+RYj3b+TDovHxdnhgpGpRJRJSdnZ7dd4Sk0pUkb0qbbzbo2iKOGt6nu/Vd35aBh8hsnG6w
5saQr03dcvVj3psJxz4uvTsIbtAVvI6HW6P38x9uh9cdb7t59N6tVi0a9nH5VsWH94Yffyr+fb/u
ZTXZffwVCFhVgemX3TvuRWegb4/BFQmBrThHXngPFhgSSPOppyB+zn0oW4YrKRdTA/8B1iBnGNJD
okO6mKjigVOdiF0fAlLo4osBxYiBVfX9B2SApLX4Ho/nUHcKhePdOCKSKsnYgYc3sifijlCSKBx2
LF55ZJZJqmYdc/rlaCSYGy22mpFZNVgZmkkyIGUG4InYpJtwwijnmG5a6SSWeVrzkgpbQtbln18G
2h2ZvJnppaKIDZnikOW1qWOikDoEl1BjMWkhopl+xumMD1BJmZ94hrpWhDVGAuqhqaqq1qgczuel
o6DKuuqMk7JZ5KO6HiPlpqSW6qlFuQb+i8ycQRrlmKmdoaqjsqIwy0GhmsE6LbWQWKsBo4LhGiu3
dqTGzK2/JkvuZazZ+em46zpS3QrQiiZti/GWm80y6ryan7r50oGNt0FdV6m2+AYcx8DnImrpmQoL
LKY6x4YDcMSJ1bvTvVdiLMegFciHYKn2QYdwxx67oaaNNIaM7r/wpqzGyhTQNGSpvmp3qcxwpPPR
X0AP1WHFOV3M88xKugwgzgRy/OfRyNDX64owbwt1GnzVjGKrODt88tNXnzGnrc1Gch2ROkMcNtYT
r0Y0OEavbQbBdPb5GrBysw3yLiUr+PV2easErlziWh04GOb2+zKDOx+OBt01v12X4Y7+lwG52Rpf
5TTglc997n1/49Y54nuv6XXVCY/+hqTP5sy42qpvQR1wxKYYluSwUR57F/P+LCHT690d9+5a9P4z
r26NDDrqKBOPhfHHI8/ywcyD7XwVsysd9NSnv4739WrUNOqEGN6pO/hmkF0sijI1LXzM6IuCLVKh
Gxe/LYNnVHjq99tBaXMP+17/IFEnJ5mPfwN8ROZusjnRJZCA/jIJ7B7oP4MBsH7DoaD/XCeMVGFK
g2soYGwO2DwQhoEoIxNJ+4IXouGZkAvXsV2NlidBAb6wC7S6GYCoV0MX3hALEuIe2rznwx9WoSi1
qgruLlRCI24BiWOxWwvh50Qgtmr+ajSkywSrCMSR6XAmFiwTBtPCRTaQ5YJps2EZ0SDC0pDQemsM
nxShocY4pq9vXKoe5+x4hvwZZH9N5OM9OBiNxgmyDO0y4LvOd8gTzlEnRWykF+a3kDHaRZJR2JDW
uqfFOmJSCWcbH/vOKMY0RvKTQqAV10SyxFOi0ghBjKL7psjIV8LyismzShaf40lbHiGW00NjD6no
SyI0xnakbFS6iFnMH6hvUnko3yIR2MwsLJAkDbRfNZ8YwU66cptP8CNKAAlHcErhf6UkIjPN6YQ2
tuaNe2SnFa5JjGxmUJ5U0KXJ9OhAfE5BnP8gZzz9GU5CXmSLBA1nK9eZUMyksGD+9MTJ+2rZUKhc
q5u8/GZFX/BQ7fHQmwzdKEdXOcqHfrSQCBUpDmRolIVSVKUW/dks6ahRmNKLpFGk2jBfalMWfBFz
iwPpKgL4pJ7eMqgo5QQ8P2jUHrjTMEsVz0SbyoR1zBSSvvgbVZFASaaETqBbPeoQhbqgDu4nrKk0
qDjmgizuoNWp0XRXWwcz1Ve+4q4wfGRhxqHVRt71FXnVKVlx1FdB/jUaXP1RGJXJT6ICqoyHhc0t
WeospB5UqdN8kx0j2x5j4jQu0pzrIjaHSc7+8rOuuupes6pHSZpWrNDskGxnS9va2va2uM2tbnfL
29769rfADa5wh0vc4ta2Bb/+26T2lMvcBDEmes3N6XOnu1znVle60WXZdbVr3e56t1+URe3Svusq
6m63vOftmnnJq97sche77B1vfLe2XvjOVyLfgu59xUvf+r73v+hNr3wB3F73Fti+BD5wgvtrYAXv
ILwQ1i+CF1xZATO4wReesIMDvN+gYTjDFOZvhS18BwmH2MMdRrGGB8zhFEfYvydeX4zDK+MWz/hH
b82xjnfsFRqndcQ1HgLrgAzLUIJYrMXy8YOD/Mtj+icJtXtyYoGmSiXnIIbIs3KJVZzYWCb3tGL5
8mSlzGRnqijMInZqmoWMSzF7Nstr5gGr/uJmIIAFzVz+cZmL4OU4L3l70gPhJZzzbGcqk1nLNajz
aQGtaDO32c9yHvSe5YwgPE9azYiO9KEv/WdnWRq2dCYzlDedacxA4ZlHTmUKNQlKIxN50SguNY9n
Teta2/rWuM61CEqnGApIqW269oGPKnC5PfEr2MJegDJ6J6a9TYzZ2QBKRJ49r70oG3rIHoGPqr0v
fqlp2NE+dgOgvYxtpwPc2dZ2s8etbHFn7djodoDP2l3ucfM63SAgiL7pTTN40zsC2Ph3wMWNbxLs
29jdPvcDwA2Tbbfb4QgvuMHZbW+IxIjZ3Cb4tS/OcY0DW+IgD7nINZAAADs=

------=_NextPart_000_0048_01CDE361.87637EF0
Content-Type: application/octet-stream
Content-Transfer-Encoding: quoted-printable
Content-Location: http://zxw-pc/mascot/templates/browser.js

	var browser_EXCLUDE =3D 1;=20
	var browser_IE =3D 0;=20
	var browser_IE4 =3D 0;=20
	var browser_IE5 =3D 0;=20
	var browser_IE6 =3D 0;
	var browser_MZ7 =3D 0;
	var browser_NS3 =3D 0;
	var browser_NS4 =3D 0;
	var browser_NS6 =3D 0;=20
	var browser_NS7 =3D 0;=20
	var browser_OP5 =3D 0;=20
	var browser_OP6 =3D 0;
	var browser_OP7 =3D 0;
	var browser_KDE =3D 0;
	var browser_SAF =3D 0;

	var agt=3Dnavigator.userAgent.toLowerCase();

  if(typeof navigator.vendor !=3D "undefined" && navigator.vendor =3D=3D =
"KDE"){
  	var thisKDE =3D agt;
  	var splitKDE =3D thisKDE.split("konqueror/");
  	var aKDE =3D splitKDE[1] . split("; ");
  	var KDEn =3D parseFloat(aKDE[0]);
  	if (KDEn >=3D 2.2) {
  		browser_KDE =3D 1;
  //		browser_NS6 =3D 1;
  		browser_EXCLUDE =3D 0;
  	}
  }

  else if(agt.indexOf('webtv') !=3D -1){browser_EXCLUDE =3D 1;}
 =20
  else if(typeof window.opera !=3D "undefined"){
  	browser_EXCLUDE =3D 0;
  	if(agt.indexOf("opera/5") !=3D -1 || agt.indexOf("opera 5") !=3D =
-1){browser_OP5 =3D 1;}
  	if(agt.indexOf("opera/6") !=3D -1 || agt.indexOf("opera 6") !=3D =
-1){browser_OP6 =3D 1;}
  	if(agt.indexOf("opera/7") !=3D -1 || agt.indexOf("opera 7") !=3D =
-1){browser_OP7 =3D 1;}
  }
 =20
  else if(typeof document.all !=3D "undefined"){
  	browser_EXCLUDE =3D 0;
  	browser_IE =3D 1;
  	if(typeof document.getElementById !=3D "undefined"){
  		browser_IE5 =3D 1;
  		if(agt.indexOf("msie 6") !=3D -1){
  			browser_IE6 =3D 1;
  		}
  	}
  	else{browser_IE4 =3D 1;}
  }
 =20
  else if(typeof document.getElementById !=3D "undefined"){
  	browser_EXCLUDE =3D 0;
  	if(agt.indexOf("netscape/6") !=3D -1 || agt.indexOf("netscape6") !=3D =
-1){browser_NS6 =3D 1;}
  	else if(agt.indexOf("netscape/7") !=3D -1 || agt.indexOf("netscape7") =
!=3D -1){browser_NS6 =3D 1; browser_NS7 =3D 1;}
  	else if(agt.indexOf("gecko") !=3D -1){browser_NS6 =3D 1; browser_MZ7 =
=3D 1;}
  	if(agt.indexOf("safari") !=3D -1 || (typeof document.childNodes !=3D =
"undefined" && typeof document.all =3D=3D "undefined" && typeof =
navigator.taintEnabled =3D=3D "undefined")){browser_MZ7 =3D 0; =
browser_NS6 =3D 1; browser_SAF =3D 1;}
  }
 =20
  else if((agt.indexOf('mozilla') !=3D -1) && =
(parseInt(navigator.appVersion) >=3D 3)){
  	browser_EXCLUDE =3D 0;
  	if (parseInt(navigator.appVersion) >=3D 4) {
    	browser_NS4 =3D 1;
  	} else {
    	browser_NS3 =3D 1;
  	}
  	if(typeof navigator.mimeTypes['*'] =3D=3D "undefined"){
  		browser_EXCLUDE =3D 1;
  		browser_NS4 =3D 0;
    	browser_NS3 =3D 0;
  	}
  }
 =20
  if(agt.indexOf('escape') !=3D -1){browser_EXCLUDE =3D 1; browser_NS3 =
=3D 0; browser_NS4 =3D 0;}
 =20
  if(typeof navigator.__ice_version !=3D "undefined"){browser_EXCLUDE =
=3D 1; browser_IE4 =3D 0;}

	var sTemp =3D "Browser detected as ";
[truncated: 672 more chars]
