# Supplementary material for: Proteomic Analyses Provide Novel Insights into Plant Growth and Ginsenoside Biosynthesis in Forest Cultivated Panax ginseng (F. Ginseng)
Source: Front Plant Sci. 2016 Jan 26;7:1. doi: 10.3389/fpls.2016.00001 (PMC4726751; doi:10.3389/fpls.2016.00001)
Supplement: Supplementary file 6 [file DataSheet1.ZIP › The raw files of MS/the raw files of MALDI-TOFTOF MS/L23.mht]

From: =?gb2312?B?08kgV2luZG93cyBJbnRlcm5ldCBFeHBsb3JlciA5ILGjtOY=?=
Subject: Protein Summary Report (Project: zxw, Spot Set: zxw\20121225, Label: L23, Spot Id: 795079, Peak List Id: 464854, MS Job Run Id: 23272)
Date: Wed, 26 Dec 2012 12:07:15 +0800
MIME-Version: 1.0
Content-Type: multipart/related;
	type="text/html";
	boundary="----=_NextPart_000_0000_01CDE361.8B4BB5A0"
X-MimeOLE: Produced By Microsoft MimeOLE V6.1.7601.17609

���� MIME ��ʽ�Ķ෽�ʼ���

------=_NextPart_000_0000_01CDE361.8B4BB5A0
Content-Type: text/html;
	charset="utf-8"
Content-Transfer-Encoding: quoted-printable
Content-Location: http://zxw-pc/mascot/cgi/master_results.pl?file=..%2Fdata%2F20121225%2FF002442.dat&REPTYPE=protein&_sigthreshold=0.05&REPORT=50&_server_mudpit_switch=99999999&_ignoreionsscorebelow=0&_showsubsets=0&_showpopups=TRUE&_sortunassigned=scoredown&_requireboldred=0

=EF=BB=BF<!DOCTYPE HTML PUBLIC "-//W3C//DTD HTML 4.0 Transitional//EN">
<!-- 0 seconds --><!-- 0 seconds --><!-- 0 seconds =
--><HTML><HEAD><TITLE>Protein Summary Report (Project: zxw, Spot Set: =
zxw\20121225, Label: L23, Spot Id: 795079, Peak List Id: 464854, MS Job =
Run Id: 23272)</TITLE>
<META content=3D"text/html; charset=3Dutf-8" http-equiv=3DContent-Type>
<STYLE type=3Dtext/css>.tooltip {
	POSITION: absolute; VISIBILITY: hidden; TOP: 0px; LEFT: 0px
}
</STYLE>

<SCRIPT language=3DJavaScript type=3Dtext/javascript=20
src=3D"http://zxw-pc/mascot/templates/browser.js"></SCRIPT>

<SCRIPT language=3DJavaScript>=0A=
<!-- Begin hiding Javascript from old browsers.=0A=
 =0A=
  var arrayReady=3D0;=0A=
  =0A=
  if (document.images){=0A=
    redBall =3D new Image();=0A=
    redBall.src =3D "../images/red_ball_white.gif";  =0A=
    cyanBall =3D new Image();=0A=
    cyanBall.src =3D "../images/cyan_ball_white.gif";  =0A=
  }=0A=
  =0A=
  function cover(hit,query,protSeq){=0A=
    document.Results.OV_Title.value =3D queryTitle[query];=0A=
    document.Results.OV_Accession.value =3D protName[hit];=0A=
    document.Results.OV_Sequence.value =3D protSeq;=0A=
    if (hit =3D=3D 0) {=0A=
      self.status =3D queryTitle[query];=0A=
    } else {=0A=
      self.status =3D protName[hit] + ": " + protSeq;=0A=
    }=0A=
    if (protSeq !=3D "" && document.fred && arrayReady =3D=3D 1){=0A=
      var i =3D 0;=0A=
      var element =3D 0;=0A=
      element =3D eval(protSeq+"["+i+"]");=0A=
      while(element) {=0A=
        document.images[element].src =3D redBall.src;=0A=
        i++;=0A=
        element =3D eval(protSeq+"["+i+"]");=0A=
      }=0A=
    }=0A=
  }=0A=
=0A=
  function uncover(hit,query,protSeq){=0A=
    document.Results.OV_Title.value =3D "-Query-";=0A=
    document.Results.OV_Accession.value=3D"-Accession-";=0A=
    document.Results.OV_Sequence.value=3D"-Sequence-";=0A=
    self.status=3D"";=0A=
    if (protSeq !=3D "" && document.fred && arrayReady =3D=3D 1){=0A=
      var i =3D 0;=0A=
      var element =3D 0;=0A=
      element =3D eval(protSeq+"["+i+"]");=0A=
      while(element) {=0A=
        document.images[element].src =3D cyanBall.src;=0A=
        i++;=0A=
        element =3D eval(protSeq+"["+i+"]");=0A=
      }=0A=
    }=0A=
  }=0A=
=0A=
  function checkQuery(checkState,numChecks,form){=0A=
    if (numChecks =3D=3D 1){=0A=
      form.QUE.checked =3D checkState;=0A=
    } else {=0A=
      for (var i =3D 0; i < form.elements.length; i++) {=0A=
        if (form.elements[i].name =3D=3D "QUE"){=0A=
          form.elements[i].checked =3D checkState;=0A=
        }=0A=
      }=0A=
    }=0A=
  }=0A=
=0A=
  function SaveClicks(checkBox,form){=0A=
    if (form.ErrTolRepeat && form.ErrTolRepeat.checked) {=0A=
      return;=0A=
    }=0A=
    var checkState =3D checkBox.checked;=0A=
    var thisHit =3D 0;=0A=
    for (var i =3D 0; i < form.elements.length; i++) {=0A=
      if (thisHit =3D=3D 1){=0A=
        if (form.elements[i].name =3D=3D "QUE") {=0A=
          form.elements[i].checked =3D !checkState;=0A=
        } else {=0A=
          break;=0A=
        }=0A=
      } else {=0A=
        if (form.elements[i] =3D=3D checkBox){=0A=
          thisHit =3D 1;=0A=
        }=0A=
      }=0A=
    }=0A=
  }=0A=
=0A=
  function unMatched(form){=0A=
    var numMisses =3D 0;=0A=
    for (var i =3D 0; i < form.elements.length; i++) {=0A=
      if (form.elements[i].name =3D=3D "MISSES"){=0A=
        numMisses++;=0A=
      } =0A=
    }=0A=
    if (numMisses < 1) {=0A=
      alert("No unmatched mass values to be searched");=0A=
      return false;=0A=
    }=0A=
    for (var i =3D 0; i < form.elements.length; i++) {=0A=
      if (form.elements[i].name =3D=3D "QUE"){=0A=
        form.elements[i].name =3D "DUMMY";=0A=
      } =0A=
    }=0A=
    for (var i =3D 0; i < form.elements.length; i++) {=0A=
      if (form.elements[i].name =3D=3D "MISSES"){=0A=
        form.elements[i].name =3D "QUE";=0A=
      } =0A=
    }=0A=
    form.submit();=0A=
    return true;=0A=
  }=0A=
=0A=
  function setReFormatAction(form){=0A=
    if (form.REPTYPE.options[form.REPTYPE.selectedIndex].value =3D=3D =
"export"){=0A=
      form.action =3D "./export_dat_2.pl";=0A=
    } else if (form.REPTYPE.options[form.REPTYPE.selectedIndex].value =
=3D=3D "family") {=0A=
      form.action =3D "./master_results_2.pl";=0A=
    } else {=0A=
      form.action =3D "./master_results.pl";=0A=
    }=0A=
  }=0A=
  =0A=
  function chooseQueryList(form) {=0A=
    var formatForm =3D window.document.forms['Re-format'];=0A=
    if (formatForm._querylist.value =3D=3D 'unassigned') {=0A=
      form.QUERYLIST.value =3D queryListUnassigned;=0A=
    } else if (formatForm._querylist.value =3D=3D 'identity') {=0A=
      form.QUERYLIST.value =3D queryListIdentity;=0A=
    } else if (formatForm._querylist.value =3D=3D 'homology') {=0A=
      form.QUERYLIST.value =3D queryListHomology;=0A=
    } else {=0A=
      form.QUERYLIST.value =3D "All";=0A=
    }=0A=
    return true;=0A=
  }=0A=
    =0A=
  function makeAccessionString(form){=0A=
    if (!form.ErrTolRepeat || !form.ErrTolRepeat.checked) {=0A=
      form.ACCESSION.value =3D "";=0A=
      return true;=0A=
    }=0A=
    var tempString =3D "";=0A=
    var numAccessions =3D 1;=0A=
    for (var i =3D 0; i < form.elements.length; i++) {=0A=
      if (form.elements[i].name =3D=3D "INCLUDE" && =
form.elements[i].checked){=0A=
        tempString =3D tempString + =
unescape(et_list[form.elements[i].value]) + ",";=0A=
      }=0A=
    }=0A=
    if (tempString =3D=3D "") {=0A=
      alert("No hits selected for error tolerant search");=0A=
      return false;=0A=
    }=0A=
    tempString =3D tempString.substring(0, tempString.length - 1);=0A=
    form.ACCESSION.value =3D tempString;=0A=
    checkQuery(1,46, form);=0A=
    return true;=0A=
  }=0A=
=0A=
  function clearEl() {}=0A=
=0A=
  function makeArchive(form){=0A=
    var tempUrl =3D =
"http://zxw-pc/mascot/cgi/master_results.pl?file=3D..%2Fdata%2F20121225%2=
FF002442.dat;REPTYPE=3Darchive;_sigthreshold=3D0.05;REPORT=3D50;_server_m=
udpit_switch=3D99999999;_ignoreionsscorebelow=3D0;_showsubsets=3D0;_showp=
opups=3DTRUE;_sortunassigned=3Dscoredown;_requireboldred=3D0&INTERMEDIATE=
=3D%2e%2e%2fdata%2f20121225%2fF002442%2edat";    for (var i =3D 0; i < =
form.elements.length; i++) {=0A=
      if (form.elements[i].name =3D=3D "INCLUDE" && =
form.elements[i].checked){=0A=
        tempUrl =3D tempUrl + "&INCLUDE=3D" + form.elements[i].value;=0A=
      }=0A=
    }=0A=
    window.location.href =3D tempUrl;=0A=
  }=0A=
=0A=
// End hiding Javascript from old browsers. -->=0A=
</SCRIPT>

<META name=3DGENERATOR content=3D"MSHTML 9.00.8112.16457"></HEAD>
<BODY aLink=3D#0000ff bgColor=3D#ffffff vLink=3D#0000ff>
<H1><IMG border=3D0 name=3Dfred align=3Dtop=20
src=3D"http://zxw-pc/mascot/images/88x31_logo_white.gif" width=3D88 =
height=3D31=20
NATURALSIZEFLAG=3D"3"> Mascot Search Results</H1><FONT=20
face=3D"Courier New,Courier,monospace"><PRE><B>User            : </B>
<B>Email           : </B>
<B>Search title    : Project: zxw, Spot Set: zxw\20121225, Label: L23, =
Spot Id: 795079, Peak List Id: 464854, MS Job Run Id: 23272</B>
<B>MS data file    : =
C:\Users\lei\Desktop\=EF=BF=BD=EF=BF=BD=EF=BF=BD=EF=BF=BD=EF=BF=BD=EF=BF=BD=
=EF=BF=BD=EF=BF=BD\201212\20121225\ppw_L23_135641681246.txt</B>
<B>Database        : viridiplantae p (1850050 sequences; 642453415 =
residues)</B>
<B>Timestamp       : 25 Dec 2012 at 08:30:10 GMT</B>
<B>Warning         : <FONT color=3D#ff0000>A Peptide summary report will =
usually give a much clearer picture of MS/MS search results.</FONT></B>
<B>Top Score       : 44 for <FONT color=3D#ff0000>gi|302757567</FONT>, =
hypothetical protein SELMODRAFT_437998 [Selaginella moellendorffii]</B>
</PRE></FONT>
<H3>Mascot Score Histogram</H3>Protein score is -10*Log(P), where P is =
the=20
probability that the observed match is a random event.<BR>Protein scores =
greater=20
than 75 are significant (p&lt;0.05).<BR>Protein scores are derived from =
ions=20
scores as a non-probabilistic basis for ranking protein hits.
<P><IMG alt=3D"Score Distribution"=20
src=3D"http://zxw-pc/mascot/cgi/score_gif.pl?score_gif_369338185096" =
width=3D400=20
height=3D200>=20
<FORM onsubmit=3D"return setReFormatAction(this)" method=3Dget =
name=3DRe-format=20
action=3D./master_results.pl><INPUT name=3Dfile =
value=3D../data/20121225/F002442.dat=20
type=3Dhidden>=20
<H3>Protein Summary Report</H3>
<TABLE border=3D0 cellSpacing=3D1 cellPadding=3D3>
  <TBODY>
  <TR>
    <TD bgColor=3D#eeeeff noWrap><INPUT value=3D"Format As" =
type=3Dsubmit> </TD>
    <TD bgColor=3D#eeeeff noWrap><SELECT name=3DREPTYPE> <OPTION =
selected=20
        value=3Dprotein>Protein Summary (deprecated)</OPTION> <OPTION=20
        value=3Dfamily>Protein Family Summary</OPTION> <OPTION=20
        value=3Dpeptide>Peptide Summary</OPTION> <OPTION =
value=3Dselect>Select=20
        Summary (protein hits)</OPTION> <OPTION =
value=3Dunassigned>Select Summary=20
        (unassigned)</OPTION> <OPTION value=3Dexport>Export Search=20
      Results</OPTION></SELECT> </TD>
    <TD bgColor=3D#eeeeff>&nbsp;</TD>
    <TD bgColor=3D#eeeeff noWrap><A=20
      href=3D"http://zxw-pc/mascot/help/msms_summaries_help.html"=20
      target=3D_blank>Help</A> </TD></TR>
  <TR>
    <TD bgColor=3D#eeeeff>&nbsp;</TD>
    <TD bgColor=3D#eeeeff noWrap>Significance threshold p&lt; <INPUT=20
      name=3D_sigthreshold value=3D0.05 size=3D8> </TD>
    <TD bgColor=3D#eeeeff noWrap>Max. number of hits <INPUT =
name=3DREPORT value=3D50=20
      size=3D5> </TD>
    <TD bgColor=3D#eeeeff>&nbsp;</TD></TR></TBODY></TABLE></FORM>
<FORM method=3Dpost name=3DResults action=3D./search_form.pl><INPUT =
name=3DQUE=20
value=3D"721.334764 from(722.342040,1+)  intensity(46534.1170)  =
query(1)"=20
type=3Dhidden> <INPUT name=3DMISSES=20
value=3D"721.334764 from(722.342040,1+)  intensity(46534.1170)  =
query(1)"=20
type=3Dhidden> <INPUT name=3DQUE=20
value=3D"811.301314 from(812.308590,1+)  intensity(16684.3140)  =
query(2)"=20
type=3Dhidden> <INPUT name=3DQUE=20
value=3D"824.036124 from(825.043400,1+)  intensity(7634.9023)  query(3)" =

type=3Dhidden> <INPUT name=3DMISSES=20
value=3D"824.036124 from(825.043400,1+)  intensity(7634.9023)  query(3)" =

type=3Dhidden> <INPUT name=3DQUE=20
value=3D"828.326164 from(829.333440,1+)  intensity(139850.0000)  =
query(4)"=20
type=3Dhidden> <INPUT name=3DMISSES=20
value=3D"828.326164 from(829.333440,1+)  intensity(139850.0000)  =
query(4)"=20
type=3Dhidden> <INPUT name=3DQUE=20
value=3D"840.008834 from(841.016110,1+)  intensity(1894.7059)  query(5)" =

type=3Dhidden> <INPUT name=3DMISSES=20
value=3D"840.008834 from(841.016110,1+)  intensity(1894.7059)  query(5)" =

type=3Dhidden> <INPUT name=3DQUE=20
value=3D"1117.514824 from(1118.522100,1+)  intensity(12851.7650)  =
query(6)"=20
type=3Dhidden> <INPUT name=3DQUE=20
value=3D"1171.435224 from(1172.442500,1+)  intensity(4094.1177)  =
query(7)"=20
type=3Dhidden> <INPUT name=3DMISSES=20
value=3D"1171.435224 from(1172.442500,1+)  intensity(4094.1177)  =
query(7)"=20
type=3Dhidden> <INPUT name=3DQUE=20
value=3D"1188.445724 from(1189.453000,1+)  intensity(12967.6470)  =
query(8)"=20
type=3Dhidden> <INPUT name=3DQUE=20
value=3D"1268.521324 from(1269.528600,1+)  intensity(49919.5860)  =
query(9)"=20
type=3Dhidden> <INPUT name=3DMISSES=20
value=3D"1268.521324 from(1269.528600,1+)  intensity(49919.5860)  =
query(9)"=20
type=3Dhidden> <INPUT name=3DQUE=20
value=3D"1268.521324 from(1269.528600,1+)  intensity(0.0000)  =
title(Label%3a%20L23%2c%20Spot_Id%3a%20795079%2c%20Peak_List_Id%3a%204653=
44%2c%20MSMS%20Job_Run_Id%3a%2023273%2c%20Comment%3a%20)  query(10)"=20
type=3Dhidden> <INPUT name=3DMISSES=20
value=3D"1268.521324 from(1269.528600,1+)  intensity(0.0000)  =
title(Label%3a%20L23%2c%20Spot_Id%3a%20795079%2c%20Peak_List_Id%3a%204653=
44%2c%20MSMS%20Job_Run_Id%3a%2023273%2c%20Comment%3a%20)  query(10)"=20
type=3Dhidden> <INPUT name=3DQUE=20
value=3D"1284.496424 from(1285.503700,1+)  intensity(23421.4920)  =
query(11)"=20
type=3Dhidden> <INPUT name=3DMISSES=20
value=3D"1284.496424 from(1285.503700,1+)  intensity(23421.4920)  =
query(11)"=20
type=3Dhidden> <INPUT name=3DQUE=20
value=3D"1284.496424 from(1285.503700,1+)  intensity(0.0000)  =
title(Label%3a%20L23%2c%20Spot_Id%3a%20795079%2c%20Peak_List_Id%3a%204653=
47%2c%20MSMS%20Job_Run_Id%3a%2023273%2c%20Comment%3a%20)  query(12)"=20
type=3Dhidden> <INPUT name=3DMISSES=20
value=3D"1284.496424 from(1285.503700,1+)  intensity(0.0000)  =
title(Label%3a%20L23%2c%20Spot_Id%3a%20795079%2c%20Peak_List_Id%3a%204653=
47%2c%20MSMS%20Job_Run_Id%3a%2023273%2c%20Comment%3a%20)  query(12)"=20
type=3Dhidden> <INPUT name=3DQUE=20
value=3D"1291.551524 from(1292.558800,1+)  intensity(8248.7031)  =
query(13)"=20
type=3Dhidden> <INPUT name=3DMISSES=20
value=3D"1291.551524 from(1292.558800,1+)  intensity(8248.7031)  =
query(13)"=20
type=3Dhidden> <INPUT name=3DQUE=20
value=3D"1321.574224 from(1322.581500,1+)  intensity(108471.9100)  =
query(14)"=20
type=3Dhidden> <INPUT name=3DMISSES=20
value=3D"1321.574224 from(1322.581500,1+)  intensity(108471.9100)  =
query(14)"=20
type=3Dhidden> <INPUT name=3DQUE=20
value=3D"1321.574224 from(1322.581500,1+)  intensity(0.0000)  =
title(Label%3a%20L23%2c%20Spot_Id%3a%20795079%2c%20Peak_List_Id%3a%204653=
41%2c%20MSMS%20Job_Run_Id%3a%2023273%2c%20Comment%3a%20)  query(15)"=20
type=3Dhidden> <INPUT name=3DMISSES=20
value=3D"1321.574224 from(1322.581500,1+)  intensity(0.0000)  =
title(Label%3a%20L23%2c%20Spot_Id%3a%20795079%2c%20Peak_List_Id%3a%204653=
41%2c%20MSMS%20Job_Run_Id%3a%2023273%2c%20Comment%3a%20)  query(15)"=20
type=3Dhidden> <INPUT name=3DQUE=20
value=3D"1325.549224 from(1326.556500,1+)  intensity(2503.9644)  =
query(16)"=20
type=3Dhidden> <INPUT name=3DMISSES=20
value=3D"1325.549224 from(1326.556500,1+)  intensity(2503.9644)  =
query(16)"=20
type=3Dhidden> <INPUT name=3DQUE=20
value=3D"1337.552324 from(1338.559600,1+)  intensity(18660.6040)  =
query(17)"=20
type=3Dhidden> <INPUT name=3DMISSES=20
value=3D"1337.552324 from(1338.559600,1+)  intensity(18660.6040)  =
query(17)"=20
type=3Dhidden> <INPUT name=3DQUE=20
value=3D"1355.549324 from(1356.556600,1+)  intensity(2688.4314)  =
query(18)"=20
type=3Dhidden> <INPUT name=3DMISSES=20
value=3D"1355.549324 from(1356.556600,1+)  intensity(2688.4314)  =
query(18)"=20
type=3Dhidden> <INPUT name=3DQUE=20
value=3D"1367.557524 from(1368.564800,1+)  intensity(9874.8232)  =
query(19)"=20
type=3Dhidden> <INPUT name=3DQUE=20
value=3D"1368.599124 from(1369.606400,1+)  intensity(31872.1190)  =
query(20)"=20
type=3Dhidden> <INPUT name=3DMISSES=20
value=3D"1368.599124 from(1369.606400,1+)  intensity(31872.1190)  =
query(20)"=20
type=3Dhidden> <INPUT name=3DQUE=20
value=3D"1369.566624 from(1370.573900,1+)  intensity(475349.7500)  =
query(21)"=20
type=3Dhidden> <INPUT name=3DQUE=20
value=3D"1369.566624 from(1370.573900,1+)  intensity(0.0000)  =
title(Label%3a%20L23%2c%20Spot_Id%3a%20795079%2c%20Peak_List_Id%3a%204653=
38%2c%20MSMS%20Job_Run_Id%3a%2023273%2c%20Comment%3a%20)  query(22)"=20
type=3Dhidden> <INPUT name=3DQUE=20
value=3D"1383.553924 from(1384.561200,1+)  intensity(4652.9248)  =
query(23)"=20
type=3Dhidden> <INPUT name=3DQUE=20
value=3D"1385.542124 from(1386.549400,1+)  intensity(235014.5200)  =
query(24)"=20
type=3Dhidden> <INPUT name=3DMISSES=20
value=3D"1385.542124 from(1386.549400,1+)  intensity(235014.5200)  =
query(24)"=20
type=3Dhidden> <INPUT name=3DQUE=20
value=3D"1385.542124 from(1386.549400,1+)  intensity(0.0000)  =
title(Label%3a%20L23%2c%20Spot_Id%3a%20795079%2c%20Peak_List_Id%3a%204653=
40%2c%20MSMS%20Job_Run_Id%3a%2023273%2c%20Comment%3a%20)  query(25)"=20
type=3Dhidden> <INPUT name=3DMISSES=20
value=3D"1385.542124 from(1386.549400,1+)  intensity(0.0000)  =
title(Label%3a%20L23%2c%20Spot_Id%3a%20795079%2c%20Peak_List_Id%3a%204653=
40%2c%20MSMS%20Job_Run_Id%3a%2023273%2c%20Comment%3a%20)  query(25)"=20
type=3Dhidden> <INPUT name=3DQUE=20
value=3D"1390.579124 from(1391.586400,1+)  intensity(7516.3711)  =
query(26)"=20
type=3Dhidden> <INPUT name=3DMISSES=20
value=3D"1390.579124 from(1391.586400,1+)  intensity(7516.3711)  =
query(26)"=20
type=3Dhidden> <INPUT name=3DQUE=20
value=3D"1391.545924 from(1392.553200,1+)  intensity(8106.7852)  =
query(27)"=20
type=3Dhidden> <INPUT name=3DMISSES=20
value=3D"1391.545924 from(1392.553200,1+)  intensity(8106.7852)  =
query(27)"=20
type=3Dhidden> <INPUT name=3DQUE=20
value=3D"1401.538824 from(1402.546100,1+)  intensity(27730.7130)  =
query(28)"=20
type=3Dhidden> <INPUT name=3DMISSES=20
value=3D"1401.538824 from(1402.546100,1+)  intensity(27730.7130)  =
query(28)"=20
type=3Dhidden> <INPUT name=3DQUE=20
value=3D"1401.538824 from(1402.546100,1+)  intensity(0.0000)  =
title(Label%3a%20L23%2c%20Spot_Id%3a%20795079%2c%20Peak_List_Id%3a%204653=
45%2c%20MSMS%20Job_Run_Id%3a%2023273%2c%20Comment%3a%20)  query(29)"=20
type=3Dhidden> <INPUT name=3DMISSES=20
value=3D"1401.538824 from(1402.546100,1+)  intensity(0.0000)  =
title(Label%3a%20L23%2c%20Spot_Id%3a%20795079%2c%20Peak_List_Id%3a%204653=
45%2c%20MSMS%20Job_Run_Id%3a%2023273%2c%20Comment%3a%20)  query(29)"=20
type=3Dhidden> <INPUT name=3DQUE=20
value=3D"1407.504224 from(1408.511500,1+)  intensity(2944.5603)  =
query(30)"=20
type=3Dhidden> <INPUT name=3DMISSES=20
value=3D"1407.504224 from(1408.511500,1+)  intensity(2944.5603)  =
query(30)"=20
type=3Dhidden> <INPUT name=3DQUE=20
value=3D"1417.520224 from(1418.527500,1+)  intensity(10104.9020)  =
query(31)"=20
type=3Dhidden> <INPUT name=3DMISSES=20
value=3D"1417.520224 from(1418.527500,1+)  intensity(10104.9020)  =
query(31)"=20
type=3Dhidden> <INPUT name=3DQUE=20
value=3D"1483.596524 from(1484.603800,1+)  intensity(4178.8232)  =
query(32)"=20
type=3Dhidden> <INPUT name=3DQUE=20
value=3D"1966.893824 from(1967.901100,1+)  intensity(76768.0470)  =
query(33)"=20
type=3Dhidden> <INPUT name=3DMISSES=20
value=3D"1966.893824 from(1967.901100,1+)  intensity(76768.0470)  =
query(33)"=20
type=3Dhidden> <INPUT name=3DQUE=20
value=3D"1966.893824 from(1967.901100,1+)  intensity(0.0000)  =
title(Label%3a%20L23%2c%20Spot_Id%3a%20795079%2c%20Peak_List_Id%3a%204653=
42%2c%20MSMS%20Job_Run_Id%3a%2023273%2c%20Comment%3a%20)  query(34)"=20
type=3Dhidden> <INPUT name=3DMISSES=20
value=3D"1966.893824 from(1967.901100,1+)  intensity(0.0000)  =
title(Label%3a%20L23%2c%20Spot_Id%3a%20795079%2c%20Peak_List_Id%3a%204653=
42%2c%20MSMS%20Job_Run_Id%3a%2023273%2c%20Comment%3a%20)  query(34)"=20
type=3Dhidden> <INPUT name=3DQUE=20
value=3D"1988.886424 from(1989.893700,1+)  intensity(23682.1560)  =
query(35)"=20
type=3Dhidden> <INPUT name=3DMISSES=20
value=3D"1988.886424 from(1989.893700,1+)  intensity(23682.1560)  =
query(35)"=20
type=3Dhidden> <INPUT name=3DQUE=20
value=3D"2066.745624 from(2067.752900,1+)  intensity(24727.4530)  =
query(36)"=20
type=3Dhidden> <INPUT name=3DMISSES=20
value=3D"2066.745624 from(2067.752900,1+)  intensity(24727.4530)  =
query(36)"=20
type=3Dhidden> <INPUT name=3DQUE=20
value=3D"2066.745624 from(2067.752900,1+)  intensity(0.0000)  =
title(Label%3a%20L23%2c%20Spot_Id%3a%20795079%2c%20Peak_List_Id%3a%204653=
46%2c%20MSMS%20Job_Run_Id%3a%2023273%2c%20Comment%3a%20)  query(37)"=20
type=3Dhidden> <INPUT name=3DMISSES=20
value=3D"2066.745624 from(2067.752900,1+)  intensity(0.0000)  =
title(Label%3a%20L23%2c%20Spot_Id%3a%20795079%2c%20Peak_List_Id%3a%204653=
46%2c%20MSMS%20Job_Run_Id%3a%2023273%2c%20Comment%3a%20)  query(37)"=20
type=3Dhidden> <INPUT name=3DQUE=20
value=3D"2088.750524 from(2089.757800,1+)  intensity(12093.7260)  =
query(38)"=20
type=3Dhidden> <INPUT name=3DMISSES=20
value=3D"2088.750524 from(2089.757800,1+)  intensity(12093.7260)  =
query(38)"=20
type=3Dhidden> <INPUT name=3DQUE=20
value=3D"2437.110924 from(2438.118200,1+)  intensity(75693.3280)  =
query(39)"=20
type=3Dhidden> <INPUT name=3DMISSES=20
value=3D"2437.110924 from(2438.118200,1+)  intensity(75693.3280)  =
query(39)"=20
type=3Dhidden> <INPUT name=3DQUE=20
value=3D"2437.110924 from(2438.118200,1+)  intensity(0.0000)  =
title(Label%3a%20L23%2c%20Spot_Id%3a%20795079%2c%20Peak_List_Id%3a%204653=
43%2c%20MSMS%20Job_Run_Id%3a%2023273%2c%20Comment%3a%20)  query(40)"=20
type=3Dhidden> <INPUT name=3DMISSES=20
value=3D"2437.110924 from(2438.118200,1+)  intensity(0.0000)  =
title(Label%3a%20L23%2c%20Spot_Id%3a%20795079%2c%20Peak_List_Id%3a%204653=
43%2c%20MSMS%20Job_Run_Id%3a%2023273%2c%20Comment%3a%20)  query(40)"=20
type=3Dhidden> <INPUT name=3DQUE=20
value=3D"2645.322024 from(2646.329300,1+)  intensity(15605.4470)  =
query(41)"=20
type=3Dhidden> <INPUT name=3DMISSES=20
value=3D"2645.322024 from(2646.329300,1+)  intensity(15605.4470)  =
query(41)"=20
type=3Dhidden> <INPUT name=3DQUE=20
value=3D"2662.263724 from(2663.271000,1+)  intensity(303303.6900)  =
query(42)"=20
type=3Dhidden> <INPUT name=3DMISSES=20
value=3D"2662.263724 from(2663.271000,1+)  intensity(303303.6900)  =
query(42)"=20
type=3Dhidden> <INPUT name=3DQUE=20
value=3D"2662.263724 from(2663.271000,1+)  intensity(0.0000)  =
title(Label%3a%20L23%2c%20Spot_Id%3a%20795079%2c%20Peak_List_Id%3a%204653=
39%2c%20MSMS%20Job_Run_Id%3a%2023273%2c%20Comment%3a%20)  query(43)"=20
type=3Dhidden> <INPUT name=3DMISSES=20
value=3D"2662.263724 from(2663.271000,1+)  intensity(0.0000)  =
title(Label%3a%20L23%2c%20Spot_Id%3a%20795079%2c%20Peak_List_Id%3a%204653=
39%2c%20MSMS%20Job_Run_Id%3a%2023273%2c%20Comment%3a%20)  query(43)"=20
type=3Dhidden> <INPUT name=3DQUE=20
value=3D"2663.959724 from(2664.967000,1+)  intensity(7965.1929)  =
query(44)"=20
type=3Dhidden> <INPUT name=3DMISSES=20
value=3D"2663.959724 from(2664.967000,1+)  intensity(7965.1929)  =
query(44)"=20
type=3Dhidden> <INPUT name=3DQUE=20
value=3D"2684.229524 from(2685.236800,1+)  intensity(9743.6338)  =
query(45)"=20
type=3Dhidden> <INPUT name=3DMISSES=20
value=3D"2684.229524 from(2685.236800,1+)  intensity(9743.6338)  =
query(45)"=20
type=3Dhidden> <INPUT name=3DQUE=20
value=3D"2790.350924 from(2791.358200,1+)  intensity(21783.8090)  =
query(46)"=20
type=3Dhidden> <INPUT name=3DMISSES=20
value=3D"2790.350924 from(2791.358200,1+)  intensity(21783.8090)  =
query(46)"=20
type=3Dhidden> <INPUT name=3DFORMVER value=3D2 type=3Dhidden> <INPUT =
name=3DSEARCH=20
value=3DMIS type=3Dhidden> <INPUT name=3DUSERNAME type=3Dhidden> <INPUT =
name=3DUSEREMAIL=20
type=3Dhidden> <INPUT name=3DCOM=20
value=3D"Project: zxw, Spot Set: zxw\20121225, Label: L23, Spot Id: =
795079, Peak List Id: 464854, MS Job Run Id: 23272"=20
type=3Dhidden> <INPUT name=3DMODS type=3Dhidden> <INPUT name=3DIT_MODS=20
value=3D"Oxidation (M)" type=3Dhidden> <INPUT name=3DCLE value=3DTrypsin =
type=3Dhidden>=20
<INPUT name=3DMASS value=3DMonoisotopic type=3Dhidden> <INPUT name=3DSEG =
type=3Dhidden>=20
<INPUT name=3DTOL value=3D100 type=3Dhidden> <INPUT name=3DTOLU =
value=3Dppm type=3Dhidden>=20
<INPUT name=3DITOL value=3D0.8 type=3Dhidden> <INPUT name=3DITOLU =
value=3DDa type=3Dhidden>=20
<INPUT name=3DDB value=3Dviridiplantae type=3Dhidden> <INPUT =
name=3DCHARGE value=3D1+=20
type=3Dhidden> <INPUT name=3DPFA value=3D1 type=3Dhidden> <INPUT =
name=3DFILE=20
value=3DC:\Users\lei\Desktop\=EF=BF=BD=EF=BF=BD=EF=BF=BD=EF=BF=BD=EF=BF=BD=
=EF=BF=BD=EF=BF=BD=EF=BF=BD\201212\20121225\ppw_L23_135641681246.txt=20
type=3Dhidden> <INPUT name=3DFORMAT value=3D"Mascot generic" =
type=3Dhidden> <INPUT=20
name=3DINTERMEDIATE value=3D../data/20121225/F002442.dat type=3Dhidden> =
<INPUT=20
name=3DREPORT value=3D50 type=3Dhidden> <INPUT name=3DOVERVIEW =
value=3DOFF type=3Dhidden>=20
<INPUT name=3DPRECURSOR type=3Dhidden> <INPUT name=3DTAXONOMY =
value=3D"All entries"=20
type=3Dhidden> <INPUT name=3DREPTYPE type=3Dhidden> <INPUT =
name=3DrepeatSearch=20
value=3D"not again" type=3Dhidden> <INPUT name=3DINSTRUMENT =
value=3DMALDI-TOF-TOF=20
type=3Dhidden> <INPUT name=3DACCESSION type=3Dhidden> <INPUT =
name=3DQUANTITATION=20
type=3Dhidden>=20
<P><INPUT value=3D"Re-Search All" type=3Dsubmit> &nbsp;&nbsp;<INPUT =
onclick=3D"unMatched(this.form); return true" value=3D"Search Unmatched" =
type=3Dbutton>=20
</FORM>
<H3>Index</H3>
<TABLE border=3D0 cellSpacing=3D0 cellPadding=3D0>
  <TBODY>
  <TR>
    <TD>&nbsp;</TD>
    <TD><TT><B>&nbsp;Accession</B></TT></TD>
    <TD><TT><B>&nbsp;&nbsp;Mass</B></TT></TD>
    <TD><TT><B>&nbsp;&nbsp;Score</B></TT></TD>
    <TD><TT><B>&nbsp;&nbsp;Description</B></TT></TD></TR>
  <TR>
    <TD noWrap align=3Dright><TT><B>1.</B></TT></TD>
    <TD noWrap><TT><B>&nbsp;<A=20
      =
href=3D"http://zxw-pc/mascot/cgi/master_results.pl?file=3D..%2Fdata%2F201=
21225%2FF002442.dat&amp;REPTYPE=3Dprotein&amp;_sigthreshold=3D0.05&amp;RE=
PORT=3D50&amp;_server_mudpit_switch=3D99999999&amp;_ignoreionsscorebelow=3D=
0&amp;_showsubsets=3D0&amp;_showpopups=3DTRUE&amp;_sortunassigned=3Dscore=
down&amp;_requireboldred=3D0#Hit1">gi|302757567</A></B></TT></TD>
    <TD noWrap><TT>&nbsp;&nbsp;36469</TT></TD>
    <TD noWrap align=3Dright><TT>44</TT></TD>
    <TD noWrap><TT>&nbsp;&nbsp;hypothetical protein SELMODRAFT_437998=20
      [Selaginella moellendorffii]</TT></TD></TR>
  <TR>
    <TD noWrap align=3Dright><TT><B>2.</B></TT></TD>
    <TD noWrap><TT><B>&nbsp;<A=20
      =
href=3D"http://zxw-pc/mascot/cgi/master_results.pl?file=3D..%2Fdata%2F201=
21225%2FF002442.dat&amp;REPTYPE=3Dprotein&amp;_sigthreshold=3D0.05&amp;RE=
PORT=3D50&amp;_server_mudpit_switch=3D99999999&amp;_ignoreionsscorebelow=3D=
0&amp;_showsubsets=3D0&amp;_showpopups=3DTRUE&amp;_sortunassigned=3Dscore=
down&amp;_requireboldred=3D0#Hit2">gi|300170866</A></B></TT></TD>
    <TD noWrap><TT>&nbsp;&nbsp;36469</TT></TD>
    <TD noWrap align=3Dright><TT>44</TT></TD>
    <TD noWrap><TT>&nbsp;&nbsp;hypothetical protein SELMODRAFT_437998=20
      [Selaginella moellendorffii]</TT></TD></TR>
  <TR>
    <TD noWrap align=3Dright><TT><B>3.</B></TT></TD>
    <TD noWrap><TT><B>&nbsp;<A=20
      =
href=3D"http://zxw-pc/mascot/cgi/master_results.pl?file=3D..%2Fdata%2F201=
21225%2FF002442.dat&amp;REPTYPE=3Dprotein&amp;_sigthreshold=3D0.05&amp;RE=
PORT=3D50&amp;_server_mudpit_switch=3D99999999&amp;_ignoreionsscorebelow=3D=
0&amp;_showsubsets=3D0&amp;_showpopups=3DTRUE&amp;_sortunassigned=3Dscore=
down&amp;_requireboldred=3D0#Hit3">gi|255582178</A></B></TT></TD>
    <TD noWrap><TT>&nbsp;&nbsp;7254</TT></TD>
    <TD noWrap align=3Dright><TT>42</TT></TD>
    <TD noWrap><TT>&nbsp;&nbsp;conserved hypothetical protein [Ricinus=20
      communis]</TT></TD></TR>
  <TR>
    <TD noWrap align=3Dright><TT><B>4.</B></TT></TD>
    <TD noWrap><TT><B>&nbsp;<A=20
      =
href=3D"http://zxw-pc/mascot/cgi/master_results.pl?file=3D..%2Fdata%2F201=
21225%2FF002442.dat&amp;REPTYPE=3Dprotein&amp;_sigthreshold=3D0.05&amp;RE=
PORT=3D50&amp;_server_mudpit_switch=3D99999999&amp;_ignoreionsscorebelow=3D=
0&amp;_showsubsets=3D0&amp;_showpopups=3DTRUE&amp;_sortunassigned=3Dscore=
down&amp;_requireboldred=3D0#Hit4">gi|223528491</A></B></TT></TD>
    <TD noWrap><TT>&nbsp;&nbsp;7254</TT></TD>
    <TD noWrap align=3Dright><TT>42</TT></TD>
    <TD noWrap><TT>&nbsp;&nbsp;conserved hypothetical protein [Ricinus=20
      communis]</TT></TD></TR>
  <TR>
    <TD noWrap align=3Dright><TT><B>5.</B></TT></TD>
    <TD noWrap><TT><B>&nbsp;<A=20
      =
href=3D"http://zxw-pc/mascot/cgi/master_results.pl?file=3D..%2Fdata%2F201=
21225%2FF002442.dat&amp;REPTYPE=3Dprotein&amp;_sigthreshold=3D0.05&amp;RE=
PORT=3D50&amp;_server_mudpit_switch=3D99999999&amp;_ignoreionsscorebelow=3D=
0&amp;_showsubsets=3D0&amp;_showpopups=3DTRUE&amp;_sortunassigned=3Dscore=
down&amp;_requireboldred=3D0#Hit5">gi|312283407</A></B></TT></TD>
    <TD noWrap><TT>&nbsp;&nbsp;48899</TT></TD>
    <TD noWrap align=3Dright><TT>42</TT></TD>
    <TD noWrap><TT>&nbsp;&nbsp;unnamed protein product [Thellungiella=20
      halophila]</TT></TD></TR>
  <TR>
    <TD noWrap align=3Dright><TT><B>6.</B></TT></TD>
    <TD noWrap><TT><B>&nbsp;<A=20
      =
href=3D"http://zxw-pc/mascot/cgi/master_results.pl?file=3D..%2Fdata%2F201=
21225%2FF002442.dat&amp;REPTYPE=3Dprotein&amp;_sigthreshold=3D0.05&amp;RE=
PORT=3D50&amp;_server_mudpit_switch=3D99999999&amp;_ignoreionsscorebelow=3D=
0&amp;_showsubsets=3D0&amp;_showpopups=3DTRUE&amp;_sortunassigned=3Dscore=
down&amp;_requireboldred=3D0#Hit6">gi|125582960</A></B></TT></TD>
    <TD noWrap><TT>&nbsp;&nbsp;45208</TT></TD>
    <TD noWrap align=3Dright><TT>41</TT></TD>
    <TD noWrap><TT>&nbsp;&nbsp;hypothetical protein OsJ_07611 [Oryza =
sativa=20
      Japonica Group]</TT></TD></TR>
  <TR>
    <TD noWrap align=3Dright><TT><B>7.</B></TT></TD>
    <TD noWrap><TT><B>&nbsp;<A=20
      =
href=3D"http://zxw-pc/mascot/cgi/master_results.pl?file=3D..%2Fdata%2F201=
21225%2FF002442.dat&amp;REPTYPE=3Dprotein&amp;_sigthreshold=3D0.05&amp;RE=
PORT=3D50&amp;_server_mudpit_switch=3D99999999&amp;_ignoreionsscorebelow=3D=
0&amp;_showsubsets=3D0&amp;_showpopups=3DTRUE&amp;_sortunassigned=3Dscore=
down&amp;_requireboldred=3D0#Hit7">gi|125540388</A></B></TT></TD>
    <TD noWrap><TT>&nbsp;&nbsp;45183</TT></TD>
    <TD noWrap align=3Dright><TT>41</TT></TD>
    <TD noWrap><TT>&nbsp;&nbsp;hypothetical protein OsI_08163 [Oryza =
sativa=20
      Indica Group]</TT></TD></TR>
  <TR>
    <TD noWrap align=3Dright><TT><B>8.</B></TT></TD>
    <TD noWrap><TT><B>&nbsp;<A=20
      =
href=3D"http://zxw-pc/mascot/cgi/master_results.pl?file=3D..%2Fdata%2F201=
21225%2FF002442.dat&amp;REPTYPE=3Dprotein&amp;_sigthreshold=3D0.05&amp;RE=
PORT=3D50&amp;_server_mudpit_switch=3D99999999&amp;_ignoreionsscorebelow=3D=
0&amp;_showsubsets=3D0&amp;_showpopups=3DTRUE&amp;_sortunassigned=3Dscore=
down&amp;_requireboldred=3D0#Hit8">gi|48717056</A></B></TT></TD>
    <TD noWrap><TT>&nbsp;&nbsp;45245</TT></TD>
    <TD noWrap align=3Dright><TT>41</TT></TD>
    <TD noWrap><TT>&nbsp;&nbsp;hypothetical protein [Oryza sativa =
Japonica=20
      Group]</TT></TD></TR>
  <TR>
    <TD noWrap align=3Dright><TT><B>9.</B></TT></TD>
    <TD noWrap><TT><B>&nbsp;<A=20
      =
href=3D"http://zxw-pc/mascot/cgi/master_results.pl?file=3D..%2Fdata%2F201=
21225%2FF002442.dat&amp;REPTYPE=3Dprotein&amp;_sigthreshold=3D0.05&amp;RE=
PORT=3D50&amp;_server_mudpit_switch=3D99999999&amp;_ignoreionsscorebelow=3D=
0&amp;_showsubsets=3D0&amp;_showpopups=3DTRUE&amp;_sortunassigned=3Dscore=
down&amp;_requireboldred=3D0#Hit9">gi|148908673</A></B></TT></TD>
    <TD noWrap><TT>&nbsp;&nbsp;18717</TT></TD>
    <TD noWrap align=3Dright><TT>40</TT></TD>
    <TD noWrap><TT>&nbsp;&nbsp;unknown [Picea sitchensis]</TT></TD></TR>
  <TR>
    <TD noWrap align=3Dright><TT><B>10.</B></TT></TD>
    <TD noWrap><TT><B>&nbsp;<A=20
      =
href=3D"http://zxw-pc/mascot/cgi/master_results.pl?file=3D..%2Fdata%2F201=
21225%2FF002442.dat&amp;REPTYPE=3Dprotein&amp;_sigthreshold=3D0.05&amp;RE=
PORT=3D50&amp;_server_mudpit_switch=3D99999999&amp;_ignoreionsscorebelow=3D=
0&amp;_showsubsets=3D0&amp;_showpopups=3DTRUE&amp;_sortunassigned=3Dscore=
down&amp;_requireboldred=3D0#Hit10">gi|255634848</A></B></TT></TD>
    <TD noWrap><TT>&nbsp;&nbsp;65016</TT></TD>
    <TD noWrap align=3Dright><TT>38</TT></TD>
    <TD noWrap><TT>&nbsp;&nbsp;unknown [Glycine max]</TT></TD></TR>
  <TR>
    <TD noWrap align=3Dright><TT><B>11.</B></TT></TD>
    <TD noWrap><TT><B>&nbsp;<A=20
      =
href=3D"http://zxw-pc/mascot/cgi/master_results.pl?file=3D..%2Fdata%2F201=
21225%2FF002442.dat&amp;REPTYPE=3Dprotein&amp;_sigthreshold=3D0.05&amp;RE=
PORT=3D50&amp;_server_mudpit_switch=3D99999999&amp;_ignoreionsscorebelow=3D=
0&amp;_showsubsets=3D0&amp;_showpopups=3DTRUE&amp;_sortunassigned=3Dscore=
down&amp;_requireboldred=3D0#Hit11">gi|222862976</A></B></TT></TD>
    <TD noWrap><TT>&nbsp;&nbsp;91715</TT></TD>
    <TD noWrap align=3Dright><TT>38</TT></TD>
    <TD noWrap><TT>&nbsp;&nbsp;predicted protein [Populus=20
  trichocarpa]</TT></TD></TR>
  <TR>
    <TD noWrap align=3Dright><TT><B>12.</B></TT></TD>
    <TD noWrap><TT><B>&nbsp;<A=20
      =
href=3D"http://zxw-pc/mascot/cgi/master_results.pl?file=3D..%2Fdata%2F201=
21225%2FF002442.dat&amp;REPTYPE=3Dprotein&amp;_sigthreshold=3D0.05&amp;RE=
PORT=3D50&amp;_server_mudpit_switch=3D99999999&amp;_ignoreionsscorebelow=3D=
0&amp;_showsubsets=3D0&amp;_showpopups=3DTRUE&amp;_sortunassigned=3Dscore=
down&amp;_requireboldred=3D0#Hit12">gi|224146694</A></B></TT></TD>
    <TD noWrap><TT>&nbsp;&nbsp;91715</TT></TD>
    <TD noWrap align=3Dright><TT>38</TT></TD>
    <TD noWrap><TT>&nbsp;&nbsp;predicted protein [Populus=20
  trichocarpa]</TT></TD></TR>
  <TR>
    <TD noWrap align=3Dright><TT><B>13.</B></TT></TD>
    <TD noWrap><TT><B>&nbsp;<A=20
      =
href=3D"http://zxw-pc/mascot/cgi/master_results.pl?file=3D..%2Fdata%2F201=
21225%2FF002442.dat&amp;REPTYPE=3Dprotein&amp;_sigthreshold=3D0.05&amp;RE=
PORT=3D50&amp;_server_mudpit_switch=3D99999999&amp;_ignoreionsscorebelow=3D=
0&amp;_showsubsets=3D0&amp;_showpopups=3DTRUE&amp;_sortunassigned=3Dscore=
down&amp;_requireboldred=3D0#Hit13">gi|326504492</A></B></TT></TD>
    <TD noWrap><TT>&nbsp;&nbsp;112464</TT></TD>
    <TD noWrap align=3Dright><TT>37</TT></TD>
    <TD noWrap><TT>&nbsp;&nbsp;predicted protein [Hordeum vulgare subsp. =

      vulgare]</TT></TD></TR>
  <TR>
    <TD noWrap align=3Dright><TT><B>14.</B></TT></TD>
    <TD noWrap><TT><B>&nbsp;<A=20
      =
href=3D"http://zxw-pc/mascot/cgi/master_results.pl?file=3D..%2Fdata%2F201=
21225%2FF002442.dat&amp;REPTYPE=3Dprotein&amp;_sigthreshold=3D0.05&amp;RE=
PORT=3D50&amp;_server_mudpit_switch=3D99999999&amp;_ignoreionsscorebelow=3D=
0&amp;_showsubsets=3D0&amp;_showpopups=3DTRUE&amp;_sortunassigned=3Dscore=
down&amp;_requireboldred=3D0#Hit14">gi|1146406</A></B></TT></TD>
    <TD noWrap><TT>&nbsp;&nbsp;14434</TT></TD>
    <TD noWrap align=3Dright><TT>37</TT></TD>
    <TD noWrap><TT>&nbsp;&nbsp;S-RNase [Physalis =
crassifolia]</TT></TD></TR>
  <TR>
    <TD noWrap align=3Dright><TT><B>15.</B></TT></TD>
    <TD noWrap><TT><B>&nbsp;<A=20
      =
href=3D"http://zxw-pc/mascot/cgi/master_results.pl?file=3D..%2Fdata%2F201=
21225%2FF002442.dat&amp;REPTYPE=3Dprotein&amp;_sigthreshold=3D0.05&amp;RE=
PORT=3D50&amp;_server_mudpit_switch=3D99999999&amp;_ignoreionsscorebelow=3D=
0&amp;_showsubsets=3D0&amp;_showpopups=3DTRUE&amp;_sortunassigned=3Dscore=
down&amp;_requireboldred=3D0#Hit15">gi|302829903</A></B></TT></TD>
    <TD noWrap><TT>&nbsp;&nbsp;34068</TT></TD>
    <TD noWrap align=3Dright><TT>37</TT></TD>
    <TD noWrap><TT>&nbsp;&nbsp;molecular chaperone [Volvox carteri f.=20
      nagariensis]</TT></TD></TR>
  <TR>
    <TD noWrap align=3Dright><TT><B>16.</B></TT></TD>
    <TD noWrap><TT><B>&nbsp;<A=20
      =
href=3D"http://zxw-pc/mascot/cgi/master_results.pl?file=3D..%2Fdata%2F201=
21225%2FF002442.dat&amp;REPTYPE=3Dprotein&amp;_sigthreshold=3D0.05&amp;RE=
PORT=3D50&amp;_server_mudpit_switch=3D99999999&amp;_ignoreionsscorebelow=3D=
0&amp;_showsubsets=3D0&amp;_showpopups=3DTRUE&amp;_sortunassigned=3Dscore=
down&amp;_requireboldred=3D0#Hit16">gi|300268264</A></B></TT></TD>
    <TD noWrap><TT>&nbsp;&nbsp;34068</TT></TD>
    <TD noWrap align=3Dright><TT>37</TT></TD>
    <TD noWrap><TT>&nbsp;&nbsp;molecular chaperone [Volvox carteri f.=20
      nagariensis]</TT></TD></TR>
  <TR>
    <TD noWrap align=3Dright><TT><B>17.</B></TT></TD>
    <TD noWrap><TT><B>&nbsp;<A=20
      =
href=3D"http://zxw-pc/mascot/cgi/master_results.pl?file=3D..%2Fdata%2F201=
21225%2FF002442.dat&amp;REPTYPE=3Dprotein&amp;_sigthreshold=3D0.05&amp;RE=
PORT=3D50&amp;_server_mudpit_switch=3D99999999&amp;_ignoreionsscorebelow=3D=
0&amp;_showsubsets=3D0&amp;_showpopups=3DTRUE&amp;_sortunassigned=3Dscore=
down&amp;_requireboldred=3D0#Hit17">gi|77556046</A></B></TT></TD>
    <TD noWrap><TT>&nbsp;&nbsp;32126</TT></TD>
    <TD noWrap align=3Dright><TT>37</TT></TD>
    <TD noWrap><TT>&nbsp;&nbsp;retrotransposon protein, putative, =
unclassified=20
      [Oryza sativa Japonica Group]</TT></TD></TR>
  <TR>
    <TD noWrap align=3Dright><TT><B>18.</B></TT></TD>
    <TD noWrap><TT><B>&nbsp;<A=20
      =
href=3D"http://zxw-pc/mascot/cgi/master_results.pl?file=3D..%2Fdata%2F201=
21225%2FF002442.dat&amp;REPTYPE=3Dprotein&amp;_sigthreshold=3D0.05&amp;RE=
PORT=3D50&amp;_server_mudpit_switch=3D99999999&amp;_ignoreionsscorebelow=3D=
0&amp;_showsubsets=3D0&amp;_showpopups=3DTRUE&amp;_sortunassigned=3Dscore=
down&amp;_requireboldred=3D0#Hit18">gi|255538726</A></B></TT></TD>
    <TD noWrap><TT>&nbsp;&nbsp;70689</TT></TD>
    <TD noWrap align=3Dright><TT>37</TT></TD>
    <TD noWrap><TT>&nbsp;&nbsp;phosphatidylinositol transporter, =
putative=20
      [Ricinus communis]</TT></TD></TR>
  <TR>
    <TD noWrap align=3Dright><TT><B>19.</B></TT></TD>
    <TD noWrap><TT><B>&nbsp;<A=20
      =
href=3D"http://zxw-pc/mascot/cgi/master_results.pl?file=3D..%2Fdata%2F201=
21225%2FF002442.dat&amp;REPTYPE=3Dprotein&amp;_sigthreshold=3D0.05&amp;RE=
PORT=3D50&amp;_server_mudpit_switch=3D99999999&amp;_ignoreionsscorebelow=3D=
0&amp;_showsubsets=3D0&amp;_showpopups=3DTRUE&amp;_sortunassigned=3Dscore=
down&amp;_requireboldred=3D0#Hit19">gi|223551129</A></B></TT></TD>
    <TD noWrap><TT>&nbsp;&nbsp;70689</TT></TD>
    <TD noWrap align=3Dright><TT>37</TT></TD>
    <TD noWrap><TT>&nbsp;&nbsp;phosphatidylinositol transporter, =
putative=20
      [Ricinus communis]</TT></TD></TR>
  <TR>
    <TD noWrap align=3Dright><TT><B>20.</B></TT></TD>
    <TD noWrap><TT><B>&nbsp;<A=20
      =
href=3D"http://zxw-pc/mascot/cgi/master_results.pl?file=3D..%2Fdata%2F201=
21225%2FF002442.dat&amp;REPTYPE=3Dprotein&amp;_sigthreshold=3D0.05&amp;RE=
PORT=3D50&amp;_server_mudpit_switch=3D99999999&amp;_ignoreionsscorebelow=3D=
0&amp;_showsubsets=3D0&amp;_showpopups=3DTRUE&amp;_sortunassigned=3Dscore=
down&amp;_requireboldred=3D0#Hit20">gi|226515240</A></B></TT></TD>
    <TD noWrap><TT>&nbsp;&nbsp;141214</TT></TD>
    <TD noWrap align=3Dright><TT>36</TT></TD>
    <TD noWrap><TT>&nbsp;&nbsp;predicted protein [Micromonas sp.=20
    RCC299]</TT></TD></TR>
  <TR>
    <TD noWrap align=3Dright><TT><B>21.</B></TT></TD>
    <TD noWrap><TT><B>&nbsp;<A=20
      =
href=3D"http://zxw-pc/mascot/cgi/master_results.pl?file=3D..%2Fdata%2F201=
21225%2FF002442.dat&amp;REPTYPE=3Dprotein&amp;_sigthreshold=3D0.05&amp;RE=
PORT=3D50&amp;_server_mudpit_switch=3D99999999&amp;_ignoreionsscorebelow=3D=
0&amp;_showsubsets=3D0&amp;_showpopups=3DTRUE&amp;_sortunassigned=3Dscore=
down&amp;_requireboldred=3D0#Hit21">gi|255072607</A></B></TT></TD>
    <TD noWrap><TT>&nbsp;&nbsp;141214</TT></TD>
    <TD noWrap align=3Dright><TT>36</TT></TD>
    <TD noWrap><TT>&nbsp;&nbsp;predicted protein [Micromonas sp.=20
    RCC299]</TT></TD></TR>
  <TR>
    <TD noWrap align=3Dright><TT><B>22.</B></TT></TD>
    <TD noWrap><TT><B>&nbsp;<A=20
      =
href=3D"http://zxw-pc/mascot/cgi/master_results.pl?file=3D..%2Fdata%2F201=
21225%2FF002442.dat&amp;REPTYPE=3Dprotein&amp;_sigthreshold=3D0.05&amp;RE=
PORT=3D50&amp;_server_mudpit_switch=3D99999999&amp;_ignoreionsscorebelow=3D=
0&amp;_showsubsets=3D0&amp;_showpopups=3DTRUE&amp;_sortunassigned=3Dscore=
down&amp;_requireboldred=3D0#Hit22">gi|226521854</A></B></TT></TD>
    <TD noWrap><TT>&nbsp;&nbsp;20688</TT></TD>
    <TD noWrap align=3Dright><TT>36</TT></TD>
    <TD noWrap><TT>&nbsp;&nbsp;predicted protein [Micromonas sp.=20
    RCC299]</TT></TD></TR>
  <TR>
    <TD noWrap align=3Dright><TT><B>23.</B></TT></TD>
    <TD noWrap><TT><B>&nbsp;<A=20
      =
href=3D"http://zxw-pc/mascot/cgi/master_results.pl?file=3D..%2Fdata%2F201=
21225%2FF002442.dat&amp;REPTYPE=3Dprotein&amp;_sigthreshold=3D0.05&amp;RE=
PORT=3D50&amp;_server_mudpit_switch=3D99999999&amp;_ignoreionsscorebelow=3D=
0&amp;_showsubsets=3D0&amp;_showpopups=3DTRUE&amp;_sortunassigned=3Dscore=
down&amp;_requireboldred=3D0#Hit23">gi|255089320</A></B></TT></TD>
    <TD noWrap><TT>&nbsp;&nbsp;20688</TT></TD>
    <TD noWrap align=3Dright><TT>36</TT></TD>
    <TD noWrap><TT>&nbsp;&nbsp;predicted protein [Micromonas sp.=20
    RCC299]</TT></TD></TR>
  <TR>
    <TD noWrap align=3Dright><TT><B>24.</B></TT></TD>
    <TD noWrap><TT><B>&nbsp;<A=20
      =
href=3D"http://zxw-pc/mascot/cgi/master_results.pl?file=3D..%2Fdata%2F201=
21225%2FF002442.dat&amp;REPTYPE=3Dprotein&amp;_sigthreshold=3D0.05&amp;RE=
PORT=3D50&amp;_server_mudpit_switch=3D99999999&amp;_ignoreionsscorebelow=3D=
0&amp;_showsubsets=3D0&amp;_showpopups=3DTRUE&amp;_sortunassigned=3Dscore=
down&amp;_requireboldred=3D0#Hit24">gi|224111812</A></B></TT></TD>
    <TD noWrap><TT>&nbsp;&nbsp;7229</TT></TD>
    <TD noWrap align=3Dright><TT>35</TT></TD>
    <TD noWrap><TT>&nbsp;&nbsp;predicted protein [Populus=20
  trichocarpa]</TT></TD></TR>
  <TR>
    <TD noWrap align=3Dright><TT><B>25.</B></TT></TD>
    <TD noWrap><TT><B>&nbsp;<A=20
      =
href=3D"http://zxw-pc/mascot/cgi/master_results.pl?file=3D..%2Fdata%2F201=
21225%2FF002442.dat&amp;REPTYPE=3Dprotein&amp;_sigthreshold=3D0.05&amp;RE=
PORT=3D50&amp;_server_mudpit_switch=3D99999999&amp;_ignoreionsscorebelow=3D=
0&amp;_showsubsets=3D0&amp;_showpopups=3DTRUE&amp;_sortunassigned=3Dscore=
down&amp;_requireboldred=3D0#Hit25">gi|222834381</A></B></TT></TD>
    <TD noWrap><TT>&nbsp;&nbsp;7229</TT></TD>
    <TD noWrap align=3Dright><TT>35</TT></TD>
    <TD noWrap><TT>&nbsp;&nbsp;predicted protein [Populus=20
  trichocarpa]</TT></TD></TR>
  <TR>
    <TD noWrap align=3Dright><TT><B>26.</B></TT></TD>
    <TD noWrap><TT><B>&nbsp;<A=20
      =
href=3D"http://zxw-pc/mascot/cgi/master_results.pl?file=3D..%2Fdata%2F201=
21225%2FF002442.dat&amp;REPTYPE=3Dprotein&amp;_sigthreshold=3D0.05&amp;RE=
PORT=3D50&amp;_server_mudpit_switch=3D99999999&amp;_ignoreionsscorebelow=3D=
0&amp;_showsubsets=3D0&amp;_showpopups=3DTRUE&amp;_sortunassigned=3Dscore=
down&amp;_requireboldred=3D0#Hit26">gi|242050180</A></B></TT></TD>
    <TD noWrap><TT>&nbsp;&nbsp;20853</TT></TD>
    <TD noWrap align=3Dright><TT>35</TT></TD>
    <TD noWrap><TT>&nbsp;&nbsp;hypothetical protein SORBIDRAFT_02g032750 =

      [Sorghum bicolor]</TT></TD></TR>
  <TR>
    <TD noWrap align=3Dright><TT><B>27.</B></TT></TD>
    <TD noWrap><TT><B>&nbsp;<A=20
      =
href=3D"http://zxw-pc/mascot/cgi/master_results.pl?file=3D..%2Fdata%2F201=
21225%2FF002442.dat&amp;REPTYPE=3Dprotein&amp;_sigthreshold=3D0.05&amp;RE=
PORT=3D50&amp;_server_mudpit_switch=3D99999999&amp;_ignoreionsscorebelow=3D=
0&amp;_showsubsets=3D0&amp;_showpopups=3DTRUE&amp;_sortunassigned=3Dscore=
down&amp;_requireboldred=3D0#Hit27">gi|241926211</A></B></TT></TD>
    <TD noWrap><TT>&nbsp;&nbsp;20853</TT></TD>
    <TD noWrap align=3Dright><TT>35</TT></TD>
    <TD noWrap><TT>&nbsp;&nbsp;hypothetical protein SORBIDRAFT_02g032750 =

      [Sorghum bicolor]</TT></TD></TR>
  <TR>
    <TD noWrap align=3Dright><TT><B>28.</B></TT></TD>
    <TD noWrap><TT><B>&nbsp;<A=20
      =
href=3D"http://zxw-pc/mascot/cgi/master_results.pl?file=3D..%2Fdata%2F201=
21225%2FF002442.dat&amp;REPTYPE=3Dprotein&amp;_sigthreshold=3D0.05&amp;RE=
PORT=3D50&amp;_server_mudpit_switch=3D99999999&amp;_ignoreionsscorebelow=3D=
0&amp;_showsubsets=3D0&amp;_showpopups=3DTRUE&amp;_sortunassigned=3Dscore=
down&amp;_requireboldred=3D0#Hit28">gi|226503317</A></B></TT></TD>
    <TD noWrap><TT>&nbsp;&nbsp;24629</TT></TD>
    <TD noWrap align=3Dright><TT>33</TT></TD>
    <TD noWrap><TT>&nbsp;&nbsp;LOC100282523 [Zea mays]</TT></TD></TR>
  <TR>
    <TD noWrap align=3Dright><TT><B>29.</B></TT></TD>
    <TD noWrap><TT><B>&nbsp;<A=20
      =
href=3D"http://zxw-pc/mascot/cgi/master_results.pl?file=3D..%2Fdata%2F201=
21225%2FF002442.dat&amp;REPTYPE=3Dprotein&amp;_sigthreshold=3D0.05&amp;RE=
PORT=3D50&amp;_server_mudpit_switch=3D99999999&amp;_ignoreionsscorebelow=3D=
0&amp;_showsubsets=3D0&amp;_showpopups=3DTRUE&amp;_sortunassigned=3Dscore=
down&amp;_requireboldred=3D0#Hit29">gi|195623110</A></B></TT></TD>
    <TD noWrap><TT>&nbsp;&nbsp;24629</TT></TD>
    <TD noWrap align=3Dright><TT>33</TT></TD>
    <TD noWrap><TT>&nbsp;&nbsp;calcyclin-binding protein [Zea =
mays]</TT></TD></TR>
  <TR>
    <TD noWrap align=3Dright><TT><B>30.</B></TT></TD>
    <TD noWrap><TT><B>&nbsp;<A=20
      =
href=3D"http://zxw-pc/mascot/cgi/master_results.pl?file=3D..%2Fdata%2F201=
21225%2FF002442.dat&amp;REPTYPE=3Dprotein&amp;_sigthreshold=3D0.05&amp;RE=
PORT=3D50&amp;_server_mudpit_switch=3D99999999&amp;_ignoreionsscorebelow=3D=
0&amp;_showsubsets=3D0&amp;_showpopups=3DTRUE&amp;_sortunassigned=3Dscore=
down&amp;_requireboldred=3D0#Hit30">gi|195608970</A></B></TT></TD>
    <TD noWrap><TT>&nbsp;&nbsp;24617</TT></TD>
    <TD noWrap align=3Dright><TT>33</TT></TD>
    <TD noWrap><TT>&nbsp;&nbsp;calcyclin-binding protein [Zea =
mays]</TT></TD></TR>
  <TR>
    <TD noWrap align=3Dright><TT><B>31.</B></TT></TD>
    <TD noWrap><TT><B>&nbsp;<A=20
      =
href=3D"http://zxw-pc/mascot/cgi/master_results.pl?file=3D..%2Fdata%2F201=
21225%2FF002442.dat&amp;REPTYPE=3Dprotein&amp;_sigthreshold=3D0.05&amp;RE=
PORT=3D50&amp;_server_mudpit_switch=3D99999999&amp;_ignoreionsscorebelow=3D=
0&amp;_showsubsets=3D0&amp;_showpopups=3DTRUE&amp;_sortunassigned=3Dscore=
down&amp;_requireboldred=3D0#Hit31">gi|194708324</A></B></TT></TD>
    <TD noWrap><TT>&nbsp;&nbsp;24629</TT></TD>
    <TD noWrap align=3Dright><TT>33</TT></TD>
    <TD noWrap><TT>&nbsp;&nbsp;unknown [Zea mays]</TT></TD></TR>
  <TR>
    <TD noWrap align=3Dright><TT><B>32.</B></TT></TD>
    <TD noWrap><TT><B>&nbsp;<A=20
      =
href=3D"http://zxw-pc/mascot/cgi/master_results.pl?file=3D..%2Fdata%2F201=
21225%2FF002442.dat&amp;REPTYPE=3Dprotein&amp;_sigthreshold=3D0.05&amp;RE=
PORT=3D50&amp;_server_mudpit_switch=3D99999999&amp;_ignoreionsscorebelow=3D=
0&amp;_showsubsets=3D0&amp;_showpopups=3DTRUE&amp;_sortunassigned=3Dscore=
down&amp;_requireboldred=3D0#Hit32">gi|242058737</A></B></TT></TD>
    <TD noWrap><TT>&nbsp;&nbsp;24713</TT></TD>
    <TD noWrap align=3Dright><TT>33</TT></TD>
    <TD noWrap><TT>&nbsp;&nbsp;hypothetical protein SORBIDRAFT_03g035020 =

      [Sorghum bicolor]</TT></TD></TR>
  <TR>
    <TD noWrap align=3Dright><TT><B>33.</B></TT></TD>
    <TD noWrap><TT><B>&nbsp;<A=20
      =
href=3D"http://zxw-pc/mascot/cgi/master_results.pl?file=3D..%2Fdata%2F201=
21225%2FF002442.dat&amp;REPTYPE=3Dprotein&amp;_sigthreshold=3D0.05&amp;RE=
PORT=3D50&amp;_server_mudpit_switch=3D99999999&amp;_ignoreionsscorebelow=3D=
0&amp;_showsubsets=3D0&amp;_showpopups=3DTRUE&amp;_sortunassigned=3Dscore=
down&amp;_requireboldred=3D0#Hit33">gi|241930489</A></B></TT></TD>
    <TD noWrap><TT>&nbsp;&nbsp;24713</TT></TD>
    <TD noWrap align=3Dright><TT>33</TT></TD>
    <TD noWrap><TT>&nbsp;&nbsp;hypothetical protein SORBIDRAFT_03g035020 =

      [Sorghum bicolor]</TT></TD></TR>
  <TR>
    <TD noWrap align=3Dright><TT><B>34.</B></TT></TD>
    <TD noWrap><TT><B>&nbsp;<A=20
      =
href=3D"http://zxw-pc/mascot/cgi/master_results.pl?file=3D..%2Fdata%2F201=
21225%2FF002442.dat&amp;REPTYPE=3Dprotein&amp;_sigthreshold=3D0.05&amp;RE=
PORT=3D50&amp;_server_mudpit_switch=3D99999999&amp;_ignoreionsscorebelow=3D=
0&amp;_showsubsets=3D0&amp;_showpopups=3DTRUE&amp;_sortunassigned=3Dscore=
down&amp;_requireboldred=3D0#Hit34">gi|77549397</A></B></TT></TD>
    <TD noWrap><TT>&nbsp;&nbsp;10095</TT></TD>
    <TD noWrap align=3Dright><TT>33</TT></TD>
    <TD noWrap><TT>&nbsp;&nbsp;hypothetical protein LOC_Os11g11670 =
[Oryza=20
      sativa Japonica Group]</TT></TD></TR>
  <TR>
    <TD noWrap align=3Dright><TT><B>35.</B></TT></TD>
    <TD noWrap><TT><B>&nbsp;<A=20
      =
href=3D"http://zxw-pc/mascot/cgi/master_results.pl?file=3D..%2Fdata%2F201=
21225%2FF002442.dat&amp;REPTYPE=3Dprotein&amp;_sigthreshold=3D0.05&amp;RE=
PORT=3D50&amp;_server_mudpit_switch=3D99999999&amp;_ignoreionsscorebelow=3D=
0&amp;_showsubsets=3D0&amp;_showpopups=3DTRUE&amp;_sortunassigned=3Dscore=
down&amp;_requireboldred=3D0#Hit35">gi|62733751</A></B></TT></TD>
    <TD noWrap><TT>&nbsp;&nbsp;10095</TT></TD>
    <TD noWrap align=3Dright><TT>33</TT></TD>
    <TD noWrap><TT>&nbsp;&nbsp;hypothetical protein [Oryza sativa =
Japonica=20
      Group]</TT></TD></TR>
  <TR>
    <TD noWrap align=3Dright><TT><B>36.</B></TT></TD>
    <TD noWrap><TT><B>&nbsp;<A=20
      =
href=3D"http://zxw-pc/mascot/cgi/master_results.pl?file=3D..%2Fdata%2F201=
21225%2FF002442.dat&amp;REPTYPE=3Dprotein&amp;_sigthreshold=3D0.05&amp;RE=
PORT=3D50&amp;_server_mudpit_switch=3D99999999&amp;_ignoreionsscorebelow=3D=
0&amp;_showsubsets=3D0&amp;_showpopups=3DTRUE&amp;_sortunassigned=3Dscore=
down&amp;_requireboldred=3D0#Hit36">gi|147862989</A></B></TT></TD>
    <TD noWrap><TT>&nbsp;&nbsp;40124</TT></TD>
    <TD noWrap align=3Dright><TT>33</TT></TD>
    <TD noWrap><TT>&nbsp;&nbsp;hypothetical protein VITISV_005280 [Vitis =

      vinifera]</TT></TD></TR>
  <TR>
    <TD noWrap align=3Dright><TT><B>37.</B></TT></TD>
    <TD noWrap><TT><B>&nbsp;<A=20
      =
href=3D"http://zxw-pc/mascot/cgi/master_results.pl?file=3D..%2Fdata%2F201=
21225%2FF002442.dat&amp;REPTYPE=3Dprotein&amp;_sigthreshold=3D0.05&amp;RE=
PORT=3D50&amp;_server_mudpit_switch=3D99999999&amp;_ignoreionsscorebelow=3D=
0&amp;_showsubsets=3D0&amp;_showpopups=3DTRUE&amp;_sortunassigned=3Dscore=
down&amp;_requireboldred=3D0#Hit37">gi|332196095</A></B></TT></TD>
    <TD noWrap><TT>&nbsp;&nbsp;21245</TT></TD>
    <TD noWrap align=3Dright><TT>33</TT></TD>
    <TD noWrap><TT>&nbsp;&nbsp;ubiquitin-conjugating enzyme E2 28 =
[Arabidopsis=20
      thaliana]</TT></TD></TR>
  <TR>
    <TD noWrap align=3Dright><TT><B>38.</B></TT></TD>
    <TD noWrap><TT><B>&nbsp;<A=20
      =
href=3D"http://zxw-pc/mascot/cgi/master_results.pl?file=3D..%2Fdata%2F201=
21225%2FF002442.dat&amp;REPTYPE=3Dprotein&amp;_sigthreshold=3D0.05&amp;RE=
PORT=3D50&amp;_server_mudpit_switch=3D99999999&amp;_ignoreionsscorebelow=3D=
0&amp;_showsubsets=3D0&amp;_showpopups=3DTRUE&amp;_sortunassigned=3Dscore=
down&amp;_requireboldred=3D0#Hit38">gi|332196094</A></B></TT></TD>
    <TD noWrap><TT>&nbsp;&nbsp;21245</TT></TD>
    <TD noWrap align=3Dright><TT>33</TT></TD>
    <TD noWrap><TT>&nbsp;&nbsp;ubiquitin-conjugating enzyme E2 28 =
[Arabidopsis=20
      thaliana]</TT></TD></TR>
  <TR>
    <TD noWrap align=3Dright><TT><B>39.</B></TT></TD>
    <TD noWrap><TT><B>&nbsp;<A=20
      =
href=3D"http://zxw-pc/mascot/cgi/master_results.pl?file=3D..%2Fdata%2F201=
21225%2FF002442.dat&amp;REPTYPE=3Dprotein&amp;_sigthreshold=3D0.05&amp;RE=
PORT=3D50&amp;_server_mudpit_switch=3D99999999&amp;_ignoreionsscorebelow=3D=
0&amp;_showsubsets=3D0&amp;_showpopups=3DTRUE&amp;_sortunassigned=3Dscore=
down&amp;_requireboldred=3D0#Hit39">gi|334183622</A></B></TT></TD>
    <TD noWrap><TT>&nbsp;&nbsp;21245</TT></TD>
    <TD noWrap align=3Dright><TT>33</TT></TD>
    <TD noWrap><TT>&nbsp;&nbsp;ubiquitin-conjugating enzyme E2 28 =
[Arabidopsis=20
      thaliana]</TT></TD></TR>
  <TR>
    <TD noWrap align=3Dright><TT><B>40.</B></TT></TD>
    <TD noWrap><TT><B>&nbsp;<A=20
      =
href=3D"http://zxw-pc/mascot/cgi/master_results.pl?file=3D..%2Fdata%2F201=
21225%2FF002442.dat&amp;REPTYPE=3Dprotein&amp;_sigthreshold=3D0.05&amp;RE=
PORT=3D50&amp;_server_mudpit_switch=3D99999999&amp;_ignoreionsscorebelow=3D=
0&amp;_showsubsets=3D0&amp;_showpopups=3DTRUE&amp;_sortunassigned=3Dscore=
down&amp;_requireboldred=3D0#Hit40">gi|238478961</A></B></TT></TD>
    <TD noWrap><TT>&nbsp;&nbsp;21245</TT></TD>
    <TD noWrap align=3Dright><TT>33</TT></TD>
    <TD noWrap><TT>&nbsp;&nbsp;ubiquitin-conjugating enzyme E2 28 =
[Arabidopsis=20
      thaliana]</TT></TD></TR>
  <TR>
    <TD noWrap align=3Dright><TT><B>41.</B></TT></TD>
    <TD noWrap><TT><B>&nbsp;<A=20
      =
href=3D"http://zxw-pc/mascot/cgi/master_results.pl?file=3D..%2Fdata%2F201=
21225%2FF002442.dat&amp;REPTYPE=3Dprotein&amp;_sigthreshold=3D0.05&amp;RE=
PORT=3D50&amp;_server_mudpit_switch=3D99999999&amp;_ignoreionsscorebelow=3D=
0&amp;_showsubsets=3D0&amp;_showpopups=3DTRUE&amp;_sortunassigned=3Dscore=
down&amp;_requireboldred=3D0#Hit41">gi|125572077</A></B></TT></TD>
    <TD noWrap><TT>&nbsp;&nbsp;24857</TT></TD>
    <TD noWrap align=3Dright><TT>33</TT></TD>
    <TD noWrap><TT>&nbsp;&nbsp;hypothetical protein OsJ_03508 [Oryza =
sativa=20
      Japonica Group]</TT></TD></TR>
  <TR>
    <TD noWrap align=3Dright><TT><B>42.</B></TT></TD>
    <TD noWrap><TT><B>&nbsp;<A=20
      =
href=3D"http://zxw-pc/mascot/cgi/master_results.pl?file=3D..%2Fdata%2F201=
21225%2FF002442.dat&amp;REPTYPE=3Dprotein&amp;_sigthreshold=3D0.05&amp;RE=
PORT=3D50&amp;_server_mudpit_switch=3D99999999&amp;_ignoreionsscorebelow=3D=
0&amp;_showsubsets=3D0&amp;_showpopups=3DTRUE&amp;_sortunassigned=3Dscore=
down&amp;_requireboldred=3D0#Hit42">gi|125527762</A></B></TT></TD>
    <TD noWrap><TT>&nbsp;&nbsp;24869</TT></TD>
    <TD noWrap align=3Dright><TT>33</TT></TD>
    <TD noWrap><TT>&nbsp;&nbsp;hypothetical protein OsI_03795 [Oryza =
sativa=20
      Indica Group]</TT></TD></TR>
  <TR>
    <TD noWrap align=3Dright><TT><B>43.</B></TT></TD>
    <TD noWrap><TT><B>&nbsp;<A=20
      =
href=3D"http://zxw-pc/mascot/cgi/master_results.pl?file=3D..%2Fdata%2F201=
21225%2FF002442.dat&amp;REPTYPE=3Dprotein&amp;_sigthreshold=3D0.05&amp;RE=
PORT=3D50&amp;_server_mudpit_switch=3D99999999&amp;_ignoreionsscorebelow=3D=
0&amp;_showsubsets=3D0&amp;_showpopups=3DTRUE&amp;_sortunassigned=3Dscore=
down&amp;_requireboldred=3D0#Hit43">gi|115440029</A></B></TT></TD>
    <TD noWrap><TT>&nbsp;&nbsp;24857</TT></TD>
    <TD noWrap align=3Dright><TT>33</TT></TD>
    <TD noWrap><TT>&nbsp;&nbsp;Os01g0757500 [Oryza sativa Japonica=20
    Group]</TT></TD></TR>
  <TR>
    <TD noWrap align=3Dright><TT><B>44.</B></TT></TD>
    <TD noWrap><TT><B>&nbsp;<A=20
      =
href=3D"http://zxw-pc/mascot/cgi/master_results.pl?file=3D..%2Fdata%2F201=
21225%2FF002442.dat&amp;REPTYPE=3Dprotein&amp;_sigthreshold=3D0.05&amp;RE=
PORT=3D50&amp;_server_mudpit_switch=3D99999999&amp;_ignoreionsscorebelow=3D=
0&amp;_showsubsets=3D0&amp;_showpopups=3DTRUE&amp;_sortunassigned=3Dscore=
down&amp;_requireboldred=3D0#Hit44">gi|113533825</A></B></TT></TD>
    <TD noWrap><TT>&nbsp;&nbsp;24857</TT></TD>
    <TD noWrap align=3Dright><TT>33</TT></TD>
    <TD noWrap><TT>&nbsp;&nbsp;Os01g0757500 [Oryza sativa Japonica=20
    Group]</TT></TD></TR>
  <TR>
    <TD noWrap align=3Dright><TT><B>45.</B></TT></TD>
    <TD noWrap><TT><B>&nbsp;<A=20
      =
href=3D"http://zxw-pc/mascot/cgi/master_results.pl?file=3D..%2Fdata%2F201=
21225%2FF002442.dat&amp;REPTYPE=3Dprotein&amp;_sigthreshold=3D0.05&amp;RE=
PORT=3D50&amp;_server_mudpit_switch=3D99999999&amp;_ignoreionsscorebelow=3D=
0&amp;_showsubsets=3D0&amp;_showpopups=3DTRUE&amp;_sortunassigned=3Dscore=
down&amp;_requireboldred=3D0#Hit45">gi|57899263</A></B></TT></TD>
    <TD noWrap><TT>&nbsp;&nbsp;24857</TT></TD>
    <TD noWrap align=3Dright><TT>33</TT></TD>
    <TD noWrap><TT>&nbsp;&nbsp;putative calcyclin-binding protein [Oryza =

      sativa Japonica Group]</TT></TD></TR>
  <TR>
    <TD noWrap align=3Dright><TT><B>46.</B></TT></TD>
    <TD noWrap><TT><B>&nbsp;<A=20
      =
href=3D"http://zxw-pc/mascot/cgi/master_results.pl?file=3D..%2Fdata%2F201=
21225%2FF002442.dat&amp;REPTYPE=3Dprotein&amp;_sigthreshold=3D0.05&amp;RE=
PORT=3D50&amp;_server_mudpit_switch=3D99999999&amp;_ignoreionsscorebelow=3D=
0&amp;_showsubsets=3D0&amp;_showpopups=3DTRUE&amp;_sortunassigned=3Dscore=
down&amp;_requireboldred=3D0#Hit46">gi|215768403</A></B></TT></TD>
    <TD noWrap><TT>&nbsp;&nbsp;24857</TT></TD>
    <TD noWrap align=3Dright><TT>33</TT></TD>
    <TD noWrap><TT>&nbsp;&nbsp;unnamed protein product [Oryza sativa =
Japonica=20
      Group]</TT></TD></TR>
  <TR>
    <TD noWrap align=3Dright><TT><B>47.</B></TT></TD>
    <TD noWrap><TT><B>&nbsp;<A=20
      =
href=3D"http://zxw-pc/mascot/cgi/master_results.pl?file=3D..%2Fdata%2F201=
21225%2FF002442.dat&amp;REPTYPE=3Dprotein&amp;_sigthreshold=3D0.05&amp;RE=
PORT=3D50&amp;_server_mudpit_switch=3D99999999&amp;_ignoreionsscorebelow=3D=
0&amp;_showsubsets=3D0&amp;_showpopups=3DTRUE&amp;_sortunassigned=3Dscore=
down&amp;_requireboldred=3D0#Hit47">gi|297816330</A></B></TT></TD>
    <TD noWrap><TT>&nbsp;&nbsp;21831</TT></TD>
    <TD noWrap align=3Dright><TT>33</TT></TD>
    <TD noWrap><TT>&nbsp;&nbsp;hypothetical protein ARALYDRAFT_485424=20
      [Arabidopsis lyrata subsp. lyrata]</TT></TD></TR>
  <TR>
    <TD noWrap align=3Dright><TT><B>48.</B></TT></TD>
    <TD noWrap><TT><B>&nbsp;<A=20
      =
href=3D"http://zxw-pc/mascot/cgi/master_results.pl?file=3D..%2Fdata%2F201=
21225%2FF002442.dat&amp;REPTYPE=3Dprotein&amp;_sigthreshold=3D0.05&amp;RE=
PORT=3D50&amp;_server_mudpit_switch=3D99999999&amp;_ignoreionsscorebelow=3D=
0&amp;_showsubsets=3D0&amp;_showpopups=3DTRUE&amp;_sortunassigned=3Dscore=
down&amp;_requireboldred=3D0#Hit48">gi|297321886</A></B></TT></TD>
    <TD noWrap><TT>&nbsp;&nbsp;21831</TT></TD>
    <TD noWrap align=3Dright><TT>33</TT></TD>
    <TD noWrap><TT>&nbsp;&nbsp;hypothetical protein ARALYDRAFT_485424=20
      [Arabidopsis lyrata subsp. lyrata]</TT></TD></TR>
  <TR>
    <TD noWrap align=3Dright><TT><B>49.</B></TT></TD>
    <TD noWrap><TT><B>&nbsp;<A=20
      =
href=3D"http://zxw-pc/mascot/cgi/master_results.pl?file=3D..%2Fdata%2F201=
21225%2FF002442.dat&amp;REPTYPE=3Dprotein&amp;_sigthreshold=3D0.05&amp;RE=
PORT=3D50&amp;_server_mudpit_switch=3D99999999&amp;_ignoreionsscorebelow=3D=
0&amp;_showsubsets=3D0&amp;_showpopups=3DTRUE&amp;_sortunassigned=3Dscore=
down&amp;_requireboldred=3D0#Hit49">gi|195628658</A></B></TT></TD>
    <TD noWrap><TT>&nbsp;&nbsp;9751</TT></TD>
    <TD noWrap align=3Dright><TT>33</TT></TD>
    <TD noWrap><TT>&nbsp;&nbsp;hypothetical protein [Zea =
mays]</TT></TD></TR>
  <TR>
    <TD noWrap align=3Dright><TT><B>50.</B></TT></TD>
    <TD noWrap><TT><B>&nbsp;<A=20
      =
href=3D"http://zxw-pc/mascot/cgi/master_results.pl?file=3D..%2Fdata%2F201=
21225%2FF002442.dat&amp;REPTYPE=3Dprotein&amp;_sigthreshold=3D0.05&amp;RE=
PORT=3D50&amp;_server_mudpit_switch=3D99999999&amp;_ignoreionsscorebelow=3D=
0&amp;_showsubsets=3D0&amp;_showpopups=3DTRUE&amp;_sortunassigned=3Dscore=
down&amp;_requireboldred=3D0#Hit50">gi|222854263</A></B></TT></TD>
    <TD noWrap><TT>&nbsp;&nbsp;7806</TT></TD>
    <TD noWrap align=3Dright><TT>33</TT></TD>
    <TD noWrap><TT>&nbsp;&nbsp;predicted protein [Populus=20
  trichocarpa]</TT></TD></TR></TBODY></TABLE>
<H3>Results List</H3>
<TABLE border=3D0 cellSpacing=3D0>
  <TBODY>
  <TR>
    <TD><TT><B><A =
name=3DHit1>1.</A>&nbsp;&nbsp;&nbsp;&nbsp;</B></TT></TD>
    <TD noWrap><TT><A=20
      =
href=3D"http://zxw-pc/mascot/cgi/protein_view.pl?file=3D../data/20121225/=
F002442.dat&amp;hit=3D1"=20
      =
target=3D_blank>gi|302757567</A>&nbsp;&nbsp;&nbsp;&nbsp;<B>Mass:</B>&nbsp=
;36469&nbsp;&nbsp;&nbsp;&nbsp;<B>Score:</B>&nbsp;44&nbsp;&nbsp;&nbsp;&nbs=
p;&nbsp;<B>Expect:</B>&nbsp;69&nbsp;&nbsp;<B>Matches:</B>&nbsp;8</TT></TD=
></TR>
  <TR>
    <TD>&nbsp;</TD>
    <TD noWrap><TT>hypothetical protein SELMODRAFT_437998 [Selaginella=20
      moellendorffii]</TT></TD></TR></TBODY></TABLE>
<TABLE border=3D0 cellSpacing=3D0 cellPadding=3D0>
  <TBODY>
  <TR>
    <TD><TT>&nbsp;&nbsp;&nbsp;&nbsp;&nbsp;&nbsp;</TT></TD>
    <TD align=3Dright><TT><B>Observed&nbsp;&nbsp;</B></TT></TD>
    <TD noWrap align=3Dright><TT><B>Mr(expt)&nbsp;&nbsp;</B></TT></TD>
    <TD noWrap align=3Dright><TT><B>Mr(calc)&nbsp;&nbsp;</B></TT></TD>
    <TD align=3Dright><TT><B>&nbsp;ppm&nbsp;&nbsp;</B></TT></TD>
    <TD align=3Dright><TT><B>Start&nbsp;</B></TT></TD>
    <TD align=3Dright><TT><B>&nbsp;</B></TT></TD>
    <TD align=3Dright><TT><B>End&nbsp;</B></TT></TD>
    <TD align=3Dright><TT><B>Miss&nbsp;</B></TT></TD>
    <TD align=3Dright><TT><B>Ions&nbsp;</B></TT></TD>
    <TD><TT><B>&nbsp;Peptide</B></TT></TD></TR>
  <TR>
    <TD align=3Dright>&nbsp;</TD>
    <TD align=3Dright><TT>812.3086&nbsp;&nbsp;</TT></TD>
    <TD align=3Dright><TT>811.3013&nbsp;&nbsp;</TT></TD>
    <TD align=3Dright><TT>811.3573&nbsp;&nbsp;</TT></TD>
    <TD noWrap align=3Dright><TT>-68.96&nbsp;</TT></TD>
    <TD align=3Dright><TT>72&nbsp;</TT></TD>
    <TD noWrap align=3Dright><TT>-&nbsp;</TT></TD>
    <TD align=3Dright><TT>77&nbsp;</TT></TD>
    <TD align=3Dright><TT>0&nbsp;&nbsp;</TT></TD>
    <TD noWrap align=3Dright><TT>---&nbsp;&nbsp;</TT></TD>
    <TD noWrap><TT>&nbsp;R.QHDEQR.D</TT></TD></TR>
  <TR>
    <TD align=3Dright>&nbsp;</TD>
    <TD align=3Dright><TT>1118.5221&nbsp;&nbsp;</TT></TD>
    <TD align=3Dright><TT>1117.5148&nbsp;&nbsp;</TT></TD>
    <TD align=3Dright><TT>1117.4822&nbsp;&nbsp;</TT></TD>
    <TD noWrap align=3Dright><TT>29.2&nbsp;</TT></TD>
    <TD align=3Dright><TT>232&nbsp;</TT></TD>
    <TD noWrap align=3Dright><TT>-&nbsp;</TT></TD>
    <TD align=3Dright><TT>241&nbsp;</TT></TD>
    <TD align=3Dright><TT>1&nbsp;&nbsp;</TT></TD>
    <TD noWrap align=3Dright><TT>---&nbsp;&nbsp;</TT></TD>
    <TD noWrap><TT>&nbsp;R.NAHDSKSECK.V</TT></TD></TR>
  <TR>
    <TD align=3Dright>&nbsp;</TD>
    <TD align=3Dright><TT>1189.4530&nbsp;&nbsp;</TT></TD>
    <TD align=3Dright><TT>1188.4457&nbsp;&nbsp;</TT></TD>
    <TD align=3Dright><TT>1188.5168&nbsp;&nbsp;</TT></TD>
    <TD noWrap align=3Dright><TT>-59.80&nbsp;</TT></TD>
    <TD align=3Dright><TT>259&nbsp;</TT></TD>
    <TD noWrap align=3Dright><TT>-&nbsp;</TT></TD>
    <TD align=3Dright><TT>267&nbsp;</TT></TD>
    <TD align=3Dright><TT>1&nbsp;&nbsp;</TT></TD>
    <TD noWrap align=3Dright><TT>---&nbsp;&nbsp;</TT></TD>
    <TD noWrap><TT>&nbsp;R.REMEACHWK.K</TT></TD></TR>
  <TR>
    <TD align=3Dright>&nbsp;</TD>
    <TD align=3Dright><TT>1368.5648&nbsp;&nbsp;</TT></TD>
    <TD align=3Dright><TT>1367.5575&nbsp;&nbsp;</TT></TD>
    <TD align=3Dright><TT>1367.5962&nbsp;&nbsp;</TT></TD>
    <TD noWrap align=3Dright><TT>-28.27&nbsp;</TT></TD>
    <TD align=3Dright><TT>40&nbsp;</TT></TD>
    <TD noWrap align=3Dright><TT>-&nbsp;</TT></TD>
    <TD align=3Dright><TT>51&nbsp;</TT></TD>
    <TD align=3Dright><TT>0&nbsp;&nbsp;</TT></TD>
    <TD noWrap align=3Dright><TT>---&nbsp;&nbsp;</TT></TD>
    <TD noWrap><TT>&nbsp;R.ESISMTFCHSAR.L</TT></TD></TR>
  <TR>
    <TD align=3Dright>&nbsp;</TD>
    <TD align=3Dright><TT>1370.5739&nbsp;&nbsp;</TT></TD>
    <TD align=3Dright><TT>1369.5666&nbsp;&nbsp;</TT></TD>
    <TD align=3Dright><TT>1369.6698&nbsp;&nbsp;</TT></TD>
    <TD noWrap align=3Dright><TT>-75.36&nbsp;</TT></TD>
    <TD align=3Dright><TT>78&nbsp;</TT></TD>
    <TD noWrap align=3Dright><TT>-&nbsp;</TT></TD>
    <TD align=3Dright><TT>89&nbsp;</TT></TD>
    <TD align=3Dright><TT>1&nbsp;&nbsp;</TT></TD>
    <TD noWrap align=3Dright><TT>---&nbsp;&nbsp;</TT></TD>
    <TD noWrap><TT>&nbsp;R.DTVGNTHRDSLR.S</TT></TD></TR>
  <TR>
    <TD align=3Dright>&nbsp;</TD>
    <TD align=3Dright><TT>1370.5739&nbsp;&nbsp;</TT></TD>
    <TD align=3Dright><TT>1369.5666&nbsp;&nbsp;</TT></TD>
    <TD align=3Dright><TT>1369.6698&nbsp;&nbsp;</TT></TD>
    <TD noWrap align=3Dright><TT>-75.36&nbsp;</TT></TD>
    <TD align=3Dright><TT>78&nbsp;</TT></TD>
    <TD noWrap align=3Dright><TT>-&nbsp;</TT></TD>
    <TD align=3Dright><TT>89&nbsp;</TT></TD>
    <TD align=3Dright><TT>1&nbsp;&nbsp;</TT></TD>
    <TD noWrap align=3Dright><TT>10&nbsp;&nbsp;</TT></TD>
    <TD noWrap><TT>&nbsp;R.DTVGNTHRDSLR.S</TT></TD></TR>
  <TR>
    <TD align=3Dright>&nbsp;</TD>
    <TD align=3Dright><TT>1384.5612&nbsp;&nbsp;</TT></TD>
    <TD align=3Dright><TT>1383.5539&nbsp;&nbsp;</TT></TD>
    <TD align=3Dright><TT>1383.5911&nbsp;&nbsp;</TT></TD>
    <TD noWrap align=3Dright><TT>-26.88&nbsp;</TT></TD>
    <TD align=3Dright><TT>40&nbsp;</TT></TD>
    <TD noWrap align=3Dright><TT>-&nbsp;</TT></TD>
    <TD align=3Dright><TT>51&nbsp;</TT></TD>
    <TD align=3Dright><TT>0&nbsp;&nbsp;</TT></TD>
    <TD noWrap align=3Dright><TT>---&nbsp;&nbsp;</TT></TD>
    <TD noWrap><TT>&nbsp;R.ESISMTFCHSAR.L + Oxidation (M)</TT></TD></TR>
  <TR>
    <TD align=3Dright>&nbsp;</TD>
    <TD align=3Dright><TT>1484.6038&nbsp;&nbsp;</TT></TD>
    <TD align=3Dright><TT>1483.5965&nbsp;&nbsp;</TT></TD>
    <TD align=3Dright><TT>1483.6613&nbsp;&nbsp;</TT></TD>
    <TD noWrap align=3Dright><TT>-43.64&nbsp;</TT></TD>
    <TD align=3Dright><TT>57&nbsp;</TT></TD>
    <TD noWrap align=3Dright><TT>-&nbsp;</TT></TD>
    <TD align=3Dright><TT>69&nbsp;</TT></TD>
    <TD align=3Dright><TT>0&nbsp;&nbsp;</TT></TD>
    <TD noWrap align=3Dright><TT>---&nbsp;&nbsp;</TT></TD>
    <TD =
noWrap><TT>&nbsp;R.SEYNLATCEALDR.S</TT></TD></TR></TBODY></TABLE>
<TABLE border=3D0 cellSpacing=3D0>
  <TBODY>
  <TR>
    <TD><TT>&nbsp;&nbsp;&nbsp;&nbsp;&nbsp;&nbsp;</TT></TD>
    <TD><TT><B>No match to: </B>722.3420, 825.0434, 829.3334, 841.0161,=20
      1172.4425, 1269.5286, 1269.5286, 1285.5037, 1285.5037, 1292.5588,=20
      1322.5815, 1322.5815, 1326.5565, 1338.5596, 1356.5566, 1369.6064,=20
      1386.5494, 1386.5494, 1391.5864, 1392.5532, 1402.5461, 1402.5461,=20
      1408.5115, 1418.5275, 1967.9011, 1967.9011, 1989.8937, 2067.7529,=20
      2067.7529, 2089.7578, 2438.1182, 2438.1182, 2646.3293, 2663.2710,=20
      2663.2710, 2664.9670, 2685.2368, =
2791.3582</TT></TD></TR></TBODY></TABLE><BR>
<TABLE border=3D0 cellSpacing=3D0>
  <TBODY>
  <TR>
    <TD><TT><B><A =
name=3DHit2>2.</A>&nbsp;&nbsp;&nbsp;&nbsp;</B></TT></TD>
    <TD noWrap><TT><A=20
      =
href=3D"http://zxw-pc/mascot/cgi/protein_view.pl?file=3D../data/20121225/=
F002442.dat&amp;hit=3D2"=20
      =
target=3D_blank>gi|300170866</A>&nbsp;&nbsp;&nbsp;&nbsp;<B>Mass:</B>&nbsp=
;36469&nbsp;&nbsp;&nbsp;&nbsp;<B>Score:</B>&nbsp;44&nbsp;&nbsp;&nbsp;&nbs=
p;&nbsp;<B>Expect:</B>&nbsp;69&nbsp;&nbsp;<B>Matches:</B>&nbsp;8</TT></TD=
></TR>
  <TR>
    <TD>&nbsp;</TD>
    <TD noWrap><TT>hypothetical protein SELMODRAFT_437998 [Selaginella=20
      moellendorffii]</TT></TD></TR></TBODY></TABLE>
<TABLE border=3D0 cellSpacing=3D0 cellPadding=3D0>
  <TBODY>
  <TR>
    <TD><TT>&nbsp;&nbsp;&nbsp;&nbsp;&nbsp;&nbsp;</TT></TD>
    <TD align=3Dright><TT><B>Observed&nbsp;&nbsp;</B></TT></TD>
    <TD noWrap align=3Dright><TT><B>Mr(expt)&nbsp;&nbsp;</B></TT></TD>
    <TD noWrap align=3Dright><TT><B>Mr(calc)&nbsp;&nbsp;</B></TT></TD>
    <TD align=3Dright><TT><B>&nbsp;ppm&nbsp;&nbsp;</B></TT></TD>
    <TD align=3Dright><TT><B>Start&nbsp;</B></TT></TD>
    <TD align=3Dright><TT><B>&nbsp;</B></TT></TD>
    <TD align=3Dright><TT><B>End&nbsp;</B></TT></TD>
    <TD align=3Dright><TT><B>Miss&nbsp;</B></TT></TD>
    <TD align=3Dright><TT><B>Ions&nbsp;</B></TT></TD>
    <TD><TT><B>&nbsp;Peptide</B></TT></TD></TR>
  <TR>
    <TD align=3Dright>&nbsp;</TD>
    <TD align=3Dright><TT>812.3086&nbsp;&nbsp;</TT></TD>
    <TD align=3Dright><TT>811.3013&nbsp;&nbsp;</TT></TD>
    <TD align=3Dright><TT>811.3573&nbsp;&nbsp;</TT></TD>
    <TD noWrap align=3Dright><TT>-68.96&nbsp;</TT></TD>
    <TD align=3Dright><TT>72&nbsp;</TT></TD>
    <TD noWrap align=3Dright><TT>-&nbsp;</TT></TD>
    <TD align=3Dright><TT>77&nbsp;</TT></TD>
    <TD align=3Dright><TT>0&nbsp;&nbsp;</TT></TD>
    <TD noWrap align=3Dright><TT>---&nbsp;&nbsp;</TT></TD>
    <TD noWrap><TT>&nbsp;R.QHDEQR.D</TT></TD></TR>
  <TR>
    <TD align=3Dright>&nbsp;</TD>
    <TD align=3Dright><TT>1118.5221&nbsp;&nbsp;</TT></TD>
    <TD align=3Dright><TT>1117.5148&nbsp;&nbsp;</TT></TD>
    <TD align=3Dright><TT>1117.4822&nbsp;&nbsp;</TT></TD>
    <TD noWrap align=3Dright><TT>29.2&nbsp;</TT></TD>
    <TD align=3Dright><TT>232&nbsp;</TT></TD>
    <TD noWrap align=3Dright><TT>-&nbsp;</TT></TD>
    <TD align=3Dright><TT>241&nbsp;</TT></TD>
    <TD align=3Dright><TT>1&nbsp;&nbsp;</TT></TD>
    <TD noWrap align=3Dright><TT>---&nbsp;&nbsp;</TT></TD>
    <TD noWrap><TT>&nbsp;R.NAHDSKSECK.V</TT></TD></TR>
  <TR>
    <TD align=3Dright>&nbsp;</TD>
    <TD align=3Dright><TT>1189.4530&nbsp;&nbsp;</TT></TD>
    <TD align=3Dright><TT>1188.4457&nbsp;&nbsp;</TT></TD>
    <TD align=3Dright><TT>1188.5168&nbsp;&nbsp;</TT></TD>
    <TD noWrap align=3Dright><TT>-59.80&nbsp;</TT></TD>
    <TD align=3Dright><TT>259&nbsp;</TT></TD>
    <TD noWrap align=3Dright><TT>-&nbsp;</TT></TD>
    <TD align=3Dright><TT>267&nbsp;</TT></TD>
    <TD align=3Dright><TT>1&nbsp;&nbsp;</TT></TD>
    <TD noWrap align=3Dright><TT>---&nbsp;&nbsp;</TT></TD>
    <TD noWrap><TT>&nbsp;R.REMEACHWK.K</TT></TD></TR>
  <TR>
    <TD align=3Dright>&nbsp;</TD>
    <TD align=3Dright><TT>1368.5648&nbsp;&nbsp;</TT></TD>
    <TD align=3Dright><TT>1367.5575&nbsp;&nbsp;</TT></TD>
    <TD align=3Dright><TT>1367.5962&nbsp;&nbsp;</TT></TD>
    <TD noWrap align=3Dright><TT>-28.27&nbsp;</TT></TD>
    <TD align=3Dright><TT>40&nbsp;</TT></TD>
    <TD noWrap align=3Dright><TT>-&nbsp;</TT></TD>
    <TD align=3Dright><TT>51&nbsp;</TT></TD>
    <TD align=3Dright><TT>0&nbsp;&nbsp;</TT></TD>
    <TD noWrap align=3Dright><TT>---&nbsp;&nbsp;</TT></TD>
    <TD noWrap><TT>&nbsp;R.ESISMTFCHSAR.L</TT></TD></TR>
  <TR>
    <TD align=3Dright>&nbsp;</TD>
    <TD align=3Dright><TT>1370.5739&nbsp;&nbsp;</TT></TD>
    <TD align=3Dright><TT>1369.5666&nbsp;&nbsp;</TT></TD>
    <TD align=3Dright><TT>1369.6698&nbsp;&nbsp;</TT></TD>
    <TD noWrap align=3Dright><TT>-75.36&nbsp;</TT></TD>
    <TD align=3Dright><TT>78&nbsp;</TT></TD>
    <TD noWrap align=3Dright><TT>-&nbsp;</TT></TD>
    <TD align=3Dright><TT>89&nbsp;</TT></TD>
    <TD align=3Dright><TT>1&nbsp;&nbsp;</TT></TD>
    <TD noWrap align=3Dright><TT>---&nbsp;&nbsp;</TT></TD>
    <TD noWrap><TT>&nbsp;R.DTVGNTHRDSLR.S</TT></TD></TR>
  <TR>
    <TD align=3Dright>&nbsp;</TD>
    <TD align=3Dright><TT>1370.5739&nbsp;&nbsp;</TT></TD>
    <TD align=3Dright><TT>1369.5666&nbsp;&nbsp;</TT></TD>
    <TD align=3Dright><TT>1369.6698&nbsp;&nbsp;</TT></TD>
    <TD noWrap align=3Dright><TT>-75.36&nbsp;</TT></TD>
    <TD align=3Dright><TT>78&nbsp;</TT></TD>
    <TD noWrap align=3Dright><TT>-&nbsp;</TT></TD>
    <TD align=3Dright><TT>89&nbsp;</TT></TD>
    <TD align=3Dright><TT>1&nbsp;&nbsp;</TT></TD>
    <TD noWrap align=3Dright><TT>10&nbsp;&nbsp;</TT></TD>
    <TD noWrap><TT>&nbsp;R.DTVGNTHRDSLR.S</TT></TD></TR>
  <TR>
    <TD align=3Dright>&nbsp;</TD>
    <TD align=3Dright><TT>1384.5612&nbsp;&nbsp;</TT></TD>
    <TD align=3Dright><TT>1383.5539&nbsp;&nbsp;</TT></TD>
    <TD align=3Dright><TT>1383.5911&nbsp;&nbsp;</TT></TD>
    <TD noWrap align=3Dright><TT>-26.88&nbsp;</TT></TD>
    <TD align=3Dright><TT>40&nbsp;</TT></TD>
    <TD noWrap align=3Dright><TT>-&nbsp;</TT></TD>
    <TD align=3Dright><TT>51&nbsp;</TT></TD>
    <TD align=3Dright><TT>0&nbsp;&nbsp;</TT></TD>
    <TD noWrap align=3Dright><TT>---&nbsp;&nbsp;</TT></TD>
    <TD noWrap><TT>&nbsp;R.ESISMTFCHSAR.L + Oxidation (M)</TT></TD></TR>
  <TR>
    <TD align=3Dright>&nbsp;</TD>
    <TD align=3Dright><TT>1484.6038&nbsp;&nbsp;</TT></TD>
    <TD align=3Dright><TT>1483.5965&nbsp;&nbsp;</TT></TD>
    <TD align=3Dright><TT>1483.6613&nbsp;&nbsp;</TT></TD>
    <TD noWrap align=3Dright><TT>-43.64&nbsp;</TT></TD>
    <TD align=3Dright><TT>57&nbsp;</TT></TD>
    <TD noWrap align=3Dright><TT>-&nbsp;</TT></TD>
    <TD align=3Dright><TT>69&nbsp;</TT></TD>
    <TD align=3Dright><TT>0&nbsp;&nbsp;</TT></TD>
    <TD noWrap align=3Dright><TT>---&nbsp;&nbsp;</TT></TD>
    <TD =
noWrap><TT>&nbsp;R.SEYNLATCEALDR.S</TT></TD></TR></TBODY></TABLE>
<TABLE border=3D0 cellSpacing=3D0>
  <TBODY>
  <TR>
    <TD><TT>&nbsp;&nbsp;&nbsp;&nbsp;&nbsp;&nbsp;</TT></TD>
    <TD><TT><B>No match to: </B>722.3420, 825.0434, 829.3334, 841.0161,=20
      1172.4425, 1269.5286, 1269.5286, 1285.5037, 1285.5037, 1292.5588,=20
      1322.5815, 1322.5815, 1326.5565, 1338.5596, 1356.5566, 1369.6064,=20
      1386.5494, 1386.5494, 1391.5864, 1392.5532, 1402.5461, 1402.5461,=20
      1408.5115, 1418.5275, 1967.9011, 1967.9011, 1989.8937, 2067.7529,=20
      2067.7529, 2089.7578, 2438.1182, 2438.1182, 2646.3293, 2663.2710,=20
      2663.2710, 2664.9670, 2685.2368, =
2791.3582</TT></TD></TR></TBODY></TABLE><BR>
<TABLE border=3D0 cellSpacing=3D0>
  <TBODY>
  <TR>
    <TD><TT><B><A =
name=3DHit3>3.</A>&nbsp;&nbsp;&nbsp;&nbsp;</B></TT></TD>
    <TD noWrap><TT><A=20
      =
href=3D"http://zxw-pc/mascot/cgi/protein_view.pl?file=3D../data/20121225/=
F002442.dat&amp;hit=3D3"=20
      =
target=3D_blank>gi|255582178</A>&nbsp;&nbsp;&nbsp;&nbsp;<B>Mass:</B>&nbsp=
;7254&nbsp;&nbsp;&nbsp;&nbsp;&nbsp;<B>Score:</B>&nbsp;42&nbsp;&nbsp;&nbsp=
;&nbsp;&nbsp;<B>Expect:</B>&nbsp;1.2e+002&nbsp;&nbsp;<B>Matches:</B>&nbsp=
;5</TT></TD></TR>
  <TR>
    <TD>&nbsp;</TD>
    <TD noWrap><TT>conserved hypothetical protein [Ricinus=20
  communis]</TT></TD></TR></TBODY></TABLE>
<TABLE border=3D0 cellSpacing=3D0 cellPadding=3D0>
  <TBODY>
  <TR>
    <TD><TT>&nbsp;&nbsp;&nbsp;&nbsp;&nbsp;&nbsp;</TT></TD>
    <TD align=3Dright><TT><B>Observed&nbsp;&nbsp;</B></TT></TD>
    <TD noWrap align=3Dright><TT><B>Mr(expt)&nbsp;&nbsp;</B></TT></TD>
    <TD noWrap align=3Dright><TT><B>Mr(calc)&nbsp;&nbsp;</B></TT></TD>
    <TD align=3Dright><TT><B>&nbsp;ppm&nbsp;&nbsp;</B></TT></TD>
    <TD align=3Dright><TT><B>Start&nbsp;</B></TT></TD>
    <TD align=3Dright><TT><B>&nbsp;</B></TT></TD>
    <TD align=3Dright><TT><B>End&nbsp;</B></TT></TD>
    <TD align=3Dright><TT><B>Miss&nbsp;</B></TT></TD>
    <TD align=3Dright><TT><B>Ions&nbsp;</B></TT></TD>
    <TD><TT><B>&nbsp;Peptide</B></TT></TD></TR>
  <TR>
    <TD align=3Dright>&nbsp;</TD>
    <TD align=3Dright><TT>1118.5221&nbsp;&nbsp;</TT></TD>
    <TD align=3Dright><TT>1117.5148&nbsp;&nbsp;</TT></TD>
    <TD align=3Dright><TT>1117.5226&nbsp;&nbsp;</TT></TD>
    <TD noWrap align=3Dright><TT>-6.98&nbsp;</TT></TD>
    <TD align=3Dright><TT>30&nbsp;</TT></TD>
    <TD noWrap align=3Dright><TT>-&nbsp;</TT></TD>
    <TD align=3Dright><TT>38&nbsp;</TT></TD>
    <TD align=3Dright><TT>0&nbsp;&nbsp;</TT></TD>
    <TD noWrap align=3Dright><TT>---&nbsp;&nbsp;</TT></TD>
    <TD noWrap><TT>&nbsp;R.VSFTMNYTR.T</TT></TD></TR>
  <TR>
    <TD align=3Dright>&nbsp;</TD>
    <TD align=3Dright><TT>1322.5815&nbsp;&nbsp;</TT></TD>
    <TD align=3Dright><TT>1321.5742&nbsp;&nbsp;</TT></TD>
    <TD align=3Dright><TT>1321.7030&nbsp;&nbsp;</TT></TD>
    <TD noWrap align=3Dright><TT>-97.47&nbsp;</TT></TD>
    <TD align=3Dright><TT>18&nbsp;</TT></TD>
    <TD noWrap align=3Dright><TT>-&nbsp;</TT></TD>
    <TD align=3Dright><TT>29&nbsp;</TT></TD>
    <TD align=3Dright><TT>0&nbsp;&nbsp;</TT></TD>
    <TD noWrap align=3Dright><TT>---&nbsp;&nbsp;</TT></TD>
    <TD noWrap><TT>&nbsp;K.SSPPAFFTVTLR.V</TT></TD></TR>
  <TR>
    <TD align=3Dright>&nbsp;</TD>
    <TD align=3Dright><TT>1322.5815&nbsp;&nbsp;</TT></TD>
    <TD align=3Dright><TT>1321.5742&nbsp;&nbsp;</TT></TD>
    <TD align=3Dright><TT>1321.7030&nbsp;&nbsp;</TT></TD>
    <TD noWrap align=3Dright><TT>-97.47&nbsp;</TT></TD>
    <TD align=3Dright><TT>18&nbsp;</TT></TD>
    <TD noWrap align=3Dright><TT>-&nbsp;</TT></TD>
    <TD align=3Dright><TT>29&nbsp;</TT></TD>
    <TD align=3Dright><TT>0&nbsp;&nbsp;</TT></TD>
    <TD noWrap align=3Dright><TT>9&nbsp;&nbsp;</TT></TD>
    <TD noWrap><TT>&nbsp;K.SSPPAFFTVTLR.V</TT></TD></TR>
  <TR>
    <TD align=3Dright>&nbsp;</TD>
    <TD align=3Dright><TT>2438.1182&nbsp;&nbsp;</TT></TD>
    <TD align=3Dright><TT>2437.1109&nbsp;&nbsp;</TT></TD>
    <TD align=3Dright><TT>2437.2100&nbsp;&nbsp;</TT></TD>
    <TD noWrap align=3Dright><TT>-40.67&nbsp;</TT></TD>
    <TD align=3Dright><TT>18&nbsp;</TT></TD>
    <TD noWrap align=3Dright><TT>-&nbsp;</TT></TD>
    <TD align=3Dright><TT>38&nbsp;</TT></TD>
    <TD align=3Dright><TT>1&nbsp;&nbsp;</TT></TD>
    <TD noWrap align=3Dright><TT>---&nbsp;&nbsp;</TT></TD>
    <TD noWrap><TT>&nbsp;K.SSPPAFFTVTLRVSFTMNYTR.T + Oxidation =
(M)</TT></TD></TR>
  <TR>
    <TD align=3Dright>&nbsp;</TD>
    <TD align=3Dright><TT>2438.1182&nbsp;&nbsp;</TT></TD>
    <TD align=3Dright><TT>2437.1109&nbsp;&nbsp;</TT></TD>
    <TD align=3Dright><TT>2437.2100&nbsp;&nbsp;</TT></TD>
    <TD noWrap align=3Dright><TT>-40.67&nbsp;</TT></TD>
    <TD align=3Dright><TT>18&nbsp;</TT></TD>
    <TD noWrap align=3Dright><TT>-&nbsp;</TT></TD>
    <TD align=3Dright><TT>38&nbsp;</TT></TD>
    <TD align=3Dright><TT>1&nbsp;&nbsp;</TT></TD>
    <TD noWrap align=3Dright><TT>---&nbsp;&nbsp;</TT></TD>
    <TD noWrap><TT>&nbsp;K.SSPPAFFTVTLRVSFTMNYTR.T + Oxidation=20
  (M)</TT></TD></TR></TBODY></TABLE>
<TABLE border=3D0 cellSpacing=3D0>
  <TBODY>
  <TR>
    <TD><TT>&nbsp;&nbsp;&nbsp;&nbsp;&nbsp;&nbsp;</TT></TD>
    <TD><TT><B>No match to: </B>722.3420, 812.3086, 825.0434, 829.3334,=20
      841.0161, 1172.4425, 1189.4530, 1269.5286, 1269.5286, 1285.5037,=20
      1285.5037, 1292.5588, 1326.5565, 1338.5596, 1356.5566, 1368.5648,=20
      1369.6064, 1370.5739, 1370.5739, 1384.5612, 1386.5494, 1386.5494,=20
      1391.5864, 1392.5532, 1402.5461, 1402.5461, 1408.5115, 1418.5275,=20
      1484.6038, 1967.9011, 1967.9011, 1989.8937, 2067.7529, 2067.7529,=20
      2089.7578, 2646.3293, 2663.2710, 2663.2710, 2664.9670, 2685.2368,=20
      2791.3582</TT></TD></TR></TBODY></TABLE><BR>
<TABLE border=3D0 cellSpacing=3D0>
  <TBODY>
  <TR>
    <TD><TT><B><A =
name=3DHit4>4.</A>&nbsp;&nbsp;&nbsp;&nbsp;</B></TT></TD>
    <TD noWrap><TT><A=20
      =
href=3D"http://zxw-pc/mascot/cgi/protein_view.pl?file=3D../data/20121225/=
F002442.dat&amp;hit=3D4"=20
      =
target=3D_blank>gi|223528491</A>&nbsp;&nbsp;&nbsp;&nbsp;<B>Mass:</B>&nbsp=
;7254&nbsp;&nbsp;&nbsp;&nbsp;&nbsp;<B>Score:</B>&nbsp;42&nbsp;&nbsp;&nbsp=
;&nbsp;&nbsp;<B>Expect:</B>&nbsp;1.2e+002&nbsp;&nbsp;<B>Matches:</B>&nbsp=
;5</TT></TD></TR>
  <TR>
    <TD>&nbsp;</TD>
    <TD noWrap><TT>conserved hypothetical protein [Ricinus=20
  communis]</TT></TD></TR></TBODY></TABLE>
<TABLE border=3D0 cellSpacing=3D0 cellPadding=3D0>
  <TBODY>
  <TR>
    <TD><TT>&nbsp;&nbsp;&nbsp;&nbsp;&nbsp;&nbsp;</TT></TD>
    <TD align=3Dright><TT><B>Observed&nbsp;&nbsp;</B></TT></TD>
    <TD noWrap align=3Dright><TT><B>Mr(expt)&nbsp;&nbsp;</B></TT></TD>
    <TD noWrap align=3Dright><TT><B>Mr(calc)&nbsp;&nbsp;</B></TT></TD>
    <TD align=3Dright><TT><B>&nbsp;ppm&nbsp;&nbsp;</B></TT></TD>
    <TD align=3Dright><TT><B>Start&nbsp;</B></TT></TD>
    <TD align=3Dright><TT><B>&nbsp;</B></TT></TD>
    <TD align=3Dright><TT><B>End&nbsp;</B></TT></TD>
    <TD align=3Dright><TT><B>Miss&nbsp;</B></TT></TD>
    <TD align=3Dright><TT><B>Ions&nbsp;</B></TT></TD>
    <TD><TT><B>&nbsp;Peptide</B></TT></TD></TR>
  <TR>
    <TD align=3Dright>&nbsp;</TD>
    <TD align=3Dright><TT>1118.5221&nbsp;&nbsp;</TT></TD>
    <TD align=3Dright><TT>1117.5148&nbsp;&nbsp;</TT></TD>
    <TD align=3Dright><TT>1117.5226&nbsp;&nbsp;</TT></TD>
    <TD noWrap align=3Dright><TT>-6.98&nbsp;</TT></TD>
    <TD align=3Dright><TT>30&nbsp;</TT></TD>
    <TD noWrap align=3Dright><TT>-&nbsp;</TT></TD>
    <TD align=3Dright><TT>38&nbsp;</TT></TD>
    <TD align=3Dright><TT>0&nbsp;&nbsp;</TT></TD>
    <TD noWrap align=3Dright><TT>---&nbsp;&nbsp;</TT></TD>
    <TD noWrap><TT>&nbsp;R.VSFTMNYTR.T</TT></TD></TR>
  <TR>
    <TD align=3Dright>&nbsp;</TD>
    <TD align=3Dright><TT>1322.5815&nbsp;&nbsp;</TT></TD>
    <TD align=3Dright><TT>1321.5742&nbsp;&nbsp;</TT></TD>
    <TD align=3Dright><TT>1321.7030&nbsp;&nbsp;</TT></TD>
    <TD noWrap align=3Dright><TT>-97.47&nbsp;</TT></TD>
    <TD align=3Dright><TT>18&nbsp;</TT></TD>
    <TD noWrap align=3Dright><TT>-&nbsp;</TT></TD>
    <TD align=3Dright><TT>29&nbsp;</TT></TD>
    <TD align=3Dright><TT>0&nbsp;&nbsp;</TT></TD>
    <TD noWrap align=3Dright><TT>---&nbsp;&nbsp;</TT></TD>
    <TD noWrap><TT>&nbsp;K.SSPPAFFTVTLR.V</TT></TD></TR>
  <TR>
    <TD align=3Dright>&nbsp;</TD>
    <TD align=3Dright><TT>1322.5815&nbsp;&nbsp;</TT></TD>
    <TD align=3Dright><TT>1321.5742&nbsp;&nbsp;</TT></TD>
    <TD align=3Dright><TT>1321.7030&nbsp;&nbsp;</TT></TD>
    <TD noWrap align=3Dright><TT>-97.47&nbsp;</TT></TD>
    <TD align=3Dright><TT>18&nbsp;</TT></TD>
    <TD noWrap align=3Dright><TT>-&nbsp;</TT></TD>
    <TD align=3Dright><TT>29&nbsp;</TT></TD>
    <TD align=3Dright><TT>0&nbsp;&nbsp;</TT></TD>
    <TD noWrap align=3Dright><TT>9&nbsp;&nbsp;</TT></TD>
    <TD noWrap><TT>&nbsp;K.SSPPAFFTVTLR.V</TT></TD></TR>
  <TR>
    <TD align=3Dright>&nbsp;</TD>
    <TD align=3Dright><TT>2438.1182&nbsp;&nbsp;</TT></TD>
    <TD align=3Dright><TT>2437.1109&nbsp;&nbsp;</TT></TD>
    <TD align=3Dright><TT>2437.2100&nbsp;&nbsp;</TT></TD>
    <TD noWrap align=3Dright><TT>-40.67&nbsp;</TT></TD>
    <TD align=3Dright><TT>18&nbsp;</TT></TD>
    <TD noWrap align=3Dright><TT>-&nbsp;</TT></TD>
    <TD align=3Dright><TT>38&nbsp;</TT></TD>
    <TD align=3Dright><TT>1&nbsp;&nbsp;</TT></TD>
    <TD noWrap align=3Dright><TT>---&nbsp;&nbsp;</TT></TD>
    <TD noWrap><TT>&nbsp;K.SSPPAFFTVTLRVSFTMNYTR.T + Oxidation =
(M)</TT></TD></TR>
  <TR>
    <TD align=3Dright>&nbsp;</TD>
    <TD align=3Dright><TT>2438.1182&nbsp;&nbsp;</TT></TD>
    <TD align=3Dright><TT>2437.1109&nbsp;&nbsp;</TT></TD>
    <TD align=3Dright><TT>2437.2100&nbsp;&nbsp;</TT></TD>
    <TD noWrap align=3Dright><TT>-40.67&nbsp;</TT></TD>
    <TD align=3Dright><TT>18&nbsp;</TT></TD>
    <TD noWrap align=3Dright><TT>-&nbsp;</TT></TD>
    <TD align=3Dright><TT>38&nbsp;</TT></TD>
    <TD align=3Dright><TT>1&nbsp;&nbsp;</TT></TD>
    <TD noWrap align=3Dright><TT>---&nbsp;&nbsp;</TT></TD>
    <TD noWrap><TT>&nbsp;K.SSPPAFFTVTLRVSFTMNYTR.T + Oxidation=20
  (M)</TT></TD></TR></TBODY></TABLE>
<TABLE border=3D0 cellSpacing=3D0>
  <TBODY>
  <TR>
    <TD><TT>&nbsp;&nbsp;&nbsp;&nbsp;&nbsp;&nbsp;</TT></TD>
    <TD><TT><B>No match to: </B>722.3420, 812.3086, 825.0434, 829.3334,=20
      841.0161, 1172.4425, 1189.4530, 1269.5286, 1269.5286, 1285.5037,=20
      1285.5037, 1292.5588, 1326.5565, 1338.5596, 1356.5566, 1368.5648,=20
      1369.6064, 1370.5739, 1370.5739, 1384.5612, 1386.5494, 1386.5494,=20
      1391.5864, 1392.5532, 1402.5461, 1402.5461, 1408.5115, 1418.5275,=20
      1484.6038, 1967.9011, 1967.9011, 1989.8937, 2067.7529, 2067.7529,=20
      2089.7578, 2646.3293, 2663.2710, 2663.2710, 2664.9670, 2685.2368,=20
      2791.3582</TT></TD></TR></TBODY></TABLE><BR>
<TABLE border=3D0 cellSpacing=3D0>
  <TBODY>
  <TR>
    <TD><TT><B><A =
name=3DHit5>5.</A>&nbsp;&nbsp;&nbsp;&nbsp;</B></TT></TD>
    <TD noWrap><TT><A=20
      =
href=3D"http://zxw-pc/mascot/cgi/protein_view.pl?file=3D../data/20121225/=
F002442.dat&amp;hit=3D5"=20
      =
target=3D_blank>gi|312283407</A>&nbsp;&nbsp;&nbsp;&nbsp;<B>Mass:</B>&nbsp=
;48899&nbsp;&nbsp;&nbsp;&nbsp;<B>Score:</B>&nbsp;42&nbsp;&nbsp;&nbsp;&nbs=
p;&nbsp;<B>Expect:</B>&nbsp;1.3e+002&nbsp;&nbsp;<B>Matches:</B>&nbsp;9</T=
T></TD></TR>
  <TR>
    <TD>&nbsp;</TD>
    <TD noWrap><TT>unnamed protein product [Thellungiella=20
  halophila]</TT></TD></TR></TBODY></TABLE>
<TABLE border=3D0 cellSpacing=3D0 cellPadding=3D0>
  <TBODY>
  <TR>
    <TD><TT>&nbsp;&nbsp;&nbsp;&nbsp;&nbsp;&nbsp;</TT></TD>
    <TD align=3Dright><TT><B>Observed&nbsp;&nbsp;</B></TT></TD>
    <TD noWrap align=3Dright><TT><B>Mr(expt)&nbsp;&nbsp;</B></TT></TD>
    <TD noWrap align=3Dright><TT><B>Mr(calc)&nbsp;&nbsp;</B></TT></TD>
    <TD align=3Dright><TT><B>&nbsp;ppm&nbsp;&nbsp;</B></TT></TD>
    <TD align=3Dright><TT><B>Start&nbsp;</B></TT></TD>
    <TD align=3Dright><TT><B>&nbsp;</B></TT></TD>
    <TD align=3Dright><TT><B>End&nbsp;</B></TT></TD>
    <TD align=3Dright><TT><B>Miss&nbsp;</B></TT></TD>
    <TD align=3Dright><TT><B>Ions&nbsp;</B></TT></TD>
    <TD><TT><B>&nbsp;Peptide</B></TT></TD></TR>
  <TR>
    <TD align=3Dright>&nbsp;</TD>
    <TD align=3Dright><TT>1269.5286&nbsp;&nbsp;</TT></TD>
    <TD align=3Dright><TT>1268.5213&nbsp;&nbsp;</TT></TD>
    <TD align=3Dright><TT>1268.6037&nbsp;&nbsp;</TT></TD>
    <TD noWrap align=3Dright><TT>-64.95&nbsp;</TT></TD>
    <TD align=3Dright><TT>51&nbsp;</TT></TD>
    <TD noWrap align=3Dright><TT>-&nbsp;</TT></TD>
    <TD align=3Dright><TT>61&nbsp;</TT></TD>
    <TD align=3Dright><TT>0&nbsp;&nbsp;</TT></TD>
    <TD noWrap align=3Dright><TT>---&nbsp;&nbsp;</TT></TD>
    <TD noWrap><TT>&nbsp;K.SPDSPDQLWPK.N</TT></TD></TR>
  <TR>
    <TD align=3Dright>&nbsp;</TD>
    <TD align=3Dright><TT>1269.5286&nbsp;&nbsp;</TT></TD>
    <TD align=3Dright><TT>1268.5213&nbsp;&nbsp;</TT></TD>
    <TD align=3Dright><TT>1268.6037&nbsp;&nbsp;</TT></TD>
    <TD noWrap align=3Dright><TT>-64.95&nbsp;</TT></TD>
    <TD align=3Dright><TT>51&nbsp;</TT></TD>
    <TD noWrap align=3Dright><TT>-&nbsp;</TT></TD>
    <TD align=3Dright><TT>61&nbsp;</TT></TD>
    <TD align=3Dright><TT>0&nbsp;&nbsp;</TT></TD>
    <TD noWrap align=3Dright><TT>---&nbsp;&nbsp;</TT></TD>
    <TD noWrap><TT>&nbsp;K.SPDSPDQLWPK.N</TT></TD></TR>
  <TR>
    <TD align=3Dright>&nbsp;</TD>
    <TD align=3Dright><TT>1292.5588&nbsp;&nbsp;</TT></TD>
    <TD align=3Dright><TT>1291.5515&nbsp;&nbsp;</TT></TD>
    <TD align=3Dright><TT>1291.6255&nbsp;&nbsp;</TT></TD>
    <TD noWrap align=3Dright><TT>-57.30&nbsp;</TT></TD>
    <TD align=3Dright><TT>307&nbsp;</TT></TD>
    <TD noWrap align=3Dright><TT>-&nbsp;</TT></TD>
    <TD align=3Dright><TT>318&nbsp;</TT></TD>
    <TD align=3Dright><TT>1&nbsp;&nbsp;</TT></TD>
    <TD noWrap align=3Dright><TT>---&nbsp;&nbsp;</TT></TD>
    <TD noWrap><TT>&nbsp;K.TALSNSEADEKK.K</TT></TD></TR>
  <TR>
    <TD align=3Dright>&nbsp;</TD>
    <TD align=3Dright><TT>1338.5596&nbsp;&nbsp;</TT></TD>
    <TD align=3Dright><TT>1337.5523&nbsp;&nbsp;</TT></TD>
    <TD align=3Dright><TT>1337.6649&nbsp;&nbsp;</TT></TD>
    <TD noWrap align=3Dright><TT>-84.15&nbsp;</TT></TD>
    <TD align=3Dright><TT>358&nbsp;</TT></TD>
    <TD noWrap align=3Dright><TT>-&nbsp;</TT></TD>
    <TD align=3Dright><TT>367&nbsp;</TT></TD>
    <TD align=3Dright><TT>1&nbsp;&nbsp;</TT></TD>
    <TD noWrap align=3Dright><TT>---&nbsp;&nbsp;</TT></TD>
    <TD noWrap><TT>&nbsp;K.YLEKMLEEQR.K</TT></TD></TR>
  <TR>
    <TD align=3Dright>&nbsp;</TD>
    <TD align=3Dright><TT>1370.5739&nbsp;&nbsp;</TT></TD>
    <TD align=3Dright><TT>1369.5666&nbsp;&nbsp;</TT></TD>
    <TD align=3Dright><TT>1369.7030&nbsp;&nbsp;</TT></TD>
    <TD noWrap align=3Dright><TT>-99.58&nbsp;</TT></TD>
    <TD align=3Dright><TT>237&nbsp;</TT></TD>
    <TD noWrap align=3Dright><TT>-&nbsp;</TT></TD>
    <TD align=3Dright><TT>247&nbsp;</TT></TD>
    <TD align=3Dright><TT>0&nbsp;&nbsp;</TT></TD>
    <TD noWrap align=3Dright><TT>---&nbsp;&nbsp;</TT></TD>
    <TD noWrap><TT>&nbsp;R.WTPELHELFAK.S</TT></TD></TR>
  <TR>
    <TD align=3Dright>&nbsp;</TD>
    <TD align=3Dright><TT>1370.5739&nbsp;&nbsp;</TT></TD>
    <TD align=3Dright><TT>1369.5666&nbsp;&nbsp;</TT></TD>
    <TD align=3Dright><TT>1369.7030&nbsp;&nbsp;</TT></TD>
    <TD noWrap align=3Dright><TT>-99.58&nbsp;</TT></TD>
    <TD align=3Dright><TT>237&nbsp;</TT></TD>
    <TD noWrap align=3Dright><TT>-&nbsp;</TT></TD>
    <TD align=3Dright><TT>247&nbsp;</TT></TD>
    <TD align=3Dright><TT>0&nbsp;&nbsp;</TT></TD>
    <TD noWrap align=3Dright><TT>---&nbsp;&nbsp;</TT></TD>
    <TD noWrap><TT>&nbsp;R.WTPELHELFAK.S</TT></TD></TR>
  <TR>
    <TD align=3Dright>&nbsp;</TD>
    <TD align=3Dright><TT>1402.5461&nbsp;&nbsp;</TT></TD>
    <TD align=3Dright><TT>1401.5388&nbsp;&nbsp;</TT></TD>
    <TD align=3Dright><TT>1401.6372&nbsp;&nbsp;</TT></TD>
    <TD noWrap align=3Dright><TT>-70.16&nbsp;</TT></TD>
    <TD align=3Dright><TT>431&nbsp;</TT></TD>
    <TD noWrap align=3Dright><TT>-&nbsp;</TT></TD>
    <TD align=3Dright><TT>442&nbsp;</TT></TD>
    <TD align=3Dright><TT>1&nbsp;&nbsp;</TT></TD>
    <TD noWrap align=3Dright><TT>---&nbsp;&nbsp;</TT></TD>
    <TD noWrap><TT>&nbsp;R.LENDAESEDPKR.-</TT></TD></TR>
  <TR>
    <TD align=3Dright>&nbsp;</TD>
    <TD align=3Dright><TT>1402.5461&nbsp;&nbsp;</TT></TD>
    <TD align=3Dright><TT>1401.5388&nbsp;&nbsp;</TT></TD>
    <TD align=3Dright><TT>1401.6372&nbsp;&nbsp;</TT></TD>
    <TD noWrap align=3Dright><TT>-70.16&nbsp;</TT></TD>
    <TD align=3Dright><TT>430&nbsp;</TT></TD>
    <TD noWrap align=3Dright><TT>-&nbsp;</TT></TD>
    <TD align=3Dright><TT>441&nbsp;</TT></TD>
    <TD align=3Dright><TT>1&nbsp;&nbsp;</TT></TD>
    <TD noWrap align=3Dright><TT>---&nbsp;&nbsp;</TT></TD>
    <TD noWrap><TT>&nbsp;R.RLENDAESEDPK.R</TT></TD></TR>
  <TR>
    <TD align=3Dright>&nbsp;</TD>
    <TD align=3Dright><TT>1484.6038&nbsp;&nbsp;</TT></TD>
    <TD align=3Dright><TT>1483.5965&nbsp;&nbsp;</TT></TD>
    <TD align=3Dright><TT>1483.7307&nbsp;&nbsp;</TT></TD>
    <TD noWrap align=3Dright><TT>-90.43&nbsp;</TT></TD>
    <TD align=3Dright><TT>49&nbsp;</TT></TD>
    <TD noWrap align=3Dright><TT>-&nbsp;</TT></TD>
    <TD align=3Dright><TT>61&nbsp;</TT></TD>
    <TD align=3Dright><TT>1&nbsp;&nbsp;</TT></TD>
    <TD noWrap align=3Dright><TT>---&nbsp;&nbsp;</TT></TD>
    <TD =
noWrap><TT>&nbsp;R.SKSPDSPDQLWPK.N</TT></TD></TR></TBODY></TABLE>
<TABLE border=3D0 cellSpacing=3D0>
  <TBODY>
  <TR>
    <TD><TT>&nbsp;&nbsp;&nbsp;&nbsp;&nbsp;&nbsp;</TT></TD>
    <TD><TT><B>No match to: </B>722.3420, 812.3086, 825.0434, 829.3334,=20
      841.0161, 1118.5221, 1172.4425, 1189.4530, 1285.5037, 1285.5037,=20
      1322.5815, 1322.5815, 1326.5565, 1356.5566, 1368.5648, 1369.6064,=20
      1384.5612, 1386.5494, 1386.5494, 1391.5864, 1392.5532, 1408.5115,=20
      1418.5275, 1967.9011, 1967.9011, 1989.8937, 2067.7529, 2067.7529,=20
      2089.7578, 2438.1182, 2438.1182, 2646.3293, 2663.2710, 2663.2710,=20
      2664.9670, 2685.2368, 2791.3582</TT></TD></TR></TBODY></TABLE><BR>
<TABLE border=3D0 cellSpacing=3D0>
  <TBODY>
  <TR>
    <TD><TT><B><A =
name=3DHit6>6.</A>&nbsp;&nbsp;&nbsp;&nbsp;</B></TT></TD>
    <TD noWrap><TT><A=20
      =
href=3D"http://zxw-pc/mascot/cgi/protein_view.pl?file=3D../data/20121225/=
F002442.dat&amp;hit=3D6"=20
      =
target=3D_blank>gi|125582960</A>&nbsp;&nbsp;&nbsp;&nbsp;<B>Mass:</B>&nbsp=
;45208&nbsp;&nbsp;&nbsp;&nbsp;<B>Score:</B>&nbsp;41&nbsp;&nbsp;&nbsp;&nbs=
p;&nbsp;<B>Expect:</B>&nbsp;1.6e+002&nbsp;&nbsp;<B>Matches:</B>&nbsp;6</T=
T></TD></TR>
  <TR>
    <TD>&nbsp;</TD>
    <TD noWrap><TT>hypothetical protein OsJ_07611 [Oryza sativa Japonica =

      Group]</TT></TD></TR></TBODY></TABLE>
<TABLE border=3D0 cellSpacing=3D0 cellPadding=3D0>
  <TBODY>
  <TR>
    <TD><TT>&nbsp;&nbsp;&nbsp;&nbsp;&nbsp;&nbsp;</TT></TD>
    <TD align=3Dright><TT><B>Observed&nbsp;&nbsp;</B></TT></TD>
    <TD noWrap align=3Dright><TT><B>Mr(expt)&nbsp;&nbsp;</B></TT></TD>
    <TD noWrap align=3Dright><TT><B>Mr(calc)&nbsp;&nbsp;</B></TT></TD>
    <TD align=3Dright><TT><B>&nbsp;ppm&nbsp;&nbsp;</B></TT></TD>
    <TD align=3Dright><TT><B>Start&nbsp;</B></TT></TD>
    <TD align=3Dright><TT><B>&nbsp;</B></TT></TD>
    <TD align=3Dright><TT><B>End&nbsp;</B></TT></TD>
    <TD align=3Dright><TT><B>Miss&nbsp;</B></TT></TD>
    <TD align=3Dright><TT><B>Ions&nbsp;</B></TT></TD>
    <TD><TT><B>&nbsp;Peptide</B></TT></TD></TR>
  <TR>
    <TD align=3Dright>&nbsp;</TD>
    <TD align=3Dright><TT>1322.5815&nbsp;&nbsp;</TT></TD>
    <TD align=3Dright><TT>1321.5742&nbsp;&nbsp;</TT></TD>
    <TD align=3Dright><TT>1321.5422&nbsp;&nbsp;</TT></TD>
    <TD noWrap align=3Dright><TT>24.2&nbsp;</TT></TD>
    <TD align=3Dright><TT>304&nbsp;</TT></TD>
    <TD noWrap align=3Dright><TT>-&nbsp;</TT></TD>
    <TD align=3Dright><TT>315&nbsp;</TT></TD>
    <TD align=3Dright><TT>0&nbsp;&nbsp;</TT></TD>
    <TD noWrap align=3Dright><TT>---&nbsp;&nbsp;</TT></TD>
    <TD noWrap><TT>&nbsp;K.ELYDPGDDDGAR.V</TT></TD></TR>
  <TR>
    <TD align=3Dright>&nbsp;</TD>
    <TD align=3Dright><TT>1322.5815&nbsp;&nbsp;</TT></TD>
    <TD align=3Dright><TT>1321.5742&nbsp;&nbsp;</TT></TD>
    <TD align=3Dright><TT>1321.6514&nbsp;&nbsp;</TT></TD>
    <TD noWrap align=3Dright><TT>-58.38&nbsp;</TT></TD>
    <TD align=3Dright><TT>263&nbsp;</TT></TD>
    <TD noWrap align=3Dright><TT>-&nbsp;</TT></TD>
    <TD align=3Dright><TT>273&nbsp;</TT></TD>
    <TD align=3Dright><TT>0&nbsp;&nbsp;</TT></TD>
    <TD noWrap align=3Dright><TT>---&nbsp;&nbsp;</TT></TD>
    <TD noWrap><TT>&nbsp;R.LQVIGYTDEER.R</TT></TD></TR>
  <TR>
    <TD align=3Dright>&nbsp;</TD>
    <TD align=3Dright><TT>1326.5565&nbsp;&nbsp;</TT></TD>
    <TD align=3Dright><TT>1325.5492&nbsp;&nbsp;</TT></TD>
    <TD align=3Dright><TT>1325.6220&nbsp;&nbsp;</TT></TD>
    <TD noWrap align=3Dright><TT>-54.91&nbsp;</TT></TD>
    <TD align=3Dright><TT>274&nbsp;</TT></TD>
    <TD noWrap align=3Dright><TT>-&nbsp;</TT></TD>
    <TD align=3Dright><TT>284&nbsp;</TT></TD>
    <TD align=3Dright><TT>1&nbsp;&nbsp;</TT></TD>
    <TD noWrap align=3Dright><TT>---&nbsp;&nbsp;</TT></TD>
    <TD noWrap><TT>&nbsp;R.RAACFDVLEMR.D + Oxidation (M)</TT></TD></TR>
  <TR>
    <TD align=3Dright>&nbsp;</TD>
    <TD align=3Dright><TT>2663.2710&nbsp;&nbsp;</TT></TD>
    <TD align=3Dright><TT>2662.2637&nbsp;&nbsp;</TT></TD>
    <TD align=3Dright><TT>2662.1679&nbsp;&nbsp;</TT></TD>
    <TD noWrap align=3Dright><TT>36.0&nbsp;</TT></TD>
    <TD align=3Dright><TT>275&nbsp;</TT></TD>
    <TD noWrap align=3Dright><TT>-&nbsp;</TT></TD>
    <TD align=3Dright><TT>296&nbsp;</TT></TD>
    <TD align=3Dright><TT>1&nbsp;&nbsp;</TT></TD>
    <TD noWrap align=3Dright><TT>---&nbsp;&nbsp;</TT></TD>
    <TD noWrap><TT>&nbsp;R.AACFDVLEMRDDEEGEWTVLYR.V + Oxidation =
(M)</TT></TD></TR>
  <TR>
    <TD align=3Dright>&nbsp;</TD>
    <TD align=3Dright><TT>2663.2710&nbsp;&nbsp;</TT></TD>
    <TD align=3Dright><TT>2662.2637&nbsp;&nbsp;</TT></TD>
    <TD align=3Dright><TT>2662.3624&nbsp;&nbsp;</TT></TD>
    <TD noWrap align=3Dright><TT>-37.08&nbsp;</TT></TD>
    <TD align=3Dright><TT>25&nbsp;</TT></TD>
    <TD noWrap align=3Dright><TT>-&nbsp;</TT></TD>
    <TD align=3Dright><TT>46&nbsp;</TT></TD>
    <TD align=3Dright><TT>1&nbsp;&nbsp;</TT></TD>
    <TD noWrap align=3Dright><TT>---&nbsp;&nbsp;</TT></TD>
    <TD noWrap><TT>&nbsp;R.VVCKQWHALTSEHLFMHTNLLR.T</TT></TD></TR>
  <TR>
    <TD align=3Dright>&nbsp;</TD>
    <TD align=3Dright><TT>2685.2368&nbsp;&nbsp;</TT></TD>
    <TD align=3Dright><TT>2684.2295&nbsp;&nbsp;</TT></TD>
    <TD align=3Dright><TT>2684.2752&nbsp;&nbsp;</TT></TD>
    <TD noWrap align=3Dright><TT>-17.01&nbsp;</TT></TD>
    <TD align=3Dright><TT>354&nbsp;</TT></TD>
    <TD noWrap align=3Dright><TT>-&nbsp;</TT></TD>
    <TD align=3Dright><TT>378&nbsp;</TT></TD>
    <TD align=3Dright><TT>1&nbsp;&nbsp;</TT></TD>
    <TD noWrap align=3Dright><TT>---&nbsp;&nbsp;</TT></TD>
    <TD=20
noWrap><TT>&nbsp;K.IACYDAESRAVSVVWQDTATTSSPK.H</TT></TD></TR></TBODY></TA=
BLE>
<TABLE border=3D0 cellSpacing=3D0>
  <TBODY>
  <TR>
    <TD><TT>&nbsp;&nbsp;&nbsp;&nbsp;&nbsp;&nbsp;</TT></TD>
    <TD><TT><B>No match to: </B>722.3420, 812.3086, 825.0434, 829.3334,=20
      841.0161, 1118.5221, 1172.4425, 1189.4530, 1269.5286, 1269.5286,=20
      1285.5037, 1285.5037, 1292.5588, 1338.5596, 1356.5566, 1368.5648,=20
      1369.6064, 1370.5739, 1370.5739, 1384.5612, 1386.5494, 1386.5494,=20
      1391.5864, 1392.5532, 1402.5461, 1402.5461, 1408.5115, 1418.5275,=20
      1484.6038, 1967.9011, 1967.9011, 1989.8937, 2067.7529, 2067.7529,=20
      2089.7578, 2438.1182, 2438.1182, 2646.3293, 2664.9670,=20
  2791.3582</TT></TD></TR></TBODY></TABLE><BR>
<TABLE border=3D0 cellSpacing=3D0>
  <TBODY>
  <TR>
    <TD><TT><B><A =
name=3DHit7>7.</A>&nbsp;&nbsp;&nbsp;&nbsp;</B></TT></TD>
    <TD noWrap><TT><A=20
      =
href=3D"http://zxw-pc/mascot/cgi/protein_view.pl?file=3D../data/20121225/=
F002442.dat&amp;hit=3D7"=20
      =
target=3D_blank>gi|125540388</A>&nbsp;&nbsp;&nbsp;&nbsp;<B>Mass:</B>&nbsp=
;45183&nbsp;&nbsp;&nbsp;&nbsp;<B>Score:</B>&nbsp;41&nbsp;&nbsp;&nbsp;&nbs=
p;&nbsp;<B>Expect:</B>&nbsp;1.6e+002&nbsp;&nbsp;<B>Matches:</B>&nbsp;6</T=
T></TD></TR>
  <TR>
    <TD>&nbsp;</TD>
    <TD noWrap><TT>hypothetical protein OsI_08163 [Oryza sativa Indica=20
      Group]</TT></TD></TR></TBODY></TABLE>
<TABLE border=3D0 cellSpacing=3D0 cellPadding=3D0>
  <TBODY>
  <TR>
    <TD><TT>&nbsp;&nbsp;&nbsp;&nbsp;&nbsp;&nbsp;</TT></TD>
    <TD align=3Dright><TT><B>Observed&nbsp;&nbsp;</B></TT></TD>
    <TD noWrap align=3Dright><TT><B>Mr(expt)&nbsp;&nbsp;</B></TT></TD>
    <TD noWrap align=3Dright><TT><B>Mr(calc)&nbsp;&nbsp;</B></TT></TD>
    <TD align=3Dright><TT><B>&nbsp;ppm&nbsp;&nbsp;</B></TT></TD>
    <TD align=3Dright><TT><B>Start&nbsp;</B></TT></TD>
    <TD align=3Dright><TT><B>&nbsp;</B></TT></TD>
    <TD align=3Dright><TT><B>End&nbsp;</B></TT></TD>
    <TD align=3Dright><TT><B>Miss&nbsp;</B></TT></TD>
    <TD align=3Dright><TT><B>Ions&nbsp;</B></TT></TD>
    <TD><TT><B>&nbsp;Peptide</B></TT></TD></TR>
  <TR>
    <TD align=3Dright>&nbsp;</TD>
    <TD align=3Dright><TT>1322.5815&nbsp;&nbsp;</TT></TD>
    <TD align=3Dright><TT>1321.5742&nbsp;&nbsp;</TT></TD>
    <TD align=3Dright><TT>1321.5422&nbsp;&nbsp;</TT></TD>
    <TD noWrap align=3Dright><TT>24.2&nbsp;</TT></TD>
    <TD align=3Dright><TT>304&nbsp;</TT></TD>
    <TD noWrap align=3Dright><TT>-&nbsp;</TT></TD>
    <TD align=3Dright><TT>315&nbsp;</TT></TD>
    <TD align=3Dright><TT>0&nbsp;&nbsp;</TT></TD>
    <TD noWrap align=3Dright><TT>---&nbsp;&nbsp;</TT></TD>
    <TD noWrap><TT>&nbsp;K.ELYDPGDDDGAR.V</TT></TD></TR>
  <TR>
    <TD align=3Dright>&nbsp;</TD>
    <TD align=3Dright><TT>1322.5815&nbsp;&nbsp;</TT></TD>
    <TD align=3Dright><TT>1321.5742&nbsp;&nbsp;</TT></TD>
    <TD align=3Dright><TT>1321.6514&nbsp;&nbsp;</TT></TD>
    <TD noWrap align=3Dright><TT>-58.38&nbsp;</TT></TD>
    <TD align=3Dright><TT>263&nbsp;</TT></TD>
    <TD noWrap align=3Dright><TT>-&nbsp;</TT></TD>
    <TD align=3Dright><TT>273&nbsp;</TT></TD>
    <TD align=3Dright><TT>0&nbsp;&nbsp;</TT></TD>
    <TD noWrap align=3Dright><TT>---&nbsp;&nbsp;</TT></TD>
    <TD noWrap><TT>&nbsp;R.LQVIGYTDEER.R</TT></TD></TR>
  <TR>
    <TD align=3Dright>&nbsp;</TD>
    <TD align=3Dright><TT>1326.5565&nbsp;&nbsp;</TT></TD>
    <TD align=3Dright><TT>1325.5492&nbsp;&nbsp;</TT></TD>
    <TD align=3Dright><TT>1325.6220&nbsp;&nbsp;</TT></TD>
    <TD noWrap align=3Dright><TT>-54.91&nbsp;</TT></TD>
    <TD align=3Dright><TT>274&nbsp;</TT></TD>
    <TD noWrap align=3Dright><TT>-&nbsp;</TT></TD>
    <TD align=3Dright><TT>284&nbsp;</TT></TD>
    <TD align=3Dright><TT>1&nbsp;&nbsp;</TT></TD>
    <TD noWrap align=3Dright><TT>---&nbsp;&nbsp;</TT></TD>
    <TD noWrap><TT>&nbsp;R.RAACFDVLEMR.D + Oxidation (M)</TT></TD></TR>
  <TR>
    <TD align=3Dright>&nbsp;</TD>
    <TD align=3Dright><TT>2663.2710&nbsp;&nbsp;</TT></TD>
    <TD align=3Dright><TT>2662.2637&nbsp;&nbsp;</TT></TD>
    <TD align=3Dright><TT>2662.1679&nbsp;&nbsp;</TT></TD>
    <TD noWrap align=3Dright><TT>36.0&nbsp;</TT></TD>
    <TD align=3Dright><TT>275&nbsp;</TT></TD>
    <TD noWrap align=3Dright><TT>-&nbsp;</TT></TD>
    <TD align=3Dright><TT>296&nbsp;</TT></TD>
    <TD align=3Dright><TT>1&nbsp;&nbsp;</TT></TD>
    <TD noWrap align=3Dright><TT>---&nbsp;&nbsp;</TT></TD>
    <TD noWrap><TT>&nbsp;R.AACFDVLEMRDDEEGEWTVLYR.V + Oxidation =
(M)</TT></TD></TR>
  <TR>
    <TD align=3Dright>&nbsp;</TD>
    <TD align=3Dright><TT>2663.2710&nbsp;&nbsp;</TT></TD>
    <TD align=3Dright><TT>2662.2637&nbsp;&nbsp;</TT></TD>
    <TD align=3Dright><TT>2662.3624&nbsp;&nbsp;</TT></TD>
    <TD noWrap align=3Dright><TT>-37.08&nbsp;</TT></TD>
    <TD align=3Dright><TT>25&nbsp;</TT></TD>
    <TD noWrap align=3Dright><TT>-&nbsp;</TT></TD>
    <TD align=3Dright><TT>46&nbsp;</TT></TD>
    <TD align=3Dright><TT>1&nbsp;&nbsp;</TT></TD>
    <TD noWrap align=3Dright><TT>---&nbsp;&nbsp;</TT></TD>
    <TD noWrap><TT>&nbsp;R.VVCKQWHALTSEHLFMHTNLLR.T</TT></TD></TR>
  <TR>
    <TD align=3Dright>&nbsp;</TD>
    <TD align=3Dright><TT>2685.2368&nbsp;&nbsp;</TT></TD>
    <TD align=3Dright><TT>2684.2295&nbsp;&nbsp;</TT></TD>
    <TD align=3Dright><TT>2684.2752&nbsp;&nbsp;</TT></TD>
    <TD noWrap align=3Dright><TT>-17.01&nbsp;</TT></TD>
    <TD align=3Dright><TT>354&nbsp;</TT></TD>
    <TD noWrap align=3Dright><TT>-&nbsp;</TT></TD>
    <TD align=3Dright><TT>378&nbsp;</TT></TD>
    <TD align=3Dright><TT>1&nbsp;&nbsp;</TT></TD>
    <TD noWrap align=3Dright><TT>---&nbsp;&nbsp;</TT></TD>
    <TD=20
noWrap><TT>&nbsp;K.IACYDAESRAVSVVWQDTATTSSPK.Q</TT></TD></TR></TBODY></TA=
BLE>
<TABLE border=3D0 cellSpacing=3D0>
  <TBODY>
  <TR>
    <TD><TT>&nbsp;&nbsp;&nbsp;&nbsp;&nbsp;&nbsp;</TT></TD>
    <TD><TT><B>No match to: </B>722.3420, 812.3086, 825.0434, 829.3334,=20
      841.0161, 1118.5221, 1172.4425, 1189.4530, 1269.5286, 1269.5286,=20
      1285.5037, 1285.5037, 1292.5588, 1338.5596, 1356.5566, 1368.5648,=20
      1369.6064, 1370.5739, 1370.5739, 1384.5612, 1386.5494, 1386.5494,=20
      1391.5864, 1392.5532, 1402.5461, 1402.5461, 1408.5115, 1418.5275,=20
      1484.6038, 1967.9011, 1967.9011, 1989.8937, 2067.7529, 2067.7529,=20
      2089.7578, 2438.1182, 2438.1182, 2646.3293, 2664.9670,=20
  2791.3582</TT></TD></TR></TBODY></TABLE><BR>
<TABLE border=3D0 cellSpacing=3D0>
  <TBODY>
  <TR>
    <TD><TT><B><A =
name=3DHit8>8.</A>&nbsp;&nbsp;&nbsp;&nbsp;</B></TT></TD>
    <TD noWrap><TT><A=20
      =
href=3D"http://zxw-pc/mascot/cgi/protein_view.pl?file=3D../data/20121225/=
F002442.dat&amp;hit=3D8"=20
      =
target=3D_blank>gi|48717056</A>&nbsp;&nbsp;&nbsp;&nbsp;<B>Mass:</B>&nbsp;=
45245&nbsp;&nbsp;&nbsp;&nbsp;<B>Score:</B>&nbsp;41&nbsp;&nbsp;&nbsp;&nbsp=
;&nbsp;<B>Expect:</B>&nbsp;1.6e+002&nbsp;&nbsp;<B>Matches:</B>&nbsp;6</TT=
></TD></TR>
  <TR>
    <TD>&nbsp;</TD>
    <TD noWrap><TT>hypothetical protein [Oryza sativa Japonica=20
  Group]</TT></TD></TR></TBODY></TABLE>
<TABLE border=3D0 cellSpacing=3D0 cellPadding=3D0>
  <TBODY>
  <TR>
    <TD><TT>&nbsp;&nbsp;&nbsp;&nbsp;&nbsp;&nbsp;</TT></TD>
    <TD align=3Dright><TT><B>Observed&nbsp;&nbsp;</B></TT></TD>
    <TD noWrap align=3Dright><TT><B>Mr(expt)&nbsp;&nbsp;</B></TT></TD>
    <TD noWrap align=3Dright><TT><B>Mr(calc)&nbsp;&nbsp;</B></TT></TD>
    <TD align=3Dright><TT><B>&nbsp;ppm&nbsp;&nbsp;</B></TT></TD>
    <TD align=3Dright><TT><B>Start&nbsp;</B></TT></TD>
    <TD align=3Dright><TT><B>&nbsp;</B></TT></TD>
    <TD align=3Dright><TT><B>End&nbsp;</B></TT></TD>
    <TD align=3Dright><TT><B>Miss&nbsp;</B></TT></TD>
    <TD align=3Dright><TT><B>Ions&nbsp;</B></TT></TD>
    <TD><TT><B>&nbsp;Peptide</B></TT></TD></TR>
  <TR>
    <TD align=3Dright>&nbsp;</TD>
    <TD align=3Dright><TT>1322.5815&nbsp;&nbsp;</TT></TD>
    <TD align=3Dright><TT>1321.5742&nbsp;&nbsp;</TT></TD>
    <TD align=3Dright><TT>1321.5422&nbsp;&nbsp;</TT></TD>
    <TD noWrap align=3Dright><TT>24.2&nbsp;</TT></TD>
    <TD align=3Dright><TT>304&nbsp;</TT></TD>
    <TD noWrap align=3Dright><TT>-&nbsp;</TT></TD>
    <TD align=3Dright><TT>315&nbsp;</TT></TD>
    <TD align=3Dright><TT>0&nbsp;&nbsp;</TT></TD>
    <TD noWrap align=3Dright><TT>---&nbsp;&nbsp;</TT></TD>
    <TD noWrap><TT>&nbsp;K.ELYDPGDDDGAR.V</TT></TD></TR>
  <TR>
    <TD align=3Dright>&nbsp;</TD>
    <TD align=3Dright><TT>1322.5815&nbsp;&nbsp;</TT></TD>
    <TD align=3Dright><TT>1321.5742&nbsp;&nbsp;</TT></TD>
    <TD align=3Dright><TT>1321.6514&nbsp;&nbsp;</TT></TD>
    <TD noWrap align=3Dright><TT>-58.38&nbsp;</TT></TD>
    <TD align=3Dright><TT>263&nbsp;</TT></TD>
    <TD noWrap align=3Dright><TT>-&nbsp;</TT></TD>
    <TD align=3Dright><TT>273&nbsp;</TT></TD>
    <TD align=3Dright><TT>0&nbsp;&nbsp;</TT></TD>
    <TD noWrap align=3Dright><TT>---&nbsp;&nbsp;</TT></TD>
    <TD noWrap><TT>&nbsp;R.LQVIGYTDEER.R</TT></TD></TR>
  <TR>
    <TD align=3Dright>&nbsp;</TD>
    <TD align=3Dright><TT>1326.5565&nbsp;&nbsp;</TT></TD>
    <TD align=3Dright><TT>1325.5492&nbsp;&nbsp;</TT></TD>
    <TD align=3Dright><TT>1325.6220&nbsp;&nbsp;</TT></TD>
    <TD noWrap align=3Dright><TT>-54.91&nbsp;</TT></TD>
    <TD align=3Dright><TT>274&nbsp;</TT></TD>
    <TD noWrap align=3Dright><TT>-&nbsp;</TT></TD>
    <TD align=3Dright><TT>284&nbsp;</TT></TD>
    <TD align=3Dright><TT>1&nbsp;&nbsp;</TT></TD>
    <TD noWrap align=3Dright><TT>---&nbsp;&nbsp;</TT></TD>
    <TD noWrap><TT>&nbsp;R.RAACFDVLEMR.D + Oxidation (M)</TT></TD></TR>
  <TR>
    <TD align=3Dright>&nbsp;</TD>
    <TD align=3Dright><TT>2663.2710&nbsp;&nbsp;</TT></TD>
    <TD align=3Dright><TT>2662.2637&nbsp;&nbsp;</TT></TD>
    <TD align=3Dright><TT>2662.1679&nbsp;&nbsp;</TT></TD>
    <TD noWrap align=3Dright><TT>36.0&nbsp;</TT></TD>
    <TD align=3Dright><TT>275&nbsp;</TT></TD>
    <TD noWrap align=3Dright><TT>-&nbsp;</TT></TD>
    <TD align=3Dright><TT>296&nbsp;</TT></TD>
    <TD align=3Dright><TT>1&nbsp;&nbsp;</TT></TD>
    <TD noWrap align=3Dright><TT>---&nbsp;&nbsp;</TT></TD>
    <TD noWrap><TT>&nbsp;R.AACFDVLEMRDDEEGEWTVLYR.V + Oxidation =
(M)</TT></TD></TR>
  <TR>
    <TD align=3Dright>&nbsp;</TD>
    <TD align=3Dright><TT>2663.2710&nbsp;&nbsp;</TT></TD>
    <TD align=3Dright><TT>2662.2637&nbsp;&nbsp;</TT></TD>
    <TD align=3Dright><TT>2662.3624&nbsp;&nbsp;</TT></TD>
    <TD noWrap align=3Dright><TT>-37.08&nbsp;</TT></TD>
    <TD align=3Dright><TT>25&nbsp;</TT></TD>
    <TD noWrap align=3Dright><TT>-&nbsp;</TT></TD>
    <TD align=3Dright><TT>46&nbsp;</TT></TD>
    <TD align=3Dright><TT>1&nbsp;&nbsp;</TT></TD>
    <TD noWrap align=3Dright><TT>---&nbsp;&nbsp;</TT></TD>
    <TD noWrap><TT>&nbsp;R.VVCKQWHALTSEHLFMHTNLLR.T</TT></TD></TR>
  <TR>
    <TD align=3Dright>&nbsp;</TD>
    <TD align=3Dright><TT>2685.2368&nbsp;&nbsp;</TT></TD>
    <TD align=3Dright><TT>2684.2295&nbsp;&nbsp;</TT></TD>
    <TD align=3Dright><TT>2684.2752&nbsp;&nbsp;</TT></TD>
    <TD noWrap align=3Dright><TT>-17.01&nbsp;</TT></TD>
    <TD align=3Dright><TT>354&nbsp;</TT></TD>
    <TD noWrap align=3Dright><TT>-&nbsp;</TT></TD>
    <TD align=3Dright><TT>378&nbsp;</TT></TD>
    <TD align=3Dright><TT>1&nbsp;&nbsp;</TT></TD>
    <TD noWrap align=3Dright><TT>---&nbsp;&nbsp;</TT></TD>
    <TD=20
noWrap><TT>&nbsp;K.IACYDAESRAVSVVWQDTATTSSPK.H</TT></TD></TR></TBODY></TA=
BLE>
<TABLE border=3D0 cellSpacing=3D0>
  <TBODY>
  <TR>
    <TD><TT>&nbsp;&nbsp;&nbsp;&nbsp;&nbsp;&nbsp;</TT></TD>
    <TD><TT><B>No match to: </B>722.3420, 812.3086, 825.0434, 829.3334,=20
      841.0161, 1118.5221, 1172.4425, 1189.4530, 1269.5286, 1269.5286,=20
      1285.5037, 1285.5037, 1292.5588, 1338.5596, 1356.5566, 1368.5648,=20
      1369.6064, 1370.5739, 1370.5739, 1384.5612, 1386.5494, 1386.5494,=20
      1391.5864, 1392.5532, 1402.5461, 1402.5461, 1408.5115, 1418.5275,=20
      1484.6038, 1967.9011, 1967.9011, 1989.8937, 2067.7529, 2067.7529,=20
      2089.7578, 2438.1182, 2438.1182, 2646.3293, 2664.9670,=20
  2791.3582</TT></TD></TR></TBODY></TABLE><BR>
<TABLE border=3D0 cellSpacing=3D0>
  <TBODY>
  <TR>
    <TD><TT><B><A =
name=3DHit9>9.</A>&nbsp;&nbsp;&nbsp;&nbsp;</B></TT></TD>
    <TD noWrap><TT><A=20
      =
href=3D"http://zxw-pc/mascot/cgi/protein_view.pl?file=3D../data/20121225/=
F002442.dat&amp;hit=3D9"=20
      =
target=3D_blank>gi|148908673</A>&nbsp;&nbsp;&nbsp;&nbsp;<B>Mass:</B>&nbsp=
;18717&nbsp;&nbsp;&nbsp;&nbsp;<B>Score:</B>&nbsp;40&nbsp;&nbsp;&nbsp;&nbs=
p;&nbsp;<B>Expect:</B>&nbsp;1.7e+002&nbsp;&nbsp;<B>Matches:</B>&nbsp;5</T=
T></TD></TR>
  <TR>
    <TD>&nbsp;</TD>
    <TD noWrap><TT>unknown [Picea =
sitchensis]</TT></TD></TR></TBODY></TABLE>
<TABLE border=3D0 cellSpacing=3D0 cellPadding=3D0>
  <TBODY>
  <TR>
    <TD><TT>&nbsp;&nbsp;&nbsp;&nbsp;&nbsp;&nbsp;</TT></TD>
    <TD align=3Dright><TT><B>Observed&nbsp;&nbsp;</B></TT></TD>
    <TD noWrap align=3Dright><TT><B>Mr(expt)&nbsp;&nbsp;</B></TT></TD>
    <TD noWrap align=3Dright><TT><B>Mr(calc)&nbsp;&nbsp;</B></TT></TD>
    <TD align=3Dright><TT><B>&nbsp;ppm&nbsp;&nbsp;</B></TT></TD>
    <TD align=3Dright><TT><B>Start&nbsp;</B></TT></TD>
    <TD align=3Dright><TT><B>&nbsp;</B></TT></TD>
    <TD align=3Dright><TT><B>End&nbsp;</B></TT></TD>
    <TD align=3Dright><TT><B>Miss&nbsp;</B></TT></TD>
    <TD align=3Dright><TT><B>Ions&nbsp;</B></TT></TD>
    <TD><TT><B>&nbsp;Peptide</B></TT></TD></TR>
  <TR>
    <TD align=3Dright>&nbsp;</TD>
    <TD align=3Dright><TT>1370.5739&nbsp;&nbsp;</TT></TD>
    <TD align=3Dright><TT>1369.5666&nbsp;&nbsp;</TT></TD>
    <TD align=3Dright><TT>1369.5788&nbsp;&nbsp;</TT></TD>
    <TD noWrap align=3Dright><TT>-8.90&nbsp;</TT></TD>
    <TD align=3Dright><TT>10&nbsp;</TT></TD>
    <TD noWrap align=3Dright><TT>-&nbsp;</TT></TD>
    <TD align=3Dright><TT>22&nbsp;</TT></TD>
    <TD align=3Dright><TT>1&nbsp;&nbsp;</TT></TD>
    <TD noWrap align=3Dright><TT>---&nbsp;&nbsp;</TT></TD>
    <TD noWrap><TT>&nbsp;K.AEMRSTSPCASCK.I</TT></TD></TR>
  <TR>
    <TD align=3Dright>&nbsp;</TD>
    <TD align=3Dright><TT>1370.5739&nbsp;&nbsp;</TT></TD>
    <TD align=3Dright><TT>1369.5666&nbsp;&nbsp;</TT></TD>
    <TD align=3Dright><TT>1369.5966&nbsp;&nbsp;</TT></TD>
    <TD noWrap align=3Dright><TT>-21.87&nbsp;</TT></TD>
    <TD align=3Dright><TT>2&nbsp;</TT></TD>
    <TD noWrap align=3Dright><TT>-&nbsp;</TT></TD>
    <TD align=3Dright><TT>13&nbsp;</TT></TD>
    <TD align=3Dright><TT>1&nbsp;&nbsp;</TT></TD>
    <TD noWrap align=3Dright><TT>22&nbsp;&nbsp;</TT></TD>
    <TD noWrap><TT>&nbsp;M.TDMSANTKAEMR.S + Oxidation (M)</TT></TD></TR>
  <TR>
    <TD align=3Dright>&nbsp;</TD>
    <TD align=3Dright><TT>1386.5494&nbsp;&nbsp;</TT></TD>
    <TD align=3Dright><TT>1385.5421&nbsp;&nbsp;</TT></TD>
    <TD align=3Dright><TT>1385.5737&nbsp;&nbsp;</TT></TD>
    <TD noWrap align=3Dright><TT>-22.81&nbsp;</TT></TD>
    <TD align=3Dright><TT>10&nbsp;</TT></TD>
    <TD noWrap align=3Dright><TT>-&nbsp;</TT></TD>
    <TD align=3Dright><TT>22&nbsp;</TT></TD>
    <TD align=3Dright><TT>1&nbsp;&nbsp;</TT></TD>
    <TD noWrap align=3Dright><TT>---&nbsp;&nbsp;</TT></TD>
    <TD noWrap><TT>&nbsp;K.AEMRSTSPCASCK.I + Oxidation =
(M)</TT></TD></TR>
  <TR>
    <TD align=3Dright>&nbsp;</TD>
    <TD align=3Dright><TT>1386.5494&nbsp;&nbsp;</TT></TD>
    <TD align=3Dright><TT>1385.5421&nbsp;&nbsp;</TT></TD>
    <TD align=3Dright><TT>1385.5915&nbsp;&nbsp;</TT></TD>
    <TD noWrap align=3Dright><TT>-35.63&nbsp;</TT></TD>
    <TD align=3Dright><TT>2&nbsp;</TT></TD>
    <TD noWrap align=3Dright><TT>-&nbsp;</TT></TD>
    <TD align=3Dright><TT>13&nbsp;</TT></TD>
    <TD align=3Dright><TT>1&nbsp;&nbsp;</TT></TD>
    <TD noWrap align=3Dright><TT>---&nbsp;&nbsp;</TT></TD>
    <TD noWrap><TT>&nbsp;M.TDMSANTKAEMR.S + 2 Oxidation =
(M)</TT></TD></TR>
  <TR>
    <TD align=3Dright>&nbsp;</TD>
    <TD align=3Dright><TT>2791.3582&nbsp;&nbsp;</TT></TD>
    <TD align=3Dright><TT>2790.3509&nbsp;&nbsp;</TT></TD>
    <TD align=3Dright><TT>2790.3622&nbsp;&nbsp;</TT></TD>
    <TD noWrap align=3Dright><TT>-4.03&nbsp;</TT></TD>
    <TD align=3Dright><TT>28&nbsp;</TT></TD>
    <TD noWrap align=3Dright><TT>-&nbsp;</TT></TD>
    <TD align=3Dright><TT>51&nbsp;</TT></TD>
    <TD align=3Dright><TT>1&nbsp;&nbsp;</TT></TD>
    <TD noWrap align=3Dright><TT>---&nbsp;&nbsp;</TT></TD>
    <TD =
noWrap><TT>&nbsp;K.CSQSCVLAPYFPQDNPEKFLLVHR.L</TT></TD></TR></TBODY></TAB=
LE>
<TABLE border=3D0 cellSpacing=3D0>
  <TBODY>
  <TR>
    <TD><TT>&nbsp;&nbsp;&nbsp;&nbsp;&nbsp;&nbsp;</TT></TD>
    <TD><TT><B>No match to: </B>722.3420, 812.3086, 825.0434, 829.3334,=20
      841.0161, 1118.5221, 1172.4425, 1189.4530, 1269.5286, 1269.5286,=20
      1285.5037, 1285.5037, 1292.5588, 1322.5815, 1322.5815, 1326.5565,=20
      1338.5596, 1356.5566, 1368.5648, 1369.6064, 1384.5612, 1391.5864,=20
      1392.5532, 1402.5461, 1402.5461, 1408.5115, 1418.5275, 1484.6038,=20
      1967.9011, 1967.9011, 1989.8937, 2067.7529, 2067.7529, 2089.7578,=20
      2438.1182, 2438.1182, 2646.3293, 2663.2710, 2663.2710, 2664.9670,=20
      2685.2368</TT></TD></TR></TBODY></TABLE><BR>
<TABLE border=3D0 cellSpacing=3D0>
  <TBODY>
  <TR>
    <TD><TT><B><A name=3DHit10>10.</A>&nbsp;&nbsp;&nbsp;</B></TT></TD>
    <TD noWrap><TT><A=20
      =
href=3D"http://zxw-pc/mascot/cgi/protein_view.pl?file=3D../data/20121225/=
F002442.dat&amp;hit=3D10"=20
      =
target=3D_blank>gi|255634848</A>&nbsp;&nbsp;&nbsp;&nbsp;<B>Mass:</B>&nbsp=
;65016&nbsp;&nbsp;&nbsp;&nbsp;<B>Score:</B>&nbsp;38&nbsp;&nbsp;&nbsp;&nbs=
p;&nbsp;<B>Expect:</B>&nbsp;2.6e+002&nbsp;&nbsp;<B>Matches:</B>&nbsp;9</T=
T></TD></TR>
  <TR>
    <TD>&nbsp;</TD>
    <TD noWrap><TT>unknown [Glycine max]</TT></TD></TR></TBODY></TABLE>
<TABLE border=3D0 cellSpacing=3D0 cellPadding=3D0>
  <TBODY>
  <TR>
    <TD><TT>&nbsp;&nbsp;&nbsp;&nbsp;&nbsp;&nbsp;</TT></TD>
    <TD align=3Dright><TT><B>Observed&nbsp;&nbsp;</B></TT></TD>
    <TD noWrap align=3Dright><TT><B>Mr(expt)&nbsp;&nbsp;</B></TT></TD>
    <TD noWrap align=3Dright><TT><B>Mr(calc)&nbsp;&nbsp;</B></TT></TD>
    <TD align=3Dright><TT><B>&nbsp;ppm&nbsp;&nbsp;</B></TT></TD>
    <TD align=3Dright><TT><B>Start&nbsp;</B></TT></TD>
    <TD align=3Dright><TT><B>&nbsp;</B></TT></TD>
    <TD align=3Dright><TT><B>End&nbsp;</B></TT></TD>
    <TD align=3Dright><TT><B>Miss&nbsp;</B></TT></TD>
    <TD align=3Dright><TT><B>Ions&nbsp;</B></TT></TD>
    <TD><TT><B>&nbsp;Peptide</B></TT></TD></TR>
  <TR>
    <TD align=3Dright>&nbsp;</TD>
    <TD align=3Dright><TT>1118.5221&nbsp;&nbsp;</TT></TD>
    <TD align=3Dright><TT>1117.5148&nbsp;&nbsp;</TT></TD>
    <TD align=3Dright><TT>1117.5008&nbsp;&nbsp;</TT></TD>
    <TD noWrap align=3Dright><TT>12.5&nbsp;</TT></TD>
    <TD align=3Dright><TT>333&nbsp;</TT></TD>
    <TD noWrap align=3Dright><TT>-&nbsp;</TT></TD>
    <TD align=3Dright><TT>342&nbsp;</TT></TD>
    <TD align=3Dright><TT>1&nbsp;&nbsp;</TT></TD>
    <TD noWrap align=3Dright><TT>---&nbsp;&nbsp;</TT></TD>
    <TD noWrap><TT>&nbsp;K.MVHNGEGKCK.R + Oxidation (M)</TT></TD></TR>
  <TR>
    <TD align=3Dright>&nbsp;</TD>
    <TD align=3Dright><TT>1338.5596&nbsp;&nbsp;</TT></TD>
    <TD align=3Dright><TT>1337.5523&nbsp;&nbsp;</TT></TD>
    <TD align=3Dright><TT>1337.6285&nbsp;&nbsp;</TT></TD>
    <TD noWrap align=3Dright><TT>-56.98&nbsp;</TT></TD>
    <TD align=3Dright><TT>416&nbsp;</TT></TD>
    <TD noWrap align=3Dright><TT>-&nbsp;</TT></TD>
    <TD align=3Dright><TT>428&nbsp;</TT></TD>
    <TD align=3Dright><TT>1&nbsp;&nbsp;</TT></TD>
    <TD noWrap align=3Dright><TT>---&nbsp;&nbsp;</TT></TD>
    <TD noWrap><TT>&nbsp;K.DALSKGADCFPSK.T</TT></TD></TR>
  <TR>
    <TD align=3Dright>&nbsp;</TD>
    <TD align=3Dright><TT>1392.5532&nbsp;&nbsp;</TT></TD>
    <TD align=3Dright><TT>1391.5459&nbsp;&nbsp;</TT></TD>
    <TD align=3Dright><TT>1391.6317&nbsp;&nbsp;</TT></TD>
    <TD noWrap align=3Dright><TT>-61.64&nbsp;</TT></TD>
    <TD align=3Dright><TT>241&nbsp;</TT></TD>
    <TD noWrap align=3Dright><TT>-&nbsp;</TT></TD>
    <TD align=3Dright><TT>252&nbsp;</TT></TD>
    <TD align=3Dright><TT>0&nbsp;&nbsp;</TT></TD>
    <TD noWrap align=3Dright><TT>---&nbsp;&nbsp;</TT></TD>
    <TD noWrap><TT>&nbsp;K.IDGDNYPESLNR.M</TT></TD></TR>
  <TR>
    <TD align=3Dright>&nbsp;</TD>
    <TD align=3Dright><TT>2089.7578&nbsp;&nbsp;</TT></TD>
    <TD align=3Dright><TT>2088.7505&nbsp;&nbsp;</TT></TD>
    <TD align=3Dright><TT>2088.9020&nbsp;&nbsp;</TT></TD>
    <TD noWrap align=3Dright><TT>-72.51&nbsp;</TT></TD>
    <TD align=3Dright><TT>462&nbsp;</TT></TD>
    <TD noWrap align=3Dright><TT>-&nbsp;</TT></TD>
    <TD align=3Dright><TT>480&nbsp;</TT></TD>
    <TD align=3Dright><TT>0&nbsp;&nbsp;</TT></TD>
    <TD noWrap align=3Dright><TT>---&nbsp;&nbsp;</TT></TD>
    <TD noWrap><TT>&nbsp;K.ITEAALYGSSGYYDGTMMK.A + 2 Oxidation =
(M)</TT></TD></TR>
  <TR>
    <TD align=3Dright>&nbsp;</TD>
    <TD align=3Dright><TT>2438.1182&nbsp;&nbsp;</TT></TD>
    <TD align=3Dright><TT>2437.1109&nbsp;&nbsp;</TT></TD>
    <TD align=3Dright><TT>2437.1756&nbsp;&nbsp;</TT></TD>
    <TD noWrap align=3Dright><TT>-26.56&nbsp;</TT></TD>
    <TD align=3Dright><TT>292&nbsp;</TT></TD>
    <TD noWrap align=3Dright><TT>-&nbsp;</TT></TD>
    <TD align=3Dright><TT>314&nbsp;</TT></TD>
    <TD align=3Dright><TT>0&nbsp;&nbsp;</TT></TD>
    <TD noWrap align=3Dright><TT>---&nbsp;&nbsp;</TT></TD>
    <TD noWrap><TT>&nbsp;K.LLEIIDASELPEFLGGTCTCADK.G</TT></TD></TR>
  <TR>
    <TD align=3Dright>&nbsp;</TD>
    <TD align=3Dright><TT>2438.1182&nbsp;&nbsp;</TT></TD>
    <TD align=3Dright><TT>2437.1109&nbsp;&nbsp;</TT></TD>
    <TD align=3Dright><TT>2437.1756&nbsp;&nbsp;</TT></TD>
    <TD noWrap align=3Dright><TT>-26.56&nbsp;</TT></TD>
    <TD align=3Dright><TT>292&nbsp;</TT></TD>
    <TD noWrap align=3Dright><TT>-&nbsp;</TT></TD>
    <TD align=3Dright><TT>314&nbsp;</TT></TD>
    <TD align=3Dright><TT>0&nbsp;&nbsp;</TT></TD>
    <TD noWrap align=3Dright><TT>---&nbsp;&nbsp;</TT></TD>
    <TD noWrap><TT>&nbsp;K.LLEIIDASELPEFLGGTCTCADK.G</TT></TD></TR>
  <TR>
    <TD align=3Dright>&nbsp;</TD>
    <TD align=3Dright><TT>2663.2710&nbsp;&nbsp;</TT></TD>
    <TD align=3Dright><TT>2662.2637&nbsp;&nbsp;</TT></TD>
    <TD align=3Dright><TT>2662.4727&nbsp;&nbsp;</TT></TD>
    <TD noWrap align=3Dright><TT>-78.50&nbsp;</TT></TD>
    <TD align=3Dright><TT>503&nbsp;</TT></TD>
    <TD noWrap align=3Dright><TT>-&nbsp;</TT></TD>
    <TD align=3Dright><TT>526&nbsp;</TT></TD>
    <TD align=3Dright><TT>1&nbsp;&nbsp;</TT></TD>
    <TD noWrap align=3Dright><TT>---&nbsp;&nbsp;</TT></TD>
    <TD noWrap><TT>&nbsp;K.VTILSMKPVIPPEKEEVLNNALGR.V + Oxidation=20
  (M)</TT></TD></TR>
  <TR>
    <TD align=3Dright>&nbsp;</TD>
    <TD align=3Dright><TT>2663.2710&nbsp;&nbsp;</TT></TD>
    <TD align=3Dright><TT>2662.2637&nbsp;&nbsp;</TT></TD>
    <TD align=3Dright><TT>2662.4727&nbsp;&nbsp;</TT></TD>
    <TD noWrap align=3Dright><TT>-78.50&nbsp;</TT></TD>
    <TD align=3Dright><TT>503&nbsp;</TT></TD>
    <TD noWrap align=3Dright><TT>-&nbsp;</TT></TD>
    <TD align=3Dright><TT>526&nbsp;</TT></TD>
    <TD align=3Dright><TT>1&nbsp;&nbsp;</TT></TD>
    <TD noWrap align=3Dright><TT>---&nbsp;&nbsp;</TT></TD>
    <TD noWrap><TT>&nbsp;K.VTILSMKPVIPPEKEEVLNNALGR.V + Oxidation=20
  (M)</TT></TD></TR>
  <TR>
    <TD align=3Dright>&nbsp;</TD>
    <TD align=3Dright><TT>2685.2368&nbsp;&nbsp;</TT></TD>
    <TD align=3Dright><TT>2684.2295&nbsp;&nbsp;</TT></TD>
    <TD align=3Dright><TT>2684.2947&nbsp;&nbsp;</TT></TD>
    <TD noWrap align=3Dright><TT>-24.28&nbsp;</TT></TD>
    <TD align=3Dright><TT>429&nbsp;</TT></TD>
    <TD noWrap align=3Dright><TT>-&nbsp;</TT></TD>
    <TD align=3Dright><TT>453&nbsp;</TT></TD>
    <TD align=3Dright><TT>0&nbsp;&nbsp;</TT></TD>
    <TD noWrap align=3Dright><TT>---&nbsp;&nbsp;</TT></TD>
    <TD=20
noWrap><TT>&nbsp;K.TCDGYSNHFVGGIMAIVMGIVTMIR.M</TT></TD></TR></TBODY></TA=
BLE>
<TABLE border=3D0 cellSpacing=3D0>
  <TBODY>
  <TR>
    <TD><TT>&nbsp;&nbsp;&nbsp;&nbsp;&nbsp;&nbsp;</TT></TD>
    <TD><TT><B>No match to: </B>722.3420, 812.3086, 825.0434, 829.3334,=20
      841.0161, 1172.4425, 1189.4530, 1269.5286, 1269.5286, 1285.5037,=20
      1285.5037, 1292.5588, 1322.5815, 1322.5815, 1326.5565, 1356.5566,=20
      1368.5648, 1369.6064, 1370.5739, 1370.5739, 1384.5612, 1386.5494,=20
      1386.5494, 1391.5864, 1402.5461, 1402.5461, 1408.5115, 1418.5275,=20
      1484.6038, 1967.9011, 1967.9011, 1989.8937, 2067.7529, 2067.7529,=20
      2646.3293, 2664.9670, 2791.3582</TT></TD></TR></TBODY></TABLE><BR>
<TABLE border=3D0 cellSpacing=3D0>
  <TBODY>
  <TR>
    <TD><TT><B><A name=3DHit11>11.</A>&nbsp;&nbsp;&nbsp;</B></TT></TD>
    <TD noWrap><TT><A=20
      =
href=3D"http://zxw-pc/mascot/cgi/protein_view.pl?file=3D../data/20121225/=
F002442.dat&amp;hit=3D11"=20
      =
target=3D_blank>gi|222862976</A>&nbsp;&nbsp;&nbsp;&nbsp;<B>Mass:</B>&nbsp=
;91715&nbsp;&nbsp;&nbsp;&nbsp;<B>Score:</B>&nbsp;38&nbsp;&nbsp;&nbsp;&nbs=
p;&nbsp;<B>Expect:</B>&nbsp;2.6e+002&nbsp;&nbsp;<B>Matches:</B>&nbsp;8</T=
T></TD></TR>
  <TR>
    <TD>&nbsp;</TD>
    <TD noWrap><TT>predicted protein [Populus=20
trichocarpa]</TT></TD></TR></TBODY></TABLE>
<TABLE border=3D0 cellSpacing=3D0 cellPadding=3D0>
  <TBODY>
  <TR>
    <TD><TT>&nbsp;&nbsp;&nbsp;&nbsp;&nbsp;&nbsp;</TT></TD>
    <TD align=3Dright><TT><B>Observed&nbsp;&nbsp;</B></TT></TD>
    <TD noWrap align=3Dright><TT><B>Mr(expt)&nbsp;&nbsp;</B></TT></TD>
    <TD noWrap align=3Dright><TT><B>Mr(calc)&nbsp;&nbsp;</B></TT></TD>
    <TD align=3Dright><TT><B>&nbsp;ppm&nbsp;&nbsp;</B></TT></TD>
    <TD align=3Dright><TT><B>Start&nbsp;</B></TT></TD>
    <TD align=3Dright><TT><B>&nbsp;</B></TT></TD>
    <TD align=3Dright><TT><B>End&nbsp;</B></TT></TD>
    <TD align=3Dright><TT><B>Miss&nbsp;</B></TT></TD>
    <TD align=3Dright><TT><B>Ions&nbsp;</B></TT></TD>
    <TD><TT><B>&nbsp;Peptide</B></TT></TD></TR>
  <TR>
    <TD align=3Dright>&nbsp;</TD>
    <TD align=3Dright><TT>1322.5815&nbsp;&nbsp;</TT></TD>
    <TD align=3Dright><TT>1321.5742&nbsp;&nbsp;</TT></TD>
    <TD align=3Dright><TT>1321.6375&nbsp;&nbsp;</TT></TD>
    <TD noWrap align=3Dright><TT>-47.84&nbsp;</TT></TD>
    <TD align=3Dright><TT>248&nbsp;</TT></TD>
    <TD noWrap align=3Dright><TT>-&nbsp;</TT></TD>
    <TD align=3Dright><TT>258&nbsp;</TT></TD>
    <TD align=3Dright><TT>1&nbsp;&nbsp;</TT></TD>
    <TD noWrap align=3Dright><TT>---&nbsp;&nbsp;</TT></TD>
    <TD noWrap><TT>&nbsp;R.SPSDYNNTRIR.L</TT></TD></TR>
  <TR>
    <TD align=3Dright>&nbsp;</TD>
    <TD align=3Dright><TT>1322.5815&nbsp;&nbsp;</TT></TD>
    <TD align=3Dright><TT>1321.5742&nbsp;&nbsp;</TT></TD>
    <TD align=3Dright><TT>1321.6375&nbsp;&nbsp;</TT></TD>
    <TD noWrap align=3Dright><TT>-47.84&nbsp;</TT></TD>
    <TD align=3Dright><TT>248&nbsp;</TT></TD>
    <TD noWrap align=3Dright><TT>-&nbsp;</TT></TD>
    <TD align=3Dright><TT>258&nbsp;</TT></TD>
    <TD align=3Dright><TT>1&nbsp;&nbsp;</TT></TD>
    <TD noWrap align=3Dright><TT>6&nbsp;&nbsp;</TT></TD>
    <TD noWrap><TT>&nbsp;R.SPSDYNNTRIR.L</TT></TD></TR>
  <TR>
    <TD align=3Dright>&nbsp;</TD>
    <TD align=3Dright><TT>1338.5596&nbsp;&nbsp;</TT></TD>
    <TD align=3Dright><TT>1337.5523&nbsp;&nbsp;</TT></TD>
    <TD align=3Dright><TT>1337.6761&nbsp;&nbsp;</TT></TD>
    <TD noWrap align=3Dright><TT>-92.57&nbsp;</TT></TD>
    <TD align=3Dright><TT>339&nbsp;</TT></TD>
    <TD noWrap align=3Dright><TT>-&nbsp;</TT></TD>
    <TD align=3Dright><TT>349&nbsp;</TT></TD>
    <TD align=3Dright><TT>1&nbsp;&nbsp;</TT></TD>
    <TD noWrap align=3Dright><TT>---&nbsp;&nbsp;</TT></TD>
    <TD noWrap><TT>&nbsp;K.NDTFLSLKNMR.V</TT></TD></TR>
  <TR>
    <TD align=3Dright>&nbsp;</TD>
    <TD align=3Dright><TT>1384.5612&nbsp;&nbsp;</TT></TD>
    <TD align=3Dright><TT>1383.5539&nbsp;&nbsp;</TT></TD>
    <TD align=3Dright><TT>1383.6307&nbsp;&nbsp;</TT></TD>
    <TD noWrap align=3Dright><TT>-55.46&nbsp;</TT></TD>
    <TD align=3Dright><TT>184&nbsp;</TT></TD>
    <TD noWrap align=3Dright><TT>-&nbsp;</TT></TD>
    <TD align=3Dright><TT>195&nbsp;</TT></TD>
    <TD align=3Dright><TT>0&nbsp;&nbsp;</TT></TD>
    <TD noWrap align=3Dright><TT>---&nbsp;&nbsp;</TT></TD>
    <TD noWrap><TT>&nbsp;K.EGNFTFQLDGEK.N</TT></TD></TR>
  <TR>
    <TD align=3Dright>&nbsp;</TD>
    <TD align=3Dright><TT>1484.6038&nbsp;&nbsp;</TT></TD>
    <TD align=3Dright><TT>1483.5965&nbsp;&nbsp;</TT></TD>
    <TD align=3Dright><TT>1483.6725&nbsp;&nbsp;</TT></TD>
    <TD noWrap align=3Dright><TT>-51.23&nbsp;</TT></TD>
    <TD align=3Dright><TT>673&nbsp;</TT></TD>
    <TD noWrap align=3Dright><TT>-&nbsp;</TT></TD>
    <TD align=3Dright><TT>685&nbsp;</TT></TD>
    <TD align=3Dright><TT>1&nbsp;&nbsp;</TT></TD>
    <TD noWrap align=3Dright><TT>---&nbsp;&nbsp;</TT></TD>
    <TD noWrap><TT>&nbsp;R.MFEGKQTEGSTNR.V</TT></TD></TR>
  <TR>
    <TD align=3Dright>&nbsp;</TD>
    <TD align=3Dright><TT>2438.1182&nbsp;&nbsp;</TT></TD>
    <TD align=3Dright><TT>2437.1109&nbsp;&nbsp;</TT></TD>
    <TD align=3Dright><TT>2437.2390&nbsp;&nbsp;</TT></TD>
    <TD noWrap align=3Dright><TT>-52.54&nbsp;</TT></TD>
    <TD align=3Dright><TT>109&nbsp;</TT></TD>
    <TD noWrap align=3Dright><TT>-&nbsp;</TT></TD>
    <TD align=3Dright><TT>130&nbsp;</TT></TD>
    <TD align=3Dright><TT>1&nbsp;&nbsp;</TT></TD>
    <TD noWrap align=3Dright><TT>---&nbsp;&nbsp;</TT></TD>
    <TD noWrap><TT>&nbsp;K.NADPFWSTALQSTSKPGYRLAK.L</TT></TD></TR>
  <TR>
    <TD align=3Dright>&nbsp;</TD>
    <TD align=3Dright><TT>2438.1182&nbsp;&nbsp;</TT></TD>
    <TD align=3Dright><TT>2437.1109&nbsp;&nbsp;</TT></TD>
    <TD align=3Dright><TT>2437.3064&nbsp;&nbsp;</TT></TD>
    <TD noWrap align=3Dright><TT>-80.21&nbsp;</TT></TD>
    <TD align=3Dright><TT>85&nbsp;</TT></TD>
    <TD noWrap align=3Dright><TT>-&nbsp;</TT></TD>
    <TD align=3Dright><TT>108&nbsp;</TT></TD>
    <TD align=3Dright><TT>1&nbsp;&nbsp;</TT></TD>
    <TD noWrap align=3Dright><TT>---&nbsp;&nbsp;</TT></TD>
    <TD noWrap><TT>&nbsp;R.NSPLLDGGAVLAVTDDGNLKILDK.N</TT></TD></TR>
  <TR>
    <TD align=3Dright>&nbsp;</TD>
    <TD align=3Dright><TT>2646.3293&nbsp;&nbsp;</TT></TD>
    <TD align=3Dright><TT>2645.3220&nbsp;&nbsp;</TT></TD>
    <TD align=3Dright><TT>2645.0953&nbsp;&nbsp;</TT></TD>
    <TD noWrap align=3Dright><TT>85.7&nbsp;</TT></TD>
    <TD align=3Dright><TT>285&nbsp;</TT></TD>
    <TD noWrap align=3Dright><TT>-&nbsp;</TT></TD>
    <TD align=3Dright><TT>308&nbsp;</TT></TD>
    <TD align=3Dright><TT>1&nbsp;&nbsp;</TT></TD>
    <TD noWrap align=3Dright><TT>---&nbsp;&nbsp;</TT></TD>
    <TD noWrap><TT>&nbsp;R.DKCNVFNACGSFGSCNLYNMLACR.C + Oxidation=20
  (M)</TT></TD></TR></TBODY></TABLE>
<TABLE border=3D0 cellSpacing=3D0>
  <TBODY>
  <TR>
    <TD><TT>&nbsp;&nbsp;&nbsp;&nbsp;&nbsp;&nbsp;</TT></TD>
    <TD><TT><B>No match to: </B>722.3420, 812.3086, 825.0434, 829.3334,=20
      841.0161, 1118.5221, 1172.4425, 1189.4530, 1269.5286, 1269.5286,=20
      1285.5037, 1285.5037, 1292.5588, 1326.5565, 1356.5566, 1368.5648,=20
      1369.6064, 1370.5739, 1370.5739, 1386.5494, 1386.5494, 1391.5864,=20
      1392.5532, 1402.5461, 1402.5461, 1408.5115, 1418.5275, 1967.9011,=20
      1967.9011, 1989.8937, 2067.7529, 2067.7529, 2089.7578, 2663.2710,=20
      2663.2710, 2664.9670, 2685.2368, =
2791.3582</TT></TD></TR></TBODY></TABLE><BR>
<TABLE border=3D0 cellSpacing=3D0>
  <TBODY>
  <TR>
    <TD><TT><B><A name=3DHit12>12.</A>&nbsp;&nbsp;&nbsp;</B></TT></TD>
    <TD noWrap><TT><A=20
      =
href=3D"http://zxw-pc/mascot/cgi/protein_view.pl?file=3D../data/20121225/=
F002442.dat&amp;hit=3D12"=20
      =
target=3D_blank>gi|224146694</A>&nbsp;&nbsp;&nbsp;&nbsp;<B>Mass:</B>&nbsp=
;91715&nbsp;&nbsp;&nbsp;&nbsp;<B>Score:</B>&nbsp;38&nbsp;&nbsp;&nbsp;&nbs=
p;&nbsp;<B>Expect:</B>&nbsp;2.6e+002&nbsp;&nbsp;<B>Matches:</B>&nbsp;8</T=
T></TD></TR>
  <TR>
    <TD>&nbsp;</TD>
    <TD noWrap><TT>predicted protein [Populus=20
trichocarpa]</TT></TD></TR></TBODY></TABLE>
<TABLE border=3D0 cellSpacing=3D0 cellPadding=3D0>
  <TBODY>
  <TR>
    <TD><TT>&nbsp;&nbsp;&nbsp;&nbsp;&nbsp;&nbsp;</TT></TD>
    <TD align=3Dright><TT><B>Observed&nbsp;&nbsp;</B></TT></TD>
    <TD noWrap align=3Dright><TT><B>Mr(expt)&nbsp;&nbsp;</B></TT></TD>
    <TD noWrap align=3Dright><TT><B>Mr(calc)&nbsp;&nbsp;</B></TT></TD>
    <TD align=3Dright><TT><B>&nbsp;ppm&nbsp;&nbsp;</B></TT></TD>
    <TD align=3Dright><TT><B>Start&nbsp;</B></TT></TD>
    <TD align=3Dright><TT><B>&nbsp;</B></TT></TD>
    <TD align=3Dright><TT><B>End&nbsp;</B></TT></TD>
    <TD align=3Dright><TT><B>Miss&nbsp;</B></TT></TD>
    <TD align=3Dright><TT><B>Ions&nbsp;</B></TT></TD>
    <TD><TT><B>&nbsp;Peptide</B></TT></TD></TR>
  <TR>
    <TD align=3Dright>&nbsp;</TD>
    <TD align=3Dright><TT>1322.5815&nbsp;&nbsp;</TT></TD>
    <TD align=3Dright><TT>1321.5742&nbsp;&nbsp;</TT></TD>
    <TD align=3Dright><TT>1321.6375&nbsp;&nbsp;</TT></TD>
    <TD noWrap align=3Dright><TT>-47.84&nbsp;</TT></TD>
    <TD align=3Dright><TT>248&nbsp;</TT></TD>
    <TD noWrap align=3Dright><TT>-&nbsp;</TT></TD>
    <TD align=3Dright><TT>258&nbsp;</TT></TD>
    <TD align=3Dright><TT>1&nbsp;&nbsp;</TT></TD>
    <TD noWrap align=3Dright><TT>---&nbsp;&nbsp;</TT></TD>
    <TD noWrap><TT>&nbsp;R.SPSDYNNTRIR.L</TT></TD></TR>
  <TR>
    <TD align=3Dright>&nbsp;</TD>
    <TD align=3Dright><TT>1322.5815&nbsp;&nbsp;</TT></TD>
    <TD align=3Dright><TT>1321.5742&nbsp;&nbsp;</TT></TD>
    <TD align=3Dright><TT>1321.6375&nbsp;&nbsp;</TT></TD>
    <TD noWrap align=3Dright><TT>-47.84&nbsp;</TT></TD>
    <TD align=3Dright><TT>248&nbsp;</TT></TD>
    <TD noWrap align=3Dright><TT>-&nbsp;</TT></TD>
    <TD align=3Dright><TT>258&nbsp;</TT></TD>
    <TD align=3Dright><TT>1&nbsp;&nbsp;</TT></TD>
    <TD noWrap align=3Dright><TT>6&nbsp;&nbsp;</TT></TD>
    <TD noWrap><TT>&nbsp;R.SPSDYNNTRIR.L</TT></TD></TR>
  <TR>
    <TD align=3Dright>&nbsp;</TD>
    <TD align=3Dright><TT>1338.5596&nbsp;&nbsp;</TT></TD>
    <TD align=3Dright><TT>1337.5523&nbsp;&nbsp;</TT></TD>
    <TD align=3Dright><TT>1337.6761&nbsp;&nbsp;</TT></TD>
    <TD noWrap align=3Dright><TT>-92.57&nbsp;</TT></TD>
    <TD align=3Dright><TT>339&nbsp;</TT></TD>
    <TD noWrap align=3Dright><TT>-&nbsp;</TT></TD>
    <TD align=3Dright><TT>349&nbsp;</TT></TD>
    <TD align=3Dright><TT>1&nbsp;&nbsp;</TT></TD>
    <TD noWrap align=3Dright><TT>---&nbsp;&nbsp;</TT></TD>
    <TD noWrap><TT>&nbsp;K.NDTFLSLKNMR.V</TT></TD></TR>
  <TR>
    <TD align=3Dright>&nbsp;</TD>
    <TD align=3Dright><TT>1384.5612&nbsp;&nbsp;</TT></TD>
    <TD align=3Dright><TT>1383.5539&nbsp;&nbsp;</TT></TD>
    <TD align=3Dright><TT>1383.6307&nbsp;&nbsp;</TT></TD>
    <TD noWrap align=3Dright><TT>-55.46&nbsp;</TT></TD>
    <TD align=3Dright><TT>184&nbsp;</TT></TD>
    <TD noWrap align=3Dright><TT>-&nbsp;</TT></TD>
    <TD align=3Dright><TT>195&nbsp;</TT></TD>
    <TD align=3Dright><TT>0&nbsp;&nbsp;</TT></TD>
    <TD noWrap align=3Dright><TT>---&nbsp;&nbsp;</TT></TD>
    <TD noWrap><TT>&nbsp;K.EGNFTFQLDGEK.N</TT></TD></TR>
  <TR>
    <TD align=3Dright>&nbsp;</TD>
    <TD align=3Dright><TT>1484.6038&nbsp;&nbsp;</TT></TD>
    <TD align=3Dright><TT>1483.5965&nbsp;&nbsp;</TT></TD>
    <TD align=3Dright><TT>1483.6725&nbsp;&nbsp;</TT></TD>
    <TD noWrap align=3Dright><TT>-51.23&nbsp;</TT></TD>
    <TD align=3Dright><TT>673&nbsp;</TT></TD>
    <TD noWrap align=3Dright><TT>-&nbsp;</TT></TD>
    <TD align=3Dright><TT>685&nbsp;</TT></TD>
    <TD align=3Dright><TT>1&nbsp;&nbsp;</TT></TD>
    <TD noWrap align=3Dright><TT>---&nbsp;&nbsp;</TT></TD>
    <TD noWrap><TT>&nbsp;R.MFEGKQTEGSTNR.V</TT></TD></TR>
  <TR>
    <TD align=3Dright>&nbsp;</TD>
    <TD align=3Dright><TT>2438.1182&nbsp;&nbsp;</TT></TD>
    <TD align=3Dright><TT>2437.1109&nbsp;&nbsp;</TT></TD>
    <TD align=3Dright><TT>2437.2390&nbsp;&nbsp;</TT></TD>
    <TD noWrap align=3Dright><TT>-52.54&nbsp;</TT></TD>
    <TD align=3Dright><TT>109&nbsp;</TT></TD>
    <TD noWrap align=3Dright><TT>-&nbsp;</TT></TD>
    <TD align=3Dright><TT>130&nbsp;</TT></TD>
    <TD align=3Dright><TT>1&nbsp;&nbsp;</TT></TD>
    <TD noWrap align=3Dright><TT>---&nbsp;&nbsp;</TT></TD>
    <TD noWrap><TT>&nbsp;K.NADPFWSTALQSTSKPGYRLAK.L</TT></TD></TR>
  <TR>
    <TD align=3Dright>&nbsp;</TD>
    <TD align=3Dright><TT>2438.1182&nbsp;&nbsp;</TT></TD>
    <TD align=3Dright><TT>2437.1109&nbsp;&nbsp;</TT></TD>
    <TD align=3Dright><TT>2437.3064&nbsp;&nbsp;</TT></TD>
    <TD noWrap align=3Dright><TT>-80.21&nbsp;</TT></TD>
    <TD align=3Dright><TT>85&nbsp;</TT></TD>
    <TD noWrap align=3Dright><TT>-&nbsp;</TT></TD>
    <TD align=3Dright><TT>108&nbsp;</TT></TD>
    <TD align=3Dright><TT>1&nbsp;&nbsp;</TT></TD>
    <TD noWrap align=3Dright><TT>---&nbsp;&nbsp;</TT></TD>
    <TD noWrap><TT>&nbsp;R.NSPLLDGGAVLAVTDDGNLKILDK.N</TT></TD></TR>
  <TR>
    <TD align=3Dright>&nbsp;</TD>
    <TD align=3Dright><TT>2646.3293&nbsp;&nbsp;</TT></TD>
    <TD align=3Dright><TT>2645.3220&nbsp;&nbsp;</TT></TD>
    <TD align=3Dright><TT>2645.0953&nbsp;&nbsp;</TT></TD>
    <TD noWrap align=3Dright><TT>85.7&nbsp;</TT></TD>
    <TD align=3Dright><TT>285&nbsp;</TT></TD>
    <TD noWrap align=3Dright><TT>-&nbsp;</TT></TD>
    <TD align=3Dright><TT>308&nbsp;</TT></TD>
    <TD align=3Dright><TT>1&nbsp;&nbsp;</TT></TD>
    <TD noWrap align=3Dright><TT>---&nbsp;&nbsp;</TT></TD>
    <TD noWrap><TT>&nbsp;R.DKCNVFNACGSFGSCNLYNMLACR.C + Oxidation=20
  (M)</TT></TD></TR></TBODY></TABLE>
<TABLE border=3D0 cellSpacing=3D0>
  <TBODY>
  <TR>
    <TD><TT>&nbsp;&nbsp;&nbsp;&nbsp;&nbsp;&nbsp;</TT></TD>
    <TD><TT><B>No match to: </B>722.3420, 812.3086, 825.0434, 829.3334,=20
      841.0161, 1118.5221, 1172.4425, 1189.4530, 1269.5286, 1269.5286,=20
      1285.5037, 1285.5037, 1292.5588, 1326.5565, 1356.5566, 1368.5648,=20
      1369.6064, 1370.5739, 1370.5739, 1386.5494, 1386.5494, 1391.5864,=20
      1392.5532, 1402.5461, 1402.5461, 1408.5115, 1418.5275, 1967.9011,=20
      1967.9011, 1989.8937, 2067.7529, 2067.7529, 2089.7578, 2663.2710,=20
      2663.2710, 2664.9670, 2685.2368, =
2791.3582</TT></TD></TR></TBODY></TABLE><BR>
<TABLE border=3D0 cellSpacing=3D0>
  <TBODY>
  <TR>
    <TD><TT><B><A name=3DHit13>13.</A>&nbsp;&nbsp;&nbsp;</B></TT></TD>
    <TD noWrap><TT><A=20
      =
href=3D"http://zxw-pc/mascot/cgi/protein_view.pl?file=3D../data/20121225/=
F002442.dat&amp;hit=3D13"=20
      =
target=3D_blank>gi|326504492</A>&nbsp;&nbsp;&nbsp;&nbsp;<B>Mass:</B>&nbsp=
;112464&nbsp;&nbsp;&nbsp;<B>Score:</B>&nbsp;37&nbsp;&nbsp;&nbsp;&nbsp;&nb=
sp;<B>Expect:</B>&nbsp;3.4e+002&nbsp;&nbsp;<B>Matches:</B>&nbsp;5</TT></T=
D></TR>
  <TR>
    <TD>&nbsp;</TD>
    <TD noWrap><TT>predicted protein [Hordeum vulgare subsp.=20
  vulgare]</TT></TD></TR></TBODY></TABLE>
<TABLE border=3D0 cellSpacing=3D0 cellPadding=3D0>
  <TBODY>
  <TR>
    <TD><TT>&nbsp;&nbsp;&nbsp;&nbsp;&nbsp;&nbsp;</TT></TD>
    <TD align=3Dright><TT><B>Observed&nbsp;&nbsp;</B></TT></TD>
    <TD noWrap align=3Dright><TT><B>Mr(expt)&nbsp;&nbsp;</B></TT></TD>
    <TD noWrap align=3Dright><TT><B>Mr(calc)&nbsp;&nbsp;</B></TT></TD>
    <TD align=3Dright><TT><B>&nbsp;ppm&nbsp;&nbsp;</B></TT></TD>
    <TD align=3Dright><TT><B>Start&nbsp;</B></TT></TD>
    <TD align=3Dright><TT><B>&nbsp;</B></TT></TD>
    <TD align=3Dright><TT><B>End&nbsp;</B></TT></TD>
    <TD align=3Dright><TT><B>Miss&nbsp;</B></TT></TD>
    <TD align=3Dright><TT><B>Ions&nbsp;</B></TT></TD>
    <TD><TT><B>&nbsp;Peptide</B></TT></TD></TR>
  <TR>
    <TD align=3Dright>&nbsp;</TD>
    <TD align=3Dright><TT>812.3086&nbsp;&nbsp;</TT></TD>
    <TD align=3Dright><TT>811.3013&nbsp;&nbsp;</TT></TD>
    <TD align=3Dright><TT>811.3824&nbsp;&nbsp;</TT></TD>
    <TD noWrap align=3Dright><TT>-99.96&nbsp;</TT></TD>
    <TD align=3Dright><TT>154&nbsp;</TT></TD>
    <TD noWrap align=3Dright><TT>-&nbsp;</TT></TD>
    <TD align=3Dright><TT>160&nbsp;</TT></TD>
    <TD align=3Dright><TT>0&nbsp;&nbsp;</TT></TD>
    <TD noWrap align=3Dright><TT>---&nbsp;&nbsp;</TT></TD>
    <TD noWrap><TT>&nbsp;K.HQSSPEK.S</TT></TD></TR>
  <TR>
    <TD align=3Dright>&nbsp;</TD>
    <TD align=3Dright><TT>829.3334&nbsp;&nbsp;</TT></TD>
    <TD align=3Dright><TT>828.3262&nbsp;&nbsp;</TT></TD>
    <TD align=3Dright><TT>828.4090&nbsp;&nbsp;</TT></TD>
    <TD noWrap align=3Dright><TT>-99.97&nbsp;</TT></TD>
    <TD align=3Dright><TT>1012&nbsp;</TT></TD>
    <TD noWrap align=3Dright><TT>-&nbsp;</TT></TD>
    <TD align=3Dright><TT>1019&nbsp;</TT></TD>
    <TD align=3Dright><TT>0&nbsp;&nbsp;</TT></TD>
    <TD noWrap align=3Dright><TT>---&nbsp;&nbsp;</TT></TD>
    <TD noWrap><TT>&nbsp;K.QSKPGGQQ.-</TT></TD></TR>
  <TR>
    <TD align=3Dright>&nbsp;</TD>
    <TD align=3Dright><TT>1285.5037&nbsp;&nbsp;</TT></TD>
    <TD align=3Dright><TT>1284.4964&nbsp;&nbsp;</TT></TD>
    <TD align=3Dright><TT>1284.5582&nbsp;&nbsp;</TT></TD>
    <TD noWrap align=3Dright><TT>-48.11&nbsp;</TT></TD>
    <TD align=3Dright><TT>126&nbsp;</TT></TD>
    <TD noWrap align=3Dright><TT>-&nbsp;</TT></TD>
    <TD align=3Dright><TT>137&nbsp;</TT></TD>
    <TD align=3Dright><TT>1&nbsp;&nbsp;</TT></TD>
    <TD noWrap align=3Dright><TT>---&nbsp;&nbsp;</TT></TD>
    <TD noWrap><TT>&nbsp;K.GDKSSGSYVDDR.Y</TT></TD></TR>
  <TR>
    <TD align=3Dright>&nbsp;</TD>
    <TD align=3Dright><TT>1285.5037&nbsp;&nbsp;</TT></TD>
    <TD align=3Dright><TT>1284.4964&nbsp;&nbsp;</TT></TD>
    <TD align=3Dright><TT>1284.5582&nbsp;&nbsp;</TT></TD>
    <TD noWrap align=3Dright><TT>-48.11&nbsp;</TT></TD>
    <TD align=3Dright><TT>126&nbsp;</TT></TD>
    <TD noWrap align=3Dright><TT>-&nbsp;</TT></TD>
    <TD align=3Dright><TT>137&nbsp;</TT></TD>
    <TD align=3Dright><TT>1&nbsp;&nbsp;</TT></TD>
    <TD noWrap align=3Dright><TT>27&nbsp;&nbsp;</TT></TD>
    <TD noWrap><TT>&nbsp;K.GDKSSGSYVDDR.Y</TT></TD></TR>
  <TR>
    <TD align=3Dright>&nbsp;</TD>
    <TD align=3Dright><TT>2685.2368&nbsp;&nbsp;</TT></TD>
    <TD align=3Dright><TT>2684.2295&nbsp;&nbsp;</TT></TD>
    <TD align=3Dright><TT>2684.1595&nbsp;&nbsp;</TT></TD>
    <TD noWrap align=3Dright><TT>26.1&nbsp;</TT></TD>
    <TD align=3Dright><TT>651&nbsp;</TT></TD>
    <TD noWrap align=3Dright><TT>-&nbsp;</TT></TD>
    <TD align=3Dright><TT>673&nbsp;</TT></TD>
    <TD align=3Dright><TT>1&nbsp;&nbsp;</TT></TD>
    <TD noWrap align=3Dright><TT>---&nbsp;&nbsp;</TT></TD>
    <TD noWrap><TT>&nbsp;K.MPTSFGSYLHTDMSSHEDRDALR.R + 2 Oxidation=20
  (M)</TT></TD></TR></TBODY></TABLE>
<TABLE border=3D0 cellSpacing=3D0>
  <TBODY>
  <TR>
    <TD><TT>&nbsp;&nbsp;&nbsp;&nbsp;&nbsp;&nbsp;</TT></TD>
    <TD><TT><B>No match to: </B>722.3420, 825.0434, 841.0161, 1118.5221, =

      1172.4425, 1189.4530, 1269.5286, 1269.5286, 1292.5588, 1322.5815,=20
      1322.5815, 1326.5565, 1338.5596, 1356.5566, 1368.5648, 1369.6064,=20
      1370.5739, 1370.5739, 1384.5612, 1386.5494, 1386.5494, 1391.5864,=20
      1392.5532, 1402.5461, 1402.5461, 1408.5115, 1418.5275, 1484.6038,=20
      1967.9011, 1967.9011, 1989.8937, 2067.7529, 2067.7529, 2089.7578,=20
      2438.1182, 2438.1182, 2646.3293, 2663.2710, 2663.2710, 2664.9670,=20
      2791.3582</TT></TD></TR></TBODY></TABLE><BR>
<TABLE border=3D0 cellSpacing=3D0>
  <TBODY>
  <TR>
    <TD><TT><B><A name=3DHit14>14.</A>&nbsp;&nbsp;&nbsp;</B></TT></TD>
    <TD noWrap><TT><A=20
      =
href=3D"http://zxw-pc/mascot/cgi/protein_view.pl?file=3D../data/20121225/=
F002442.dat&amp;hit=3D14"=20
      =
target=3D_blank>gi|1146406</A>&nbsp;&nbsp;&nbsp;&nbsp;<B>Mass:</B>&nbsp;1=
4434&nbsp;&nbsp;&nbsp;&nbsp;<B>Score:</B>&nbsp;37&nbsp;&nbsp;&nbsp;&nbsp;=
&nbsp;<B>Expect:</B>&nbsp;3.7e+002&nbsp;&nbsp;<B>Matches:</B>&nbsp;5</TT>=
</TD></TR>
  <TR>
    <TD>&nbsp;</TD>
    <TD noWrap><TT>S-RNase [Physalis =
crassifolia]</TT></TD></TR></TBODY></TABLE>
<TABLE border=3D0 cellSpacing=3D0 cellPadding=3D0>
  <TBODY>
  <TR>
    <TD><TT>&nbsp;&nbsp;&nbsp;&nbsp;&nbsp;&nbsp;</TT></TD>
    <TD align=3Dright><TT><B>Observed&nbsp;&nbsp;</B></TT></TD>
    <TD noWrap align=3Dright><TT><B>Mr(expt)&nbsp;&nbsp;</B></TT></TD>
    <TD noWrap align=3Dright><TT><B>Mr(calc)&nbsp;&nbsp;</B></TT></TD>
    <TD align=3Dright><TT><B>&nbsp;ppm&nbsp;&nbsp;</B></TT></TD>
    <TD align=3Dright><TT><B>Start&nbsp;</B></TT></TD>
    <TD align=3Dright><TT><B>&nbsp;</B></TT></TD>
    <TD align=3Dright><TT><B>End&nbsp;</B></TT></TD>
    <TD align=3Dright><TT><B>Miss&nbsp;</B></TT></TD>
    <TD align=3Dright><TT><B>Ions&nbsp;</B></TT></TD>
    <TD><TT><B>&nbsp;Peptide</B></TT></TD></TR>
  <TR>
    <TD align=3Dright>&nbsp;</TD>
    <TD align=3Dright><TT>1370.5739&nbsp;&nbsp;</TT></TD>
    <TD align=3Dright><TT>1369.5666&nbsp;&nbsp;</TT></TD>
    <TD align=3Dright><TT>1369.6878&nbsp;&nbsp;</TT></TD>
    <TD noWrap align=3Dright><TT>-88.44&nbsp;</TT></TD>
    <TD align=3Dright><TT>40&nbsp;</TT></TD>
    <TD noWrap align=3Dright><TT>-&nbsp;</TT></TD>
    <TD align=3Dright><TT>50&nbsp;</TT></TD>
    <TD align=3Dright><TT>0&nbsp;&nbsp;</TT></TD>
    <TD noWrap align=3Dright><TT>---&nbsp;&nbsp;</TT></TD>
    <TD noWrap><TT>&nbsp;K.DEVPLNQELWK.R</TT></TD></TR>
  <TR>
    <TD align=3Dright>&nbsp;</TD>
    <TD align=3Dright><TT>1370.5739&nbsp;&nbsp;</TT></TD>
    <TD align=3Dright><TT>1369.5666&nbsp;&nbsp;</TT></TD>
    <TD align=3Dright><TT>1369.6878&nbsp;&nbsp;</TT></TD>
    <TD noWrap align=3Dright><TT>-88.44&nbsp;</TT></TD>
    <TD align=3Dright><TT>40&nbsp;</TT></TD>
    <TD noWrap align=3Dright><TT>-&nbsp;</TT></TD>
    <TD align=3Dright><TT>50&nbsp;</TT></TD>
    <TD align=3Dright><TT>0&nbsp;&nbsp;</TT></TD>
    <TD noWrap align=3Dright><TT>---&nbsp;&nbsp;</TT></TD>
    <TD noWrap><TT>&nbsp;K.DEVPLNQELWK.R</TT></TD></TR>
  <TR>
    <TD align=3Dright>&nbsp;</TD>
    <TD align=3Dright><TT>1967.9011&nbsp;&nbsp;</TT></TD>
    <TD align=3Dright><TT>1966.8938&nbsp;&nbsp;</TT></TD>
    <TD align=3Dright><TT>1967.0550&nbsp;&nbsp;</TT></TD>
    <TD noWrap align=3Dright><TT>-81.94&nbsp;</TT></TD>
    <TD align=3Dright><TT>24&nbsp;</TT></TD>
    <TD noWrap align=3Dright><TT>-&nbsp;</TT></TD>
    <TD align=3Dright><TT>39&nbsp;</TT></TD>
    <TD align=3Dright><TT>1&nbsp;&nbsp;</TT></TD>
    <TD noWrap align=3Dright><TT>---&nbsp;&nbsp;</TT></TD>
    <TD noWrap><TT>&nbsp;K.MLDVLDEHWIQLTVKK.D</TT></TD></TR>
  <TR>
    <TD align=3Dright>&nbsp;</TD>
    <TD align=3Dright><TT>1967.9011&nbsp;&nbsp;</TT></TD>
    <TD align=3Dright><TT>1966.8938&nbsp;&nbsp;</TT></TD>
    <TD align=3Dright><TT>1967.0550&nbsp;&nbsp;</TT></TD>
    <TD noWrap align=3Dright><TT>-81.94&nbsp;</TT></TD>
    <TD align=3Dright><TT>23&nbsp;</TT></TD>
    <TD noWrap align=3Dright><TT>-&nbsp;</TT></TD>
    <TD align=3Dright><TT>38&nbsp;</TT></TD>
    <TD align=3Dright><TT>1&nbsp;&nbsp;</TT></TD>
    <TD noWrap align=3Dright><TT>---&nbsp;&nbsp;</TT></TD>
    <TD noWrap><TT>&nbsp;R.KMLDVLDEHWIQLTVK.K</TT></TD></TR>
  <TR>
    <TD align=3Dright>&nbsp;</TD>
    <TD align=3Dright><TT>2791.3582&nbsp;&nbsp;</TT></TD>
    <TD align=3Dright><TT>2790.3509&nbsp;&nbsp;</TT></TD>
    <TD align=3Dright><TT>2790.4262&nbsp;&nbsp;</TT></TD>
    <TD noWrap align=3Dright><TT>-26.98&nbsp;</TT></TD>
    <TD align=3Dright><TT>80&nbsp;</TT></TD>
    <TD noWrap align=3Dright><TT>-&nbsp;</TT></TD>
    <TD align=3Dright><TT>104&nbsp;</TT></TD>
    <TD align=3Dright><TT>0&nbsp;&nbsp;</TT></TD>
    <TD noWrap align=3Dright><TT>---&nbsp;&nbsp;</TT></TD>
    <TD noWrap><TT>&nbsp;R.FDLLSTLQMHSIVPGGNYTIQEIAK.A + Oxidation=20
  (M)</TT></TD></TR></TBODY></TABLE>
<TABLE border=3D0 cellSpacing=3D0>
  <TBODY>
  <TR>
    <TD><TT>&nbsp;&nbsp;&nbsp;&nbsp;&nbsp;&nbsp;</TT></TD>
    <TD><TT><B>No match to: </B>722.3420, 812.3086, 825.0434, 829.3334,=20
      841.0161, 1118.5221, 1172.4425, 1189.4530, 1269.5286, 1269.5286,=20
      1285.5037, 1285.5037, 1292.5588, 1322.5815, 1322.5815, 1326.5565,=20
      1338.5596, 1356.5566, 1368.5648, 1369.6064, 1384.5612, 1386.5494,=20
      1386.5494, 1391.5864, 1392.5532, 1402.5461, 1402.5461, 1408.5115,=20
      1418.5275, 1484.6038, 1989.8937, 2067.7529, 2067.7529, 2089.7578,=20
      2438.1182, 2438.1182, 2646.3293, 2663.2710, 2663.2710, 2664.9670,=20
      2685.2368</TT></TD></TR></TBODY></TABLE><BR>
<TABLE border=3D0 cellSpacing=3D0>
  <TBODY>
  <TR>
    <TD><TT><B><A name=3DHit15>15.</A>&nbsp;&nbsp;&nbsp;</B></TT></TD>
    <TD noWrap><TT><A=20
      =
href=3D"http://zxw-pc/mascot/cgi/protein_view.pl?file=3D../data/20121225/=
F002442.dat&amp;hit=3D15"=20
      =
target=3D_blank>gi|302829903</A>&nbsp;&nbsp;&nbsp;&nbsp;<B>Mass:</B>&nbsp=
;34068&nbsp;&nbsp;&nbsp;&nbsp;<B>Score:</B>&nbsp;37&nbsp;&nbsp;&nbsp;&nbs=
p;&nbsp;<B>Expect:</B>&nbsp;3.7e+002&nbsp;&nbsp;<B>Matches:</B>&nbsp;6</T=
T></TD></TR>
  <TR>
    <TD>&nbsp;</TD>
    <TD noWrap><TT>molecular chaperone [Volvox carteri f.=20
  nagariensis]</TT></TD></TR></TBODY></TABLE>
<TABLE border=3D0 cellSpacing=3D0 cellPadding=3D0>
  <TBODY>
  <TR>
    <TD><TT>&nbsp;&nbsp;&nbsp;&nbsp;&nbsp;&nbsp;</TT></TD>
    <TD align=3Dright><TT><B>Observed&nbsp;&nbsp;</B></TT></TD>
    <TD noWrap align=3Dright><TT><B>Mr(expt)&nbsp;&nbsp;</B></TT></TD>
    <TD noWrap align=3Dright><TT><B>Mr(calc)&nbsp;&nbsp;</B></TT></TD>
    <TD align=3Dright><TT><B>&nbsp;ppm&nbsp;&nbsp;</B></TT></TD>
    <TD align=3Dright><TT><B>Start&nbsp;</B></TT></TD>
    <TD align=3Dright><TT><B>&nbsp;</B></TT></TD>
    <TD align=3Dright><TT><B>End&nbsp;</B></TT></TD>
    <TD align=3Dright><TT><B>Miss&nbsp;</B></TT></TD>
    <TD align=3Dright><TT><B>Ions&nbsp;</B></TT></TD>
    <TD><TT><B>&nbsp;Peptide</B></TT></TD></TR>
  <TR>
    <TD align=3Dright>&nbsp;</TD>
    <TD align=3Dright><TT>1326.5565&nbsp;&nbsp;</TT></TD>
    <TD align=3Dright><TT>1325.5492&nbsp;&nbsp;</TT></TD>
    <TD align=3Dright><TT>1325.6616&nbsp;&nbsp;</TT></TD>
    <TD noWrap align=3Dright><TT>-84.74&nbsp;</TT></TD>
    <TD align=3Dright><TT>42&nbsp;</TT></TD>
    <TD noWrap align=3Dright><TT>-&nbsp;</TT></TD>
    <TD align=3Dright><TT>52&nbsp;</TT></TD>
    <TD align=3Dright><TT>1&nbsp;&nbsp;</TT></TD>
    <TD noWrap align=3Dright><TT>---&nbsp;&nbsp;</TT></TD>
    <TD noWrap><TT>&nbsp;K.AFFSDLKEVDR.D</TT></TD></TR>
  <TR>
    <TD align=3Dright>&nbsp;</TD>
    <TD align=3Dright><TT>1356.5566&nbsp;&nbsp;</TT></TD>
    <TD align=3Dright><TT>1355.5493&nbsp;&nbsp;</TT></TD>
    <TD align=3Dright><TT>1355.6218&nbsp;&nbsp;</TT></TD>
    <TD noWrap align=3Dright><TT>-53.46&nbsp;</TT></TD>
    <TD align=3Dright><TT>224&nbsp;</TT></TD>
    <TD noWrap align=3Dright><TT>-&nbsp;</TT></TD>
    <TD align=3Dright><TT>233&nbsp;</TT></TD>
    <TD align=3Dright><TT>1&nbsp;&nbsp;</TT></TD>
    <TD noWrap align=3Dright><TT>---&nbsp;&nbsp;</TT></TD>
    <TD noWrap><TT>&nbsp;K.EHEKQWENTR.D</TT></TD></TR>
  <TR>
    <TD align=3Dright>&nbsp;</TD>
    <TD align=3Dright><TT>1384.5612&nbsp;&nbsp;</TT></TD>
    <TD align=3Dright><TT>1383.5539&nbsp;&nbsp;</TT></TD>
    <TD align=3Dright><TT>1383.6266&nbsp;&nbsp;</TT></TD>
    <TD noWrap align=3Dright><TT>-52.55&nbsp;</TT></TD>
    <TD align=3Dright><TT>2&nbsp;</TT></TD>
    <TD noWrap align=3Dright><TT>-&nbsp;</TT></TD>
    <TD align=3Dright><TT>17&nbsp;</TT></TD>
    <TD align=3Dright><TT>0&nbsp;&nbsp;</TT></TD>
    <TD noWrap align=3Dright><TT>---&nbsp;&nbsp;</TT></TD>
    <TD noWrap><TT>&nbsp;M.ADAGPSDAAGPGPSSK.S</TT></TD></TR>
  <TR>
    <TD align=3Dright>&nbsp;</TD>
    <TD align=3Dright><TT>2438.1182&nbsp;&nbsp;</TT></TD>
    <TD align=3Dright><TT>2437.1109&nbsp;&nbsp;</TT></TD>
    <TD align=3Dright><TT>2437.3342&nbsp;&nbsp;</TT></TD>
    <TD noWrap align=3Dright><TT>-91.62&nbsp;</TT></TD>
    <TD align=3Dright><TT>269&nbsp;</TT></TD>
    <TD noWrap align=3Dright><TT>-&nbsp;</TT></TD>
    <TD align=3Dright><TT>290&nbsp;</TT></TD>
    <TD align=3Dright><TT>1&nbsp;&nbsp;</TT></TD>
    <TD noWrap align=3Dright><TT>---&nbsp;&nbsp;</TT></TD>
    <TD noWrap><TT>&nbsp;K.LYVQRPVGEQHRPPPPKSAGPK.K</TT></TD></TR>
  <TR>
    <TD align=3Dright>&nbsp;</TD>
    <TD align=3Dright><TT>2438.1182&nbsp;&nbsp;</TT></TD>
    <TD align=3Dright><TT>2437.1109&nbsp;&nbsp;</TT></TD>
    <TD align=3Dright><TT>2437.3342&nbsp;&nbsp;</TT></TD>
    <TD noWrap align=3Dright><TT>-91.62&nbsp;</TT></TD>
    <TD align=3Dright><TT>269&nbsp;</TT></TD>
    <TD noWrap align=3Dright><TT>-&nbsp;</TT></TD>
    <TD align=3Dright><TT>290&nbsp;</TT></TD>
    <TD align=3Dright><TT>1&nbsp;&nbsp;</TT></TD>
    <TD noWrap align=3Dright><TT>---&nbsp;&nbsp;</TT></TD>
    <TD noWrap><TT>&nbsp;K.LYVQRPVGEQHRPPPPKSAGPK.K</TT></TD></TR>
  <TR>
    <TD align=3Dright>&nbsp;</TD>
    <TD align=3Dright><TT>2791.3582&nbsp;&nbsp;</TT></TD>
    <TD align=3Dright><TT>2790.3509&nbsp;&nbsp;</TT></TD>
    <TD align=3Dright><TT>2790.2878&nbsp;&nbsp;</TT></TD>
    <TD noWrap align=3Dright><TT>22.6&nbsp;</TT></TD>
    <TD align=3Dright><TT>18&nbsp;</TT></TD>
    <TD noWrap align=3Dright><TT>-&nbsp;</TT></TD>
    <TD align=3Dright><TT>41&nbsp;</TT></TD>
    <TD align=3Dright><TT>1&nbsp;&nbsp;</TT></TD>
    <TD noWrap align=3Dright><TT>---&nbsp;&nbsp;</TT></TD>
    <TD noWrap><TT>&nbsp;K.SQERNEPHAARPTPEELDPDDLMK.A + Oxidation=20
  (M)</TT></TD></TR></TBODY></TABLE>
<TABLE border=3D0 cellSpacing=3D0>
  <TBODY>
  <TR>
    <TD><TT>&nbsp;&nbsp;&nbsp;&nbsp;&nbsp;&nbsp;</TT></TD>
    <TD><TT><B>No match to: </B>722.3420, 812.3086, 825.0434, 829.3334,=20
      841.0161, 1118.5221, 1172.4425, 1189.4530, 1269.5286, 1269.5286,=20
      1285.5037, 1285.5037, 1292.5588, 1322.5815, 1322.5815, 1338.5596,=20
      1368.5648, 1369.6064, 1370.5739, 1370.5739, 1386.5494, 1386.5494,=20
      1391.5864, 1392.5532, 1402.5461, 1402.5461, 1408.5115, 1418.5275,=20
      1484.6038, 1967.9011, 1967.9011, 1989.8937, 2067.7529, 2067.7529,=20
      2089.7578, 2646.3293, 2663.2710, 2663.2710, 2664.9670,=20
  2685.2368</TT></TD></TR></TBODY></TABLE><BR>
<TABLE border=3D0 cellSpacing=3D0>
  <TBODY>
  <TR>
    <TD><TT><B><A name=3DHit16>16.</A>&nbsp;&nbsp;&nbsp;</B></TT></TD>
    <TD noWrap><TT><A=20
      =
href=3D"http://zxw-pc/mascot/cgi/protein_view.pl?file=3D../data/20121225/=
F002442.dat&amp;hit=3D16"=20
      =
target=3D_blank>gi|300268264</A>&nbsp;&nbsp;&nbsp;&nbsp;<B>Mass:</B>&nbsp=
;34068&nbsp;&nbsp;&nbsp;&nbsp;<B>Score:</B>&nbsp;37&nbsp;&nbsp;&nbsp;&nbs=
p;&nbsp;<B>Expect:</B>&nbsp;3.7e+002&nbsp;&nbsp;<B>Matches:</B>&nbsp;6</T=
T></TD></TR>
  <TR>
    <TD>&nbsp;</TD>
    <TD noWrap><TT>molecular chaperone [Volvox carteri f.=20
  nagariensis]</TT></TD></TR></TBODY></TABLE>
<TABLE border=3D0 cellSpacing=3D0 cellPadding=3D0>
  <TBODY>
  <TR>
    <TD><TT>&nbsp;&nbsp;&nbsp;&nbsp;&nbsp;&nbsp;</TT></TD>
    <TD align=3Dright><TT><B>Observed&nbsp;&nbsp;</B></TT></TD>
    <TD noWrap align=3Dright><TT><B>Mr(expt)&nbsp;&nbsp;</B></TT></TD>
    <TD noWrap align=3Dright><TT><B>Mr(calc)&nbsp;&nbsp;</B></TT></TD>
    <TD align=3Dright><TT><B>&nbsp;ppm&nbsp;&nbsp;</B></TT></TD>
    <TD align=3Dright><TT><B>Start&nbsp;</B></TT></TD>
    <TD align=3Dright><TT><B>&nbsp;</B></TT></TD>
    <TD align=3Dright><TT><B>End&nbsp;</B></TT></TD>
    <TD align=3Dright><TT><B>Miss&nbsp;</B></TT></TD>
    <TD align=3Dright><TT><B>Ions&nbsp;</B></TT></TD>
    <TD><TT><B>&nbsp;Peptide</B></TT></TD></TR>
  <TR>
    <TD align=3Dright>&nbsp;</TD>
    <TD align=3Dright><TT>1326.5565&nbsp;&nbsp;</TT></TD>
    <TD align=3Dright><TT>1325.5492&nbsp;&nbsp;</TT></TD>
    <TD align=3Dright><TT>1325.6616&nbsp;&nbsp;</TT></TD>
    <TD noWrap align=3Dright><TT>-84.74&nbsp;</TT></TD>
    <TD align=3Dright><TT>42&nbsp;</TT></TD>
    <TD noWrap align=3Dright><TT>-&nbsp;</TT></TD>
    <TD align=3Dright><TT>52&nbsp;</TT></TD>
    <TD align=3Dright><TT>1&nbsp;&nbsp;</TT></TD>
    <TD noWrap align=3Dright><TT>---&nbsp;&nbsp;</TT></TD>
    <TD noWrap><TT>&nbsp;K.AFFSDLKEVDR.D</TT></TD></TR>
  <TR>
    <TD align=3Dright>&nbsp;</TD>
    <TD align=3Dright><TT>1356.5566&nbsp;&nbsp;</TT></TD>
    <TD align=3Dright><TT>1355.5493&nbsp;&nbsp;</TT></TD>
    <TD align=3Dright><TT>1355.6218&nbsp;&nbsp;</TT></TD>
    <TD noWrap align=3Dright><TT>-53.46&nbsp;</TT></TD>
    <TD align=3Dright><TT>224&nbsp;</TT></TD>
    <TD noWrap align=3Dright><TT>-&nbsp;</TT></TD>
    <TD align=3Dright><TT>233&nbsp;</TT></TD>
    <TD align=3Dright><TT>1&nbsp;&nbsp;</TT></TD>
    <TD noWrap align=3Dright><TT>---&nbsp;&nbsp;</TT></TD>
    <TD noWrap><TT>&nbsp;K.EHEKQWENTR.D</TT></TD></TR>
  <TR>
    <TD align=3Dright>&nbsp;</TD>
    <TD align=3Dright><TT>1384.5612&nbsp;&nbsp;</TT></TD>
    <TD align=3Dright><TT>1383.5539&nbsp;&nbsp;</TT></TD>
    <TD align=3Dright><TT>1383.6266&nbsp;&nbsp;</TT></TD>
    <TD noWrap align=3Dright><TT>-52.55&nbsp;</TT></TD>
    <TD align=3Dright><TT>2&nbsp;</TT></TD>
    <TD noWrap align=3Dright><TT>-&nbsp;</TT></TD>
    <TD align=3Dright><TT>17&nbsp;</TT></TD>
    <TD align=3Dright><TT>0&nbsp;&nbsp;</TT></TD>
    <TD noWrap align=3Dright><TT>---&nbsp;&nbsp;</TT></TD>
    <TD noWrap><TT>&nbsp;M.ADAGPSDAAGPGPSSK.S</TT></TD></TR>
  <TR>
    <TD align=3Dright>&nbsp;</TD>
    <TD align=3Dright><TT>2438.1182&nbsp;&nbsp;</TT></TD>
    <TD align=3Dright><TT>2437.1109&nbsp;&nbsp;</TT></TD>
    <TD align=3Dright><TT>2437.3342&nbsp;&nbsp;</TT></TD>
    <TD noWrap align=3Dright><TT>-91.62&nbsp;</TT></TD>
    <TD align=3Dright><TT>269&nbsp;</TT></TD>
    <TD noWrap align=3Dright><TT>-&nbsp;</TT></TD>
    <TD align=3Dright><TT>290&nbsp;</TT></TD>
    <TD align=3Dright><TT>1&nbsp;&nbsp;</TT></TD>
    <TD noWrap align=3Dright><TT>---&nbsp;&nbsp;</TT></TD>
    <TD noWrap><TT>&nbsp;K.LYVQRPVGEQHRPPPPKSAGPK.K</TT></TD></TR>
  <TR>
    <TD align=3Dright>&nbsp;</TD>
    <TD align=3Dright><TT>2438.1182&nbsp;&nbsp;</TT></TD>
    <TD align=3Dright><TT>2437.1109&nbsp;&nbsp;</TT></TD>
    <TD align=3Dright><TT>2437.3342&nbsp;&nbsp;</TT></TD>
    <TD noWrap align=3Dright><TT>-91.62&nbsp;</TT></TD>
    <TD align=3Dright><TT>269&nbsp;</TT></TD>
    <TD noWrap align=3Dright><TT>-&nbsp;</TT></TD>
    <TD align=3Dright><TT>290&nbsp;</TT></TD>
    <TD align=3Dright><TT>1&nbsp;&nbsp;</TT></TD>
    <TD noWrap align=3Dright><TT>---&nbsp;&nbsp;</TT></TD>
    <TD noWrap><TT>&nbsp;K.LYVQRPVGEQHRPPPPKSAGPK.K</TT></TD></TR>
  <TR>
    <TD align=3Dright>&nbsp;</TD>
    <TD align=3Dright><TT>2791.3582&nbsp;&nbsp;</TT></TD>
    <TD align=3Dright><TT>2790.3509&nbsp;&nbsp;</TT></TD>
    <TD align=3Dright><TT>2790.2878&nbsp;&nbsp;</TT></TD>
    <TD noWrap align=3Dright><TT>22.6&nbsp;</TT></TD>
    <TD align=3Dright><TT>18&nbsp;</TT></TD>
    <TD noWrap align=3Dright><TT>-&nbsp;</TT></TD>
    <TD align=3Dright><TT>41&nbsp;</TT></TD>
    <TD align=3Dright><TT>1&nbsp;&nbsp;</TT></TD>
    <TD noWrap align=3Dright><TT>---&nbsp;&nbsp;</TT></TD>
    <TD noWrap><TT>&nbsp;K.SQERNEPHAARPTPEELDPDDLMK.A + Oxidation=20
  (M)</TT></TD></TR></TBODY></TABLE>
<TABLE border=3D0 cellSpacing=3D0>
  <TBODY>
  <TR>
    <TD><TT>&nbsp;&nbsp;&nbsp;&nbsp;&nbsp;&nbsp;</TT></TD>
    <TD><TT><B>No match to: </B>722.3420, 812.3086, 825.0434, 829.3334,=20
      841.0161, 1118.5221, 1172.4425, 1189.4530, 1269.5286, 1269.5286,=20
      1285.5037, 1285.5037, 1292.5588, 1322.5815, 1322.5815, 1338.5596,=20
      1368.5648, 1369.6064, 1370.5739, 1370.5739, 1386.5494, 1386.5494,=20
      1391.5864, 1392.5532, 1402.5461, 1402.5461, 1408.5115, 1418.5275,=20
      1484.6038, 1967.9011, 1967.9011, 1989.8937, 2067.7529, 2067.7529,=20
      2089.7578, 2646.3293, 2663.2710, 2663.2710, 2664.9670,=20
  2685.2368</TT></TD></TR></TBODY></TABLE><BR>
<TABLE border=3D0 cellSpacing=3D0>
  <TBODY>
  <TR>
    <TD><TT><B><A name=3DHit17>17.</A>&nbsp;&nbsp;&nbsp;</B></TT></TD>
    <TD noWrap><TT><A=20
      =
href=3D"http://zxw-pc/mascot/cgi/protein_view.pl?file=3D../data/20121225/=
F002442.dat&amp;hit=3D17"=20
      =
target=3D_blank>gi|77556046</A>&nbsp;&nbsp;&nbsp;&nbsp;<B>Mass:</B>&nbsp;=
32126&nbsp;&nbsp;&nbsp;&nbsp;<B>Score:</B>&nbsp;37&nbsp;&nbsp;&nbsp;&nbsp=
;&nbsp;<B>Expect:</B>&nbsp;4e+002&nbsp;&nbsp;<B>Matches:</B>&nbsp;5</TT><=
/TD></TR>
  <TR>
    <TD>&nbsp;</TD>
    <TD noWrap><TT>retrotransposon protein, putative, unclassified =
[Oryza=20
      sativa Japonica Group]</TT></TD></TR></TBODY></TABLE>
<TABLE border=3D0 cellSpacing=3D0 cellPadding=3D0>
  <TBODY>
  <TR>
    <TD><TT>&nbsp;&nbsp;&nbsp;&nbsp;&nbsp;&nbsp;</TT></TD>
    <TD align=3Dright><TT><B>Observed&nbsp;&nbsp;</B></TT></TD>
    <TD noWrap align=3Dright><TT><B>Mr(expt)&nbsp;&nbsp;</B></TT></TD>
    <TD noWrap align=3Dright><TT><B>Mr(calc)&nbsp;&nbsp;</B></TT></TD>
    <TD align=3Dright><TT><B>&nbsp;ppm&nbsp;&nbsp;</B></TT></TD>
    <TD align=3Dright><TT><B>Start&nbsp;</B></TT></TD>
    <TD align=3Dright><TT><B>&nbsp;</B></TT></TD>
    <TD align=3Dright><TT><B>End&nbsp;</B></TT></TD>
    <TD align=3Dright><TT><B>Miss&nbsp;</B></TT></TD>
    <TD align=3Dright><TT><B>Ions&nbsp;</B></TT></TD>
    <TD><TT><B>&nbsp;Peptide</B></TT></TD></TR>
  <TR>
    <TD align=3Dright>&nbsp;</TD>
    <TD align=3Dright><TT>722.3420&nbsp;&nbsp;</TT></TD>
    <TD align=3Dright><TT>721.3348&nbsp;&nbsp;</TT></TD>
    <TD align=3Dright><TT>721.2813&nbsp;&nbsp;</TT></TD>
    <TD noWrap align=3Dright><TT>74.1&nbsp;</TT></TD>
    <TD align=3Dright><TT>155&nbsp;</TT></TD>
    <TD noWrap align=3Dright><TT>-&nbsp;</TT></TD>
    <TD align=3Dright><TT>162&nbsp;</TT></TD>
    <TD align=3Dright><TT>0&nbsp;&nbsp;</TT></TD>
    <TD noWrap align=3Dright><TT>---&nbsp;&nbsp;</TT></TD>
    <TD noWrap><TT>&nbsp;R.GGSCDAGR.G</TT></TD></TR>
  <TR>
    <TD align=3Dright>&nbsp;</TD>
    <TD align=3Dright><TT>1322.5815&nbsp;&nbsp;</TT></TD>
    <TD align=3Dright><TT>1321.5742&nbsp;&nbsp;</TT></TD>
    <TD align=3Dright><TT>1321.5642&nbsp;&nbsp;</TT></TD>
    <TD noWrap align=3Dright><TT>7.57&nbsp;</TT></TD>
    <TD align=3Dright><TT>89&nbsp;</TT></TD>
    <TD noWrap align=3Dright><TT>-&nbsp;</TT></TD>
    <TD align=3Dright><TT>100&nbsp;</TT></TD>
    <TD align=3Dright><TT>0&nbsp;&nbsp;</TT></TD>
    <TD noWrap align=3Dright><TT>---&nbsp;&nbsp;</TT></TD>
    <TD noWrap><TT>&nbsp;R.CSGEEEVIPGMR.A + Oxidation (M)</TT></TD></TR>
  <TR>
    <TD align=3Dright>&nbsp;</TD>
    <TD align=3Dright><TT>1322.5815&nbsp;&nbsp;</TT></TD>
    <TD align=3Dright><TT>1321.5742&nbsp;&nbsp;</TT></TD>
    <TD align=3Dright><TT>1321.5642&nbsp;&nbsp;</TT></TD>
    <TD noWrap align=3Dright><TT>7.57&nbsp;</TT></TD>
    <TD align=3Dright><TT>89&nbsp;</TT></TD>
    <TD noWrap align=3Dright><TT>-&nbsp;</TT></TD>
    <TD align=3Dright><TT>100&nbsp;</TT></TD>
    <TD align=3Dright><TT>0&nbsp;&nbsp;</TT></TD>
    <TD noWrap align=3Dright><TT>14&nbsp;&nbsp;</TT></TD>
    <TD noWrap><TT>&nbsp;R.CSGEEEVIPGMR.A + Oxidation (M)</TT></TD></TR>
  <TR>
    <TD align=3Dright>&nbsp;</TD>
    <TD align=3Dright><TT>1356.5566&nbsp;&nbsp;</TT></TD>
    <TD align=3Dright><TT>1355.5493&nbsp;&nbsp;</TT></TD>
    <TD align=3Dright><TT>1355.6656&nbsp;&nbsp;</TT></TD>
    <TD noWrap align=3Dright><TT>-85.78&nbsp;</TT></TD>
    <TD align=3Dright><TT>2&nbsp;</TT></TD>
    <TD noWrap align=3Dright><TT>-&nbsp;</TT></TD>
    <TD align=3Dright><TT>14&nbsp;</TT></TD>
    <TD align=3Dright><TT>0&nbsp;&nbsp;</TT></TD>
    <TD noWrap align=3Dright><TT>---&nbsp;&nbsp;</TT></TD>
    <TD noWrap><TT>&nbsp;M.PEVMGGVWPTGAR.R</TT></TD></TR>
  <TR>
    <TD align=3Dright>&nbsp;</TD>
    <TD align=3Dright><TT>1484.6038&nbsp;&nbsp;</TT></TD>
    <TD align=3Dright><TT>1483.5965&nbsp;&nbsp;</TT></TD>
    <TD align=3Dright><TT>1483.7128&nbsp;&nbsp;</TT></TD>
    <TD noWrap align=3Dright><TT>-78.34&nbsp;</TT></TD>
    <TD align=3Dright><TT>38&nbsp;</TT></TD>
    <TD noWrap align=3Dright><TT>-&nbsp;</TT></TD>
    <TD align=3Dright><TT>52&nbsp;</TT></TD>
    <TD align=3Dright><TT>1&nbsp;&nbsp;</TT></TD>
    <TD noWrap align=3Dright><TT>---&nbsp;&nbsp;</TT></TD>
    <TD =
noWrap><TT>&nbsp;R.NRGQAGVEGDAASPR.E</TT></TD></TR></TBODY></TABLE>
<TABLE border=3D0 cellSpacing=3D0>
  <TBODY>
  <TR>
    <TD><TT>&nbsp;&nbsp;&nbsp;&nbsp;&nbsp;&nbsp;</TT></TD>
    <TD><TT><B>No match to: </B>812.3086, 825.0434, 829.3334, 841.0161,=20
      1118.5221, 1172.4425, 1189.4530, 1269.5286, 1269.5286, 1285.5037,=20
      1285.5037, 1292.5588, 1326.5565, 1338.5596, 1368.5648, 1369.6064,=20
      1370.5739, 1370.5739, 1384.5612, 1386.5494, 1386.5494, 1391.5864,=20
      1392.5532, 1402.5461, 1402.5461, 1408.5115, 1418.5275, 1967.9011,=20
      1967.9011, 1989.8937, 2067.7529, 2067.7529, 2089.7578, 2438.1182,=20
      2438.1182, 2646.3293, 2663.2710, 2663.2710, 2664.9670, 2685.2368,=20
      2791.3582</TT></TD></TR></TBODY></TABLE><BR>
<TABLE border=3D0 cellSpacing=3D0>
  <TBODY>
  <TR>
    <TD><TT><B><A name=3DHit18>18.</A>&nbsp;&nbsp;&nbsp;</B></TT></TD>
    <TD noWrap><TT><A=20
      =
href=3D"http://zxw-pc/mascot/cgi/protein_view.pl?file=3D../data/20121225/=
F002442.dat&amp;hit=3D18"=20
      =
target=3D_blank>gi|255538726</A>&nbsp;&nbsp;&nbsp;&nbsp;<B>Mass:</B>&nbsp=
;70689&nbsp;&nbsp;&nbsp;&nbsp;<B>Score:</B>&nbsp;37&nbsp;&nbsp;&nbsp;&nbs=
p;&nbsp;<B>Expect:</B>&nbsp;4e+002&nbsp;&nbsp;<B>Matches:</B>&nbsp;9</TT>=
</TD></TR>
  <TR>
    <TD>&nbsp;</TD>
    <TD noWrap><TT>phosphatidylinositol transporter, putative [Ricinus=20
      communis]</TT></TD></TR></TBODY></TABLE>
<TABLE border=3D0 cellSpacing=3D0 cellPadding=3D0>
  <TBODY>
  <TR>
    <TD><TT>&nbsp;&nbsp;&nbsp;&nbsp;&nbsp;&nbsp;</TT></TD>
    <TD align=3Dright><TT><B>Observed&nbsp;&nbsp;</B></TT></TD>
    <TD noWrap align=3Dright><TT><B>Mr(expt)&nbsp;&nbsp;</B></TT></TD>
    <TD noWrap align=3Dright><TT><B>Mr(calc)&nbsp;&nbsp;</B></TT></TD>
    <TD align=3Dright><TT><B>&nbsp;ppm&nbsp;&nbsp;</B></TT></TD>
    <TD align=3Dright><TT><B>Start&nbsp;</B></TT></TD>
    <TD align=3Dright><TT><B>&nbsp;</B></TT></TD>
    <TD align=3Dright><TT><B>End&nbsp;</B></TT></TD>
    <TD align=3Dright><TT><B>Miss&nbsp;</B></TT></TD>
    <TD align=3Dright><TT><B>Ions&nbsp;</B></TT></TD>
    <TD><TT><B>&nbsp;Peptide</B></TT></TD></TR>
  <TR>
    <TD align=3Dright>&nbsp;</TD>
    <TD align=3Dright><TT>812.3086&nbsp;&nbsp;</TT></TD>
    <TD align=3Dright><TT>811.3013&nbsp;&nbsp;</TT></TD>
    <TD align=3Dright><TT>811.3316&nbsp;&nbsp;</TT></TD>
    <TD noWrap align=3Dright><TT>-37.39&nbsp;</TT></TD>
    <TD align=3Dright><TT>327&nbsp;</TT></TD>
    <TD noWrap align=3Dright><TT>-&nbsp;</TT></TD>
    <TD align=3Dright><TT>333&nbsp;</TT></TD>
    <TD align=3Dright><TT>1&nbsp;&nbsp;</TT></TD>
    <TD noWrap align=3Dright><TT>---&nbsp;&nbsp;</TT></TD>
    <TD noWrap><TT>&nbsp;R.GCMRSDK.G + Oxidation (M)</TT></TD></TR>
  <TR>
    <TD align=3Dright>&nbsp;</TD>
    <TD align=3Dright><TT>1118.5221&nbsp;&nbsp;</TT></TD>
    <TD align=3Dright><TT>1117.5148&nbsp;&nbsp;</TT></TD>
    <TD align=3Dright><TT>1117.5880&nbsp;&nbsp;</TT></TD>
    <TD noWrap align=3Dright><TT>-65.46&nbsp;</TT></TD>
    <TD align=3Dright><TT>168&nbsp;</TT></TD>
    <TD noWrap align=3Dright><TT>-&nbsp;</TT></TD>
    <TD align=3Dright><TT>176&nbsp;</TT></TD>
    <TD align=3Dright><TT>0&nbsp;&nbsp;</TT></TD>
    <TD noWrap align=3Dright><TT>---&nbsp;&nbsp;</TT></TD>
    <TD noWrap><TT>&nbsp;K.EGRPVYIER.L</TT></TD></TR>
  <TR>
    <TD align=3Dright>&nbsp;</TD>
    <TD align=3Dright><TT>1269.5286&nbsp;&nbsp;</TT></TD>
    <TD align=3Dright><TT>1268.5213&nbsp;&nbsp;</TT></TD>
    <TD align=3Dright><TT>1268.6435&nbsp;&nbsp;</TT></TD>
    <TD noWrap align=3Dright><TT>-96.28&nbsp;</TT></TD>
    <TD align=3Dright><TT>344&nbsp;</TT></TD>
    <TD noWrap align=3Dright><TT>-&nbsp;</TT></TD>
    <TD align=3Dright><TT>354&nbsp;</TT></TD>
    <TD align=3Dright><TT>0&nbsp;&nbsp;</TT></TD>
    <TD noWrap align=3Dright><TT>---&nbsp;&nbsp;</TT></TD>
    <TD noWrap><TT>&nbsp;K.MVLSGEVLYSR.Q + Oxidation (M)</TT></TD></TR>
  <TR>
    <TD align=3Dright>&nbsp;</TD>
    <TD align=3Dright><TT>1269.5286&nbsp;&nbsp;</TT></TD>
    <TD align=3Dright><TT>1268.5213&nbsp;&nbsp;</TT></TD>
    <TD align=3Dright><TT>1268.6435&nbsp;&nbsp;</TT></TD>
    <TD noWrap align=3Dright><TT>-96.28&nbsp;</TT></TD>
    <TD align=3Dright><TT>344&nbsp;</TT></TD>
    <TD noWrap align=3Dright><TT>-&nbsp;</TT></TD>
    <TD align=3Dright><TT>354&nbsp;</TT></TD>
    <TD align=3Dright><TT>0&nbsp;&nbsp;</TT></TD>
    <TD noWrap align=3Dright><TT>6&nbsp;&nbsp;</TT></TD>
    <TD noWrap><TT>&nbsp;K.MVLSGEVLYSR.Q + Oxidation (M)</TT></TD></TR>
  <TR>
    <TD align=3Dright>&nbsp;</TD>
    <TD align=3Dright><TT>1292.5588&nbsp;&nbsp;</TT></TD>
    <TD align=3Dright><TT>1291.5515&nbsp;&nbsp;</TT></TD>
    <TD align=3Dright><TT>1291.6044&nbsp;&nbsp;</TT></TD>
    <TD noWrap align=3Dright><TT>-40.96&nbsp;</TT></TD>
    <TD align=3Dright><TT>252&nbsp;</TT></TD>
    <TD noWrap align=3Dright><TT>-&nbsp;</TT></TD>
    <TD align=3Dright><TT>262&nbsp;</TT></TD>
    <TD align=3Dright><TT>0&nbsp;&nbsp;</TT></TD>
    <TD noWrap align=3Dright><TT>---&nbsp;&nbsp;</TT></TD>
    <TD noWrap><TT>&nbsp;K.IDGDNYPETLR.R</TT></TD></TR>
  <TR>
    <TD align=3Dright>&nbsp;</TD>
    <TD align=3Dright><TT>1326.5565&nbsp;&nbsp;</TT></TD>
    <TD align=3Dright><TT>1325.5492&nbsp;&nbsp;</TT></TD>
    <TD align=3Dright><TT>1325.6040&nbsp;&nbsp;</TT></TD>
    <TD noWrap align=3Dright><TT>-41.36&nbsp;</TT></TD>
    <TD align=3Dright><TT>157&nbsp;</TT></TD>
    <TD noWrap align=3Dright><TT>-&nbsp;</TT></TD>
    <TD align=3Dright><TT>167&nbsp;</TT></TD>
    <TD align=3Dright><TT>0&nbsp;&nbsp;</TT></TD>
    <TD noWrap align=3Dright><TT>---&nbsp;&nbsp;</TT></TD>
    <TD noWrap><TT>&nbsp;K.YYPQGYHGVDK.E</TT></TD></TR>
  <TR>
    <TD align=3Dright>&nbsp;</TD>
    <TD align=3Dright><TT>2438.1182&nbsp;&nbsp;</TT></TD>
    <TD align=3Dright><TT>2437.1109&nbsp;&nbsp;</TT></TD>
    <TD align=3Dright><TT>2437.2635&nbsp;&nbsp;</TT></TD>
    <TD noWrap align=3Dright><TT>-62.60&nbsp;</TT></TD>
    <TD align=3Dright><TT>344&nbsp;</TT></TD>
    <TD noWrap align=3Dright><TT>-&nbsp;</TT></TD>
    <TD align=3Dright><TT>365&nbsp;</TT></TD>
    <TD align=3Dright><TT>1&nbsp;&nbsp;</TT></TD>
    <TD noWrap align=3Dright><TT>---&nbsp;&nbsp;</TT></TD>
    <TD noWrap><TT>&nbsp;K.MVLSGEVLYSRQIVTISNSEGR.V</TT></TD></TR>
  <TR>
    <TD align=3Dright>&nbsp;</TD>
    <TD align=3Dright><TT>2438.1182&nbsp;&nbsp;</TT></TD>
    <TD align=3Dright><TT>2437.1109&nbsp;&nbsp;</TT></TD>
    <TD align=3Dright><TT>2437.2635&nbsp;&nbsp;</TT></TD>
    <TD noWrap align=3Dright><TT>-62.60&nbsp;</TT></TD>
    <TD align=3Dright><TT>344&nbsp;</TT></TD>
    <TD noWrap align=3Dright><TT>-&nbsp;</TT></TD>
    <TD align=3Dright><TT>365&nbsp;</TT></TD>
    <TD align=3Dright><TT>1&nbsp;&nbsp;</TT></TD>
    <TD noWrap align=3Dright><TT>---&nbsp;&nbsp;</TT></TD>
    <TD noWrap><TT>&nbsp;K.MVLSGEVLYSRQIVTISNSEGR.V</TT></TD></TR>
  <TR>
    <TD align=3Dright>&nbsp;</TD>
    <TD align=3Dright><TT>2646.3293&nbsp;&nbsp;</TT></TD>
    <TD align=3Dright><TT>2645.3220&nbsp;&nbsp;</TT></TD>
    <TD align=3Dright><TT>2645.2829&nbsp;&nbsp;</TT></TD>
    <TD noWrap align=3Dright><TT>14.8&nbsp;</TT></TD>
    <TD align=3Dright><TT>303&nbsp;</TT></TD>
    <TD noWrap align=3Dright><TT>-&nbsp;</TT></TD>
    <TD align=3Dright><TT>326&nbsp;</TT></TD>
    <TD align=3Dright><TT>1&nbsp;&nbsp;</TT></TD>
    <TD noWrap align=3Dright><TT>---&nbsp;&nbsp;</TT></TD>
    <TD =
noWrap><TT>&nbsp;K.LLEIIDKSELPEFLGGSCTCADHR.G</TT></TD></TR></TBODY></TAB=
LE>
<TABLE border=3D0 cellSpacing=3D0>
  <TBODY>
  <TR>
    <TD><TT>&nbsp;&nbsp;&nbsp;&nbsp;&nbsp;&nbsp;</TT></TD>
    <TD><TT><B>No match to: </B>722.3420, 825.0434, 829.3334, 841.0161,=20
      1172.4425, 1189.4530, 1285.5037, 1285.5037, 1322.5815, 1322.5815,=20
      1338.5596, 1356.5566, 1368.5648, 1369.6064, 1370.5739, 1370.5739,=20
      1384.5612, 1386.5494, 1386.5494, 1391.5864, 1392.5532, 1402.5461,=20
      1402.5461, 1408.5115, 1418.5275, 1484.6038, 1967.9011, 1967.9011,=20
      1989.8937, 2067.7529, 2067.7529, 2089.7578, 2663.2710, 2663.2710,=20
      2664.9670, 2685.2368, 2791.3582</TT></TD></TR></TBODY></TABLE><BR>
<TABLE border=3D0 cellSpacing=3D0>
  <TBODY>
  <TR>
    <TD><TT><B><A name=3DHit19>19.</A>&nbsp;&nbsp;&nbsp;</B></TT></TD>
    <TD noWrap><TT><A=20
      =
href=3D"http://zxw-pc/mascot/cgi/protein_view.pl?file=3D../data/20121225/=
F002442.dat&amp;hit=3D19"=20
      =
target=3D_blank>gi|223551129</A>&nbsp;&nbsp;&nbsp;&nbsp;<B>Mass:</B>&nbsp=
;70689&nbsp;&nbsp;&nbsp;&nbsp;<B>Score:</B>&nbsp;37&nbsp;&nbsp;&nbsp;&nbs=
p;&nbsp;<B>Expect:</B>&nbsp;4e+002&nbsp;&nbsp;<B>Matches:</B>&nbsp;9</TT>=
</TD></TR>
  <TR>
    <TD>&nbsp;</TD>
    <TD noWrap><TT>phosphatidylinositol transporter, putative [Ricinus=20
      communis]</TT></TD></TR></TBODY></TABLE>
<TABLE border=3D0 cellSpacing=3D0 cellPadding=3D0>
  <TBODY>
  <TR>
    <TD><TT>&nbsp;&nbsp;&nbsp;&nbsp;&nbsp;&nbsp;</TT></TD>
    <TD align=3Dright><TT><B>Observed&nbsp;&nbsp;</B></TT></TD>
    <TD noWrap align=3Dright><TT><B>Mr(expt)&nbsp;&nbsp;</B></TT></TD>
    <TD noWrap align=3Dright><TT><B>Mr(calc)&nbsp;&nbsp;</B></TT></TD>
    <TD align=3Dright><TT><B>&nbsp;ppm&nbsp;&nbsp;</B></TT></TD>
    <TD align=3Dright><TT><B>Start&nbsp;</B></TT></TD>
    <TD align=3Dright><TT><B>&nbsp;</B></TT></TD>
    <TD align=3Dright><TT><B>End&nbsp;</B></TT></TD>
    <TD align=3Dright><TT><B>Miss&nbsp;</B></TT></TD>
    <TD align=3Dright><TT><B>Ions&nbsp;</B></TT></TD>
    <TD><TT><B>&nbsp;Peptide</B></TT></TD></TR>
  <TR>
    <TD align=3Dright>&nbsp;</TD>
    <TD align=3Dright><TT>812.3086&nbsp;&nbsp;</TT></TD>
    <TD align=3Dright><TT>811.3013&nbsp;&nbsp;</TT></TD>
    <TD align=3Dright><TT>811.3316&nbsp;&nbsp;</TT></TD>
    <TD noWrap align=3Dright><TT>-37.39&nbsp;</TT></TD>
    <TD align=3Dright><TT>327&nbsp;</TT></TD>
    <TD noWrap align=3Dright><TT>-&nbsp;</TT></TD>
    <TD align=3Dright><TT>333&nbsp;</TT></TD>
    <TD align=3Dright><TT>1&nbsp;&nbsp;</TT></TD>
    <TD noWrap align=3Dright><TT>---&nbsp;&nbsp;</TT></TD>
    <TD noWrap><TT>&nbsp;R.GCMRSDK.G + Oxidation (M)</TT></TD></TR>
  <TR>
    <TD align=3Dright>&nbsp;</TD>
    <TD align=3Dright><TT>1118.5221&nbsp;&nbsp;</TT></TD>
    <TD align=3Dright><TT>1117.5148&nbsp;&nbsp;</TT></TD>
    <TD align=3Dright><TT>1117.5880&nbsp;&nbsp;</TT></TD>
    <TD noWrap align=3Dright><TT>-65.46&nbsp;</TT></TD>
    <TD align=3Dright><TT>168&nbsp;</TT></TD>
    <TD noWrap align=3Dright><TT>-&nbsp;</TT></TD>
    <TD align=3Dright><TT>176&nbsp;</TT></TD>
    <TD align=3Dright><TT>0&nbsp;&nbsp;</TT></TD>
    <TD noWrap align=3Dright><TT>---&nbsp;&nbsp;</TT></TD>
    <TD noWrap><TT>&nbsp;K.EGRPVYIER.L</TT></TD></TR>
  <TR>
    <TD align=3Dright>&nbsp;</TD>
    <TD align=3Dright><TT>1269.5286&nbsp;&nbsp;</TT></TD>
    <TD align=3Dright><TT>1268.5213&nbsp;&nbsp;</TT></TD>
    <TD align=3Dright><TT>1268.6435&nbsp;&nbsp;</TT></TD>
    <TD noWrap align=3Dright><TT>-96.28&nbsp;</TT></TD>
    <TD align=3Dright><TT>344&nbsp;</TT></TD>
    <TD noWrap align=3Dright><TT>-&nbsp;</TT></TD>
    <TD align=3Dright><TT>354&nbsp;</TT></TD>
    <TD align=3Dright><TT>0&nbsp;&nbsp;</TT></TD>
    <TD noWrap align=3Dright><TT>---&nbsp;&nbsp;</TT></TD>
    <TD noWrap><TT>&nbsp;K.MVLSGEVLYSR.Q + Oxidation (M)</TT></TD></TR>
  <TR>
    <TD align=3Dright>&nbsp;</TD>
    <TD align=3Dright><TT>1269.5286&nbsp;&nbsp;</TT></TD>
    <TD align=3Dright><TT>1268.5213&nbsp;&nbsp;</TT></TD>
    <TD align=3Dright><TT>1268.6435&nbsp;&nbsp;</TT></TD>
    <TD noWrap align=3Dright><TT>-96.28&nbsp;</TT></TD>
    <TD align=3Dright><TT>344&nbsp;</TT></TD>
    <TD noWrap align=3Dright><TT>-&nbsp;</TT></TD>
    <TD align=3Dright><TT>354&nbsp;</TT></TD>
    <TD align=3Dright><TT>0&nbsp;&nbsp;</TT></TD>
    <TD noWrap align=3Dright><TT>6&nbsp;&nbsp;</TT></TD>
    <TD noWrap><TT>&nbsp;K.MVLSGEVLYSR.Q + Oxidation (M)</TT></TD></TR>
  <TR>
    <TD align=3Dright>&nbsp;</TD>
    <TD align=3Dright><TT>1292.5588&nbsp;&nbsp;</TT></TD>
    <TD align=3Dright><TT>1291.5515&nbsp;&nbsp;</TT></TD>
    <TD align=3Dright><TT>1291.6044&nbsp;&nbsp;</TT></TD>
    <TD noWrap align=3Dright><TT>-40.96&nbsp;</TT></TD>
    <TD align=3Dright><TT>252&nbsp;</TT></TD>
    <TD noWrap align=3Dright><TT>-&nbsp;</TT></TD>
    <TD align=3Dright><TT>262&nbsp;</TT></TD>
    <TD align=3Dright><TT>0&nbsp;&nbsp;</TT></TD>
    <TD noWrap align=3Dright><TT>---&nbsp;&nbsp;</TT></TD>
    <TD noWrap><TT>&nbsp;K.IDGDNYPETLR.R</TT></TD></TR>
  <TR>
    <TD align=3Dright>&nbsp;</TD>
    <TD align=3Dright><TT>1326.5565&nbsp;&nbsp;</TT></TD>
    <TD align=3Dright><TT>1325.5492&nbsp;&nbsp;</TT></TD>
    <TD align=3Dright><TT>1325.6040&nbsp;&nbsp;</TT></TD>
    <TD noWrap align=3Dright><TT>-41.36&nbsp;</TT></TD>
    <TD align=3Dright><TT>157&nbsp;</TT></TD>
    <TD noWrap align=3Dright><TT>-&nbsp;</TT></TD>
    <TD align=3Dright><TT>167&nbsp;</TT></TD>
    <TD align=3Dright><TT>0&nbsp;&nbsp;</TT></TD>
    <TD noWrap align=3Dright><TT>---&nbsp;&nbsp;</TT></TD>
    <TD noWrap><TT>&nbsp;K.YYPQGYHGVDK.E</TT></TD></TR>
  <TR>
    <TD align=3Dright>&nbsp;</TD>
    <TD align=3Dright><TT>2438.1182&nbsp;&nbsp;</TT></TD>
    <TD align=3Dright><TT>2437.1109&nbsp;&nbsp;</TT></TD>
    <TD align=3Dright><TT>2437.2635&nbsp;&nbsp;</TT></TD>
    <TD noWrap align=3Dright><TT>-62.60&nbsp;</TT></TD>
    <TD align=3Dright><TT>344&nbsp;</TT></TD>
    <TD noWrap align=3Dright><TT>-&nbsp;</TT></TD>
    <TD align=3Dright><TT>365&nbsp;</TT></TD>
    <TD align=3Dright><TT>1&nbsp;&nbsp;</TT></TD>
    <TD noWrap align=3Dright><TT>---&nbsp;&nbsp;</TT></TD>
    <TD noWrap><TT>&nbsp;K.MVLSGEVLYSRQIVTISNSEGR.V</TT></TD></TR>
  <TR>
    <TD align=3Dright>&nbsp;</TD>
    <TD align=3Dright><TT>2438.1182&nbsp;&nbsp;</TT></TD>
    <TD align=3Dright><TT>2437.1109&nbsp;&nbsp;</TT></TD>
    <TD align=3Dright><TT>2437.2635&nbsp;&nbsp;</TT></TD>
    <TD noWrap align=3Dright><TT>-62.60&nbsp;</TT></TD>
    <TD align=3Dright><TT>344&nbsp;</TT></TD>
    <TD noWrap align=3Dright><TT>-&nbsp;</TT></TD>
    <TD align=3Dright><TT>365&nbsp;</TT></TD>
    <TD align=3Dright><TT>1&nbsp;&nbsp;</TT></TD>
    <TD noWrap align=3Dright><TT>---&nbsp;&nbsp;</TT></TD>
    <TD noWrap><TT>&nbsp;K.MVLSGEVLYSRQIVTISNSEGR.V</TT></TD></TR>
  <TR>
    <TD align=3Dright>&nbsp;</TD>
    <TD align=3Dright><TT>2646.3293&nbsp;&nbsp;</TT></TD>
    <TD align=3Dright><TT>2645.3220&nbsp;&nbsp;</TT></TD>
    <TD align=3Dright><TT>2645.2829&nbsp;&nbsp;</TT></TD>
    <TD noWrap align=3Dright><TT>14.8&nbsp;</TT></TD>
    <TD align=3Dright><TT>303&nbsp;</TT></TD>
    <TD noWrap align=3Dright><TT>-&nbsp;</TT></TD>
    <TD align=3Dright><TT>326&nbsp;</TT></TD>
    <TD align=3Dright><TT>1&nbsp;&nbsp;</TT></TD>
    <TD noWrap align=3Dright><TT>---&nbsp;&nbsp;</TT></TD>
    <TD =
noWrap><TT>&nbsp;K.LLEIIDKSELPEFLGGSCTCADHR.G</TT></TD></TR></TBODY></TAB=
LE>
<TABLE border=3D0 cellSpacing=3D0>
  <TBODY>
  <TR>
    <TD><TT>&nbsp;&nbsp;&nbsp;&nbsp;&nbsp;&nbsp;</TT></TD>
    <TD><TT><B>No match to: </B>722.3420, 825.0434, 829.3334, 841.0161,=20
      1172.4425, 1189.4530, 1285.5037, 1285.5037, 1322.5815, 1322.5815,=20
      1338.5596, 1356.5566, 1368.5648, 1369.6064, 1370.5739, 1370.5739,=20
      1384.5612, 1386.5494, 1386.5494, 1391.5864, 1392.5532, 1402.5461,=20
      1402.5461, 1408.5115, 1418.5275, 1484.6038, 1967.9011, 1967.9011,=20
      1989.8937, 2067.7529, 2067.7529, 2089.7578, 2663.2710, 2663.2710,=20
      2664.9670, 2685.2368, 2791.3582</TT></TD></TR></TBODY></TABLE><BR>
<TABLE border=3D0 cellSpacing=3D0>
  <TBODY>
  <TR>
    <TD><TT><B><A name=3DHit20>20.</A>&nbsp;&nbsp;&nbsp;</B></TT></TD>
    <TD noWrap><TT><A=20
      =
href=3D"http://zxw-pc/mascot/cgi/protein_view.pl?file=3D../data/20121225/=
F002442.dat&amp;hit=3D20"=20
      =
target=3D_blank>gi|226515240</A>&nbsp;&nbsp;&nbsp;&nbsp;<B>Mass:</B>&nbsp=
;141214&nbsp;&nbsp;&nbsp;<B>Score:</B>&nbsp;36&nbsp;&nbsp;&nbsp;&nbsp;&nb=
sp;<B>Expect:</B>&nbsp;4.9e+002&nbsp;&nbsp;<B>Matches:</B>&nbsp;13</TT></=
TD></TR>
  <TR>
    <TD>&nbsp;</TD>
    <TD noWrap><TT>predicted protein [Micromonas sp.=20
RCC299]</TT></TD></TR></TBODY></TABLE>
<TABLE border=3D0 cellSpacing=3D0 cellPadding=3D0>
  <TBODY>
  <TR>
    <TD><TT>&nbsp;&nbsp;&nbsp;&nbsp;&nbsp;&nbsp;</TT></TD>
    <TD align=3Dright><TT><B>Observed&nbsp;&nbsp;</B></TT></TD>
    <TD noWrap align=3Dright><TT><B>Mr(expt)&nbsp;&nbsp;</B></TT></TD>
    <TD noWrap align=3Dright><TT><B>Mr(calc)&nbsp;&nbsp;</B></TT></TD>
    <TD align=3Dright><TT><B>&nbsp;ppm&nbsp;&nbsp;</B></TT></TD>
    <TD align=3Dright><TT><B>Start&nbsp;</B></TT></TD>
    <TD align=3Dright><TT><B>&nbsp;</B></TT></TD>
    <TD align=3Dright><TT><B>End&nbsp;</B></TT></TD>
    <TD align=3Dright><TT><B>Miss&nbsp;</B></TT></TD>
    <TD align=3Dright><TT><B>Ions&nbsp;</B></TT></TD>
    <TD><TT><B>&nbsp;Peptide</B></TT></TD></TR>
  <TR>
    <TD align=3Dright>&nbsp;</TD>
    <TD align=3Dright><TT>1322.5815&nbsp;&nbsp;</TT></TD>
    <TD align=3Dright><TT>1321.5742&nbsp;&nbsp;</TT></TD>
    <TD align=3Dright><TT>1321.6561&nbsp;&nbsp;</TT></TD>
    <TD noWrap align=3Dright><TT>-61.94&nbsp;</TT></TD>
    <TD align=3Dright><TT>576&nbsp;</TT></TD>
    <TD noWrap align=3Dright><TT>-&nbsp;</TT></TD>
    <TD align=3Dright><TT>586&nbsp;</TT></TD>
    <TD align=3Dright><TT>1&nbsp;&nbsp;</TT></TD>
    <TD noWrap align=3Dright><TT>---&nbsp;&nbsp;</TT></TD>
    <TD noWrap><TT>&nbsp;R.DRFVAALNMNR.L + Oxidation (M)</TT></TD></TR>
  <TR>
    <TD align=3Dright>&nbsp;</TD>
    <TD align=3Dright><TT>1322.5815&nbsp;&nbsp;</TT></TD>
    <TD align=3Dright><TT>1321.5742&nbsp;&nbsp;</TT></TD>
    <TD align=3Dright><TT>1321.6561&nbsp;&nbsp;</TT></TD>
    <TD noWrap align=3Dright><TT>-61.94&nbsp;</TT></TD>
    <TD align=3Dright><TT>576&nbsp;</TT></TD>
    <TD noWrap align=3Dright><TT>-&nbsp;</TT></TD>
    <TD align=3Dright><TT>586&nbsp;</TT></TD>
    <TD align=3Dright><TT>1&nbsp;&nbsp;</TT></TD>
    <TD noWrap align=3Dright><TT>18&nbsp;&nbsp;</TT></TD>
    <TD noWrap><TT>&nbsp;R.DRFVAALNMNR.L + Oxidation (M)</TT></TD></TR>
  <TR>
    <TD align=3Dright>&nbsp;</TD>
    <TD align=3Dright><TT>1368.5648&nbsp;&nbsp;</TT></TD>
    <TD align=3Dright><TT>1367.5575&nbsp;&nbsp;</TT></TD>
    <TD align=3Dright><TT>1367.6359&nbsp;&nbsp;</TT></TD>
    <TD noWrap align=3Dright><TT>-57.34&nbsp;</TT></TD>
    <TD align=3Dright><TT>877&nbsp;</TT></TD>
    <TD noWrap align=3Dright><TT>-&nbsp;</TT></TD>
    <TD align=3Dright><TT>889&nbsp;</TT></TD>
    <TD align=3Dright><TT>1&nbsp;&nbsp;</TT></TD>
    <TD noWrap align=3Dright><TT>---&nbsp;&nbsp;</TT></TD>
    <TD noWrap><TT>&nbsp;R.MSRSVDGALMCAK.W</TT></TD></TR>
  <TR>
    <TD align=3Dright>&nbsp;</TD>
    <TD align=3Dright><TT>1370.5739&nbsp;&nbsp;</TT></TD>
    <TD align=3Dright><TT>1369.5666&nbsp;&nbsp;</TT></TD>
    <TD align=3Dright><TT>1369.5867&nbsp;&nbsp;</TT></TD>
    <TD noWrap align=3Dright><TT>-14.64&nbsp;</TT></TD>
    <TD align=3Dright><TT>953&nbsp;</TT></TD>
    <TD noWrap align=3Dright><TT>-&nbsp;</TT></TD>
    <TD align=3Dright><TT>965&nbsp;</TT></TD>
    <TD align=3Dright><TT>1&nbsp;&nbsp;</TT></TD>
    <TD noWrap align=3Dright><TT>---&nbsp;&nbsp;</TT></TD>
    <TD noWrap><TT>&nbsp;R.ARAGDMYAACGER.A</TT></TD></TR>
  <TR>
    <TD align=3Dright>&nbsp;</TD>
    <TD align=3Dright><TT>1370.5739&nbsp;&nbsp;</TT></TD>
    <TD align=3Dright><TT>1369.5666&nbsp;&nbsp;</TT></TD>
    <TD align=3Dright><TT>1369.5867&nbsp;&nbsp;</TT></TD>
    <TD noWrap align=3Dright><TT>-14.64&nbsp;</TT></TD>
    <TD align=3Dright><TT>953&nbsp;</TT></TD>
    <TD noWrap align=3Dright><TT>-&nbsp;</TT></TD>
    <TD align=3Dright><TT>965&nbsp;</TT></TD>
    <TD align=3Dright><TT>1&nbsp;&nbsp;</TT></TD>
    <TD noWrap align=3Dright><TT>---&nbsp;&nbsp;</TT></TD>
    <TD noWrap><TT>&nbsp;R.ARAGDMYAACGER.A</TT></TD></TR>
  <TR>
    <TD align=3Dright>&nbsp;</TD>
    <TD align=3Dright><TT>1384.5612&nbsp;&nbsp;</TT></TD>
    <TD align=3Dright><TT>1383.5539&nbsp;&nbsp;</TT></TD>
    <TD align=3Dright><TT>1383.6309&nbsp;&nbsp;</TT></TD>
    <TD noWrap align=3Dright><TT>-55.60&nbsp;</TT></TD>
    <TD align=3Dright><TT>877&nbsp;</TT></TD>
    <TD noWrap align=3Dright><TT>-&nbsp;</TT></TD>
    <TD align=3Dright><TT>889&nbsp;</TT></TD>
    <TD align=3Dright><TT>1&nbsp;&nbsp;</TT></TD>
    <TD noWrap align=3Dright><TT>---&nbsp;&nbsp;</TT></TD>
    <TD noWrap><TT>&nbsp;R.MSRSVDGALMCAK.W + Oxidation =
(M)</TT></TD></TR>
  <TR>
    <TD align=3Dright>&nbsp;</TD>
    <TD align=3Dright><TT>1386.5494&nbsp;&nbsp;</TT></TD>
    <TD align=3Dright><TT>1385.5421&nbsp;&nbsp;</TT></TD>
    <TD align=3Dright><TT>1385.5816&nbsp;&nbsp;</TT></TD>
    <TD noWrap align=3Dright><TT>-28.48&nbsp;</TT></TD>
    <TD align=3Dright><TT>953&nbsp;</TT></TD>
    <TD noWrap align=3Dright><TT>-&nbsp;</TT></TD>
    <TD align=3Dright><TT>965&nbsp;</TT></TD>
    <TD align=3Dright><TT>1&nbsp;&nbsp;</TT></TD>
    <TD noWrap align=3Dright><TT>---&nbsp;&nbsp;</TT></TD>
    <TD noWrap><TT>&nbsp;R.ARAGDMYAACGER.A + Oxidation =
(M)</TT></TD></TR>
  <TR>
    <TD align=3Dright>&nbsp;</TD>
    <TD align=3Dright><TT>1386.5494&nbsp;&nbsp;</TT></TD>
    <TD align=3Dright><TT>1385.5421&nbsp;&nbsp;</TT></TD>
    <TD align=3Dright><TT>1385.5816&nbsp;&nbsp;</TT></TD>
    <TD noWrap align=3Dright><TT>-28.48&nbsp;</TT></TD>
    <TD align=3Dright><TT>953&nbsp;</TT></TD>
    <TD noWrap align=3Dright><TT>-&nbsp;</TT></TD>
    <TD align=3Dright><TT>965&nbsp;</TT></TD>
    <TD align=3Dright><TT>1&nbsp;&nbsp;</TT></TD>
    <TD noWrap align=3Dright><TT>---&nbsp;&nbsp;</TT></TD>
    <TD noWrap><TT>&nbsp;R.ARAGDMYAACGER.A + Oxidation =
(M)</TT></TD></TR>
  <TR>
    <TD align=3Dright>&nbsp;</TD>
    <TD align=3Dright><TT>1402.5461&nbsp;&nbsp;</TT></TD>
    <TD align=3Dright><TT>1401.5388&nbsp;&nbsp;</TT></TD>
    <TD align=3Dright><TT>1401.6524&nbsp;&nbsp;</TT></TD>
    <TD noWrap align=3Dright><TT>-81.04&nbsp;</TT></TD>
    <TD align=3Dright><TT>717&nbsp;</TT></TD>
    <TD noWrap align=3Dright><TT>-&nbsp;</TT></TD>
    <TD align=3Dright><TT>728&nbsp;</TT></TD>
    <TD align=3Dright><TT>0&nbsp;&nbsp;</TT></TD>
    <TD noWrap align=3Dright><TT>---&nbsp;&nbsp;</TT></TD>
    <TD noWrap><TT>&nbsp;R.GEHDAALELYER.A</TT></TD></TR>
  <TR>
    <TD align=3Dright>&nbsp;</TD>
    <TD align=3Dright><TT>1402.5461&nbsp;&nbsp;</TT></TD>
    <TD align=3Dright><TT>1401.5388&nbsp;&nbsp;</TT></TD>
    <TD align=3Dright><TT>1401.6524&nbsp;&nbsp;</TT></TD>
    <TD noWrap align=3Dright><TT>-81.04&nbsp;</TT></TD>
    <TD align=3Dright><TT>717&nbsp;</TT></TD>
    <TD noWrap align=3Dright><TT>-&nbsp;</TT></TD>
    <TD align=3Dright><TT>728&nbsp;</TT></TD>
    <TD align=3Dright><TT>0&nbsp;&nbsp;</TT></TD>
    <TD noWrap align=3Dright><TT>---&nbsp;&nbsp;</TT></TD>
    <TD noWrap><TT>&nbsp;R.GEHDAALELYER.A</TT></TD></TR>
  <TR>
    <TD align=3Dright>&nbsp;</TD>
    <TD align=3Dright><TT>1967.9011&nbsp;&nbsp;</TT></TD>
    <TD align=3Dright><TT>1966.8938&nbsp;&nbsp;</TT></TD>
    <TD align=3Dright><TT>1967.0324&nbsp;&nbsp;</TT></TD>
    <TD noWrap align=3Dright><TT>-70.43&nbsp;</TT></TD>
    <TD align=3Dright><TT>975&nbsp;</TT></TD>
    <TD noWrap align=3Dright><TT>-&nbsp;</TT></TD>
    <TD align=3Dright><TT>993&nbsp;</TT></TD>
    <TD align=3Dright><TT>1&nbsp;&nbsp;</TT></TD>
    <TD noWrap align=3Dright><TT>---&nbsp;&nbsp;</TT></TD>
    <TD noWrap><TT>&nbsp;R.DADKPGVLDKAIDVVGEAR.D</TT></TD></TR>
  <TR>
    <TD align=3Dright>&nbsp;</TD>
    <TD align=3Dright><TT>1967.9011&nbsp;&nbsp;</TT></TD>
    <TD align=3Dright><TT>1966.8938&nbsp;&nbsp;</TT></TD>
    <TD align=3Dright><TT>1967.0324&nbsp;&nbsp;</TT></TD>
    <TD noWrap align=3Dright><TT>-70.43&nbsp;</TT></TD>
    <TD align=3Dright><TT>975&nbsp;</TT></TD>
    <TD noWrap align=3Dright><TT>-&nbsp;</TT></TD>
    <TD align=3Dright><TT>993&nbsp;</TT></TD>
    <TD align=3Dright><TT>1&nbsp;&nbsp;</TT></TD>
    <TD noWrap align=3Dright><TT>---&nbsp;&nbsp;</TT></TD>
    <TD noWrap><TT>&nbsp;R.DADKPGVLDKAIDVVGEAR.D</TT></TD></TR>
  <TR>
    <TD align=3Dright>&nbsp;</TD>
    <TD align=3Dright><TT>1989.8937&nbsp;&nbsp;</TT></TD>
    <TD align=3Dright><TT>1988.8864&nbsp;&nbsp;</TT></TD>
    <TD align=3Dright><TT>1989.0531&nbsp;&nbsp;</TT></TD>
    <TD noWrap align=3Dright><TT>-83.80&nbsp;</TT></TD>
    <TD align=3Dright><TT>1247&nbsp;</TT></TD>
    <TD noWrap align=3Dright><TT>-&nbsp;</TT></TD>
    <TD align=3Dright><TT>1265&nbsp;</TT></TD>
    <TD align=3Dright><TT>0&nbsp;&nbsp;</TT></TD>
    <TD noWrap align=3Dright><TT>---&nbsp;&nbsp;</TT></TD>
    <TD =
noWrap><TT>&nbsp;R.EVSLSAVHPLDDPLATIGR.G</TT></TD></TR></TBODY></TABLE>
<TABLE border=3D0 cellSpacing=3D0>
  <TBODY>
  <TR>
    <TD><TT>&nbsp;&nbsp;&nbsp;&nbsp;&nbsp;&nbsp;</TT></TD>
    <TD><TT><B>No match to: </B>722.3420, 812.3086, 825.0434, 829.3334,=20
      841.0161, 1118.5221, 1172.4425, 1189.4530, 1269.5286, 1269.5286,=20
      1285.5037, 1285.5037, 1292.5588, 1326.5565, 1338.5596, 1356.5566,=20
      1369.6064, 1391.5864, 1392.5532, 1408.5115, 1418.5275, 1484.6038,=20
      2067.7529, 2067.7529, 2089.7578, 2438.1182, 2438.1182, 2646.3293,=20
      2663.2710, 2663.2710, 2664.9670, 2685.2368,=20
2791.3582</TT></TD></TR></TBODY></TABLE><BR>
<TABLE border=3D0 cellSpacing=3D0>
  <TBODY>
  <TR>
    <TD><TT><B><A name=3DHit21>21.</A>&nbsp;&nbsp;&nbsp;</B></TT></TD>
    <TD noWrap><TT><A=20
      =
href=3D"http://zxw-pc/mascot/cgi/protein_view.pl?file=3D../data/20121225/=
F002442.dat&amp;hit=3D21"=20
      =
target=3D_blank>gi|255072607</A>&nbsp;&nbsp;&nbsp;&nbsp;<B>Mass:</B>&nbsp=
;141214&nbsp;&nbsp;&nbsp;<B>Score:</B>&nbsp;36&nbsp;&nbsp;&nbsp;&nbsp;&nb=
sp;<B>Expect:</B>&nbsp;4.9e+002&nbsp;&nbsp;<B>Matches:</B>&nbsp;13</TT></=
TD></TR>
  <TR>
    <TD>&nbsp;</TD>
    <TD noWrap><TT>predicted protein [Micromonas sp.=20
RCC299]</TT></TD></TR></TBODY></TABLE>
<TABLE border=3D0 cellSpacing=3D0 cellPadding=3D0>
  <TBODY>
  <TR>
    <TD><TT>&nbsp;&nbsp;&nbsp;&nbsp;&nbsp;&nbsp;</TT></TD>
    <TD align=3Dright><TT><B>Observed&nbsp;&nbsp;</B></TT></TD>
    <TD noWrap align=3Dright><TT><B>Mr(expt)&nbsp;&nbsp;</B></TT></TD>
    <TD noWrap align=3Dright><TT><B>Mr(calc)&nbsp;&nbsp;</B></TT></TD>
    <TD align=3Dright><TT><B>&nbsp;ppm&nbsp;&nbsp;</B></TT></TD>
    <TD align=3Dright><TT><B>Start&nbsp;</B></TT></TD>
    <TD align=3Dright><TT><B>&nbsp;</B></TT></TD>
    <TD align=3Dright><TT><B>End&nbsp;</B></TT></TD>
    <TD align=3Dright><TT><B>Miss&nbsp;</B></TT></TD>
    <TD align=3Dright><TT><B>Ions&nbsp;</B></TT></TD>
    <TD><TT><B>&nbsp;Peptide</B></TT></TD></TR>
  <TR>
    <TD align=3Dright>&nbsp;</TD>
    <TD align=3Dright><TT>1322.5815&nbsp;&nbsp;</TT></TD>
    <TD align=3Dright><TT>1321.5742&nbsp;&nbsp;</TT></TD>
    <TD align=3Dright><TT>1321.6561&nbsp;&nbsp;</TT></TD>
    <TD noWrap align=3Dright><TT>-61.94&nbsp;</TT></TD>
    <TD align=3Dright><TT>576&nbsp;</TT></TD>
    <TD noWrap align=3Dright><TT>-&nbsp;</TT></TD>
    <TD align=3Dright><TT>586&nbsp;</TT></TD>
    <TD align=3Dright><TT>1&nbsp;&nbsp;</TT></TD>
    <TD noWrap align=3Dright><TT>---&nbsp;&nbsp;</TT></TD>
    <TD noWrap><TT>&nbsp;R.DRFVAALNMNR.L + Oxidation (M)</TT></TD></TR>
  <TR>
    <TD align=3Dright>&nbsp;</TD>
    <TD align=3Dright><TT>1322.5815&nbsp;&nbsp;</TT></TD>
    <TD align=3Dright><TT>1321.5742&nbsp;&nbsp;</TT></TD>
    <TD align=3Dright><TT>1321.6561&nbsp;&nbsp;</TT></TD>
    <TD noWrap align=3Dright><TT>-61.94&nbsp;</TT></TD>
    <TD align=3Dright><TT>576&nbsp;</TT></TD>
    <TD noWrap align=3Dright><TT>-&nbsp;</TT></TD>
    <TD align=3Dright><TT>586&nbsp;</TT></TD>
    <TD align=3Dright><TT>1&nbsp;&nbsp;</TT></TD>
    <TD noWrap align=3Dright><TT>18&nbsp;&nbsp;</TT></TD>
    <TD noWrap><TT>&nbsp;R.DRFVAALNMNR.L + Oxidation (M)</TT></TD></TR>
  <TR>
    <TD align=3Dright>&nbsp;</TD>
    <TD align=3Dright><TT>1368.5648&nbsp;&nbsp;</TT></TD>
    <TD align=3Dright><TT>1367.5575&nbsp;&nbsp;</TT></TD>
    <TD align=3Dright><TT>1367.6359&nbsp;&nbsp;</TT></TD>
    <TD noWrap align=3Dright><TT>-57.34&nbsp;</TT></TD>
    <TD align=3Dright><TT>877&nbsp;</TT></TD>
    <TD noWrap align=3Dright><TT>-&nbsp;</TT></TD>
    <TD align=3Dright><TT>889&nbsp;</TT></TD>
    <TD align=3Dright><TT>1&nbsp;&nbsp;</TT></TD>
    <TD noWrap align=3Dright><TT>---&nbsp;&nbsp;</TT></TD>
    <TD noWrap><TT>&nbsp;R.MSRSVDGALMCAK.W</TT></TD></TR>
  <TR>
    <TD align=3Dright>&nbsp;</TD>
    <TD align=3Dright><TT>1370.5739&nbsp;&nbsp;</TT></TD>
    <TD align=3Dright><TT>1369.5666&nbsp;&nbsp;</TT></TD>
    <TD align=3Dright><TT>1369.5867&nbsp;&nbsp;</TT></TD>
    <TD noWrap align=3Dright><TT>-14.64&nbsp;</TT></TD>
    <TD align=3Dright><TT>953&nbsp;</TT></TD>
    <TD noWrap align=3Dright><TT>-&nbsp;</TT></TD>
    <TD align=3Dright><TT>965&nbsp;</TT></TD>
    <TD align=3Dright><TT>1&nbsp;&nbsp;</TT></TD>
    <TD noWrap align=3Dright><TT>---&nbsp;&nbsp;</TT></TD>
    <TD noWrap><TT>&nbsp;R.ARAGDMYAACGER.A</TT></TD></TR>
  <TR>
    <TD align=3Dright>&nbsp;</TD>
    <TD align=3Dright><TT>1370.5739&nbsp;&nbsp;</TT></TD>
    <TD align=3Dright><TT>1369.5666&nbsp;&nbsp;</TT></TD>
    <TD align=3Dright><TT>1369.5867&nbsp;&nbsp;</TT></TD>
    <TD noWrap align=3Dright><TT>-14.64&nbsp;</TT></TD>
    <TD align=3Dright><TT>953&nbsp;</TT></TD>
    <TD noWrap align=3Dright><TT>-&nbsp;</TT></TD>
    <TD align=3Dright><TT>965&nbsp;</TT></TD>
    <TD align=3Dright><TT>1&nbsp;&nbsp;</TT></TD>
    <TD noWrap align=3Dright><TT>---&nbsp;&nbsp;</TT></TD>
    <TD noWrap><TT>&nbsp;R.ARAGDMYAACGER.A</TT></TD></TR>
  <TR>
    <TD align=3Dright>&nbsp;</TD>
    <TD align=3Dright><TT>1384.5612&nbsp;&nbsp;</TT></TD>
    <TD align=3Dright><TT>1383.5539&nbsp;&nbsp;</TT></TD>
    <TD align=3Dright><TT>1383.6309&nbsp;&nbsp;</TT></TD>
    <TD noWrap align=3Dright><TT>-55.60&nbsp;</TT></TD>
    <TD align=3Dright><TT>877&nbsp;</TT></TD>
    <TD noWrap align=3Dright><TT>-&nbsp;</TT></TD>
    <TD align=3Dright><TT>889&nbsp;</TT></TD>
    <TD align=3Dright><TT>1&nbsp;&nbsp;</TT></TD>
    <TD noWrap align=3Dright><TT>---&nbsp;&nbsp;</TT></TD>
    <TD noWrap><TT>&nbsp;R.MSRSVDGALMCAK.W + Oxidation =
(M)</TT></TD></TR>
  <TR>
    <TD align=3Dright>&nbsp;</TD>
    <TD align=3Dright><TT>1386.5494&nbsp;&nbsp;</TT></TD>
    <TD align=3Dright><TT>1385.5421&nbsp;&nbsp;</TT></TD>
    <TD align=3Dright><TT>1385.5816&nbsp;&nbsp;</TT></TD>
    <TD noWrap align=3Dright><TT>-28.48&nbsp;</TT></TD>
    <TD align=3Dright><TT>953&nbsp;</TT></TD>
    <TD noWrap align=3Dright><TT>-&nbsp;</TT></TD>
    <TD align=3Dright><TT>965&nbsp;</TT></TD>
    <TD align=3Dright><TT>1&nbsp;&nbsp;</TT></TD>
    <TD noWrap align=3Dright><TT>---&nbsp;&nbsp;</TT></TD>
    <TD noWrap><TT>&nbsp;R.ARAGDMYAACGER.A + Oxidation =
(M)</TT></TD></TR>
  <TR>
    <TD align=3Dright>&nbsp;</TD>
    <TD align=3Dright><TT>1386.5494&nbsp;&nbsp;</TT></TD>
    <TD align=3Dright><TT>1385.5421&nbsp;&nbsp;</TT></TD>
    <TD align=3Dright><TT>1385.5816&nbsp;&nbsp;</TT></TD>
    <TD noWrap align=3Dright><TT>-28.48&nbsp;</TT></TD>
    <TD align=3Dright><TT>953&nbsp;</TT></TD>
    <TD noWrap align=3Dright><TT>-&nbsp;</TT></TD>
    <TD align=3Dright><TT>965&nbsp;</TT></TD>
    <TD align=3Dright><TT>1&nbsp;&nbsp;</TT></TD>
    <TD noWrap align=3Dright><TT>---&nbsp;&nbsp;</TT></TD>
    <TD noWrap><TT>&nbsp;R.ARAGDMYAACGER.A + Oxidation =
(M)</TT></TD></TR>
  <TR>
    <TD align=3Dright>&nbsp;</TD>
    <TD align=3Dright><TT>1402.5461&nbsp;&nbsp;</TT></TD>
    <TD align=3Dright><TT>1401.5388&nbsp;&nbsp;</TT></TD>
    <TD align=3Dright><TT>1401.6524&nbsp;&nbsp;</TT></TD>
    <TD noWrap align=3Dright><TT>-81.04&nbsp;</TT></TD>
    <TD align=3Dright><TT>717&nbsp;</TT></TD>
    <TD noWrap align=3Dright><TT>-&nbsp;</TT></TD>
    <TD align=3Dright><TT>728&nbsp;</TT></TD>
    <TD align=3Dright><TT>0&nbsp;&nbsp;</TT></TD>
    <TD noWrap align=3Dright><TT>---&nbsp;&nbsp;</TT></TD>
    <TD noWrap><TT>&nbsp;R.GEHDAALELYER.A</TT></TD></TR>
  <TR>
    <TD align=3Dright>&nbsp;</TD>
    <TD align=3Dright><TT>1402.5461&nbsp;&nbsp;</TT></TD>
    <TD align=3Dright><TT>1401.5388&nbsp;&nbsp;</TT></TD>
    <TD align=3Dright><TT>1401.6524&nbsp;&nbsp;</TT></TD>
    <TD noWrap align=3Dright><TT>-81.04&nbsp;</TT></TD>
    <TD align=3Dright><TT>717&nbsp;</TT></TD>
    <TD noWrap align=3Dright><TT>-&nbsp;</TT></TD>
    <TD align=3Dright><TT>728&nbsp;</TT></TD>
    <TD align=3Dright><TT>0&nbsp;&nbsp;</TT></TD>
    <TD noWrap align=3Dright><TT>---&nbsp;&nbsp;</TT></TD>
    <TD noWrap><TT>&nbsp;R.GEHDAALELYER.A</TT></TD></TR>
  <TR>
    <TD align=3Dright>&nbsp;</TD>
    <TD align=3Dright><TT>1967.9011&nbsp;&nbsp;</TT></TD>
    <TD align=3Dright><TT>1966.8938&nbsp;&nbsp;</TT></TD>
    <TD align=3Dright><TT>1967.0324&nbsp;&nbsp;</TT></TD>
    <TD noWrap align=3Dright><TT>-70.43&nbsp;</TT></TD>
    <TD align=3Dright><TT>975&nbsp;</TT></TD>
    <TD noWrap align=3Dright><TT>-&nbsp;</TT></TD>
    <TD align=3Dright><TT>993&nbsp;</TT></TD>
    <TD align=3Dright><TT>1&nbsp;&nbsp;</TT></TD>
    <TD noWrap align=3Dright><TT>---&nbsp;&nbsp;</TT></TD>
    <TD noWrap><TT>&nbsp;R.DADKPGVLDKAIDVVGEAR.D</TT></TD></TR>
  <TR>
    <TD align=3Dright>&nbsp;</TD>
    <TD align=3Dright><TT>1967.9011&nbsp;&nbsp;</TT></TD>
    <TD align=3Dright><TT>1966.8938&nbsp;&nbsp;</TT></TD>
    <TD align=3Dright><TT>1967.0324&nbsp;&nbsp;</TT></TD>
    <TD noWrap align=3Dright><TT>-70.43&nbsp;</TT></TD>
    <TD align=3Dright><TT>975&nbsp;</TT></TD>
    <TD noWrap align=3Dright><TT>-&nbsp;</TT></TD>
    <TD align=3Dright><TT>993&nbsp;</TT></TD>
    <TD align=3Dright><TT>1&nbsp;&nbsp;</TT></TD>
    <TD noWrap align=3Dright><TT>---&nbsp;&nbsp;</TT></TD>
    <TD noWrap><TT>&nbsp;R.DADKPGVLDKAIDVVGEAR.D</TT></TD></TR>
  <TR>
    <TD align=3Dright>&nbsp;</TD>
    <TD align=3Dright><TT>1989.8937&nbsp;&nbsp;</TT></TD>
    <TD align=3Dright><TT>1988.8864&nbsp;&nbsp;</TT></TD>
    <TD align=3Dright><TT>1989.0531&nbsp;&nbsp;</TT></TD>
    <TD noWrap align=3Dright><TT>-83.80&nbsp;</TT></TD>
    <TD align=3Dright><TT>1247&nbsp;</TT></TD>
    <TD noWrap align=3Dright><TT>-&nbsp;</TT></TD>
    <TD align=3Dright><TT>1265&nbsp;</TT></TD>
    <TD align=3Dright><TT>0&nbsp;&nbsp;</TT></TD>
    <TD noWrap align=3Dright><TT>---&nbsp;&nbsp;</TT></TD>
    <TD =
noWrap><TT>&nbsp;R.EVSLSAVHPLDDPLATIGR.G</TT></TD></TR></TBODY></TABLE>
<TABLE border=3D0 cellSpacing=3D0>
  <TBODY>
  <TR>
    <TD><TT>&nbsp;&nbsp;&nbsp;&nbsp;&nbsp;&nbsp;</TT></TD>
    <TD><TT><B>No match to: </B>722.3420, 812.3086, 825.0434, 829.3334,=20
      841.0161, 1118.5221, 1172.4425, 1189.4530, 1269.5286, 1269.5286,=20
      1285.5037, 1285.5037, 1292.5588, 1326.5565, 1338.5596, 1356.5566,=20
      1369.6064, 1391.5864, 1392.5532, 1408.5115, 1418.5275, 1484.6038,=20
      2067.7529, 2067.7529, 2089.7578, 2438.1182, 2438.1182, 2646.3293,=20
      2663.2710, 2663.2710, 2664.9670, 2685.2368,=20
2791.3582</TT></TD></TR></TBODY></TABLE><BR>
<TABLE border=3D0 cellSpacing=3D0>
  <TBODY>
  <TR>
    <TD><TT><B><A name=3DHit22>22.</A>&nbsp;&nbsp;&nbsp;</B></TT></TD>
    <TD noWrap><TT><A=20
      =
href=3D"http://zxw-pc/mascot/cgi/protein_view.pl?file=3D../data/20121225/=
F002442.dat&amp;hit=3D22"=20
      =
target=3D_blank>gi|226521854</A>&nbsp;&nbsp;&nbsp;&nbsp;<B>Mass:</B>&nbsp=
;20688&nbsp;&nbsp;&nbsp;&nbsp;<B>Score:</B>&nbsp;36&nbsp;&nbsp;&nbsp;&nbs=
p;&nbsp;<B>Expect:</B>&nbsp;5.2e+002&nbsp;&nbsp;<B>Matches:</B>&nbsp;5</T=
T></TD></TR>
  <TR>
    <TD>&nbsp;</TD>
    <TD noWrap><TT>predicted protein [Micromonas sp.=20
RCC299]</TT></TD></TR></TBODY></TABLE>
<TABLE border=3D0 cellSpacing=3D0 cellPadding=3D0>
  <TBODY>
  <TR>
    <TD><TT>&nbsp;&nbsp;&nbsp;&nbsp;&nbsp;&nbsp;</TT></TD>
    <TD align=3Dright><TT><B>Observed&nbsp;&nbsp;</B></TT></TD>
    <TD noWrap align=3Dright><TT><B>Mr(expt)&nbsp;&nbsp;</B></TT></TD>
    <TD noWrap align=3Dright><TT><B>Mr(calc)&nbsp;&nbsp;</B></TT></TD>
    <TD align=3Dright><TT><B>&nbsp;ppm&nbsp;&nbsp;</B></TT></TD>
    <TD align=3Dright><TT><B>Start&nbsp;</B></TT></TD>
    <TD align=3Dright><TT><B>&nbsp;</B></TT></TD>
    <TD align=3Dright><TT><B>End&nbsp;</B></TT></TD>
    <TD align=3Dright><TT><B>Miss&nbsp;</B></TT></TD>
    <TD align=3Dright><TT><B>Ions&nbsp;</B></TT></TD>
    <TD><TT><B>&nbsp;Peptide</B></TT></TD></TR>
  <TR>
    <TD align=3Dright>&nbsp;</TD>
    <TD align=3Dright><TT>1269.5286&nbsp;&nbsp;</TT></TD>
    <TD align=3Dright><TT>1268.5213&nbsp;&nbsp;</TT></TD>
    <TD align=3Dright><TT>1268.6118&nbsp;&nbsp;</TT></TD>
    <TD noWrap align=3Dright><TT>-71.32&nbsp;</TT></TD>
    <TD align=3Dright><TT>63&nbsp;</TT></TD>
    <TD noWrap align=3Dright><TT>-&nbsp;</TT></TD>
    <TD align=3Dright><TT>73&nbsp;</TT></TD>
    <TD align=3Dright><TT>1&nbsp;&nbsp;</TT></TD>
    <TD noWrap align=3Dright><TT>---&nbsp;&nbsp;</TT></TD>
    <TD noWrap><TT>&nbsp;K.NVSGRFMVGMR.Y + Oxidation (M)</TT></TD></TR>
  <TR>
    <TD align=3Dright>&nbsp;</TD>
    <TD align=3Dright><TT>1269.5286&nbsp;&nbsp;</TT></TD>
    <TD align=3Dright><TT>1268.5213&nbsp;&nbsp;</TT></TD>
    <TD align=3Dright><TT>1268.6118&nbsp;&nbsp;</TT></TD>
    <TD noWrap align=3Dright><TT>-71.32&nbsp;</TT></TD>
    <TD align=3Dright><TT>63&nbsp;</TT></TD>
    <TD noWrap align=3Dright><TT>-&nbsp;</TT></TD>
    <TD align=3Dright><TT>73&nbsp;</TT></TD>
    <TD align=3Dright><TT>1&nbsp;&nbsp;</TT></TD>
    <TD noWrap align=3Dright><TT>23&nbsp;&nbsp;</TT></TD>
    <TD noWrap><TT>&nbsp;K.NVSGRFMVGMR.Y + Oxidation (M)</TT></TD></TR>
  <TR>
    <TD align=3Dright>&nbsp;</TD>
    <TD align=3Dright><TT>1285.5037&nbsp;&nbsp;</TT></TD>
    <TD align=3Dright><TT>1284.4964&nbsp;&nbsp;</TT></TD>
    <TD align=3Dright><TT>1284.6067&nbsp;&nbsp;</TT></TD>
    <TD noWrap align=3Dright><TT>-85.86&nbsp;</TT></TD>
    <TD align=3Dright><TT>63&nbsp;</TT></TD>
    <TD noWrap align=3Dright><TT>-&nbsp;</TT></TD>
    <TD align=3Dright><TT>73&nbsp;</TT></TD>
    <TD align=3Dright><TT>1&nbsp;&nbsp;</TT></TD>
    <TD noWrap align=3Dright><TT>---&nbsp;&nbsp;</TT></TD>
    <TD noWrap><TT>&nbsp;K.NVSGRFMVGMR.Y + 2 Oxidation =
(M)</TT></TD></TR>
  <TR>
    <TD align=3Dright>&nbsp;</TD>
    <TD align=3Dright><TT>1285.5037&nbsp;&nbsp;</TT></TD>
    <TD align=3Dright><TT>1284.4964&nbsp;&nbsp;</TT></TD>
    <TD align=3Dright><TT>1284.6067&nbsp;&nbsp;</TT></TD>
    <TD noWrap align=3Dright><TT>-85.86&nbsp;</TT></TD>
    <TD align=3Dright><TT>63&nbsp;</TT></TD>
    <TD noWrap align=3Dright><TT>-&nbsp;</TT></TD>
    <TD align=3Dright><TT>73&nbsp;</TT></TD>
    <TD align=3Dright><TT>1&nbsp;&nbsp;</TT></TD>
    <TD noWrap align=3Dright><TT>---&nbsp;&nbsp;</TT></TD>
    <TD noWrap><TT>&nbsp;K.NVSGRFMVGMR.Y + 2 Oxidation =
(M)</TT></TD></TR>
  <TR>
    <TD align=3Dright>&nbsp;</TD>
    <TD align=3Dright><TT>1356.5566&nbsp;&nbsp;</TT></TD>
    <TD align=3Dright><TT>1355.5493&nbsp;&nbsp;</TT></TD>
    <TD align=3Dright><TT>1355.5816&nbsp;&nbsp;</TT></TD>
    <TD noWrap align=3Dright><TT>-23.79&nbsp;</TT></TD>
    <TD align=3Dright><TT>74&nbsp;</TT></TD>
    <TD noWrap align=3Dright><TT>-&nbsp;</TT></TD>
    <TD align=3Dright><TT>83&nbsp;</TT></TD>
    <TD align=3Dright><TT>0&nbsp;&nbsp;</TT></TD>
    <TD noWrap align=3Dright><TT>---&nbsp;&nbsp;</TT></TD>
    <TD noWrap><TT>&nbsp;R.YWQMIDENNK.E + Oxidation=20
(M)</TT></TD></TR></TBODY></TABLE>
<TABLE border=3D0 cellSpacing=3D0>
  <TBODY>
  <TR>
    <TD><TT>&nbsp;&nbsp;&nbsp;&nbsp;&nbsp;&nbsp;</TT></TD>
    <TD><TT><B>No match to: </B>722.3420, 812.3086, 825.0434, 829.3334,=20
      841.0161, 1118.5221, 1172.4425, 1189.4530, 1292.5588, 1322.5815,=20
      1322.5815, 1326.5565, 1338.5596, 1368.5648, 1369.6064, 1370.5739,=20
      1370.5739, 1384.5612, 1386.5494, 1386.5494, 1391.5864, 1392.5532,=20
      1402.5461, 1402.5461, 1408.5115, 1418.5275, 1484.6038, 1967.9011,=20
      1967.9011, 1989.8937, 2067.7529, 2067.7529, 2089.7578, 2438.1182,=20
      2438.1182, 2646.3293, 2663.2710, 2663.2710, 2664.9670, 2685.2368,=20
      2791.3582</TT></TD></TR></TBODY></TABLE><BR>
<TABLE border=3D0 cellSpacing=3D0>
  <TBODY>
  <TR>
    <TD><TT><B><A name=3DHit23>23.</A>&nbsp;&nbsp;&nbsp;</B></TT></TD>
    <TD noWrap><TT><A=20
      =
href=3D"http://zxw-pc/mascot/cgi/protein_view.pl?file=3D../data/20121225/=
F002442.dat&amp;hit=3D23"=20
      =
target=3D_blank>gi|255089320</A>&nbsp;&nbsp;&nbsp;&nbsp;<B>Mass:</B>&nbsp=
;20688&nbsp;&nbsp;&nbsp;&nbsp;<B>Score:</B>&nbsp;36&nbsp;&nbsp;&nbsp;&nbs=
p;&nbsp;<B>Expect:</B>&nbsp;5.2e+002&nbsp;&nbsp;<B>Matches:</B>&nbsp;5</T=
T></TD></TR>
  <TR>
    <TD>&nbsp;</TD>
    <TD noWrap><TT>predicted protein [Micromonas sp.=20
RCC299]</TT></TD></TR></TBODY></TABLE>
<TABLE border=3D0 cellSpacing=3D0 cellPadding=3D0>
  <TBODY>
  <TR>
    <TD><TT>&nbsp;&nbsp;&nbsp;&nbsp;&nbsp;&nbsp;</TT></TD>
    <TD align=3Dright><TT><B>Observed&nbsp;&nbsp;</B></TT></TD>
    <TD noWrap align=3Dright><TT><B>Mr(expt)&nbsp;&nbsp;</B></TT></TD>
    <TD noWrap align=3Dright><TT><B>Mr(calc)&nbsp;&nbsp;</B></TT></TD>
    <TD align=3Dright><TT><B>&nbsp;ppm&nbsp;&nbsp;</B></TT></TD>
    <TD align=3Dright><TT><B>Start&nbsp;</B></TT></TD>
    <TD align=3Dright><TT><B>&nbsp;</B></TT></TD>
    <TD align=3Dright><TT><B>End&nbsp;</B></TT></TD>
    <TD align=3Dright><TT><B>Miss&nbsp;</B></TT></TD>
    <TD align=3Dright><TT><B>Ions&nbsp;</B></TT></TD>
    <TD><TT><B>&nbsp;Peptide</B></TT></TD></TR>
  <TR>
    <TD align=3Dright>&nbsp;</TD>
    <TD align=3Dright><TT>1269.5286&nbsp;&nbsp;</TT></TD>
    <TD align=3Dright><TT>1268.5213&nbsp;&nbsp;</TT></TD>
    <TD align=3Dright><TT>1268.6118&nbsp;&nbsp;</TT></TD>
    <TD noWrap align=3Dright><TT>-71.32&nbsp;</TT></TD>
    <TD align=3Dright><TT>63&nbsp;</TT></TD>
    <TD noWrap align=3Dright><TT>-&nbsp;</TT></TD>
    <TD align=3Dright><TT>73&nbsp;</TT></TD>
    <TD align=3Dright><TT>1&nbsp;&nbsp;</TT></TD>
    <TD noWrap align=3Dright><TT>---&nbsp;&nbsp;</TT></TD>
    <TD noWrap><TT>&nbsp;K.NVSGRFMVGMR.Y + Oxidation (M)</TT></TD></TR>
  <TR>
    <TD align=3Dright>&nbsp;</TD>
    <TD align=3Dright><TT>1269.5286&nbsp;&nbsp;</TT></TD>
    <TD align=3Dright><TT>1268.5213&nbsp;&nbsp;</TT></TD>
    <TD align=3Dright><TT>1268.6118&nbsp;&nbsp;</TT></TD>
    <TD noWrap align=3Dright><TT>-71.32&nbsp;</TT></TD>
    <TD align=3Dright><TT>63&nbsp;</TT></TD>
    <TD noWrap align=3Dright><TT>-&nbsp;</TT></TD>
    <TD align=3Dright><TT>73&nbsp;</TT></TD>
    <TD align=3Dright><TT>1&nbsp;&nbsp;</TT></TD>
    <TD noWrap align=3Dright><TT>23&nbsp;&nbsp;</TT></TD>
    <TD noWrap><TT>&nbsp;K.NVSGRFMVGMR.Y + Oxidation (M)</TT></TD></TR>
  <TR>
    <TD align=3Dright>&nbsp;</TD>
    <TD align=3Dright><TT>1285.5037&nbsp;&nbsp;</TT></TD>
    <TD align=3Dright><TT>1284.4964&nbsp;&nbsp;</TT></TD>
    <TD align=3Dright><TT>1284.6067&nbsp;&nbsp;</TT></TD>
    <TD noWrap align=3Dright><TT>-85.86&nbsp;</TT></TD>
    <TD align=3Dright><TT>63&nbsp;</TT></TD>
    <TD noWrap align=3Dright><TT>-&nbsp;</TT></TD>
    <TD align=3Dright><TT>73&nbsp;</TT></TD>
    <TD align=3Dright><TT>1&nbsp;&nbsp;</TT></TD>
    <TD noWrap align=3Dright><TT>---&nbsp;&nbsp;</TT></TD>
    <TD noWrap><TT>&nbsp;K.NVSGRFMVGMR.Y + 2 Oxidation =
(M)</TT></TD></TR>
  <TR>
    <TD align=3Dright>&nbsp;</TD>
    <TD align=3Dright><TT>1285.5037&nbsp;&nbsp;</TT></TD>
    <TD align=3Dright><TT>1284.4964&nbsp;&nbsp;</TT></TD>
    <TD align=3Dright><TT>1284.6067&nbsp;&nbsp;</TT></TD>
    <TD noWrap align=3Dright><TT>-85.86&nbsp;</TT></TD>
    <TD align=3Dright><TT>63&nbsp;</TT></TD>
    <TD noWrap align=3Dright><TT>-&nbsp;</TT></TD>
    <TD align=3Dright><TT>73&nbsp;</TT></TD>
    <TD align=3Dright><TT>1&nbsp;&nbsp;</TT></TD>
    <TD noWrap align=3Dright><TT>---&nbsp;&nbsp;</TT></TD>
    <TD noWrap><TT>&nbsp;K.NVSGRFMVGMR.Y + 2 Oxidation =
(M)</TT></TD></TR>
  <TR>
    <TD align=3Dright>&nbsp;</TD>
    <TD align=3Dright><TT>1356.5566&nbsp;&nbsp;</TT></TD>
    <TD align=3Dright><TT>1355.5493&nbsp;&nbsp;</TT></TD>
    <TD align=3Dright><TT>1355.5816&nbsp;&nbsp;</TT></TD>
    <TD noWrap align=3Dright><TT>-23.79&nbsp;</TT></TD>
    <TD align=3Dright><TT>74&nbsp;</TT></TD>
    <TD noWrap align=3Dright><TT>-&nbsp;</TT></TD>
    <TD align=3Dright><TT>83&nbsp;</TT></TD>
    <TD align=3Dright><TT>0&nbsp;&nbsp;</TT></TD>
    <TD noWrap align=3Dright><TT>---&nbsp;&nbsp;</TT></TD>
    <TD noWrap><TT>&nbsp;R.YWQMIDENNK.E + Oxidation=20
(M)</TT></TD></TR></TBODY></TABLE>
<TABLE border=3D0 cellSpacing=3D0>
  <TBODY>
  <TR>
    <TD><TT>&nbsp;&nbsp;&nbsp;&nbsp;&nbsp;&nbsp;</TT></TD>
    <TD><TT><B>No match to: </B>722.3420, 812.3086, 825.0434, 829.3334,=20
      841.0161, 1118.5221, 1172.4425, 1189.4530, 1292.5588, 1322.5815,=20
      1322.5815, 1326.5565, 1338.5596, 1368.5648, 1369.6064, 1370.5739,=20
      1370.5739, 1384.5612, 1386.5494, 1386.5494, 1391.5864, 1392.5532,=20
      1402.5461, 1402.5461, 1408.5115, 1418.5275, 1484.6038, 1967.9011,=20
      1967.9011, 1989.8937, 2067.7529, 2067.7529, 2089.7578, 2438.1182,=20
      2438.1182, 2646.3293, 2663.2710, 2663.2710, 2664.9670, 2685.2368,=20
      2791.3582</TT></TD></TR></TBODY></TABLE><BR>
<TABLE border=3D0 cellSpacing=3D0>
  <TBODY>
  <TR>
    <TD><TT><B><A name=3DHit24>24.</A>&nbsp;&nbsp;&nbsp;</B></TT></TD>
    <TD noWrap><TT><A=20
      =
href=3D"http://zxw-pc/mascot/cgi/protein_view.pl?file=3D../data/20121225/=
F002442.dat&amp;hit=3D24"=20
      =
target=3D_blank>gi|224111812</A>&nbsp;&nbsp;&nbsp;&nbsp;<B>Mass:</B>&nbsp=
;7229&nbsp;&nbsp;&nbsp;&nbsp;&nbsp;<B>Score:</B>&nbsp;35&nbsp;&nbsp;&nbsp=
;&nbsp;&nbsp;<B>Expect:</B>&nbsp;5.9e+002&nbsp;&nbsp;<B>Matches:</B>&nbsp=
;4</TT></TD></TR>
  <TR>
    <TD>&nbsp;</TD>
    <TD noWrap><TT>predicted protein [Populus=20
trichocarpa]</TT></TD></TR></TBODY></TABLE>
<TABLE border=3D0 cellSpacing=3D0 cellPadding=3D0>
  <TBODY>
  <TR>
    <TD><TT>&nbsp;&nbsp;&nbsp;&nbsp;&nbsp;&nbsp;</TT></TD>
    <TD align=3Dright><TT><B>Observed&nbsp;&nbsp;</B></TT></TD>
    <TD noWrap align=3Dright><TT><B>Mr(expt)&nbsp;&nbsp;</B></TT></TD>
    <TD noWrap align=3Dright><TT><B>Mr(calc)&nbsp;&nbsp;</B></TT></TD>
    <TD align=3Dright><TT><B>&nbsp;ppm&nbsp;&nbsp;</B></TT></TD>
    <TD align=3Dright><TT><B>Start&nbsp;</B></TT></TD>
    <TD align=3Dright><TT><B>&nbsp;</B></TT></TD>
    <TD align=3Dright><TT><B>End&nbsp;</B></TT></TD>
    <TD align=3Dright><TT><B>Miss&nbsp;</B></TT></TD>
    <TD align=3Dright><TT><B>Ions&nbsp;</B></TT></TD>
    <TD><TT><B>&nbsp;Peptide</B></TT></TD></TR>
  <TR>
    <TD align=3Dright>&nbsp;</TD>
    <TD align=3Dright><TT>722.3420&nbsp;&nbsp;</TT></TD>
    <TD align=3Dright><TT>721.3348&nbsp;&nbsp;</TT></TD>
    <TD align=3Dright><TT>721.3871&nbsp;&nbsp;</TT></TD>
    <TD noWrap align=3Dright><TT>-72.55&nbsp;</TT></TD>
    <TD align=3Dright><TT>29&nbsp;</TT></TD>
    <TD noWrap align=3Dright><TT>-&nbsp;</TT></TD>
    <TD align=3Dright><TT>33&nbsp;</TT></TD>
    <TD align=3Dright><TT>1&nbsp;&nbsp;</TT></TD>
    <TD noWrap align=3Dright><TT>---&nbsp;&nbsp;</TT></TD>
    <TD noWrap><TT>&nbsp;K.YDRIR.Y</TT></TD></TR>
  <TR>
    <TD align=3Dright>&nbsp;</TD>
    <TD align=3Dright><TT>1370.5739&nbsp;&nbsp;</TT></TD>
    <TD align=3Dright><TT>1369.5666&nbsp;&nbsp;</TT></TD>
    <TD align=3Dright><TT>1369.6853&nbsp;&nbsp;</TT></TD>
    <TD noWrap align=3Dright><TT>-86.61&nbsp;</TT></TD>
    <TD align=3Dright><TT>13&nbsp;</TT></TD>
    <TD noWrap align=3Dright><TT>-&nbsp;</TT></TD>
    <TD align=3Dright><TT>23&nbsp;</TT></TD>
    <TD align=3Dright><TT>0&nbsp;&nbsp;</TT></TD>
    <TD noWrap align=3Dright><TT>---&nbsp;&nbsp;</TT></TD>
    <TD noWrap><TT>&nbsp;R.ELLCWYFAVAR.S</TT></TD></TR>
  <TR>
    <TD align=3Dright>&nbsp;</TD>
    <TD align=3Dright><TT>1370.5739&nbsp;&nbsp;</TT></TD>
    <TD align=3Dright><TT>1369.5666&nbsp;&nbsp;</TT></TD>
    <TD align=3Dright><TT>1369.6853&nbsp;&nbsp;</TT></TD>
    <TD noWrap align=3Dright><TT>-86.61&nbsp;</TT></TD>
    <TD align=3Dright><TT>13&nbsp;</TT></TD>
    <TD noWrap align=3Dright><TT>-&nbsp;</TT></TD>
    <TD align=3Dright><TT>23&nbsp;</TT></TD>
    <TD align=3Dright><TT>0&nbsp;&nbsp;</TT></TD>
    <TD noWrap align=3Dright><TT>---&nbsp;&nbsp;</TT></TD>
    <TD noWrap><TT>&nbsp;R.ELLCWYFAVAR.S</TT></TD></TR>
  <TR>
    <TD align=3Dright>&nbsp;</TD>
    <TD align=3Dright><TT>2791.3582&nbsp;&nbsp;</TT></TD>
    <TD align=3Dright><TT>2790.3509&nbsp;&nbsp;</TT></TD>
    <TD align=3Dright><TT>2790.4203&nbsp;&nbsp;</TT></TD>
    <TD noWrap align=3Dright><TT>-24.86&nbsp;</TT></TD>
    <TD align=3Dright><TT>1&nbsp;</TT></TD>
    <TD noWrap align=3Dright><TT>-&nbsp;</TT></TD>
    <TD align=3Dright><TT>23&nbsp;</TT></TD>
    <TD align=3Dright><TT>1&nbsp;&nbsp;</TT></TD>
    <TD noWrap align=3Dright><TT>---&nbsp;&nbsp;</TT></TD>
    <TD =
noWrap><TT>&nbsp;-.EQYTIGAIIFERELLCWYFAVAR.S</TT></TD></TR></TBODY></TABL=
E>
<TABLE border=3D0 cellSpacing=3D0>
  <TBODY>
  <TR>
    <TD><TT>&nbsp;&nbsp;&nbsp;&nbsp;&nbsp;&nbsp;</TT></TD>
    <TD><TT><B>No match to: </B>812.3086, 825.0434, 829.3334, 841.0161,=20
      1118.5221, 1172.4425, 1189.4530, 1269.5286, 1269.5286, 1285.5037,=20
      1285.5037, 1292.5588, 1322.5815, 1322.5815, 1326.5565, 1338.5596,=20
      1356.5566, 1368.5648, 1369.6064, 1384.5612, 1386.5494, 1386.5494,=20
      1391.5864, 1392.5532, 1402.5461, 1402.5461, 1408.5115, 1418.5275,=20
      1484.6038, 1967.9011, 1967.9011, 1989.8937, 2067.7529, 2067.7529,=20
      2089.7578, 2438.1182, 2438.1182, 2646.3293, 2663.2710, 2663.2710,=20
      2664.9670, 2685.2368</TT></TD></TR></TBODY></TABLE><BR>
<TABLE border=3D0 cellSpacing=3D0>
  <TBODY>
  <TR>
    <TD><TT><B><A name=3DHit25>25.</A>&nbsp;&nbsp;&nbsp;</B></TT></TD>
    <TD noWrap><TT><A=20
      =
href=3D"http://zxw-pc/mascot/cgi/protein_view.pl?file=3D../data/20121225/=
F002442.dat&amp;hit=3D25"=20
      =
target=3D_blank>gi|222834381</A>&nbsp;&nbsp;&nbsp;&nbsp;<B>Mass:</B>&nbsp=
;7229&nbsp;&nbsp;&nbsp;&nbsp;&nbsp;<B>Score:</B>&nbsp;35&nbsp;&nbsp;&nbsp=
;&nbsp;&nbsp;<B>Expect:</B>&nbsp;5.9e+002&nbsp;&nbsp;<B>Matches:</B>&nbsp=
;4</TT></TD></TR>
  <TR>
    <TD>&nbsp;</TD>
    <TD noWrap><TT>predicted protein [Populus=20
trichocarpa]</TT></TD></TR></TBODY></TABLE>
<TABLE border=3D0 cellSpacing=3D0 cellPadding=3D0>
  <TBODY>
  <TR>
    <TD><TT>&nbsp;&nbsp;&nbsp;&nbsp;&nbsp;&nbsp;</TT></TD>
    <TD align=3Dright><TT><B>Observed&nbsp;&nbsp;</B></TT></TD>
    <TD noWrap align=3Dright><TT><B>Mr(expt)&nbsp;&nbsp;</B></TT></TD>
    <TD noWrap align=3Dright><TT><B>Mr(calc)&nbsp;&nbsp;</B></TT></TD>
    <TD align=3Dright><TT><B>&nbsp;ppm&nbsp;&nbsp;</B></TT></TD>
    <TD align=3Dright><TT><B>Start&nbsp;</B></TT></TD>
    <TD align=3Dright><TT><B>&nbsp;</B></TT></TD>
    <TD align=3Dright><TT><B>End&nbsp;</B></TT></TD>
    <TD align=3Dright><TT><B>Miss&nbsp;</B></TT></TD>
    <TD align=3Dright><TT><B>Ions&nbsp;</B></TT></TD>
    <TD><TT><B>&nbsp;Peptide</B></TT></TD></TR>
  <TR>
    <TD align=3Dright>&nbsp;</TD>
    <TD align=3Dright><TT>722.3420&nbsp;&nbsp;</TT></TD>
    <TD align=3Dright><TT>721.3348&nbsp;&nbsp;</TT></TD>
    <TD align=3Dright><TT>721.3871&nbsp;&nbsp;</TT></TD>
    <TD noWrap align=3Dright><TT>-72.55&nbsp;</TT></TD>
    <TD align=3Dright><TT>29&nbsp;</TT></TD>
    <TD noWrap align=3Dright><TT>-&nbsp;</TT></TD>
    <TD align=3Dright><TT>33&nbsp;</TT></TD>
    <TD align=3Dright><TT>1&nbsp;&nbsp;</TT></TD>
    <TD noWrap align=3Dright><TT>---&nbsp;&nbsp;</TT></TD>
    <TD noWrap><TT>&nbsp;K.YDRIR.Y</TT></TD></TR>
  <TR>
    <TD align=3Dright>&nbsp;</TD>
    <TD align=3Dright><TT>1370.5739&nbsp;&nbsp;</TT></TD>
    <TD align=3Dright><TT>1369.5666&nbsp;&nbsp;</TT></TD>
    <TD align=3Dright><TT>1369.6853&nbsp;&nbsp;</TT></TD>
    <TD noWrap align=3Dright><TT>-86.61&nbsp;</TT></TD>
    <TD align=3Dright><TT>13&nbsp;</TT></TD>
    <TD noWrap align=3Dright><TT>-&nbsp;</TT></TD>
    <TD align=3Dright><TT>23&nbsp;</TT></TD>
    <TD align=3Dright><TT>0&nbsp;&nbsp;</TT></TD>
    <TD noWrap align=3Dright><TT>---&nbsp;&nbsp;</TT></TD>
    <TD noWrap><TT>&nbsp;R.ELLCWYFAVAR.S</TT></TD></TR>
  <TR>
    <TD align=3Dright>&nbsp;</TD>
    <TD align=3Dright><TT>1370.5739&nbsp;&nbsp;</TT></TD>
    <TD align=3Dright><TT>1369.5666&nbsp;&nbsp;</TT></TD>
    <TD align=3Dright><TT>1369.6853&nbsp;&nbsp;</TT></TD>
    <TD noWrap align=3Dright><TT>-86.61&nbsp;</TT></TD>
    <TD align=3Dright><TT>13&nbsp;</TT></TD>
    <TD noWrap align=3Dright><TT>-&nbsp;</TT></TD>
    <TD align=3Dright><TT>23&nbsp;</TT></TD>
    <TD align=3Dright><TT>0&nbsp;&nbsp;</TT></TD>
    <TD noWrap align=3Dright><TT>---&nbsp;&nbsp;</TT></TD>
    <TD noWrap><TT>&nbsp;R.ELLCWYFAVAR.S</TT></TD></TR>
  <TR>
    <TD align=3Dright>&nbsp;</TD>
    <TD align=3Dright><TT>2791.3582&nbsp;&nbsp;</TT></TD>
    <TD align=3Dright><TT>2790.3509&nbsp;&nbsp;</TT></TD>
    <TD align=3Dright><TT>2790.4203&nbsp;&nbsp;</TT></TD>
    <TD noWrap align=3Dright><TT>-24.86&nbsp;</TT></TD>
    <TD align=3Dright><TT>1&nbsp;</TT></TD>
    <TD noWrap align=3Dright><TT>-&nbsp;</TT></TD>
    <TD align=3Dright><TT>23&nbsp;</TT></TD>
    <TD align=3Dright><TT>1&nbsp;&nbsp;</TT></TD>
    <TD noWrap align=3Dright><TT>---&nbsp;&nbsp;</TT></TD>
    <TD =
noWrap><TT>&nbsp;-.EQYTIGAIIFERELLCWYFAVAR.S</TT></TD></TR></TBODY></TABL=
E>
<TABLE border=3D0 cellSpacing=3D0>
  <TBODY>
  <TR>
    <TD><TT>&nbsp;&nbsp;&nbsp;&nbsp;&nbsp;&nbsp;</TT></TD>
    <TD><TT><B>No match to: </B>812.3086, 825.0434, 829.3334, 841.0161,=20
      1118.5221, 1172.4425, 1189.4530, 1269.5286, 1269.5286, 1285.5037,=20
      1285.5037, 1292.5588, 1322.5815, 1322.5815, 1326.5565, 1338.5596,=20
      1356.5566, 1368.5648, 1369.6064, 1384.5612, 1386.5494, 1386.5494,=20
      1391.5864, 1392.5532, 1402.5461, 1402.5461, 1408.5115, 1418.5275,=20
      1484.6038, 1967.9011, 1967.9011, 1989.8937, 2067.7529, 2067.7529,=20
      2089.7578, 2438.1182, 2438.1182, 2646.3293, 2663.2710, 2663.2710,=20
      2664.9670, 2685.2368</TT></TD></TR></TBODY></TABLE><BR>
<TABLE border=3D0 cellSpacing=3D0>
  <TBODY>
  <TR>
    <TD><TT><B><A name=3DHit26>26.</A>&nbsp;&nbsp;&nbsp;</B></TT></TD>
    <TD noWrap><TT><A=20
      =
href=3D"http://zxw-pc/mascot/cgi/protein_view.pl?file=3D../data/20121225/=
F002442.dat&amp;hit=3D26"=20
      =
target=3D_blank>gi|242050180</A>&nbsp;&nbsp;&nbsp;&nbsp;<B>Mass:</B>&nbsp=
;20853&nbsp;&nbsp;&nbsp;&nbsp;<B>Score:</B>&nbsp;35&nbsp;&nbsp;&nbsp;&nbs=
p;&nbsp;<B>Expect:</B>&nbsp;6.3e+002&nbsp;&nbsp;<B>Matches:</B>&nbsp;5</T=
T></TD></TR>
  <TR>
    <TD>&nbsp;</TD>
    <TD noWrap><TT>hypothetical protein SORBIDRAFT_02g032750 [Sorghum=20
      bicolor]</TT></TD></TR></TBODY></TABLE>
<TABLE border=3D0 cellSpacing=3D0 cellPadding=3D0>
  <TBODY>
  <TR>
    <TD><TT>&nbsp;&nbsp;&nbsp;&nbsp;&nbsp;&nbsp;</TT></TD>
    <TD align=3Dright><TT><B>Observed&nbsp;&nbsp;</B></TT></TD>
    <TD noWrap align=3Dright><TT><B>Mr(expt)&nbsp;&nbsp;</B></TT></TD>
    <TD noWrap align=3Dright><TT><B>Mr(calc)&nbsp;&nbsp;</B></TT></TD>
    <TD align=3Dright><TT><B>&nbsp;ppm&nbsp;&nbsp;</B></TT></TD>
    <TD align=3Dright><TT><B>Start&nbsp;</B></TT></TD>
    <TD align=3Dright><TT><B>&nbsp;</B></TT></TD>
    <TD align=3Dright><TT><B>End&nbsp;</B></TT></TD>
    <TD align=3Dright><TT><B>Miss&nbsp;</B></TT></TD>
    <TD align=3Dright><TT><B>Ions&nbsp;</B></TT></TD>
    <TD><TT><B>&nbsp;Peptide</B></TT></TD></TR>
  <TR>
    <TD align=3Dright>&nbsp;</TD>
    <TD align=3Dright><TT>1292.5588&nbsp;&nbsp;</TT></TD>
    <TD align=3Dright><TT>1291.5515&nbsp;&nbsp;</TT></TD>
    <TD align=3Dright><TT>1291.6620&nbsp;&nbsp;</TT></TD>
    <TD noWrap align=3Dright><TT>-85.50&nbsp;</TT></TD>
    <TD align=3Dright><TT>116&nbsp;</TT></TD>
    <TD noWrap align=3Dright><TT>-&nbsp;</TT></TD>
    <TD align=3Dright><TT>128&nbsp;</TT></TD>
    <TD align=3Dright><TT>1&nbsp;&nbsp;</TT></TD>
    <TD noWrap align=3Dright><TT>---&nbsp;&nbsp;</TT></TD>
    <TD noWrap><TT>&nbsp;R.KILDDASTSGGTK.S</TT></TD></TR>
  <TR>
    <TD align=3Dright>&nbsp;</TD>
    <TD align=3Dright><TT>1391.5864&nbsp;&nbsp;</TT></TD>
    <TD align=3Dright><TT>1390.5791&nbsp;&nbsp;</TT></TD>
    <TD align=3Dright><TT>1390.6510&nbsp;&nbsp;</TT></TD>
    <TD noWrap align=3Dright><TT>-51.72&nbsp;</TT></TD>
    <TD align=3Dright><TT>99&nbsp;</TT></TD>
    <TD noWrap align=3Dright><TT>-&nbsp;</TT></TD>
    <TD align=3Dright><TT>111&nbsp;</TT></TD>
    <TD align=3Dright><TT>1&nbsp;&nbsp;</TT></TD>
    <TD noWrap align=3Dright><TT>---&nbsp;&nbsp;</TT></TD>
    <TD noWrap><TT>&nbsp;K.CVEAQNATKEGNK.T</TT></TD></TR>
  <TR>
    <TD align=3Dright>&nbsp;</TD>
    <TD align=3Dright><TT>2663.2710&nbsp;&nbsp;</TT></TD>
    <TD align=3Dright><TT>2662.2637&nbsp;&nbsp;</TT></TD>
    <TD align=3Dright><TT>2662.3903&nbsp;&nbsp;</TT></TD>
    <TD noWrap align=3Dright><TT>-47.54&nbsp;</TT></TD>
    <TD align=3Dright><TT>152&nbsp;</TT></TD>
    <TD noWrap align=3Dright><TT>-&nbsp;</TT></TD>
    <TD align=3Dright><TT>175&nbsp;</TT></TD>
    <TD align=3Dright><TT>0&nbsp;&nbsp;</TT></TD>
    <TD noWrap align=3Dright><TT>---&nbsp;&nbsp;</TT></TD>
    <TD noWrap><TT>&nbsp;K.LSVLGFEVVMAGMLLVSGPFVYYR.K + Oxidation=20
  (M)</TT></TD></TR>
  <TR>
    <TD align=3Dright>&nbsp;</TD>
    <TD align=3Dright><TT>2663.2710&nbsp;&nbsp;</TT></TD>
    <TD align=3Dright><TT>2662.2637&nbsp;&nbsp;</TT></TD>
    <TD align=3Dright><TT>2662.3903&nbsp;&nbsp;</TT></TD>
    <TD noWrap align=3Dright><TT>-47.54&nbsp;</TT></TD>
    <TD align=3Dright><TT>152&nbsp;</TT></TD>
    <TD noWrap align=3Dright><TT>-&nbsp;</TT></TD>
    <TD align=3Dright><TT>175&nbsp;</TT></TD>
    <TD align=3Dright><TT>0&nbsp;&nbsp;</TT></TD>
    <TD noWrap align=3Dright><TT>---&nbsp;&nbsp;</TT></TD>
    <TD noWrap><TT>&nbsp;K.LSVLGFEVVMAGMLLVSGPFVYYR.K + Oxidation=20
  (M)</TT></TD></TR>
  <TR>
    <TD align=3Dright>&nbsp;</TD>
    <TD align=3Dright><TT>2791.3582&nbsp;&nbsp;</TT></TD>
    <TD align=3Dright><TT>2790.3509&nbsp;&nbsp;</TT></TD>
    <TD align=3Dright><TT>2790.4853&nbsp;&nbsp;</TT></TD>
    <TD noWrap align=3Dright><TT>-48.14&nbsp;</TT></TD>
    <TD align=3Dright><TT>152&nbsp;</TT></TD>
    <TD noWrap align=3Dright><TT>-&nbsp;</TT></TD>
    <TD align=3Dright><TT>176&nbsp;</TT></TD>
    <TD align=3Dright><TT>1&nbsp;&nbsp;</TT></TD>
    <TD noWrap align=3Dright><TT>---&nbsp;&nbsp;</TT></TD>
    <TD noWrap><TT>&nbsp;K.LSVLGFEVVMAGMLLVSGPFVYYRK.R + Oxidation=20
  (M)</TT></TD></TR></TBODY></TABLE>
<TABLE border=3D0 cellSpacing=3D0>
  <TBODY>
  <TR>
    <TD><TT>&nbsp;&nbsp;&nbsp;&nbsp;&nbsp;&nbsp;</TT></TD>
    <TD><TT><B>No match to: </B>722.3420, 812.3086, 825.0434, 829.3334,=20
      841.0161, 1118.5221, 1172.4425, 1189.4530, 1269.5286, 1269.5286,=20
      1285.5037, 1285.5037, 1322.5815, 1322.5815, 1326.5565, 1338.5596,=20
      1356.5566, 1368.5648, 1369.6064, 1370.5739, 1370.5739, 1384.5612,=20
      1386.5494, 1386.5494, 1392.5532, 1402.5461, 1402.5461, 1408.5115,=20
      1418.5275, 1484.6038, 1967.9011, 1967.9011, 1989.8937, 2067.7529,=20
      2067.7529, 2089.7578, 2438.1182, 2438.1182, 2646.3293, 2664.9670,=20
      2685.2368</TT></TD></TR></TBODY></TABLE><BR>
<TABLE border=3D0 cellSpacing=3D0>
  <TBODY>
  <TR>
    <TD><TT><B><A name=3DHit27>27.</A>&nbsp;&nbsp;&nbsp;</B></TT></TD>
    <TD noWrap><TT><A=20
      =
href=3D"http://zxw-pc/mascot/cgi/protein_view.pl?file=3D../data/20121225/=
F002442.dat&amp;hit=3D27"=20
      =
target=3D_blank>gi|241926211</A>&nbsp;&nbsp;&nbsp;&nbsp;<B>Mass:</B>&nbsp=
;20853&nbsp;&nbsp;&nbsp;&nbsp;<B>Score:</B>&nbsp;35&nbsp;&nbsp;&nbsp;&nbs=
p;&nbsp;<B>Expect:</B>&nbsp;6.3e+002&nbsp;&nbsp;<B>Matches:</B>&nbsp;5</T=
T></TD></TR>
  <TR>
    <TD>&nbsp;</TD>
    <TD noWrap><TT>hypothetical protein SORBIDRAFT_02g032750 [Sorghum=20
      bicolor]</TT></TD></TR></TBODY></TABLE>
<TABLE border=3D0 cellSpacing=3D0 cellPadding=3D0>
  <TBODY>
  <TR>
    <TD><TT>&nbsp;&nbsp;&nbsp;&nbsp;&nbsp;&nbsp;</TT></TD>
    <TD align=3Dright><TT><B>Observed&nbsp;&nbsp;</B></TT></TD>
    <TD noWrap align=3Dright><TT><B>Mr(expt)&nbsp;&nbsp;</B></TT></TD>
    <TD noWrap align=3Dright><TT><B>Mr(calc)&nbsp;&nbsp;</B></TT></TD>
    <TD align=3Dright><TT><B>&nbsp;ppm&nbsp;&nbsp;</B></TT></TD>
    <TD align=3Dright><TT><B>Start&nbsp;</B></TT></TD>
    <TD align=3Dright><TT><B>&nbsp;</B></TT></TD>
    <TD align=3Dright><TT><B>End&nbsp;</B></TT></TD>
    <TD align=3Dright><TT><B>Miss&nbsp;</B></TT></TD>
    <TD align=3Dright><TT><B>Ions&nbsp;</B></TT></TD>
    <TD><TT><B>&nbsp;Peptide</B></TT></TD></TR>
  <TR>
    <TD align=3Dright>&nbsp;</TD>
    <TD align=3Dright><TT>1292.5588&nbsp;&nbsp;</TT></TD>
    <TD align=3Dright><TT>1291.5515&nbsp;&nbsp;</TT></TD>
    <TD align=3Dright><TT>1291.6620&nbsp;&nbsp;</TT></TD>
    <TD noWrap align=3Dright><TT>-85.50&nbsp;</TT></TD>
    <TD align=3Dright><TT>116&nbsp;</TT></TD>
    <TD noWrap align=3Dright><TT>-&nbsp;</TT></TD>
    <TD align=3Dright><TT>128&nbsp;</TT></TD>
    <TD align=3Dright><TT>1&nbsp;&nbsp;</TT></TD>
    <TD noWrap align=3Dright><TT>---&nbsp;&nbsp;</TT></TD>
    <TD noWrap><TT>&nbsp;R.KILDDASTSGGTK.S</TT></TD></TR>
  <TR>
    <TD align=3Dright>&nbsp;</TD>
    <TD align=3Dright><TT>1391.5864&nbsp;&nbsp;</TT></TD>
    <TD align=3Dright><TT>1390.5791&nbsp;&nbsp;</TT></TD>
    <TD align=3Dright><TT>1390.6510&nbsp;&nbsp;</TT></TD>
    <TD noWrap align=3Dright><TT>-51.72&nbsp;</TT></TD>
    <TD align=3Dright><TT>99&nbsp;</TT></TD>
    <TD noWrap align=3Dright><TT>-&nbsp;</TT></TD>
    <TD align=3Dright><TT>111&nbsp;</TT></TD>
    <TD align=3Dright><TT>1&nbsp;&nbsp;</TT></TD>
    <TD noWrap align=3Dright><TT>---&nbsp;&nbsp;</TT></TD>
    <TD noWrap><TT>&nbsp;K.CVEAQNATKEGNK.T</TT></TD></TR>
  <TR>
    <TD align=3Dright>&nbsp;</TD>
    <TD align=3Dright><TT>2663.2710&nbsp;&nbsp;</TT></TD>
    <TD align=3Dright><TT>2662.2637&nbsp;&nbsp;</TT></TD>
    <TD align=3Dright><TT>2662.3903&nbsp;&nbsp;</TT></TD>
    <TD noWrap align=3Dright><TT>-47.54&nbsp;</TT></TD>
    <TD align=3Dright><TT>152&nbsp;</TT></TD>
    <TD noWrap align=3Dright><TT>-&nbsp;</TT></TD>
    <TD align=3Dright><TT>175&nbsp;</TT></TD>
    <TD align=3Dright><TT>0&nbsp;&nbsp;</TT></TD>
    <TD noWrap align=3Dright><TT>---&nbsp;&nbsp;</TT></TD>
    <TD noWrap><TT>&nbsp;K.LSVLGFEVVMAGMLLVSGPFVYYR.K + Oxidation=20
  (M)</TT></TD></TR>
  <TR>
    <TD align=3Dright>&nbsp;</TD>
    <TD align=3Dright><TT>2663.2710&nbsp;&nbsp;</TT></TD>
    <TD align=3Dright><TT>2662.2637&nbsp;&nbsp;</TT></TD>
    <TD align=3Dright><TT>2662.3903&nbsp;&nbsp;</TT></TD>
    <TD noWrap align=3Dright><TT>-47.54&nbsp;</TT></TD>
    <TD align=3Dright><TT>152&nbsp;</TT></TD>
    <TD noWrap align=3Dright><TT>-&nbsp;</TT></TD>
    <TD align=3Dright><TT>175&nbsp;</TT></TD>
    <TD align=3Dright><TT>0&nbsp;&nbsp;</TT></TD>
    <TD noWrap align=3Dright><TT>---&nbsp;&nbsp;</TT></TD>
    <TD noWrap><TT>&nbsp;K.LSVLGFEVVMAGMLLVSGPFVYYR.K + Oxidation=20
  (M)</TT></TD></TR>
  <TR>
    <TD align=3Dright>&nbsp;</TD>
    <TD align=3Dright><TT>2791.3582&nbsp;&nbsp;</TT></TD>
    <TD align=3Dright><TT>2790.3509&nbsp;&nbsp;</TT></TD>
    <TD align=3Dright><TT>2790.4853&nbsp;&nbsp;</TT></TD>
    <TD noWrap align=3Dright><TT>-48.14&nbsp;</TT></TD>
    <TD align=3Dright><TT>152&nbsp;</TT></TD>
    <TD noWrap align=3Dright><TT>-&nbsp;</TT></TD>
    <TD align=3Dright><TT>176&nbsp;</TT></TD>
    <TD align=3Dright><TT>1&nbsp;&nbsp;</TT></TD>
    <TD noWrap align=3Dright><TT>---&nbsp;&nbsp;</TT></TD>
    <TD noWrap><TT>&nbsp;K.LSVLGFEVVMAGMLLVSGPFVYYRK.R + Oxidation=20
  (M)</TT></TD></TR></TBODY></TABLE>
<TABLE border=3D0 cellSpacing=3D0>
  <TBODY>
  <TR>
    <TD><TT>&nbsp;&nbsp;&nbsp;&nbsp;&nbsp;&nbsp;</TT></TD>
    <TD><TT><B>No match to: </B>722.3420, 812.3086, 825.0434, 829.3334,=20
      841.0161, 1118.5221, 1172.4425, 1189.4530, 1269.5286, 1269.5286,=20
      1285.5037, 1285.5037, 1322.5815, 1322.5815, 1326.5565, 1338.5596,=20
      1356.5566, 1368.5648, 1369.6064, 1370.5739, 1370.5739, 1384.5612,=20
      1386.5494, 1386.5494, 1392.5532, 1402.5461, 1402.5461, 1408.5115,=20
      1418.5275, 1484.6038, 1967.9011, 1967.9011, 1989.8937, 2067.7529,=20
      2067.7529, 2089.7578, 2438.1182, 2438.1182, 2646.3293, 2664.9670,=20
      2685.2368</TT></TD></TR></TBODY></TABLE><BR>
<TABLE border=3D0 cellSpacing=3D0>
  <TBODY>
  <TR>
    <TD><TT><B><A name=3DHit28>28.</A>&nbsp;&nbsp;&nbsp;</B></TT></TD>
    <TD noWrap><TT><A=20
      =
href=3D"http://zxw-pc/mascot/cgi/protein_view.pl?file=3D../data/20121225/=
F002442.dat&amp;hit=3D28"=20
      =
target=3D_blank>gi|226503317</A>&nbsp;&nbsp;&nbsp;&nbsp;<B>Mass:</B>&nbsp=
;24629&nbsp;&nbsp;&nbsp;&nbsp;<B>Score:</B>&nbsp;33&nbsp;&nbsp;&nbsp;&nbs=
p;&nbsp;<B>Expect:</B>&nbsp;9.1e+002&nbsp;&nbsp;<B>Matches:</B>&nbsp;6</T=
T></TD></TR>
  <TR>
    <TD>&nbsp;</TD>
    <TD noWrap><TT>LOC100282523 [Zea =
mays]</TT></TD></TR></TBODY></TABLE>
<TABLE border=3D0 cellSpacing=3D0 cellPadding=3D0>
  <TBODY>
  <TR>
    <TD><TT>&nbsp;&nbsp;&nbsp;&nbsp;&nbsp;&nbsp;</TT></TD>
    <TD align=3Dright><TT><B>Observed&nbsp;&nbsp;</B></TT></TD>
    <TD noWrap align=3Dright><TT><B>Mr(expt)&nbsp;&nbsp;</B></TT></TD>
    <TD noWrap align=3Dright><TT><B>Mr(calc)&nbsp;&nbsp;</B></TT></TD>
    <TD align=3Dright><TT><B>&nbsp;ppm&nbsp;&nbsp;</B></TT></TD>
    <TD align=3Dright><TT><B>Start&nbsp;</B></TT></TD>
    <TD align=3Dright><TT><B>&nbsp;</B></TT></TD>
    <TD align=3Dright><TT><B>End&nbsp;</B></TT></TD>
    <TD align=3Dright><TT><B>Miss&nbsp;</B></TT></TD>
    <TD align=3Dright><TT><B>Ions&nbsp;</B></TT></TD>
    <TD><TT><B>&nbsp;Peptide</B></TT></TD></TR>
  <TR>
    <TD align=3Dright>&nbsp;</TD>
    <TD align=3Dright><TT>1118.5221&nbsp;&nbsp;</TT></TD>
    <TD align=3Dright><TT>1117.5148&nbsp;&nbsp;</TT></TD>
    <TD align=3Dright><TT>1117.5880&nbsp;&nbsp;</TT></TD>
    <TD noWrap align=3Dright><TT>-65.46&nbsp;</TT></TD>
    <TD align=3Dright><TT>198&nbsp;</TT></TD>
    <TD noWrap align=3Dright><TT>-&nbsp;</TT></TD>
    <TD align=3Dright><TT>207&nbsp;</TT></TD>
    <TD align=3Dright><TT>1&nbsp;&nbsp;</TT></TD>
    <TD noWrap align=3Dright><TT>---&nbsp;&nbsp;</TT></TD>
    <TD noWrap><TT>&nbsp;R.TIAKAWSDAR.S</TT></TD></TR>
  <TR>
    <TD align=3Dright>&nbsp;</TD>
    <TD align=3Dright><TT>1269.5286&nbsp;&nbsp;</TT></TD>
    <TD align=3Dright><TT>1268.5213&nbsp;&nbsp;</TT></TD>
    <TD align=3Dright><TT>1268.5451&nbsp;&nbsp;</TT></TD>
    <TD noWrap align=3Dright><TT>-18.72&nbsp;</TT></TD>
    <TD align=3Dright><TT>175&nbsp;</TT></TD>
    <TD noWrap align=3Dright><TT>-&nbsp;</TT></TD>
    <TD align=3Dright><TT>185&nbsp;</TT></TD>
    <TD align=3Dright><TT>0&nbsp;&nbsp;</TT></TD>
    <TD noWrap align=3Dright><TT>---&nbsp;&nbsp;</TT></TD>
    <TD noWrap><TT>&nbsp;K.DPMSGIMDLMK.N + 2 Oxidation =
(M)</TT></TD></TR>
  <TR>
    <TD align=3Dright>&nbsp;</TD>
    <TD align=3Dright><TT>1269.5286&nbsp;&nbsp;</TT></TD>
    <TD align=3Dright><TT>1268.5213&nbsp;&nbsp;</TT></TD>
    <TD align=3Dright><TT>1268.5451&nbsp;&nbsp;</TT></TD>
    <TD noWrap align=3Dright><TT>-18.72&nbsp;</TT></TD>
    <TD align=3Dright><TT>175&nbsp;</TT></TD>
    <TD noWrap align=3Dright><TT>-&nbsp;</TT></TD>
    <TD align=3Dright><TT>185&nbsp;</TT></TD>
    <TD align=3Dright><TT>0&nbsp;&nbsp;</TT></TD>
    <TD noWrap align=3Dright><TT>14&nbsp;&nbsp;</TT></TD>
    <TD noWrap><TT>&nbsp;K.DPMSGIMDLMK.N + 2 Oxidation =
(M)</TT></TD></TR>
  <TR>
    <TD align=3Dright>&nbsp;</TD>
    <TD align=3Dright><TT>1285.5037&nbsp;&nbsp;</TT></TD>
    <TD align=3Dright><TT>1284.4964&nbsp;&nbsp;</TT></TD>
    <TD align=3Dright><TT>1284.5400&nbsp;&nbsp;</TT></TD>
    <TD noWrap align=3Dright><TT>-33.92&nbsp;</TT></TD>
    <TD align=3Dright><TT>175&nbsp;</TT></TD>
    <TD noWrap align=3Dright><TT>-&nbsp;</TT></TD>
    <TD align=3Dright><TT>185&nbsp;</TT></TD>
    <TD align=3Dright><TT>0&nbsp;&nbsp;</TT></TD>
    <TD noWrap align=3Dright><TT>---&nbsp;&nbsp;</TT></TD>
    <TD noWrap><TT>&nbsp;K.DPMSGIMDLMK.N + 3 Oxidation =
(M)</TT></TD></TR>
  <TR>
    <TD align=3Dright>&nbsp;</TD>
    <TD align=3Dright><TT>1285.5037&nbsp;&nbsp;</TT></TD>
    <TD align=3Dright><TT>1284.4964&nbsp;&nbsp;</TT></TD>
    <TD align=3Dright><TT>1284.5400&nbsp;&nbsp;</TT></TD>
    <TD noWrap align=3Dright><TT>-33.92&nbsp;</TT></TD>
    <TD align=3Dright><TT>175&nbsp;</TT></TD>
    <TD noWrap align=3Dright><TT>-&nbsp;</TT></TD>
    <TD align=3Dright><TT>185&nbsp;</TT></TD>
    <TD align=3Dright><TT>0&nbsp;&nbsp;</TT></TD>
    <TD noWrap align=3Dright><TT>(5)&nbsp;</TT></TD>
    <TD noWrap><TT>&nbsp;K.DPMSGIMDLMK.N + 3 Oxidation =
(M)</TT></TD></TR>
  <TR>
    <TD align=3Dright>&nbsp;</TD>
    <TD align=3Dright><TT>1392.5532&nbsp;&nbsp;</TT></TD>
    <TD align=3Dright><TT>1391.5459&nbsp;&nbsp;</TT></TD>
    <TD align=3Dright><TT>1391.4857&nbsp;&nbsp;</TT></TD>
    <TD noWrap align=3Dright><TT>43.3&nbsp;</TT></TD>
    <TD align=3Dright><TT>186&nbsp;</TT></TD>
    <TD noWrap align=3Dright><TT>-&nbsp;</TT></TD>
    <TD align=3Dright><TT>196&nbsp;</TT></TD>
    <TD align=3Dright><TT>0&nbsp;&nbsp;</TT></TD>
    <TD noWrap align=3Dright><TT>---&nbsp;&nbsp;</TT></TD>
    <TD noWrap><TT>&nbsp;K.NMYEEGDEDMK.R + 2 Oxidation=20
(M)</TT></TD></TR></TBODY></TABLE>
<TABLE border=3D0 cellSpacing=3D0>
  <TBODY>
  <TR>
    <TD><TT>&nbsp;&nbsp;&nbsp;&nbsp;&nbsp;&nbsp;</TT></TD>
    <TD><TT><B>No match to: </B>722.3420, 812.3086, 825.0434, 829.3334,=20
      841.0161, 1172.4425, 1189.4530, 1292.5588, 1322.5815, 1322.5815,=20
      1326.5565, 1338.5596, 1356.5566, 1368.5648, 1369.6064, 1370.5739,=20
      1370.5739, 1384.5612, 1386.5494, 1386.5494, 1391.5864, 1402.5461,=20
      1402.5461, 1408.5115, 1418.5275, 1484.6038, 1967.9011, 1967.9011,=20
      1989.8937, 2067.7529, 2067.7529, 2089.7578, 2438.1182, 2438.1182,=20
      2646.3293, 2663.2710, 2663.2710, 2664.9670, 2685.2368,=20
  2791.3582</TT></TD></TR></TBODY></TABLE><BR>
<TABLE border=3D0 cellSpacing=3D0>
  <TBODY>
  <TR>
    <TD><TT><B><A name=3DHit29>29.</A>&nbsp;&nbsp;&nbsp;</B></TT></TD>
    <TD noWrap><TT><A=20
      =
href=3D"http://zxw-pc/mascot/cgi/protein_view.pl?file=3D../data/20121225/=
F002442.dat&amp;hit=3D29"=20
      =
target=3D_blank>gi|195623110</A>&nbsp;&nbsp;&nbsp;&nbsp;<B>Mass:</B>&nbsp=
;24629&nbsp;&nbsp;&nbsp;&nbsp;<B>Score:</B>&nbsp;33&nbsp;&nbsp;&nbsp;&nbs=
p;&nbsp;<B>Expect:</B>&nbsp;9.1e+002&nbsp;&nbsp;<B>Matches:</B>&nbsp;6</T=
T></TD></TR>
  <TR>
    <TD>&nbsp;</TD>
    <TD noWrap><TT>calcyclin-binding protein [Zea=20
mays]</TT></TD></TR></TBODY></TABLE>
<TABLE border=3D0 cellSpacing=3D0 cellPadding=3D0>
  <TBODY>
  <TR>
    <TD><TT>&nbsp;&nbsp;&nbsp;&nbsp;&nbsp;&nbsp;</TT></TD>
    <TD align=3Dright><TT><B>Observed&nbsp;&nbsp;</B></TT></TD>
    <TD noWrap align=3Dright><TT><B>Mr(expt)&nbsp;&nbsp;</B></TT></TD>
    <TD noWrap align=3Dright><TT><B>Mr(calc)&nbsp;&nbsp;</B></TT></TD>
    <TD align=3Dright><TT><B>&nbsp;ppm&nbsp;&nbsp;</B></TT></TD>
    <TD align=3Dright><TT><B>Start&nbsp;</B></TT></TD>
    <TD align=3Dright><TT><B>&nbsp;</B></TT></TD>
    <TD align=3Dright><TT><B>End&nbsp;</B></TT></TD>
    <TD align=3Dright><TT><B>Miss&nbsp;</B></TT></TD>
    <TD align=3Dright><TT><B>Ions&nbsp;</B></TT></TD>
    <TD><TT><B>&nbsp;Peptide</B></TT></TD></TR>
  <TR>
    <TD align=3Dright>&nbsp;</TD>
    <TD align=3Dright><TT>1118.5221&nbsp;&nbsp;</TT></TD>
    <TD align=3Dright><TT>1117.5148&nbsp;&nbsp;</TT></TD>
    <TD align=3Dright><TT>1117.5880&nbsp;&nbsp;</TT></TD>
    <TD noWrap align=3Dright><TT>-65.46&nbsp;</TT></TD>
    <TD align=3Dright><TT>198&nbsp;</TT></TD>
    <TD noWrap align=3Dright><TT>-&nbsp;</TT></TD>
    <TD align=3Dright><TT>207&nbsp;</TT></TD>
    <TD align=3Dright><TT>1&nbsp;&nbsp;</TT></TD>
    <TD noWrap align=3Dright><TT>---&nbsp;&nbsp;</TT></TD>
    <TD noWrap><TT>&nbsp;R.TIAKAWSDAR.S</TT></TD></TR>
  <TR>
    <TD align=3Dright>&nbsp;</TD>
    <TD align=3Dright><TT>1269.5286&nbsp;&nbsp;</TT></TD>
    <TD align=3Dright><TT>1268.5213&nbsp;&nbsp;</TT></TD>
    <TD align=3Dright><TT>1268.5451&nbsp;&nbsp;</TT></TD>
    <TD noWrap align=3Dright><TT>-18.72&nbsp;</TT></TD>
    <TD align=3Dright><TT>175&nbsp;</TT></TD>
    <TD noWrap align=3Dright><TT>-&nbsp;</TT></TD>
    <TD align=3Dright><TT>185&nbsp;</TT></TD>
    <TD align=3Dright><TT>0&nbsp;&nbsp;</TT></TD>
    <TD noWrap align=3Dright><TT>---&nbsp;&nbsp;</TT></TD>
    <TD noWrap><TT>&nbsp;K.DPMSGIMDLMK.N + 2 Oxidation =
(M)</TT></TD></TR>
  <TR>
    <TD align=3Dright>&nbsp;</TD>
    <TD align=3Dright><TT>1269.5286&nbsp;&nbsp;</TT></TD>
    <TD align=3Dright><TT>1268.5213&nbsp;&nbsp;</TT></TD>
    <TD align=3Dright><TT>1268.5451&nbsp;&nbsp;</TT></TD>
    <TD noWrap align=3Dright><TT>-18.72&nbsp;</TT></TD>
    <TD align=3Dright><TT>175&nbsp;</TT></TD>
    <TD noWrap align=3Dright><TT>-&nbsp;</TT></TD>
    <TD align=3Dright><TT>185&nbsp;</TT></TD>
    <TD align=3Dright><TT>0&nbsp;&nbsp;</TT></TD>
    <TD noWrap align=3Dright><TT>14&nbsp;&nbsp;</TT></TD>
    <TD noWrap><TT>&nbsp;K.DPMSGIMDLMK.N + 2 Oxidation =
(M)</TT></TD></TR>
  <TR>
    <TD align=3Dright>&nbsp;</TD>
    <TD align=3Dright><TT>1285.5037&nbsp;&nbsp;</TT></TD>
    <TD align=3Dright><TT>1284.4964&nbsp;&nbsp;</TT></TD>
    <TD align=3Dright><TT>1284.5400&nbsp;&nbsp;</TT></TD>
    <TD noWrap align=3Dright><TT>-33.92&nbsp;</TT></TD>
    <TD align=3Dright><TT>175&nbsp;</TT></TD>
    <TD noWrap align=3Dright><TT>-&nbsp;</TT></TD>
    <TD align=3Dright><TT>185&nbsp;</TT></TD>
    <TD align=3Dright><TT>0&nbsp;&nbsp;</TT></TD>
    <TD noWrap align=3Dright><TT>---&nbsp;&nbsp;</TT></TD>
    <TD noWrap><TT>&nbsp;K.DPMSGIMDLMK.N + 3 Oxidation =
(M)</TT></TD></TR>
  <TR>
    <TD align=3Dright>&nbsp;</TD>
    <TD align=3Dright><TT>1285.5037&nbsp;&nbsp;</TT></TD>
    <TD align=3Dright><TT>1284.4964&nbsp;&nbsp;</TT></TD>
    <TD align=3Dright><TT>1284.5400&nbsp;&nbsp;</TT></TD>
    <TD noWrap align=3Dright><TT>-33.92&nbsp;</TT></TD>
    <TD align=3Dright><TT>175&nbsp;</TT></TD>
    <TD noWrap align=3Dright><TT>-&nbsp;</TT></TD>
    <TD align=3Dright><TT>185&nbsp;</TT></TD>
    <TD align=3Dright><TT>0&nbsp;&nbsp;</TT></TD>
    <TD noWrap align=3Dright><TT>(5)&nbsp;</TT></TD>
    <TD noWrap><TT>&nbsp;K.DPMSGIMDLMK.N + 3 Oxidation =
(M)</TT></TD></TR>
  <TR>
    <TD align=3Dright>&nbsp;</TD>
    <TD align=3Dright><TT>1392.5532&nbsp;&nbsp;</TT></TD>
    <TD align=3Dright><TT>1391.5459&nbsp;&nbsp;</TT></TD>
    <TD align=3Dright><TT>1391.4857&nbsp;&nbsp;</TT></TD>
    <TD noWrap align=3Dright><TT>43.3&nbsp;</TT></TD>
    <TD align=3Dright><TT>186&nbsp;</TT></TD>
    <TD noWrap align=3Dright><TT>-&nbsp;</TT></TD>
    <TD align=3Dright><TT>196&nbsp;</TT></TD>
    <TD align=3Dright><TT>0&nbsp;&nbsp;</TT></TD>
    <TD noWrap align=3Dright><TT>---&nbsp;&nbsp;</TT></TD>
    <TD noWrap><TT>&nbsp;K.NMYEEGDEDMK.R + 2 Oxidation=20
(M)</TT></TD></TR></TBODY></TABLE>
<TABLE border=3D0 cellSpacing=3D0>
  <TBODY>
  <TR>
    <TD><TT>&nbsp;&nbsp;&nbsp;&nbsp;&nbsp;&nbsp;</TT></TD>
    <TD><TT><B>No match to: </B>722.3420, 812.3086, 825.0434, 829.3334,=20
      841.0161, 1172.4425, 1189.4530, 1292.5588, 1322.5815, 1322.5815,=20
      1326.5565, 1338.5596, 1356.5566, 1368.5648, 1369.6064, 1370.5739,=20
      1370.5739, 1384.5612, 1386.5494, 1386.5494, 1391.5864, 1402.5461,=20
      1402.5461, 1408.5115, 1418.5275, 1484.6038, 1967.9011, 1967.9011,=20
      1989.8937, 2067.7529, 2067.7529, 2089.7578, 2438.1182, 2438.1182,=20
      2646.3293, 2663.2710, 2663.2710, 2664.9670, 2685.2368,=20
  2791.3582</TT></TD></TR></TBODY></TABLE><BR>
<TABLE border=3D0 cellSpacing=3D0>
  <TBODY>
  <TR>
    <TD><TT><B><A name=3DHit30>30.</A>&nbsp;&nbsp;&nbsp;</B></TT></TD>
    <TD noWrap><TT><A=20
      =
href=3D"http://zxw-pc/mascot/cgi/protein_view.pl?file=3D../data/20121225/=
F002442.dat&amp;hit=3D30"=20
      =
target=3D_blank>gi|195608970</A>&nbsp;&nbsp;&nbsp;&nbsp;<B>Mass:</B>&nbsp=
;24617&nbsp;&nbsp;&nbsp;&nbsp;<B>Score:</B>&nbsp;33&nbsp;&nbsp;&nbsp;&nbs=
p;&nbsp;<B>Expect:</B>&nbsp;9.1e+002&nbsp;&nbsp;<B>Matches:</B>&nbsp;6</T=
T></TD></TR>
  <TR>
    <TD>&nbsp;</TD>
    <TD noWrap><TT>calcyclin-binding protein [Zea=20
mays]</TT></TD></TR></TBODY></TABLE>
<TABLE border=3D0 cellSpacing=3D0 cellPadding=3D0>
  <TBODY>
  <TR>
    <TD><TT>&nbsp;&nbsp;&nbsp;&nbsp;&nbsp;&nbsp;</TT></TD>
    <TD align=3Dright><TT><B>Observed&nbsp;&nbsp;</B></TT></TD>
    <TD noWrap align=3Dright><TT><B>Mr(expt)&nbsp;&nbsp;</B></TT></TD>
    <TD noWrap align=3Dright><TT><B>Mr(calc)&nbsp;&nbsp;</B></TT></TD>
    <TD align=3Dright><TT><B>&nbsp;ppm&nbsp;&nbsp;</B></TT></TD>
    <TD align=3Dright><TT><B>Start&nbsp;</B></TT></TD>
    <TD align=3Dright><TT><B>&nbsp;</B></TT></TD>
    <TD align=3Dright><TT><B>End&nbsp;</B></TT></TD>
    <TD align=3Dright><TT><B>Miss&nbsp;</B></TT></TD>
    <TD align=3Dright><TT><B>Ions&nbsp;</B></TT></TD>
    <TD><TT><B>&nbsp;Peptide</B></TT></TD></TR>
  <TR>
    <TD align=3Dright>&nbsp;</TD>
    <TD align=3Dright><TT>1118.5221&nbsp;&nbsp;</TT></TD>
    <TD align=3Dright><TT>1117.5148&nbsp;&nbsp;</TT></TD>
    <TD align=3Dright><TT>1117.5880&nbsp;&nbsp;</TT></TD>
    <TD noWrap align=3Dright><TT>-65.46&nbsp;</TT></TD>
    <TD align=3Dright><TT>198&nbsp;</TT></TD>
    <TD noWrap align=3Dright><TT>-&nbsp;</TT></TD>
    <TD align=3Dright><TT>207&nbsp;</TT></TD>
    <TD align=3Dright><TT>1&nbsp;&nbsp;</TT></TD>
    <TD noWrap align=3Dright><TT>---&nbsp;&nbsp;</TT></TD>
    <TD noWrap><TT>&nbsp;R.TIAKAWSDAR.S</TT></TD></TR>
  <TR>
    <TD align=3Dright>&nbsp;</TD>
    <TD align=3Dright><TT>1269.5286&nbsp;&nbsp;</TT></TD>
    <TD align=3Dright><TT>1268.5213&nbsp;&nbsp;</TT></TD>
    <TD align=3Dright><TT>1268.5451&nbsp;&nbsp;</TT></TD>
    <TD noWrap align=3Dright><TT>-18.72&nbsp;</TT></TD>
    <TD align=3Dright><TT>175&nbsp;</TT></TD>
    <TD noWrap align=3Dright><TT>-&nbsp;</TT></TD>
    <TD align=3Dright><TT>185&nbsp;</TT></TD>
    <TD align=3Dright><TT>0&nbsp;&nbsp;</TT></TD>
    <TD noWrap align=3Dright><TT>---&nbsp;&nbsp;</TT></TD>
    <TD noWrap><TT>&nbsp;K.DPMSGIMDLMK.N + 2 Oxidation =
(M)</TT></TD></TR>
  <TR>
    <TD align=3Dright>&nbsp;</TD>
    <TD align=3Dright><TT>1269.5286&nbsp;&nbsp;</TT></TD>
    <TD align=3Dright><TT>1268.5213&nbsp;&nbsp;</TT></TD>
    <TD align=3Dright><TT>1268.5451&nbsp;&nbsp;</TT></TD>
    <TD noWrap align=3Dright><TT>-18.72&nbsp;</TT></TD>
    <TD align=3Dright><TT>175&nbsp;</TT></TD>
    <TD noWrap align=3Dright><TT>-&nbsp;</TT></TD>
    <TD align=3Dright><TT>185&nbsp;</TT></TD>
    <TD align=3Dright><TT>0&nbsp;&nbsp;</TT></TD>
    <TD noWrap align=3Dright><TT>14&nbsp;&nbsp;</TT></TD>
    <TD noWrap><TT>&nbsp;K.DPMSGIMDLMK.N + 2 Oxidation =
(M)</TT></TD></TR>
  <TR>
    <TD align=3Dright>&nbsp;</TD>
    <TD align=3Dright><TT>1285.5037&nbsp;&nbsp;</TT></TD>
    <TD align=3Dright><TT>1284.4964&nbsp;&nbsp;</TT></TD>
    <TD align=3Dright><TT>1284.5400&nbsp;&nbsp;</TT></TD>
    <TD noWrap align=3Dright><TT>-33.92&nbsp;</TT></TD>
    <TD align=3Dright><TT>175&nbsp;</TT></TD>
    <TD noWrap align=3Dright><TT>-&nbsp;</TT></TD>
    <TD align=3Dright><TT>185&nbsp;</TT></TD>
    <TD align=3Dright><TT>0&nbsp;&nbsp;</TT></TD>
    <TD noWrap align=3Dright><TT>---&nbsp;&nbsp;</TT></TD>
    <TD noWrap><TT>&nbsp;K.DPMSGIMDLMK.N + 3 Oxidation =
(M)</TT></TD></TR>
  <TR>
    <TD align=3Dright>&nbsp;</TD>
    <TD align=3Dright><TT>1285.5037&nbsp;&nbsp;</TT></TD>
    <TD align=3Dright><TT>1284.4964&nbsp;&nbsp;</TT></TD>
    <TD align=3Dright><TT>1284.5400&nbsp;&nbsp;</TT></TD>
    <TD noWrap align=3Dright><TT>-33.92&nbsp;</TT></TD>
    <TD align=3Dright><TT>175&nbsp;</TT></TD>
    <TD noWrap align=3Dright><TT>-&nbsp;</TT></TD>
    <TD align=3Dright><TT>185&nbsp;</TT></TD>
    <TD align=3Dright><TT>0&nbsp;&nbsp;</TT></TD>
    <TD noWrap align=3Dright><TT>(5)&nbsp;</TT></TD>
    <TD noWrap><TT>&nbsp;K.DPMSGIMDLMK.N + 3 Oxidation =
(M)</TT></TD></TR>
  <TR>
    <TD align=3Dright>&nbsp;</TD>
    <TD align=3Dright><TT>1392.5532&nbsp;&nbsp;</TT></TD>
    <TD align=3Dright><TT>1391.5459&nbsp;&nbsp;</TT></TD>
    <TD align=3Dright><TT>1391.4857&nbsp;&nbsp;</TT></TD>
    <TD noWrap align=3Dright><TT>43.3&nbsp;</TT></TD>
    <TD align=3Dright><TT>186&nbsp;</TT></TD>
    <TD noWrap align=3Dright><TT>-&nbsp;</TT></TD>
    <TD align=3Dright><TT>196&nbsp;</TT></TD>
    <TD align=3Dright><TT>0&nbsp;&nbsp;</TT></TD>
    <TD noWrap align=3Dright><TT>---&nbsp;&nbsp;</TT></TD>
    <TD noWrap><TT>&nbsp;K.NMYEEGDEDMK.R + 2 Oxidation=20
(M)</TT></TD></TR></TBODY></TABLE>
<TABLE border=3D0 cellSpacing=3D0>
  <TBODY>
  <TR>
    <TD><TT>&nbsp;&nbsp;&nbsp;&nbsp;&nbsp;&nbsp;</TT></TD>
    <TD><TT><B>No match to: </B>722.3420, 812.3086, 825.0434, 829.3334,=20
      841.0161, 1172.4425, 1189.4530, 1292.5588, 1322.5815, 1322.5815,=20
      1326.5565, 1338.5596, 1356.5566, 1368.5648, 1369.6064, 1370.5739,=20
      1370.5739, 1384.5612, 1386.5494, 1386.5494, 1391.5864, 1402.5461,=20
      1402.5461, 1408.5115, 1418.5275, 1484.6038, 1967.9011, 1967.9011,=20
      1989.8937, 2067.7529, 2067.7529, 2089.7578, 2438.1182, 2438.1182,=20
      2646.3293, 2663.2710, 2663.2710, 2664.9670, 2685.2368,=20
  2791.3582</TT></TD></TR></TBODY></TABLE><BR>
<TABLE border=3D0 cellSpacing=3D0>
  <TBODY>
  <TR>
    <TD><TT><B><A name=3DHit31>31.</A>&nbsp;&nbsp;&nbsp;</B></TT></TD>
    <TD noWrap><TT><A=20
      =
href=3D"http://zxw-pc/mascot/cgi/protein_view.pl?file=3D../data/20121225/=
F002442.dat&amp;hit=3D31"=20
      =
target=3D_blank>gi|194708324</A>&nbsp;&nbsp;&nbsp;&nbsp;<B>Mass:</B>&nbsp=
;24629&nbsp;&nbsp;&nbsp;&nbsp;<B>Score:</B>&nbsp;33&nbsp;&nbsp;&nbsp;&nbs=
p;&nbsp;<B>Expect:</B>&nbsp;9.1e+002&nbsp;&nbsp;<B>Matches:</B>&nbsp;6</T=
T></TD></TR>
  <TR>
    <TD>&nbsp;</TD>
    <TD noWrap><TT>unknown [Zea mays]</TT></TD></TR></TBODY></TABLE>
<TABLE border=3D0 cellSpacing=3D0 cellPadding=3D0>
  <TBODY>
  <TR>
    <TD><TT>&nbsp;&nbsp;&nbsp;&nbsp;&nbsp;&nbsp;</TT></TD>
    <TD align=3Dright><TT><B>Observed&nbsp;&nbsp;</B></TT></TD>
    <TD noWrap align=3Dright><TT><B>Mr(expt)&nbsp;&nbsp;</B></TT></TD>
    <TD noWrap align=3Dright><TT><B>Mr(calc)&nbsp;&nbsp;</B></TT></TD>
    <TD align=3Dright><TT><B>&nbsp;ppm&nbsp;&nbsp;</B></TT></TD>
    <TD align=3Dright><TT><B>Start&nbsp;</B></TT></TD>
    <TD align=3Dright><TT><B>&nbsp;</B></TT></TD>
    <TD align=3Dright><TT><B>End&nbsp;</B></TT></TD>
    <TD align=3Dright><TT><B>Miss&nbsp;</B></TT></TD>
    <TD align=3Dright><TT><B>Ions&nbsp;</B></TT></TD>
    <TD><TT><B>&nbsp;Peptide</B></TT></TD></TR>
  <TR>
    <TD align=3Dright>&nbsp;</TD>
    <TD align=3Dright><TT>1118.5221&nbsp;&nbsp;</TT></TD>
    <TD align=3Dright><TT>1117.5148&nbsp;&nbsp;</TT></TD>
    <TD align=3Dright><TT>1117.5880&nbsp;&nbsp;</TT></TD>
    <TD noWrap align=3Dright><TT>-65.46&nbsp;</TT></TD>
    <TD align=3Dright><TT>198&nbsp;</TT></TD>
    <TD noWrap align=3Dright><TT>-&nbsp;</TT></TD>
    <TD align=3Dright><TT>207&nbsp;</TT></TD>
    <TD align=3Dright><TT>1&nbsp;&nbsp;</TT></TD>
    <TD noWrap align=3Dright><TT>---&nbsp;&nbsp;</TT></TD>
    <TD noWrap><TT>&nbsp;R.TIAKAWSDAR.S</TT></TD></TR>
  <TR>
    <TD align=3Dright>&nbsp;</TD>
    <TD align=3Dright><TT>1269.5286&nbsp;&nbsp;</TT></TD>
    <TD align=3Dright><TT>1268.5213&nbsp;&nbsp;</TT></TD>
    <TD align=3Dright><TT>1268.5451&nbsp;&nbsp;</TT></TD>
    <TD noWrap align=3Dright><TT>-18.72&nbsp;</TT></TD>
    <TD align=3Dright><TT>175&nbsp;</TT></TD>
    <TD noWrap align=3Dright><TT>-&nbsp;</TT></TD>
    <TD align=3Dright><TT>185&nbsp;</TT></TD>
    <TD align=3Dright><TT>0&nbsp;&nbsp;</TT></TD>
    <TD noWrap align=3Dright><TT>---&nbsp;&nbsp;</TT></TD>
    <TD noWrap><TT>&nbsp;K.DPMSGIMDLMK.N + 2 Oxidation =
(M)</TT></TD></TR>
  <TR>
    <TD align=3Dright>&nbsp;</TD>
    <TD align=3Dright><TT>1269.5286&nbsp;&nbsp;</TT></TD>
    <TD align=3Dright><TT>1268.5213&nbsp;&nbsp;</TT></TD>
    <TD align=3Dright><TT>1268.5451&nbsp;&nbsp;</TT></TD>
    <TD noWrap align=3Dright><TT>-18.72&nbsp;</TT></TD>
    <TD align=3Dright><TT>175&nbsp;</TT></TD>
    <TD noWrap align=3Dright><TT>-&nbsp;</TT></TD>
    <TD align=3Dright><TT>185&nbsp;</TT></TD>
    <TD align=3Dright><TT>0&nbsp;&nbsp;</TT></TD>
    <TD noWrap align=3Dright><TT>14&nbsp;&nbsp;</TT></TD>
    <TD noWrap><TT>&nbsp;K.DPMSGIMDLMK.N + 2 Oxidation =
(M)</TT></TD></TR>
  <TR>
    <TD align=3Dright>&nbsp;</TD>
    <TD align=3Dright><TT>1285.5037&nbsp;&nbsp;</TT></TD>
    <TD align=3Dright><TT>1284.4964&nbsp;&nbsp;</TT></TD>
    <TD align=3Dright><TT>1284.5400&nbsp;&nbsp;</TT></TD>
    <TD noWrap align=3Dright><TT>-33.92&nbsp;</TT></TD>
    <TD align=3Dright><TT>175&nbsp;</TT></TD>
    <TD noWrap align=3Dright><TT>-&nbsp;</TT></TD>
    <TD align=3Dright><TT>185&nbsp;</TT></TD>
    <TD align=3Dright><TT>0&nbsp;&nbsp;</TT></TD>
    <TD noWrap align=3Dright><TT>---&nbsp;&nbsp;</TT></TD>
    <TD noWrap><TT>&nbsp;K.DPMSGIMDLMK.N + 3 Oxidation =
(M)</TT></TD></TR>
  <TR>
    <TD align=3Dright>&nbsp;</TD>
    <TD align=3Dright><TT>1285.5037&nbsp;&nbsp;</TT></TD>
    <TD align=3Dright><TT>1284.4964&nbsp;&nbsp;</TT></TD>
    <TD align=3Dright><TT>1284.5400&nbsp;&nbsp;</TT></TD>
    <TD noWrap align=3Dright><TT>-33.92&nbsp;</TT></TD>
    <TD align=3Dright><TT>175&nbsp;</TT></TD>
    <TD noWrap align=3Dright><TT>-&nbsp;</TT></TD>
    <TD align=3Dright><TT>185&nbsp;</TT></TD>
    <TD align=3Dright><TT>0&nbsp;&nbsp;</TT></TD>
    <TD noWrap align=3Dright><TT>(5)&nbsp;</TT></TD>
    <TD noWrap><TT>&nbsp;K.DPMSGIMDLMK.N + 3 Oxidation =
(M)</TT></TD></TR>
  <TR>
    <TD align=3Dright>&nbsp;</TD>
    <TD align=3Dright><TT>1392.5532&nbsp;&nbsp;</TT></TD>
    <TD align=3Dright><TT>1391.5459&nbsp;&nbsp;</TT></TD>
    <TD align=3Dright><TT>1391.4857&nbsp;&nbsp;</TT></TD>
    <TD noWrap align=3Dright><TT>43.3&nbsp;</TT></TD>
    <TD align=3Dright><TT>186&nbsp;</TT></TD>
    <TD noWrap align=3Dright><TT>-&nbsp;</TT></TD>
    <TD align=3Dright><TT>196&nbsp;</TT></TD>
    <TD align=3Dright><TT>0&nbsp;&nbsp;</TT></TD>
    <TD noWrap align=3Dright><TT>---&nbsp;&nbsp;</TT></TD>
    <TD noWrap><TT>&nbsp;K.NMYEEGDEDMK.R + 2 Oxidation=20
(M)</TT></TD></TR></TBODY></TABLE>
<TABLE border=3D0 cellSpacing=3D0>
  <TBODY>
  <TR>
    <TD><TT>&nbsp;&nbsp;&nbsp;&nbsp;&nbsp;&nbsp;</TT></TD>
    <TD><TT><B>No match to: </B>722.3420, 812.3086, 825.0434, 829.3334,=20
      841.0161, 1172.4425, 1189.4530, 1292.5588, 1322.5815, 1322.5815,=20
      1326.5565, 1338.5596, 1356.5566, 1368.5648, 1369.6064, 1370.5739,=20
      1370.5739, 1384.5612, 1386.5494, 1386.5494, 1391.5864, 1402.5461,=20
      1402.5461, 1408.5115, 1418.5275, 1484.6038, 1967.9011, 1967.9011,=20
      1989.8937, 2067.7529, 2067.7529, 2089.7578, 2438.1182, 2438.1182,=20
      2646.3293, 2663.2710, 2663.2710, 2664.9670, 2685.2368,=20
  2791.3582</TT></TD></TR></TBODY></TABLE><BR>
<TABLE border=3D0 cellSpacing=3D0>
  <TBODY>
  <TR>
    <TD><TT><B><A name=3DHit32>32.</A>&nbsp;&nbsp;&nbsp;</B></TT></TD>
    <TD noWrap><TT><A=20
      =
href=3D"http://zxw-pc/mascot/cgi/protein_view.pl?file=3D../data/20121225/=
F002442.dat&amp;hit=3D32"=20
      =
target=3D_blank>gi|242058737</A>&nbsp;&nbsp;&nbsp;&nbsp;<B>Mass:</B>&nbsp=
;24713&nbsp;&nbsp;&nbsp;&nbsp;<B>Score:</B>&nbsp;33&nbsp;&nbsp;&nbsp;&nbs=
p;&nbsp;<B>Expect:</B>&nbsp;9.3e+002&nbsp;&nbsp;<B>Matches:</B>&nbsp;6</T=
T></TD></TR>
  <TR>
    <TD>&nbsp;</TD>
    <TD noWrap><TT>hypothetical protein SORBIDRAFT_03g035020 [Sorghum=20
      bicolor]</TT></TD></TR></TBODY></TABLE>
<TABLE border=3D0 cellSpacing=3D0 cellPadding=3D0>
  <TBODY>
  <TR>
    <TD><TT>&nbsp;&nbsp;&nbsp;&nbsp;&nbsp;&nbsp;</TT></TD>
    <TD align=3Dright><TT><B>Observed&nbsp;&nbsp;</B></TT></TD>
    <TD noWrap align=3Dright><TT><B>Mr(expt)&nbsp;&nbsp;</B></TT></TD>
    <TD noWrap align=3Dright><TT><B>Mr(calc)&nbsp;&nbsp;</B></TT></TD>
    <TD align=3Dright><TT><B>&nbsp;ppm&nbsp;&nbsp;</B></TT></TD>
    <TD align=3Dright><TT><B>Start&nbsp;</B></TT></TD>
    <TD align=3Dright><TT><B>&nbsp;</B></TT></TD>
    <TD align=3Dright><TT><B>End&nbsp;</B></TT></TD>
    <TD align=3Dright><TT><B>Miss&nbsp;</B></TT></TD>
    <TD align=3Dright><TT><B>Ions&nbsp;</B></TT></TD>
    <TD><TT><B>&nbsp;Peptide</B></TT></TD></TR>
  <TR>
    <TD align=3Dright>&nbsp;</TD>
    <TD align=3Dright><TT>1118.5221&nbsp;&nbsp;</TT></TD>
    <TD align=3Dright><TT>1117.5148&nbsp;&nbsp;</TT></TD>
    <TD align=3Dright><TT>1117.5880&nbsp;&nbsp;</TT></TD>
    <TD noWrap align=3Dright><TT>-65.46&nbsp;</TT></TD>
    <TD align=3Dright><TT>200&nbsp;</TT></TD>
    <TD noWrap align=3Dright><TT>-&nbsp;</TT></TD>
    <TD align=3Dright><TT>209&nbsp;</TT></TD>
    <TD align=3Dright><TT>1&nbsp;&nbsp;</TT></TD>
    <TD noWrap align=3Dright><TT>---&nbsp;&nbsp;</TT></TD>
    <TD noWrap><TT>&nbsp;R.TIAKAWSDAR.S</TT></TD></TR>
  <TR>
    <TD align=3Dright>&nbsp;</TD>
    <TD align=3Dright><TT>1269.5286&nbsp;&nbsp;</TT></TD>
    <TD align=3Dright><TT>1268.5213&nbsp;&nbsp;</TT></TD>
    <TD align=3Dright><TT>1268.5451&nbsp;&nbsp;</TT></TD>
    <TD noWrap align=3Dright><TT>-18.72&nbsp;</TT></TD>
    <TD align=3Dright><TT>177&nbsp;</TT></TD>
    <TD noWrap align=3Dright><TT>-&nbsp;</TT></TD>
    <TD align=3Dright><TT>187&nbsp;</TT></TD>
    <TD align=3Dright><TT>0&nbsp;&nbsp;</TT></TD>
    <TD noWrap align=3Dright><TT>---&nbsp;&nbsp;</TT></TD>
    <TD noWrap><TT>&nbsp;K.DPMSGIMDLMK.N + 2 Oxidation =
(M)</TT></TD></TR>
  <TR>
    <TD align=3Dright>&nbsp;</TD>
    <TD align=3Dright><TT>1269.5286&nbsp;&nbsp;</TT></TD>
    <TD align=3Dright><TT>1268.5213&nbsp;&nbsp;</TT></TD>
    <TD align=3Dright><TT>1268.5451&nbsp;&nbsp;</TT></TD>
    <TD noWrap align=3Dright><TT>-18.72&nbsp;</TT></TD>
    <TD align=3Dright><TT>177&nbsp;</TT></TD>
    <TD noWrap align=3Dright><TT>-&nbsp;</TT></TD>
    <TD align=3Dright><TT>187&nbsp;</TT></TD>
    <TD align=3Dright><TT>0&nbsp;&nbsp;</TT></TD>
    <TD noWrap align=3Dright><TT>14&nbsp;&nbsp;</TT></TD>
    <TD noWrap><TT>&nbsp;K.DPMSGIMDLMK.N + 2 Oxidation =
(M)</TT></TD></TR>
  <TR>
    <TD align=3Dright>&nbsp;</TD>
    <TD align=3Dright><TT>1285.5037&nbsp;&nbsp;</TT></TD>
    <TD align=3Dright><TT>1284.4964&nbsp;&nbsp;</TT></TD>
    <TD align=3Dright><TT>1284.5400&nbsp;&nbsp;</TT></TD>
    <TD noWrap align=3Dright><TT>-33.92&nbsp;</TT></TD>
    <TD align=3Dright><TT>177&nbsp;</TT></TD>
    <TD noWrap align=3Dright><TT>-&nbsp;</TT></TD>
    <TD align=3Dright><TT>187&nbsp;</TT></TD>
    <TD align=3Dright><TT>0&nbsp;&nbsp;</TT></TD>
    <TD noWrap align=3Dright><TT>---&nbsp;&nbsp;</TT></TD>
    <TD noWrap><TT>&nbsp;K.DPMSGIMDLMK.N + 3 Oxidation =
(M)</TT></TD></TR>
  <TR>
    <TD align=3Dright>&nbsp;</TD>
    <TD align=3Dright><TT>1285.5037&nbsp;&nbsp;</TT></TD>
    <TD align=3Dright><TT>1284.4964&nbsp;&nbsp;</TT></TD>
    <TD align=3Dright><TT>1284.5400&nbsp;&nbsp;</TT></TD>
    <TD noWrap align=3Dright><TT>-33.92&nbsp;</TT></TD>
    <TD align=3Dright><TT>177&nbsp;</TT></TD>
    <TD noWrap align=3Dright><TT>-&nbsp;</TT></TD>
    <TD align=3Dright><TT>187&nbsp;</TT></TD>
    <TD align=3Dright><TT>0&nbsp;&nbsp;</TT></TD>
    <TD noWrap align=3Dright><TT>(5)&nbsp;</TT></TD>
    <TD noWrap><TT>&nbsp;K.DPMSGIMDLMK.N + 3 Oxidation =
(M)</TT></TD></TR>
  <TR>
    <TD align=3Dright>&nbsp;</TD>
    <TD align=3Dright><TT>1392.5532&nbsp;&nbsp;</TT></TD>
    <TD align=3Dright><TT>1391.5459&nbsp;&nbsp;</TT></TD>
    <TD align=3Dright><TT>1391.4857&nbsp;&nbsp;</TT></TD>
    <TD noWrap align=3Dright><TT>43.3&nbsp;</TT></TD>
    <TD align=3Dright><TT>188&nbsp;</TT></TD>
    <TD noWrap align=3Dright><TT>-&nbsp;</TT></TD>
    <TD align=3Dright><TT>198&nbsp;</TT></TD>
    <TD align=3Dright><TT>0&nbsp;&nbsp;</TT></TD>
    <TD noWrap align=3Dright><TT>---&nbsp;&nbsp;</TT></TD>
    <TD noWrap><TT>&nbsp;K.NMYEEGDEDMK.R + 2 Oxidation=20
(M)</TT></TD></TR></TBODY></TABLE>
<TABLE border=3D0 cellSpacing=3D0>
  <TBODY>
  <TR>
    <TD><TT>&nbsp;&nbsp;&nbsp;&nbsp;&nbsp;&nbsp;</TT></TD>
    <TD><TT><B>No match to: </B>722.3420, 812.3086, 825.0434, 829.3334,=20
      841.0161, 1172.4425, 1189.4530, 1292.5588, 1322.5815, 1322.5815,=20
      1326.5565, 1338.5596, 1356.5566, 1368.5648, 1369.6064, 1370.5739,=20
      1370.5739, 1384.5612, 1386.5494, 1386.5494, 1391.5864, 1402.5461,=20
      1402.5461, 1408.5115, 1418.5275, 1484.6038, 1967.9011, 1967.9011,=20
      1989.8937, 2067.7529, 2067.7529, 2089.7578, 2438.1182, 2438.1182,=20
      2646.3293, 2663.2710, 2663.2710, 2664.9670, 2685.2368,=20
  2791.3582</TT></TD></TR></TBODY></TABLE><BR>
<TABLE border=3D0 cellSpacing=3D0>
  <TBODY>
  <TR>
    <TD><TT><B><A name=3DHit33>33.</A>&nbsp;&nbsp;&nbsp;</B></TT></TD>
    <TD noWrap><TT><A=20
      =
href=3D"http://zxw-pc/mascot/cgi/protein_view.pl?file=3D../data/20121225/=
F002442.dat&amp;hit=3D33"=20
      =
target=3D_blank>gi|241930489</A>&nbsp;&nbsp;&nbsp;&nbsp;<B>Mass:</B>&nbsp=
;24713&nbsp;&nbsp;&nbsp;&nbsp;<B>Score:</B>&nbsp;33&nbsp;&nbsp;&nbsp;&nbs=
p;&nbsp;<B>Expect:</B>&nbsp;9.3e+002&nbsp;&nbsp;<B>Matches:</B>&nbsp;6</T=
T></TD></TR>
  <TR>
    <TD>&nbsp;</TD>
    <TD noWrap><TT>hypothetical protein SORBIDRAFT_03g035020 [Sorghum=20
      bicolor]</TT></TD></TR></TBODY></TABLE>
<TABLE border=3D0 cellSpacing=3D0 cellPadding=3D0>
  <TBODY>
  <TR>
    <TD><TT>&nbsp;&nbsp;&nbsp;&nbsp;&nbsp;&nbsp;</TT></TD>
    <TD align=3Dright><TT><B>Observed&nbsp;&nbsp;</B></TT></TD>
    <TD noWrap align=3Dright><TT><B>Mr(expt)&nbsp;&nbsp;</B></TT></TD>
    <TD noWrap align=3Dright><TT><B>Mr(calc)&nbsp;&nbsp;</B></TT></TD>
    <TD align=3Dright><TT><B>&nbsp;ppm&nbsp;&nbsp;</B></TT></TD>
    <TD align=3Dright><TT><B>Start&nbsp;</B></TT></TD>
    <TD align=3Dright><TT><B>&nbsp;</B></TT></TD>
    <TD align=3Dright><TT><B>End&nbsp;</B></TT></TD>
    <TD align=3Dright><TT><B>Miss&nbsp;</B></TT></TD>
    <TD align=3Dright><TT><B>Ions&nbsp;</B></TT></TD>
    <TD><TT><B>&nbsp;Peptide</B></TT></TD></TR>
  <TR>
    <TD align=3Dright>&nbsp;</TD>
    <TD align=3Dright><TT>1118.5221&nbsp;&nbsp;</TT></TD>
    <TD align=3Dright><TT>1117.5148&nbsp;&nbsp;</TT></TD>
    <TD align=3Dright><TT>1117.5880&nbsp;&nbsp;</TT></TD>
    <TD noWrap align=3Dright><TT>-65.46&nbsp;</TT></TD>
    <TD align=3Dright><TT>200&nbsp;</TT></TD>
    <TD noWrap align=3Dright><TT>-&nbsp;</TT></TD>
    <TD align=3Dright><TT>209&nbsp;</TT></TD>
    <TD align=3Dright><TT>1&nbsp;&nbsp;</TT></TD>
    <TD noWrap align=3Dright><TT>---&nbsp;&nbsp;</TT></TD>
    <TD noWrap><TT>&nbsp;R.TIAKAWSDAR.S</TT></TD></TR>
  <TR>
    <TD align=3Dright>&nbsp;</TD>
    <TD align=3Dright><TT>1269.5286&nbsp;&nbsp;</TT></TD>
    <TD align=3Dright><TT>1268.5213&nbsp;&nbsp;</TT></TD>
    <TD align=3Dright><TT>1268.5451&nbsp;&nbsp;</TT></TD>
    <TD noWrap align=3Dright><TT>-18.72&nbsp;</TT></TD>
    <TD align=3Dright><TT>177&nbsp;</TT></TD>
    <TD noWrap align=3Dright><TT>-&nbsp;</TT></TD>
    <TD align=3Dright><TT>187&nbsp;</TT></TD>
    <TD align=3Dright><TT>0&nbsp;&nbsp;</TT></TD>
    <TD noWrap align=3Dright><TT>---&nbsp;&nbsp;</TT></TD>
    <TD noWrap><TT>&nbsp;K.DPMSGIMDLMK.N + 2 Oxidation =
(M)</TT></TD></TR>
  <TR>
    <TD align=3Dright>&nbsp;</TD>
    <TD align=3Dright><TT>1269.5286&nbsp;&nbsp;</TT></TD>
    <TD align=3Dright><TT>1268.5213&nbsp;&nbsp;</TT></TD>
    <TD align=3Dright><TT>1268.5451&nbsp;&nbsp;</TT></TD>
    <TD noWrap align=3Dright><TT>-18.72&nbsp;</TT></TD>
    <TD align=3Dright><TT>177&nbsp;</TT></TD>
    <TD noWrap align=3Dright><TT>-&nbsp;</TT></TD>
    <TD align=3Dright><TT>187&nbsp;</TT></TD>
    <TD align=3Dright><TT>0&nbsp;&nbsp;</TT></TD>
    <TD noWrap align=3Dright><TT>14&nbsp;&nbsp;</TT></TD>
    <TD noWrap><TT>&nbsp;K.DPMSGIMDLMK.N + 2 Oxidation =
(M)</TT></TD></TR>
  <TR>
    <TD align=3Dright>&nbsp;</TD>
    <TD align=3Dright><TT>1285.5037&nbsp;&nbsp;</TT></TD>
    <TD align=3Dright><TT>1284.4964&nbsp;&nbsp;</TT></TD>
    <TD align=3Dright><TT>1284.5400&nbsp;&nbsp;</TT></TD>
    <TD noWrap align=3Dright><TT>-33.92&nbsp;</TT></TD>
    <TD align=3Dright><TT>177&nbsp;</TT></TD>
    <TD noWrap align=3Dright><TT>-&nbsp;</TT></TD>
    <TD align=3Dright><TT>187&nbsp;</TT></TD>
    <TD align=3Dright><TT>0&nbsp;&nbsp;</TT></TD>
    <TD noWrap align=3Dright><TT>---&nbsp;&nbsp;</TT></TD>
    <TD noWrap><TT>&nbsp;K.DPMSGIMDLMK.N + 3 Oxidation =
(M)</TT></TD></TR>
  <TR>
    <TD align=3Dright>&nbsp;</TD>
    <TD align=3Dright><TT>1285.5037&nbsp;&nbsp;</TT></TD>
    <TD align=3Dright><TT>1284.4964&nbsp;&nbsp;</TT></TD>
    <TD align=3Dright><TT>1284.5400&nbsp;&nbsp;</TT></TD>
    <TD noWrap align=3Dright><TT>-33.92&nbsp;</TT></TD>
    <TD align=3Dright><TT>177&nbsp;</TT></TD>
    <TD noWrap align=3Dright><TT>-&nbsp;</TT></TD>
    <TD align=3Dright><TT>187&nbsp;</TT></TD>
    <TD align=3Dright><TT>0&nbsp;&nbsp;</TT></TD>
    <TD noWrap align=3Dright><TT>(5)&nbsp;</TT></TD>
    <TD noWrap><TT>&nbsp;K.DPMSGIMDLMK.N + 3 Oxidation =
(M)</TT></TD></TR>
  <TR>
    <TD align=3Dright>&nbsp;</TD>
    <TD align=3Dright><TT>1392.5532&nbsp;&nbsp;</TT></TD>
    <TD align=3Dright><TT>1391.5459&nbsp;&nbsp;</TT></TD>
    <TD align=3Dright><TT>1391.4857&nbsp;&nbsp;</TT></TD>
    <TD noWrap align=3Dright><TT>43.3&nbsp;</TT></TD>
    <TD align=3Dright><TT>188&nbsp;</TT></TD>
    <TD noWrap align=3Dright><TT>-&nbsp;</TT></TD>
    <TD align=3Dright><TT>198&nbsp;</TT></TD>
    <TD align=3Dright><TT>0&nbsp;&nbsp;</TT></TD>
    <TD noWrap align=3Dright><TT>---&nbsp;&nbsp;</TT></TD>
    <TD noWrap><TT>&nbsp;K.NMYEEGDEDMK.R + 2 Oxidation=20
(M)</TT></TD></TR></TBODY></TABLE>
<TABLE border=3D0 cellSpacing=3D0>
  <TBODY>
  <TR>
    <TD><TT>&nbsp;&nbsp;&nbsp;&nbsp;&nbsp;&nbsp;</TT></TD>
    <TD><TT><B>No match to: </B>722.3420, 812.3086, 825.0434, 829.3334,=20
      841.0161, 1172.4425, 1189.4530, 1292.5588, 1322.5815, 1322.5815,=20
      1326.5565, 1338.5596, 1356.5566, 1368.5648, 1369.6064, 1370.5739,=20
      1370.5739, 1384.5612, 1386.5494, 1386.5494, 1391.5864, 1402.5461,=20
      1402.5461, 1408.5115, 1418.5275, 1484.6038, 1967.9011, 1967.9011,=20
      1989.8937, 2067.7529, 2067.7529, 2089.7578, 2438.1182, 2438.1182,=20
      2646.3293, 2663.2710, 2663.2710, 2664.9670, 2685.2368,=20
  2791.3582</TT></TD></TR></TBODY></TABLE><BR>
<TABLE border=3D0 cellSpacing=3D0>
  <TBODY>
  <TR>
    <TD><TT><B><A name=3DHit34>34.</A>&nbsp;&nbsp;&nbsp;</B></TT></TD>
    <TD noWrap><TT><A=20
      =
href=3D"http://zxw-pc/mascot/cgi/protein_view.pl?file=3D../data/20121225/=
F002442.dat&amp;hit=3D34"=20
      =
target=3D_blank>gi|77549397</A>&nbsp;&nbsp;&nbsp;&nbsp;<B>Mass:</B>&nbsp;=
10095&nbsp;&nbsp;&nbsp;&nbsp;<B>Score:</B>&nbsp;33&nbsp;&nbsp;&nbsp;&nbsp=
;&nbsp;<B>Expect:</B>&nbsp;9.7e+002&nbsp;&nbsp;<B>Matches:</B>&nbsp;3</TT=
></TD></TR>
  <TR>
    <TD>&nbsp;</TD>
    <TD noWrap><TT>hypothetical protein LOC_Os11g11670 [Oryza sativa =
Japonica=20
      Group]</TT></TD></TR></TBODY></TABLE>
<TABLE border=3D0 cellSpacing=3D0 cellPadding=3D0>
  <TBODY>
  <TR>
    <TD><TT>&nbsp;&nbsp;&nbsp;&nbsp;&nbsp;&nbsp;</TT></TD>
    <TD align=3Dright><TT><B>Observed&nbsp;&nbsp;</B></TT></TD>
    <TD noWrap align=3Dright><TT><B>Mr(expt)&nbsp;&nbsp;</B></TT></TD>
    <TD noWrap align=3Dright><TT><B>Mr(calc)&nbsp;&nbsp;</B></TT></TD>
    <TD align=3Dright><TT><B>&nbsp;ppm&nbsp;&nbsp;</B></TT></TD>
    <TD align=3Dright><TT><B>Start&nbsp;</B></TT></TD>
    <TD align=3Dright><TT><B>&nbsp;</B></TT></TD>
    <TD align=3Dright><TT><B>End&nbsp;</B></TT></TD>
    <TD align=3Dright><TT><B>Miss&nbsp;</B></TT></TD>
    <TD align=3Dright><TT><B>Ions&nbsp;</B></TT></TD>
    <TD><TT><B>&nbsp;Peptide</B></TT></TD></TR>
  <TR>
    <TD align=3Dright>&nbsp;</TD>
    <TD align=3Dright><TT>1356.5566&nbsp;&nbsp;</TT></TD>
    <TD align=3Dright><TT>1355.5493&nbsp;&nbsp;</TT></TD>
    <TD align=3Dright><TT>1355.6504&nbsp;&nbsp;</TT></TD>
    <TD noWrap align=3Dright><TT>-74.53&nbsp;</TT></TD>
    <TD align=3Dright><TT>48&nbsp;</TT></TD>
    <TD noWrap align=3Dright><TT>-&nbsp;</TT></TD>
    <TD align=3Dright><TT>59&nbsp;</TT></TD>
    <TD align=3Dright><TT>0&nbsp;&nbsp;</TT></TD>
    <TD noWrap align=3Dright><TT>---&nbsp;&nbsp;</TT></TD>
    <TD noWrap><TT>&nbsp;R.HTEPDVLMGSVR.G + Oxidation (M)</TT></TD></TR>
  <TR>
    <TD align=3Dright>&nbsp;</TD>
    <TD align=3Dright><TT>2646.3293&nbsp;&nbsp;</TT></TD>
    <TD align=3Dright><TT>2645.3220&nbsp;&nbsp;</TT></TD>
    <TD align=3Dright><TT>2645.1221&nbsp;&nbsp;</TT></TD>
    <TD noWrap align=3Dright><TT>75.6&nbsp;</TT></TD>
    <TD align=3Dright><TT>24&nbsp;</TT></TD>
    <TD noWrap align=3Dright><TT>-&nbsp;</TT></TD>
    <TD align=3Dright><TT>47&nbsp;</TT></TD>
    <TD align=3Dright><TT>0&nbsp;&nbsp;</TT></TD>
    <TD noWrap align=3Dright><TT>---&nbsp;&nbsp;</TT></TD>
    <TD noWrap><TT>&nbsp;K.DDHIEAADGDSCGDNIIDLEEMLR.H</TT></TD></TR>
  <TR>
    <TD align=3Dright>&nbsp;</TD>
    <TD align=3Dright><TT>2791.3582&nbsp;&nbsp;</TT></TD>
    <TD align=3Dright><TT>2790.3509&nbsp;&nbsp;</TT></TD>
    <TD align=3Dright><TT>2790.1942&nbsp;&nbsp;</TT></TD>
    <TD noWrap align=3Dright><TT>56.2&nbsp;</TT></TD>
    <TD align=3Dright><TT>1&nbsp;</TT></TD>
    <TD noWrap align=3Dright><TT>-&nbsp;</TT></TD>
    <TD align=3Dright><TT>23&nbsp;</TT></TD>
    <TD align=3Dright><TT>0&nbsp;&nbsp;</TT></TD>
    <TD noWrap align=3Dright><TT>---&nbsp;&nbsp;</TT></TD>
    <TD noWrap><TT>&nbsp;-.MSYGQTMNLSYAEGYTIWTYHDK.D + 2 Oxidation=20
  (M)</TT></TD></TR></TBODY></TABLE>
<TABLE border=3D0 cellSpacing=3D0>
  <TBODY>
  <TR>
    <TD><TT>&nbsp;&nbsp;&nbsp;&nbsp;&nbsp;&nbsp;</TT></TD>
    <TD><TT><B>No match to: </B>722.3420, 812.3086, 825.0434, 829.3334,=20
      841.0161, 1118.5221, 1172.4425, 1189.4530, 1269.5286, 1269.5286,=20
      1285.5037, 1285.5037, 1292.5588, 1322.5815, 1322.5815, 1326.5565,=20
      1338.5596, 1368.5648, 1369.6064, 1370.5739, 1370.5739, 1384.5612,=20
      1386.5494, 1386.5494, 1391.5864, 1392.5532, 1402.5461, 1402.5461,=20
      1408.5115, 1418.5275, 1484.6038, 1967.9011, 1967.9011, 1989.8937,=20
      2067.7529, 2067.7529, 2089.7578, 2438.1182, 2438.1182, 2663.2710,=20
      2663.2710, 2664.9670, 2685.2368</TT></TD></TR></TBODY></TABLE><BR>
<TABLE border=3D0 cellSpacing=3D0>
  <TBODY>
  <TR>
    <TD><TT><B><A name=3DHit35>35.</A>&nbsp;&nbsp;&nbsp;</B></TT></TD>
    <TD noWrap><TT><A=20
      =
href=3D"http://zxw-pc/mascot/cgi/protein_view.pl?file=3D../data/20121225/=
F002442.dat&amp;hit=3D35"=20
      =
target=3D_blank>gi|62733751</A>&nbsp;&nbsp;&nbsp;&nbsp;<B>Mass:</B>&nbsp;=
10095&nbsp;&nbsp;&nbsp;&nbsp;<B>Score:</B>&nbsp;33&nbsp;&nbsp;&nbsp;&nbsp=
;&nbsp;<B>Expect:</B>&nbsp;9.7e+002&nbsp;&nbsp;<B>Matches:</B>&nbsp;3</TT=
></TD></TR>
  <TR>
    <TD>&nbsp;</TD>
    <TD noWrap><TT>hypothetical protein [Oryza sativa Japonica=20
  Group]</TT></TD></TR></TBODY></TABLE>
<TABLE border=3D0 cellSpacing=3D0 cellPadding=3D0>
  <TBODY>
  <TR>
    <TD><TT>&nbsp;&nbsp;&nbsp;&nbsp;&nbsp;&nbsp;</TT></TD>
    <TD align=3Dright><TT><B>Observed&nbsp;&nbsp;</B></TT></TD>
    <TD noWrap align=3Dright><TT><B>Mr(expt)&nbsp;&nbsp;</B></TT></TD>
    <TD noWrap align=3Dright><TT><B>Mr(calc)&nbsp;&nbsp;</B></TT></TD>
    <TD align=3Dright><TT><B>&nbsp;ppm&nbsp;&nbsp;</B></TT></TD>
    <TD align=3Dright><TT><B>Start&nbsp;</B></TT></TD>
    <TD align=3Dright><TT><B>&nbsp;</B></TT></TD>
    <TD align=3Dright><TT><B>End&nbsp;</B></TT></TD>
    <TD align=3Dright><TT><B>Miss&nbsp;</B></TT></TD>
    <TD align=3Dright><TT><B>Ions&nbsp;</B></TT></TD>
    <TD><TT><B>&nbsp;Peptide</B></TT></TD></TR>
  <TR>
    <TD align=3Dright>&nbsp;</TD>
    <TD align=3Dright><TT>1356.5566&nbsp;&nbsp;</TT></TD>
    <TD align=3Dright><TT>1355.5493&nbsp;&nbsp;</TT></TD>
    <TD align=3Dright><TT>1355.6504&nbsp;&nbsp;</TT></TD>
    <TD noWrap align=3Dright><TT>-74.53&nbsp;</TT></TD>
    <TD align=3Dright><TT>48&nbsp;</TT></TD>
    <TD noWrap align=3Dright><TT>-&nbsp;</TT></TD>
    <TD align=3Dright><TT>59&nbsp;</TT></TD>
    <TD align=3Dright><TT>0&nbsp;&nbsp;</TT></TD>
    <TD noWrap align=3Dright><TT>---&nbsp;&nbsp;</TT></TD>
    <TD noWrap><TT>&nbsp;R.HTEPDVLMGSVR.G + Oxidation (M)</TT></TD></TR>
  <TR>
    <TD align=3Dright>&nbsp;</TD>
    <TD align=3Dright><TT>2646.3293&nbsp;&nbsp;</TT></TD>
    <TD align=3Dright><TT>2645.3220&nbsp;&nbsp;</TT></TD>
    <TD align=3Dright><TT>2645.1221&nbsp;&nbsp;</TT></TD>
    <TD noWrap align=3Dright><TT>75.6&nbsp;</TT></TD>
    <TD align=3Dright><TT>24&nbsp;</TT></TD>
    <TD noWrap align=3Dright><TT>-&nbsp;</TT></TD>
    <TD align=3Dright><TT>47&nbsp;</TT></TD>
    <TD align=3Dright><TT>0&nbsp;&nbsp;</TT></TD>
    <TD noWrap align=3Dright><TT>---&nbsp;&nbsp;</TT></TD>
    <TD noWrap><TT>&nbsp;K.DDHIEAADGDSCGDNIIDLEEMLR.H</TT></TD></TR>
  <TR>
    <TD align=3Dright>&nbsp;</TD>
    <TD align=3Dright><TT>2791.3582&nbsp;&nbsp;</TT></TD>
    <TD align=3Dright><TT>2790.3509&nbsp;&nbsp;</TT></TD>
    <TD align=3Dright><TT>2790.1942&nbsp;&nbsp;</TT></TD>
    <TD noWrap align=3Dright><TT>56.2&nbsp;</TT></TD>
    <TD align=3Dright><TT>1&nbsp;</TT></TD>
    <TD noWrap align=3Dright><TT>-&nbsp;</TT></TD>
    <TD align=3Dright><TT>23&nbsp;</TT></TD>
    <TD align=3Dright><TT>0&nbsp;&nbsp;</TT></TD>
    <TD noWrap align=3Dright><TT>---&nbsp;&nbsp;</TT></TD>
    <TD noWrap><TT>&nbsp;-.MSYGQTMNLSYAEGYTIWTYHDK.D + 2 Oxidation=20
  (M)</TT></TD></TR></TBODY></TABLE>
<TABLE border=3D0 cellSpacing=3D0>
  <TBODY>
  <TR>
    <TD><TT>&nbsp;&nbsp;&nbsp;&nbsp;&nbsp;&nbsp;</TT></TD>
    <TD><TT><B>No match to: </B>722.3420, 812.3086, 825.0434, 829.3334,=20
      841.0161, 1118.5221, 1172.4425, 1189.4530, 1269.5286, 1269.5286,=20
      1285.5037, 1285.5037, 1292.5588, 1322.5815, 1322.5815, 1326.5565,=20
      1338.5596, 1368.5648, 1369.6064, 1370.5739, 1370.5739, 1384.5612,=20
      1386.5494, 1386.5494, 1391.5864, 1392.5532, 1402.5461, 1402.5461,=20
      1408.5115, 1418.5275, 1484.6038, 1967.9011, 1967.9011, 1989.8937,=20
      2067.7529, 2067.7529, 2089.7578, 2438.1182, 2438.1182, 2663.2710,=20
      2663.2710, 2664.9670, 2685.2368</TT></TD></TR></TBODY></TABLE><BR>
<TABLE border=3D0 cellSpacing=3D0>
  <TBODY>
  <TR>
    <TD><TT><B><A name=3DHit36>36.</A>&nbsp;&nbsp;&nbsp;</B></TT></TD>
    <TD noWrap><TT><A=20
      =
href=3D"http://zxw-pc/mascot/cgi/protein_view.pl?file=3D../data/20121225/=
F002442.dat&amp;hit=3D36"=20
      =
target=3D_blank>gi|147862989</A>&nbsp;&nbsp;&nbsp;&nbsp;<B>Mass:</B>&nbsp=
;40124&nbsp;&nbsp;&nbsp;&nbsp;<B>Score:</B>&nbsp;33&nbsp;&nbsp;&nbsp;&nbs=
p;&nbsp;<B>Expect:</B>&nbsp;9.7e+002&nbsp;&nbsp;<B>Matches:</B>&nbsp;6</T=
T></TD></TR>
  <TR>
    <TD>&nbsp;</TD>
    <TD noWrap><TT>hypothetical protein VITISV_005280 [Vitis=20
  vinifera]</TT></TD></TR></TBODY></TABLE>
<TABLE border=3D0 cellSpacing=3D0 cellPadding=3D0>
  <TBODY>
  <TR>
    <TD><TT>&nbsp;&nbsp;&nbsp;&nbsp;&nbsp;&nbsp;</TT></TD>
    <TD align=3Dright><TT><B>Observed&nbsp;&nbsp;</B></TT></TD>
    <TD noWrap align=3Dright><TT><B>Mr(expt)&nbsp;&nbsp;</B></TT></TD>
    <TD noWrap align=3Dright><TT><B>Mr(calc)&nbsp;&nbsp;</B></TT></TD>
    <TD align=3Dright><TT><B>&nbsp;ppm&nbsp;&nbsp;</B></TT></TD>
    <TD align=3Dright><TT><B>Start&nbsp;</B></TT></TD>
    <TD align=3Dright><TT><B>&nbsp;</B></TT></TD>
    <TD align=3Dright><TT><B>End&nbsp;</B></TT></TD>
    <TD align=3Dright><TT><B>Miss&nbsp;</B></TT></TD>
    <TD align=3Dright><TT><B>Ions&nbsp;</B></TT></TD>
    <TD><TT><B>&nbsp;Peptide</B></TT></TD></TR>
  <TR>
    <TD align=3Dright>&nbsp;</TD>
    <TD align=3Dright><TT>1370.5739&nbsp;&nbsp;</TT></TD>
    <TD align=3Dright><TT>1369.5666&nbsp;&nbsp;</TT></TD>
    <TD align=3Dright><TT>1369.6159&nbsp;&nbsp;</TT></TD>
    <TD noWrap align=3Dright><TT>-35.97&nbsp;</TT></TD>
    <TD align=3Dright><TT>124&nbsp;</TT></TD>
    <TD noWrap align=3Dright><TT>-&nbsp;</TT></TD>
    <TD align=3Dright><TT>135&nbsp;</TT></TD>
    <TD align=3Dright><TT>0&nbsp;&nbsp;</TT></TD>
    <TD noWrap align=3Dright><TT>---&nbsp;&nbsp;</TT></TD>
    <TD noWrap><TT>&nbsp;R.MVEHGGFFSICK.T + Oxidation (M)</TT></TD></TR>
  <TR>
    <TD align=3Dright>&nbsp;</TD>
    <TD align=3Dright><TT>1370.5739&nbsp;&nbsp;</TT></TD>
    <TD align=3Dright><TT>1369.5666&nbsp;&nbsp;</TT></TD>
    <TD align=3Dright><TT>1369.6159&nbsp;&nbsp;</TT></TD>
    <TD noWrap align=3Dright><TT>-35.97&nbsp;</TT></TD>
    <TD align=3Dright><TT>124&nbsp;</TT></TD>
    <TD noWrap align=3Dright><TT>-&nbsp;</TT></TD>
    <TD align=3Dright><TT>135&nbsp;</TT></TD>
    <TD align=3Dright><TT>0&nbsp;&nbsp;</TT></TD>
    <TD noWrap align=3Dright><TT>---&nbsp;&nbsp;</TT></TD>
    <TD noWrap><TT>&nbsp;R.MVEHGGFFSICK.T + Oxidation (M)</TT></TD></TR>
  <TR>
    <TD align=3Dright>&nbsp;</TD>
    <TD align=3Dright><TT>1384.5612&nbsp;&nbsp;</TT></TD>
    <TD align=3Dright><TT>1383.5539&nbsp;&nbsp;</TT></TD>
    <TD align=3Dright><TT>1383.6743&nbsp;&nbsp;</TT></TD>
    <TD noWrap align=3Dright><TT>-86.96&nbsp;</TT></TD>
    <TD align=3Dright><TT>319&nbsp;</TT></TD>
    <TD noWrap align=3Dright><TT>-&nbsp;</TT></TD>
    <TD align=3Dright><TT>331&nbsp;</TT></TD>
    <TD align=3Dright><TT>1&nbsp;&nbsp;</TT></TD>
    <TD noWrap align=3Dright><TT>---&nbsp;&nbsp;</TT></TD>
    <TD noWrap><TT>&nbsp;R.TSFESSAGRVSTR.D</TT></TD></TR>
  <TR>
    <TD align=3Dright>&nbsp;</TD>
    <TD align=3Dright><TT>1391.5864&nbsp;&nbsp;</TT></TD>
    <TD align=3Dright><TT>1390.5791&nbsp;&nbsp;</TT></TD>
    <TD align=3Dright><TT>1390.6630&nbsp;&nbsp;</TT></TD>
    <TD noWrap align=3Dright><TT>-60.29&nbsp;</TT></TD>
    <TD align=3Dright><TT>316&nbsp;</TT></TD>
    <TD noWrap align=3Dright><TT>-&nbsp;</TT></TD>
    <TD align=3Dright><TT>327&nbsp;</TT></TD>
    <TD align=3Dright><TT>1&nbsp;&nbsp;</TT></TD>
    <TD noWrap align=3Dright><TT>---&nbsp;&nbsp;</TT></TD>
    <TD noWrap><TT>&nbsp;K.FFRTSFESSAGR.V</TT></TD></TR>
  <TR>
    <TD align=3Dright>&nbsp;</TD>
    <TD align=3Dright><TT>1989.8937&nbsp;&nbsp;</TT></TD>
    <TD align=3Dright><TT>1988.8864&nbsp;&nbsp;</TT></TD>
    <TD align=3Dright><TT>1988.9765&nbsp;&nbsp;</TT></TD>
    <TD noWrap align=3Dright><TT>-45.29&nbsp;</TT></TD>
    <TD align=3Dright><TT>341&nbsp;</TT></TD>
    <TD noWrap align=3Dright><TT>-&nbsp;</TT></TD>
    <TD align=3Dright><TT>359&nbsp;</TT></TD>
    <TD align=3Dright><TT>0&nbsp;&nbsp;</TT></TD>
    <TD noWrap align=3Dright><TT>---&nbsp;&nbsp;</TT></TD>
    <TD noWrap><TT>&nbsp;R.EVCGGQTFVVEALLEELPG.-</TT></TD></TR>
  <TR>
    <TD align=3Dright>&nbsp;</TD>
    <TD align=3Dright><TT>2791.3582&nbsp;&nbsp;</TT></TD>
    <TD align=3Dright><TT>2790.3509&nbsp;&nbsp;</TT></TD>
    <TD align=3Dright><TT>2790.3615&nbsp;&nbsp;</TT></TD>
    <TD noWrap align=3Dright><TT>-3.80&nbsp;</TT></TD>
    <TD align=3Dright><TT>2&nbsp;</TT></TD>
    <TD noWrap align=3Dright><TT>-&nbsp;</TT></TD>
    <TD align=3Dright><TT>27&nbsp;</TT></TD>
    <TD align=3Dright><TT>0&nbsp;&nbsp;</TT></TD>
    <TD noWrap align=3Dright><TT>---&nbsp;&nbsp;</TT></TD>
    <TD=20
noWrap><TT>&nbsp;M.APFFGFLDAATTLVFSYMGVSYGTTK.X</TT></TD></TR></TBODY></T=
ABLE>
<TABLE border=3D0 cellSpacing=3D0>
  <TBODY>
  <TR>
    <TD><TT>&nbsp;&nbsp;&nbsp;&nbsp;&nbsp;&nbsp;</TT></TD>
    <TD><TT><B>No match to: </B>722.3420, 812.3086, 825.0434, 829.3334,=20
      841.0161, 1118.5221, 1172.4425, 1189.4530, 1269.5286, 1269.5286,=20
      1285.5037, 1285.5037, 1292.5588, 1322.5815, 1322.5815, 1326.5565,=20
      1338.5596, 1356.5566, 1368.5648, 1369.6064, 1386.5494, 1386.5494,=20
      1392.5532, 1402.5461, 1402.5461, 1408.5115, 1418.5275, 1484.6038,=20
      1967.9011, 1967.9011, 2067.7529, 2067.7529, 2089.7578, 2438.1182,=20
      2438.1182, 2646.3293, 2663.2710, 2663.2710, 2664.9670,=20
  2685.2368</TT></TD></TR></TBODY></TABLE><BR>
<TABLE border=3D0 cellSpacing=3D0>
  <TBODY>
  <TR>
    <TD><TT><B><A name=3DHit37>37.</A>&nbsp;&nbsp;&nbsp;</B></TT></TD>
    <TD noWrap><TT><A=20
      =
href=3D"http://zxw-pc/mascot/cgi/protein_view.pl?file=3D../data/20121225/=
F002442.dat&amp;hit=3D37"=20
      =
target=3D_blank>gi|332196095</A>&nbsp;&nbsp;&nbsp;&nbsp;<B>Mass:</B>&nbsp=
;21245&nbsp;&nbsp;&nbsp;&nbsp;<B>Score:</B>&nbsp;33&nbsp;&nbsp;&nbsp;&nbs=
p;&nbsp;<B>Expect:</B>&nbsp;9.7e+002&nbsp;&nbsp;<B>Matches:</B>&nbsp;4</T=
T></TD></TR>
  <TR>
    <TD>&nbsp;</TD>
    <TD noWrap><TT>ubiquitin-conjugating enzyme E2 28 [Arabidopsis=20
      thaliana]</TT></TD></TR></TBODY></TABLE>
<TABLE border=3D0 cellSpacing=3D0 cellPadding=3D0>
  <TBODY>
  <TR>
    <TD><TT>&nbsp;&nbsp;&nbsp;&nbsp;&nbsp;&nbsp;</TT></TD>
    <TD align=3Dright><TT><B>Observed&nbsp;&nbsp;</B></TT></TD>
    <TD noWrap align=3Dright><TT><B>Mr(expt)&nbsp;&nbsp;</B></TT></TD>
    <TD noWrap align=3Dright><TT><B>Mr(calc)&nbsp;&nbsp;</B></TT></TD>
    <TD align=3Dright><TT><B>&nbsp;ppm&nbsp;&nbsp;</B></TT></TD>
    <TD align=3Dright><TT><B>Start&nbsp;</B></TT></TD>
    <TD align=3Dright><TT><B>&nbsp;</B></TT></TD>
    <TD align=3Dright><TT><B>End&nbsp;</B></TT></TD>
    <TD align=3Dright><TT><B>Miss&nbsp;</B></TT></TD>
    <TD align=3Dright><TT><B>Ions&nbsp;</B></TT></TD>
    <TD><TT><B>&nbsp;Peptide</B></TT></TD></TR>
  <TR>
    <TD align=3Dright>&nbsp;</TD>
    <TD align=3Dright><TT>1356.5566&nbsp;&nbsp;</TT></TD>
    <TD align=3Dright><TT>1355.5493&nbsp;&nbsp;</TT></TD>
    <TD align=3Dright><TT>1355.6470&nbsp;&nbsp;</TT></TD>
    <TD noWrap align=3Dright><TT>-72.02&nbsp;</TT></TD>
    <TD align=3Dright><TT>176&nbsp;</TT></TD>
    <TD noWrap align=3Dright><TT>-&nbsp;</TT></TD>
    <TD align=3Dright><TT>186&nbsp;</TT></TD>
    <TD align=3Dright><TT>1&nbsp;&nbsp;</TT></TD>
    <TD noWrap align=3Dright><TT>---&nbsp;&nbsp;</TT></TD>
    <TD noWrap><TT>&nbsp;K.YESTARSWTQK.Y</TT></TD></TR>
  <TR>
    <TD align=3Dright>&nbsp;</TD>
    <TD align=3Dright><TT>1369.6064&nbsp;&nbsp;</TT></TD>
    <TD align=3Dright><TT>1368.5991&nbsp;&nbsp;</TT></TD>
    <TD align=3Dright><TT>1368.6781&nbsp;&nbsp;</TT></TD>
    <TD noWrap align=3Dright><TT>-57.71&nbsp;</TT></TD>
    <TD align=3Dright><TT>43&nbsp;</TT></TD>
    <TD noWrap align=3Dright><TT>-&nbsp;</TT></TD>
    <TD align=3Dright><TT>54&nbsp;</TT></TD>
    <TD align=3Dright><TT>0&nbsp;&nbsp;</TT></TD>
    <TD noWrap align=3Dright><TT>---&nbsp;&nbsp;</TT></TD>
    <TD noWrap><TT>&nbsp;R.FSNCSCILLLEK.S</TT></TD></TR>
  <TR>
    <TD align=3Dright>&nbsp;</TD>
    <TD align=3Dright><TT>1391.5864&nbsp;&nbsp;</TT></TD>
    <TD align=3Dright><TT>1390.5791&nbsp;&nbsp;</TT></TD>
    <TD align=3Dright><TT>1390.6035&nbsp;&nbsp;</TT></TD>
    <TD noWrap align=3Dright><TT>-17.50&nbsp;</TT></TD>
    <TD align=3Dright><TT>16&nbsp;</TT></TD>
    <TD noWrap align=3Dright><TT>-&nbsp;</TT></TD>
    <TD align=3Dright><TT>29&nbsp;</TT></TD>
    <TD align=3Dright><TT>0&nbsp;&nbsp;</TT></TD>
    <TD noWrap align=3Dright><TT>---&nbsp;&nbsp;</TT></TD>
    <TD noWrap><TT>&nbsp;K.DPPTSCSAVDNASK.L</TT></TD></TR>
  <TR>
    <TD align=3Dright>&nbsp;</TD>
    <TD align=3Dright><TT>2791.3582&nbsp;&nbsp;</TT></TD>
    <TD align=3Dright><TT>2790.3509&nbsp;&nbsp;</TT></TD>
    <TD align=3Dright><TT>2790.3238&nbsp;&nbsp;</TT></TD>
    <TD noWrap align=3Dright><TT>9.73&nbsp;</TT></TD>
    <TD align=3Dright><TT>16&nbsp;</TT></TD>
    <TD noWrap align=3Dright><TT>-&nbsp;</TT></TD>
    <TD align=3Dright><TT>41&nbsp;</TT></TD>
    <TD align=3Dright><TT>1&nbsp;&nbsp;</TT></TD>
    <TD noWrap align=3Dright><TT>---&nbsp;&nbsp;</TT></TD>
    <TD=20
noWrap><TT>&nbsp;K.DPPTSCSAVDNASKLLVLIELEDCCR.R</TT></TD></TR></TBODY></T=
ABLE>
<TABLE border=3D0 cellSpacing=3D0>
  <TBODY>
  <TR>
    <TD><TT>&nbsp;&nbsp;&nbsp;&nbsp;&nbsp;&nbsp;</TT></TD>
    <TD><TT><B>No match to: </B>722.3420, 812.3086, 825.0434, 829.3334,=20
      841.0161, 1118.5221, 1172.4425, 1189.4530, 1269.5286, 1269.5286,=20
      1285.5037, 1285.5037, 1292.5588, 1322.5815, 1322.5815, 1326.5565,=20
      1338.5596, 1368.5648, 1370.5739, 1370.5739, 1384.5612, 1386.5494,=20
      1386.5494, 1392.5532, 1402.5461, 1402.5461, 1408.5115, 1418.5275,=20
      1484.6038, 1967.9011, 1967.9011, 1989.8937, 2067.7529, 2067.7529,=20
      2089.7578, 2438.1182, 2438.1182, 2646.3293, 2663.2710, 2663.2710,=20
      2664.9670, 2685.2368</TT></TD></TR></TBODY></TABLE><BR>
<TABLE border=3D0 cellSpacing=3D0>
  <TBODY>
  <TR>
    <TD><TT><B><A name=3DHit38>38.</A>&nbsp;&nbsp;&nbsp;</B></TT></TD>
    <TD noWrap><TT><A=20
      =
href=3D"http://zxw-pc/mascot/cgi/protein_view.pl?file=3D../data/20121225/=
F002442.dat&amp;hit=3D38"=20
      =
target=3D_blank>gi|332196094</A>&nbsp;&nbsp;&nbsp;&nbsp;<B>Mass:</B>&nbsp=
;21245&nbsp;&nbsp;&nbsp;&nbsp;<B>Score:</B>&nbsp;33&nbsp;&nbsp;&nbsp;&nbs=
p;&nbsp;<B>Expect:</B>&nbsp;9.7e+002&nbsp;&nbsp;<B>Matches:</B>&nbsp;4</T=
T></TD></TR>
  <TR>
    <TD>&nbsp;</TD>
    <TD noWrap><TT>ubiquitin-conjugating enzyme E2 28 [Arabidopsis=20
      thaliana]</TT></TD></TR></TBODY></TABLE>
<TABLE border=3D0 cellSpacing=3D0 cellPadding=3D0>
  <TBODY>
  <TR>
    <TD><TT>&nbsp;&nbsp;&nbsp;&nbsp;&nbsp;&nbsp;</TT></TD>
    <TD align=3Dright><TT><B>Observed&nbsp;&nbsp;</B></TT></TD>
    <TD noWrap align=3Dright><TT><B>Mr(expt)&nbsp;&nbsp;</B></TT></TD>
    <TD noWrap align=3Dright><TT><B>Mr(calc)&nbsp;&nbsp;</B></TT></TD>
    <TD align=3Dright><TT><B>&nbsp;ppm&nbsp;&nbsp;</B></TT></TD>
    <TD align=3Dright><TT><B>Start&nbsp;</B></TT></TD>
    <TD align=3Dright><TT><B>&nbsp;</B></TT></TD>
    <TD align=3Dright><TT><B>End&nbsp;</B></TT></TD>
    <TD align=3Dright><TT><B>Miss&nbsp;</B></TT></TD>
    <TD align=3Dright><TT><B>Ions&nbsp;</B></TT></TD>
    <TD><TT><B>&nbsp;Peptide</B></TT></TD></TR>
  <TR>
    <TD align=3Dright>&nbsp;</TD>
    <TD align=3Dright><TT>1356.5566&nbsp;&nbsp;</TT></TD>
    <TD align=3Dright><TT>1355.5493&nbsp;&nbsp;</TT></TD>
    <TD align=3Dright><TT>1355.6470&nbsp;&nbsp;</TT></TD>
    <TD noWrap align=3Dright><TT>-72.02&nbsp;</TT></TD>
    <TD align=3Dright><TT>176&nbsp;</TT></TD>
    <TD noWrap align=3Dright><TT>-&nbsp;</TT></TD>
    <TD align=3Dright><TT>186&nbsp;</TT></TD>
    <TD align=3Dright><TT>1&nbsp;&nbsp;</TT></TD>
    <TD noWrap align=3Dright><TT>---&nbsp;&nbsp;</TT></TD>
    <TD noWrap><TT>&nbsp;K.YESTARSWTQK.Y</TT></TD></TR>
  <TR>
    <TD align=3Dright>&nbsp;</TD>
    <TD align=3Dright><TT>1369.6064&nbsp;&nbsp;</TT></TD>
    <TD align=3Dright><TT>1368.5991&nbsp;&nbsp;</TT></TD>
    <TD align=3Dright><TT>1368.6781&nbsp;&nbsp;</TT></TD>
    <TD noWrap align=3Dright><TT>-57.71&nbsp;</TT></TD>
    <TD align=3Dright><TT>43&nbsp;</TT></TD>
    <TD noWrap align=3Dright><TT>-&nbsp;</TT></TD>
    <TD align=3Dright><TT>54&nbsp;</TT></TD>
    <TD align=3Dright><TT>0&nbsp;&nbsp;</TT></TD>
    <TD noWrap align=3Dright><TT>---&nbsp;&nbsp;</TT></TD>
    <TD noWrap><TT>&nbsp;R.FSNCSCILLLEK.S</TT></TD></TR>
  <TR>
    <TD align=3Dright>&nbsp;</TD>
    <TD align=3Dright><TT>1391.5864&nbsp;&nbsp;</TT></TD>
    <TD align=3Dright><TT>1390.5791&nbsp;&nbsp;</TT></TD>
    <TD align=3Dright><TT>1390.6035&nbsp;&nbsp;</TT></TD>
    <TD noWrap align=3Dright><TT>-17.50&nbsp;</TT></TD>
    <TD align=3Dright><TT>16&nbsp;</TT></TD>
    <TD noWrap align=3Dright><TT>-&nbsp;</TT></TD>
    <TD align=3Dright><TT>29&nbsp;</TT></TD>
    <TD align=3Dright><TT>0&nbsp;&nbsp;</TT></TD>
    <TD noWrap align=3Dright><TT>---&nbsp;&nbsp;</TT></TD>
    <TD noWrap><TT>&nbsp;K.DPPTSCSAVDNASK.L</TT></TD></TR>
  <TR>
    <TD align=3Dright>&nbsp;</TD>
    <TD align=3Dright><TT>2791.3582&nbsp;&nbsp;</TT></TD>
    <TD align=3Dright><TT>2790.3509&nbsp;&nbsp;</TT></TD>
    <TD align=3Dright><TT>2790.3238&nbsp;&nbsp;</TT></TD>
    <TD noWrap align=3Dright><TT>9.73&nbsp;</TT></TD>
    <TD align=3Dright><TT>16&nbsp;</TT></TD>
    <TD noWrap align=3Dright><TT>-&nbsp;</TT></TD>
    <TD align=3Dright><TT>41&nbsp;</TT></TD>
    <TD align=3Dright><TT>1&nbsp;&nbsp;</TT></TD>
    <TD noWrap align=3Dright><TT>---&nbsp;&nbsp;</TT></TD>
    <TD=20
noWrap><TT>&nbsp;K.DPPTSCSAVDNASKLLVLIELEDCCR.R</TT></TD></TR></TBODY></T=
ABLE>
<TABLE border=3D0 cellSpacing=3D0>
  <TBODY>
  <TR>
    <TD><TT>&nbsp;&nbsp;&nbsp;&nbsp;&nbsp;&nbsp;</TT></TD>
    <TD><TT><B>No match to: </B>722.3420, 812.3086, 825.0434, 829.3334,=20
      841.0161, 1118.5221, 1172.4425, 1189.4530, 1269.5286, 1269.5286,=20
      1285.5037, 1285.5037, 1292.5588, 1322.5815, 1322.5815, 1326.5565,=20
      1338.5596, 1368.5648, 1370.5739, 1370.5739, 1384.5612, 1386.5494,=20
      1386.5494, 1392.5532, 1402.5461, 1402.5461, 1408.5115, 1418.5275,=20
      1484.6038, 1967.9011, 1967.9011, 1989.8937, 2067.7529, 2067.7529,=20
      2089.7578, 2438.1182, 2438.1182, 2646.3293, 2663.2710, 2663.2710,=20
      2664.9670, 2685.2368</TT></TD></TR></TBODY></TABLE><BR>
<TABLE border=3D0 cellSpacing=3D0>
  <TBODY>
  <TR>
    <TD><TT><B><A name=3DHit39>39.</A>&nbsp;&nbsp;&nbsp;</B></TT></TD>
    <TD noWrap><TT><A=20
      =
href=3D"http://zxw-pc/mascot/cgi/protein_view.pl?file=3D../data/20121225/=
F002442.dat&amp;hit=3D39"=20
      =
target=3D_blank>gi|334183622</A>&nbsp;&nbsp;&nbsp;&nbsp;<B>Mass:</B>&nbsp=
;21245&nbsp;&nbsp;&nbsp;&nbsp;<B>Score:</B>&nbsp;33&nbsp;&nbsp;&nbsp;&nbs=
p;&nbsp;<B>Expect:</B>&nbsp;9.7e+002&nbsp;&nbsp;<B>Matches:</B>&nbsp;4</T=
T></TD></TR>
  <TR>
    <TD>&nbsp;</TD>
    <TD noWrap><TT>ubiquitin-conjugating enzyme E2 28 [Arabidopsis=20
      thaliana]</TT></TD></TR></TBODY></TABLE>
<TABLE border=3D0 cellSpacing=3D0 cellPadding=3D0>
  <TBODY>
  <TR>
    <TD><TT>&nbsp;&nbsp;&nbsp;&nbsp;&nbsp;&nbsp;</TT></TD>
    <TD align=3Dright><TT><B>Observed&nbsp;&nbsp;</B></TT></TD>
    <TD noWrap align=3Dright><TT><B>Mr(expt)&nbsp;&nbsp;</B></TT></TD>
    <TD noWrap align=3Dright><TT><B>Mr(calc)&nbsp;&nbsp;</B></TT></TD>
    <TD align=3Dright><TT><B>&nbsp;ppm&nbsp;&nbsp;</B></TT></TD>
    <TD align=3Dright><TT><B>Start&nbsp;</B></TT></TD>
    <TD align=3Dright><TT><B>&nbsp;</B></TT></TD>
    <TD align=3Dright><TT><B>End&nbsp;</B></TT></TD>
    <TD align=3Dright><TT><B>Miss&nbsp;</B></TT></TD>
    <TD align=3Dright><TT><B>Ions&nbsp;</B></TT></TD>
    <TD><TT><B>&nbsp;Peptide</B></TT></TD></TR>
  <TR>
    <TD align=3Dright>&nbsp;</TD>
    <TD align=3Dright><TT>1356.5566&nbsp;&nbsp;</TT></TD>
    <TD align=3Dright><TT>1355.5493&nbsp;&nbsp;</TT></TD>
    <TD align=3Dright><TT>1355.6470&nbsp;&nbsp;</TT></TD>
    <TD noWrap align=3Dright><TT>-72.02&nbsp;</TT></TD>
    <TD align=3Dright><TT>176&nbsp;</TT></TD>
    <TD noWrap align=3Dright><TT>-&nbsp;</TT></TD>
    <TD align=3Dright><TT>186&nbsp;</TT></TD>
    <TD align=3Dright><TT>1&nbsp;&nbsp;</TT></TD>
    <TD noWrap align=3Dright><TT>---&nbsp;&nbsp;</TT></TD>
    <TD noWrap><TT>&nbsp;K.YESTARSWTQK.Y</TT></TD></TR>
  <TR>
    <TD align=3Dright>&nbsp;</TD>
    <TD align=3Dright><TT>1369.6064&nbsp;&nbsp;</TT></TD>
    <TD align=3Dright><TT>1368.5991&nbsp;&nbsp;</TT></TD>
    <TD align=3Dright><TT>1368.6781&nbsp;&nbsp;</TT></TD>
    <TD noWrap align=3Dright><TT>-57.71&nbsp;</TT></TD>
    <TD align=3Dright><TT>43&nbsp;</TT></TD>
    <TD noWrap align=3Dright><TT>-&nbsp;</TT></TD>
    <TD align=3Dright><TT>54&nbsp;</TT></TD>
    <TD align=3Dright><TT>0&nbsp;&nbsp;</TT></TD>
    <TD noWrap align=3Dright><TT>---&nbsp;&nbsp;</TT></TD>
    <TD noWrap><TT>&nbsp;R.FSNCSCILLLEK.S</TT></TD></TR>
  <TR>
    <TD align=3Dright>&nbsp;</TD>
    <TD align=3Dright><TT>1391.5864&nbsp;&nbsp;</TT></TD>
    <TD align=3Dright><TT>1390.5791&nbsp;&nbsp;</TT></TD>
    <TD align=3Dright><TT>1390.6035&nbsp;&nbsp;</TT></TD>
    <TD noWrap align=3Dright><TT>-17.50&nbsp;</TT></TD>
    <TD align=3Dright><TT>16&nbsp;</TT></TD>
    <TD noWrap align=3Dright><TT>-&nbsp;</TT></TD>
    <TD align=3Dright><TT>29&nbsp;</TT></TD>
    <TD align=3Dright><TT>0&nbsp;&nbsp;</TT></TD>
    <TD noWrap align=3Dright><TT>---&nbsp;&nbsp;</TT></TD>
    <TD noWrap><TT>&nbsp;K.DPPTSCSAVDNASK.L</TT></TD></TR>
  <TR>
    <TD align=3Dright>&nbsp;</TD>
    <TD align=3Dright><TT>2791.3582&nbsp;&nbsp;</TT></TD>
    <TD align=3Dright><TT>2790.3509&nbsp;&nbsp;</TT></TD>
    <TD align=3Dright><TT>2790.3238&nbsp;&nbsp;</TT></TD>
    <TD noWrap align=3Dright><TT>9.73&nbsp;</TT></TD>
    <TD align=3Dright><TT>16&nbsp;</TT></TD>
    <TD noWrap align=3Dright><TT>-&nbsp;</TT></TD>
    <TD align=3Dright><TT>41&nbsp;</TT></TD>
    <TD align=3Dright><TT>1&nbsp;&nbsp;</TT></TD>
    <TD noWrap align=3Dright><TT>---&nbsp;&nbsp;</TT></TD>
    <TD=20
noWrap><TT>&nbsp;K.DPPTSCSAVDNASKLLVLIELEDCCR.R</TT></TD></TR></TBODY></T=
ABLE>
<TABLE border=3D0 cellSpacing=3D0>
  <TBODY>
  <TR>
    <TD><TT>&nbsp;&nbsp;&nbsp;&nbsp;&nbsp;&nbsp;</TT></TD>
    <TD><TT><B>No match to: </B>722.3420, 812.3086, 825.0434, 829.3334,=20
      841.0161, 1118.5221, 1172.4425, 1189.4530, 1269.5286, 1269.5286,=20
      1285.5037, 1285.5037, 1292.5588, 1322.5815, 1322.5815, 1326.5565,=20
      1338.5596, 1368.5648, 1370.5739, 1370.5739, 1384.5612, 1386.5494,=20
      1386.5494, 1392.5532, 1402.5461, 1402.5461, 1408.5115, 1418.5275,=20
      1484.6038, 1967.9011, 1967.9011, 1989.8937, 2067.7529, 2067.7529,=20
      2089.7578, 2438.1182, 2438.1182, 2646.3293, 2663.2710, 2663.2710,=20
      2664.9670, 2685.2368</TT></TD></TR></TBODY></TABLE><BR>
<TABLE border=3D0 cellSpacing=3D0>
  <TBODY>
  <TR>
    <TD><TT><B><A name=3DHit40>40.</A>&nbsp;&nbsp;&nbsp;</B></TT></TD>
    <TD noWrap><TT><A=20
      =
href=3D"http://zxw-pc/mascot/cgi/protein_view.pl?file=3D../data/20121225/=
F002442.dat&amp;hit=3D40"=20
      =
target=3D_blank>gi|238478961</A>&nbsp;&nbsp;&nbsp;&nbsp;<B>Mass:</B>&nbsp=
;21245&nbsp;&nbsp;&nbsp;&nbsp;<B>Score:</B>&nbsp;33&nbsp;&nbsp;&nbsp;&nbs=
p;&nbsp;<B>Expect:</B>&nbsp;9.7e+002&nbsp;&nbsp;<B>Matches:</B>&nbsp;4</T=
T></TD></TR>
  <TR>
    <TD>&nbsp;</TD>
    <TD noWrap><TT>ubiquitin-conjugating enzyme E2 28 [Arabidopsis=20
      thaliana]</TT></TD></TR></TBODY></TABLE>
<TABLE border=3D0 cellSpacing=3D0 cellPadding=3D0>
  <TBODY>
  <TR>
    <TD><TT>&nbsp;&nbsp;&nbsp;&nbsp;&nbsp;&nbsp;</TT></TD>
    <TD align=3Dright><TT><B>Observed&nbsp;&nbsp;</B></TT></TD>
    <TD noWrap align=3Dright><TT><B>Mr(expt)&nbsp;&nbsp;</B></TT></TD>
    <TD noWrap align=3Dright><TT><B>Mr(calc)&nbsp;&nbsp;</B></TT></TD>
    <TD align=3Dright><TT><B>&nbsp;ppm&nbsp;&nbsp;</B></TT></TD>
    <TD align=3Dright><TT><B>Start&nbsp;</B></TT></TD>
    <TD align=3Dright><TT><B>&nbsp;</B></TT></TD>
    <TD align=3Dright><TT><B>End&nbsp;</B></TT></TD>
    <TD align=3Dright><TT><B>Miss&nbsp;</B></TT></TD>
    <TD align=3Dright><TT><B>Ions&nbsp;</B></TT></TD>
    <TD><TT><B>&nbsp;Peptide</B></TT></TD></TR>
  <TR>
    <TD align=3Dright>&nbsp;</TD>
    <TD align=3Dright><TT>1356.5566&nbsp;&nbsp;</TT></TD>
    <TD align=3Dright><TT>1355.5493&nbsp;&nbsp;</TT></TD>
    <TD align=3Dright><TT>1355.6470&nbsp;&nbsp;</TT></TD>
    <TD noWrap align=3Dright><TT>-72.02&nbsp;</TT></TD>
    <TD align=3Dright><TT>176&nbsp;</TT></TD>
    <TD noWrap align=3Dright><TT>-&nbsp;</TT></TD>
    <TD align=3Dright><TT>186&nbsp;</TT></TD>
    <TD align=3Dright><TT>1&nbsp;&nbsp;</TT></TD>
    <TD noWrap align=3Dright><TT>---&nbsp;&nbsp;</TT></TD>
    <TD noWrap><TT>&nbsp;K.YESTARSWTQK.Y</TT></TD></TR>
  <TR>
    <TD align=3Dright>&nbsp;</TD>
    <TD align=3Dright><TT>1369.6064&nbsp;&nbsp;</TT></TD>
    <TD align=3Dright><TT>1368.5991&nbsp;&nbsp;</TT></TD>
    <TD align=3Dright><TT>1368.6781&nbsp;&nbsp;</TT></TD>
    <TD noWrap align=3Dright><TT>-57.71&nbsp;</TT></TD>
    <TD align=3Dright><TT>43&nbsp;</TT></TD>
    <TD noWrap align=3Dright><TT>-&nbsp;</TT></TD>
    <TD align=3Dright><TT>54&nbsp;</TT></TD>
    <TD align=3Dright><TT>0&nbsp;&nbsp;</TT></TD>
    <TD noWrap align=3Dright><TT>---&nbsp;&nbsp;</TT></TD>
    <TD noWrap><TT>&nbsp;R.FSNCSCILLLEK.S</TT></TD></TR>
  <TR>
    <TD align=3Dright>&nbsp;</TD>
    <TD align=3Dright><TT>1391.5864&nbsp;&nbsp;</TT></TD>
    <TD align=3Dright><TT>1390.5791&nbsp;&nbsp;</TT></TD>
    <TD align=3Dright><TT>1390.6035&nbsp;&nbsp;</TT></TD>
    <TD noWrap align=3Dright><TT>-17.50&nbsp;</TT></TD>
    <TD align=3Dright><TT>16&nbsp;</TT></TD>
    <TD noWrap align=3Dright><TT>-&nbsp;</TT></TD>
    <TD align=3Dright><TT>29&nbsp;</TT></TD>
    <TD align=3Dright><TT>0&nbsp;&nbsp;</TT></TD>
    <TD noWrap align=3Dright><TT>---&nbsp;&nbsp;</TT></TD>
    <TD noWrap><TT>&nbsp;K.DPPTSCSAVDNASK.L</TT></TD></TR>
  <TR>
    <TD align=3Dright>&nbsp;</TD>
    <TD align=3Dright><TT>2791.3582&nbsp;&nbsp;</TT></TD>
    <TD align=3Dright><TT>2790.3509&nbsp;&nbsp;</TT></TD>
    <TD align=3Dright><TT>2790.3238&nbsp;&nbsp;</TT></TD>
    <TD noWrap align=3Dright><TT>9.73&nbsp;</TT></TD>
    <TD align=3Dright><TT>16&nbsp;</TT></TD>
    <TD noWrap align=3Dright><TT>-&nbsp;</TT></TD>
    <TD align=3Dright><TT>41&nbsp;</TT></TD>
    <TD align=3Dright><TT>1&nbsp;&nbsp;</TT></TD>
    <TD noWrap align=3Dright><TT>---&nbsp;&nbsp;</TT></TD>
    <TD=20
noWrap><TT>&nbsp;K.DPPTSCSAVDNASKLLVLIELEDCCR.R</TT></TD></TR></TBODY></T=
ABLE>
<TABLE border=3D0 cellSpacing=3D0>
  <TBODY>
  <TR>
    <TD><TT>&nbsp;&nbsp;&nbsp;&nbsp;&nbsp;&nbsp;</TT></TD>
    <TD><TT><B>No match to: </B>722.3420, 812.3086, 825.0434, 829.3334,=20
      841.0161, 1118.5221, 1172.4425, 1189.4530, 1269.5286, 1269.5286,=20
      1285.5037, 1285.5037, 1292.5588, 1322.5815, 1322.5815, 1326.5565,=20
      1338.5596, 1368.5648, 1370.5739, 1370.5739, 1384.5612, 1386.5494,=20
      1386.5494, 1392.5532, 1402.5461, 1402.5461, 1408.5115, 1418.5275,=20
      1484.6038, 1967.9011, 1967.9011, 1989.8937, 2067.7529, 2067.7529,=20
      2089.7578, 2438.1182, 2438.1182, 2646.3293, 2663.2710, 2663.2710,=20
      2664.9670, 2685.2368</TT></TD></TR></TBODY></TABLE><BR>
<TABLE border=3D0 cellSpacing=3D0>
  <TBODY>
  <TR>
    <TD><TT><B><A name=3DHit41>41.</A>&nbsp;&nbsp;&nbsp;</B></TT></TD>
    <TD noWrap><TT><A=20
      =
href=3D"http://zxw-pc/mascot/cgi/protein_view.pl?file=3D../data/20121225/=
F002442.dat&amp;hit=3D41"=20
      =
target=3D_blank>gi|125572077</A>&nbsp;&nbsp;&nbsp;&nbsp;<B>Mass:</B>&nbsp=
;24857&nbsp;&nbsp;&nbsp;&nbsp;<B>Score:</B>&nbsp;33&nbsp;&nbsp;&nbsp;&nbs=
p;&nbsp;<B>Expect:</B>&nbsp;9.7e+002&nbsp;&nbsp;<B>Matches:</B>&nbsp;6</T=
T></TD></TR>
  <TR>
    <TD>&nbsp;</TD>
    <TD noWrap><TT>hypothetical protein OsJ_03508 [Oryza sativa Japonica =

      Group]</TT></TD></TR></TBODY></TABLE>
<TABLE border=3D0 cellSpacing=3D0 cellPadding=3D0>
  <TBODY>
  <TR>
    <TD><TT>&nbsp;&nbsp;&nbsp;&nbsp;&nbsp;&nbsp;</TT></TD>
    <TD align=3Dright><TT><B>Observed&nbsp;&nbsp;</B></TT></TD>
    <TD noWrap align=3Dright><TT><B>Mr(expt)&nbsp;&nbsp;</B></TT></TD>
    <TD noWrap align=3Dright><TT><B>Mr(calc)&nbsp;&nbsp;</B></TT></TD>
    <TD align=3Dright><TT><B>&nbsp;ppm&nbsp;&nbsp;</B></TT></TD>
    <TD align=3Dright><TT><B>Start&nbsp;</B></TT></TD>
    <TD align=3Dright><TT><B>&nbsp;</B></TT></TD>
    <TD align=3Dright><TT><B>End&nbsp;</B></TT></TD>
    <TD align=3Dright><TT><B>Miss&nbsp;</B></TT></TD>
    <TD align=3Dright><TT><B>Ions&nbsp;</B></TT></TD>
    <TD><TT><B>&nbsp;Peptide</B></TT></TD></TR>
  <TR>
    <TD align=3Dright>&nbsp;</TD>
    <TD align=3Dright><TT>1118.5221&nbsp;&nbsp;</TT></TD>
    <TD align=3Dright><TT>1117.5148&nbsp;&nbsp;</TT></TD>
    <TD align=3Dright><TT>1117.5880&nbsp;&nbsp;</TT></TD>
    <TD noWrap align=3Dright><TT>-65.46&nbsp;</TT></TD>
    <TD align=3Dright><TT>205&nbsp;</TT></TD>
    <TD noWrap align=3Dright><TT>-&nbsp;</TT></TD>
    <TD align=3Dright><TT>214&nbsp;</TT></TD>
    <TD align=3Dright><TT>1&nbsp;&nbsp;</TT></TD>
    <TD noWrap align=3Dright><TT>---&nbsp;&nbsp;</TT></TD>
    <TD noWrap><TT>&nbsp;R.TIAKAWSDAR.S</TT></TD></TR>
  <TR>
    <TD align=3Dright>&nbsp;</TD>
    <TD align=3Dright><TT>1269.5286&nbsp;&nbsp;</TT></TD>
    <TD align=3Dright><TT>1268.5213&nbsp;&nbsp;</TT></TD>
    <TD align=3Dright><TT>1268.5451&nbsp;&nbsp;</TT></TD>
    <TD noWrap align=3Dright><TT>-18.72&nbsp;</TT></TD>
    <TD align=3Dright><TT>182&nbsp;</TT></TD>
    <TD noWrap align=3Dright><TT>-&nbsp;</TT></TD>
    <TD align=3Dright><TT>192&nbsp;</TT></TD>
    <TD align=3Dright><TT>0&nbsp;&nbsp;</TT></TD>
    <TD noWrap align=3Dright><TT>---&nbsp;&nbsp;</TT></TD>
    <TD noWrap><TT>&nbsp;K.DPMSGIMDLMK.N + 2 Oxidation =
(M)</TT></TD></TR>
  <TR>
    <TD align=3Dright>&nbsp;</TD>
    <TD align=3Dright><TT>1269.5286&nbsp;&nbsp;</TT></TD>
    <TD align=3Dright><TT>1268.5213&nbsp;&nbsp;</TT></TD>
    <TD align=3Dright><TT>1268.5451&nbsp;&nbsp;</TT></TD>
    <TD noWrap align=3Dright><TT>-18.72&nbsp;</TT></TD>
    <TD align=3Dright><TT>182&nbsp;</TT></TD>
    <TD noWrap align=3Dright><TT>-&nbsp;</TT></TD>
    <TD align=3Dright><TT>192&nbsp;</TT></TD>
    <TD align=3Dright><TT>0&nbsp;&nbsp;</TT></TD>
    <TD noWrap align=3Dright><TT>14&nbsp;&nbsp;</TT></TD>
    <TD noWrap><TT>&nbsp;K.DPMSGIMDLMK.N + 2 Oxidation =
(M)</TT></TD></TR>
  <TR>
    <TD align=3Dright>&nbsp;</TD>
    <TD align=3Dright><TT>1285.5037&nbsp;&nbsp;</TT></TD>
    <TD align=3Dright><TT>1284.4964&nbsp;&nbsp;</TT></TD>
    <TD align=3Dright><TT>1284.5400&nbsp;&nbsp;</TT></TD>
    <TD noWrap align=3Dright><TT>-33.92&nbsp;</TT></TD>
    <TD align=3Dright><TT>182&nbsp;</TT></TD>
    <TD noWrap align=3Dright><TT>-&nbsp;</TT></TD>
    <TD align=3Dright><TT>192&nbsp;</TT></TD>
    <TD align=3Dright><TT>0&nbsp;&nbsp;</TT></TD>
    <TD noWrap align=3Dright><TT>---&nbsp;&nbsp;</TT></TD>
    <TD noWrap><TT>&nbsp;K.DPMSGIMDLMK.N + 3 Oxidation =
(M)</TT></TD></TR>
  <TR>
    <TD align=3Dright>&nbsp;</TD>
    <TD align=3Dright><TT>1285.5037&nbsp;&nbsp;</TT></TD>
    <TD align=3Dright><TT>1284.4964&nbsp;&nbsp;</TT></TD>
    <TD align=3Dright><TT>1284.5400&nbsp;&nbsp;</TT></TD>
    <TD noWrap align=3Dright><TT>-33.92&nbsp;</TT></TD>
    <TD align=3Dright><TT>182&nbsp;</TT></TD>
    <TD noWrap align=3Dright><TT>-&nbsp;</TT></TD>
    <TD align=3Dright><TT>192&nbsp;</TT></TD>
    <TD align=3Dright><TT>0&nbsp;&nbsp;</TT></TD>
    <TD noWrap align=3Dright><TT>(5)&nbsp;</TT></TD>
    <TD noWrap><TT>&nbsp;K.DPMSGIMDLMK.N + 3 Oxidation =
(M)</TT></TD></TR>
  <TR>
    <TD align=3Dright>&nbsp;</TD>
    <TD align=3Dright><TT>1392.5532&nbsp;&nbsp;</TT></TD>
    <TD align=3Dright><TT>1391.5459&nbsp;&nbsp;</TT></TD>
    <TD align=3Dright><TT>1391.4857&nbsp;&nbsp;</TT></TD>
    <TD noWrap align=3Dright><TT>43.3&nbsp;</TT></TD>
    <TD align=3Dright><TT>193&nbsp;</TT></TD>
    <TD noWrap align=3Dright><TT>-&nbsp;</TT></TD>
    <TD align=3Dright><TT>203&nbsp;</TT></TD>
    <TD align=3Dright><TT>0&nbsp;&nbsp;</TT></TD>
    <TD noWrap align=3Dright><TT>---&nbsp;&nbsp;</TT></TD>
    <TD noWrap><TT>&nbsp;K.NMYEEGDEDMK.R + 2 Oxidation=20
(M)</TT></TD></TR></TBODY></TABLE>
<TABLE border=3D0 cellSpacing=3D0>
  <TBODY>
  <TR>
    <TD><TT>&nbsp;&nbsp;&nbsp;&nbsp;&nbsp;&nbsp;</TT></TD>
    <TD><TT><B>No match to: </B>722.3420, 812.3086, 825.0434, 829.3334,=20
      841.0161, 1172.4425, 1189.4530, 1292.5588, 1322.5815, 1322.5815,=20
      1326.5565, 1338.5596, 1356.5566, 1368.5648, 1369.6064, 1370.5739,=20
      1370.5739, 1384.5612, 1386.5494, 1386.5494, 1391.5864, 1402.5461,=20
      1402.5461, 1408.5115, 1418.5275, 1484.6038, 1967.9011, 1967.9011,=20
      1989.8937, 2067.7529, 2067.7529, 2089.7578, 2438.1182, 2438.1182,=20
      2646.3293, 2663.2710, 2663.2710, 2664.9670, 2685.2368,=20
  2791.3582</TT></TD></TR></TBODY></TABLE><BR>
<TABLE border=3D0 cellSpacing=3D0>
  <TBODY>
  <TR>
    <TD><TT><B><A name=3DHit42>42.</A>&nbsp;&nbsp;&nbsp;</B></TT></TD>
    <TD noWrap><TT><A=20
      =
href=3D"http://zxw-pc/mascot/cgi/protein_view.pl?file=3D../data/20121225/=
F002442.dat&amp;hit=3D42"=20
      =
target=3D_blank>gi|125527762</A>&nbsp;&nbsp;&nbsp;&nbsp;<B>Mass:</B>&nbsp=
;24869&nbsp;&nbsp;&nbsp;&nbsp;<B>Score:</B>&nbsp;33&nbsp;&nbsp;&nbsp;&nbs=
p;&nbsp;<B>Expect:</B>&nbsp;9.7e+002&nbsp;&nbsp;<B>Matches:</B>&nbsp;6</T=
T></TD></TR>
  <TR>
    <TD>&nbsp;</TD>
    <TD noWrap><TT>hypothetical protein OsI_03795 [Oryza sativa Indica=20
      Group]</TT></TD></TR></TBODY></TABLE>
<TABLE border=3D0 cellSpacing=3D0 cellPadding=3D0>
  <TBODY>
  <TR>
    <TD><TT>&nbsp;&nbsp;&nbsp;&nbsp;&nbsp;&nbsp;</TT></TD>
    <TD align=3Dright><TT><B>Observed&nbsp;&nbsp;</B></TT></TD>
    <TD noWrap align=3Dright><TT><B>Mr(expt)&nbsp;&nbsp;</B></TT></TD>
    <TD noWrap align=3Dright><TT><B>Mr(calc)&nbsp;&nbsp;</B></TT></TD>
    <TD align=3Dright><TT><B>&nbsp;ppm&nbsp;&nbsp;</B></TT></TD>
    <TD align=3Dright><TT><B>Start&nbsp;</B></TT></TD>
    <TD align=3Dright><TT><B>&nbsp;</B></TT></TD>
    <TD align=3Dright><TT><B>End&nbsp;</B></TT></TD>
    <TD align=3Dright><TT><B>Miss&nbsp;</B></TT></TD>
    <TD align=3Dright><TT><B>Ions&nbsp;</B></TT></TD>
    <TD><TT><B>&nbsp;Peptide</B></TT></TD></TR>
  <TR>
    <TD align=3Dright>&nbsp;</TD>
    <TD align=3Dright><TT>1118.5221&nbsp;&nbsp;</TT></TD>
    <TD align=3Dright><TT>1117.5148&nbsp;&nbsp;</TT></TD>
    <TD align=3Dright><TT>1117.5880&nbsp;&nbsp;</TT></TD>
    <TD noWrap align=3Dright><TT>-65.46&nbsp;</TT></TD>
    <TD align=3Dright><TT>205&nbsp;</TT></TD>
    <TD noWrap align=3Dright><TT>-&nbsp;</TT></TD>
    <TD align=3Dright><TT>214&nbsp;</TT></TD>
    <TD align=3Dright><TT>1&nbsp;&nbsp;</TT></TD>
    <TD noWrap align=3Dright><TT>---&nbsp;&nbsp;</TT></TD>
    <TD noWrap><TT>&nbsp;R.TIAKAWSDAR.S</TT></TD></TR>
  <TR>
    <TD align=3Dright>&nbsp;</TD>
    <TD align=3Dright><TT>1269.5286&nbsp;&nbsp;</TT></TD>
    <TD align=3Dright><TT>1268.5213&nbsp;&nbsp;</TT></TD>
    <TD align=3Dright><TT>1268.5451&nbsp;&nbsp;</TT></TD>
    <TD noWrap align=3Dright><TT>-18.72&nbsp;</TT></TD>
    <TD align=3Dright><TT>182&nbsp;</TT></TD>
    <TD noWrap align=3Dright><TT>-&nbsp;</TT></TD>
    <TD align=3Dright><TT>192&nbsp;</TT></TD>
    <TD align=3Dright><TT>0&nbsp;&nbsp;</TT></TD>
    <TD noWrap align=3Dright><TT>---&nbsp;&nbsp;</TT></TD>
    <TD noWrap><TT>&nbsp;K.DPMSGIMDLMK.N + 2 Oxidation =
(M)</TT></TD></TR>
  <TR>
    <TD align=3Dright>&nbsp;</TD>
    <TD align=3Dright><TT>1269.5286&nbsp;&nbsp;</TT></TD>
    <TD align=3Dright><TT>1268.5213&nbsp;&nbsp;</TT></TD>
    <TD align=3Dright><TT>1268.5451&nbsp;&nbsp;</TT></TD>
    <TD noWrap align=3Dright><TT>-18.72&nbsp;</TT></TD>
    <TD align=3Dright><TT>182&nbsp;</TT></TD>
    <TD noWrap align=3Dright><TT>-&nbsp;</TT></TD>
    <TD align=3Dright><TT>192&nbsp;</TT></TD>
    <TD align=3Dright><TT>0&nbsp;&nbsp;</TT></TD>
    <TD noWrap align=3Dright><TT>14&nbsp;&nbsp;</TT></TD>
    <TD noWrap><TT>&nbsp;K.DPMSGIMDLMK.N + 2 Oxidation =
(M)</TT></TD></TR>
  <TR>
    <TD align=3Dright>&nbsp;</TD>
    <TD align=3Dright><TT>1285.5037&nbsp;&nbsp;</TT></TD>
    <TD align=3Dright><TT>1284.4964&nbsp;&nbsp;</TT></TD>
    <TD align=3Dright><TT>1284.5400&nbsp;&nbsp;</TT></TD>
    <TD noWrap align=3Dright><TT>-33.92&nbsp;</TT></TD>
    <TD align=3Dright><TT>182&nbsp;</TT></TD>
    <TD noWrap align=3Dright><TT>-&nbsp;</TT></TD>
    <TD align=3Dright><TT>192&nbsp;</TT></TD>
    <TD align=3Dright><TT>0&nbsp;&nbsp;</TT></TD>
    <TD noWrap align=3Dright><TT>---&nbsp;&nbsp;</TT></TD>
    <TD noWrap><TT>&nbsp;K.DPMSGIMDLMK.N + 3 Oxidation =
(M)</TT></TD></TR>
  <TR>
    <TD align=3Dright>&nbsp;</TD>
    <TD align=3Dright><TT>1285.5037&nbsp;&nbsp;</TT></TD>
    <TD align=3Dright><TT>1284.4964&nbsp;&nbsp;</TT></TD>
    <TD align=3Dright><TT>1284.5400&nbsp;&nbsp;</TT></TD>
    <TD noWrap align=3Dright><TT>-33.92&nbsp;</TT></TD>
    <TD align=3Dright><TT>182&nbsp;</TT></TD>
    <TD noWrap align=3Dright><TT>-&nbsp;</TT></TD>
    <TD align=3Dright><TT>192&nbsp;</TT></TD>
    <TD align=3Dright><TT>0&nbsp;&nbsp;</TT></TD>
    <TD noWrap align=3Dright><TT>(5)&nbsp;</TT></TD>
    <TD noWrap><TT>&nbsp;K.DPMSGIMDLMK.N + 3 Oxidation =
(M)</TT></TD></TR>
  <TR>
    <TD align=3Dright>&nbsp;</TD>
    <TD align=3Dright><TT>1392.5532&nbsp;&nbsp;</TT></TD>
    <TD align=3Dright><TT>1391.5459&nbsp;&nbsp;</TT></TD>
    <TD align=3Dright><TT>1391.4857&nbsp;&nbsp;</TT></TD>
    <TD noWrap align=3Dright><TT>43.3&nbsp;</TT></TD>
    <TD align=3Dright><TT>193&nbsp;</TT></TD>
    <TD noWrap align=3Dright><TT>-&nbsp;</TT></TD>
    <TD align=3Dright><TT>203&nbsp;</TT></TD>
    <TD align=3Dright><TT>0&nbsp;&nbsp;</TT></TD>
    <TD noWrap align=3Dright><TT>---&nbsp;&nbsp;</TT></TD>
    <TD noWrap><TT>&nbsp;K.NMYEEGDEDMK.R + 2 Oxidation=20
(M)</TT></TD></TR></TBODY></TABLE>
<TABLE border=3D0 cellSpacing=3D0>
  <TBODY>
  <TR>
    <TD><TT>&nbsp;&nbsp;&nbsp;&nbsp;&nbsp;&nbsp;</TT></TD>
    <TD><TT><B>No match to: </B>722.3420, 812.3086, 825.0434, 829.3334,=20
      841.0161, 1172.4425, 1189.4530, 1292.5588, 1322.5815, 1322.5815,=20
      1326.5565, 1338.5596, 1356.5566, 1368.5648, 1369.6064, 1370.5739,=20
      1370.5739, 1384.5612, 1386.5494, 1386.5494, 1391.5864, 1402.5461,=20
      1402.5461, 1408.5115, 1418.5275, 1484.6038, 1967.9011, 1967.9011,=20
      1989.8937, 2067.7529, 2067.7529, 2089.7578, 2438.1182, 2438.1182,=20
      2646.3293, 2663.2710, 2663.2710, 2664.9670, 2685.2368,=20
  2791.3582</TT></TD></TR></TBODY></TABLE><BR>
<TABLE border=3D0 cellSpacing=3D0>
  <TBODY>
  <TR>
    <TD><TT><B><A name=3DHit43>43.</A>&nbsp;&nbsp;&nbsp;</B></TT></TD>
    <TD noWrap><TT><A=20
      =
href=3D"http://zxw-pc/mascot/cgi/protein_view.pl?file=3D../data/20121225/=
F002442.dat&amp;hit=3D43"=20
      =
target=3D_blank>gi|115440029</A>&nbsp;&nbsp;&nbsp;&nbsp;<B>Mass:</B>&nbsp=
;24857&nbsp;&nbsp;&nbsp;&nbsp;<B>Score:</B>&nbsp;33&nbsp;&nbsp;&nbsp;&nbs=
p;&nbsp;<B>Expect:</B>&nbsp;9.7e+002&nbsp;&nbsp;<B>Matches:</B>&nbsp;6</T=
T></TD></TR>
  <TR>
    <TD>&nbsp;</TD>
    <TD noWrap><TT>Os01g0757500 [Oryza sativa Japonica=20
  Group]</TT></TD></TR></TBODY></TABLE>
<TABLE border=3D0 cellSpacing=3D0 cellPadding=3D0>
  <TBODY>
  <TR>
    <TD><TT>&nbsp;&nbsp;&nbsp;&nbsp;&nbsp;&nbsp;</TT></TD>
    <TD align=3Dright><TT><B>Observed&nbsp;&nbsp;</B></TT></TD>
    <TD noWrap align=3Dright><TT><B>Mr(expt)&nbsp;&nbsp;</B></TT></TD>
    <TD noWrap align=3Dright><TT><B>Mr(calc)&nbsp;&nbsp;</B></TT></TD>
    <TD align=3Dright><TT><B>&nbsp;ppm&nbsp;&nbsp;</B></TT></TD>
    <TD align=3Dright><TT><B>Start&nbsp;</B></TT></TD>
    <TD align=3Dright><TT><B>&nbsp;</B></TT></TD>
    <TD align=3Dright><TT><B>End&nbsp;</B></TT></TD>
    <TD align=3Dright><TT><B>Miss&nbsp;</B></TT></TD>
    <TD align=3Dright><TT><B>Ions&nbsp;</B></TT></TD>
    <TD><TT><B>&nbsp;Peptide</B></TT></TD></TR>
  <TR>
    <TD align=3Dright>&nbsp;</TD>
    <TD align=3Dright><TT>1118.5221&nbsp;&nbsp;</TT></TD>
    <TD align=3Dright><TT>1117.5148&nbsp;&nbsp;</TT></TD>
    <TD align=3Dright><TT>1117.5880&nbsp;&nbsp;</TT></TD>
    <TD noWrap align=3Dright><TT>-65.46&nbsp;</TT></TD>
    <TD align=3Dright><TT>205&nbsp;</TT></TD>
    <TD noWrap align=3Dright><TT>-&nbsp;</TT></TD>
    <TD align=3Dright><TT>214&nbsp;</TT></TD>
    <TD align=3Dright><TT>1&nbsp;&nbsp;</TT></TD>
    <TD noWrap align=3Dright><TT>---&nbsp;&nbsp;</TT></TD>
    <TD noWrap><TT>&nbsp;R.TIAKAWSDAR.S</TT></TD></TR>
  <TR>
    <TD align=3Dright>&nbsp;</TD>
    <TD align=3Dright><TT>1269.5286&nbsp;&nbsp;</TT></TD>
    <TD align=3Dright><TT>1268.5213&nbsp;&nbsp;</TT></TD>
    <TD align=3Dright><TT>1268.5451&nbsp;&nbsp;</TT></TD>
    <TD noWrap align=3Dright><TT>-18.72&nbsp;</TT></TD>
    <TD align=3Dright><TT>182&nbsp;</TT></TD>
    <TD noWrap align=3Dright><TT>-&nbsp;</TT></TD>
    <TD align=3Dright><TT>192&nbsp;</TT></TD>
    <TD align=3Dright><TT>0&nbsp;&nbsp;</TT></TD>
    <TD noWrap align=3Dright><TT>---&nbsp;&nbsp;</TT></TD>
    <TD noWrap><TT>&nbsp;K.DPMSGIMDLMK.N + 2 Oxidation =
(M)</TT></TD></TR>
  <TR>
    <TD align=3Dright>&nbsp;</TD>
    <TD align=3Dright><TT>1269.5286&nbsp;&nbsp;</TT></TD>
    <TD align=3Dright><TT>1268.5213&nbsp;&nbsp;</TT></TD>
    <TD align=3Dright><TT>1268.5451&nbsp;&nbsp;</TT></TD>
    <TD noWrap align=3Dright><TT>-18.72&nbsp;</TT></TD>
    <TD align=3Dright><TT>182&nbsp;</TT></TD>
    <TD noWrap align=3Dright><TT>-&nbsp;</TT></TD>
    <TD align=3Dright><TT>192&nbsp;</TT></TD>
    <TD align=3Dright><TT>0&nbsp;&nbsp;</TT></TD>
    <TD noWrap align=3Dright><TT>14&nbsp;&nbsp;</TT></TD>
    <TD noWrap><TT>&nbsp;K.DPMSGIMDLMK.N + 2 Oxidation =
(M)</TT></TD></TR>
  <TR>
    <TD align=3Dright>&nbsp;</TD>
    <TD align=3Dright><TT>1285.5037&nbsp;&nbsp;</TT></TD>
    <TD align=3Dright><TT>1284.4964&nbsp;&nbsp;</TT></TD>
    <TD align=3Dright><TT>1284.5400&nbsp;&nbsp;</TT></TD>
    <TD noWrap align=3Dright><TT>-33.92&nbsp;</TT></TD>
    <TD align=3Dright><TT>182&nbsp;</TT></TD>
    <TD noWrap align=3Dright><TT>-&nbsp;</TT></TD>
    <TD align=3Dright><TT>192&nbsp;</TT></TD>
    <TD align=3Dright><TT>0&nbsp;&nbsp;</TT></TD>
    <TD noWrap align=3Dright><TT>---&nbsp;&nbsp;</TT></TD>
    <TD noWrap><TT>&nbsp;K.DPMSGIMDLMK.N + 3 Oxidation =
(M)</TT></TD></TR>
  <TR>
    <TD align=3Dright>&nbsp;</TD>
    <TD align=3Dright><TT>1285.5037&nbsp;&nbsp;</TT></TD>
    <TD align=3Dright><TT>1284.4964&nbsp;&nbsp;</TT></TD>
    <TD align=3Dright><TT>1284.5400&nbsp;&nbsp;</TT></TD>
    <TD noWrap align=3Dright><TT>-33.92&nbsp;</TT></TD>
    <TD align=3Dright><TT>182&nbsp;</TT></TD>
    <TD noWrap align=3Dright><TT>-&nbsp;</TT></TD>
    <TD align=3Dright><TT>192&nbsp;</TT></TD>
    <TD align=3Dright><TT>0&nbsp;&nbsp;</TT></TD>
    <TD noWrap align=3Dright><TT>(5)&nbsp;</TT></TD>
    <TD noWrap><TT>&nbsp;K.DPMSGIMDLMK.N + 3 Oxidation =
(M)</TT></TD></TR>
  <TR>
    <TD align=3Dright>&nbsp;</TD>
    <TD align=3Dright><TT>1392.5532&nbsp;&nbsp;</TT></TD>
    <TD align=3Dright><TT>1391.5459&nbsp;&nbsp;</TT></TD>
    <TD align=3Dright><TT>1391.4857&nbsp;&nbsp;</TT></TD>
    <TD noWrap align=3Dright><TT>43.3&nbsp;</TT></TD>
    <TD align=3Dright><TT>193&nbsp;</TT></TD>
    <TD noWrap align=3Dright><TT>-&nbsp;</TT></TD>
    <TD align=3Dright><TT>203&nbsp;</TT></TD>
    <TD align=3Dright><TT>0&nbsp;&nbsp;</TT></TD>
    <TD noWrap align=3Dright><TT>---&nbsp;&nbsp;</TT></TD>
    <TD noWrap><TT>&nbsp;K.NMYEEGDEDMK.R + 2 Oxidation=20
(M)</TT></TD></TR></TBODY></TABLE>
<TABLE border=3D0 cellSpacing=3D0>
  <TBODY>
  <TR>
    <TD><TT>&nbsp;&nbsp;&nbsp;&nbsp;&nbsp;&nbsp;</TT></TD>
    <TD><TT><B>No match to: </B>722.3420, 812.3086, 825.0434, 829.3334,=20
      841.0161, 1172.4425, 1189.4530, 1292.5588, 1322.5815, 1322.5815,=20
      1326.5565, 1338.5596, 1356.5566, 1368.5648, 1369.6064, 1370.5739,=20
      1370.5739, 1384.5612, 1386.5494, 1386.5494, 1391.5864, 1402.5461,=20
      1402.5461, 1408.5115, 1418.5275, 1484.6038, 1967.9011, 1967.9011,=20
      1989.8937, 2067.7529, 2067.7529, 2089.7578, 2438.1182, 2438.1182,=20
      2646.3293, 2663.2710, 2663.2710, 2664.9670, 2685.2368,=20
  2791.3582</TT></TD></TR></TBODY></TABLE><BR>
<TABLE border=3D0 cellSpacing=3D0>
  <TBODY>
  <TR>
    <TD><TT><B><A name=3DHit44>44.</A>&nbsp;&nbsp;&nbsp;</B></TT></TD>
    <TD noWrap><TT><A=20
      =
href=3D"http://zxw-pc/mascot/cgi/protein_view.pl?file=3D../data/20121225/=
F002442.dat&amp;hit=3D44"=20
      =
target=3D_blank>gi|113533825</A>&nbsp;&nbsp;&nbsp;&nbsp;<B>Mass:</B>&nbsp=
;24857&nbsp;&nbsp;&nbsp;&nbsp;<B>Score:</B>&nbsp;33&nbsp;&nbsp;&nbsp;&nbs=
p;&nbsp;<B>Expect:</B>&nbsp;9.7e+002&nbsp;&nbsp;<B>Matches:</B>&nbsp;6</T=
T></TD></TR>
  <TR>
    <TD>&nbsp;</TD>
    <TD noWrap><TT>Os01g0757500 [Oryza sativa Japonica=20
  Group]</TT></TD></TR></TBODY></TABLE>
<TABLE border=3D0 cellSpacing=3D0 cellPadding=3D0>
  <TBODY>
  <TR>
    <TD><TT>&nbsp;&nbsp;&nbsp;&nbsp;&nbsp;&nbsp;</TT></TD>
    <TD align=3Dright><TT><B>Observed&nbsp;&nbsp;</B></TT></TD>
    <TD noWrap align=3Dright><TT><B>Mr(expt)&nbsp;&nbsp;</B></TT></TD>
    <TD noWrap align=3Dright><TT><B>Mr(calc)&nbsp;&nbsp;</B></TT></TD>
    <TD align=3Dright><TT><B>&nbsp;ppm&nbsp;&nbsp;</B></TT></TD>
    <TD align=3Dright><TT><B>Start&nbsp;</B></TT></TD>
    <TD align=3Dright><TT><B>&nbsp;</B></TT></TD>
    <TD align=3Dright><TT><B>End&nbsp;</B></TT></TD>
    <TD align=3Dright><TT><B>Miss&nbsp;</B></TT></TD>
    <TD align=3Dright><TT><B>Ions&nbsp;</B></TT></TD>
    <TD><TT><B>&nbsp;Peptide</B></TT></TD></TR>
  <TR>
    <TD align=3Dright>&nbsp;</TD>
    <TD align=3Dright><TT>1118.5221&nbsp;&nbsp;</TT></TD>
    <TD align=3Dright><TT>1117.5148&nbsp;&nbsp;</TT></TD>
    <TD align=3Dright><TT>1117.5880&nbsp;&nbsp;</TT></TD>
    <TD noWrap align=3Dright><TT>-65.46&nbsp;</TT></TD>
    <TD align=3Dright><TT>205&nbsp;</TT></TD>
    <TD noWrap align=3Dright><TT>-&nbsp;</TT></TD>
    <TD align=3Dright><TT>214&nbsp;</TT></TD>
    <TD align=3Dright><TT>1&nbsp;&nbsp;</TT></TD>
    <TD noWrap align=3Dright><TT>---&nbsp;&nbsp;</TT></TD>
    <TD noWrap><TT>&nbsp;R.TIAKAWSDAR.S</TT></TD></TR>
  <TR>
    <TD align=3Dright>&nbsp;</TD>
    <TD align=3Dright><TT>1269.5286&nbsp;&nbsp;</TT></TD>
    <TD align=3Dright><TT>1268.5213&nbsp;&nbsp;</TT></TD>
    <TD align=3Dright><TT>1268.5451&nbsp;&nbsp;</TT></TD>
    <TD noWrap align=3Dright><TT>-18.72&nbsp;</TT></TD>
    <TD align=3Dright><TT>182&nbsp;</TT></TD>
    <TD noWrap align=3Dright><TT>-&nbsp;</TT></TD>
    <TD align=3Dright><TT>192&nbsp;</TT></TD>
    <TD align=3Dright><TT>0&nbsp;&nbsp;</TT></TD>
    <TD noWrap align=3Dright><TT>---&nbsp;&nbsp;</TT></TD>
    <TD noWrap><TT>&nbsp;K.DPMSGIMDLMK.N + 2 Oxidation =
(M)</TT></TD></TR>
  <TR>
    <TD align=3Dright>&nbsp;</TD>
    <TD align=3Dright><TT>1269.5286&nbsp;&nbsp;</TT></TD>
    <TD align=3Dright><TT>1268.5213&nbsp;&nbsp;</TT></TD>
    <TD align=3Dright><TT>1268.5451&nbsp;&nbsp;</TT></TD>
    <TD noWrap align=3Dright><TT>-18.72&nbsp;</TT></TD>
    <TD align=3Dright><TT>182&nbsp;</TT></TD>
    <TD noWrap align=3Dright><TT>-&nbsp;</TT></TD>
    <TD align=3Dright><TT>192&nbsp;</TT></TD>
    <TD align=3Dright><TT>0&nbsp;&nbsp;</TT></TD>
    <TD noWrap align=3Dright><TT>14&nbsp;&nbsp;</TT></TD>
    <TD noWrap><TT>&nbsp;K.DPMSGIMDLMK.N + 2 Oxidation =
(M)</TT></TD></TR>
  <TR>
    <TD align=3Dright>&nbsp;</TD>
    <TD align=3Dright><TT>1285.5037&nbsp;&nbsp;</TT></TD>
    <TD align=3Dright><TT>1284.4964&nbsp;&nbsp;</TT></TD>
    <TD align=3Dright><TT>1284.5400&nbsp;&nbsp;</TT></TD>
    <TD noWrap align=3Dright><TT>-33.92&nbsp;</TT></TD>
    <TD align=3Dright><TT>182&nbsp;</TT></TD>
    <TD noWrap align=3Dright><TT>-&nbsp;</TT></TD>
    <TD align=3Dright><TT>192&nbsp;</TT></TD>
    <TD align=3Dright><TT>0&nbsp;&nbsp;</TT></TD>
    <TD noWrap align=3Dright><TT>---&nbsp;&nbsp;</TT></TD>
    <TD noWrap><TT>&nbsp;K.DPMSGIMDLMK.N + 3 Oxidation =
(M)</TT></TD></TR>
  <TR>
    <TD align=3Dright>&nbsp;</TD>
    <TD align=3Dright><TT>1285.5037&nbsp;&nbsp;</TT></TD>
    <TD align=3Dright><TT>1284.4964&nbsp;&nbsp;</TT></TD>
    <TD align=3Dright><TT>1284.5400&nbsp;&nbsp;</TT></TD>
    <TD noWrap align=3Dright><TT>-33.92&nbsp;</TT></TD>
    <TD align=3Dright><TT>182&nbsp;</TT></TD>
    <TD noWrap align=3Dright><TT>-&nbsp;</TT></TD>
    <TD align=3Dright><TT>192&nbsp;</TT></TD>
    <TD align=3Dright><TT>0&nbsp;&nbsp;</TT></TD>
    <TD noWrap align=3Dright><TT>(5)&nbsp;</TT></TD>
    <TD noWrap><TT>&nbsp;K.DPMSGIMDLMK.N + 3 Oxidation =
(M)</TT></TD></TR>
  <TR>
    <TD align=3Dright>&nbsp;</TD>
    <TD align=3Dright><TT>1392.5532&nbsp;&nbsp;</TT></TD>
    <TD align=3Dright><TT>1391.5459&nbsp;&nbsp;</TT></TD>
    <TD align=3Dright><TT>1391.4857&nbsp;&nbsp;</TT></TD>
    <TD noWrap align=3Dright><TT>43.3&nbsp;</TT></TD>
    <TD align=3Dright><TT>193&nbsp;</TT></TD>
    <TD noWrap align=3Dright><TT>-&nbsp;</TT></TD>
    <TD align=3Dright><TT>203&nbsp;</TT></TD>
    <TD align=3Dright><TT>0&nbsp;&nbsp;</TT></TD>
    <TD noWrap align=3Dright><TT>---&nbsp;&nbsp;</TT></TD>
    <TD noWrap><TT>&nbsp;K.NMYEEGDEDMK.R + 2 Oxidation=20
(M)</TT></TD></TR></TBODY></TABLE>
<TABLE border=3D0 cellSpacing=3D0>
  <TBODY>
  <TR>
    <TD><TT>&nbsp;&nbsp;&nbsp;&nbsp;&nbsp;&nbsp;</TT></TD>
    <TD><TT><B>No match to: </B>722.3420, 812.3086, 825.0434, 829.3334,=20
      841.0161, 1172.4425, 1189.4530, 1292.5588, 1322.5815, 1322.5815,=20
      1326.5565, 1338.5596, 1356.5566, 1368.5648, 1369.6064, 1370.5739,=20
      1370.5739, 1384.5612, 1386.5494, 1386.5494, 1391.5864, 1402.5461,=20
      1402.5461, 1408.5115, 1418.5275, 1484.6038, 1967.9011, 1967.9011,=20
      1989.8937, 2067.7529, 2067.7529, 2089.7578, 2438.1182, 2438.1182,=20
      2646.3293, 2663.2710, 2663.2710, 2664.9670, 2685.2368,=20
  2791.3582</TT></TD></TR></TBODY></TABLE><BR>
<TABLE border=3D0 cellSpacing=3D0>
  <TBODY>
  <TR>
    <TD><TT><B><A name=3DHit45>45.</A>&nbsp;&nbsp;&nbsp;</B></TT></TD>
    <TD noWrap><TT><A=20
      =
href=3D"http://zxw-pc/mascot/cgi/protein_view.pl?file=3D../data/20121225/=
F002442.dat&amp;hit=3D45"=20
      =
target=3D_blank>gi|57899263</A>&nbsp;&nbsp;&nbsp;&nbsp;<B>Mass:</B>&nbsp;=
24857&nbsp;&nbsp;&nbsp;&nbsp;<B>Score:</B>&nbsp;33&nbsp;&nbsp;&nbsp;&nbsp=
;&nbsp;<B>Expect:</B>&nbsp;9.7e+002&nbsp;&nbsp;<B>Matches:</B>&nbsp;6</TT=
></TD></TR>
  <TR>
    <TD>&nbsp;</TD>
    <TD noWrap><TT>putative calcyclin-binding protein [Oryza sativa =
Japonica=20
      Group]</TT></TD></TR></TBODY></TABLE>
<TABLE border=3D0 cellSpacing=3D0 cellPadding=3D0>
  <TBODY>
  <TR>
    <TD><TT>&nbsp;&nbsp;&nbsp;&nbsp;&nbsp;&nbsp;</TT></TD>
    <TD align=3Dright><TT><B>Observed&nbsp;&nbsp;</B></TT></TD>
    <TD noWrap align=3Dright><TT><B>Mr(expt)&nbsp;&nbsp;</B></TT></TD>
    <TD noWrap align=3Dright><TT><B>Mr(calc)&nbsp;&nbsp;</B></TT></TD>
    <TD align=3Dright><TT><B>&nbsp;ppm&nbsp;&nbsp;</B></TT></TD>
    <TD align=3Dright><TT><B>Start&nbsp;</B></TT></TD>
    <TD align=3Dright><TT><B>&nbsp;</B></TT></TD>
    <TD align=3Dright><TT><B>End&nbsp;</B></TT></TD>
    <TD align=3Dright><TT><B>Miss&nbsp;</B></TT></TD>
    <TD align=3Dright><TT><B>Ions&nbsp;</B></TT></TD>
    <TD><TT><B>&nbsp;Peptide</B></TT></TD></TR>
  <TR>
    <TD align=3Dright>&nbsp;</TD>
    <TD align=3Dright><TT>1118.5221&nbsp;&nbsp;</TT></TD>
    <TD align=3Dright><TT>1117.5148&nbsp;&nbsp;</TT></TD>
    <TD align=3Dright><TT>1117.5880&nbsp;&nbsp;</TT></TD>
    <TD noWrap align=3Dright><TT>-65.46&nbsp;</TT></TD>
    <TD align=3Dright><TT>205&nbsp;</TT></TD>
    <TD noWrap align=3Dright><TT>-&nbsp;</TT></TD>
    <TD align=3Dright><TT>214&nbsp;</TT></TD>
    <TD align=3Dright><TT>1&nbsp;&nbsp;</TT></TD>
    <TD noWrap align=3Dright><TT>---&nbsp;&nbsp;</TT></TD>
    <TD noWrap><TT>&nbsp;R.TIAKAWSDAR.S</TT></TD></TR>
  <TR>
    <TD align=3Dright>&nbsp;</TD>
    <TD align=3Dright><TT>1269.5286&nbsp;&nbsp;</TT></TD>
    <TD align=3Dright><TT>1268.5213&nbsp;&nbsp;</TT></TD>
    <TD align=3Dright><TT>1268.5451&nbsp;&nbsp;</TT></TD>
    <TD noWrap align=3Dright><TT>-18.72&nbsp;</TT></TD>
    <TD align=3Dright><TT>182&nbsp;</TT></TD>
    <TD noWrap align=3Dright><TT>-&nbsp;</TT></TD>
    <TD align=3Dright><TT>192&nbsp;</TT></TD>
    <TD align=3Dright><TT>0&nbsp;&nbsp;</TT></TD>
    <TD noWrap align=3Dright><TT>---&nbsp;&nbsp;</TT></TD>
    <TD noWrap><TT>&nbsp;K.DPMSGIMDLMK.N + 2 Oxidation =
(M)</TT></TD></TR>
  <TR>
    <TD align=3Dright>&nbsp;</TD>
    <TD align=3Dright><TT>1269.5286&nbsp;&nbsp;</TT></TD>
    <TD align=3Dright><TT>1268.5213&nbsp;&nbsp;</TT></TD>
    <TD align=3Dright><TT>1268.5451&nbsp;&nbsp;</TT></TD>
    <TD noWrap align=3Dright><TT>-18.72&nbsp;</TT></TD>
    <TD align=3Dright><TT>182&nbsp;</TT></TD>
    <TD noWrap align=3Dright><TT>-&nbsp;</TT></TD>
    <TD align=3Dright><TT>192&nbsp;</TT></TD>
    <TD align=3Dright><TT>0&nbsp;&nbsp;</TT></TD>
    <TD noWrap align=3Dright><TT>14&nbsp;&nbsp;</TT></TD>
    <TD noWrap><TT>&nbsp;K.DPMSGIMDLMK.N + 2 Oxidation =
(M)</TT></TD></TR>
  <TR>
    <TD align=3Dright>&nbsp;</TD>
    <TD align=3Dright><TT>1285.5037&nbsp;&nbsp;</TT></TD>
    <TD align=3Dright><TT>1284.4964&nbsp;&nbsp;</TT></TD>
    <TD align=3Dright><TT>1284.5400&nbsp;&nbsp;</TT></TD>
    <TD noWrap align=3Dright><TT>-33.92&nbsp;</TT></TD>
    <TD align=3Dright><TT>182&nbsp;</TT></TD>
    <TD noWrap align=3Dright><TT>-&nbsp;</TT></TD>
    <TD align=3Dright><TT>192&nbsp;</TT></TD>
    <TD align=3Dright><TT>0&nbsp;&nbsp;</TT></TD>
    <TD noWrap align=3Dright><TT>---&nbsp;&nbsp;</TT></TD>
    <TD noWrap><TT>&nbsp;K.DPMSGIMDLMK.N + 3 Oxidation =
(M)</TT></TD></TR>
  <TR>
    <TD align=3Dright>&nbsp;</TD>
    <TD align=3Dright><TT>1285.5037&nbsp;&nbsp;</TT></TD>
    <TD align=3Dright><TT>1284.4964&nbsp;&nbsp;</TT></TD>
    <TD align=3Dright><TT>1284.5400&nbsp;&nbsp;</TT></TD>
    <TD noWrap align=3Dright><TT>-33.92&nbsp;</TT></TD>
    <TD align=3Dright><TT>182&nbsp;</TT></TD>
    <TD noWrap align=3Dright><TT>-&nbsp;</TT></TD>
    <TD align=3Dright><TT>192&nbsp;</TT></TD>
    <TD align=3Dright><TT>0&nbsp;&nbsp;</TT></TD>
    <TD noWrap align=3Dright><TT>(5)&nbsp;</TT></TD>
    <TD noWrap><TT>&nbsp;K.DPMSGIMDLMK.N + 3 Oxidation =
(M)</TT></TD></TR>
  <TR>
    <TD align=3Dright>&nbsp;</TD>
    <TD align=3Dright><TT>1392.5532&nbsp;&nbsp;</TT></TD>
    <TD align=3Dright><TT>1391.5459&nbsp;&nbsp;</TT></TD>
    <TD align=3Dright><TT>1391.4857&nbsp;&nbsp;</TT></TD>
    <TD noWrap align=3Dright><TT>43.3&nbsp;</TT></TD>
    <TD align=3Dright><TT>193&nbsp;</TT></TD>
    <TD noWrap align=3Dright><TT>-&nbsp;</TT></TD>
    <TD align=3Dright><TT>203&nbsp;</TT></TD>
    <TD align=3Dright><TT>0&nbsp;&nbsp;</TT></TD>
    <TD noWrap align=3Dright><TT>---&nbsp;&nbsp;</TT></TD>
    <TD noWrap><TT>&nbsp;K.NMYEEGDEDMK.R + 2 Oxidation=20
(M)</TT></TD></TR></TBODY></TABLE>
<TABLE border=3D0 cellSpacing=3D0>
  <TBODY>
  <TR>
    <TD><TT>&nbsp;&nbsp;&nbsp;&nbsp;&nbsp;&nbsp;</TT></TD>
    <TD><TT><B>No match to: </B>722.3420, 812.3086, 825.0434, 829.3334,=20
      841.0161, 1172.4425, 1189.4530, 1292.5588, 1322.5815, 1322.5815,=20
      1326.5565, 1338.5596, 1356.5566, 1368.5648, 1369.6064, 1370.5739,=20
      1370.5739, 1384.5612, 1386.5494, 1386.5494, 1391.5864, 1402.5461,=20
      1402.5461, 1408.5115, 1418.5275, 1484.6038, 1967.9011, 1967.9011,=20
      1989.8937, 2067.7529, 2067.7529, 2089.7578, 2438.1182, 2438.1182,=20
      2646.3293, 2663.2710, 2663.2710, 2664.9670, 2685.2368,=20
  2791.3582</TT></TD></TR></TBODY></TABLE><BR>
<TABLE border=3D0 cellSpacing=3D0>
  <TBODY>
  <TR>
    <TD><TT><B><A name=3DHit46>46.</A>&nbsp;&nbsp;&nbsp;</B></TT></TD>
    <TD noWrap><TT><A=20
      =
href=3D"http://zxw-pc/mascot/cgi/protein_view.pl?file=3D../data/20121225/=
F002442.dat&amp;hit=3D46"=20
      =
target=3D_blank>gi|215768403</A>&nbsp;&nbsp;&nbsp;&nbsp;<B>Mass:</B>&nbsp=
;24857&nbsp;&nbsp;&nbsp;&nbsp;<B>Score:</B>&nbsp;33&nbsp;&nbsp;&nbsp;&nbs=
p;&nbsp;<B>Expect:</B>&nbsp;9.7e+002&nbsp;&nbsp;<B>Matches:</B>&nbsp;6</T=
T></TD></TR>
  <TR>
    <TD>&nbsp;</TD>
    <TD noWrap><TT>unnamed protein product [Oryza sativa Japonica=20
    Group]</TT></TD></TR></TBODY></TABLE>
<TABLE border=3D0 cellSpacing=3D0 cellPadding=3D0>
  <TBODY>
  <TR>
    <TD><TT>&nbsp;&nbsp;&nbsp;&nbsp;&nbsp;&nbsp;</TT></TD>
    <TD align=3Dright><TT><B>Observed&nbsp;&nbsp;</B></TT></TD>
    <TD noWrap align=3Dright><TT><B>Mr(expt)&nbsp;&nbsp;</B></TT></TD>
    <TD noWrap align=3Dright><TT><B>Mr(calc)&nbsp;&nbsp;</B></TT></TD>
    <TD align=3Dright><TT><B>&nbsp;ppm&nbsp;&nbsp;</B></TT></TD>
    <TD align=3Dright><TT><B>Start&nbsp;</B></TT></TD>
    <TD align=3Dright><TT><B>&nbsp;</B></TT></TD>
    <TD align=3Dright><TT><B>End&nbsp;</B></TT></TD>
    <TD align=3Dright><TT><B>Miss&nbsp;</B></TT></TD>
    <TD align=3Dright><TT><B>Ions&nbsp;</B></TT></TD>
    <TD><TT><B>&nbsp;Peptide</B></TT></TD></TR>
  <TR>
    <TD align=3Dright>&nbsp;</TD>
    <TD align=3Dright><TT>1118.5221&nbsp;&nbsp;</TT></TD>
    <TD align=3Dright><TT>1117.5148&nbsp;&nbsp;</TT></TD>
    <TD align=3Dright><TT>1117.5880&nbsp;&nbsp;</TT></TD>
    <TD noWrap align=3Dright><TT>-65.46&nbsp;</TT></TD>
    <TD align=3Dright><TT>205&nbsp;</TT></TD>
    <TD noWrap align=3Dright><TT>-&nbsp;</TT></TD>
    <TD align=3Dright><TT>214&nbsp;</TT></TD>
    <TD align=3Dright><TT>1&nbsp;&nbsp;</TT></TD>
    <TD noWrap align=3Dright><TT>---&nbsp;&nbsp;</TT></TD>
    <TD noWrap><TT>&nbsp;R.TIAKAWSDAR.S</TT></TD></TR>
  <TR>
    <TD align=3Dright>&nbsp;</TD>
    <TD align=3Dright><TT>1269.5286&nbsp;&nbsp;</TT></TD>
    <TD align=3Dright><TT>1268.5213&nbsp;&nbsp;</TT></TD>
    <TD align=3Dright><TT>1268.5451&nbsp;&nbsp;</TT></TD>
    <TD noWrap align=3Dright><TT>-18.72&nbsp;</TT></TD>
    <TD align=3Dright><TT>182&nbsp;</TT></TD>
    <TD noWrap align=3Dright><TT>-&nbsp;</TT></TD>
    <TD align=3Dright><TT>192&nbsp;</TT></TD>
    <TD align=3Dright><TT>0&nbsp;&nbsp;</TT></TD>
    <TD noWrap align=3Dright><TT>---&nbsp;&nbsp;</TT></TD>
    <TD noWrap><TT>&nbsp;K.DPMSGIMDLMK.N + 2 Oxidation =
(M)</TT></TD></TR>
  <TR>
    <TD align=3Dright>&nbsp;</TD>
    <TD align=3Dright><TT>1269.5286&nbsp;&nbsp;</TT></TD>
    <TD align=3Dright><TT>1268.5213&nbsp;&nbsp;</TT></TD>
    <TD align=3Dright><TT>1268.5451&nbsp;&nbsp;</TT></TD>
    <TD noWrap align=3Dright><TT>-18.72&nbsp;</TT></TD>
    <TD align=3Dright><TT>182&nbsp;</TT></TD>
    <TD noWrap align=3Dright><TT>-&nbsp;</TT></TD>
    <TD align=3Dright><TT>192&nbsp;</TT></TD>
    <TD align=3Dright><TT>0&nbsp;&nbsp;</TT></TD>
    <TD noWrap align=3Dright><TT>14&nbsp;&nbsp;</TT></TD>
    <TD noWrap><TT>&nbsp;K.DPMSGIMDLMK.N + 2 Oxidation =
(M)</TT></TD></TR>
  <TR>
    <TD align=3Dright>&nbsp;</TD>
    <TD align=3Dright><TT>1285.5037&nbsp;&nbsp;</TT></TD>
    <TD align=3Dright><TT>1284.4964&nbsp;&nbsp;</TT></TD>
    <TD align=3Dright><TT>1284.5400&nbsp;&nbsp;</TT></TD>
    <TD noWrap align=3Dright><TT>-33.92&nbsp;</TT></TD>
    <TD align=3Dright><TT>182&nbsp;</TT></TD>
    <TD noWrap align=3Dright><TT>-&nbsp;</TT></TD>
    <TD align=3Dright><TT>192&nbsp;</TT></TD>
    <TD align=3Dright><TT>0&nbsp;&nbsp;</TT></TD>
    <TD noWrap align=3Dright><TT>---&nbsp;&nbsp;</TT></TD>
    <TD noWrap><TT>&nbsp;K.DPMSGIMDLMK.N + 3 Oxidation =
(M)</TT></TD></TR>
  <TR>
    <TD align=3Dright>&nbsp;</TD>
    <TD align=3Dright><TT>1285.5037&nbsp;&nbsp;</TT></TD>
    <TD align=3Dright><TT>1284.4964&nbsp;&nbsp;</TT></TD>
    <TD align=3Dright><TT>1284.5400&nbsp;&nbsp;</TT></TD>
    <TD noWrap align=3Dright><TT>-33.92&nbsp;</TT></TD>
    <TD align=3Dright><TT>182&nbsp;</TT></TD>
    <TD noWrap align=3Dright><TT>-&nbsp;</TT></TD>
    <TD align=3Dright><TT>192&nbsp;</TT></TD>
    <TD align=3Dright><TT>0&nbsp;&nbsp;</TT></TD>
    <TD noWrap align=3Dright><TT>(5)&nbsp;</TT></TD>
    <TD noWrap><TT>&nbsp;K.DPMSGIMDLMK.N + 3 Oxidation =
(M)</TT></TD></TR>
  <TR>
    <TD align=3Dright>&nbsp;</TD>
    <TD align=3Dright><TT>1392.5532&nbsp;&nbsp;</TT></TD>
    <TD align=3Dright><TT>1391.5459&nbsp;&nbsp;</TT></TD>
    <TD align=3Dright><TT>1391.4857&nbsp;&nbsp;</TT></TD>
    <TD noWrap align=3Dright><TT>43.3&nbsp;</TT></TD>
    <TD align=3Dright><TT>193&nbsp;</TT></TD>
    <TD noWrap align=3Dright><TT>-&nbsp;</TT></TD>
    <TD align=3Dright><TT>203&nbsp;</TT></TD>
    <TD align=3Dright><TT>0&nbsp;&nbsp;</TT></TD>
    <TD noWrap align=3Dright><TT>---&nbsp;&nbsp;</TT></TD>
    <TD noWrap><TT>&nbsp;K.NMYEEGDEDMK.R + 2 Oxidation=20
(M)</TT></TD></TR></TBODY></TABLE>
<TABLE border=3D0 cellSpacing=3D0>
  <TBODY>
  <TR>
    <TD><TT>&nbsp;&nbsp;&nbsp;&nbsp;&nbsp;&nbsp;</TT></TD>
    <TD><TT><B>No match to: </B>722.3420, 812.3086, 825.0434, 829.3334,=20
      841.0161, 1172.4425, 1189.4530, 1292.5588, 1322.5815, 1322.5815,=20
      1326.5565, 1338.5596, 1356.5566, 1368.5648, 1369.6064, 1370.5739,=20
      1370.5739, 1384.5612, 1386.5494, 1386.5494, 1391.5864, 1402.5461,=20
      1402.5461, 1408.5115, 1418.5275, 1484.6038, 1967.9011, 1967.9011,=20
      1989.8937, 2067.7529, 2067.7529, 2089.7578, 2438.1182, 2438.1182,=20
      2646.3293, 2663.2710, 2663.2710, 2664.9670, 2685.2368,=20
  2791.3582</TT></TD></TR></TBODY></TABLE><BR>
<TABLE border=3D0 cellSpacing=3D0>
  <TBODY>
  <TR>
    <TD><TT><B><A name=3DHit47>47.</A>&nbsp;&nbsp;&nbsp;</B></TT></TD>
    <TD noWrap><TT><A=20
      =
href=3D"http://zxw-pc/mascot/cgi/protein_view.pl?file=3D../data/20121225/=
F002442.dat&amp;hit=3D47"=20
      =
target=3D_blank>gi|297816330</A>&nbsp;&nbsp;&nbsp;&nbsp;<B>Mass:</B>&nbsp=
;21831&nbsp;&nbsp;&nbsp;&nbsp;<B>Score:</B>&nbsp;33&nbsp;&nbsp;&nbsp;&nbs=
p;&nbsp;<B>Expect:</B>&nbsp;9.7e+002&nbsp;&nbsp;<B>Matches:</B>&nbsp;4</T=
T></TD></TR>
  <TR>
    <TD>&nbsp;</TD>
    <TD noWrap><TT>hypothetical protein ARALYDRAFT_485424 [Arabidopsis =
lyrata=20
      subsp. lyrata]</TT></TD></TR></TBODY></TABLE>
<TABLE border=3D0 cellSpacing=3D0 cellPadding=3D0>
  <TBODY>
  <TR>
    <TD><TT>&nbsp;&nbsp;&nbsp;&nbsp;&nbsp;&nbsp;</TT></TD>
    <TD align=3Dright><TT><B>Observed&nbsp;&nbsp;</B></TT></TD>
    <TD noWrap align=3Dright><TT><B>Mr(expt)&nbsp;&nbsp;</B></TT></TD>
    <TD noWrap align=3Dright><TT><B>Mr(calc)&nbsp;&nbsp;</B></TT></TD>
    <TD align=3Dright><TT><B>&nbsp;ppm&nbsp;&nbsp;</B></TT></TD>
    <TD align=3Dright><TT><B>Start&nbsp;</B></TT></TD>
    <TD align=3Dright><TT><B>&nbsp;</B></TT></TD>
    <TD align=3Dright><TT><B>End&nbsp;</B></TT></TD>
    <TD align=3Dright><TT><B>Miss&nbsp;</B></TT></TD>
    <TD align=3Dright><TT><B>Ions&nbsp;</B></TT></TD>
    <TD><TT><B>&nbsp;Peptide</B></TT></TD></TR>
  <TR>
    <TD align=3Dright>&nbsp;</TD>
    <TD align=3Dright><TT>1118.5221&nbsp;&nbsp;</TT></TD>
    <TD align=3Dright><TT>1117.5148&nbsp;&nbsp;</TT></TD>
    <TD align=3Dright><TT>1117.4896&nbsp;&nbsp;</TT></TD>
    <TD noWrap align=3Dright><TT>22.6&nbsp;</TT></TD>
    <TD align=3Dright><TT>176&nbsp;</TT></TD>
    <TD noWrap align=3Dright><TT>-&nbsp;</TT></TD>
    <TD align=3Dright><TT>185&nbsp;</TT></TD>
    <TD align=3Dright><TT>0&nbsp;&nbsp;</TT></TD>
    <TD noWrap align=3Dright><TT>---&nbsp;&nbsp;</TT></TD>
    <TD noWrap><TT>&nbsp;R.THGECEAMIK.F</TT></TD></TR>
  <TR>
    <TD align=3Dright>&nbsp;</TD>
    <TD align=3Dright><TT>1418.5275&nbsp;&nbsp;</TT></TD>
    <TD align=3Dright><TT>1417.5202&nbsp;&nbsp;</TT></TD>
    <TD align=3Dright><TT>1417.5957&nbsp;&nbsp;</TT></TD>
    <TD noWrap align=3Dright><TT>-53.28&nbsp;</TT></TD>
    <TD align=3Dright><TT>130&nbsp;</TT></TD>
    <TD noWrap align=3Dright><TT>-&nbsp;</TT></TD>
    <TD align=3Dright><TT>144&nbsp;</TT></TD>
    <TD align=3Dright><TT>0&nbsp;&nbsp;</TT></TD>
    <TD noWrap align=3Dright><TT>---&nbsp;&nbsp;</TT></TD>
    <TD noWrap><TT>&nbsp;R.DLDGNGDGDGGGELK.T</TT></TD></TR>
  <TR>
    <TD align=3Dright>&nbsp;</TD>
    <TD align=3Dright><TT>1989.8937&nbsp;&nbsp;</TT></TD>
    <TD align=3Dright><TT>1988.8864&nbsp;&nbsp;</TT></TD>
    <TD align=3Dright><TT>1988.9223&nbsp;&nbsp;</TT></TD>
    <TD noWrap align=3Dright><TT>-18.06&nbsp;</TT></TD>
    <TD align=3Dright><TT>145&nbsp;</TT></TD>
    <TD noWrap align=3Dright><TT>-&nbsp;</TT></TD>
    <TD align=3Dright><TT>162&nbsp;</TT></TD>
    <TD align=3Dright><TT>1&nbsp;&nbsp;</TT></TD>
    <TD noWrap align=3Dright><TT>---&nbsp;&nbsp;</TT></TD>
    <TD noWrap><TT>&nbsp;K.TAFEMFEVEKGSGCITPK.G + Oxidation =
(M)</TT></TD></TR>
  <TR>
    <TD align=3Dright>&nbsp;</TD>
    <TD align=3Dright><TT>2646.3293&nbsp;&nbsp;</TT></TD>
    <TD align=3Dright><TT>2645.3220&nbsp;&nbsp;</TT></TD>
    <TD align=3Dright><TT>2645.1439&nbsp;&nbsp;</TT></TD>
    <TD noWrap align=3Dright><TT>67.3&nbsp;</TT></TD>
    <TD align=3Dright><TT>130&nbsp;</TT></TD>
    <TD noWrap align=3Dright><TT>-&nbsp;</TT></TD>
    <TD align=3Dright><TT>154&nbsp;</TT></TD>
    <TD align=3Dright><TT>1&nbsp;&nbsp;</TT></TD>
    <TD noWrap align=3Dright><TT>---&nbsp;&nbsp;</TT></TD>
    <TD noWrap><TT>&nbsp;R.DLDGNGDGDGGGELKTAFEMFEVEK.G + Oxidation=20
  (M)</TT></TD></TR></TBODY></TABLE>
<TABLE border=3D0 cellSpacing=3D0>
  <TBODY>
  <TR>
    <TD><TT>&nbsp;&nbsp;&nbsp;&nbsp;&nbsp;&nbsp;</TT></TD>
    <TD><TT><B>No match to: </B>722.3420, 812.3086, 825.0434, 829.3334,=20
      841.0161, 1172.4425, 1189.4530, 1269.5286, 1269.5286, 1285.5037,=20
      1285.5037, 1292.5588, 1322.5815, 1322.5815, 1326.5565, 1338.5596,=20
      1356.5566, 1368.5648, 1369.6064, 1370.5739, 1370.5739, 1384.5612,=20
      1386.5494, 1386.5494, 1391.5864, 1392.5532, 1402.5461, 1402.5461,=20
      1408.5115, 1484.6038, 1967.9011, 1967.9011, 2067.7529, 2067.7529,=20
      2089.7578, 2438.1182, 2438.1182, 2663.2710, 2663.2710, 2664.9670,=20
      2685.2368, 2791.3582</TT></TD></TR></TBODY></TABLE><BR>
<TABLE border=3D0 cellSpacing=3D0>
  <TBODY>
  <TR>
    <TD><TT><B><A name=3DHit48>48.</A>&nbsp;&nbsp;&nbsp;</B></TT></TD>
    <TD noWrap><TT><A=20
      =
href=3D"http://zxw-pc/mascot/cgi/protein_view.pl?file=3D../data/20121225/=
F002442.dat&amp;hit=3D48"=20
      =
target=3D_blank>gi|297321886</A>&nbsp;&nbsp;&nbsp;&nbsp;<B>Mass:</B>&nbsp=
;21831&nbsp;&nbsp;&nbsp;&nbsp;<B>Score:</B>&nbsp;33&nbsp;&nbsp;&nbsp;&nbs=
p;&nbsp;<B>Expect:</B>&nbsp;9.7e+002&nbsp;&nbsp;<B>Matches:</B>&nbsp;4</T=
T></TD></TR>
  <TR>
    <TD>&nbsp;</TD>
    <TD noWrap><TT>hypothetical protein ARALYDRAFT_485424 [Arabidopsis =
lyrata=20
      subsp. lyrata]</TT></TD></TR></TBODY></TABLE>
<TABLE border=3D0 cellSpacing=3D0 cellPadding=3D0>
  <TBODY>
  <TR>
    <TD><TT>&nbsp;&nbsp;&nbsp;&nbsp;&nbsp;&nbsp;</TT></TD>
    <TD align=3Dright><TT><B>Observed&nbsp;&nbsp;</B></TT></TD>
    <TD noWrap align=3Dright><TT><B>Mr(expt)&nbsp;&nbsp;</B></TT></TD>
    <TD noWrap align=3Dright><TT><B>Mr(calc)&nbsp;&nbsp;</B></TT></TD>
    <TD align=3Dright><TT><B>&nbsp;ppm&nbsp;&nbsp;</B></TT></TD>
    <TD align=3Dright><TT><B>Start&nbsp;</B></TT></TD>
    <TD align=3Dright><TT><B>&nbsp;</B></TT></TD>
    <TD align=3Dright><TT><B>End&nbsp;</B></TT></TD>
    <TD align=3Dright><TT><B>Miss&nbsp;</B></TT></TD>
    <TD align=3Dright><TT><B>Ions&nbsp;</B></TT></TD>
    <TD><TT><B>&nbsp;Peptide</B></TT></TD></TR>
  <TR>
    <TD align=3Dright>&nbsp;</TD>
    <TD align=3Dright><TT>1118.5221&nbsp;&nbsp;</TT></TD>
    <TD align=3Dright><TT>1117.5148&nbsp;&nbsp;</TT></TD>
    <TD align=3Dright><TT>1117.4896&nbsp;&nbsp;</TT></TD>
    <TD noWrap align=3Dright><TT>22.6&nbsp;</TT></TD>
    <TD align=3Dright><TT>176&nbsp;</TT></TD>
    <TD noWrap align=3Dright><TT>-&nbsp;</TT></TD>
    <TD align=3Dright><TT>185&nbsp;</TT></TD>
    <TD align=3Dright><TT>0&nbsp;&nbsp;</TT></TD>
    <TD noWrap align=3Dright><TT>---&nbsp;&nbsp;</TT></TD>
    <TD noWrap><TT>&nbsp;R.THGECEAMIK.F</TT></TD></TR>
  <TR>
    <TD align=3Dright>&nbsp;</TD>
    <TD align=3Dright><TT>1418.5275&nbsp;&nbsp;</TT></TD>
    <TD align=3Dright><TT>1417.5202&nbsp;&nbsp;</TT></TD>
    <TD align=3Dright><TT>1417.5957&nbsp;&nbsp;</TT></TD>
    <TD noWrap align=3Dright><TT>-53.28&nbsp;</TT></TD>
    <TD align=3Dright><TT>130&nbsp;</TT></TD>
    <TD noWrap align=3Dright><TT>-&nbsp;</TT></TD>
    <TD align=3Dright><TT>144&nbsp;</TT></TD>
    <TD align=3Dright><TT>0&nbsp;&nbsp;</TT></TD>
    <TD noWrap align=3Dright><TT>---&nbsp;&nbsp;</TT></TD>
    <TD noWrap><TT>&nbsp;R.DLDGNGDGDGGGELK.T</TT></TD></TR>
  <TR>
    <TD align=3Dright>&nbsp;</TD>
    <TD align=3Dright><TT>1989.8937&nbsp;&nbsp;</TT></TD>
    <TD align=3Dright><TT>1988.8864&nbsp;&nbsp;</TT></TD>
    <TD align=3Dright><TT>1988.9223&nbsp;&nbsp;</TT></TD>
    <TD noWrap align=3Dright><TT>-18.06&nbsp;</TT></TD>
    <TD align=3Dright><TT>145&nbsp;</TT></TD>
    <TD noWrap align=3Dright><TT>-&nbsp;</TT></TD>
    <TD align=3Dright><TT>162&nbsp;</TT></TD>
    <TD align=3Dright><TT>1&nbsp;&nbsp;</TT></TD>
    <TD noWrap align=3Dright><TT>---&nbsp;&nbsp;</TT></TD>
    <TD noWrap><TT>&nbsp;K.TAFEMFEVEKGSGCITPK.G + Oxidation =
(M)</TT></TD></TR>
  <TR>
    <TD align=3Dright>&nbsp;</TD>
    <TD align=3Dright><TT>2646.3293&nbsp;&nbsp;</TT></TD>
    <TD align=3Dright><TT>2645.3220&nbsp;&nbsp;</TT></TD>
    <TD align=3Dright><TT>2645.1439&nbsp;&nbsp;</TT></TD>
    <TD noWrap align=3Dright><TT>67.3&nbsp;</TT></TD>
    <TD align=3Dright><TT>130&nbsp;</TT></TD>
    <TD noWrap align=3Dright><TT>-&nbsp;</TT></TD>
    <TD align=3Dright><TT>154&nbsp;</TT></TD>
    <TD align=3Dright><TT>1&nbsp;&nbsp;</TT></TD>
    <TD noWrap align=3Dright><TT>---&nbsp;&nbsp;</TT></TD>
    <TD noWrap><TT>&nbsp;R.DLDGNGDGDGGGELKTAFEMFEVEK.G + Oxidation=20
  (M)</TT></TD></TR></TBODY></TABLE>
<TABLE border=3D0 cellSpacing=3D0>
  <TBODY>
  <TR>
    <TD><TT>&nbsp;&nbsp;&nbsp;&nbsp;&nbsp;&nbsp;</TT></TD>
    <TD><TT><B>No match to: </B>722.3420, 812.3086, 825.0434, 829.3334,=20
      841.0161, 1172.4425, 1189.4530, 1269.5286, 1269.5286, 1285.5037,=20
      1285.5037, 1292.5588, 1322.5815, 1322.5815, 1326.5565, 1338.5596,=20
      1356.5566, 1368.5648, 1369.6064, 1370.5739, 1370.5739, 1384.5612,=20
      1386.5494, 1386.5494, 1391.5864, 1392.5532, 1402.5461, 1402.5461,=20
      1408.5115, 1484.6038, 1967.9011, 1967.9011, 2067.7529, 2067.7529,=20
      2089.7578, 2438.1182, 2438.1182, 2663.2710, 2663.2710, 2664.9670,=20
      2685.2368, 2791.3582</TT></TD></TR></TBODY></TABLE><BR>
<TABLE border=3D0 cellSpacing=3D0>
  <TBODY>
  <TR>
    <TD><TT><B><A name=3DHit49>49.</A>&nbsp;&nbsp;&nbsp;</B></TT></TD>
    <TD noWrap><TT><A=20
      =
href=3D"http://zxw-pc/mascot/cgi/protein_view.pl?file=3D../data/20121225/=
F002442.dat&amp;hit=3D49"=20
      =
target=3D_blank>gi|195628658</A>&nbsp;&nbsp;&nbsp;&nbsp;<B>Mass:</B>&nbsp=
;9751&nbsp;&nbsp;&nbsp;&nbsp;&nbsp;<B>Score:</B>&nbsp;33&nbsp;&nbsp;&nbsp=
;&nbsp;&nbsp;<B>Expect:</B>&nbsp;9.7e+002&nbsp;&nbsp;<B>Matches:</B>&nbsp=
;4</TT></TD></TR>
  <TR>
    <TD>&nbsp;</TD>
    <TD noWrap><TT>hypothetical protein [Zea =
mays]</TT></TD></TR></TBODY></TABLE>
<TABLE border=3D0 cellSpacing=3D0 cellPadding=3D0>
  <TBODY>
  <TR>
    <TD><TT>&nbsp;&nbsp;&nbsp;&nbsp;&nbsp;&nbsp;</TT></TD>
    <TD align=3Dright><TT><B>Observed&nbsp;&nbsp;</B></TT></TD>
    <TD noWrap align=3Dright><TT><B>Mr(expt)&nbsp;&nbsp;</B></TT></TD>
    <TD noWrap align=3Dright><TT><B>Mr(calc)&nbsp;&nbsp;</B></TT></TD>
    <TD align=3Dright><TT><B>&nbsp;ppm&nbsp;&nbsp;</B></TT></TD>
    <TD align=3Dright><TT><B>Start&nbsp;</B></TT></TD>
    <TD align=3Dright><TT><B>&nbsp;</B></TT></TD>
    <TD align=3Dright><TT><B>End&nbsp;</B></TT></TD>
    <TD align=3Dright><TT><B>Miss&nbsp;</B></TT></TD>
    <TD align=3Dright><TT><B>Ions&nbsp;</B></TT></TD>
    <TD><TT><B>&nbsp;Peptide</B></TT></TD></TR>
  <TR>
    <TD align=3Dright>&nbsp;</TD>
    <TD align=3Dright><TT>1322.5815&nbsp;&nbsp;</TT></TD>
    <TD align=3Dright><TT>1321.5742&nbsp;&nbsp;</TT></TD>
    <TD align=3Dright><TT>1321.6853&nbsp;&nbsp;</TT></TD>
    <TD noWrap align=3Dright><TT>-84.01&nbsp;</TT></TD>
    <TD align=3Dright><TT>71&nbsp;</TT></TD>
    <TD noWrap align=3Dright><TT>-&nbsp;</TT></TD>
    <TD align=3Dright><TT>81&nbsp;</TT></TD>
    <TD align=3Dright><TT>0&nbsp;&nbsp;</TT></TD>
    <TD noWrap align=3Dright><TT>---&nbsp;&nbsp;</TT></TD>
    <TD noWrap><TT>&nbsp;R.ATFYILCLHNK.S</TT></TD></TR>
  <TR>
    <TD align=3Dright>&nbsp;</TD>
    <TD align=3Dright><TT>1322.5815&nbsp;&nbsp;</TT></TD>
    <TD align=3Dright><TT>1321.5742&nbsp;&nbsp;</TT></TD>
    <TD align=3Dright><TT>1321.6853&nbsp;&nbsp;</TT></TD>
    <TD noWrap align=3Dright><TT>-84.01&nbsp;</TT></TD>
    <TD align=3Dright><TT>71&nbsp;</TT></TD>
    <TD noWrap align=3Dright><TT>-&nbsp;</TT></TD>
    <TD align=3Dright><TT>81&nbsp;</TT></TD>
    <TD align=3Dright><TT>0&nbsp;&nbsp;</TT></TD>
    <TD noWrap align=3Dright><TT>---&nbsp;&nbsp;</TT></TD>
    <TD noWrap><TT>&nbsp;R.ATFYILCLHNK.S</TT></TD></TR>
  <TR>
    <TD align=3Dright>&nbsp;</TD>
    <TD align=3Dright><TT>2646.3293&nbsp;&nbsp;</TT></TD>
    <TD align=3Dright><TT>2645.3220&nbsp;&nbsp;</TT></TD>
    <TD align=3Dright><TT>2645.5091&nbsp;&nbsp;</TT></TD>
    <TD noWrap align=3Dright><TT>-70.71&nbsp;</TT></TD>
    <TD align=3Dright><TT>48&nbsp;</TT></TD>
    <TD noWrap align=3Dright><TT>-&nbsp;</TT></TD>
    <TD align=3Dright><TT>70&nbsp;</TT></TD>
    <TD align=3Dright><TT>1&nbsp;&nbsp;</TT></TD>
    <TD noWrap align=3Dright><TT>---&nbsp;&nbsp;</TT></TD>
    <TD noWrap><TT>&nbsp;R.DSQGTIVIMFKQFLSRPALLLLR.A</TT></TD></TR>
  <TR>
    <TD align=3Dright>&nbsp;</TD>
    <TD align=3Dright><TT>2791.3582&nbsp;&nbsp;</TT></TD>
    <TD align=3Dright><TT>2790.3509&nbsp;&nbsp;</TT></TD>
    <TD align=3Dright><TT>2790.5216&nbsp;&nbsp;</TT></TD>
    <TD noWrap align=3Dright><TT>-61.17&nbsp;</TT></TD>
    <TD align=3Dright><TT>1&nbsp;</TT></TD>
    <TD noWrap align=3Dright><TT>-&nbsp;</TT></TD>
    <TD align=3Dright><TT>26&nbsp;</TT></TD>
    <TD align=3Dright><TT>0&nbsp;&nbsp;</TT></TD>
    <TD noWrap align=3Dright><TT>---&nbsp;&nbsp;</TT></TD>
    <TD=20
noWrap><TT>&nbsp;-.MFLAPGSPPSSCSVFLYALLPLLLVR.Y</TT></TD></TR></TBODY></T=
ABLE>
<TABLE border=3D0 cellSpacing=3D0>
  <TBODY>
  <TR>
    <TD><TT>&nbsp;&nbsp;&nbsp;&nbsp;&nbsp;&nbsp;</TT></TD>
    <TD><TT><B>No match to: </B>722.3420, 812.3086, 825.0434, 829.3334,=20
      841.0161, 1118.5221, 1172.4425, 1189.4530, 1269.5286, 1269.5286,=20
      1285.5037, 1285.5037, 1292.5588, 1326.5565, 1338.5596, 1356.5566,=20
      1368.5648, 1369.6064, 1370.5739, 1370.5739, 1384.5612, 1386.5494,=20
      1386.5494, 1391.5864, 1392.5532, 1402.5461, 1402.5461, 1408.5115,=20
      1418.5275, 1484.6038, 1967.9011, 1967.9011, 1989.8937, 2067.7529,=20
      2067.7529, 2089.7578, 2438.1182, 2438.1182, 2663.2710, 2663.2710,=20
      2664.9670, 2685.2368</TT></TD></TR></TBODY></TABLE><BR>
<TABLE border=3D0 cellSpacing=3D0>
  <TBODY>
  <TR>
    <TD><TT><B><A name=3DHit50>50.</A>&nbsp;&nbsp;&nbsp;</B></TT></TD>
    <TD noWrap><TT><A=20
      =
href=3D"http://zxw-pc/mascot/cgi/protein_view.pl?file=3D../data/20121225/=
F002442.dat&amp;hit=3D50"=20
      =
target=3D_blank>gi|222854263</A>&nbsp;&nbsp;&nbsp;&nbsp;<B>Mass:</B>&nbsp=
;7806&nbsp;&nbsp;&nbsp;&nbsp;&nbsp;<B>Score:</B>&nbsp;33&nbsp;&nbsp;&nbsp=
;&nbsp;&nbsp;<B>Expect:</B>&nbsp;1e+003&nbsp;&nbsp;<B>Matches:</B>&nbsp;5=
</TT></TD></TR>
  <TR>
    <TD>&nbsp;</TD>
    <TD noWrap><TT>predicted protein [Populus=20
trichocarpa]</TT></TD></TR></TBODY></TABLE>
<TABLE border=3D0 cellSpacing=3D0 cellPadding=3D0>
  <TBODY>
  <TR>
    <TD><TT>&nbsp;&nbsp;&nbsp;&nbsp;&nbsp;&nbsp;</TT></TD>
    <TD align=3Dright><TT><B>Observed&nbsp;&nbsp;</B></TT></TD>
    <TD noWrap align=3Dright><TT><B>Mr(expt)&nbsp;&nbsp;</B></TT></TD>
    <TD noWrap align=3Dright><TT><B>Mr(calc)&nbsp;&nbsp;</B></TT></TD>
    <TD align=3Dright><TT><B>&nbsp;ppm&nbsp;&nbsp;</B></TT></TD>
    <TD align=3Dright><TT><B>Start&nbsp;</B></TT></TD>
    <TD align=3Dright><TT><B>&nbsp;</B></TT></TD>
    <TD align=3Dright><TT><B>End&nbsp;</B></TT></TD>
    <TD align=3Dright><TT><B>Miss&nbsp;</B></TT></TD>
    <TD align=3Dright><TT><B>Ions&nbsp;</B></TT></TD>
    <TD><TT><B>&nbsp;Peptide</B></TT></TD></TR>
  <TR>
    <TD align=3Dright>&nbsp;</TD>
    <TD align=3Dright><TT>1368.5648&nbsp;&nbsp;</TT></TD>
    <TD align=3Dright><TT>1367.5575&nbsp;&nbsp;</TT></TD>
    <TD align=3Dright><TT>1367.6867&nbsp;&nbsp;</TT></TD>
    <TD noWrap align=3Dright><TT>-94.45&nbsp;</TT></TD>
    <TD align=3Dright><TT>49&nbsp;</TT></TD>
    <TD noWrap align=3Dright><TT>-&nbsp;</TT></TD>
    <TD align=3Dright><TT>59&nbsp;</TT></TD>
    <TD align=3Dright><TT>0&nbsp;&nbsp;</TT></TD>
    <TD noWrap align=3Dright><TT>---&nbsp;&nbsp;</TT></TD>
    <TD noWrap><TT>&nbsp;K.LELIQQNDHMK.L</TT></TD></TR>
  <TR>
    <TD align=3Dright>&nbsp;</TD>
    <TD align=3Dright><TT>1384.5612&nbsp;&nbsp;</TT></TD>
    <TD align=3Dright><TT>1383.5539&nbsp;&nbsp;</TT></TD>
    <TD align=3Dright><TT>1383.6816&nbsp;&nbsp;</TT></TD>
    <TD noWrap align=3Dright><TT>-92.29&nbsp;</TT></TD>
    <TD align=3Dright><TT>49&nbsp;</TT></TD>
    <TD noWrap align=3Dright><TT>-&nbsp;</TT></TD>
    <TD align=3Dright><TT>59&nbsp;</TT></TD>
    <TD align=3Dright><TT>0&nbsp;&nbsp;</TT></TD>
    <TD noWrap align=3Dright><TT>---&nbsp;&nbsp;</TT></TD>
    <TD noWrap><TT>&nbsp;K.LELIQQNDHMK.L + Oxidation (M)</TT></TD></TR>
  <TR>
    <TD align=3Dright>&nbsp;</TD>
    <TD align=3Dright><TT>2067.7529&nbsp;&nbsp;</TT></TD>
    <TD align=3Dright><TT>2066.7456&nbsp;&nbsp;</TT></TD>
    <TD align=3Dright><TT>2066.7721&nbsp;&nbsp;</TT></TD>
    <TD noWrap align=3Dright><TT>-12.82&nbsp;</TT></TD>
    <TD align=3Dright><TT>20&nbsp;</TT></TD>
    <TD noWrap align=3Dright><TT>-&nbsp;</TT></TD>
    <TD align=3Dright><TT>38&nbsp;</TT></TD>
    <TD align=3Dright><TT>0&nbsp;&nbsp;</TT></TD>
    <TD noWrap align=3Dright><TT>---&nbsp;&nbsp;</TT></TD>
    <TD noWrap><TT>&nbsp;K.MYSTEVFGDEADDEDGCGK.F</TT></TD></TR>
  <TR>
    <TD align=3Dright>&nbsp;</TD>
    <TD align=3Dright><TT>2067.7529&nbsp;&nbsp;</TT></TD>
    <TD align=3Dright><TT>2066.7456&nbsp;&nbsp;</TT></TD>
    <TD align=3Dright><TT>2066.7721&nbsp;&nbsp;</TT></TD>
    <TD noWrap align=3Dright><TT>-12.82&nbsp;</TT></TD>
    <TD align=3Dright><TT>20&nbsp;</TT></TD>
    <TD noWrap align=3Dright><TT>-&nbsp;</TT></TD>
    <TD align=3Dright><TT>38&nbsp;</TT></TD>
    <TD align=3Dright><TT>0&nbsp;&nbsp;</TT></TD>
    <TD noWrap align=3Dright><TT>---&nbsp;&nbsp;</TT></TD>
    <TD noWrap><TT>&nbsp;K.MYSTEVFGDEADDEDGCGK.F</TT></TD></TR>
  <TR>
    <TD align=3Dright>&nbsp;</TD>
    <TD align=3Dright><TT>2685.2368&nbsp;&nbsp;</TT></TD>
    <TD align=3Dright><TT>2684.2295&nbsp;&nbsp;</TT></TD>
    <TD align=3Dright><TT>2684.3228&nbsp;&nbsp;</TT></TD>
    <TD noWrap align=3Dright><TT>-34.74&nbsp;</TT></TD>
    <TD align=3Dright><TT>49&nbsp;</TT></TD>
    <TD noWrap align=3Dright><TT>-&nbsp;</TT></TD>
    <TD align=3Dright><TT>70&nbsp;</TT></TD>
    <TD align=3Dright><TT>1&nbsp;&nbsp;</TT></TD>
    <TD noWrap align=3Dright><TT>---&nbsp;&nbsp;</TT></TD>
    <TD noWrap><TT>&nbsp;K.LELIQQNDHMKLQIHELDHISD.- + Oxidation=20
  (M)</TT></TD></TR></TBODY></TABLE>
<TABLE border=3D0 cellSpacing=3D0>
  <TBODY>
  <TR>
    <TD><TT>&nbsp;&nbsp;&nbsp;&nbsp;&nbsp;&nbsp;</TT></TD>
    <TD><TT><B>No match to: </B>722.3420, 812.3086, 825.0434, 829.3334,=20
      841.0161, 1118.5221, 1172.4425, 1189.4530, 1269.5286, 1269.5286,=20
      1285.5037, 1285.5037, 1292.5588, 1322.5815, 1322.5815, 1326.5565,=20
      1338.5596, 1356.5566, 1369.6064, 1370.5739, 1370.5739, 1386.5494,=20
      1386.5494, 1391.5864, 1392.5532, 1402.5461, 1402.5461, 1408.5115,=20
      1418.5275, 1484.6038, 1967.9011, 1967.9011, 1989.8937, 2089.7578,=20
      2438.1182, 2438.1182, 2646.3293, 2663.2710, 2663.2710, 2664.9670,=20
      2791.3582</TT></TD></TR></TBODY></TABLE><BR>
<H3>Search Parameters</H3><FONT face=3D"Courier =
New,Courier,monospace"><PRE><B>Type of search         : MS/MS Ion =
Search</B>
<B>Enzyme                 : Trypsin</B>
<B>Variable modifications : <A =
href=3D"http://zxw-pc/mascot/cgi/client.pl?modification&amp;mod_name=3DOx=
idation+%28M%29&amp;file=3D../data/20121225/F002442.dat" =
target=3D_blank>Oxidation (M)</A></B>
<B>Mass values            : Monoisotopic</B>
<B>Protein Mass           : Unrestricted</B>
<B>Peptide Mass Tolerance : =C2=B1 100 ppm</B>
<B>Fragment Mass Tolerance: =C2=B1 0.8 Da</B>
<B>Max Missed Cleavages   : 1</B>
<B>Instrument type        : MALDI-TOF-TOF</B>
<A name=3DQuery1><B>Query1 (722.3420,1+)   </A>: &lt;no title&gt;</B>
<A name=3DQuery2><B>Query2 (812.3086,1+)   </A>: &lt;no title&gt;</B>
<A name=3DQuery3><B>Query3 (825.0434,1+)   </A>: &lt;no title&gt;</B>
<A name=3DQuery4><B>Query4 (829.3334,1+)   </A>: &lt;no title&gt;</B>
<A name=3DQuery5><B>Query5 (841.0161,1+)   </A>: &lt;no title&gt;</B>
<A name=3DQuery6><B>Query6 (1118.5221,1+)  </A>: &lt;no title&gt;</B>
<A name=3DQuery7><B>Query7 (1172.4425,1+)  </A>: &lt;no title&gt;</B>
<A name=3DQuery8><B>Query8 (1189.4530,1+)  </A>: &lt;no title&gt;</B>
<A name=3DQuery9><B>Query9 (1269.5286,1+)  </A>: &lt;no title&gt;</B>
<A name=3DQuery10><B>Query10 (1269.5286,1+) </A>: Label: L23, Spot_Id: =
795079, Peak_List_Id: 465344, MSMS Job_Run_Id: 23273, Comment: </B>
<A name=3DQuery11><B>Query11 (1285.5037,1+) </A>: &lt;no title&gt;</B>
<A name=3DQuery12><B>Query12 (1285.5037,1+) </A>: Label: L23, Spot_Id: =
795079, Peak_List_Id: 465347, MSMS Job_Run_Id: 23273, Comment: </B>
<A name=3DQuery13><B>Query13 (1292.5588,1+) </A>: &lt;no title&gt;</B>
<A name=3DQuery14><B>Query14 (1322.5815,1+) </A>: &lt;no title&gt;</B>
<A name=3DQuery15><B>Query15 (1322.5815,1+) </A>: Label: L23, Spot_Id: =
795079, Peak_List_Id: 465341, MSMS Job_Run_Id: 23273, Comment: </B>
<A name=3DQuery16><B>Query16 (1326.5565,1+) </A>: &lt;no title&gt;</B>
<A name=3DQuery17><B>Query17 (1338.5596,1+) </A>: &lt;no title&gt;</B>
<A name=3DQuery18><B>Query18 (1356.5566,1+) </A>: &lt;no title&gt;</B>
<A name=3DQuery19><B>Query19 (1368.5648,1+) </A>: &lt;no title&gt;</B>
<A name=3DQuery20><B>Query20 (1369.6064,1+) </A>: &lt;no title&gt;</B>
<A name=3DQuery21><B>Query21 (1370.5739,1+) </A>: &lt;no title&gt;</B>
<A name=3DQuery22><B>Query22 (1370.5739,1+) </A>: Label: L23, Spot_Id: =
795079, Peak_List_Id: 465338, MSMS Job_Run_Id: 23273, Comment: </B>
<A name=3DQuery23><B>Query23 (1384.5612,1+) </A>: &lt;no title&gt;</B>
<A name=3DQuery24><B>Query24 (1386.5494,1+) </A>: &lt;no title&gt;</B>
<A name=3DQuery25><B>Query25 (1386.5494,1+) </A>: Label: L23, Spot_Id: =
795079, Peak_List_Id: 465340, MSMS Job_Run_Id: 23273, Comment: </B>
<A name=3DQuery26><B>Query26 (1391.5864,1+) </A>: &lt;no title&gt;</B>
<A name=3DQuery27><B>Query27 (1392.5532,1+) </A>: &lt;no title&gt;</B>
<A name=3DQuery28><B>Query28 (1402.5461,1+) </A>: &lt;no title&gt;</B>
<A name=3DQuery29><B>Query29 (1402.5461,1+) </A>: Label: L23, Spot_Id: =
795079, Peak_List_Id: 465345, MSMS Job_Run_Id: 23273, Comment: </B>
<A name=3DQuery30><B>Query30 (1408.5115,1+) </A>: &lt;no title&gt;</B>
<A name=3DQuery31><B>Query31 (1418.5275,1+) </A>: &lt;no title&gt;</B>
<A name=3DQuery32><B>Query32 (1484.6038,1+) </A>: &lt;no title&gt;</B>
<A name=3DQuery33><B>Query33 (1967.9011,1+) </A>: &lt;no title&gt;</B>
<A name=3DQuery34><B>Query34 (1967.9011,1+) </A>: Label: L23, Spot_Id: =
795079, Peak_List_Id: 465342, MSMS Job_Run_Id: 23273, Comment: </B>
<A name=3DQuery35><B>Query35 (1989.8937,1+) </A>: &lt;no title&gt;</B>
<A name=3DQuery36><B>Query36 (2067.7529,1+) </A>: &lt;no title&gt;</B>
<A name=3DQuery37><B>Query37 (2067.7529,1+) </A>: Label: L23, Spot_Id: =
795079, Peak_List_Id: 465346, MSMS Job_Run_Id: 23273, Comment: </B>
<A name=3DQuery38><B>Query38 (2089.7578,1+) </A>: &lt;no title&gt;</B>
<A name=3DQuery39><B>Query39 (2438.1182,1+) </A>: &lt;no title&gt;</B>
<A name=3DQuery40><B>Query40 (2438.1182,1+) </A>: Label: L23, Spot_Id: =
795079, Peak_List_Id: 465343, MSMS Job_Run_Id: 23273, Comment: </B>
<A name=3DQuery41><B>Query41 (2646.3293,1+) </A>: &lt;no title&gt;</B>
<A name=3DQuery42><B>Query42 (2663.2710,1+) </A>: &lt;no title&gt;</B>
<A name=3DQuery43><B>Query43 (2663.2710,1+) </A>: Label: L23, Spot_Id: =
795079, Peak_List_Id: 465339, MSMS Job_Run_Id: 23273, Comment: </B>
<A name=3DQuery44><B>Query44 (2664.9670,1+) </A>: &lt;no title&gt;</B>
<A name=3DQuery45><B>Query45 (2685.2368,1+) </A>: &lt;no title&gt;</B>
<A name=3DQuery46><B>Query46 (2791.3582,1+) </A>: &lt;no title&gt;</B>
</PRE></FONT>
<P>
<TABLE border=3D2 cellSpacing=3D2 cellPadding=3D1 width=3D"100%">
  <TBODY>
  <TR>
    <TD noWrap align=3Dcenter><B>Mascot:</B>&nbsp; <A=20
      =
href=3D"http://www.matrixscience.com/">http://www.matrixscience.com/</A> =

  </TD></TR></TBODY></TABLE></P></BODY></HTML>

------=_NextPart_000_0000_01CDE361.8B4BB5A0
Content-Type: image/gif
Content-Transfer-Encoding: base64
Content-Location: http://zxw-pc/mascot/images/88x31_logo_white.gif

R0lGODlhWAAfANX/AMDAwP/v7//f3//Pz/+/v/+vr/+fn/+Pj/9/f/9wcP9gYP9QUP9AQP8wMP8g
IP8QEP8AAO/v/+/v79/f/9/f38/P/8/Pz7+//7+/v6+v/6+vr5+f/5+fn4+P/4+Pj39//39/f3Bw
/3BwcGBg/2BgYFBQ/1BQUEBA/0BAQDAw/zAwMCAg/yAgIBAQ/xAQEAAA/wAAAAAAAAAAAAAAAAAA
AAAAAAAAAAAAAAAAAAAAAAAAAAAAAAAAAAAAAAAAAAAAACH5BAEAAAAALAAAAABYAB8AQAb/QIBw
SCwaj8ikcslsEl0wTDHz+bxOgMrp8mpFiJFThfsyjl4j82tVLaVGk+Hq1TF2ut8jCkYRSkgcToKD
hIQUKiBCHnxEAghDBA8QQg4QBEQBQwyWQ5ICAAsBAZcACKQJEAsMQgQQk5hCAhAPlAACn0MkUYMS
HCIaABMfJychRSPEH0YbWEMXJyUhxCPSJQAb0icjH8gfeRvIxRnXxCfeGcQlFwAWIn1HLC7vQhtl
AFZ1ES0v6/QrRGSIWPlXpF6LISWuVNgA4EyaIRta9Jvw4kUcInsCDZEARcqQBQ6I0AJQAEIDIgQU
xJo1pOQqIQFUCmFQyYAQAzZBQXikqYAQ/wQQZAIgkFPIHmCFkipdyrSp06eDSLiQUDBhM3JrjFSY
Y++aMgAnXnwdUUFIwodgX1gTso/hkAgVK0w4Ma4IBxZHQMDACzCNlRJiKFokEu5EiopFrFwdYiWF
EC5rhYQ1BqbEhsN1inCE4YGIBBAo5kEdrRS0EQkwEhEp0AABAgYGeA6liUBBAgOXFDDYvUDA7t+/
LxHYzTPAb1wHHCxAsMBAgtnAf2cawsGFhSIUYOwiAtSVgwFCDphM4mmlpQQhiSgQMMBVAAEyNx1A
UtJBgQVCh2DQjoRE5yEOODDdAA+AV0oqMClgoAIQzDcTJwAE8Fp4zwEIwXQANABBTillEv9AeREu
px8LGpFm4okopqjiiiyOxoEKHg2xz2Jn8KPVPkSYA0AGeDT0EI8v5HEYWiG84BhEiAEQARueoXDd
EYv8R0QKij2GzAtuvVUCkIwJUUFFF30l2EVf2nhNVkWEBVhZRnDASBH7wUBVjhEoFkYEZ3w1BFkA
BESEYGy+1dYFH6wQaJ89HgMmlDC4cIQIMJBQRAlxWNHCOEWi5ZUzSQqhzwt1ETGHW1UKMSYRFaRQ
1h1HErEIX3ZZl2NFjo2QRglcpZBBBIehIcQIuQpzwj4tnHDRXMSKseMaHzxT0QppZNArFh/0ukI/
RqlQhAkmiNbitwBIoMKTG71ZxC1JEIDsYYqjJEUBCSB4q5dqQrSHS3s5GRDUEAmMpFNRlZBigL/i
PTCggBFqCLBMAcwyHQInDWFBpEfooi0RmzBAyiMfQhieTwdW+C8ABxCA7lAIoLKAEKGQBEF6H1n4
SSjqDpHddkS4KakRBWzCEgDyIaHvyj8FVcADRdkiU00JgNcwBLgYsQkC+pJChF4oHDFxEQnIBnTE
AauXSXswDy2ETwl8YtwQ7TVY78uNyMQgT5e0LMTEUua1swAF9MybgT8FiN8n8Emi8QALuLJAAgxI
ou4mD8h2QH4BLPBAA8tlMpwrtvmcCQgieDAnuKQXEgQAOw==

------=_NextPart_000_0000_01CDE361.8B4BB5A0
Content-Type: application/octet-stream
Content-Transfer-Encoding: base64
Content-Location: http://zxw-pc/mascot/cgi/score_gif.pl?score_gif_369338185096

R0lGODlhkAHIAMIAAP///wAAAP8AAAD/AAAA/////wAAAAAAACH5BAEAAAAALAAAAACQAcgAAAP+
CLrc/jDKSau9OOvNu/9gKI5kaZ5oqq5s675wLM90bd94ru987//AoHBILBqPyKRyyWw6n9CodEqt
Wq/YrHbL7Xq/4LB4TC6bz+i0es1uu9/wuHxOr98I+AFDv+Ar/ACAggKEAgOFhnuKfYt/jYGPgpGT
jJWOlpCYkpqUl56Zn5uhnaCloqakp6qprJyunz4EqK+zf4iHhLW6q7S8o72tv8K7wcTAx8O+xsnF
ys4gAQrRKbLLy4a3udbPyNvN393czOHg4+be5OnDGtPR0yfV6L+EuPQC6vL54vrl/Pj7APsF/Fcs
gztp1AQqKlQvEcGH5wZGVAjR38SKEi3mw3D+EMA7EwQyDmJ4i+LFkxpFmky5UiXGlqQ4Ikzo0hbJ
XDVZvtyJMqdPmDx1wgpSrSa2mz2BJg36k6lSoVBzevhIAk88l/ZIOt26tGvUp029ht0ocwHVqjBv
0gPLlutXt2Pjtj1XdiY8n9kYzn0rdq9cuH4DY6oQoLDhs2jxquXL+G9fwJAfSyZr0EVRk0ezTnbc
WPBmz53dEt2Z1V7k0J9Pc14Nel+LeFbxSIjHUq3D1LhR62atunVBDogdyFZAe7bi0rd3++7NPDdv
55UPF6YgC7bVCbKOZ1benDv07s8Zb/gYXPgC2AxiXxea+ej3997jh5+/1/KD4g2uUkR+CPz+cvj0
+ScgXSzgB4CB56XF33/yMRgggA7+RoF0hlmAHnHGtZTXWgM22OGDHkI42AXl3RcbccNFkJ2Gi4Ho
YoQfwggfcK9J1h4uIuYY4o4vxjhVjY/xd4+OPRIpI48MkkhhiR/QppJtRSLpo5FTiheLdg1FqeWR
W1aZEQ/XYVmIlFSWSeaZYwlxGUQ3atOlmW+iyaWEsZDWppdz4qknnDH94KRCUObJ555yEnqKn2Lq
ZaighQ7qqC51JnpPnJQyWmmV7LywZldtDnnpo582emZdTIag30NCLqoqqJYeSaJZBSp4Y6urihoq
iEpKB08eLC5Y6620stpdZSusiNGGtgb+m+yvoKlpY5ZuKgsss9R6NV6FCQV5p7DcLtttlMTaBZKs
WUprbrXeWmkBedRImty0354br2jrMlBqB8aKhSy86fLrbz/AYYvCphZ1Ou/B/cqrbp3aQovuvw8r
rEwsKdbmK8IQYywxwFf2OmvEIGsccimRelxPwiNnjPI6o7EHracbpxyzyEP5aafDNK+ss8oT2/xS
oDIHnTO/4aoQksklCb3zzEtnWqOkTQ/NNM8f3Gvqs3lJrTTVtY5XbIpYbRv12FznbJCuA5ObtNZs
k800okgr2nbZbnetZKxQ06331Mp63U62Rr08N99b9x2duCWculSqgxfuuJmHe2RhftT+qS133Y1n
LurZ01VQcXXYubv345iPmvaFB84W1b6Eaz76owF37nmCGJ6nHsESGVz667u7WrTVqCNYu06M9046
7+H9Pvnwwqf+88XGu9666a9KvjyGzR8o+vTIc88oYUtSd+LwKq7eovfHo6+jsy5nHf373Z92rcDj
NpxN+vhLT2/1sT7/sf4AhF+zOEI/kGwvfwJEoFTq9bV8pYR1ClRfAiczvwKipX1ImaAG40dBICjO
H8Xj4AYlmCYCHiZbfQFaAEXIwqfQqF1x49AKSUhD+XktbXmr4QwjWBFoAA4zghshD3eIEnacEIVh
w5kQibhEyvTgTwRRYRNbOERrrCv+fCDh1bGkSEUmdtGJVzSa+UozRR2WsRsB61/g3PfFNprRNQS0
j/204sU32rGHV6QQCi32vzPWsYqH6tgWoedGQN6RZWAa43YK+cdGQqpla8wgI/1IyZYRT2yTzOQh
SfbEij2JkJvUpCHVdEBHitKUzsrhKFFZRfZFUjOUPGUTLZnE+7HylpX0WQpBucpYbhJug+yjLIdp
xpIF82TE7KUIXQlENobymcocwnouqcSR8BKXyUSYBy0nQ1NAEJvQ1Bww9cXFBegum75ElzHJScZN
hDCc6WwbM9kUREmUM5r41GYDK1a5OZomFBt6FzzRSTQxbgCKSbmnTdo50IYqzWj+07RQKUFxToeC
c2QozB7lVHmJd+YznumKQfNuh7tyVJQRCgUpQb+nKQx8cCAeXagwLapShRWLdtfjY7k08c2afjRU
DczA0Y65NorWk6YrtVsiOZqJmPr0ot2aJ6eOitJrPvWq4NqmP7HB05QmFarUeyI3BdqHnn4Vq757
4kT9cFKwnjVOYJINU/ngVG7UNaAiwWurvIrUR0i1YFR1BF+B4VWzNsOwH9LrT/uky1rS0ZuDTYZi
PdFWeVRWS4h1q191qdOiWnORAkFsXVsx2gFdtq+0GOcDFXpaZJw2ssSAbYBKq9kRLTWGs6CtMe4q
20hMVk69/ehfcxdYSAR3FIX+Pd8/Msuj3761CC8FB2+t6gznmrO44mgtnJh7Vq3ucqZlVW5PRItJ
6ZZ3StpFqwe1yE7wAiC9vngtdQ173Nye9yK6jS92JbjO1TK0EvmlxHTde1nrkqO+9qQuae9buuGa
dL8IXsh8xdtUBr9sUqGNcHgVTFgOy9O7jv0nZD28CwO/F8LXhG8quLtiCgPExA3m7CfdGwgW94K8
1dyDgQP8ChX3eL/hsPGH1RpDsp7YmeqQL40vjAoNd9TCC85xkoEsTrHOVQE8noeFTVxgJxuXxKvw
Ml2hjFFINlOSEl4yK5L73ydLWabIzDCYfSvm985ZnSDez5bFzGUUE5jK2xD+coldfNg6E4piCOUH
m0G7XELb+c01vmeWa+FjYVR60G0OzaThSGSiXo6tgNYvkgU74UzrwdCbXkSqLXHpGe80N/3Nq6NX
7WZbjvjPo470nZG76yb32p1k3gyMv2Rmeub61L9O86tvHWcA79nUhU72htXcYWoL29HWyjOqnm1t
TOMazVX9NixlDe0gYzvQhjZHq+mUSP8t+7PNHu+suf1uLAf7GqHuxLq7Wu7U0NqKgmxvvbGc7x8f
285Lpq+0a/1YmN5b1OCGTrofeVtPY9jZkLYrvT173WMPe80L/3K3efHvF08cEA6e8sHrvOh4Vzjj
glbFx2/M8pCbvN8a8RP+2PQMcz6z1s8DP3LE9RFzOuO8uifXd8GLKGNAlZrR8i73gAde8o4PPbtL
97bL/1L11Abcv+J2D2BX/vStIzzo6Oh614U+7sAk3bY7cCC5of5yWzu85ynG7syZUfORC/jhRS6h
Vl8p9gT7nRMtHxOw8U73mx8eoH1He1yKjkYgufRmdtexz/NO9rDjCOxmN/fRW2zzYOybQGLUKOXc
zfFphz4iOM6861u/9tMb9eCib3xb1k5xeODUc2u1ettVfvWztx7Oilf28dMOeFfUPuuuXv4CfU++
yl350bLH78Y/LfzCa770kZd+lLPfmL2DMW3Vzw9J18/+9rv//fCPv/z+50//+tv//vjPv/73z//+
09/yqvd7QuUBAQgBBWge+EKACsgBB4iADLiABwWBEZiANdKADZgeEqgBFyiAA0iBD/iBIDiBIdiB
I0iCItg/l1eCKaiCOaWBGWiCMBiDK3iCMngBG8iBM8gwNFiDLZiDPDg7HuiCQSiELAiERWiEO9hu
SWiDL8iEQ/iD/bSEPeiDVDiFTniEUWgHWriFXNiFXviFYBiGYjiGU7Ae6iEHtHGDYFANZ0iGLYU9
dZAioBMHw6GGbigC1RFRbTCHqLOHzjM+d6gpbIiDaDCIznOIbGCIfRiIlpd+aaCIhHgGhoiBjPiG
kWgGZ7iIatCGl1jhiVcDh464Buhhh10wiaToieJjHae4BWlIB6qIirAYi7I4i7RYi7Z4i7iYi7q4
i7zYi774iyVwRIQxISYEjMYYBO9gNVbDQNZzjM6oA8koObKDLcIoMNPoEcFxFtbYOe6QjLLzjOD4
IwjBjc34N7BiF96IOGYRjeMIK+TIjuEYj0ZEjvZyjuRRjefYjA9gjvnYEetoQfIYkBJAFQRpj/Xo
APDIJP6IjvrYkAL5kBNQkAdpPX+DGAm5j+6Yke04kRDZkREgkfbyjdM4kvyYjST5j+oIkB65kizZ
ki75kjBJBQkAADs=

------=_NextPart_000_0000_01CDE361.8B4BB5A0
Content-Type: application/octet-stream
Content-Transfer-Encoding: quoted-printable
Content-Location: http://zxw-pc/mascot/templates/browser.js

	var browser_EXCLUDE =3D 1;=20
	var browser_IE =3D 0;=20
	var browser_IE4 =3D 0;=20
	var browser_IE5 =3D 0;=20
	var browser_IE6 =3D 0;
	var browser_MZ7 =3D 0;
	var browser_NS3 =3D 0;
	var browser_NS4 =3D 0;
	var browser_NS6 =3D 0;=20
	var browser_NS7 =3D 0;=20
	var browser_OP5 =3D 0;=20
	var browser_OP6 =3D 0;
	var browser_OP7 =3D 0;
	var browser_KDE =3D 0;
	var browser_SAF =3D 0;

	var agt=3Dnavigator.userAgent.toLowerCase();

  if(typeof navigator.vendor !=3D "undefined" && navigator.vendor =3D=3D =
"KDE"){
  	var thisKDE =3D agt;
  	var splitKDE =3D thisKDE.split("konqueror/");
  	var aKDE =3D splitKDE[1] . split("; ");
  	var KDEn =3D parseFloat(aKDE[0]);
  	if (KDEn >=3D 2.2) {
  		browser_KDE =3D 1;
  //		browser_NS6 =3D 1;
  		browser_EXCLUDE =3D 0;
  	}
  }

  else if(agt.indexOf('webtv') !=3D -1){browser_EXCLUDE =3D 1;}
 =20
  else if(typeof window.opera !=3D "undefined"){
  	browser_EXCLUDE =3D 0;
  	if(agt.indexOf("opera/5") !=3D -1 || agt.indexOf("opera 5") !=3D =
-1){browser_OP5 =3D 1;}
  	if(agt.indexOf("opera/6") !=3D -1 || agt.indexOf("opera 6") !=3D =
-1){browser_OP6 =3D 1;}
  	if(agt.indexOf("opera/7") !=3D -1 || agt.indexOf("opera 7") !=3D =
-1){browser_OP7 =3D 1;}
  }
 =20
  else if(typeof document.all !=3D "undefined"){
  	browser_EXCLUDE =3D 0;
  	browser_IE =3D 1;
  	if(typeof document.getElementById !=3D "undefined"){
  		browser_IE5 =3D 1;
  		if(agt.indexOf("msie 6") !=3D -1){
  			browser_IE6 =3D 1;
  		}
  	}
  	else{browser_IE4 =3D 1;}
  }
 =20
  else if(typeof document.getElementById !=3D "undefined"){
  	browser_EXCLUDE =3D 0;
  	if(agt.indexOf("netscape/6") !=3D -1 || agt.indexOf("netscape6") !=3D =
-1){browser_NS6 =3D 1;}
  	else if(agt.indexOf("netscape/7") !=3D -1 || agt.indexOf("netscape7") =
!=3D -1){browser_NS6 =3D 1; browser_NS7 =3D 1;}
  	else if(agt.indexOf("gecko") !=3D -1){browser_NS6 =3D 1; browser_MZ7 =
=3D 1;}
  	if(agt.indexOf("safari") !=3D -1 || (typeof document.childNodes !=3D =
"undefined" && typeof document.all =3D=3D "undefined" && typeof =
navigator.taintEnabled =3D=3D "undefined")){browser_MZ7 =3D 0; =
browser_NS6 =3D 1; browser_SAF =3D 1;}
  }
 =20
  else if((agt.indexOf('mozilla') !=3D -1) && =
(parseInt(navigator.appVersion) >=3D 3)){
  	browser_EXCLUDE =3D 0;
  	if (parseInt(navigator.appVersion) >=3D 4) {
    	browser_NS4 =3D 1;
  	} else {
    	browser_NS3 =3D 1;
  	}
  	if(typeof navigator.mimeTypes['*'] =3D=3D "undefined"){
  		browser_EXCLUDE =3D 1;
  		browser_NS4 =3D 0;
    	browser_NS3 =3D 0;
  	}
  }
 =20
  if(agt.indexOf('escape') !=3D -1){browser_EXCLUDE =3D 1; browser_NS3 =
=3D 0; browser_NS4 =3D 0;}
 =20
  if(typeof navigator.__ice_version !=3D "undefined"){browser_EXCLUDE =
=3D 1; browser_IE4 =3D 0;}

	var sTemp =3D "Browser detected as ";
	if (browser_EXCLUDE) { sTemp +=3D "EXCLUDE " }
	if (browser_IE)  { sTemp +=3D "IE " }
	if (browser_IE4) { sTemp +=3D "IE4 " }
	if (browser_IE5) { sTemp +=3D "IE5 " }
	if (browser_IE6) { sTemp +=3D "IE6 " }
	if (browser_MZ7) { sTemp +=3D "MZ7 " }
	if (browser_NS3) { sTemp +=3D "NS3 " }
	if (browser_NS4) { sTemp +=3D "NS4 " }
	if (browser_NS6) { sTemp +=3D "NS6 " }
	if (browser_NS7) { sTemp +=3D "NS7 " }
	if (browser_OP5) { sTemp +=3D "OP5 " }
	if (browser_OP6) { sTemp +=3D "OP6 " }
	if (browser_OP7) { sTemp +=3D "OP7 " }
	if (browser_KDE) { sTemp +=3D "KDE " }
	if (browser_SAF) { sTemp +=3D "SAF " }
//	alert(sTemp);

------=_NextPart_000_0000_01CDE361.8B4BB5A0--
