# Supplementary material for: Proteomic Analyses Provide Novel Insights into Plant Growth and Ginsenoside Biosynthesis in Forest Cultivated Panax ginseng (F. Ginseng)
Source: Front Plant Sci. 2016 Jan 26;7:1. doi: 10.3389/fpls.2016.00001 (PMC4726751; doi:10.3389/fpls.2016.00001)
Supplement: Supplementary file 6 [file DataSheet1.ZIP › The raw files of MS/the raw files of MALDI-TOFTOF MS/对应的号.txt]

I13£¬I14£¬....I24-----1£¬2£¬3£¬4£¬5£¬6£¬7£¬8£¬9£¬10£¬11£¬12
J13£¬J14£¬.....J24------15£¬16£¬17£¬18£¬20£¬21£¬24£¬25£¬26£¬27£¬28£¬29
K13£¬K14£¬.....K24-----30£¬31£¬32£¬33£¬34£¬35£¬36£¬37£¬38£¬39£¬40£¬41
L13£¬L14£¬....L24-----42£¬43£¬44£¬45£¬46£¬47£¬48£¬50£¬51£¬52£¬53£¬54,
M13-----55
